# Supplementary material for: Artificial intelligence enables precision diagnosis of cervical cytology grades and cervical cancer
Source: Nat Commun. 2024 May 22;15:4369. doi: 10.1038/s41467-024-48705-3 (PMC11111770; doi:10.1038/s41467-024-48705-3)
Supplement: Supplementary file 4 — Source Data [file 41467_2024_48705_MOESM4_ESM.zip]

Archive with 886 entries (865 files):
- Source Data/
- __MACOSX/._Source Data
- Source Data/Figure 3. Distribution of the cervical cytology grade in the training, validation, and randomized controlled trial datasets./
- __MACOSX/Source Data/._Figure 3. Distribution of the cervical cytology grade in the training, validation, and randomized controlled trial datasets.
- Source Data/Figure 5. Overall performance on retrospective validation datasets/
- __MACOSX/Source Data/._Figure 5. Overall performance on retrospective validation datasets
- Source Data/.DS_Store
- __MACOSX/Source Data/._.DS_Store
- Source Data/Figure 4. ROC curves of AICCS system according to risk stratification obtained on different validation datasets/
- __MACOSX/Source Data/._Figure 4. ROC curves of AICCS system according to risk stratification obtained on different validation datasets
- Source Data/Figure 7. Comparisons of diagnostic performance of the AICCS alone, cytopathologists, and AICCS-assisted cytopathologists in the randomized controlled trial./
- __MACOSX/Source Data/._Figure 7. Comparisons of diagnostic performance of the AICCS alone, cytopathologists, and AICCS-assisted cytopathologists in the randomized controlled trial.
- Source Data/Figure 6. Comparisons of diagnostic performance of the AICCS alone, cytopathologists, and AICCS-assisted cytopathologists on the prospective validation dataset. /
- __MACOSX/Source Data/._Figure 6. Comparisons of diagnostic performance of the AICCS alone, cytopathologists, and AICCS-assisted cytopathologists on the prospective validation dataset. 
- Source Data/Table S4.Distribution of cervical cytology grades in the training and validation datasets./
- __MACOSX/Source Data/._Table S4.Distribution of cervical cytology grades in the training and validation datasets.
- Source Data/Table S9.Performance of the AICCS alone or cytopathologists in cervical cytopathological diagnosis with reference to histopathological diagnosis in the SYSMH internal validation dataset./
- __MACOSX/Source Data/._Table S9.Performance of the AICCS alone or cytopathologists in cervical cytopathological diagnosis with reference to histopathological diagnosis in the SYSMH internal validation dataset.
- Source Data/Table S6.Performance of the AICCS in the validation datasets./
- __MACOSX/Source Data/._Table S6.Performance of the AICCS in the validation datasets.
- Source Data/Table S8.Negative predictive value of the AICCS alone, cytopathologists, and AICCS-assisted cytopathologists in the prospective validation datasets and randomized controlled trial./
- __MACOSX/Source Data/._Table S8.Negative predictive value of the AICCS alone, cytopathologists, and AICCS-assisted cytopathologists in the prospective validation datasets and randomized controlled trial.
- Source Data/Table 2. Performance of the AICCS alone, cytopathologists and AICCS-assited cytopathologists in cervical cytopathological diagnosis in the randomized controlled/
- __MACOSX/Source Data/._Table 2. Performance of the AICCS alone, cytopathologists and AICCS-assited cytopathologists in cervical cytopathological diagnosis in the randomized controlled
- Source Data/Table S2.Performance of four deep learning algorithms in cervical cytopathological diagnosis./
- Source Data/Table S7. Negative predictive value of the AICCS in the validation datasets/
- __MACOSX/Source Data/._Table S7. Negative predictive value of the AICCS in the validation datasets
- Source Data/Table S1.Average precision in the patch-level detection and classification./
- Source Data/Figure S3.Comparisons of sensitivity, specificity and accuracy of the AICCS alone, cytopathologists, and AICCS-assisted cytopathologists in the randomized controlled trial/
- __MACOSX/Source Data/._Figure S3.Comparisons of sensitivity, specificity and accuracy of the AICCS alone, cytopathologists, and AICCS-assisted cytopathologists in the randomized controlled trial
- Source Data/Table S5.Distribution of cervical cytology grades in the randomized controlled trial./
- __MACOSX/Source Data/._Table S5.Distribution of cervical cytology grades in the randomized controlled trial.
- Source Data/Table 1.Performance of the AICCS alone, cytopathologists, and AICCS-assisted cytopathologists in the SYSMH prospective validation datasets/
- __MACOSX/Source Data/._Table 1.Performance of the AICCS alone, cytopathologists, and AICCS-assisted cytopathologists in the SYSMH prospective validation datasets
- Source Data/Figure 3. Distribution of the cervical cytology grade in the training, validation, and randomized controlled trial datasets./.Rhistory
- __MACOSX/Source Data/Figure 3. Distribution of the cervical cytology grade in the training, validation, and randomized controlled trial datasets./._.Rhistory
- Source Data/Figure 3. Distribution of the cervical cytology grade in the training, validation, and randomized controlled trial datasets./Fig3F-3H.txt
- __MACOSX/Source Data/Figure 3. Distribution of the cervical cytology grade in the training, validation, and randomized controlled trial datasets./._Fig3F-3H.txt
- Source Data/Figure 3. Distribution of the cervical cytology grade in the training, validation, and randomized controlled trial datasets./Fig3A-3E.txt
- __MACOSX/Source Data/Figure 3. Distribution of the cervical cytology grade in the training, validation, and randomized controlled trial datasets./._Fig3A-3E.txt
- Source Data/Figure 3. Distribution of the cervical cytology grade in the training, validation, and randomized controlled trial datasets./.DS_Store
- __MACOSX/Source Data/Figure 3. Distribution of the cervical cytology grade in the training, validation, and randomized controlled trial datasets./._.DS_Store
- Source Data/Figure 5. Overall performance on retrospective validation datasets/.DS_Store
- __MACOSX/Source Data/Figure 5. Overall performance on retrospective validation datasets/._.DS_Store
- Source Data/Figure 5. Overall performance on retrospective validation datasets/Fig 5.txt
- __MACOSX/Source Data/Figure 5. Overall performance on retrospective validation datasets/._Fig 5.txt
- Source Data/Figure 4. ROC curves of AICCS system according to risk stratification obtained on different validation datasets/.DS_Store
- __MACOSX/Source Data/Figure 4. ROC curves of AICCS system according to risk stratification obtained on different validation datasets/._.DS_Store
- Source Data/Figure 4. ROC curves of AICCS system according to risk stratification obtained on different validation datasets/Fig 4.txt
- __MACOSX/Source Data/Figure 4. ROC curves of AICCS system according to risk stratification obtained on different validation datasets/._Fig 4.txt
- Source Data/Figure 7. Comparisons of diagnostic performance of the AICCS alone, cytopathologists, and AICCS-assisted cytopathologists in the randomized controlled trial./.DS_Store
- __MACOSX/Source Data/Figure 7. Comparisons of diagnostic performance of the AICCS alone, cytopathologists, and AICCS-assisted cytopathologists in the randomized controlled trial./._.DS_Store
- Source Data/Figure 7. Comparisons of diagnostic performance of the AICCS alone, cytopathologists, and AICCS-assisted cytopathologists in the randomized controlled trial./Fig 7.xls
- __MACOSX/Source Data/Figure 7. Comparisons of diagnostic performance of the AICCS alone, cytopathologists, and AICCS-assisted cytopathologists in the randomized controlled trial./._Fig 7.xls
- Source Data/Figure 6. Comparisons of diagnostic performance of the AICCS alone, cytopathologists, and AICCS-assisted cytopathologists on the prospective validation dataset. /.DS_Store
- __MACOSX/Source Data/Figure 6. Comparisons of diagnostic performance of the AICCS alone, cytopathologists, and AICCS-assisted cytopathologists on the prospective validation dataset. /._.DS_Store
- Source Data/Figure 6. Comparisons of diagnostic performance of the AICCS alone, cytopathologists, and AICCS-assisted cytopathologists on the prospective validation dataset. /Fig 6.xls
- __MACOSX/Source Data/Figure 6. Comparisons of diagnostic performance of the AICCS alone, cytopathologists, and AICCS-assisted cytopathologists on the prospective validation dataset. /._Fig 6.xls
- Source Data/Table S4.Distribution of cervical cytology grades in the training and validation datasets./.DS_Store
- __MACOSX/Source Data/Table S4.Distribution of cervical cytology grades in the training and validation datasets./._.DS_Store
- Source Data/Table S4.Distribution of cervical cytology grades in the training and validation datasets./Table S4.txt
- __MACOSX/Source Data/Table S4.Distribution of cervical cytology grades in the training and validation datasets./._Table S4.txt
- Source Data/Table S9.Performance of the AICCS alone or cytopathologists in cervical cytopathological diagnosis with reference to histopathological diagnosis in the SYSMH internal validation dataset./.DS_Store
- __MACOSX/Source Data/Table S9.Performance of the AICCS alone or cytopathologists in cervical cytopathological diagnosis with reference to histopathological diagnosis in the SYSMH internal validation dataset./._.DS_Store
- Source Data/Table S9.Performance of the AICCS alone or cytopathologists in cervical cytopathological diagnosis with reference to histopathological diagnosis in the SYSMH internal validation dataset./Table S9.xlsx
- __MACOSX/Source Data/Table S9.Performance of the AICCS alone or cytopathologists in cervical cytopathological diagnosis with reference to histopathological diagnosis in the SYSMH internal validation dataset./._Table S9.xlsx
- Source Data/Table S6.Performance of the AICCS in the validation datasets./.Rhistory
- __MACOSX/Source Data/Table S6.Performance of the AICCS in the validation datasets./._.Rhistory
- Source Data/Table S6.Performance of the AICCS in the validation datasets./.DS_Store
- __MACOSX/Source Data/Table S6.Performance of the AICCS in the validation datasets./._.DS_Store
- Source Data/Table S6.Performance of the AICCS in the validation datasets./Table S6.txt
- __MACOSX/Source Data/Table S6.Performance of the AICCS in the validation datasets./._Table S6.txt
- Source Data/Table S8.Negative predictive value of the AICCS alone, cytopathologists, and AICCS-assisted cytopathologists in the prospective validation datasets and randomized controlled trial./.Rhistory
- __MACOSX/Source Data/Table S8.Negative predictive value of the AICCS alone, cytopathologists, and AICCS-assisted cytopathologists in the prospective validation datasets and randomized controlled trial./._.Rhistory
- Source Data/Table S8.Negative predictive value of the AICCS alone, cytopathologists, and AICCS-assisted cytopathologists in the prospective validation datasets and randomized controlled trial./.DS_Store
- __MACOSX/Source Data/Table S8.Negative predictive value of the AICCS alone, cytopathologists, and AICCS-assisted cytopathologists in the prospective validation datasets and randomized controlled trial./._.DS_Store
- Source Data/Table S8.Negative predictive value of the AICCS alone, cytopathologists, and AICCS-assisted cytopathologists in the prospective validation datasets and randomized controlled trial./Prospective validation dataset.txt
- __MACOSX/Source Data/Table S8.Negative predictive value of the AICCS alone, cytopathologists, and AICCS-assisted cytopathologists in the prospective validation datasets and randomized controlled trial./._Prospective validation dataset.txt
- Source Data/Table S8.Negative predictive value of the AICCS alone, cytopathologists, and AICCS-assisted cytopathologists in the prospective validation datasets and randomized controlled trial./Randomized Controlled Trail.txt
- __MACOSX/Source Data/Table S8.Negative predictive value of the AICCS alone, cytopathologists, and AICCS-assisted cytopathologists in the prospective validation datasets and randomized controlled trial./._Randomized Controlled Trail.txt
- Source Data/Table 2. Performance of the AICCS alone, cytopathologists and AICCS-assited cytopathologists in cervical cytopathological diagnosis in the randomized controlled/.DS_Store
- __MACOSX/Source Data/Table 2. Performance of the AICCS alone, cytopathologists and AICCS-assited cytopathologists in cervical cytopathological diagnosis in the randomized controlled/._.DS_Store
- Source Data/Table 2. Performance of the AICCS alone, cytopathologists and AICCS-assited cytopathologists in cervical cytopathological diagnosis in the randomized controlled/Table 2.txt
- __MACOSX/Source Data/Table 2. Performance of the AICCS alone, cytopathologists and AICCS-assited cytopathologists in cervical cytopathological diagnosis in the randomized controlled/._Table 2.txt
- Source Data/Table S2.Performance of four deep learning algorithms in cervical cytopathological diagnosis./.DS_Store
- __MACOSX/Source Data/Table S2.Performance of four deep learning algorithms in cervical cytopathological diagnosis./._.DS_Store
- Source Data/Table S2.Performance of four deep learning algorithms in cervical cytopathological diagnosis./Performance of four deep learning algorithms in cervical cytopathological diagnosis/
- __MACOSX/Source Data/Table S2.Performance of four deep learning algorithms in cervical cytopathological diagnosis./._Performance of four deep learning algorithms in cervical cytopathological diagnosis
- Source Data/Table S7. Negative predictive value of the AICCS in the validation datasets/.Rhistory
- __MACOSX/Source Data/Table S7. Negative predictive value of the AICCS in the validation datasets/._.Rhistory
- Source Data/Table S7. Negative predictive value of the AICCS in the validation datasets/.DS_Store
- __MACOSX/Source Data/Table S7. Negative predictive value of the AICCS in the validation datasets/._.DS_Store
- Source Data/Table S7. Negative predictive value of the AICCS in the validation datasets/Table S7.txt
- __MACOSX/Source Data/Table S7. Negative predictive value of the AICCS in the validation datasets/._Table S7.txt
- Source Data/Table S1.Average precision in the patch-level detection and classification./ground_truth_126/
- __MACOSX/Source Data/Table S1.Average precision in the patch-level detection and classification./._ground_truth_126
- Source Data/Table S1.Average precision in the patch-level detection and classification./retina_v1.yml
- __MACOSX/Source Data/Table S1.Average precision in the patch-level detection and classification./._retina_v1.yml
- Source Data/Table S1.Average precision in the patch-level detection and classification./.DS_Store
- __MACOSX/Source Data/Table S1.Average precision in the patch-level detection and classification./._.DS_Store
- Source Data/Table S1.Average precision in the patch-level detection and classification./retina_v1/
- __MACOSX/Source Data/Table S1.Average precision in the patch-level detection and classification./._retina_v1
- Source Data/Table S1.Average precision in the patch-level detection and classification./readme.txt
- __MACOSX/Source Data/Table S1.Average precision in the patch-level detection and classification./._readme.txt
- Source Data/Table S1.Average precision in the patch-level detection and classification./faster_rcnn_v1/
- __MACOSX/Source Data/Table S1.Average precision in the patch-level detection and classification./._faster_rcnn_v1
- Source Data/Table S1.Average precision in the patch-level detection and classification./cal_confidence.py
- __MACOSX/Source Data/Table S1.Average precision in the patch-level detection and classification./._cal_confidence.py
- Source Data/Table S1.Average precision in the patch-level detection and classification./faster_rcnn_v1.yml
- __MACOSX/Source Data/Table S1.Average precision in the patch-level detection and classification./._faster_rcnn_v1.yml
- Source Data/Figure S3.Comparisons of sensitivity, specificity and accuracy of the AICCS alone, cytopathologists, and AICCS-assisted cytopathologists in the randomized controlled trial/.DS_Store
- __MACOSX/Source Data/Figure S3.Comparisons of sensitivity, specificity and accuracy of the AICCS alone, cytopathologists, and AICCS-assisted cytopathologists in the randomized controlled trial/._.DS_Store
- Source Data/Figure S3.Comparisons of sensitivity, specificity and accuracy of the AICCS alone, cytopathologists, and AICCS-assisted cytopathologists in the randomized controlled trial/Fig S3.txt
- __MACOSX/Source Data/Figure S3.Comparisons of sensitivity, specificity and accuracy of the AICCS alone, cytopathologists, and AICCS-assisted cytopathologists in the randomized controlled trial/._Fig S3.txt
- Source Data/Table S5.Distribution of cervical cytology grades in the randomized controlled trial./.DS_Store
- __MACOSX/Source Data/Table S5.Distribution of cervical cytology grades in the randomized controlled trial./._.DS_Store
- Source Data/Table S5.Distribution of cervical cytology grades in the randomized controlled trial./Table S5.txt
- __MACOSX/Source Data/Table S5.Distribution of cervical cytology grades in the randomized controlled trial./._Table S5.txt
- Source Data/Table 1.Performance of the AICCS alone, cytopathologists, and AICCS-assisted cytopathologists in the SYSMH prospective validation datasets/.DS_Store
- __MACOSX/Source Data/Table 1.Performance of the AICCS alone, cytopathologists, and AICCS-assisted cytopathologists in the SYSMH prospective validation datasets/._.DS_Store
- Source Data/Table 1.Performance of the AICCS alone, cytopathologists, and AICCS-assisted cytopathologists in the SYSMH prospective validation datasets/Table 1.txt
- __MACOSX/Source Data/Table 1.Performance of the AICCS alone, cytopathologists, and AICCS-assisted cytopathologists in the SYSMH prospective validation datasets/._Table 1.txt
- Source Data/Table S2.Performance of four deep learning algorithms in cervical cytopathological diagnosis./Performance of four deep learning algorithms in cervical cytopathological diagnosis/FRCNN_DNN.csv
- __MACOSX/Source Data/Table S2.Performance of four deep learning algorithms in cervical cytopathological diagnosis./Performance of four deep learning algorithms in cervical cytopathological diagnosis/._FRCNN_DNN.csv
- Source Data/Table S2.Performance of four deep learning algorithms in cervical cytopathological diagnosis./Performance of four deep learning algorithms in cervical cytopathological diagnosis/FRCNN_RF.csv
- __MACOSX/Source Data/Table S2.Performance of four deep learning algorithms in cervical cytopathological diagnosis./Performance of four deep learning algorithms in cervical cytopathological diagnosis/._FRCNN_RF.csv
- Source Data/Table S2.Performance of four deep learning algorithms in cervical cytopathological diagnosis./Performance of four deep learning algorithms in cervical cytopathological diagnosis/Retina_RF.csv
- __MACOSX/Source Data/Table S2.Performance of four deep learning algorithms in cervical cytopathological diagnosis./Performance of four deep learning algorithms in cervical cytopathological diagnosis/._Retina_RF.csv
- Source Data/Table S2.Performance of four deep learning algorithms in cervical cytopathological diagnosis./Performance of four deep learning algorithms in cervical cytopathological diagnosis/Retina_DNN.csv
- __MACOSX/Source Data/Table S2.Performance of four deep learning algorithms in cervical cytopathological diagnosis./Performance of four deep learning algorithms in cervical cytopathological diagnosis/._Retina_DNN.csv
- Source Data/Table S1.Average precision in the patch-level detection and classification./ground_truth_126/V201905425_A.TMAP.xml
- __MACOSX/Source Data/Table S1.Average precision in the patch-level detection and classification./ground_truth_126/._V201905425_A.TMAP.xml
- Source Data/Table S1.Average precision in the patch-level detection and classification./ground_truth_126/H_H_2018_05_21_15_53_57.tif.xml
- __MACOSX/Source Data/Table S1.Average precision in the patch-level detection and classification./ground_truth_126/._H_H_2018_05_21_15_53_57.tif.xml
- Source Data/Table S1.Average precision in the patch-level detection and classification./ground_truth_126/L201822396_LSIL_2019_01_04_16_18_57_2.tif.xml
- __MACOSX/Source Data/Table S1.Average precision in the patch-level detection and classification./ground_truth_126/._L201822396_LSIL_2019_01_04_16_18_57_2.tif.xml
- Source Data/Table S1.Average precision in the patch-level detection and classification./ground_truth_126/Z_H_2018_06_12_16_52_09.tif.xml
- __MACOSX/Source Data/Table S1.Average precision in the patch-level detection and classification./ground_truth_126/._Z_H_2018_06_12_16_52_09.tif.xml
- Source Data/Table S1.Average precision in the patch-level detection and classification./ground_truth_126/C201816243_H.tiff.xml
- __MACOSX/Source Data/Table S1.Average precision in the patch-level detection and classification./ground_truth_126/._C201816243_H.tiff.xml
- Source Data/Table S1.Average precision in the patch-level detection and classification./ground_truth_126/L201920116_H.TMAP.xml
- __MACOSX/Source Data/Table S1.Average precision in the patch-level detection and classification./ground_truth_126/._L201920116_H.TMAP.xml
- Source Data/Table S1.Average precision in the patch-level detection and classification./ground_truth_126/L201907615_A.TMAP.xml
- __MACOSX/Source Data/Table S1.Average precision in the patch-level detection and classification./ground_truth_126/._L201907615_A.TMAP.xml
- Source Data/Table S1.Average precision in the patch-level detection and classification./ground_truth_126/L201817566L.tif.xml
- __MACOSX/Source Data/Table S1.Average precision in the patch-level detection and classification./ground_truth_126/._L201817566L.tif.xml
- Source Data/Table S1.Average precision in the patch-level detection and classification./ground_truth_126/H_03_17_16.tif.xml
- __MACOSX/Source Data/Table S1.Average precision in the patch-level detection and classification./ground_truth_126/._H_03_17_16.tif.xml
- Source Data/Table S1.Average precision in the patch-level detection and classification./ground_truth_126/C201604237_L.tif.xml
- __MACOSX/Source Data/Table S1.Average precision in the patch-level detection and classification./ground_truth_126/._C201604237_L.tif.xml
- Source Data/Table S1.Average precision in the patch-level detection and classification./ground_truth_126/C201722163_AGC.kfb.xml
- __MACOSX/Source Data/Table S1.Average precision in the patch-level detection and classification./ground_truth_126/._C201722163_AGC.kfb.xml
- Source Data/Table S1.Average precision in the patch-level detection and classification./ground_truth_126/L_03_19_12.tif.xml
- __MACOSX/Source Data/Table S1.Average precision in the patch-level detection and classification./ground_truth_126/._L_03_19_12.tif.xml
- Source Data/Table S1.Average precision in the patch-level detection and classification./ground_truth_126/C201906440_L.TMAP.xml
- __MACOSX/Source Data/Table S1.Average precision in the patch-level detection and classification./ground_truth_126/._C201906440_L.TMAP.xml
- Source Data/Table S1.Average precision in the patch-level detection and classification./ground_truth_126/C201703262_L.kfb.xml
- __MACOSX/Source Data/Table S1.Average precision in the patch-level detection and classification./ground_truth_126/._C201703262_L.kfb.xml
- Source Data/Table S1.Average precision in the patch-level detection and classification./ground_truth_126/C201918442_L.TMAP.xml
- __MACOSX/Source Data/Table S1.Average precision in the patch-level detection and classification./ground_truth_126/._C201918442_L.TMAP.xml
- Source Data/Table S1.Average precision in the patch-level detection and classification./ground_truth_126/L201912222_A.TMAP.xml
- __MACOSX/Source Data/Table S1.Average precision in the patch-level detection and classification./ground_truth_126/._L201912222_A.TMAP.xml
- Source Data/Table S1.Average precision in the patch-level detection and classification./ground_truth_126/V201900661_A.TMAP.xml
- __MACOSX/Source Data/Table S1.Average precision in the patch-level detection and classification./ground_truth_126/._V201900661_A.TMAP.xml
- Source Data/Table S1.Average precision in the patch-level detection and classification./ground_truth_126/L201815670L.tif.xml
- __MACOSX/Source Data/Table S1.Average precision in the patch-level detection and classification./ground_truth_126/._L201815670L.tif.xml
- Source Data/Table S1.Average precision in the patch-level detection and classification./ground_truth_126/C201604579_LSIL.tif.xml
- __MACOSX/Source Data/Table S1.Average precision in the patch-level detection and classification./ground_truth_126/._C201604579_LSIL.tif.xml
- Source Data/Table S1.Average precision in the patch-level detection and classification./ground_truth_126/C201802720_H.TMAP.xml
- __MACOSX/Source Data/Table S1.Average precision in the patch-level detection and classification./ground_truth_126/._C201802720_H.TMAP.xml
- Source Data/Table S1.Average precision in the patch-level detection and classification./ground_truth_126/L201903403_H.TMAP.xml
- __MACOSX/Source Data/Table S1.Average precision in the patch-level detection and classification./ground_truth_126/._L201903403_H.TMAP.xml
- Source Data/Table S1.Average precision in the patch-level detection and classification./ground_truth_126/V201905199_H.TMAP.xml
- __MACOSX/Source Data/Table S1.Average precision in the patch-level detection and classification./ground_truth_126/._V201905199_H.TMAP.xml
- Source Data/Table S1.Average precision in the patch-level detection and classification./ground_truth_126/C201603613_SCC.kfb.xml
- __MACOSX/Source Data/Table S1.Average precision in the patch-level detection and classification./ground_truth_126/._C201603613_SCC.kfb.xml
- Source Data/Table S1.Average precision in the patch-level detection and classification./ground_truth_126/V201804137_LSIL_2019_01_14_16_01_31.tif.xml
- __MACOSX/Source Data/Table S1.Average precision in the patch-level detection and classification./ground_truth_126/._V201804137_LSIL_2019_01_14_16_01_31.tif.xml
- Source Data/Table S1.Average precision in the patch-level detection and classification./ground_truth_126/C201801187_H.TMAP.xml
- __MACOSX/Source Data/Table S1.Average precision in the patch-level detection and classification./ground_truth_126/._C201801187_H.TMAP.xml
- Source Data/Table S1.Average precision in the patch-level detection and classification./ground_truth_126/L201912903_A.TMAP.xml
- __MACOSX/Source Data/Table S1.Average precision in the patch-level detection and classification./ground_truth_126/._L201912903_A.TMAP.xml
- Source Data/Table S1.Average precision in the patch-level detection and classification./ground_truth_126/V201907778_A.TMAP.xml
- __MACOSX/Source Data/Table S1.Average precision in the patch-level detection and classification./ground_truth_126/._V201907778_A.TMAP.xml
- Source Data/Table S1.Average precision in the patch-level detection and classification./ground_truth_126/C201904277_XL.tiff.xml
- __MACOSX/Source Data/Table S1.Average precision in the patch-level detection and classification./ground_truth_126/._C201904277_XL.tiff.xml
- Source Data/Table S1.Average precision in the patch-level detection and classification./ground_truth_126/L201921057_L.TMAP.xml
- __MACOSX/Source Data/Table S1.Average precision in the patch-level detection and classification./ground_truth_126/._L201921057_L.TMAP.xml
- Source Data/Table S1.Average precision in the patch-level detection and classification./ground_truth_126/V201906168_L.TMAP.xml
- __MACOSX/Source Data/Table S1.Average precision in the patch-level detection and classification./ground_truth_126/._V201906168_L.TMAP.xml
- Source Data/Table S1.Average precision in the patch-level detection and classification./ground_truth_126/C201724225_L.kfb.xml
- __MACOSX/Source Data/Table S1.Average precision in the patch-level detection and classification./ground_truth_126/._C201724225_L.kfb.xml
- Source Data/Table S1.Average precision in the patch-level detection and classification./ground_truth_126/V201904308_A.TMAP.xml
- __MACOSX/Source Data/Table S1.Average precision in the patch-level detection and classification./ground_truth_126/._V201904308_A.TMAP.xml
- Source Data/Table S1.Average precision in the patch-level detection and classification./ground_truth_126/C201917128_L.TMAP.xml
- __MACOSX/Source Data/Table S1.Average precision in the patch-level detection and classification./ground_truth_126/._C201917128_L.TMAP.xml
- Source Data/Table S1.Average precision in the patch-level detection and classification./ground_truth_126/V201904906_H_SCC.TMAP.xml
- __MACOSX/Source Data/Table S1.Average precision in the patch-level detection and classification./ground_truth_126/._V201904906_H_SCC.TMAP.xml
- Source Data/Table S1.Average precision in the patch-level detection and classification./ground_truth_126/C201723591_L.tif.xml
- __MACOSX/Source Data/Table S1.Average precision in the patch-level detection and classification./ground_truth_126/._C201723591_L.tif.xml
- Source Data/Table S1.Average precision in the patch-level detection and classification./ground_truth_126/C201710756_L.kfb.xml
- __MACOSX/Source Data/Table S1.Average precision in the patch-level detection and classification./ground_truth_126/._C201710756_L.kfb.xml
- Source Data/Table S1.Average precision in the patch-level detection and classification./ground_truth_126/B0003644_L_005.tiff.xml
- __MACOSX/Source Data/Table S1.Average precision in the patch-level detection and classification./ground_truth_126/._B0003644_L_005.tiff.xml
- Source Data/Table S1.Average precision in the patch-level detection and classification./ground_truth_126/C201725065_L.kfb.xml
- __MACOSX/Source Data/Table S1.Average precision in the patch-level detection and classification./ground_truth_126/._C201725065_L.kfb.xml
- Source Data/Table S1.Average precision in the patch-level detection and classification./ground_truth_126/C201723063_L.kfb.xml
- __MACOSX/Source Data/Table S1.Average precision in the patch-level detection and classification./ground_truth_126/._C201723063_L.kfb.xml
- Source Data/Table S1.Average precision in the patch-level detection and classification./ground_truth_126/L201918620_H.TMAP.xml
- __MACOSX/Source Data/Table S1.Average precision in the patch-level detection and classification./ground_truth_126/._L201918620_H.TMAP.xml
- Source Data/Table S1.Average precision in the patch-level detection and classification./ground_truth_126/V201805436H.tif.xml
- __MACOSX/Source Data/Table S1.Average precision in the patch-level detection and classification./ground_truth_126/._V201805436H.tif.xml
- Source Data/Table S1.Average precision in the patch-level detection and classification./ground_truth_126/L201904056_H.tif.xml
- __MACOSX/Source Data/Table S1.Average precision in the patch-level detection and classification./ground_truth_126/._L201904056_H.tif.xml
- Source Data/Table S1.Average precision in the patch-level detection and classification./ground_truth_126/C201708380_H.kfb.xml
- __MACOSX/Source Data/Table S1.Average precision in the patch-level detection and classification./ground_truth_126/._C201708380_H.kfb.xml
- Source Data/Table S1.Average precision in the patch-level detection and classification./ground_truth_126/WJ_L_2018_05_15_11_17_42.tif.xml
- __MACOSX/Source Data/Table S1.Average precision in the patch-level detection and classification./ground_truth_126/._WJ_L_2018_05_15_11_17_42.tif.xml
- Source Data/Table S1.Average precision in the patch-level detection and classification./ground_truth_126/C201701104_AGC_N.tif.xml
- __MACOSX/Source Data/Table S1.Average precision in the patch-level detection and classification./ground_truth_126/._C201701104_AGC_N.tif.xml
- Source Data/Table S1.Average precision in the patch-level detection and classification./ground_truth_126/H_03_19_09.tif.xml
- __MACOSX/Source Data/Table S1.Average precision in the patch-level detection and classification./ground_truth_126/._H_03_19_09.tif.xml
- Source Data/Table S1.Average precision in the patch-level detection and classification./ground_truth_126/C201702378_L.kfb.xml
- __MACOSX/Source Data/Table S1.Average precision in the patch-level detection and classification./ground_truth_126/._C201702378_L.kfb.xml
- Source Data/Table S1.Average precision in the patch-level detection and classification./ground_truth_126/L201910297_L.TMAP.xml
- __MACOSX/Source Data/Table S1.Average precision in the patch-level detection and classification./ground_truth_126/._L201910297_L.TMAP.xml
- Source Data/Table S1.Average precision in the patch-level detection and classification./ground_truth_126/L201920449_L.TMAP.xml
- __MACOSX/Source Data/Table S1.Average precision in the patch-level detection and classification./ground_truth_126/._L201920449_L.TMAP.xml
- Source Data/Table S1.Average precision in the patch-level detection and classification./ground_truth_126/L201819144L.tif.xml
- __MACOSX/Source Data/Table S1.Average precision in the patch-level detection and classification./ground_truth_126/._L201819144L.tif.xml
- Source Data/Table S1.Average precision in the patch-level detection and classification./ground_truth_126/L201817054L.tif.xml
- __MACOSX/Source Data/Table S1.Average precision in the patch-level detection and classification./ground_truth_126/._L201817054L.tif.xml
- Source Data/Table S1.Average precision in the patch-level detection and classification./ground_truth_126/L201902462H.tif.xml
- __MACOSX/Source Data/Table S1.Average precision in the patch-level detection and classification./ground_truth_126/._L201902462H.tif.xml
- Source Data/Table S1.Average precision in the patch-level detection and classification./ground_truth_126/L201920457_A.TMAP.xml
- __MACOSX/Source Data/Table S1.Average precision in the patch-level detection and classification./ground_truth_126/._L201920457_A.TMAP.xml
- Source Data/Table S1.Average precision in the patch-level detection and classification./ground_truth_126/L201906966_A.TMAP.xml
- __MACOSX/Source Data/Table S1.Average precision in the patch-level detection and classification./ground_truth_126/._L201906966_A.TMAP.xml
- Source Data/Table S1.Average precision in the patch-level detection and classification./ground_truth_126/L201906827_A.TMAP.xml
- __MACOSX/Source Data/Table S1.Average precision in the patch-level detection and classification./ground_truth_126/._L201906827_A.TMAP.xml
- Source Data/Table S1.Average precision in the patch-level detection and classification./ground_truth_126/C201917034_L.TMAP.xml
- __MACOSX/Source Data/Table S1.Average precision in the patch-level detection and classification./ground_truth_126/._C201917034_L.TMAP.xml
- Source Data/Table S1.Average precision in the patch-level detection and classification./ground_truth_126/L201919606_L.TMAP.xml
- __MACOSX/Source Data/Table S1.Average precision in the patch-level detection and classification./ground_truth_126/._L201919606_L.TMAP.xml
- Source Data/Table S1.Average precision in the patch-level detection and classification./ground_truth_126/L201904915_A_H.TMAP.xml
- __MACOSX/Source Data/Table S1.Average precision in the patch-level detection and classification./ground_truth_126/._L201904915_A_H.TMAP.xml
- Source Data/Table S1.Average precision in the patch-level detection and classification./ground_truth_126/L201909156_L.TMAP.xml
- __MACOSX/Source Data/Table S1.Average precision in the patch-level detection and classification./ground_truth_126/._L201909156_L.TMAP.xml
- Source Data/Table S1.Average precision in the patch-level detection and classification./ground_truth_126/V201907262_L.TMAP.xml
- __MACOSX/Source Data/Table S1.Average precision in the patch-level detection and classification./ground_truth_126/._V201907262_L.TMAP.xml
- Source Data/Table S1.Average precision in the patch-level detection and classification./ground_truth_126/C201700035_A.tif.xml
- __MACOSX/Source Data/Table S1.Average precision in the patch-level detection and classification./ground_truth_126/._C201700035_A.tif.xml
- Source Data/Table S1.Average precision in the patch-level detection and classification./ground_truth_126/L201816131H.tif.xml
- __MACOSX/Source Data/Table S1.Average precision in the patch-level detection and classification./ground_truth_126/._L201816131H.tif.xml
- Source Data/Table S1.Average precision in the patch-level detection and classification./ground_truth_126/C201605065_SCC.tif.xml
- __MACOSX/Source Data/Table S1.Average precision in the patch-level detection and classification./ground_truth_126/._C201605065_SCC.tif.xml
- Source Data/Table S1.Average precision in the patch-level detection and classification./ground_truth_126/C201918184_A.TMAP.xml
- __MACOSX/Source Data/Table S1.Average precision in the patch-level detection and classification./ground_truth_126/._C201918184_A.TMAP.xml
- Source Data/Table S1.Average precision in the patch-level detection and classification./ground_truth_126/C201700101_L_HPV.kfb.xml
- __MACOSX/Source Data/Table S1.Average precision in the patch-level detection and classification./ground_truth_126/._C201700101_L_HPV.kfb.xml
- Source Data/Table S1.Average precision in the patch-level detection and classification./ground_truth_126/C201801745_ADC_ca.tif.xml
- __MACOSX/Source Data/Table S1.Average precision in the patch-level detection and classification./ground_truth_126/._C201801745_ADC_ca.tif.xml
- Source Data/Table S1.Average precision in the patch-level detection and classification./ground_truth_126/V201907509_A.TMAP.xml
- __MACOSX/Source Data/Table S1.Average precision in the patch-level detection and classification./ground_truth_126/._V201907509_A.TMAP.xml
- Source Data/Table S1.Average precision in the patch-level detection and classification./ground_truth_126/C201803474_H_SCC.tiff.xml
- __MACOSX/Source Data/Table S1.Average precision in the patch-level detection and classification./ground_truth_126/._C201803474_H_SCC.tiff.xml
- Source Data/Table S1.Average precision in the patch-level detection and classification./ground_truth_126/C201713407_L.kfb.xml
- __MACOSX/Source Data/Table S1.Average precision in the patch-level detection and classification./ground_truth_126/._C201713407_L.kfb.xml
- Source Data/Table S1.Average precision in the patch-level detection and classification./ground_truth_126/C201716014_L.kfb.xml
- __MACOSX/Source Data/Table S1.Average precision in the patch-level detection and classification./ground_truth_126/._C201716014_L.kfb.xml
- Source Data/Table S1.Average precision in the patch-level detection and classification./ground_truth_126/Z_H_2018_06_12_15_25_18.tif.xml
- __MACOSX/Source Data/Table S1.Average precision in the patch-level detection and classification./ground_truth_126/._Z_H_2018_06_12_15_25_18.tif.xml
- Source Data/Table S1.Average precision in the patch-level detection and classification./ground_truth_126/L201910303_A.TMAP.xml
- __MACOSX/Source Data/Table S1.Average precision in the patch-level detection and classification./ground_truth_126/._L201910303_A.TMAP.xml
- Source Data/Table S1.Average precision in the patch-level detection and classification./ground_truth_126/V201907964_A.TMAP.xml
- __MACOSX/Source Data/Table S1.Average precision in the patch-level detection and classification./ground_truth_126/._V201907964_A.TMAP.xml
- Source Data/Table S1.Average precision in the patch-level detection and classification./ground_truth_126/L201820839_LSIL_2019_01_04_15_44_57_2.tif.xml
- __MACOSX/Source Data/Table S1.Average precision in the patch-level detection and classification./ground_truth_126/._L201820839_LSIL_2019_01_04_15_44_57_2.tif.xml
- Source Data/Table S1.Average precision in the patch-level detection and classification./ground_truth_126/C201914132_L_M.tiff.xml
- __MACOSX/Source Data/Table S1.Average precision in the patch-level detection and classification./ground_truth_126/._C201914132_L_M.tiff.xml
- Source Data/Table S1.Average precision in the patch-level detection and classification./ground_truth_126/V201907599_A.TMAP.xml
- __MACOSX/Source Data/Table S1.Average precision in the patch-level detection and classification./ground_truth_126/._V201907599_A.TMAP.xml
- Source Data/Table S1.Average precision in the patch-level detection and classification./ground_truth_126/H_H_2018_05_15_12_53_42.tif.xml
- __MACOSX/Source Data/Table S1.Average precision in the patch-level detection and classification./ground_truth_126/._H_H_2018_05_15_12_53_42.tif.xml
- Source Data/Table S1.Average precision in the patch-level detection and classification./ground_truth_126/V201904282_L.TMAP.xml
- __MACOSX/Source Data/Table S1.Average precision in the patch-level detection and classification./ground_truth_126/._V201904282_L.TMAP.xml
- Source Data/Table S1.Average precision in the patch-level detection and classification./ground_truth_126/L201816485H_CA.tif.xml
- __MACOSX/Source Data/Table S1.Average precision in the patch-level detection and classification./ground_truth_126/._L201816485H_CA.tif.xml
- Source Data/Table S1.Average precision in the patch-level detection and classification./ground_truth_126/L201904506_A.TMAP.xml
- __MACOSX/Source Data/Table S1.Average precision in the patch-level detection and classification./ground_truth_126/._L201904506_A.TMAP.xml
- Source Data/Table S1.Average precision in the patch-level detection and classification./ground_truth_126/C201707292_H.tif.xml
- __MACOSX/Source Data/Table S1.Average precision in the patch-level detection and classification./ground_truth_126/._C201707292_H.tif.xml
- Source Data/Table S1.Average precision in the patch-level detection and classification./ground_truth_126/V201900883_H.TMAP.xml
- __MACOSX/Source Data/Table S1.Average precision in the patch-level detection and classification./ground_truth_126/._V201900883_H.TMAP.xml
- Source Data/Table S1.Average precision in the patch-level detection and classification./ground_truth_126/V201907309_A.TMAP.xml
- __MACOSX/Source Data/Table S1.Average precision in the patch-level detection and classification./ground_truth_126/._V201907309_A.TMAP.xml
- Source Data/Table S1.Average precision in the patch-level detection and classification./ground_truth_126/V202000960_L_A_H.TMAP.xml
- __MACOSX/Source Data/Table S1.Average precision in the patch-level detection and classification./ground_truth_126/._V202000960_L_A_H.TMAP.xml
- Source Data/Table S1.Average precision in the patch-level detection and classification./ground_truth_126/L201908989_A.TMAP.xml
- __MACOSX/Source Data/Table S1.Average precision in the patch-level detection and classification./ground_truth_126/._L201908989_A.TMAP.xml
[truncated: 586 more entries]
