# Supplementary material for: Artificial intelligence enables precision diagnosis of cervical cytology grades and cervical cancer
Source: Nat Commun. 2024 May 22;15:4369. doi: 10.1038/s41467-024-48705-3 (PMC11111770; doi:10.1038/s41467-024-48705-3)
Supplement: Supplementary file 4 — Source Data [file 41467_2024_48705_MOESM4_ESM.zip › Source Data/Figure 5. Overall performance on retrospective validation datasets/Fig 5.txt]

finename	Pred_AI	confidence	Truth	Group
C201705747_AGC_N.kfb	1	0,611881514	1	SYSMH
C201801745_ADC_ca.tif	1	0,609120284	1	SYSMH
C201614251_AGC.kfb	1	0,405834904	1	SYSMH
C201620760_AGC_N.kfb	1	0,401671852	1	SYSMH
C201622472_AGC.kfb	1	0,584838712	1	SYSMH
C201622720_AGC.kfb	1	0,597668661	1	SYSMH
C201625156_AGC.kfb	1	0,42941165	1	SYSMH
C201700533_AGC.kfb	1	0,406640971	1	SYSMH
C201701104_AGC_N.tif	1	0,359260174	1	SYSMH
C201703144_AGC.kfb	1	0,351396426	1	SYSMH
C201704674_AGC_N.kfb	1	0,407868777	1	SYSMH
C201705519_AGC.kfb	1	0,35540495	1	SYSMH
C201722114_AGC.kfb	1	0,574934677	1	SYSMH
C201725009_AGC.kfb	1	0,575097638	1	SYSMH
L202001128_AGC_EM.TMAP	1	0,386398334	1	SYSMH
V201906320_AGC_EM.TMAP	1	0,344519238	1	SYSMH
V202002693.TMAP	1	0,518028659	1	SYSMH
ADC1.TMAP	1	0,450492829	1	GWCMC
AE131386ADC.TMAP	1	0,507930064	1	GWCMC
BD15562AGC.TMAP	1	0,580438217	1	GWCMC
BD16700AGC.TMAP	1	0,468169218	1	GWCMC
BD20123AGC.TMAP	1	0,474207926	1	GWCMC
BD30643AGC.TMAP	1	0,276992148	1	GWCMC
BD37589AGC.TMAP	1	0,459333076	1	GWCMC
BD38300AGC.TMAP	1	0,562007729	1	GWCMC
BD38387AGC.TMAP	1	0,429000074	1	GWCMC
BD38967AGC.TMAP	1	0,277950041	1	GWCMC
BD40154AGC.TMAP	1	0,31817051	1	GWCMC
BD45793ADC.TMAP	1	0,419149133	1	GWCMC
BD46162AIS.TMAP	1	0,29335961	1	GWCMC
BD46709AGC.TMAP	1	0,33933158	1	GWCMC
BD50314ADC.TMAP	1	0,464622449	1	GWCMC
BD51571ADC.TMAP	1	0,392382409	1	GWCMC
BD51756AGC.TMAP	1	0,599013787	1	GWCMC
SFE125662ADC.TMAP	1	0,476536517	1	GWCMC
SFE83102AGC.TMAP	1	0,360415302	1	GWCMC
2005604CA.TMAP	1	0,470493813	1	TAHGMU
Y158785AGC.TMAP	1	0,557241034	1	TAHGMU
Y160280CA_EM.TMAP	1	0,495742284	1	TAHGMU
Y160358ADC.TMAP	1	0,378954709	1	TAHGMU
Y176132ADC.TMAP	1	0,300880488	1	TAHGMU
Y204884AGC.TMAP	1	0,42607844	1	TAHGMU
C201622510_AGC.kfb	1	0,960467925	1	SYSMH
C201722163_AGC.kfb	1	0,615178667	1	SYSMH
BD47137AGC.TMAP	1	0,772768604	1	GWCMC
BD53899AGC.TMAP	1	0,929379909	1	GWCMC
BD552197ADC.TMAP	1	0,886616768	1	GWCMC
Y163035AGC.TMAP	1	0,633061034	1	TAHGMU
C201617800_AGC.tif	2	0,716673233	1	SYSMH
C201707079_AGC.kfb	2	0,751446814	1	SYSMH
C201801990X_AGC.TMAP	2	0,682300467	1	SYSMH
V201801990_AGC.tif	2	0,7396242	1	SYSMH
BD15630AGC.TMAP	2	0,688889622	1	GWCMC
BD38293AGC.TMAP	2	0,885299465	1	GWCMC
BD38612AGC.TMAP	2	0,902088349	1	GWCMC
BD39315AGC.TMAP	2	0,703415609	1	GWCMC
BD39429AGC.TMAP	2	0,803854126	1	GWCMC
BD41803AGC.TMAP	2	0,828529719	1	GWCMC
BD42097AGC.TMAP	2	0,871390209	1	GWCMC
BD46628AGC.TMAP	2	0,708988448	1	GWCMC
BD47379AGC.TMAP	2	0,719863787	1	GWCMC
SFE128064AGC.TMAP	2	0,657127202	1	GWCMC
SFE54851AGC.TMAP	2	0,813842669	1	GWCMC
Y161209AGC.TMAP	2	0,878838915	1	TAHGMU
Y201530ADC.TMAP	2	0,662763967	1	TAHGMU
B2000631A.TMAP	1	0,379979942	1	SYSMH
C1600143_A.kfb	1	0,540188897	1	SYSMH
C201603768_A.kfb	1	0,493901117	1	SYSMH
C201610433_A.kfb	1	0,488694596	1	SYSMH
C201615397_A.kfb	1	0,29531498	1	SYSMH
C201617709_A.kfb	1	0,400777393	1	SYSMH
C201621815_A.kfb	1	0,361925115	1	SYSMH
C201622394_A.kfb	1	0,553742962	1	SYSMH
C201625381_A.kfb	1	0,385640975	1	SYSMH
C201700035_A.tif	1	0,35560563	1	SYSMH
C201717020_A.kfb	1	0,531893983	1	SYSMH
C201717097_A.kfb	1	0,359925544	1	SYSMH
C201720600_A.kfb	1	0,413237469	1	SYSMH
C201723536_A.kfb	1	0,588628125	1	SYSMH
C201723925_A.kfb	1	0,257092979	1	SYSMH
C201724283_A.kfb	1	0,46951313	1	SYSMH
C201724852_A.kfb	1	0,584694996	1	SYSMH
C201728026_A.kfb	1	0,444203715	1	SYSMH
C201800062_A.kfb	1	0,320008471	1	SYSMH
C201800301_A.kfb	1	0,342952212	1	SYSMH
C201800363_A.kfb	1	0,355233854	1	SYSMH
C201801053_A.kfb	1	0,282491715	1	SYSMH
C201802220_A.kfb	1	0,408255704	1	SYSMH
C201805259_A.kfb	1	0,399196505	1	SYSMH
C201809729_A.kfb	1	0,398272174	1	SYSMH
C201901229X_A.TMAP	1	0,493436399	1	SYSMH
C201901313X_A.TMAP	1	0,457704277	1	SYSMH
C201901492X_A.TMAP	1	0,334380475	1	SYSMH
C201901780X_M_A.TMAP	1	0,356804034	1	SYSMH
C201902011_A.TMAP	1	0,558996295	1	SYSMH
C201902129X_A.TMAP	1	0,304019104	1	SYSMH
C201902748_A.TMAP	1	0,350577025	1	SYSMH
C201903292X_A.TMAP	1	0,377088782	1	SYSMH
C201904506_A.TMAP	1	0,313649739	1	SYSMH
C201904555X_A.TMAP	1	0,542795884	1	SYSMH
C201904972X_M_A.TMAP	1	0,421616995	1	SYSMH
C201905981X_A.TMAP	1	0,387942722	1	SYSMH
C201907272_A.TMAP	1	0,379189584	1	SYSMH
C201911512_A.TMAP	1	0,398826155	1	SYSMH
C201911816_A.TMAP	1	0,345980752	1	SYSMH
C201911905_A.TMAP	1	0,380040761	1	SYSMH
C201913627_A.TMAP	1	0,400498772	1	SYSMH
C201914864_A.TMAP	1	0,40920109	1	SYSMH
C201915135_A.TMAP	1	0,456841575	1	SYSMH
C201915229_A.TMAP	1	0,539101125	1	SYSMH
C201915887_A.TMAP	1	0,517669625	1	SYSMH
C201916558_A.TMAP	1	0,432812743	1	SYSMH
C201916631_A.TMAP	1	0,294055838	1	SYSMH
C201916994_A.TMAP	1	0,455643639	1	SYSMH
C201918184_A.TMAP	1	0,440488727	1	SYSMH
L201904506_A.TMAP	1	0,356433874	1	SYSMH
L201906402_A.TMAP	1	0,456604037	1	SYSMH
L201906827_A.TMAP	1	0,382720868	1	SYSMH
L201906966_A.TMAP	1	0,395087374	1	SYSMH
L201909378_A.TMAP	1	0,427571226	1	SYSMH
L201909706_A.TMAP	1	0,348682554	1	SYSMH
L201910303_A.TMAP	1	0,303515792	1	SYSMH
L201911905_A.TMAP	1	0,346165448	1	SYSMH
L201912222_A.TMAP	1	0,280280646	1	SYSMH
L201914864_A.TMAP	1	0,358805636	1	SYSMH
L201920457_A.TMAP	1	0,348272933	1	SYSMH
L201920702_A.TMAP	1	0,390080993	1	SYSMH
V201901899_A.TMAP	1	0,462217529	1	SYSMH
V201903102_A.TMAP	1	0,405155444	1	SYSMH
V201904308_A.TMAP	1	0,366485824	1	SYSMH
V201905425_A.TMAP	1	0,27566989	1	SYSMH
V201905437_A.TMAP	1	0,528810508	1	SYSMH
V201906938_A.TMAP	1	0,505262602	1	SYSMH
V201907599_A.TMAP	1	0,37442885	1	SYSMH
V201907778_A.TMAP	1	0,582914107	1	SYSMH
V201907964_A.TMAP	1	0,46831005	1	SYSMH
V202001349A.TMAP	1	0,44369534	1	SYSMH
V202001598A.TMAP	1	0,47870574	1	SYSMH
BD32881SCC.TMAP	1	0,49627428	1	GWCMC
BD44573AGC.TMAP	1	0,393350919	1	GWCMC
SFE124339L.TMAP	1	0,336924934	1	GWCMC
SFE131200A.TMAP	1	0,544902107	1	GWCMC
SFE131425A.TMAP	1	0,452098991	1	GWCMC
SFE132303A.TMAP	1	0,572816387	1	GWCMC
SFE132764A.TMAP	1	0,495161695	1	GWCMC
SFE132764L.TMAP	1	0,418960737	1	GWCMC
275A.TMAP	1	0,561682137	1	TAHGMU
A_7.TMAP	1	0,515517734	1	TAHGMU
L_32.TMAP	1	0,592432314	1	TAHGMU
Y161280H.TMAP	1	0,293555122	1	TAHGMU
Y1916165A.TMAP	1	0,377241501	1	TAHGMU
Y201487L.TMAP	1	0,444409244	1	TAHGMU
Y201635L.TMAP	1	0,471225475	1	TAHGMU
Y201691A_H.TMAP	1	0,554625222	1	TAHGMU
Y202276A.TMAP	1	0,314281194	1	TAHGMU
Y202567L.TMAP	1	0,454106303	1	TAHGMU
Y202622L.TMAP	1	0,527290184	1	TAHGMU
Y202881L.TMAP	1	0,535530159	1	TAHGMU
Y203217A.TMAP	1	0,434493581	1	TAHGMU
Y203237A.TMAP	1	0,48845531	1	TAHGMU
Y203526A.TMAP	1	0,32668772	1	TAHGMU
Y203833L.TMAP	1	0,353910993	1	TAHGMU
Y203965L.TMAP	1	0,509599259	1	TAHGMU
Y203972A.TMAP	1	0,425773266	1	TAHGMU
Y204015A.TMAP	1	0,275398476	1	TAHGMU
Y204139A.TMAP	1	0,437858993	1	TAHGMU
Y204155L.TMAP	1	0,439532062	1	TAHGMU
Y204444L.TMAP	1	0,446233961	1	TAHGMU
Y204976A_H.TMAP	1	0,426317031	1	TAHGMU
Y205283A.TMAP	1	0,499995442	1	TAHGMU
Y205480A.TMAP	1	0,520627825	1	TAHGMU
Y206301L.TMAP	1	0,586439042	1	TAHGMU
C201622454_A.kfb	1	0,931550712	1	SYSMH
C201709951_A.kfb	1	0,69360115	1	SYSMH
C201724160_A.kfb	1	0,840872421	1	SYSMH
C201724859_A.kfb	1	0,894769137	1	SYSMH
V201805734_A.TMAP	1	0,656903934	1	SYSMH
V201900661_A.TMAP	1	0,677303143	1	SYSMH
V201902132_A.TMAP	1	0,716617444	1	SYSMH
V201903600_A.TMAP	1	0,731354973	1	SYSMH
SFE122824L.TMAP	1	0,781549443	1	GWCMC
SFE126658L.TMAP	1	0,630757451	1	GWCMC
SFE127525L.TMAP	1	0,731956632	1	GWCMC
SFE131733A.TMAP	1	0,935325373	1	GWCMC
177600L.TMAP	1	0,627664983	1	TAHGMU
GYS00359A.TMAP	1	0,633613481	1	TAHGMU
L_6.TMAP	1	0,84895458	1	TAHGMU
Y157866A.TMAP	1	0,727060042	1	TAHGMU
Y1612757A.TMAP	1	0,638497356	1	TAHGMU
Y162998L.TMAP	1	0,650192846	1	TAHGMU
Y1721H.TMAP	1	0,601464963	1	TAHGMU
Y202311L.TMAP	1	0,737955141	1	TAHGMU
Y205773A.TMAP	1	0,620057202	1	TAHGMU
C201722855_A.kfb	2	0,832370201	1	SYSMH
C201722894_A.kfb	2	0,771651951	1	SYSMH
C201723952_A.kfb	2	0,621562886	1	SYSMH
C201727240_A.kfb	2	0,766709035	1	SYSMH
C201728071_A.kfb	2	0,683140358	1	SYSMH
C201801801_A.kfb	2	0,806471801	1	SYSMH
C201806247_A.kfb	2	0,700081515	1	SYSMH
C201905684X_A.TMAP	2	0,65455163	1	SYSMH
C201906616X_A.TMAP	2	0,644726903	1	SYSMH
C201915003_A.TMAP	2	0,862711469	1	SYSMH
L201915784_A.TMAP	2	0,636116768	1	SYSMH
L202003470A.TMAP	2	0,67393513	1	SYSMH
V201907509_A.TMAP	2	0,828577449	1	SYSMH
V202001681A.TMAP	2	0,725357827	1	SYSMH
SFE130984A.TMAP	2	0,719952718	1	GWCMC
SFE131134A.TMAP	2	0,655874533	1	GWCMC
SFE131603A.TMAP	2	0,651646382	1	GWCMC
SFE131730A.TMAP	2	0,824330436	1	GWCMC
SFE132392A.TMAP	2	0,760891484	1	GWCMC
SFE132404A.TMAP	2	0,775771177	1	GWCMC
SFE132415A.TMAP	2	0,785665277	1	GWCMC
Y157968A.TMAP	2	0,923208795	1	TAHGMU
Y1916181A.TMAP	2	0,932350637	1	TAHGMU
Y202542A.TMAP	2	0,91458753	1	TAHGMU
Y204005A.TMAP	2	0,755473499	1	TAHGMU
Y204469A.TMAP	2	0,726918373	1	TAHGMU
Y205454A.TMAP	2	0,800593678	1	TAHGMU
Y205463A.TMAP	2	0,848273936	1	TAHGMU
C201603571_A_H.kfb	1	0,404178522	1	SYSMH
C201603950_H.kfb	1	0,468904224	1	SYSMH
C201604876_H_N.kfb	1	0,297139501	1	SYSMH
C201608074_H.kfb	1	0,466305028	1	SYSMH
C201613156_H.kfb	1	0,495939535	1	SYSMH
C201614385_H.kfb	1	0,493624046	1	SYSMH
C201614702_A_H.kfb	1	0,41858191	1	SYSMH
C201617233_H.kfb	1	0,536185636	1	SYSMH
C201618404_A_H.kfb	1	0,360129201	1	SYSMH
C201618915_H.kfb	1	0,494731668	1	SYSMH
C201700248_A_H.kfb	1	0,528913063	1	SYSMH
C201701875_A_H.kfb	1	0,361872766	1	SYSMH
C201702063_A_H.kfb	1	0,494010316	1	SYSMH
C201702995_L_A_H.kfb	1	0,424171544	1	SYSMH
C201704339_H.kfb	1	0,427183629	1	SYSMH
C201705694_A_H.kfb	1	0,567462837	1	SYSMH
C201707292_H.tif	1	0,520791737	1	SYSMH
C201707696_L_A_H.kfb	1	0,478922606	1	SYSMH
C201707922_A_H.kfb	1	0,383419387	1	SYSMH
C201710427_A_H.kfb	1	0,545410625	1	SYSMH
C201713297_L_A_H.kfb	1	0,470472083	1	SYSMH
C201717726_A_H_M.kfb	1	0,513387175	1	SYSMH
C201719118_A_H.kfb	1	0,533244181	1	SYSMH
C201720369_A_H.kfb	1	0,50038231	1	SYSMH
C201720437_A_H.kfb	1	0,464015085	1	SYSMH
C201722521_A_H.kfb	1	0,542983298	1	SYSMH
C201723331_A_H.kfb	1	0,381007674	1	SYSMH
C201723942_L_A_H.kfb	1	0,358443923	1	SYSMH
C201725018_H.kfb	1	0,371814965	1	SYSMH
C201800009_A_H.kfb	1	0,304271274	1	SYSMH
C201800087_A_H.kfb	1	0,312858232	1	SYSMH
C201800280_A_H.kfb	1	0,519013694	1	SYSMH
C201800667_H.TMAP	1	0,519743766	1	SYSMH
C201800784X_H.TMAP	1	0,37967782	1	SYSMH
C201801187_H.TMAP	1	0,411360141	1	SYSMH
C201801245_A_H.kfb	1	0,562488914	1	SYSMH
C201801565X_H.TMAP	1	0,500199834	1	SYSMH
C201801747_A_H.kfb	1	0,465440018	1	SYSMH
C201802635_L_A_H.TMAP	1	0,362364102	1	SYSMH
C201803098_A_H.kfb	1	0,268090124	1	SYSMH
C201803191_H.tiff	1	0,410592189	1	SYSMH
C201803217_H.TMAP	1	0,404863244	1	SYSMH
C201804221_H.TMAP	1	0,290487305	1	SYSMH
C201806690_A_H.kfb	1	0,387804377	1	SYSMH
C201820987_H.TMAP	1	0,295937914	1	SYSMH
C201821162_L_A_H.TMAP	1	0,439227654	1	SYSMH
C201901985_H_CA.TMAP	1	0,472719214	1	SYSMH
C201902444X_H.TMAP	1	0,309038903	1	SYSMH
C201902764_H.TMAP	1	0,590572742	1	SYSMH
C201903403_H.TMAP	1	0,547863141	1	SYSMH
C201905101X_L_A_H.TMAP	1	0,329077252	1	SYSMH
C201905593_H.TMAP	1	0,477090247	1	SYSMH
C201906496_A_H.TMAP	1	0,441797833	1	SYSMH
C201913504_H.TMAP	1	0,432430482	1	SYSMH
C201915868_H_M.TMAP	1	0,593346958	1	SYSMH
C201915945_A_H.TMAP	1	0,345660374	1	SYSMH
C201916205_M_L_A_H.TMAP	1	0,40438494	1	SYSMH
H_03_19_09.tif	1	0,559503039	1	SYSMH
H_H_2018_05_21_15_53_57.tif	1	0,435982662	1	SYSMH
L201818894H.tif	1	0,461235462	1	SYSMH
L201900098_L_A_H.TMAP	1	0,482216437	1	SYSMH
L201915075H.TMAP	1	0,549804807	1	SYSMH
L201918620_H.TMAP	1	0,403419038	1	SYSMH
L201920116_H.TMAP	1	0,447989725	1	SYSMH
L202000285A_H.TMAP	1	0,541278444	1	SYSMH
L202000511A_H.TMAP	1	0,409212164	1	SYSMH
L202002945A_H.TMAP	1	0,388702775	1	SYSMH
V201900465_L_A_H.TMAP	1	0,419311321	1	SYSMH
V201905313_H_002.tiff	1	0,518649089	1	SYSMH
Z_H_2018_06_12_16_52_09.tif	1	0,519788639	1	SYSMH
BD28242SCC.TMAP	1	0,267308962	1	GWCMC
BD32110SCC.TMAP	1	0,342219119	1	GWCMC
BD33592H.TMAP	1	0,529709197	1	GWCMC
BD34585H_1.TMAP	1	0,443177374	1	GWCMC
BD36627AIS.TMAP	1	0,445383589	1	GWCMC
BD36999AIS.TMAP	1	0,372208869	1	GWCMC
BD37515H.TMAP	1	0,473639814	1	GWCMC
BD38580A_H.TMAP	1	0,543903029	1	GWCMC
BD38798A_H.TMAP	1	0,55783942	1	GWCMC
BD40141H.TMAP	1	0,521081897	1	GWCMC
BD42313A_H.TMAP	1	0,414670366	1	GWCMC
BD43671SCC.TMAP	1	0,458652147	1	GWCMC
BD43860L.TMAP	1	0,439122891	1	GWCMC
BD43884SCC.TMAP	1	0,524279941	1	GWCMC
BD44398H.TMAP	1	0,57207668	1	GWCMC
BD44754L.TMAP	1	0,597034219	1	GWCMC
BD45804H.TMAP	1	0,321583353	1	GWCMC
BD47456A_H.TMAP	1	0,303694121	1	GWCMC
BD47596H.TMAP	1	0,531302133	1	GWCMC
BD47702A_H.TMAP	1	0,57650177	1	GWCMC
BD48619H.TMAP	1	0,527436669	1	GWCMC
BD49121H.TMAP	1	0,49557375	1	GWCMC
BD50938H.TMAP	1	0,327562035	1	GWCMC
BD51152H.TMAP	1	0,316024942	1	GWCMC
BD51505H.TMAP	1	0,407294794	1	GWCMC
BD52528H.TMAP	1	0,575161179	1	GWCMC
BD54436H.TMAP	1	0,55222929	1	GWCMC
SFE110665SCC.TMAP	1	0,333819841	1	GWCMC
SFE110734SCC.TMAP	1	0,46449266	1	GWCMC
SFE111044SCC.TMAP	1	0,565652786	1	GWCMC
SFE118183SCC.TMAP	1	0,455345187	1	GWCMC
SFE119495H.TMAP	1	0,515867477	1	GWCMC
SFE119748H.TMAP	1	0,452701467	1	GWCMC
SFE119752H.TMAP	1	0,541156094	1	GWCMC
SFE121674H.TMAP	1	0,446483273	1	GWCMC
SFE122079A_H.TMAP	1	0,407827713	1	GWCMC
SFE122201SCC.TMAP	1	0,43757533	1	GWCMC
SFE123764H.TMAP	1	0,479850105	1	GWCMC
SFE124812SCC.TMAP	1	0,467149167	1	GWCMC
SFE125249A_H.TMAP	1	0,3469664	1	GWCMC
SFE12641A_H.TMAP	1	0,432364159	1	GWCMC
SFE126594A_H.TMAP	1	0,550372733	1	GWCMC
SFE126725H.TMAP	1	0,505436523	1	GWCMC
SFE127140H.TMAP	1	0,520267992	1	GWCMC
SFE127173H.TMAP	1	0,599518048	1	GWCMC
SFE127642SCC.TMAP	1	0,550633918	1	GWCMC
SFE129487H.TMAP	1	0,370900525	1	GWCMC
SFE129819H.TMAP	1	0,391343903	1	GWCMC
SFE130135H.TMAP	1	0,420586027	1	GWCMC
SFE130359H.TMAP	1	0,54283449	1	GWCMC
SFE131957A_H.TMAP	1	0,379180645	1	GWCMC
SFE132619H.TMAP	1	0,370316059	1	GWCMC
SFE23816H.TMAP	1	0,405028237	1	GWCMC
SFFE118944A_H.TMAP	1	0,294391223	1	GWCMC
198A_H.TMAP	1	0,530492341	1	TAHGMU
216418A_H.TMAP	1	0,460226347	1	TAHGMU
293H.TMAP	1	0,457494998	1	TAHGMU
369A_H.TMAP	1	0,380555751	1	TAHGMU
70996H.TMAP	1	0,540097609	1	TAHGMU
A_H_4.TMAP	1	0,549319391	1	TAHGMU
GYS00487A_H.TMAP	1	0,595377858	1	TAHGMU
H_9.TMAP	1	0,424214221	1	TAHGMU
HSIL_1.TMAP	1	0,521195077	1	TAHGMU
Y158784H.TMAP	1	0,508004188	1	TAHGMU
Y1612728H.TMAP	1	0,514037919	1	TAHGMU
Y162497H.TMAP	1	0,44104591	1	TAHGMU
Y200287H.TMAP	1	0,387138325	1	TAHGMU
Y202432H.TMAP	1	0,322592911	1	TAHGMU
Y203230H.TMAP	1	0,456573345	1	TAHGMU
Y204225H.TMAP	1	0,467923093	1	TAHGMU
Y204395A_H.TMAP	1	0,3310469	1	TAHGMU
Y205378CA.TMAP	1	0,512663149	1	TAHGMU
C201603613_SCC.kfb	1	0,981866237	1	SYSMH
C201604897_H.kfb	1	0,752518704	1	SYSMH
C201605065_SCC.tif	1	0,767690799	1	SYSMH
C201605159_H.kfb	1	0,874666637	1	SYSMH
C201605976_H.kfb	1	0,9115448	1	SYSMH
C201606048_H.kfb	1	0,888716031	1	SYSMH
C201615234_H.kfb	1	0,807912485	1	SYSMH
C201617478_H.kfb	1	0,755241417	1	SYSMH
C201617540_H.kfb	1	0,989059383	1	SYSMH
C201618051_1_H.kfb	1	0,6744611	1	SYSMH
C201618318_H.kfb	1	0,708627085	1	SYSMH
C201619143_H.kfb	1	0,716733571	1	SYSMH
C201620681_A_H.kfb	1	0,744707759	1	SYSMH
C201621840_H.kfb	1	0,982936551	1	SYSMH
C201622146_H.kfb	1	0,666984454	1	SYSMH
C201701087_H.kfb	1	0,683349759	1	SYSMH
C201701285_A_H.kfb	1	0,95194686	1	SYSMH
C201705395_H.kfb	1	0,726134911	1	SYSMH
C201705415_A_H.kfb	1	0,846055318	1	SYSMH
C201706095_H.kfb	1	0,810610743	1	SYSMH
C201706098_A_H.kfb	1	0,834256084	1	SYSMH
C201706291_A_H.kfb	1	0,617785491	1	SYSMH
C201707562_A_H_H.kfb	1	0,909929944	1	SYSMH
C201708380_H.kfb	1	0,994647815	1	SYSMH
C201710179_SCC.tif	1	0,996878032	1	SYSMH
C201715046_A_H.kfb	1	0,924310968	1	SYSMH
C201715062_A_H.kfb	1	0,936013758	1	SYSMH
C201716145_H_M.kfb	1	0,747303231	1	SYSMH
C201717160_A_H.kfb	1	0,947876834	1	SYSMH
C201717262_L_A_H.kfb	1	0,736147385	1	SYSMH
C201717774_A_H.kfb	1	0,753262482	1	SYSMH
C201717854_A_H.kfb	1	0,672653189	1	SYSMH
C201800154X_H.TMAP	1	0,864711045	1	SYSMH
C201800284_H.TMAP	1	0,877226636	1	SYSMH
C201800664X_H.TMAP	1	0,818818167	1	SYSMH
C201800759_H.TMAP	1	0,929968507	1	SYSMH
C201801248X_H.TMAP	1	0,698804279	1	SYSMH
C201801682X_H.TMAP	1	0,720600249	1	SYSMH
C201802177_CA.tiff	1	0,781008744	1	SYSMH
C201802720_H.TMAP	1	0,822375149	1	SYSMH
C201803193_H.TMAP	1	0,901363067	1	SYSMH
C201803474_H_SCC.tiff	1	0,788743602	1	SYSMH
C201806066X_H.TMAP	1	0,786557697	1	SYSMH
C201814074_H.TMAP	1	0,911638384	1	SYSMH
C201814850_H.tiff	1	0,865518536	1	SYSMH
C201815745_H.TMAP	1	0,825059653	1	SYSMH
C201816243_H.tiff	1	0,868331964	1	SYSMH
C201818073_H.TMAP	1	0,836010048	1	SYSMH
C201901281_H.TMAP	1	0,644666189	1	SYSMH
C201901600_H.TMAP	1	0,899877299	1	SYSMH
C201916043_H.TMAP	1	0,728936008	1	SYSMH
C201916628_H.TMAP	1	0,624227223	1	SYSMH
C201917597_SCC.tiff	1	0,680171926	1	SYSMH
C201918755_H.TMAP	1	0,840587861	1	SYSMH
H_03_17_16.tif	1	0,994545692	1	SYSMH
H_H_2018_05_15_12_53_42.tif	1	0,951414612	1	SYSMH
HW_H_2018_05_09_16_33_25.tif	1	0,887899352	1	SYSMH
L201816131H.tif	1	0,622326621	1	SYSMH
L201816485H_CA.tif	1	0,833073015	1	SYSMH
L201902462H.tif	1	0,790903421	1	SYSMH
L201903403_H.TMAP	1	0,784127381	1	SYSMH
L201904056_H.tif	1	0,905826551	1	SYSMH
L202003135H.TMAP	1	0,776116258	1	SYSMH
V201803292_HSIL_xian.tif	1	0,96697367	1	SYSMH
V201805436H.tif	1	0,944449218	1	SYSMH
V201904906_H_SCC.TMAP	1	0,614674106	1	SYSMH
V201905199_H.TMAP	1	0,84255084	1	SYSMH
V201906466_H.TMAP	1	0,944587482	1	SYSMH
V202000960_L_A_H.TMAP	1	0,737456442	1	SYSMH
V202002653.TMAP	1	0,671495725	1	SYSMH
Z_H_2018_06_12_15_25_18.tif	1	0,956883221	1	SYSMH
BD28508SCC.TMAP	1	0,68393106	1	GWCMC
BD28819SCC.TMAP	1	0,609370973	1	GWCMC
BD29624SCC.TMAP	1	0,937572788	1	GWCMC
BD31013SCC.TMAP	1	0,609561104	1	GWCMC
BD31105H.TMAP	1	0,645444219	1	GWCMC
BD35225SCC.TMAP	1	0,901918421	1	GWCMC
BD35366SCC.TMAP	1	0,764686544	1	GWCMC
BD38307H.TMAP	1	0,987898685	1	GWCMC
BD39374H.TMAP	1	0,954399511	1	GWCMC
BD39925L_A_H.TMAP	1	0,637551278	1	GWCMC
BD41035SCC.TMAP	1	0,89280551	1	GWCMC
BD41559L_A_H.TMAP	1	0,953779665	1	GWCMC
BD41879A_H.TMAP	1	0,769460282	1	GWCMC
BD42491SCC.TMAP	1	0,690612348	1	GWCMC
BD44839H.TMAP	1	0,958616536	1	GWCMC
BD45264SCC.TMAP	1	0,832536314	1	GWCMC
BD45771H.TMAP	1	0,805920385	1	GWCMC
BD45840H.TMAP	1	0,844870144	1	GWCMC
BD46730H.TMAP	1	0,932088335	1	GWCMC
BD47453H.TMAP	1	0,908822063	1	GWCMC
BD49221H.TMAP	1	0,973427784	1	GWCMC
BD49299H.TMAP	1	0,915057566	1	GWCMC
BD49494H.TMAP	1	0,975159378	1	GWCMC
BD49959H.TMAP	1	0,855991092	1	GWCMC
BD50155H.TMAP	1	0,855154695	1	GWCMC
BD50431H.TMAP	1	0,959557174	1	GWCMC
BD51495H.TMAP	1	0,727439803	1	GWCMC
BD51851H.TMAP	1	0,873844889	1	GWCMC
BD52158H.TMAP	1	0,955707309	1	GWCMC
BD52197H.TMAP	1	0,924484609	1	GWCMC
BD52258H.TMAP	1	0,938582628	1	GWCMC
BD52258H_2.TMAP	1	0,968615009	1	GWCMC
BD53357SCC.TMAP	1	0,774649172	1	GWCMC
BD53668A_H.TMAP	1	0,945046506	1	GWCMC
SFE113225H.TMAP	1	0,840454633	1	GWCMC
SFE115426H.TMAP	1	0,907867244	1	GWCMC
SFE119311H.TMAP	1	0,847643576	1	GWCMC
SFE119772H.TMAP	1	0,830451192	1	GWCMC
SFE119878H.TMAP	1	0,971176123	1	GWCMC
SFE120654H.TMAP	1	0,920442913	1	GWCMC
SFE120845H_4.TMAP	1	0,85800148	1	GWCMC
SFE121829H.TMAP	1	0,975307991	1	GWCMC
SFE122532H.TMAP	1	0,748777098	1	GWCMC
SFE123202H.TMAP	1	0,945416882	1	GWCMC
SFE123224H.TMAP	1	0,971015031	1	GWCMC
SFE123405SCC.TMAP	1	0,6804325	1	GWCMC
SFE124165H.TMAP	1	0,826622411	1	GWCMC
SFE124835H.TMAP	1	0,967217273	1	GWCMC
SFE124901H.TMAP	1	0,721055805	1	GWCMC
SFE125369H.TMAP	1	0,709305148	1	GWCMC
SFE125564H.TMAP	1	0,716697297	1	GWCMC
SFE125816H.TMAP	1	0,72547075	1	GWCMC
SFE126153H.TMAP	1	0,923905518	1	GWCMC
SFE127064H.TMAP	1	0,961206198	1	GWCMC
SFE127081H.TMAP	1	0,618477876	1	GWCMC
SFE129615H.TMAP	1	0,685245138	1	GWCMC
SFE129850H.TMAP	1	0,730383247	1	GWCMC
SFE130258H.TMAP	1	0,634348665	1	GWCMC
SFE131585H.TMAP	1	0,79125818	1	GWCMC
SFE131763H.TMAP	1	0,875430904	1	GWCMC
SFE132135H.TMAP	1	0,727064944	1	GWCMC
SFE132945H.TMAP	1	0,984746751	1	GWCMC
71107H.TMAP	1	0,63098403	1	TAHGMU
Y160493H.TMAP	1	0,791102899	1	TAHGMU
Y202956H.TMAP	1	0,968466057	1	TAHGMU
Y203011L.TMAP	1	0,63595081	1	TAHGMU
Y203992H.TMAP	1	0,719196688	1	TAHGMU
Y204940H.TMAP	1	0,719196168	1	TAHGMU
C201616482_L_A_H.kfb	1	0,773681992	1	SYSMH
C201915791_L_A_H.tiff	1	0,699451815	1	SYSMH
T_H_2018_05_24_16_20_50.tif	1	0,955651094	1	SYSMH
SFE110538SCC.TMAP	1	0,791260412	1	GWCMC
SFE118257H.TMAP	1	0,732535962	1	GWCMC
SFE124173H.TMAP	1	0,798885006	1	GWCMC
C201804296X_L_A_H.TMAP	2	0,643316849	1	SYSMH
L201904915_A_H.TMAP	2	0,604366388	1	SYSMH
V202002816.TMAP	2	0,735945726	1	SYSMH
BD38463A_H.TMAP	2	0,866956144	1	GWCMC
BD38503H.TMAP	2	0,642513909	1	GWCMC
BD46982A_H.TMAP	2	0,629309457	1	GWCMC
SFE125632H.TMAP	2	0,674282798	1	GWCMC
SFE129045H.TMAP	2	0,928366556	1	GWCMC
SFE132716H.TMAP	2	0,609176103	1	GWCMC
SFE133086H.TMAP	2	0,744146755	1	GWCMC
Y1917648H.TMAP	2	0,63044916	1	TAHGMU
Y203330H.TMAP	2	0,947724109	1	TAHGMU
Y203392A_H.TMAP	2	0,770616642	1	TAHGMU
01602176.TMAP	1	0,392304145	1	SYSMH
B0003644_L_005.tiff	1	0,487773979	1	SYSMH
B0003666_L_003.TMAP	1	0,597752291	1	SYSMH
B2001162.TMAP	1	0,315715012	1	SYSMH
B2001206.TMAP	1	0,476002816	1	SYSMH
C201604237_L.tif	1	0,424908934	1	SYSMH
C201607924_L_M.kfb	1	0,524091943	1	SYSMH
C201612620_L.kfb	1	0,517485253	1	SYSMH
C201613026_L.kfb	1	0,315670486	1	SYSMH
C201613255_L.kfb	1	0,440668249	1	SYSMH
C201618995_L.kfb	1	0,479018544	1	SYSMH
C201622863_L.kfb	1	0,469558143	1	SYSMH
C201623111_L.kfb	1	0,352988539	1	SYSMH
C201625455_L.kfb	1	0,559853748	1	SYSMH
C201701100_L.kfb	1	0,578381252	1	SYSMH
C201703134_L.kfb	1	0,434535618	1	SYSMH
C201707582_L.kfb	1	0,574217982	1	SYSMH
C201708396_L.kfb	1	0,316811146	1	SYSMH
C201710756_L.kfb	1	0,446960591	1	SYSMH
C201711155_L.kfb	1	0,544334034	1	SYSMH
C201713407_L.kfb	1	0,515264945	1	SYSMH
C201721746_L.kfb	1	0,517575837	1	SYSMH
C201800547X_L.TMAP	1	0,524866617	1	SYSMH
C201800554_L.TMAP	1	0,460013907	1	SYSMH
C201801649X_L.TMAP	1	0,468937977	1	SYSMH
C201801817X_L.TMAP	1	0,369854086	1	SYSMH
C201801827X_L.TMAP	1	0,471508526	1	SYSMH
C201802394_L.TMAP	1	0,344842291	1	SYSMH
C201803041_L.TMAP	1	0,498837955	1	SYSMH
C201803346X_L.TMAP	1	0,585053914	1	SYSMH
C201804235X_L.TMAP	1	0,427651829	1	SYSMH
C201804421_L.TMAP	1	0,490314169	1	SYSMH
C201804491X_L.TMAP	1	0,501722736	1	SYSMH
C201804793X_L.TMAP	1	0,470047157	1	SYSMH
C201804818X_L.TMAP	1	0,591978469	1	SYSMH
C201805862_L.kfb	1	0,320434671	1	SYSMH
C201806425X_L.TMAP	1	0,435710256	1	SYSMH
C201806631_L.TMAP	1	0,533730833	1	SYSMH
C201807083_L.kfb	1	0,440773716	1	SYSMH
C201807295X_L.TMAP	1	0,294488659	1	SYSMH
C201807854X_L.TMAP	1	0,41580172	1	SYSMH
C201811521_L.TMAP	1	0,57137656	1	SYSMH
C201811531_L.TMAP	1	0,55578721	1	SYSMH
C201813463_L.TMAP	1	0,503320512	1	SYSMH
C201813507_L.TMAP	1	0,353218814	1	SYSMH
C201815334_L.TMAP	1	0,509427354	1	SYSMH
C201817180_L.TMAP	1	0,491233994	1	SYSMH
C201817527_L.kfb	1	0,397437791	1	SYSMH
C201818315_L.TMAP	1	0,535436675	1	SYSMH
C201819650_L.TMAP	1	0,451935565	1	SYSMH
C201901156X_L.TMAP	1	0,559871908	1	SYSMH
C201901357_L.TMAP	1	0,358663352	1	SYSMH
C201907686_L.TMAP	1	0,417219548	1	SYSMH
C201913567_L_xian.TMAP	1	0,598859117	1	SYSMH
C201914757_L.TMAP	1	0,537842318	1	SYSMH
C201914843_L.TMAP	1	0,34913432	1	SYSMH
C201915780_L.TMAP	1	0,408338333	1	SYSMH
C201917034_L.TMAP	1	0,540928877	1	SYSMH
C201917128_L.TMAP	1	0,584230066	1	SYSMH
L201815670L.tif	1	0,41253382	1	SYSMH
L201818116L.tif	1	0,428667728	1	SYSMH
L201918097L.TMAP	1	0,59040991	1	SYSMH
L201921057_L.TMAP	1	0,411351531	1	SYSMH
L202000604L.TMAP	1	0,522296596	1	SYSMH
L202002459L.TMAP	1	0,314971019	1	SYSMH
L202005967.TMAP	1	0,325652687	1	SYSMH
L202005970.TMAP	1	0,536764648	1	SYSMH
L202006119.TMAP	1	0,507066556	1	SYSMH
L202006268.TMAP	1	0,447852053	1	SYSMH
L202006318.TMAP	1	0,387394771	1	SYSMH
L202006462.TMAP	1	0,380578761	1	SYSMH
L202006599.TMAP	1	0,357911361	1	SYSMH
V201801135_L.tif	1	0,318831236	1	SYSMH
V201804642L.tif	1	0,470022564	1	SYSMH
V201805674L.tif	1	0,380185304	1	SYSMH
V201907262_L.TMAP	1	0,379032021	1	SYSMH
V202001912L.TMAP	1	0,552676709	1	SYSMH
V202001932L.TMAP	1	0,375628563	1	SYSMH
V202002683.TMAP	1	0,520995525	1	SYSMH
V202002684.TMAP	1	0,484346662	1	SYSMH
V202002689.TMAP	1	0,558056634	1	SYSMH
BD38436L.TMAP	1	0,355562279	1	GWCMC
BD38576L.TMAP	1	0,505895279	1	GWCMC
BD38775L.TMAP	1	0,555440327	1	GWCMC
BD40254L.TMAP	1	0,384174321	1	GWCMC
BD40789L.TMAP	1	0,592252019	1	GWCMC
BD40990L.TMAP	1	0,503433862	1	GWCMC
BD42152L.TMAP	1	0,474048364	1	GWCMC
BD42660L.TMAP	1	0,422497435	1	GWCMC
BD42756L.TMAP	1	0,567366998	1	GWCMC
BD43404L.TMAP	1	0,534588706	1	GWCMC
BD43744L.TMAP	1	0,444877472	1	GWCMC
BD46129L.TMAP	1	0,440020648	1	GWCMC
BD46131L.TMAP	1	0,508677273	1	GWCMC
BD47696L.TMAP	1	0,554780376	1	GWCMC
SFE117919A_H.TMAP	1	0,31683096	1	GWCMC
SFE118600L.TMAP	1	0,437040157	1	GWCMC
SFE118750L.TMAP	1	0,582458406	1	GWCMC
SFE119658L.TMAP	1	0,504102595	1	GWCMC
SFE121765L.TMAP	1	0,339519414	1	GWCMC
SFE121825L.TMAP	1	0,520863822	1	GWCMC
SFE121865L.TMAP	1	0,580235955	1	GWCMC
SFE122877L.TMAP	1	0,491135913	1	GWCMC
SFE124193L.TMAP	1	0,301915352	1	GWCMC
SFE124259L.TMAP	1	0,453184917	1	GWCMC
SFE125617L.TMAP	1	0,375028218	1	GWCMC
SFE126550L.TMAP	1	0,393015557	1	GWCMC
SFE127393L.TMAP	1	0,362703557	1	GWCMC
SFE127608L.TMAP	1	0,474389964	1	GWCMC
SFE132591L.TMAP	1	0,390783206	1	GWCMC
247A_H.TMAP	1	0,325363184	1	TAHGMU
272L.TMAP	1	0,566454044	1	TAHGMU
388L.TMAP	1	0,328731734	1	TAHGMU
A_H_20.TMAP	1	0,42750807	1	TAHGMU
H_5.TMAP	1	0,597657906	1	TAHGMU
L_14.TMAP	1	0,477186861	1	TAHGMU
L_17.TMAP	1	0,517045148	1	TAHGMU
L_31.TMAP	1	0,493125281	1	TAHGMU
L_34.TMAP	1	0,481804232	1	TAHGMU
L_38.TMAP	1	0,399276467	1	TAHGMU
L_40.TMAP	1	0,502074457	1	TAHGMU
L_41.TMAP	1	0,424214221	1	TAHGMU
Y159037L.TMAP	1	0,53595582	1	TAHGMU
Y160269L.TMAP	1	0,415391404	1	TAHGMU
Y160874L.TMAP	1	0,440499251	1	TAHGMU
Y162444L.TMAP	1	0,552733184	1	TAHGMU
Y163133H.TMAP	1	0,436783408	1	TAHGMU
Y1917658H.TMAP	1	0,588555605	1	TAHGMU
Y201763L.TMAP	1	0,547879823	1	TAHGMU
Y201877A_H.TMAP	1	0,496940877	1	TAHGMU
Y201933H.TMAP	1	0,455894381	1	TAHGMU
Y202329L.TMAP	1	0,520943027	1	TAHGMU
Y202433L.TMAP	1	0,540176008	1	TAHGMU
Y202488L.TMAP	1	0,423919156	1	TAHGMU
Y202492L.TMAP	1	0,593366614	1	TAHGMU
Y202602L.TMAP	1	0,596055964	1	TAHGMU
Y202732L.TMAP	1	0,478468937	1	TAHGMU
Y202953L.TMAP	1	0,595994478	1	TAHGMU
Y203070L.TMAP	1	0,450138334	1	TAHGMU
Y203636L.TMAP	1	0,341505346	1	TAHGMU
Y203648L.TMAP	1	0,54776555	1	TAHGMU
Y203758L.TMAP	1	0,422341586	1	TAHGMU
Y203883L.TMAP	1	0,431146487	1	TAHGMU
Y203903L.TMAP	1	0,379094252	1	TAHGMU
Y203969L.TMAP	1	0,450500483	1	TAHGMU
Y204012L.TMAP	1	0,384362265	1	TAHGMU
Y204077L.TMAP	1	0,551226327	1	TAHGMU
Y204214A_H.TMAP	1	0,481910078	1	TAHGMU
Y204216L.TMAP	1	0,402904984	1	TAHGMU
Y204252A_H.TMAP	1	0,32296616	1	TAHGMU
Y204440A_H.TMAP	1	0,453381682	1	TAHGMU
Y204834H.TMAP	1	0,46808525	1	TAHGMU
Y204854A_H.TMAP	1	0,407566532	1	TAHGMU
Y204858H.TMAP	1	0,423130458	1	TAHGMU
Y204912L.TMAP	1	0,422115659	1	TAHGMU
Y205257L.TMAP	1	0,446848638	1	TAHGMU
Y205289L.TMAP	1	0,550352413	1	TAHGMU
Y205462L.TMAP	1	0,434633322	1	TAHGMU
Y205713L.TMAP	1	0,519415057	1	TAHGMU
Y205958L.TMAP	1	0,355101046	1	TAHGMU
Y206021A_H.TMAP	1	0,467284889	1	TAHGMU
Y206033A_H.TMAP	1	0,344675326	1	TAHGMU
Y206064L.TMAP	1	0,587277441	1	TAHGMU
Y206137L.TMAP	1	0,447727846	1	TAHGMU
Y206161A.TMAP	1	0,538785588	1	TAHGMU
Y206216A_H.TMAP	1	0,419919775	1	TAHGMU
Y206252L.TMAP	1	0,343102767	1	TAHGMU
Y206302A_H.TMAP	1	0,383312712	1	TAHGMU
Y206318L.TMAP	1	0,387136735	1	TAHGMU
Y75779H.TMAP	1	0,420120175	1	TAHGMU
C201700525_L.kfb	1	0,637631004	1	SYSMH
C201714682_L.kfb	1	0,689395149	1	SYSMH
SFE125978H.TMAP	1	0,89460319	1	GWCMC
SFE133054L.TMAP	1	0,715606369	1	GWCMC
GYS02824L.TMAP	1	0,744804278	1	TAHGMU
Y162633A_H.TMAP	1	0,731665174	1	TAHGMU
B2000240L.TMAP	1	0,73648339	1	SYSMH
B2001163.TMAP	1	0,849987506	1	SYSMH
B2001164.TMAP	1	0,802172134	1	SYSMH
B2001171.TMAP	1	0,73182965	1	SYSMH
C201601337_L.kfb	1	0,750888993	1	SYSMH
C201604579_LSIL.tif	1	0,669171337	1	SYSMH
C201610418_L.kfb	1	0,738353841	1	SYSMH
C201612475_L.kfb	1	0,628266642	1	SYSMH
C201613780_L.kfb	1	0,69238602	1	SYSMH
C201614538_L.kfb	1	0,823143346	1	SYSMH
C201618637_L.kfb	1	0,678071069	1	SYSMH
C201619300_L_HPV.kfb	1	0,887074483	1	SYSMH
C201620621_L.kfb	1	0,680737658	1	SYSMH
C201700101_L_HPV.kfb	1	0,711468561	1	SYSMH
C201702303_L.kfb	1	0,761228393	1	SYSMH
C201702378_L.kfb	1	0,689108348	1	SYSMH
C201703262_L.kfb	1	0,958496963	1	SYSMH
C201706711_L.kfb	1	0,93812988	1	SYSMH
C201709154_L.kfb	1	0,942240942	1	SYSMH
C201716014_L.kfb	1	0,784237359	1	SYSMH
C201718249_L.kfb	1	0,664139339	1	SYSMH
C201723063_L.kfb	1	0,848747335	1	SYSMH
C201723335_L.tif	1	0,794276521	1	SYSMH
C201723591_L.tif	1	0,746570441	1	SYSMH
C201724225_L.kfb	1	0,845957311	1	SYSMH
C201725065_L.kfb	1	0,808206087	1	SYSMH
C201800611X_L.TMAP	1	0,831640052	1	SYSMH
C201802232_L.TMAP	1	0,649271409	1	SYSMH
C201802400X_L.TMAP	1	0,616958253	1	SYSMH
C201802568_L.TMAP	1	0,732600061	1	SYSMH
C201805623_L.kfb	1	0,808600507	1	SYSMH
C201807381X_L.TMAP	1	0,721573277	1	SYSMH
C201811138_L.TMAP	1	0,730819003	1	SYSMH
C201904125_L.TMAP	1	0,727801195	1	SYSMH
C201904277_XL.tiff	1	0,700266981	1	SYSMH
C201906440_L.TMAP	1	0,674528518	1	SYSMH
C201910346_L.TMAP	1	0,689571338	1	SYSMH
C201912031_L.TMAP	1	0,806768929	1	SYSMH
C201914132_L_M.tiff	1	0,630079757	1	SYSMH
C201918442_L.TMAP	1	0,615279962	1	SYSMH
L_03_13_14.tif	1	0,82515287	1	SYSMH
L_03_19_12.tif	1	0,841900872	1	SYSMH
L201816631L.tif	1	0,692634627	1	SYSMH
L201817054L.tif	1	0,741117543	1	SYSMH
L201817566L.tif	1	0,9120309	1	SYSMH
L201819144L.tif	1	0,738927108	1	SYSMH
L201822396_LSIL_2019_01_04_16_18_57_2.tif	1	0,864250383	1	SYSMH
L201909156_L.TMAP	1	0,8227187	1	SYSMH
L201909158L.TMAP	1	0,845205789	1	SYSMH
L201910297_L.TMAP	1	0,828110249	1	SYSMH
L201917047L.TMAP	1	0,817495879	1	SYSMH
L201917585L.TMAP	1	0,613448245	1	SYSMH
L201919606_L.TMAP	1	0,769702479	1	SYSMH
L201920449_L.TMAP	1	0,787576468	1	SYSMH
L202000080L.TMAP	1	0,777068919	1	SYSMH
L202002534L.TMAP	1	0,897153582	1	SYSMH
L202006463.TMAP	1	0,725395387	1	SYSMH
L202006554.TMAP	1	0,667452386	1	SYSMH
L202006585.TMAP	1	0,663852473	1	SYSMH
L202006617.TMAP	1	0,859616901	1	SYSMH
L202006744.TMAP	1	0,943627434	1	SYSMH
V201804137_LSIL_2019_01_14_16_01_31.tif	1	0,948481317	1	SYSMH
V201805079_LSIL__2018_12_25_14_57_37_4.tif	1	0,848047327	1	SYSMH
V201903545_L.TMAP	1	0,775038795	1	SYSMH
V201903663_L.TMAP	1	0,681158802	1	SYSMH
V201906168_L.TMAP	1	0,90617752	1	SYSMH
V201907708_L.TMAP	1	0,63741513	1	SYSMH
V202001444L.TMAP	1	0,69875524	1	SYSMH
WJ_L_2018_05_15_11_17_42.tif	1	0,707816019	1	SYSMH
BD39557L.TMAP	1	0,717374839	1	GWCMC
BD39806L.TMAP	1	0,72577736	1	GWCMC
BD39900L.TMAP	1	0,851066228	1	GWCMC
BD39911L.TMAP	1	0,962067694	1	GWCMC
BD39920L.TMAP	1	0,891814941	1	GWCMC
BD40504L.TMAP	1	0,837941155	1	GWCMC
BD40950L.TMAP	1	0,916141131	1	GWCMC
BD41843L.TMAP	1	0,639194313	1	GWCMC
BD41987L.TMAP	1	0,935852401	1	GWCMC
BD42032L.TMAP	1	0,762797065	1	GWCMC
BD42147L.TMAP	1	0,820365955	1	GWCMC
BD42856L.TMAP	1	0,683782022	1	GWCMC
BD43533L.TMAP	1	0,733856346	1	GWCMC
BD43637L.TMAP	1	0,733174885	1	GWCMC
BD43774L.TMAP	1	0,897094827	1	GWCMC
BD43950L.TMAP	1	0,675796576	1	GWCMC
BD44493L.TMAP	1	0,783613356	1	GWCMC
BD45947L.TMAP	1	0,883681927	1	GWCMC
BD45975L.TMAP	1	0,834081633	1	GWCMC
BD46257L.TMAP	1	0,934368399	1	GWCMC
BD46759L.TMAP	1	0,879102222	1	GWCMC
BD47770L.TMAP	1	0,630036671	1	GWCMC
SFE117994H.TMAP	1	0,679824566	1	GWCMC
SFE118156L.TMAP	1	0,613168232	1	GWCMC
SFE118170L.TMAP	1	0,696988569	1	GWCMC
SFE118415L.TMAP	1	0,711324626	1	GWCMC
SFE118424L.TMAP	1	0,932430684	1	GWCMC
SFE118548L.TMAP	1	0,755656701	1	GWCMC
SFE118900L.TMAP	1	0,65742964	1	GWCMC
SFE118955L.TMAP	1	0,894319106	1	GWCMC
SFE119189L.TMAP	1	0,674950275	1	GWCMC
SFE119276L.TMAP	1	0,861501746	1	GWCMC
SFE119985L.TMAP	1	0,899269044	1	GWCMC
SFE120231L.TMAP	1	0,60887664	1	GWCMC
SFE121658L.TMAP	1	0,673073414	1	GWCMC
SFE121931L.TMAP	1	0,65259273	1	GWCMC
SFE123137L.TMAP	1	0,770905454	1	GWCMC
SFE123480L.TMAP	1	0,779914159	1	GWCMC
SFE124008L.TMAP	1	0,712385729	1	GWCMC
SFE124013L.TMAP	1	0,73227449	1	GWCMC
SFE124544L.TMAP	1	0,810281808	1	GWCMC
SFE124614L.TMAP	1	0,739108602	1	GWCMC
SFE124951L.TMAP	1	0,713695258	1	GWCMC
SFE125010L.TMAP	1	0,650624607	1	GWCMC
SFE125951L.TMAP	1	0,861513294	1	GWCMC
SFE126504L.TMAP	1	0,765858816	1	GWCMC
SFE127075L.TMAP	1	0,963990944	1	GWCMC
SFE127096L.TMAP	1	0,718028216	1	GWCMC
SFE127227L.TMAP	1	0,869785658	1	GWCMC
SFE127258L.TMAP	1	0,861260568	1	GWCMC
SFE127499L.TMAP	1	0,789362594	1	GWCMC
SFE130790H.TMAP	1	0,776636617	1	GWCMC
SFE132736L.TMAP	1	0,884972834	1	GWCMC
SFE132822L.TMAP	1	0,68200005	1	GWCMC
H_4.TMAP	1	0,891525472	1	TAHGMU
L_16.TMAP	1	0,846729024	1	TAHGMU
L_18.TMAP	1	0,745441541	1	TAHGMU
L_29.TMAP	1	0,601889476	1	TAHGMU
L_36.TMAP	1	0,719657792	1	TAHGMU
T56A.TMAP	1	0,866487913	1	TAHGMU
Y157563L.TMAP	1	0,91590004	1	TAHGMU
Y157881H.TMAP	1	0,700998982	1	TAHGMU
Y158344L.TMAP	1	0,75424877	1	TAHGMU
Y158939A.TMAP	1	0,765417357	1	TAHGMU
Y159569L.TMAP	1	0,944024411	1	TAHGMU
Y160795L.TMAP	1	0,807292188	1	TAHGMU
Y160808L.TMAP	1	0,874826637	1	TAHGMU
Y160856L.TMAP	1	0,843004896	1	TAHGMU
Y160954L.TMAP	1	0,916308994	1	TAHGMU
Y161094A_H.TMAP	1	0,788847493	1	TAHGMU
Y161620L.TMAP	1	0,739143734	1	TAHGMU
Y162466L.TMAP	1	0,936377231	1	TAHGMU
Y164384L.TMAP	1	0,63312293	1	TAHGMU
Y165499L.TMAP	1	0,824346586	1	TAHGMU
Y172436A_H.TMAP	1	0,732703884	1	TAHGMU
Y17821L.TMAP	1	0,718747947	1	TAHGMU
Y1916271A.TMAP	1	0,727143883	1	TAHGMU
Y1917640L.TMAP	1	0,766123863	1	TAHGMU
Y200269L.TMAP	1	0,893434957	1	TAHGMU
Y201518L.TMAP	1	0,8204656	1	TAHGMU
Y202209L.TMAP	1	0,793752624	1	TAHGMU
Y202886L.TMAP	1	0,822930329	1	TAHGMU
Y203940L.TMAP	1	0,690206324	1	TAHGMU
Y204220L.TMAP	1	0,636693994	1	TAHGMU
Y204388A.TMAP	1	0,682931896	1	TAHGMU
Y204635L.TMAP	1	0,745819357	1	TAHGMU
Y205672L.TMAP	1	0,60533737	1	TAHGMU
Y205788L.TMAP	1	0,671894742	1	TAHGMU
Y206007L.TMAP	1	0,839885427	1	TAHGMU
Y206086L.TMAP	1	0,642849488	1	TAHGMU
Y206269L.TMAP	1	0,799999424	1	TAHGMU
Y206336H.TMAP	1	0,722383988	1	TAHGMU
Y206346L.TMAP	1	0,93764522	1	TAHGMU
Y206411H.TMAP	1	0,693751244	1	TAHGMU
B2001244.TMAP	2	0,827036357	1	SYSMH
C201708692_L.kfb	2	0,612614183	1	SYSMH
C201712173_L.kfb	2	0,801509693	1	SYSMH
C201800262_LSIL.tif	2	0,726220385	1	SYSMH
C201802513_L.TMAP	2	0,896772336	1	SYSMH
C201804935X_L.TMAP	2	0,646739241	1	SYSMH
C201806232_L.TMAP	2	0,860334386	1	SYSMH
C201808733_L.TMAP	2	0,688962274	1	SYSMH
C201809026_L.kfb	2	0,819415054	1	SYSMH
C201810368_L.TMAP	2	0,770655717	1	SYSMH
C201810654_L.TMAP	2	0,729203702	1	SYSMH
C201811853_L.TMAP	2	0,718761734	1	SYSMH
C201811927_L.TMAP	2	0,767174628	1	SYSMH
C201813370_L.TMAP	2	0,656620002	1	SYSMH
C201814312_L.TMAP	2	0,636450272	1	SYSMH
C201815844_L.TMAP	2	0,609112932	1	SYSMH
C201819527_L.TMAP	2	0,688051732	1	SYSMH
C201900971X_L.TMAP	2	0,831484127	1	SYSMH
C201910829_L.TMAP	2	0,749255001	1	SYSMH
L201821062L.tif	2	0,76686218	1	SYSMH
SFE118408L.TMAP	2	0,734266394	1	GWCMC
Y203941A_H.TMAP	2	0,863597047	1	TAHGMU
Y205234A_H.TMAP	2	0,833891951	1	TAHGMU
Y205472L.TMAP	2	0,877605587	1	TAHGMU
B2000513.TMAP	1	0,591327547	2	SYSMH
C1700145.kfb	1	0,534404228	2	SYSMH
C1700457.kfb	1	0,577512933	2	SYSMH
C201602532_H.kfb	1	0,54901461	2	SYSMH
C201604622_A_H_F.kfb	1	0,456278284	2	SYSMH
C201615460_xian.kfb	1	0,454044489	2	SYSMH
C201617123_L.kfb	1	0,405830877	2	SYSMH
C201619758_xian.kfb	1	0,447850344	2	SYSMH
C201620462_xian.kfb	1	0,426659724	2	SYSMH
C201620839_xian.kfb	1	0,481426033	2	SYSMH
C201620851_xian.kfb	1	0,482962433	2	SYSMH
C201620901_xian.kfb	1	0,598226726	2	SYSMH
C201621731_xian.kfb	1	0,536836519	2	SYSMH
C201622207_xian.kfb	1	0,347610804	2	SYSMH
C201622779_xian.kfb	1	0,419783876	2	SYSMH
C201623206_xian.kfb	1	0,5054926	2	SYSMH
C201625375_xian.kfb	1	0,488720028	2	SYSMH
C201700626.kfb	1	0,569174965	2	SYSMH
C201700721_xian.kfb	1	0,571987024	2	SYSMH
C201700819_xian.kfb	1	0,522749641	2	SYSMH
C201700845_xian.kfb	1	0,454713243	2	SYSMH
C201701865_AGC.kfb	1	0,471987361	2	SYSMH
C201702175_xian.kfb	1	0,581914643	2	SYSMH
C201702997_xian.kfb	1	0,476543919	2	SYSMH
C201704354.kfb	1	0,471869136	2	SYSMH
C201704664.kfb	1	0,487428494	2	SYSMH
C201710110_N.kfb	1	0,470221347	2	SYSMH
C201712544.kfb	1	0,316533311	2	SYSMH
C201712627.kfb	1	0,463757646	2	SYSMH
C201712682.kfb	1	0,435797809	2	SYSMH
C201712779.kfb	1	0,535484907	2	SYSMH
C201712826.kfb	1	0,356446822	2	SYSMH
C201712891.kfb	1	0,428248569	2	SYSMH
C201712896.kfb	1	0,361854134	2	SYSMH
C201712907.kfb	1	0,42967139	2	SYSMH
C201713097.kfb	1	0,551584348	2	SYSMH
C201713144.kfb	1	0,555272619	2	SYSMH
C201714796_N.kfb	1	0,55081423	2	SYSMH
C201715236_A.kfb	1	0,499330382	2	SYSMH
C201715284_xian.kfb	1	0,319514799	2	SYSMH
C201715939.kfb	1	0,345606973	2	SYSMH
C201716172.kfb	1	0,553161669	2	SYSMH
C201716221.kfb	1	0,405881949	2	SYSMH
C201716298.kfb	1	0,58032253	2	SYSMH
C201716299.kfb	1	0,519979652	2	SYSMH
C201716328.kfb	1	0,470287744	2	SYSMH
C201716349.kfb	1	0,499849056	2	SYSMH
C201716383.kfb	1	0,331845425	2	SYSMH
C201716384.kfb	1	0,342680334	2	SYSMH
C201716386.kfb	1	0,324796571	2	SYSMH
C201716433_A.kfb	1	0,563842759	2	SYSMH
C201716436.kfb	1	0,547098696	2	SYSMH
C201716446.kfb	1	0,587957158	2	SYSMH
C201716485.kfb	1	0,429827018	2	SYSMH
C201716589.kfb	1	0,438116835	2	SYSMH
C201716592.kfb	1	0,525526332	2	SYSMH
C201716606.kfb	1	0,351635707	2	SYSMH
C201716621.kfb	1	0,391248689	2	SYSMH
C201716626.kfb	1	0,548301	2	SYSMH
C201717507_xian.kfb	1	0,453215616	2	SYSMH
C201720349.kfb	1	0,530762575	2	SYSMH
C201720355.kfb	1	0,388760522	2	SYSMH
C201720358.kfb	1	0,470881813	2	SYSMH
C201720366.kfb	1	0,405193254	2	SYSMH
C201720481.kfb	1	0,57576029	2	SYSMH
C201720492.kfb	1	0,407498037	2	SYSMH
C201720523.kfb	1	0,558302048	2	SYSMH
C201720526.kfb	1	0,573446836	2	SYSMH
C201720528.kfb	1	0,54969861	2	SYSMH
C201720550.kfb	1	0,48204028	2	SYSMH
C201720553.kfb	1	0,564910494	2	SYSMH
C201720557.kfb	1	0,587964475	2	SYSMH
C201720607.kfb	1	0,414064272	2	SYSMH
C201720617.kfb	1	0,587057016	2	SYSMH
C201720627.kfb	1	0,597445808	2	SYSMH
C201720631.kfb	1	0,411232424	2	SYSMH
C201720646_xian.kfb	1	0,570983467	2	SYSMH
C201720654.kfb	1	0,570854389	2	SYSMH
C201720671.kfb	1	0,456656608	2	SYSMH
C201720702.kfb	1	0,401614698	2	SYSMH
C201720707.kfb	1	0,50857584	2	SYSMH
C201720712.kfb	1	0,512502039	2	SYSMH
C201720801.kfb	1	0,324853449	2	SYSMH
C201720820.kfb	1	0,56885061	2	SYSMH
C201720838.kfb	1	0,379604757	2	SYSMH
C201720845.kfb	1	0,497396181	2	SYSMH
C201720871.kfb	1	0,574903436	2	SYSMH
C201720899.kfb	1	0,563214101	2	SYSMH
C201721035.kfb	1	0,438514949	2	SYSMH
C201721048.kfb	1	0,584965412	2	SYSMH
C201721068.kfb	1	0,590345115	2	SYSMH
C201721468.kfb	1	0,487474753	2	SYSMH
C201722262_N.kfb	1	0,534197981	2	SYSMH
C201723065_A.kfb	1	0,495037886	2	SYSMH
C201723648_A.kfb	1	0,529114633	2	SYSMH
C201724162_xian.kfb	1	0,563236038	2	SYSMH
C201725380_xian.kfb	1	0,590910478	2	SYSMH
C201726687_xian.kfb	1	0,307995473	2	SYSMH
C201727841.kfb	1	0,318486009	2	SYSMH
C201728089.kfb	1	0,556590833	2	SYSMH
C201800381_A.kfb	1	0,401684333	2	SYSMH
C201800533_A.kfb	1	0,482163682	2	SYSMH
C201801627.kfb	1	0,449856175	2	SYSMH
C201801628.kfb	1	0,579980199	2	SYSMH
C201801670.kfb	1	0,407648223	2	SYSMH
C201801714.kfb	1	0,432077057	2	SYSMH
C201801753.kfb	1	0,281685578	2	SYSMH
C201801878.kfb	1	0,503081163	2	SYSMH
C201801901.kfb	1	0,476812629	2	SYSMH
C201801967.kfb	1	0,348847004	2	SYSMH
C201801979.kfb	1	0,549440745	2	SYSMH
C201801994.kfb	1	0,589844593	2	SYSMH
C201802090.kfb	1	0,450079417	2	SYSMH
C201802095.kfb	1	0,315282539	2	SYSMH
C201805900_A.kfb	1	0,570589826	2	SYSMH
C201809640_A.kfb	1	0,559067194	2	SYSMH
C201900046.TMAP	1	0,338228235	2	SYSMH
C201900060.TMAP	1	0,491427666	2	SYSMH
C201900067.TMAP	1	0,508281503	2	SYSMH
C201900933X.TMAP	1	0,355239755	2	SYSMH
C201900973X.TMAP	1	0,544205782	2	SYSMH
C201900998X.TMAP	1	0,397858833	2	SYSMH
C201901104X.TMAP	1	0,415994044	2	SYSMH
C201901226X.TMAP	1	0,518340782	2	SYSMH
C201901285.TMAP	1	0,372350068	2	SYSMH
C201901349X.TMAP	1	0,339292328	2	SYSMH
C201901354.TMAP	1	0,517412254	2	SYSMH
C201901368X.TMAP	1	0,4817838	2	SYSMH
C201901384.TMAP	1	0,423489401	2	SYSMH
C201901394.TMAP	1	0,286737023	2	SYSMH
C201901577.TMAP	1	0,395154472	2	SYSMH
C201901594X.TMAP	1	0,526581174	2	SYSMH
C201901672.TMAP	1	0,420288534	2	SYSMH
C201901753.TMAP	1	0,360913227	2	SYSMH
C201901757.TMAP	1	0,562150159	2	SYSMH
C201901781X.TMAP	1	0,449283305	2	SYSMH
C201901782X.TMAP	1	0,466601973	2	SYSMH
C201901795.TMAP	1	0,4355238	2	SYSMH
C201901802.TMAP	1	0,346556545	2	SYSMH
C201901837.TMAP	1	0,341440707	2	SYSMH
C201901873X.TMAP	1	0,395676209	2	SYSMH
C201901891X.TMAP	1	0,562009309	2	SYSMH
C201901912.TMAP	1	0,461958775	2	SYSMH
C201901936_xian.TMAP	1	0,548914027	2	SYSMH
C201902111X.TMAP	1	0,442565496	2	SYSMH
C201902125X.TMAP	1	0,536270959	2	SYSMH
C201902140.TMAP	1	0,386596399	2	SYSMH
C201902285X.TMAP	1	0,378481068	2	SYSMH
C201902292.TMAP	1	0,436378769	2	SYSMH
C201902459.TMAP	1	0,581754871	2	SYSMH
C201902553.TMAP	1	0,332590154	2	SYSMH
C201903089.TMAP	1	0,522860706	2	SYSMH
C201903091.TMAP	1	0,485441491	2	SYSMH
C201903092.TMAP	1	0,577673664	2	SYSMH
C201903225.TMAP	1	0,337755264	2	SYSMH
C201903233.TMAP	1	0,508599529	2	SYSMH
C201903297.kfb	1	0,353557633	2	SYSMH
C201903438.kfb	1	0,496855347	2	SYSMH
C201903444.kfb	1	0,518527038	2	SYSMH
C201903480.TMAP	1	0,39749264	2	SYSMH
C201903584_A.TMAP	1	0,345969316	2	SYSMH
C201903609_xian.TMAP	1	0,407541192	2	SYSMH
C201903823.TMAP	1	0,468498736	2	SYSMH
C201903883.kfb	1	0,516487859	2	SYSMH
C201903913.TMAP	1	0,441932388	2	SYSMH
C201903922.TMAP	1	0,377114406	2	SYSMH
C201903925.TMAP	1	0,510761963	2	SYSMH
C201903936.TMAP	1	0,356678118	2	SYSMH
C201903970.kfb	1	0,403652249	2	SYSMH
C201904057.kfb	1	0,531750072	2	SYSMH
C201904059_M.kfb	1	0,582838445	2	SYSMH
C201904070.kfb	1	0,576721003	2	SYSMH
C201904131.TMAP	1	0,52549832	2	SYSMH
C201904167.kfb	1	0,567906187	2	SYSMH
C201904257.TMAP	1	0,4232171	2	SYSMH
C201904780.kfb	1	0,563439578	2	SYSMH
C201905270.TMAP	1	0,409239461	2	SYSMH
C201905627.TMAP	1	0,533345028	2	SYSMH
C201905672.TMAP	1	0,575072722	2	SYSMH
C201905702.TMAP	1	0,465393551	2	SYSMH
C201905798.TMAP	1	0,512426752	2	SYSMH
C201905815.TMAP	1	0,455339084	2	SYSMH
C201906964.TMAP	1	0,424591029	2	SYSMH
C201907425.TMAP	1	0,309652301	2	SYSMH
C201907467.TMAP	1	0,447331431	2	SYSMH
C201907478.TMAP	1	0,500711932	2	SYSMH
C201907489.TMAP	1	0,513688428	2	SYSMH
C201907493.TMAP	1	0,517933735	2	SYSMH
C201908060.TMAP	1	0,514932695	2	SYSMH
C201909402_xian.TMAP	1	0,561886978	2	SYSMH
C201909546_A.TMAP	1	0,398891827	2	SYSMH
C201909591.TMAP	1	0,392906425	2	SYSMH
C201912184_H.tiff	1	0,574564064	2	SYSMH
C201912839.TMAP	1	0,506659093	2	SYSMH
C201912990.TMAP	1	0,290970319	2	SYSMH
C201913129.TMAP	1	0,55007603	2	SYSMH
C201916679_A.TMAP	1	0,315167918	2	SYSMH
L201912903_A.TMAP	1	0,490728806	2	SYSMH
L202001127.TMAP	1	0,448337077	2	SYSMH
L202001479.kfb	1	0,428186447	2	SYSMH
L202001490.kfb	1	0,512081891	2	SYSMH
L202001566.kfb	1	0,513943549	2	SYSMH
L202001604.kfb	1	0,489767584	2	SYSMH
L202001913A_H.TMAP	1	0,395472974	2	SYSMH
V201904282_L.TMAP	1	0,568410133	2	SYSMH
V201907309_A.TMAP	1	0,33740583	2	SYSMH
V202000983.TMAP	1	0,554639302	2	SYSMH
V202000993.TMAP	1	0,417027674	2	SYSMH
V202001105.TMAP	1	0,499537177	2	SYSMH
SFE135487.TMAP	1	0,350893734	2	GWCMC
BD53408.TMAP	1	0,358823486	2	GWCMC
BD53267M.TMAP	1	0,351960054	2	GWCMC
BD53200.TMAP	1	0,576939956	2	GWCMC
BD42963T1.TMAP	1	0,405186256	2	GWCMC
BD53342.TMAP	1	0,431512691	2	GWCMC
BD18077.TMAP	1	0,420305706	2	GWCMC
BD53395.TMAP	1	0,578932085	2	GWCMC
BD53239.TMAP	1	0,590618484	2	GWCMC
SFE135500.TMAP	1	0,583609796	2	GWCMC
BD53431.TMAP	1	0,482046864	2	GWCMC
BD53448.TMAP	1	0,370266158	2	GWCMC
BD53218.TMAP	1	0,552051112	2	GWCMC
SFE135474.TMAP	1	0,494284976	2	GWCMC
BD53349.TMAP	1	0,38707994	2	GWCMC
SFE135559.TMAP	1	0,597756186	2	GWCMC
SFE135544.TMAP	1	0,54244808	2	GWCMC
SFE135536.TMAP	1	0,358444298	2	GWCMC
BD53202.TMAP	1	0,360262699	2	GWCMC
SFE135561.TMAP	1	0,402332685	2	GWCMC
SFE132961HR_2.TMAP	1	0,425241004	2	GWCMC
BD53372.TMAP	1	0,527330626	2	GWCMC
BD53352.TMAP	1	0,331330862	2	GWCMC
SFE135564.TMAP	1	0,365697567	2	GWCMC
SFE135539.TMAP	1	0,581790161	2	GWCMC
SFE135510.TMAP	1	0,305074907	2	GWCMC
BD53225.TMAP	1	0,461393849	2	GWCMC
SFE132961HR_4.TMAP	1	0,515121659	2	GWCMC
SFE132961HR_5.TMAP	1	0,343930796	2	GWCMC
SFE135562.TMAP	1	0,585153499	2	GWCMC
SFE132961HR.TMAP	1	0,555390553	2	GWCMC
BD53210WEI.TMAP	1	0,331495874	2	GWCMC
SFE135513.TMAP	1	0,320140864	2	GWCMC
BD53244.TMAP	1	0,49495704	2	GWCMC
SFE135540.TMAP	1	0,346594809	2	GWCMC
BD53263M.TMAP	1	0,443808482	2	GWCMC
SFE135470.TMAP	1	0,427268921	2	GWCMC
SFE135548.TMAP	1	0,549132368	2	GWCMC
BD53232.TMAP	1	0,469491795	2	GWCMC
SFE135480.TMAP	1	0,349999107	2	GWCMC
SFE135506.TMAP	1	0,552969637	2	GWCMC
BD53384B.TMAP	1	0,438237147	2	GWCMC
BD53212.TMAP	1	0,48470258	2	GWCMC
BD53415.TMAP	1	0,569819814	2	GWCMC
BD53236.TMAP	1	0,491972834	2	GWCMC
SFE135543.TMAP	1	0,403701172	2	GWCMC
BD53391B.TMAP	1	0,563212387	2	GWCMC
SFE135493.TMAP	1	0,547893522	2	GWCMC
BD53188.TMAP	1	0,544100007	2	GWCMC
SFE135568.TMAP	1	0,38053176	2	GWCMC
SFE135519.TMAP	1	0,400276124	2	GWCMC
SFE135527.TMAP	1	0,55856445	2	GWCMC
SFE135549.TMAP	1	0,506752741	2	GWCMC
BD53183M.TMAP	1	0,505574013	2	GWCMC
SFE135501.TMAP	1	0,483322824	2	GWCMC
BD52408AGC.TMAP	1	0,390498919	2	GWCMC
BD53234.TMAP	1	0,561806478	2	GWCMC
BD53394.TMAP	1	0,583506638	2	GWCMC
SFE135570.TMAP	1	0,496395445	2	GWCMC
BD53362.TMAP	1	0,549160624	2	GWCMC
BD19010.TMAP	1	0,513961118	2	GWCMC
Y203599.TMAP	1	0,390742476	2	TAHGMU
Y203728.TMAP	1	0,392547606	2	TAHGMU
Y203523.TMAP	1	0,399366682	2	TAHGMU
Y203578.TMAP	1	0,400039741	2	TAHGMU
Y203540.TMAP	1	0,403071867	2	TAHGMU
Y203627.TMAP	1	0,407325655	2	TAHGMU
Y204375.TMAP	1	0,409023423	2	TAHGMU
Y203382.TMAP	1	0,409792196	2	TAHGMU
Y203514.TMAP	1	0,415763759	2	TAHGMU
Y203589.TMAP	1	0,417467348	2	TAHGMU
Y201496.TMAP	1	0,418348085	2	TAHGMU
Y203383.TMAP	1	0,42511755	2	TAHGMU
Y202283.TMAP	1	0,427945492	2	TAHGMU
Y204530.TMAP	1	0,430147833	2	TAHGMU
Y203487.TMAP	1	0,431998492	2	TAHGMU
Y201492.TMAP	1	0,432917174	2	TAHGMU
Y203635.TMAP	1	0,43400146	2	TAHGMU
Y203631.TMAP	1	0,435974216	2	TAHGMU
Y204370.TMAP	1	0,439660429	2	TAHGMU
Y203567.TMAP	1	0,446374972	2	TAHGMU
Y202287.TMAP	1	0,448501858	2	TAHGMU
Y203608.TMAP	1	0,451075021	2	TAHGMU
Y202282.TMAP	1	0,451601378	2	TAHGMU
Y204369.TMAP	1	0,4524114	2	TAHGMU
Y201822.TMAP	1	0,455425142	2	TAHGMU
Y203543.TMAP	1	0,459338545	2	TAHGMU
Y202291.TMAP	1	0,461356028	2	TAHGMU
Y203556.TMAP	1	0,464558334	2	TAHGMU
Y203385.TMAP	1	0,467334087	2	TAHGMU
Y204513.TMAP	1	0,468490819	2	TAHGMU
Y205034.TMAP	1	0,470385378	2	TAHGMU
Y203665.TMAP	1	0,479810802	2	TAHGMU
Y204493.TMAP	1	0,479957053	2	TAHGMU
Y204499.TMAP	1	0,48226755	2	TAHGMU
Y204529.TMAP	1	0,483035297	2	TAHGMU
Y203384.TMAP	1	0,4886622	2	TAHGMU
Y204379.TMAP	1	0,492859272	2	TAHGMU
Y204538.TMAP	1	0,494812253	2	TAHGMU
Y201820.TMAP	1	0,500040352	2	TAHGMU
Y203684.TMAP	1	0,50026852	2	TAHGMU
Y204531.TMAP	1	0,503622015	2	TAHGMU
Y203735.TMAP	1	0,507993906	2	TAHGMU
Y203539.TMAP	1	0,508155647	2	TAHGMU
Y203537.TMAP	1	0,508743275	2	TAHGMU
Y201819.TMAP	1	0,515482821	2	TAHGMU
Y204377.TMAP	1	0,519019888	2	TAHGMU
Y203717.TMAP	1	0,522548319	2	TAHGMU
Y203709.TMAP	1	0,525107208	2	TAHGMU
Y204548.TMAP	1	0,525311331	2	TAHGMU
Y203530.TMAP	1	0,526846012	2	TAHGMU
Y203544.TMAP	1	0,527997225	2	TAHGMU
Y203661.TMAP	1	0,535960223	2	TAHGMU
Y203569.TMAP	1	0,536530545	2	TAHGMU
Y203500.TMAP	1	0,537063327	2	TAHGMU
Y203610.TMAP	1	0,540258004	2	TAHGMU
Y204516.TMAP	1	0,543897131	2	TAHGMU
Y203613.TMAP	1	0,544415605	2	TAHGMU
Y203502.TMAP	1	0,562234534	2	TAHGMU
Y204393.TMAP	1	0,564207916	2	TAHGMU
Y203623.TMAP	1	0,564613046	2	TAHGMU
Y203588.TMAP	1	0,56934283	2	TAHGMU
Y204398.TMAP	1	0,570609114	2	TAHGMU
Y203536.TMAP	1	0,574512314	2	TAHGMU
Y203632.TMAP	1	0,575923332	2	TAHGMU
Y203557.TMAP	1	0,576443377	2	TAHGMU
Y203612.TMAP	1	0,576699487	2	TAHGMU
Y203699.TMAP	1	0,581320248	2	TAHGMU
Y203737.TMAP	1	0,584191541	2	TAHGMU
Y203697.TMAP	1	0,58533943	2	TAHGMU
Y203715.TMAP	1	0,587729479	2	TAHGMU
Y203633.TMAP	1	0,58919728	2	TAHGMU
Y203722.TMAP	1	0,591448063	2	TAHGMU
Y203696.TMAP	1	0,592059914	2	TAHGMU
Y204383.TMAP	1	0,594261969	2	TAHGMU
C201604077_H.kfb	1	0,817341752	2	SYSMH
C201713763.kfb	1	0,743177175	2	SYSMH
V201900883_H.TMAP	1	0,730439735	2	SYSMH
A_H_1.TMAP	1	0,68256663	2	TAHGMU
C201620272_L.kfb	1	0,836569314	2	SYSMH
C201805772_L.kfb	1	0,617900713	2	SYSMH
L201820839_LSIL_2019_01_04_15_44_57_2.tif	1	0,690233639	2	SYSMH
V201801683LSIL.tif	1	0,83388667	2	SYSMH
BD53305.TMAP	1	0,665610621	2	GWCMC
SFE132591.TMAP	1	0,717374114	2	GWCMC
SFE135481.TMAP	1	0,607387691	2	GWCMC
Y162462A.TMAP	1	0,757066372	2	TAHGMU
Y202295.TMAP	1	0,643954552	2	TAHGMU
Y204546.TMAP	1	0,831671641	2	TAHGMU
Y205002.TMAP	1	0,661375106	2	TAHGMU
B2000482.TMAP	2	0,914914244	2	SYSMH
B2000483.TMAP	2	0,624044857	2	SYSMH
B2000489.TMAP	2	0,900201993	2	SYSMH
B2000496.TMAP	2	0,930671546	2	SYSMH
B2000497.TMAP	2	0,908859477	2	SYSMH
B2000501.TMAP	2	0,897986207	2	SYSMH
B2000503.TMAP	2	0,91442871	2	SYSMH
B2000504.TMAP	2	0,641321467	2	SYSMH
B2000555.kfb	2	0,889778186	2	SYSMH
B2000595.kfb	2	0,923275986	2	SYSMH
B2001241.TMAP	2	0,941896938	2	SYSMH
C1700073.kfb	2	0,646710407	2	SYSMH
C1700074.kfb	2	0,612514747	2	SYSMH
C1700075.kfb	2	0,825567331	2	SYSMH
C1700152.kfb	2	0,614745045	2	SYSMH
C1700266_xian.kfb	2	0,815303819	2	SYSMH
C1700489_xian.kfb	2	0,817836334	2	SYSMH
C1700535_xian.kfb	2	0,687145243	2	SYSMH
C201610650_A.kfb	2	0,662082656	2	SYSMH
C201615852_xian.kfb	2	0,784187086	2	SYSMH
C201616699.kfb	2	0,641461877	2	SYSMH
C201616986_xian.kfb	2	0,712653039	2	SYSMH
C201617697_xian.kfb	2	0,791416068	2	SYSMH
C201618608_xian.kfb	2	0,609796417	2	SYSMH
C201618878_xian.kfb	2	0,923510489	2	SYSMH
C201619856_xian.kfb	2	0,790160108	2	SYSMH
C201619947_xian.kfb	2	0,793198886	2	SYSMH
C201620875_xian.kfb	2	0,808202056	2	SYSMH
C201621125_xian.kfb	2	0,735038181	2	SYSMH
C201621730_xian.kfb	2	0,711874876	2	SYSMH
C201622438_xian.kfb	2	0,835857751	2	SYSMH
C201623575_AGC.kfb	2	0,697971722	2	SYSMH
C201624572_xian.kfb	2	0,863458449	2	SYSMH
C201624609_xian.kfb	2	0,774428338	2	SYSMH
C201624627_xian.kfb	2	0,603904862	2	SYSMH
C201624686_xian.kfb	2	0,676364802	2	SYSMH
C201625274_xian.kfb	2	0,697680384	2	SYSMH
C201625531_xian.kfb	2	0,706044185	2	SYSMH
C201625598_xian.kfb	2	0,609380077	2	SYSMH
C201625658_xian.kfb	2	0,88506953	2	SYSMH
C201625882_xian.kfb	2	0,726562689	2	SYSMH
C201700623.kfb	2	0,682303959	2	SYSMH
C201700627.kfb	2	0,884660701	2	SYSMH
C201700680.kfb	2	0,638163526	2	SYSMH
C201701883_xian.kfb	2	0,798709652	2	SYSMH
C201701947.kfb	2	0,747077726	2	SYSMH
C201702177_xian.kfb	2	0,628422968	2	SYSMH
C201702325_xian.kfb	2	0,64615857	2	SYSMH
C201702486_xian.kfb	2	0,679400574	2	SYSMH
C201705301_xian.kfb	2	0,748302179	2	SYSMH
C201705606_xian.kfb	2	0,810243187	2	SYSMH
C201705621_xian.kfb	2	0,758670935	2	SYSMH
C201706172_xian.kfb	2	0,910861091	2	SYSMH
C201706346.kfb	2	0,679267083	2	SYSMH
C201707423_xian.kfb	2	0,674823055	2	SYSMH
C201707553_A.kfb	2	0,711699023	2	SYSMH
C201707950_A.kfb	2	0,841593231	2	SYSMH
C201709323.kfb	2	0,602381199	2	SYSMH
C201711731_xian.kfb	2	0,937789813	2	SYSMH
C201712459.kfb	2	0,602206593	2	SYSMH
C201712462.kfb	2	0,852075536	2	SYSMH
C201712539.kfb	2	0,766061271	2	SYSMH
C201712545.kfb	2	0,773620715	2	SYSMH
C201712581.kfb	2	0,696336676	2	SYSMH
C201712592_A.kfb	2	0,624874991	2	SYSMH
C201712611.kfb	2	0,629736527	2	SYSMH
C201712625.kfb	2	0,842344601	2	SYSMH
C201712680.kfb	2	0,855711516	2	SYSMH
C201712739.kfb	2	0,708606473	2	SYSMH
C201712744.kfb	2	0,733287729	2	SYSMH
C201712746.kfb	2	0,639379455	2	SYSMH
C201712747.kfb	2	0,924337551	2	SYSMH
C201712783.kfb	2	0,696298823	2	SYSMH
C201712788.kfb	2	0,741151571	2	SYSMH
C201712790.kfb	2	0,89955158	2	SYSMH
C201712807.kfb	2	0,774542529	2	SYSMH
C201712811.kfb	2	0,659104718	2	SYSMH
C201712815.kfb	2	0,85648215	2	SYSMH
C201712816.kfb	2	0,746309245	2	SYSMH
C201712818.kfb	2	0,69965496	2	SYSMH
C201712825.kfb	2	0,666288073	2	SYSMH
C201712827.kfb	2	0,71227815	2	SYSMH
C201712828.kfb	2	0,637246081	2	SYSMH
C201712836.kfb	2	0,781382176	2	SYSMH
C201712863.kfb	2	0,817869219	2	SYSMH
C201712865.kfb	2	0,932951237	2	SYSMH
C201712866.kfb	2	0,804215022	2	SYSMH
C201712872.kfb	2	0,939718662	2	SYSMH
C201712884.kfb	2	0,901576105	2	SYSMH
C201712894.kfb	2	0,880471865	2	SYSMH
C201712901.kfb	2	0,810854475	2	SYSMH
C201712903.kfb	2	0,802264888	2	SYSMH
C201712906.kfb	2	0,869238422	2	SYSMH
C201712936.kfb	2	0,786919925	2	SYSMH
C201712938.kfb	2	0,675823783	2	SYSMH
C201712953.kfb	2	0,726527145	2	SYSMH
C201712969.kfb	2	0,699484967	2	SYSMH
C201712994.kfb	2	0,852040224	2	SYSMH
C201713089.kfb	2	0,746934067	2	SYSMH
C201713092.kfb	2	0,696417431	2	SYSMH
C201713112.kfb	2	0,687556084	2	SYSMH
C201713113.kfb	2	0,60036858	2	SYSMH
C201713125.kfb	2	0,886996763	2	SYSMH
C201713128.kfb	2	0,82188775	2	SYSMH
C201713145.kfb	2	0,689257505	2	SYSMH
C201713147.kfb	2	0,762296755	2	SYSMH
C201713244.kfb	2	0,64909264	2	SYSMH
C201714693_A.kfb	2	0,698545312	2	SYSMH
C201715997.kfb	2	0,810300744	2	SYSMH
C201716101.kfb	2	0,618843577	2	SYSMH
C201716170.kfb	2	0,712017847	2	SYSMH
C201716171.kfb	2	0,626422576	2	SYSMH
C201716214.kfb	2	0,849496529	2	SYSMH
C201716218.kfb	2	0,769039947	2	SYSMH
C201716248.kfb	2	0,767220153	2	SYSMH
C201716275.kfb	2	0,840353456	2	SYSMH
C201716289.kfb	2	0,856687988	2	SYSMH
C201716293.kfb	2	0,61611134	2	SYSMH
C201716297.kfb	2	0,922296415	2	SYSMH
C201716307.kfb	2	0,62951312	2	SYSMH
C201716312.kfb	2	0,877781615	2	SYSMH
C201716332.kfb	2	0,835395656	2	SYSMH
C201716342.kfb	2	0,751966363	2	SYSMH
C201716345.kfb	2	0,607273759	2	SYSMH
C201716374.kfb	2	0,751069883	2	SYSMH
C201716397.kfb	2	0,684055792	2	SYSMH
C201716405.kfb	2	0,780425286	2	SYSMH
C201716463.kfb	2	0,88054974	2	SYSMH
C201716494.kfb	2	0,670483984	2	SYSMH
C201716500.kfb	2	0,730635103	2	SYSMH
C201716511.kfb	2	0,908911617	2	SYSMH
C201716594.kfb	2	0,764211348	2	SYSMH
C201716616.kfb	2	0,615131893	2	SYSMH
C201716623.kfb	2	0,762031732	2	SYSMH
C201717952_A.kfb	2	0,827121381	2	SYSMH
C201718228_HSV.kfb	2	0,873552277	2	SYSMH
C201718345_A.kfb	2	0,858472032	2	SYSMH
C201720359.kfb	2	0,696582278	2	SYSMH
C201720361.kfb	2	0,644672551	2	SYSMH
C201720370.kfb	2	0,613438373	2	SYSMH
C201720377.kfb	2	0,753961898	2	SYSMH
C201720382.kfb	2	0,705678722	2	SYSMH
C201720389.kfb	2	0,731322089	2	SYSMH
C201720407.kfb	2	0,834413243	2	SYSMH
C201720410_xian.kfb	2	0,704180071	2	SYSMH
C201720456.kfb	2	0,714096999	2	SYSMH
C201720458.kfb	2	0,883310857	2	SYSMH
C201720471.kfb	2	0,903309833	2	SYSMH
C201720485.kfb	2	0,633781076	2	SYSMH
C201720486.kfb	2	0,800138839	2	SYSMH
C201720489.kfb	2	0,817375417	2	SYSMH
C201720491.kfb	2	0,789856955	2	SYSMH
C201720495.kfb	2	0,704406612	2	SYSMH
C201720502.kfb	2	0,688030641	2	SYSMH
C201720507.kfb	2	0,75710332	2	SYSMH
C201720519.kfb	2	0,790467328	2	SYSMH
C201720520.kfb	2	0,921957401	2	SYSMH
C201720522.kfb	2	0,754392171	2	SYSMH
C201720524.kfb	2	0,862514235	2	SYSMH
C201720529.kfb	2	0,82434239	2	SYSMH
C201720530.kfb	2	0,87509662	2	SYSMH
C201720537.kfb	2	0,807498089	2	SYSMH
C201720544.kfb	2	0,722379211	2	SYSMH
C201720554.kfb	2	0,876242217	2	SYSMH
C201720603.kfb	2	0,665316348	2	SYSMH
C201720623.kfb	2	0,755045674	2	SYSMH
C201720625.kfb	2	0,73185734	2	SYSMH
C201720637.kfb	2	0,876047775	2	SYSMH
C201720639.kfb	2	0,673870191	2	SYSMH
C201720640.kfb	2	0,807320429	2	SYSMH
C201720645.kfb	2	0,769294532	2	SYSMH
C201720656.kfb	2	0,666074138	2	SYSMH
C201720664.kfb	2	0,944975381	2	SYSMH
C201720665.kfb	2	0,921139042	2	SYSMH
C201720670.kfb	2	0,810208901	2	SYSMH
C201720677.kfb	2	0,72108917	2	SYSMH
C201720678.kfb	2	0,821003853	2	SYSMH
C201720688.kfb	2	0,797399616	2	SYSMH
C201720694.kfb	2	0,872038145	2	SYSMH
C201720697.kfb	2	0,645975925	2	SYSMH
C201720718.kfb	2	0,753552685	2	SYSMH
C201720720.kfb	2	0,685136359	2	SYSMH
C201720721.kfb	2	0,727986247	2	SYSMH
C201720751.kfb	2	0,782463956	2	SYSMH
C201720757.kfb	2	0,615432611	2	SYSMH
C201720759.kfb	2	0,750650102	2	SYSMH
C201720766.kfb	2	0,778053133	2	SYSMH
C201720768.kfb	2	0,777471765	2	SYSMH
C201720798.kfb	2	0,666612478	2	SYSMH
C201720837.kfb	2	0,682297079	2	SYSMH
C201720842.kfb	2	0,682239796	2	SYSMH
C201720858.kfb	2	0,866939187	2	SYSMH
C201720877.kfb	2	0,603248287	2	SYSMH
C201720887.kfb	2	0,80491941	2	SYSMH
C201720896.kfb	2	0,946425517	2	SYSMH
C201720910.kfb	2	0,729933508	2	SYSMH
C201720915.kfb	2	0,748727185	2	SYSMH
C201720916.kfb	2	0,728884657	2	SYSMH
C201720920.kfb	2	0,843649331	2	SYSMH
C201720925.kfb	2	0,87802467	2	SYSMH
C201720940.kfb	2	0,851167522	2	SYSMH
C201720960.kfb	2	0,679078655	2	SYSMH
C201720961.kfb	2	0,937183166	2	SYSMH
C201721019.kfb	2	0,886526883	2	SYSMH
C201721022.kfb	2	0,751581787	2	SYSMH
C201721027.kfb	2	0,792465016	2	SYSMH
C201721045.kfb	2	0,840668439	2	SYSMH
C201721046.kfb	2	0,68922085	2	SYSMH
C201721051.kfb	2	0,834913339	2	SYSMH
C201721052.kfb	2	0,754075643	2	SYSMH
C201721070.kfb	2	0,81241975	2	SYSMH
C201722639_N.kfb	2	0,775673702	2	SYSMH
C201722910_xian.kfb	2	0,851939754	2	SYSMH
C201723658_xian.kfb	2	0,775423412	2	SYSMH
C201723694_xian.kfb	2	0,677040461	2	SYSMH
C201723827_xian.kfb	2	0,852772071	2	SYSMH
C201723903_N.kfb	2	0,751141134	2	SYSMH
C201723943_xian.kfb	2	0,876747521	2	SYSMH
C201724318_A.kfb	2	0,726094891	2	SYSMH
C201725049_A.kfb	2	0,858091179	2	SYSMH
C201725121_xian.kfb	2	0,889564707	2	SYSMH
C201725409_xian.kfb	2	0,612259904	2	SYSMH
C201727076_xian.kfb	2	0,792036479	2	SYSMH
C201727835.kfb	2	0,769160522	2	SYSMH
C201727840.kfb	2	0,839242195	2	SYSMH
C201727971.kfb	2	0,875815299	2	SYSMH
C201727972.kfb	2	0,871114954	2	SYSMH
C201728062.kfb	2	0,618641673	2	SYSMH
C201728066.kfb	2	0,673121897	2	SYSMH
C201728076.kfb	2	0,745014954	2	SYSMH
C201728090.kfb	2	0,981507963	2	SYSMH
C201728091.kfb	2	0,866806647	2	SYSMH
C201728093.kfb	2	0,911359054	2	SYSMH
C201728097.kfb	2	0,828139807	2	SYSMH
C201728100.kfb	2	0,753863193	2	SYSMH
C201728210.kfb	2	0,812782306	2	SYSMH
C201728222_A.kfb	2	0,747854548	2	SYSMH
C201728223.kfb	2	0,713597361	2	SYSMH
C201728225_xian.kfb	2	0,652684544	2	SYSMH
C201728231.kfb	2	0,661894182	2	SYSMH
C201728244.kfb	2	0,823366703	2	SYSMH
C201728259.kfb	2	0,796131445	2	SYSMH
C201728262.kfb	2	0,745950597	2	SYSMH
C201728271.kfb	2	0,816793521	2	SYSMH
C201728272.kfb	2	0,728207877	2	SYSMH
C201728276.kfb	2	0,945091947	2	SYSMH
C201728284.kfb	2	0,78454736	2	SYSMH
C201728289_xian.kfb	2	0,92947857	2	SYSMH
C201728291.kfb	2	0,61532629	2	SYSMH
C201800463_A.kfb	2	0,926468996	2	SYSMH
C201801473_A.kfb	2	0,83498534	2	SYSMH
C201801566_A.kfb	2	0,849067665	2	SYSMH
C201801626.kfb	2	0,614332632	2	SYSMH
C201801649.kfb	2	0,89773048	2	SYSMH
C201801656.kfb	2	0,895578419	2	SYSMH
C201801661.kfb	2	0,711716882	2	SYSMH
C201801666.kfb	2	0,855942727	2	SYSMH
C201801678.kfb	2	0,675312711	2	SYSMH
C201801683.kfb	2	0,81549215	2	SYSMH
C201801695.kfb	2	0,721787797	2	SYSMH
C201801703.kfb	2	0,770542009	2	SYSMH
C201801712.kfb	2	0,66627196	2	SYSMH
C201801722.kfb	2	0,792975991	2	SYSMH
C201801725.kfb	2	0,630977941	2	SYSMH
C201801729.kfb	2	0,90170786	2	SYSMH
C201801771.kfb	2	0,743391852	2	SYSMH
C201801860_A.kfb	2	0,790361399	2	SYSMH
C201801910.kfb	2	0,887182955	2	SYSMH
C201801942.kfb	2	0,610399229	2	SYSMH
C201801943.kfb	2	0,83738908	2	SYSMH
C201801944.kfb	2	0,601182259	2	SYSMH
C201801950_A.kfb	2	0,904028747	2	SYSMH
C201801961.kfb	2	0,801307393	2	SYSMH
C201801993.kfb	2	0,867514582	2	SYSMH
C201802001.kfb	2	0,788162431	2	SYSMH
C201802003.kfb	2	0,775199413	2	SYSMH
C201802021.kfb	2	0,909381151	2	SYSMH
C201802022.kfb	2	0,926664805	2	SYSMH
C201802027.kfb	2	0,876793627	2	SYSMH
C201802028.kfb	2	0,929441327	2	SYSMH
C201802034.kfb	2	0,847539128	2	SYSMH
C201802045.kfb	2	0,616703272	2	SYSMH
C201802057.kfb	2	0,753992133	2	SYSMH
C201802058.kfb	2	0,606962337	2	SYSMH
C201802060.kfb	2	0,899339665	2	SYSMH
C201802067.kfb	2	0,847990275	2	SYSMH
C201802078.kfb	2	0,721220919	2	SYSMH
C201802086.kfb	2	0,811951787	2	SYSMH
C201802096.kfb	2	0,694376702	2	SYSMH
C201802099.kfb	2	0,75732833	2	SYSMH
C201802101.kfb	2	0,852404546	2	SYSMH
C201802147_A.kfb	2	0,797598104	2	SYSMH
C201802810_A.kfb	2	0,797591537	2	SYSMH
C201802823.TMAP	2	0,736983945	2	SYSMH
C201803035_A.kfb	2	0,793260287	2	SYSMH
C201803036_A.kfb	2	0,773139866	2	SYSMH
C201803040_A.kfb	2	0,866146996	2	SYSMH
C201805136_N.kfb	2	0,607251372	2	SYSMH
C201807308_A.kfb	2	0,842802168	2	SYSMH
C201807525_A.kfb	2	0,886028504	2	SYSMH
C201807553_A.kfb	2	0,951496563	2	SYSMH
C201809563_A.kfb	2	0,768584399	2	SYSMH
C201809654_A.kfb	2	0,80242536	2	SYSMH
C201809786_A.kfb	2	0,895608505	2	SYSMH
C201821307_N.kfb	2	0,72089901	2	SYSMH
C201900003.TMAP	2	0,912692581	2	SYSMH
C201900011.TMAP	2	0,787191478	2	SYSMH
C201900014.TMAP	2	0,816369459	2	SYSMH
C201900018_xian.TMAP	2	0,777383429	2	SYSMH
C201900022.TMAP	2	0,851192509	2	SYSMH
C201900023.TMAP	2	0,914649858	2	SYSMH
C201900031.TMAP	2	0,953732054	2	SYSMH
C201900034.TMAP	2	0,904204216	2	SYSMH
C201900035.TMAP	2	0,860401952	2	SYSMH
C201900036.TMAP	2	0,946924263	2	SYSMH
C201900041.TMAP	2	0,832678796	2	SYSMH
C201900043.TMAP	2	0,938390737	2	SYSMH
C201900048.TMAP	2	0,930028839	2	SYSMH
C201900058.TMAP	2	0,696380257	2	SYSMH
C201900072.TMAP	2	0,811362845	2	SYSMH
C201900075.TMAP	2	0,643601636	2	SYSMH
C201900079.TMAP	2	0,715419638	2	SYSMH
C201900108.TMAP	2	0,68602499	2	SYSMH
C201900129.TMAP	2	0,812131091	2	SYSMH
C201900919X.TMAP	2	0,858773724	2	SYSMH
C201900921X.TMAP	2	0,888119712	2	SYSMH
C201900924X.TMAP	2	0,778122189	2	SYSMH
C201900930X.TMAP	2	0,776025131	2	SYSMH
C201900935X.TMAP	2	0,853663816	2	SYSMH
C201900941X.TMAP	2	0,850584019	2	SYSMH
C201900943X.TMAP	2	0,905141736	2	SYSMH
C201900947X.TMAP	2	0,888921291	2	SYSMH
C201900952X.TMAP	2	0,698634693	2	SYSMH
C201900953X.TMAP	2	0,601732472	2	SYSMH
C201900955X.TMAP	2	0,816378436	2	SYSMH
C201900961X.TMAP	2	0,937352814	2	SYSMH
C201900962X.TMAP	2	0,925515003	2	SYSMH
C201900980X.TMAP	2	0,78744771	2	SYSMH
C201900987X.TMAP	2	0,829409711	2	SYSMH
C201900988X.TMAP	2	0,80788718	2	SYSMH
C201900992X.TMAP	2	0,810480823	2	SYSMH
C201901012X.TMAP	2	0,820473817	2	SYSMH
C201901015X.TMAP	2	0,638088871	2	SYSMH
C201901019X.TMAP	2	0,823903792	2	SYSMH
C201901025X.TMAP	2	0,738201272	2	SYSMH
C201901027X.TMAP	2	0,894069372	2	SYSMH
C201901053X.TMAP	2	0,933150724	2	SYSMH
C201901057X.TMAP	2	0,923410659	2	SYSMH
C201901059X.TMAP	2	0,96297857	2	SYSMH
C201901069X.TMAP	2	0,902918989	2	SYSMH
C201901077X.TMAP	2	0,857728843	2	SYSMH
C201901078X.TMAP	2	0,94870605	2	SYSMH
C201901081X.TMAP	2	0,701615303	2	SYSMH
C201901085X.TMAP	2	0,933625293	2	SYSMH
C201901097X.TMAP	2	0,860332336	2	SYSMH
C201901103X.TMAP	2	0,860761905	2	SYSMH
C201901105X.TMAP	2	0,808097926	2	SYSMH
C201901108X.TMAP	2	0,709535067	2	SYSMH
C201901110X.TMAP	2	0,74147569	2	SYSMH
C201901118X.TMAP	2	0,860747957	2	SYSMH
C201901122X.TMAP	2	0,8928237	2	SYSMH
C201901125X.TMAP	2	0,867920371	2	SYSMH
C201901134X.TMAP	2	0,888929845	2	SYSMH
C201901147X.TMAP	2	0,827254561	2	SYSMH
C201901165X.TMAP	2	0,887535584	2	SYSMH
C201901172X.TMAP	2	0,826103897	2	SYSMH
C201901178X.TMAP	2	0,919178139	2	SYSMH
C201901179X.TMAP	2	0,927047183	2	SYSMH
C201901181X.TMAP	2	0,858099753	2	SYSMH
C201901185X.TMAP	2	0,894715747	2	SYSMH
C201901186X.TMAP	2	0,77906504	2	SYSMH
C201901189X.TMAP	2	0,818029985	2	SYSMH
C201901195X.TMAP	2	0,934854459	2	SYSMH
C201901202X.TMAP	2	0,855690893	2	SYSMH
C201901204X.TMAP	2	0,944061952	2	SYSMH
C201901206X.TMAP	2	0,922079528	2	SYSMH
C201901210X.TMAP	2	0,908157619	2	SYSMH
C201901212X.TMAP	2	0,931708435	2	SYSMH
C201901217X.TMAP	2	0,83440482	2	SYSMH
C201901218X.TMAP	2	0,790786824	2	SYSMH
C201901220X.TMAP	2	0,891167219	2	SYSMH
C201901221X.TMAP	2	0,955060963	2	SYSMH
C201901233X.TMAP	2	0,83333814	2	SYSMH
C201901241.TMAP	2	0,940442613	2	SYSMH
C201901242.TMAP	2	0,684414941	2	SYSMH
C201901243.TMAP	2	0,898178781	2	SYSMH
C201901245.TMAP	2	0,844945151	2	SYSMH
C201901246.TMAP	2	0,850168798	2	SYSMH
C201901246X.TMAP	2	0,853546585	2	SYSMH
C201901247X.TMAP	2	0,908078258	2	SYSMH
C201901269X.TMAP	2	0,902184846	2	SYSMH
C201901275X.TMAP	2	0,823682415	2	SYSMH
C201901276.TMAP	2	0,721886601	2	SYSMH
C201901279X.TMAP	2	0,796882161	2	SYSMH
C201901283X.TMAP	2	0,897185137	2	SYSMH
C201901284.TMAP	2	0,827389513	2	SYSMH
C201901290X.TMAP	2	0,910166479	2	SYSMH
C201901292X.TMAP	2	0,914865386	2	SYSMH
C201901293X.TMAP	2	0,908536585	2	SYSMH
C201901296X.TMAP	2	0,934002561	2	SYSMH
C201901298X.TMAP	2	0,899250355	2	SYSMH
C201901301X.TMAP	2	0,959320807	2	SYSMH
C201901314X.TMAP	2	0,918627274	2	SYSMH
C201901315.TMAP	2	0,941851331	2	SYSMH
C201901316.TMAP	2	0,934065217	2	SYSMH
C201901322X.TMAP	2	0,911318366	2	SYSMH
C201901331X.TMAP	2	0,76338799	2	SYSMH
C201901333X.TMAP	2	0,941822491	2	SYSMH
C201901336X.TMAP	2	0,906512363	2	SYSMH
C201901337.TMAP	2	0,760620153	2	SYSMH
C201901338.TMAP	2	0,832306211	2	SYSMH
C201901338X.TMAP	2	0,890106325	2	SYSMH
C201901341.TMAP	2	0,923889871	2	SYSMH
C201901344X.TMAP	2	0,951717447	2	SYSMH
C201901345.TMAP	2	0,862240936	2	SYSMH
C201901352X.TMAP	2	0,920827447	2	SYSMH
C201901355.TMAP	2	0,692593832	2	SYSMH
C201901355X.TMAP	2	0,951561431	2	SYSMH
C201901359.TMAP	2	0,671610651	2	SYSMH
C201901364X.TMAP	2	0,800004461	2	SYSMH
C201901372.TMAP	2	0,811331184	2	SYSMH
C201901372X.TMAP	2	0,94857758	2	SYSMH
C201901375X.TMAP	2	0,948876764	2	SYSMH
C201901376X.TMAP	2	0,954211584	2	SYSMH
C201901378.TMAP	2	0,889917642	2	SYSMH
C201901378X.TMAP	2	0,783654356	2	SYSMH
C201901379X.TMAP	2	0,893703092	2	SYSMH
C201901386.TMAP	2	0,908251641	2	SYSMH
C201901388.TMAP	2	0,67542357	2	SYSMH
C201901393.TMAP	2	0,912191944	2	SYSMH
C201901394X.TMAP	2	0,914580791	2	SYSMH
C201901407X.TMAP	2	0,609159926	2	SYSMH
C201901409.TMAP	2	0,874582293	2	SYSMH
C201901410.TMAP	2	0,914136867	2	SYSMH
C201901410X.TMAP	2	0,916149776	2	SYSMH
C201901415.TMAP	2	0,817882075	2	SYSMH
C201901419.TMAP	2	0,939430382	2	SYSMH
C201901420.TMAP	2	0,904312153	2	SYSMH
C201901424.TMAP	2	0,851263961	2	SYSMH
C201901430.TMAP	2	0,885834562	2	SYSMH
C201901431.TMAP	2	0,868669444	2	SYSMH
C201901432.TMAP	2	0,82648397	2	SYSMH
C201901435X.TMAP	2	0,829033005	2	SYSMH
C201901436.TMAP	2	0,647008215	2	SYSMH
C201901441X.TMAP	2	0,917053147	2	SYSMH
C201901443.TMAP	2	0,756799555	2	SYSMH
C201901450X.kfb	2	0,620728366	2	SYSMH
C201901453X.kfb	2	0,78765008	2	SYSMH
C201901458.TMAP	2	0,858980476	2	SYSMH
C201901458X.TMAP	2	0,88804091	2	SYSMH
C201901462.TMAP	2	0,698520698	2	SYSMH
C201901463X.TMAP	2	0,882704729	2	SYSMH
C201901468.TMAP	2	0,827130454	2	SYSMH
C201901468X.TMAP	2	0,896447248	2	SYSMH
C201901469X.TMAP	2	0,886709776	2	SYSMH
C201901472.TMAP	2	0,810089079	2	SYSMH
C201901472X.TMAP	2	0,761083374	2	SYSMH
C201901473.TMAP	2	0,661392714	2	SYSMH
C201901475X.TMAP	2	0,904180915	2	SYSMH
C201901480X.TMAP	2	0,935471578	2	SYSMH
C201901485.TMAP	2	0,841377072	2	SYSMH
C201901486X.TMAP	2	0,915194961	2	SYSMH
C201901487X.TMAP	2	0,892411972	2	SYSMH
C201901494X.TMAP	2	0,919315915	2	SYSMH
C201901496X.TMAP	2	0,871779182	2	SYSMH
C201901497.TMAP	2	0,840159867	2	SYSMH
C201901508.TMAP	2	0,892662519	2	SYSMH
C201901512.TMAP	2	0,838636937	2	SYSMH
C201901522.TMAP	2	0,934105114	2	SYSMH
C201901535X.TMAP	2	0,839860015	2	SYSMH
C201901537.TMAP	2	0,930275776	2	SYSMH
C201901543X.TMAP	2	0,648951638	2	SYSMH
C201901544X.TMAP	2	0,910512723	2	SYSMH
C201901549.TMAP	2	0,905489402	2	SYSMH
C201901550.TMAP	2	0,902741835	2	SYSMH
C201901555X.TMAP	2	0,744843623	2	SYSMH
C201901563.TMAP	2	0,806971134	2	SYSMH
C201901569.TMAP	2	0,685538184	2	SYSMH
C201901574.TMAP	2	0,90479618	2	SYSMH
C201901584.TMAP	2	0,692222612	2	SYSMH
C201901584X.TMAP	2	0,900846617	2	SYSMH
C201901587.TMAP	2	0,882131915	2	SYSMH
C201901588X.TMAP	2	0,84020726	2	SYSMH
C201901599X.TMAP	2	0,92594595	2	SYSMH
C201901605X.TMAP	2	0,865405489	2	SYSMH
C201901607.TMAP	2	0,905909139	2	SYSMH
C201901611.TMAP	2	0,951716396	2	SYSMH
C201901617.TMAP	2	0,890440098	2	SYSMH
C201901619X.TMAP	2	0,928956821	2	SYSMH
C201901621X.TMAP	2	0,874484114	2	SYSMH
C201901630.TMAP	2	0,879222469	2	SYSMH
C201901633.TMAP	2	0,883367473	2	SYSMH
C201901633X.TMAP	2	0,894550994	2	SYSMH
C201901635X.TMAP	2	0,951490541	2	SYSMH
C201901637X.TMAP	2	0,968764498	2	SYSMH
C201901639.TMAP	2	0,933451155	2	SYSMH
C201901642X.kfb	2	0,735463805	2	SYSMH
C201901645X.kfb	2	0,757860171	2	SYSMH
C201901646X.kfb	2	0,81618014	2	SYSMH
C201901649X.kfb	2	0,897961142	2	SYSMH
C201901650.TMAP	2	0,894263024	2	SYSMH
C201901653.TMAP	2	0,751777442	2	SYSMH
C201901656.TMAP	2	0,897250806	2	SYSMH
C201901659.TMAP	2	0,628460342	2	SYSMH
C201901662.TMAP	2	0,812455272	2	SYSMH
C201901664.TMAP	2	0,93580217	2	SYSMH
C201901668.TMAP	2	0,904502225	2	SYSMH
C201901679X.TMAP	2	0,756013684	2	SYSMH
C201901685.TMAP	2	0,958190532	2	SYSMH
C201901694_xian.TMAP	2	0,852159807	2	SYSMH
C201901695.TMAP	2	0,896563713	2	SYSMH
C201901702.TMAP	2	0,893349167	2	SYSMH
C201901707.TMAP	2	0,930519924	2	SYSMH
C201901708.TMAP	2	0,821583792	2	SYSMH
C201901716.TMAP	2	0,820875773	2	SYSMH
C201901717.TMAP	2	0,925613374	2	SYSMH
C201901718.TMAP	2	0,87763427	2	SYSMH
C201901726X.kfb	2	0,963605631	2	SYSMH
C201901728.TMAP	2	0,674888414	2	SYSMH
C201901732X.kfb	2	0,67033062	2	SYSMH
C201901736.TMAP	2	0,919155093	2	SYSMH
C201901737X_xian.kfb	2	0,895488515	2	SYSMH
C201901739.TMAP	2	0,842684814	2	SYSMH
C201901745.TMAP	2	0,615529336	2	SYSMH
C201901747X.TMAP	2	0,685719145	2	SYSMH
C201901753X.TMAP	2	0,783909739	2	SYSMH
C201901755X.TMAP	2	0,774145208	2	SYSMH
C201901756X.TMAP	2	0,836558704	2	SYSMH
C201901759.TMAP	2	0,89346235	2	SYSMH
C201901760.TMAP	2	0,626708839	2	SYSMH
C201901761.TMAP	2	0,838882789	2	SYSMH
C201901763.TMAP	2	0,802345634	2	SYSMH
C201901772.TMAP	2	0,641793403	2	SYSMH
C201901773X.TMAP	2	0,760977304	2	SYSMH
C201901774X.TMAP	2	0,844476493	2	SYSMH
C201901780.TMAP	2	0,887156193	2	SYSMH
C201901785X.TMAP	2	0,906504391	2	SYSMH
C201901789X.TMAP	2	0,916034729	2	SYSMH
C201901798.TMAP	2	0,782308995	2	SYSMH
C201901799X.TMAP	2	0,810675811	2	SYSMH
C201901801.TMAP	2	0,931595119	2	SYSMH
C201901804.TMAP	2	0,878747055	2	SYSMH
C201901806X.kfb	2	0,844901118	2	SYSMH
C201901808.TMAP	2	0,746095121	2	SYSMH
C201901821.TMAP	2	0,836829385	2	SYSMH
C201901822.TMAP	2	0,694975657	2	SYSMH
C201901828.TMAP	2	0,879532072	2	SYSMH
C201901830.TMAP	2	0,889436974	2	SYSMH
C201901831.TMAP	2	0,915760854	2	SYSMH
C201901834.TMAP	2	0,800524707	2	SYSMH
C201901836.TMAP	2	0,954976984	2	SYSMH
C201901839.TMAP	2	0,649267762	2	SYSMH
C201901843.TMAP	2	0,834543022	2	SYSMH
C201901845X.kfb	2	0,68056046	2	SYSMH
C201901846X.kfb	2	0,849562294	2	SYSMH
C201901847X.kfb	2	0,882241495	2	SYSMH
C201901851.TMAP	2	0,648308797	2	SYSMH
C201901851X.TMAP	2	0,960389688	2	SYSMH
C201901852X.TMAP	2	0,919880693	2	SYSMH
C201901853X.TMAP	2	0,884414912	2	SYSMH
C201901856X.TMAP	2	0,87955683	2	SYSMH
C201901859X.TMAP	2	0,865688781	2	SYSMH
C201901860X.TMAP	2	0,951431624	2	SYSMH
C201901866.TMAP	2	0,939891308	2	SYSMH
C201901867X.TMAP	2	0,948235434	2	SYSMH
C201901868X.TMAP	2	0,71338539	2	SYSMH
C201901869.TMAP	2	0,837762995	2	SYSMH
C201901872.TMAP	2	0,857487919	2	SYSMH
C201901874.TMAP	2	0,706847022	2	SYSMH
C201901876.TMAP	2	0,699433847	2	SYSMH
C201901877X.TMAP	2	0,898985734	2	SYSMH
C201901883X.TMAP	2	0,919447355	2	SYSMH
C201901887.TMAP	2	0,909046938	2	SYSMH
C201901888.TMAP	2	0,923668243	2	SYSMH
C201901888X.TMAP	2	0,91459069	2	SYSMH
C201901895.TMAP	2	0,945697032	2	SYSMH
C201901901.TMAP	2	0,914035135	2	SYSMH
C201901917.TMAP	2	0,910847067	2	SYSMH
C201901937X.TMAP	2	0,869386835	2	SYSMH
C201901938.TMAP	2	0,935884459	2	SYSMH
C201901940X.TMAP	2	0,826961428	2	SYSMH
C201901941.TMAP	2	0,800078888	2	SYSMH
C201901942X.TMAP	2	0,9137562	2	SYSMH
C201901946X.TMAP	2	0,878204763	2	SYSMH
C201901948X.TMAP	2	0,81916055	2	SYSMH
C201901950.TMAP	2	0,811758571	2	SYSMH
C201901951.TMAP	2	0,956043389	2	SYSMH
C201901952.TMAP	2	0,835138053	2	SYSMH
C201901953X.TMAP	2	0,738275944	2	SYSMH
C201901957X.TMAP	2	0,918604608	2	SYSMH
C201901959.TMAP	2	0,93749267	2	SYSMH
C201901962.TMAP	2	0,8663614	2	SYSMH
C201901971.TMAP	2	0,93152328	2	SYSMH
C201901980.TMAP	2	0,958790936	2	SYSMH
C201901980X.TMAP	2	0,88987045	2	SYSMH
C201901982.TMAP	2	0,825441486	2	SYSMH
C201901995.TMAP	2	0,972049671	2	SYSMH
C201902000.TMAP	2	0,812538327	2	SYSMH
C201902001X.TMAP	2	0,62383759	2	SYSMH
C201902003.TMAP	2	0,87523249	2	SYSMH
C201902011X.TMAP	2	0,879258536	2	SYSMH
C201902014X.TMAP	2	0,867017224	2	SYSMH
C201902015.TMAP	2	0,906051122	2	SYSMH
C201902016X.TMAP	2	0,903035269	2	SYSMH
C201902022.TMAP	2	0,938440676	2	SYSMH
C201902027.TMAP	2	0,921447039	2	SYSMH
C201902031.TMAP	2	0,961426913	2	SYSMH
C201902039_A.TMAP	2	0,949960273	2	SYSMH
C201902042.TMAP	2	0,935023007	2	SYSMH
C201902043.TMAP	2	0,939947924	2	SYSMH
C201902043X.TMAP	2	0,826371016	2	SYSMH
C201902045X.TMAP	2	0,91951132	2	SYSMH
C201902046.TMAP	2	0,976360107	2	SYSMH
C201902048.TMAP	2	0,830004817	2	SYSMH
C201902050X.TMAP	2	0,839826702	2	SYSMH
C201902059.TMAP	2	0,75919449	2	SYSMH
C201902062X.TMAP	2	0,889470338	2	SYSMH
C201902071.TMAP	2	0,954740095	2	SYSMH
C201902072.TMAP	2	0,609623969	2	SYSMH
C201902082X.TMAP	2	0,929551741	2	SYSMH
C201902084.TMAP	2	0,910858287	2	SYSMH
C201902085X.TMAP	2	0,800807979	2	SYSMH
C201902086.TMAP	2	0,886667218	2	SYSMH
C201902090X.TMAP	2	0,867034191	2	SYSMH
C201902094.TMAP	2	0,920172587	2	SYSMH
C201902094X.TMAP	2	0,817966954	2	SYSMH
C201902096.TMAP	2	0,716681156	2	SYSMH
C201902098.TMAP	2	0,963705049	2	SYSMH
C201902101X.TMAP	2	0,961828865	2	SYSMH
C201902103X.TMAP	2	0,933671849	2	SYSMH
C201902111.TMAP	2	0,897277542	2	SYSMH
C201902112.TMAP	2	0,85043169	2	SYSMH
C201902117.TMAP	2	0,873577213	2	SYSMH
C201902124.TMAP	2	0,950530701	2	SYSMH
C201902124X.TMAP	2	0,857434475	2	SYSMH
C201902134.TMAP	2	0,883855122	2	SYSMH
C201902136.TMAP	2	0,977551447	2	SYSMH
C201902137.TMAP	2	0,903909493	2	SYSMH
C201902140X.TMAP	2	0,891833095	2	SYSMH
C201902143.TMAP	2	0,944771296	2	SYSMH
C201902144.TMAP	2	0,925498804	2	SYSMH
C201902145.TMAP	2	0,941670908	2	SYSMH
C201902145X.TMAP	2	0,813147348	2	SYSMH
C201902156X.TMAP	2	0,898592142	2	SYSMH
C201902158X.kfb	2	0,922239784	2	SYSMH
C201902162X.TMAP	2	0,938723416	2	SYSMH
C201902172X.TMAP	2	0,893984844	2	SYSMH
C201902176.TMAP	2	0,954018628	2	SYSMH
C201902180.TMAP	2	0,91498841	2	SYSMH
C201902184.TMAP	2	0,937692304	2	SYSMH
C201902196.TMAP	2	0,928576919	2	SYSMH
C201902199.TMAP	2	0,967552979	2	SYSMH
C201902199X.TMAP	2	0,78970997	2	SYSMH
C201902200X.TMAP	2	0,706227187	2	SYSMH
C201902208X.TMAP	2	0,912135366	2	SYSMH
C201902212.TMAP	2	0,753540863	2	SYSMH
C201902214.TMAP	2	0,911202441	2	SYSMH
C201902214X.kfb	2	0,88439269	2	SYSMH
C201902215X.kfb	2	0,890378726	2	SYSMH
C201902216X.kfb	2	0,944238224	2	SYSMH
C201902217X.kfb	2	0,965958315	2	SYSMH
C201902218X.kfb	2	0,761537456	2	SYSMH
C201902220X.kfb	2	0,760766838	2	SYSMH
C201902221X.kfb	2	0,942971094	2	SYSMH
C201902223.TMAP	2	0,800674515	2	SYSMH
C201902225.TMAP	2	0,873147356	2	SYSMH
C201902229X.TMAP	2	0,797858253	2	SYSMH
C201902230.TMAP	2	0,801218774	2	SYSMH
C201902241.TMAP	2	0,869833422	2	SYSMH
C201902249X.TMAP	2	0,897356897	2	SYSMH
C201902250X.TMAP	2	0,912429936	2	SYSMH
C201902259.TMAP	2	0,951040374	2	SYSMH
C201902263X.TMAP	2	0,90847867	2	SYSMH
C201902272.TMAP	2	0,955810169	2	SYSMH
C201902274X.TMAP	2	0,685417936	2	SYSMH
C201902276.TMAP	2	0,928199604	2	SYSMH
C201902277X.TMAP	2	0,863426967	2	SYSMH
C201902282X.TMAP	2	0,90618316	2	SYSMH
C201902290.TMAP	2	0,795841179	2	SYSMH
C201902290X.TMAP	2	0,897131633	2	SYSMH
C201902298.TMAP	2	0,90180155	2	SYSMH
C201902301.TMAP	2	0,910161315	2	SYSMH
C201902311.TMAP	2	0,919344304	2	SYSMH
C201902318.TMAP	2	0,962414643	2	SYSMH
C201902324.TMAP	2	0,868237199	2	SYSMH
C201902325.TMAP	2	0,889933419	2	SYSMH
C201902332.TMAP	2	0,912259874	2	SYSMH
C201902334.TMAP	2	0,868797837	2	SYSMH
C201902373.kfb	2	0,843232868	2	SYSMH
C201902377.kfb	2	0,840059988	2	SYSMH
C201902382.TMAP	2	0,863026371	2	SYSMH
C201902385.TMAP	2	0,973795528	2	SYSMH
C201902403.kfb	2	0,75435005	2	SYSMH
C201902412.kfb	2	0,751918515	2	SYSMH
C201902424.kfb	2	0,892389906	2	SYSMH
C201902446.TMAP	2	0,781056548	2	SYSMH
C201902450.TMAP	2	0,92127043	2	SYSMH
C201902452.TMAP	2	0,882930059	2	SYSMH
C201902453.TMAP	2	0,941098313	2	SYSMH
C201902457.TMAP	2	0,717725485	2	SYSMH
C201902461.kfb	2	0,775432591	2	SYSMH
C201902463.kfb	2	0,767786917	2	SYSMH
C201902472.TMAP	2	0,918956948	2	SYSMH
C201902481.TMAP	2	0,655604468	2	SYSMH
C201902484.TMAP	2	0,909310737	2	SYSMH
C201902492.TMAP	2	0,934832642	2	SYSMH
C201902497.TMAP	2	0,932906744	2	SYSMH
C201902498.TMAP	2	0,962122551	2	SYSMH
C201902502.TMAP	2	0,763080571	2	SYSMH
C201902504.TMAP	2	0,73833996	2	SYSMH
C201902505.TMAP	2	0,944308369	2	SYSMH
C201902508.TMAP	2	0,811923768	2	SYSMH
C201902513.TMAP	2	0,868389614	2	SYSMH
C201902525.TMAP	2	0,860734789	2	SYSMH
C201902529.TMAP	2	0,894004022	2	SYSMH
C201902534.TMAP	2	0,938570633	2	SYSMH
C201902540.kfb	2	0,89936819	2	SYSMH
C201902546.kfb	2	0,901164699	2	SYSMH
C201902550.TMAP	2	0,941924663	2	SYSMH
C201902562.kfb	2	0,800656981	2	SYSMH
C201902565.kfb	2	0,811626047	2	SYSMH
C201902577.kfb	2	0,808003396	2	SYSMH
C201902578.kfb	2	0,965782884	2	SYSMH
C201902588.TMAP	2	0,91109108	2	SYSMH
C201902602.TMAP	2	0,894849519	2	SYSMH
C201902604.TMAP	2	0,923684215	2	SYSMH
C201902605.TMAP	2	0,653796443	2	SYSMH
C201902610.TMAP	2	0,931567876	2	SYSMH
C201902612.TMAP	2	0,952070894	2	SYSMH
C201902616.TMAP	2	0,969457602	2	SYSMH
C201902621.TMAP	2	0,843981503	2	SYSMH
C201902628.TMAP	2	0,665234165	2	SYSMH
C201902643.TMAP	2	0,672544781	2	SYSMH
C201902644.TMAP	2	0,916872055	2	SYSMH
C201902653.TMAP	2	0,935876847	2	SYSMH
C201902658.TMAP	2	0,937937777	2	SYSMH
C201902660.TMAP	2	0,90789446	2	SYSMH
C201902661.TMAP	2	0,937977443	2	SYSMH
C201902667_xian.TMAP	2	0,790529987	2	SYSMH
C201902743.TMAP	2	0,838825191	2	SYSMH
C201902744.TMAP	2	0,859931694	2	SYSMH
C201902745.TMAP	2	0,927989945	2	SYSMH
C201902757.TMAP	2	0,855568761	2	SYSMH
C201902762.TMAP	2	0,825181353	2	SYSMH
C201902766.TMAP	2	0,939903576	2	SYSMH
C201902769.TMAP	2	0,887701615	2	SYSMH
C201902770.TMAP	2	0,685390656	2	SYSMH
C201902783.TMAP	2	0,971700613	2	SYSMH
C201902795.TMAP	2	0,857295195	2	SYSMH
C201902819.TMAP	2	0,886071532	2	SYSMH
C201902821.TMAP	2	0,941529687	2	SYSMH
C201902830.TMAP	2	0,959649114	2	SYSMH
C201902835.TMAP	2	0,694780429	2	SYSMH
C201902904.kfb	2	0,765080707	2	SYSMH
C201902906.kfb	2	0,815573299	2	SYSMH
C201902912.kfb	2	0,744492987	2	SYSMH
[truncated: 1,353 more rows]
