# Supplementary material for: Artificial intelligence enables precision diagnosis of cervical cytology grades and cervical cancer
Source: Nat Commun. 2024 May 22;15:4369. doi: 10.1038/s41467-024-48705-3 (PMC11111770; doi:10.1038/s41467-024-48705-3)
Supplement: Supplementary file 4 — Source Data [file 41467_2024_48705_MOESM4_ESM.zip › Source Data/Figure 4. ROC curves of AICCS system according to risk stratification obtained on different validation datasets/Fig 4.txt]

finename	Pred_AI	confidence	Truth	Group
01602176.TMAP	ASC	0,392304145	LSIL	SYSMH
B0003644_L_005.tiff	ASC	0,487773979	LSIL	SYSMH
B0003666_L_003.TMAP	ASC	0,597752291	LSIL	SYSMH
B2000240L.TMAP	LSIL	0,73648339	LSIL	SYSMH
B2000482.TMAP	NILM	0,914914244	NILM	SYSMH
B2000483.TMAP	NILM	0,624044857	NILM	SYSMH
B2000489.TMAP	NILM	0,900201993	NILM	SYSMH
B2000496.TMAP	NILM	0,930671546	NILM	SYSMH
B2000497.TMAP	NILM	0,908859477	NILM	SYSMH
B2000501.TMAP	NILM	0,897986207	NILM	SYSMH
B2000503.TMAP	NILM	0,91442871	NILM	SYSMH
B2000504.TMAP	NILM	0,641321467	NILM	SYSMH
B2000513.TMAP	ASC	0,591327547	NILM	SYSMH
B2000555.kfb	NILM	0,889778186	NILM	SYSMH
B2000595.kfb	NILM	0,923275986	NILM	SYSMH
B2000631A.TMAP	ASC	0,379979942	ASC	SYSMH
B2001162.TMAP	ASC	0,315715012	LSIL	SYSMH
B2001163.TMAP	LSIL	0,849987506	LSIL	SYSMH
B2001164.TMAP	LSIL	0,802172134	LSIL	SYSMH
B2001171.TMAP	LSIL	0,73182965	LSIL	SYSMH
B2001206.TMAP	ASC	0,476002816	LSIL	SYSMH
B2001241.TMAP	NILM	0,941896938	NILM	SYSMH
B2001244.TMAP	NILM	0,827036357	LSIL	SYSMH
C1600143_A.kfb	ASC	0,540188897	ASC	SYSMH
C1700073.kfb	NILM	0,646710407	NILM	SYSMH
C1700074.kfb	NILM	0,612514747	NILM	SYSMH
C1700075.kfb	NILM	0,825567331	NILM	SYSMH
C1700145.kfb	ASC	0,534404228	NILM	SYSMH
C1700152.kfb	NILM	0,614745045	NILM	SYSMH
C1700266_xian.kfb	NILM	0,815303819	NILM	SYSMH
C1700457.kfb	ASC	0,577512933	NILM	SYSMH
C1700489_xian.kfb	NILM	0,817836334	NILM	SYSMH
C1700535_xian.kfb	NILM	0,687145243	NILM	SYSMH
C201601337_L.kfb	LSIL	0,750888993	LSIL	SYSMH
C201602532_H.kfb	ASC	0,54901461	NILM	SYSMH
C201603571_A_H.kfb	ASC	0,404178522	HSIL	SYSMH
C201603613_SCC.kfb	HSIL	0,981866237	HSIL	SYSMH
C201603768_A.kfb	ASC	0,493901117	ASC	SYSMH
C201603950_H.kfb	ASC	0,468904224	HSIL	SYSMH
C201604077_H.kfb	HSIL	0,817341752	NILM	SYSMH
C201604237_L.tif	ASC	0,424908934	LSIL	SYSMH
C201604579_LSIL.tif	LSIL	0,669171337	LSIL	SYSMH
C201604622_A_H_F.kfb	ASC	0,456278284	NILM	SYSMH
C201604876_H_N.kfb	ASC	0,297139501	HSIL	SYSMH
C201604897_H.kfb	HSIL	0,752518704	HSIL	SYSMH
C201605065_SCC.tif	HSIL	0,767690799	HSIL	SYSMH
C201605159_H.kfb	HSIL	0,874666637	HSIL	SYSMH
C201605976_H.kfb	HSIL	0,9115448	HSIL	SYSMH
C201606048_H.kfb	HSIL	0,888716031	HSIL	SYSMH
C201607924_L_M.kfb	ASC	0,524091943	LSIL	SYSMH
C201608074_H.kfb	ASC	0,466305028	HSIL	SYSMH
C201610418_L.kfb	LSIL	0,738353841	LSIL	SYSMH
C201610433_A.kfb	ASC	0,488694596	ASC	SYSMH
C201610650_A.kfb	NILM	0,662082656	NILM	SYSMH
C201612475_L.kfb	LSIL	0,628266642	LSIL	SYSMH
C201612620_L.kfb	ASC	0,517485253	LSIL	SYSMH
C201613026_L.kfb	ASC	0,315670486	LSIL	SYSMH
C201613156_H.kfb	ASC	0,495939535	HSIL	SYSMH
C201613255_L.kfb	ASC	0,440668249	LSIL	SYSMH
C201613780_L.kfb	LSIL	0,69238602	LSIL	SYSMH
C201614251_AGC.kfb	ASC	0,405834904	AGC	SYSMH
C201614385_H.kfb	ASC	0,493624046	HSIL	SYSMH
C201614538_L.kfb	LSIL	0,823143346	LSIL	SYSMH
C201614702_A_H.kfb	ASC	0,41858191	HSIL	SYSMH
C201615234_H.kfb	HSIL	0,807912485	HSIL	SYSMH
C201615397_A.kfb	ASC	0,29531498	ASC	SYSMH
C201615460_xian.kfb	ASC	0,454044489	NILM	SYSMH
C201615852_xian.kfb	NILM	0,784187086	NILM	SYSMH
C201616482_L_A_H.kfb	LSIL	0,773681992	HSIL	SYSMH
C201616699.kfb	NILM	0,641461877	NILM	SYSMH
C201616986_xian.kfb	NILM	0,712653039	NILM	SYSMH
C201617123_L.kfb	ASC	0,405830877	NILM	SYSMH
C201617233_H.kfb	ASC	0,536185636	HSIL	SYSMH
C201617478_H.kfb	HSIL	0,755241417	HSIL	SYSMH
C201617540_H.kfb	HSIL	0,989059383	HSIL	SYSMH
C201617697_xian.kfb	NILM	0,791416068	NILM	SYSMH
C201617709_A.kfb	ASC	0,400777393	ASC	SYSMH
C201617800_AGC.tif	NILM	0,716673233	AGC	SYSMH
C201618051_1_H.kfb	HSIL	0,6744611	HSIL	SYSMH
C201618318_H.kfb	HSIL	0,708627085	HSIL	SYSMH
C201618404_A_H.kfb	ASC	0,360129201	HSIL	SYSMH
C201618608_xian.kfb	NILM	0,609796417	NILM	SYSMH
C201618637_L.kfb	LSIL	0,678071069	LSIL	SYSMH
C201618878_xian.kfb	NILM	0,923510489	NILM	SYSMH
C201618915_H.kfb	ASC	0,494731668	HSIL	SYSMH
C201618995_L.kfb	ASC	0,479018544	LSIL	SYSMH
C201619143_H.kfb	HSIL	0,716733571	HSIL	SYSMH
C201619300_L_HPV.kfb	LSIL	0,887074483	LSIL	SYSMH
C201619758_xian.kfb	ASC	0,447850344	NILM	SYSMH
C201619856_xian.kfb	NILM	0,790160108	NILM	SYSMH
C201619947_xian.kfb	NILM	0,793198886	NILM	SYSMH
C201620272_L.kfb	LSIL	0,836569314	NILM	SYSMH
C201620462_xian.kfb	ASC	0,426659724	NILM	SYSMH
C201620621_L.kfb	LSIL	0,680737658	LSIL	SYSMH
C201620681_A_H.kfb	HSIL	0,744707759	HSIL	SYSMH
C201620760_AGC_N.kfb	ASC	0,401671852	AGC	SYSMH
C201620839_xian.kfb	ASC	0,481426033	NILM	SYSMH
C201620851_xian.kfb	ASC	0,482962433	NILM	SYSMH
C201620875_xian.kfb	NILM	0,808202056	NILM	SYSMH
C201620901_xian.kfb	ASC	0,598226726	NILM	SYSMH
C201621125_xian.kfb	NILM	0,735038181	NILM	SYSMH
C201621730_xian.kfb	NILM	0,711874876	NILM	SYSMH
C201621731_xian.kfb	ASC	0,536836519	NILM	SYSMH
C201621815_A.kfb	ASC	0,361925115	ASC	SYSMH
C201621840_H.kfb	HSIL	0,982936551	HSIL	SYSMH
C201622146_H.kfb	HSIL	0,666984454	HSIL	SYSMH
C201622207_xian.kfb	ASC	0,347610804	NILM	SYSMH
C201622394_A.kfb	ASC	0,553742962	ASC	SYSMH
C201622438_xian.kfb	NILM	0,835857751	NILM	SYSMH
C201622454_A.kfb	HSIL	0,931550712	ASC	SYSMH
C201622472_AGC.kfb	ASC	0,584838712	AGC	SYSMH
C201622510_AGC.kfb	HSIL	0,960467925	AGC	SYSMH
C201622720_AGC.kfb	ASC	0,597668661	AGC	SYSMH
C201622779_xian.kfb	ASC	0,419783876	NILM	SYSMH
C201622863_L.kfb	ASC	0,469558143	LSIL	SYSMH
C201623111_L.kfb	ASC	0,352988539	LSIL	SYSMH
C201623206_xian.kfb	ASC	0,5054926	NILM	SYSMH
C201623575_AGC.kfb	NILM	0,697971722	NILM	SYSMH
C201624572_xian.kfb	NILM	0,863458449	NILM	SYSMH
C201624609_xian.kfb	NILM	0,774428338	NILM	SYSMH
C201624627_xian.kfb	NILM	0,603904862	NILM	SYSMH
C201624686_xian.kfb	NILM	0,676364802	NILM	SYSMH
C201625156_AGC.kfb	ASC	0,42941165	AGC	SYSMH
C201625274_xian.kfb	NILM	0,697680384	NILM	SYSMH
C201625375_xian.kfb	ASC	0,488720028	NILM	SYSMH
C201625381_A.kfb	ASC	0,385640975	ASC	SYSMH
C201625455_L.kfb	ASC	0,559853748	LSIL	SYSMH
C201625531_xian.kfb	NILM	0,706044185	NILM	SYSMH
C201625598_xian.kfb	NILM	0,609380077	NILM	SYSMH
C201625658_xian.kfb	NILM	0,88506953	NILM	SYSMH
C201625882_xian.kfb	NILM	0,726562689	NILM	SYSMH
C201700035_A.tif	ASC	0,35560563	ASC	SYSMH
C201700101_L_HPV.kfb	LSIL	0,711468561	LSIL	SYSMH
C201700248_A_H.kfb	ASC	0,528913063	HSIL	SYSMH
C201700525_L.kfb	HSIL	0,637631004	LSIL	SYSMH
C201700533_AGC.kfb	ASC	0,406640971	AGC	SYSMH
C201700623.kfb	NILM	0,682303959	NILM	SYSMH
C201700626.kfb	ASC	0,569174965	NILM	SYSMH
C201700627.kfb	NILM	0,884660701	NILM	SYSMH
C201700680.kfb	NILM	0,638163526	NILM	SYSMH
C201700721_xian.kfb	ASC	0,571987024	NILM	SYSMH
C201700819_xian.kfb	ASC	0,522749641	NILM	SYSMH
C201700845_xian.kfb	ASC	0,454713243	NILM	SYSMH
C201701087_H.kfb	HSIL	0,683349759	HSIL	SYSMH
C201701100_L.kfb	ASC	0,578381252	LSIL	SYSMH
C201701104_AGC_N.tif	ASC	0,359260174	AGC	SYSMH
C201701285_A_H.kfb	HSIL	0,95194686	HSIL	SYSMH
C201701865_AGC.kfb	ASC	0,471987361	NILM	SYSMH
C201701875_A_H.kfb	ASC	0,361872766	HSIL	SYSMH
C201701883_xian.kfb	NILM	0,798709652	NILM	SYSMH
C201701947.kfb	NILM	0,747077726	NILM	SYSMH
C201702063_A_H.kfb	ASC	0,494010316	HSIL	SYSMH
C201702175_xian.kfb	ASC	0,581914643	NILM	SYSMH
C201702177_xian.kfb	NILM	0,628422968	NILM	SYSMH
C201702303_L.kfb	LSIL	0,761228393	LSIL	SYSMH
C201702325_xian.kfb	NILM	0,64615857	NILM	SYSMH
C201702378_L.kfb	LSIL	0,689108348	LSIL	SYSMH
C201702486_xian.kfb	NILM	0,679400574	NILM	SYSMH
C201702995_L_A_H.kfb	ASC	0,424171544	HSIL	SYSMH
C201702997_xian.kfb	ASC	0,476543919	NILM	SYSMH
C201703134_L.kfb	ASC	0,434535618	LSIL	SYSMH
C201703144_AGC.kfb	ASC	0,351396426	AGC	SYSMH
C201703262_L.kfb	LSIL	0,958496963	LSIL	SYSMH
C201704339_H.kfb	ASC	0,427183629	HSIL	SYSMH
C201704354.kfb	ASC	0,471869136	NILM	SYSMH
C201704664.kfb	ASC	0,487428494	NILM	SYSMH
C201704674_AGC_N.kfb	ASC	0,407868777	AGC	SYSMH
C201705301_xian.kfb	NILM	0,748302179	NILM	SYSMH
C201705395_H.kfb	HSIL	0,726134911	HSIL	SYSMH
C201705415_A_H.kfb	HSIL	0,846055318	HSIL	SYSMH
C201705519_AGC.kfb	ASC	0,35540495	AGC	SYSMH
C201705606_xian.kfb	NILM	0,810243187	NILM	SYSMH
C201705621_xian.kfb	NILM	0,758670935	NILM	SYSMH
C201705694_A_H.kfb	ASC	0,567462837	HSIL	SYSMH
C201705747_AGC_N.kfb	AGC	0,611881514	AGC	SYSMH
C201706095_H.kfb	HSIL	0,810610743	HSIL	SYSMH
C201706098_A_H.kfb	HSIL	0,834256084	HSIL	SYSMH
C201706172_xian.kfb	NILM	0,910861091	NILM	SYSMH
C201706291_A_H.kfb	HSIL	0,617785491	HSIL	SYSMH
C201706346.kfb	NILM	0,679267083	NILM	SYSMH
C201706711_L.kfb	LSIL	0,93812988	LSIL	SYSMH
C201707079_AGC.kfb	NILM	0,751446814	AGC	SYSMH
C201707292_H.tif	ASC	0,520791737	HSIL	SYSMH
C201707423_xian.kfb	NILM	0,674823055	NILM	SYSMH
C201707553_A.kfb	NILM	0,711699023	NILM	SYSMH
C201707562_A_H_H.kfb	HSIL	0,909929944	HSIL	SYSMH
C201707582_L.kfb	ASC	0,574217982	LSIL	SYSMH
C201707696_L_A_H.kfb	ASC	0,478922606	HSIL	SYSMH
C201707922_A_H.kfb	ASC	0,383419387	HSIL	SYSMH
C201707950_A.kfb	NILM	0,841593231	NILM	SYSMH
C201708380_H.kfb	HSIL	0,994647815	HSIL	SYSMH
C201708396_L.kfb	ASC	0,316811146	LSIL	SYSMH
C201708692_L.kfb	NILM	0,612614183	LSIL	SYSMH
C201709154_L.kfb	LSIL	0,942240942	LSIL	SYSMH
C201709323.kfb	NILM	0,602381199	NILM	SYSMH
C201709951_A.kfb	LSIL	0,69360115	ASC	SYSMH
C201710110_N.kfb	ASC	0,470221347	NILM	SYSMH
C201710179_SCC.tif	HSIL	0,996878032	HSIL	SYSMH
C201710427_A_H.kfb	ASC	0,545410625	HSIL	SYSMH
C201710756_L.kfb	ASC	0,446960591	LSIL	SYSMH
C201711155_L.kfb	ASC	0,544334034	LSIL	SYSMH
C201711731_xian.kfb	NILM	0,937789813	NILM	SYSMH
C201712173_L.kfb	NILM	0,801509693	LSIL	SYSMH
C201712459.kfb	NILM	0,602206593	NILM	SYSMH
C201712462.kfb	NILM	0,852075536	NILM	SYSMH
C201712539.kfb	NILM	0,766061271	NILM	SYSMH
C201712544.kfb	ASC	0,316533311	NILM	SYSMH
C201712545.kfb	NILM	0,773620715	NILM	SYSMH
C201712581.kfb	NILM	0,696336676	NILM	SYSMH
C201712592_A.kfb	NILM	0,624874991	NILM	SYSMH
C201712611.kfb	NILM	0,629736527	NILM	SYSMH
C201712625.kfb	NILM	0,842344601	NILM	SYSMH
C201712627.kfb	ASC	0,463757646	NILM	SYSMH
C201712680.kfb	NILM	0,855711516	NILM	SYSMH
C201712682.kfb	ASC	0,435797809	NILM	SYSMH
C201712739.kfb	NILM	0,708606473	NILM	SYSMH
C201712744.kfb	NILM	0,733287729	NILM	SYSMH
C201712746.kfb	NILM	0,639379455	NILM	SYSMH
C201712747.kfb	NILM	0,924337551	NILM	SYSMH
C201712779.kfb	ASC	0,535484907	NILM	SYSMH
C201712783.kfb	NILM	0,696298823	NILM	SYSMH
C201712788.kfb	NILM	0,741151571	NILM	SYSMH
C201712790.kfb	NILM	0,89955158	NILM	SYSMH
C201712807.kfb	NILM	0,774542529	NILM	SYSMH
C201712811.kfb	NILM	0,659104718	NILM	SYSMH
C201712815.kfb	NILM	0,85648215	NILM	SYSMH
C201712816.kfb	NILM	0,746309245	NILM	SYSMH
C201712818.kfb	NILM	0,69965496	NILM	SYSMH
C201712825.kfb	NILM	0,666288073	NILM	SYSMH
C201712826.kfb	ASC	0,356446822	NILM	SYSMH
C201712827.kfb	NILM	0,71227815	NILM	SYSMH
C201712828.kfb	NILM	0,637246081	NILM	SYSMH
C201712836.kfb	NILM	0,781382176	NILM	SYSMH
C201712863.kfb	NILM	0,817869219	NILM	SYSMH
C201712865.kfb	NILM	0,932951237	NILM	SYSMH
C201712866.kfb	NILM	0,804215022	NILM	SYSMH
C201712872.kfb	NILM	0,939718662	NILM	SYSMH
C201712884.kfb	NILM	0,901576105	NILM	SYSMH
C201712891.kfb	ASC	0,428248569	NILM	SYSMH
C201712894.kfb	NILM	0,880471865	NILM	SYSMH
C201712896.kfb	ASC	0,361854134	NILM	SYSMH
C201712901.kfb	NILM	0,810854475	NILM	SYSMH
C201712903.kfb	NILM	0,802264888	NILM	SYSMH
C201712906.kfb	NILM	0,869238422	NILM	SYSMH
C201712907.kfb	ASC	0,42967139	NILM	SYSMH
C201712936.kfb	NILM	0,786919925	NILM	SYSMH
C201712938.kfb	NILM	0,675823783	NILM	SYSMH
C201712953.kfb	NILM	0,726527145	NILM	SYSMH
C201712969.kfb	NILM	0,699484967	NILM	SYSMH
C201712994.kfb	NILM	0,852040224	NILM	SYSMH
C201713089.kfb	NILM	0,746934067	NILM	SYSMH
C201713092.kfb	NILM	0,696417431	NILM	SYSMH
C201713097.kfb	ASC	0,551584348	NILM	SYSMH
C201713112.kfb	NILM	0,687556084	NILM	SYSMH
C201713113.kfb	NILM	0,60036858	NILM	SYSMH
C201713125.kfb	NILM	0,886996763	NILM	SYSMH
C201713128.kfb	NILM	0,82188775	NILM	SYSMH
C201713144.kfb	ASC	0,555272619	NILM	SYSMH
C201713145.kfb	NILM	0,689257505	NILM	SYSMH
C201713147.kfb	NILM	0,762296755	NILM	SYSMH
C201713244.kfb	NILM	0,64909264	NILM	SYSMH
C201713297_L_A_H.kfb	ASC	0,470472083	HSIL	SYSMH
C201713407_L.kfb	ASC	0,515264945	LSIL	SYSMH
C201713763.kfb	HSIL	0,743177175	NILM	SYSMH
C201714682_L.kfb	HSIL	0,689395149	LSIL	SYSMH
C201714693_A.kfb	NILM	0,698545312	NILM	SYSMH
C201714796_N.kfb	ASC	0,55081423	NILM	SYSMH
C201715046_A_H.kfb	HSIL	0,924310968	HSIL	SYSMH
C201715062_A_H.kfb	HSIL	0,936013758	HSIL	SYSMH
C201715236_A.kfb	ASC	0,499330382	NILM	SYSMH
C201715284_xian.kfb	ASC	0,319514799	NILM	SYSMH
C201715939.kfb	ASC	0,345606973	NILM	SYSMH
C201715997.kfb	NILM	0,810300744	NILM	SYSMH
C201716014_L.kfb	LSIL	0,784237359	LSIL	SYSMH
C201716101.kfb	NILM	0,618843577	NILM	SYSMH
C201716145_H_M.kfb	HSIL	0,747303231	HSIL	SYSMH
C201716170.kfb	NILM	0,712017847	NILM	SYSMH
C201716171.kfb	NILM	0,626422576	NILM	SYSMH
C201716172.kfb	ASC	0,553161669	NILM	SYSMH
C201716214.kfb	NILM	0,849496529	NILM	SYSMH
C201716218.kfb	NILM	0,769039947	NILM	SYSMH
C201716221.kfb	ASC	0,405881949	NILM	SYSMH
C201716248.kfb	NILM	0,767220153	NILM	SYSMH
C201716275.kfb	NILM	0,840353456	NILM	SYSMH
C201716289.kfb	NILM	0,856687988	NILM	SYSMH
C201716293.kfb	NILM	0,61611134	NILM	SYSMH
C201716297.kfb	NILM	0,922296415	NILM	SYSMH
C201716298.kfb	ASC	0,58032253	NILM	SYSMH
C201716299.kfb	ASC	0,519979652	NILM	SYSMH
C201716307.kfb	NILM	0,62951312	NILM	SYSMH
C201716312.kfb	NILM	0,877781615	NILM	SYSMH
C201716328.kfb	ASC	0,470287744	NILM	SYSMH
C201716332.kfb	NILM	0,835395656	NILM	SYSMH
C201716342.kfb	NILM	0,751966363	NILM	SYSMH
C201716345.kfb	NILM	0,607273759	NILM	SYSMH
C201716349.kfb	ASC	0,499849056	NILM	SYSMH
C201716374.kfb	NILM	0,751069883	NILM	SYSMH
C201716383.kfb	ASC	0,331845425	NILM	SYSMH
C201716384.kfb	ASC	0,342680334	NILM	SYSMH
C201716386.kfb	ASC	0,324796571	NILM	SYSMH
C201716397.kfb	NILM	0,684055792	NILM	SYSMH
C201716405.kfb	NILM	0,780425286	NILM	SYSMH
C201716433_A.kfb	ASC	0,563842759	NILM	SYSMH
C201716436.kfb	ASC	0,547098696	NILM	SYSMH
C201716446.kfb	ASC	0,587957158	NILM	SYSMH
C201716463.kfb	NILM	0,88054974	NILM	SYSMH
C201716485.kfb	ASC	0,429827018	NILM	SYSMH
C201716494.kfb	NILM	0,670483984	NILM	SYSMH
C201716500.kfb	NILM	0,730635103	NILM	SYSMH
C201716511.kfb	NILM	0,908911617	NILM	SYSMH
C201716589.kfb	ASC	0,438116835	NILM	SYSMH
C201716592.kfb	ASC	0,525526332	NILM	SYSMH
C201716594.kfb	NILM	0,764211348	NILM	SYSMH
C201716606.kfb	ASC	0,351635707	NILM	SYSMH
C201716616.kfb	NILM	0,615131893	NILM	SYSMH
C201716621.kfb	ASC	0,391248689	NILM	SYSMH
C201716623.kfb	NILM	0,762031732	NILM	SYSMH
C201716626.kfb	ASC	0,548301	NILM	SYSMH
C201717020_A.kfb	ASC	0,531893983	ASC	SYSMH
C201717097_A.kfb	ASC	0,359925544	ASC	SYSMH
C201717160_A_H.kfb	HSIL	0,947876834	HSIL	SYSMH
C201717262_L_A_H.kfb	HSIL	0,736147385	HSIL	SYSMH
C201717507_xian.kfb	ASC	0,453215616	NILM	SYSMH
C201717726_A_H_M.kfb	ASC	0,513387175	HSIL	SYSMH
C201717774_A_H.kfb	HSIL	0,753262482	HSIL	SYSMH
C201717854_A_H.kfb	HSIL	0,672653189	HSIL	SYSMH
C201717952_A.kfb	NILM	0,827121381	NILM	SYSMH
C201718228_HSV.kfb	NILM	0,873552277	NILM	SYSMH
C201718249_L.kfb	LSIL	0,664139339	LSIL	SYSMH
C201718345_A.kfb	NILM	0,858472032	NILM	SYSMH
C201719118_A_H.kfb	ASC	0,533244181	HSIL	SYSMH
C201720349.kfb	ASC	0,530762575	NILM	SYSMH
C201720355.kfb	ASC	0,388760522	NILM	SYSMH
C201720358.kfb	ASC	0,470881813	NILM	SYSMH
C201720359.kfb	NILM	0,696582278	NILM	SYSMH
C201720361.kfb	NILM	0,644672551	NILM	SYSMH
C201720366.kfb	ASC	0,405193254	NILM	SYSMH
C201720369_A_H.kfb	ASC	0,50038231	HSIL	SYSMH
C201720370.kfb	NILM	0,613438373	NILM	SYSMH
C201720377.kfb	NILM	0,753961898	NILM	SYSMH
C201720382.kfb	NILM	0,705678722	NILM	SYSMH
C201720389.kfb	NILM	0,731322089	NILM	SYSMH
C201720407.kfb	NILM	0,834413243	NILM	SYSMH
C201720410_xian.kfb	NILM	0,704180071	NILM	SYSMH
C201720437_A_H.kfb	ASC	0,464015085	HSIL	SYSMH
C201720456.kfb	NILM	0,714096999	NILM	SYSMH
C201720458.kfb	NILM	0,883310857	NILM	SYSMH
C201720471.kfb	NILM	0,903309833	NILM	SYSMH
C201720481.kfb	ASC	0,57576029	NILM	SYSMH
C201720485.kfb	NILM	0,633781076	NILM	SYSMH
C201720486.kfb	NILM	0,800138839	NILM	SYSMH
C201720489.kfb	NILM	0,817375417	NILM	SYSMH
C201720491.kfb	NILM	0,789856955	NILM	SYSMH
C201720492.kfb	ASC	0,407498037	NILM	SYSMH
C201720495.kfb	NILM	0,704406612	NILM	SYSMH
C201720502.kfb	NILM	0,688030641	NILM	SYSMH
C201720507.kfb	NILM	0,75710332	NILM	SYSMH
C201720519.kfb	NILM	0,790467328	NILM	SYSMH
C201720520.kfb	NILM	0,921957401	NILM	SYSMH
C201720522.kfb	NILM	0,754392171	NILM	SYSMH
C201720523.kfb	ASC	0,558302048	NILM	SYSMH
C201720524.kfb	NILM	0,862514235	NILM	SYSMH
C201720526.kfb	ASC	0,573446836	NILM	SYSMH
C201720528.kfb	ASC	0,54969861	NILM	SYSMH
C201720529.kfb	NILM	0,82434239	NILM	SYSMH
C201720530.kfb	NILM	0,87509662	NILM	SYSMH
C201720537.kfb	NILM	0,807498089	NILM	SYSMH
C201720544.kfb	NILM	0,722379211	NILM	SYSMH
C201720550.kfb	ASC	0,48204028	NILM	SYSMH
C201720553.kfb	ASC	0,564910494	NILM	SYSMH
C201720554.kfb	NILM	0,876242217	NILM	SYSMH
C201720557.kfb	ASC	0,587964475	NILM	SYSMH
C201720600_A.kfb	ASC	0,413237469	ASC	SYSMH
C201720603.kfb	NILM	0,665316348	NILM	SYSMH
C201720607.kfb	ASC	0,414064272	NILM	SYSMH
C201720617.kfb	ASC	0,587057016	NILM	SYSMH
C201720623.kfb	NILM	0,755045674	NILM	SYSMH
C201720625.kfb	NILM	0,73185734	NILM	SYSMH
C201720627.kfb	ASC	0,597445808	NILM	SYSMH
C201720631.kfb	ASC	0,411232424	NILM	SYSMH
C201720637.kfb	NILM	0,876047775	NILM	SYSMH
C201720639.kfb	NILM	0,673870191	NILM	SYSMH
C201720640.kfb	NILM	0,807320429	NILM	SYSMH
C201720645.kfb	NILM	0,769294532	NILM	SYSMH
C201720646_xian.kfb	ASC	0,570983467	NILM	SYSMH
C201720654.kfb	ASC	0,570854389	NILM	SYSMH
C201720656.kfb	NILM	0,666074138	NILM	SYSMH
C201720664.kfb	NILM	0,944975381	NILM	SYSMH
C201720665.kfb	NILM	0,921139042	NILM	SYSMH
C201720670.kfb	NILM	0,810208901	NILM	SYSMH
C201720671.kfb	ASC	0,456656608	NILM	SYSMH
C201720677.kfb	NILM	0,72108917	NILM	SYSMH
C201720678.kfb	NILM	0,821003853	NILM	SYSMH
C201720688.kfb	NILM	0,797399616	NILM	SYSMH
C201720694.kfb	NILM	0,872038145	NILM	SYSMH
C201720697.kfb	NILM	0,645975925	NILM	SYSMH
C201720702.kfb	ASC	0,401614698	NILM	SYSMH
C201720707.kfb	ASC	0,50857584	NILM	SYSMH
C201720712.kfb	ASC	0,512502039	NILM	SYSMH
C201720718.kfb	NILM	0,753552685	NILM	SYSMH
C201720720.kfb	NILM	0,685136359	NILM	SYSMH
C201720721.kfb	NILM	0,727986247	NILM	SYSMH
C201720751.kfb	NILM	0,782463956	NILM	SYSMH
C201720757.kfb	NILM	0,615432611	NILM	SYSMH
C201720759.kfb	NILM	0,750650102	NILM	SYSMH
C201720766.kfb	NILM	0,778053133	NILM	SYSMH
C201720768.kfb	NILM	0,777471765	NILM	SYSMH
C201720798.kfb	NILM	0,666612478	NILM	SYSMH
C201720801.kfb	ASC	0,324853449	NILM	SYSMH
C201720820.kfb	ASC	0,56885061	NILM	SYSMH
C201720837.kfb	NILM	0,682297079	NILM	SYSMH
C201720838.kfb	ASC	0,379604757	NILM	SYSMH
C201720842.kfb	NILM	0,682239796	NILM	SYSMH
C201720845.kfb	ASC	0,497396181	NILM	SYSMH
C201720858.kfb	NILM	0,866939187	NILM	SYSMH
C201720871.kfb	ASC	0,574903436	NILM	SYSMH
C201720877.kfb	NILM	0,603248287	NILM	SYSMH
C201720887.kfb	NILM	0,80491941	NILM	SYSMH
C201720896.kfb	NILM	0,946425517	NILM	SYSMH
C201720899.kfb	ASC	0,563214101	NILM	SYSMH
C201720910.kfb	NILM	0,729933508	NILM	SYSMH
C201720915.kfb	NILM	0,748727185	NILM	SYSMH
C201720916.kfb	NILM	0,728884657	NILM	SYSMH
C201720920.kfb	NILM	0,843649331	NILM	SYSMH
C201720925.kfb	NILM	0,87802467	NILM	SYSMH
C201720940.kfb	NILM	0,851167522	NILM	SYSMH
C201720960.kfb	NILM	0,679078655	NILM	SYSMH
C201720961.kfb	NILM	0,937183166	NILM	SYSMH
C201721019.kfb	NILM	0,886526883	NILM	SYSMH
C201721022.kfb	NILM	0,751581787	NILM	SYSMH
C201721027.kfb	NILM	0,792465016	NILM	SYSMH
C201721035.kfb	ASC	0,438514949	NILM	SYSMH
C201721045.kfb	NILM	0,840668439	NILM	SYSMH
C201721046.kfb	NILM	0,68922085	NILM	SYSMH
C201721048.kfb	ASC	0,584965412	NILM	SYSMH
C201721051.kfb	NILM	0,834913339	NILM	SYSMH
C201721052.kfb	NILM	0,754075643	NILM	SYSMH
C201721068.kfb	ASC	0,590345115	NILM	SYSMH
C201721070.kfb	NILM	0,81241975	NILM	SYSMH
C201721468.kfb	ASC	0,487474753	NILM	SYSMH
C201721746_L.kfb	ASC	0,517575837	LSIL	SYSMH
C201722114_AGC.kfb	ASC	0,574934677	AGC	SYSMH
C201722163_AGC.kfb	HSIL	0,615178667	AGC	SYSMH
C201722262_N.kfb	ASC	0,534197981	NILM	SYSMH
C201722521_A_H.kfb	ASC	0,542983298	HSIL	SYSMH
C201722639_N.kfb	NILM	0,775673702	NILM	SYSMH
C201722855_A.kfb	NILM	0,832370201	ASC	SYSMH
C201722894_A.kfb	NILM	0,771651951	ASC	SYSMH
C201722910_xian.kfb	NILM	0,851939754	NILM	SYSMH
C201723063_L.kfb	LSIL	0,848747335	LSIL	SYSMH
C201723065_A.kfb	ASC	0,495037886	NILM	SYSMH
C201723331_A_H.kfb	ASC	0,381007674	HSIL	SYSMH
C201723335_L.tif	LSIL	0,794276521	LSIL	SYSMH
C201723536_A.kfb	ASC	0,588628125	ASC	SYSMH
C201723591_L.tif	LSIL	0,746570441	LSIL	SYSMH
C201723648_A.kfb	ASC	0,529114633	NILM	SYSMH
C201723658_xian.kfb	NILM	0,775423412	NILM	SYSMH
C201723694_xian.kfb	NILM	0,677040461	NILM	SYSMH
C201723827_xian.kfb	NILM	0,852772071	NILM	SYSMH
C201723903_N.kfb	NILM	0,751141134	NILM	SYSMH
C201723925_A.kfb	ASC	0,257092979	ASC	SYSMH
C201723942_L_A_H.kfb	ASC	0,358443923	HSIL	SYSMH
C201723943_xian.kfb	NILM	0,876747521	NILM	SYSMH
C201723952_A.kfb	NILM	0,621562886	ASC	SYSMH
C201724160_A.kfb	LSIL	0,840872421	ASC	SYSMH
C201724162_xian.kfb	ASC	0,563236038	NILM	SYSMH
C201724225_L.kfb	LSIL	0,845957311	LSIL	SYSMH
C201724283_A.kfb	ASC	0,46951313	ASC	SYSMH
C201724318_A.kfb	NILM	0,726094891	NILM	SYSMH
C201724852_A.kfb	ASC	0,584694996	ASC	SYSMH
C201724859_A.kfb	LSIL	0,894769137	ASC	SYSMH
C201725009_AGC.kfb	ASC	0,575097638	AGC	SYSMH
C201725018_H.kfb	ASC	0,371814965	HSIL	SYSMH
C201725049_A.kfb	NILM	0,858091179	NILM	SYSMH
C201725065_L.kfb	LSIL	0,808206087	LSIL	SYSMH
C201725121_xian.kfb	NILM	0,889564707	NILM	SYSMH
C201725380_xian.kfb	ASC	0,590910478	NILM	SYSMH
C201725409_xian.kfb	NILM	0,612259904	NILM	SYSMH
C201726687_xian.kfb	ASC	0,307995473	NILM	SYSMH
C201727076_xian.kfb	NILM	0,792036479	NILM	SYSMH
C201727240_A.kfb	NILM	0,766709035	ASC	SYSMH
C201727835.kfb	NILM	0,769160522	NILM	SYSMH
C201727840.kfb	NILM	0,839242195	NILM	SYSMH
C201727841.kfb	ASC	0,318486009	NILM	SYSMH
C201727971.kfb	NILM	0,875815299	NILM	SYSMH
C201727972.kfb	NILM	0,871114954	NILM	SYSMH
C201728026_A.kfb	ASC	0,444203715	ASC	SYSMH
C201728062.kfb	NILM	0,618641673	NILM	SYSMH
C201728066.kfb	NILM	0,673121897	NILM	SYSMH
C201728071_A.kfb	NILM	0,683140358	ASC	SYSMH
C201728076.kfb	NILM	0,745014954	NILM	SYSMH
C201728089.kfb	ASC	0,556590833	NILM	SYSMH
C201728090.kfb	NILM	0,981507963	NILM	SYSMH
C201728091.kfb	NILM	0,866806647	NILM	SYSMH
C201728093.kfb	NILM	0,911359054	NILM	SYSMH
C201728097.kfb	NILM	0,828139807	NILM	SYSMH
C201728100.kfb	NILM	0,753863193	NILM	SYSMH
C201728210.kfb	NILM	0,812782306	NILM	SYSMH
C201728222_A.kfb	NILM	0,747854548	NILM	SYSMH
C201728223.kfb	NILM	0,713597361	NILM	SYSMH
C201728225_xian.kfb	NILM	0,652684544	NILM	SYSMH
C201728231.kfb	NILM	0,661894182	NILM	SYSMH
C201728244.kfb	NILM	0,823366703	NILM	SYSMH
C201728259.kfb	NILM	0,796131445	NILM	SYSMH
C201728262.kfb	NILM	0,745950597	NILM	SYSMH
C201728271.kfb	NILM	0,816793521	NILM	SYSMH
C201728272.kfb	NILM	0,728207877	NILM	SYSMH
C201728276.kfb	NILM	0,945091947	NILM	SYSMH
C201728284.kfb	NILM	0,78454736	NILM	SYSMH
C201728289_xian.kfb	NILM	0,92947857	NILM	SYSMH
C201728291.kfb	NILM	0,61532629	NILM	SYSMH
C201800009_A_H.kfb	ASC	0,304271274	HSIL	SYSMH
C201800062_A.kfb	ASC	0,320008471	ASC	SYSMH
C201800087_A_H.kfb	ASC	0,312858232	HSIL	SYSMH
C201800154X_H.TMAP	HSIL	0,864711045	HSIL	SYSMH
C201800262_LSIL.tif	NILM	0,726220385	LSIL	SYSMH
C201800280_A_H.kfb	ASC	0,519013694	HSIL	SYSMH
C201800284_H.TMAP	HSIL	0,877226636	HSIL	SYSMH
C201800301_A.kfb	ASC	0,342952212	ASC	SYSMH
C201800363_A.kfb	ASC	0,355233854	ASC	SYSMH
C201800381_A.kfb	ASC	0,401684333	NILM	SYSMH
C201800463_A.kfb	NILM	0,926468996	NILM	SYSMH
C201800533_A.kfb	ASC	0,482163682	NILM	SYSMH
C201800547X_L.TMAP	ASC	0,524866617	LSIL	SYSMH
C201800554_L.TMAP	ASC	0,460013907	LSIL	SYSMH
C201800611X_L.TMAP	LSIL	0,831640052	LSIL	SYSMH
C201800664X_H.TMAP	HSIL	0,818818167	HSIL	SYSMH
C201800667_H.TMAP	ASC	0,519743766	HSIL	SYSMH
C201800759_H.TMAP	HSIL	0,929968507	HSIL	SYSMH
C201800784X_H.TMAP	ASC	0,37967782	HSIL	SYSMH
C201801053_A.kfb	ASC	0,282491715	ASC	SYSMH
C201801187_H.TMAP	ASC	0,411360141	HSIL	SYSMH
C201801245_A_H.kfb	ASC	0,562488914	HSIL	SYSMH
C201801248X_H.TMAP	HSIL	0,698804279	HSIL	SYSMH
C201801473_A.kfb	NILM	0,83498534	NILM	SYSMH
C201801565X_H.TMAP	ASC	0,500199834	HSIL	SYSMH
C201801566_A.kfb	NILM	0,849067665	NILM	SYSMH
C201801626.kfb	NILM	0,614332632	NILM	SYSMH
C201801627.kfb	ASC	0,449856175	NILM	SYSMH
C201801628.kfb	ASC	0,579980199	NILM	SYSMH
C201801649.kfb	NILM	0,89773048	NILM	SYSMH
C201801649X_L.TMAP	ASC	0,468937977	LSIL	SYSMH
C201801656.kfb	NILM	0,895578419	NILM	SYSMH
C201801661.kfb	NILM	0,711716882	NILM	SYSMH
C201801666.kfb	NILM	0,855942727	NILM	SYSMH
C201801670.kfb	ASC	0,407648223	NILM	SYSMH
C201801678.kfb	NILM	0,675312711	NILM	SYSMH
C201801682X_H.TMAP	HSIL	0,720600249	HSIL	SYSMH
C201801683.kfb	NILM	0,81549215	NILM	SYSMH
C201801695.kfb	NILM	0,721787797	NILM	SYSMH
C201801703.kfb	NILM	0,770542009	NILM	SYSMH
C201801712.kfb	NILM	0,66627196	NILM	SYSMH
C201801714.kfb	ASC	0,432077057	NILM	SYSMH
C201801722.kfb	NILM	0,792975991	NILM	SYSMH
C201801725.kfb	NILM	0,630977941	NILM	SYSMH
C201801729.kfb	NILM	0,90170786	NILM	SYSMH
C201801745_ADC_ca.tif	AGC	0,609120284	AGC	SYSMH
C201801747_A_H.kfb	ASC	0,465440018	HSIL	SYSMH
C201801753.kfb	ASC	0,281685578	NILM	SYSMH
C201801771.kfb	NILM	0,743391852	NILM	SYSMH
C201801801_A.kfb	NILM	0,806471801	ASC	SYSMH
C201801817X_L.TMAP	ASC	0,369854086	LSIL	SYSMH
C201801827X_L.TMAP	ASC	0,471508526	LSIL	SYSMH
C201801860_A.kfb	NILM	0,790361399	NILM	SYSMH
C201801878.kfb	ASC	0,503081163	NILM	SYSMH
C201801901.kfb	ASC	0,476812629	NILM	SYSMH
C201801910.kfb	NILM	0,887182955	NILM	SYSMH
C201801942.kfb	NILM	0,610399229	NILM	SYSMH
C201801943.kfb	NILM	0,83738908	NILM	SYSMH
C201801944.kfb	NILM	0,601182259	NILM	SYSMH
C201801950_A.kfb	NILM	0,904028747	NILM	SYSMH
C201801961.kfb	NILM	0,801307393	NILM	SYSMH
C201801967.kfb	ASC	0,348847004	NILM	SYSMH
C201801979.kfb	ASC	0,549440745	NILM	SYSMH
C201801990X_AGC.TMAP	NILM	0,682300467	AGC	SYSMH
C201801993.kfb	NILM	0,867514582	NILM	SYSMH
C201801994.kfb	ASC	0,589844593	NILM	SYSMH
C201802001.kfb	NILM	0,788162431	NILM	SYSMH
C201802003.kfb	NILM	0,775199413	NILM	SYSMH
C201802021.kfb	NILM	0,909381151	NILM	SYSMH
C201802022.kfb	NILM	0,926664805	NILM	SYSMH
C201802027.kfb	NILM	0,876793627	NILM	SYSMH
C201802028.kfb	NILM	0,929441327	NILM	SYSMH
C201802034.kfb	NILM	0,847539128	NILM	SYSMH
C201802045.kfb	NILM	0,616703272	NILM	SYSMH
C201802057.kfb	NILM	0,753992133	NILM	SYSMH
C201802058.kfb	NILM	0,606962337	NILM	SYSMH
C201802060.kfb	NILM	0,899339665	NILM	SYSMH
C201802067.kfb	NILM	0,847990275	NILM	SYSMH
C201802078.kfb	NILM	0,721220919	NILM	SYSMH
C201802086.kfb	NILM	0,811951787	NILM	SYSMH
C201802090.kfb	ASC	0,450079417	NILM	SYSMH
C201802095.kfb	ASC	0,315282539	NILM	SYSMH
C201802096.kfb	NILM	0,694376702	NILM	SYSMH
C201802099.kfb	NILM	0,75732833	NILM	SYSMH
C201802101.kfb	NILM	0,852404546	NILM	SYSMH
C201802147_A.kfb	NILM	0,797598104	NILM	SYSMH
C201802177_CA.tiff	HSIL	0,781008744	HSIL	SYSMH
C201802220_A.kfb	ASC	0,408255704	ASC	SYSMH
C201802232_L.TMAP	LSIL	0,649271409	LSIL	SYSMH
C201802394_L.TMAP	ASC	0,344842291	LSIL	SYSMH
C201802400X_L.TMAP	LSIL	0,616958253	LSIL	SYSMH
C201802513_L.TMAP	NILM	0,896772336	LSIL	SYSMH
C201802568_L.TMAP	LSIL	0,732600061	LSIL	SYSMH
C201802635_L_A_H.TMAP	ASC	0,362364102	HSIL	SYSMH
C201802720_H.TMAP	HSIL	0,822375149	HSIL	SYSMH
C201802810_A.kfb	NILM	0,797591537	NILM	SYSMH
C201802823.TMAP	NILM	0,736983945	NILM	SYSMH
C201803035_A.kfb	NILM	0,793260287	NILM	SYSMH
C201803036_A.kfb	NILM	0,773139866	NILM	SYSMH
C201803040_A.kfb	NILM	0,866146996	NILM	SYSMH
C201803041_L.TMAP	ASC	0,498837955	LSIL	SYSMH
C201803098_A_H.kfb	ASC	0,268090124	HSIL	SYSMH
C201803191_H.tiff	ASC	0,410592189	HSIL	SYSMH
C201803193_H.TMAP	HSIL	0,901363067	HSIL	SYSMH
C201803217_H.TMAP	ASC	0,404863244	HSIL	SYSMH
C201803346X_L.TMAP	ASC	0,585053914	LSIL	SYSMH
C201803474_H_SCC.tiff	HSIL	0,788743602	HSIL	SYSMH
C201804221_H.TMAP	ASC	0,290487305	HSIL	SYSMH
C201804235X_L.TMAP	ASC	0,427651829	LSIL	SYSMH
C201804296X_L_A_H.TMAP	NILM	0,643316849	HSIL	SYSMH
C201804421_L.TMAP	ASC	0,490314169	LSIL	SYSMH
C201804491X_L.TMAP	ASC	0,501722736	LSIL	SYSMH
C201804793X_L.TMAP	ASC	0,470047157	LSIL	SYSMH
C201804818X_L.TMAP	ASC	0,591978469	LSIL	SYSMH
C201804935X_L.TMAP	NILM	0,646739241	LSIL	SYSMH
C201805136_N.kfb	NILM	0,607251372	NILM	SYSMH
C201805259_A.kfb	ASC	0,399196505	ASC	SYSMH
C201805623_L.kfb	LSIL	0,808600507	LSIL	SYSMH
C201805772_L.kfb	LSIL	0,617900713	NILM	SYSMH
C201805862_L.kfb	ASC	0,320434671	LSIL	SYSMH
C201805900_A.kfb	ASC	0,570589826	NILM	SYSMH
C201806066X_H.TMAP	HSIL	0,786557697	HSIL	SYSMH
C201806232_L.TMAP	NILM	0,860334386	LSIL	SYSMH
C201806247_A.kfb	NILM	0,700081515	ASC	SYSMH
C201806425X_L.TMAP	ASC	0,435710256	LSIL	SYSMH
C201806631_L.TMAP	ASC	0,533730833	LSIL	SYSMH
C201806690_A_H.kfb	ASC	0,387804377	HSIL	SYSMH
C201807083_L.kfb	ASC	0,440773716	LSIL	SYSMH
C201807295X_L.TMAP	ASC	0,294488659	LSIL	SYSMH
C201807308_A.kfb	NILM	0,842802168	NILM	SYSMH
C201807381X_L.TMAP	LSIL	0,721573277	LSIL	SYSMH
C201807525_A.kfb	NILM	0,886028504	NILM	SYSMH
C201807553_A.kfb	NILM	0,951496563	NILM	SYSMH
C201807854X_L.TMAP	ASC	0,41580172	LSIL	SYSMH
C201808733_L.TMAP	NILM	0,688962274	LSIL	SYSMH
C201809026_L.kfb	NILM	0,819415054	LSIL	SYSMH
C201809563_A.kfb	NILM	0,768584399	NILM	SYSMH
C201809640_A.kfb	ASC	0,559067194	NILM	SYSMH
C201809654_A.kfb	NILM	0,80242536	NILM	SYSMH
C201809729_A.kfb	ASC	0,398272174	ASC	SYSMH
C201809786_A.kfb	NILM	0,895608505	NILM	SYSMH
C201810368_L.TMAP	NILM	0,770655717	LSIL	SYSMH
C201810654_L.TMAP	NILM	0,729203702	LSIL	SYSMH
C201811138_L.TMAP	LSIL	0,730819003	LSIL	SYSMH
C201811521_L.TMAP	ASC	0,57137656	LSIL	SYSMH
C201811531_L.TMAP	ASC	0,55578721	LSIL	SYSMH
C201811853_L.TMAP	NILM	0,718761734	LSIL	SYSMH
C201811927_L.TMAP	NILM	0,767174628	LSIL	SYSMH
C201813370_L.TMAP	NILM	0,656620002	LSIL	SYSMH
C201813463_L.TMAP	ASC	0,503320512	LSIL	SYSMH
C201813507_L.TMAP	ASC	0,353218814	LSIL	SYSMH
C201814074_H.TMAP	HSIL	0,911638384	HSIL	SYSMH
C201814312_L.TMAP	NILM	0,636450272	LSIL	SYSMH
C201814850_H.tiff	HSIL	0,865518536	HSIL	SYSMH
C201815334_L.TMAP	ASC	0,509427354	LSIL	SYSMH
C201815745_H.TMAP	HSIL	0,825059653	HSIL	SYSMH
C201815844_L.TMAP	NILM	0,609112932	LSIL	SYSMH
C201816243_H.tiff	HSIL	0,868331964	HSIL	SYSMH
C201817180_L.TMAP	ASC	0,491233994	LSIL	SYSMH
C201817527_L.kfb	ASC	0,397437791	LSIL	SYSMH
C201818073_H.TMAP	HSIL	0,836010048	HSIL	SYSMH
C201818315_L.TMAP	ASC	0,535436675	LSIL	SYSMH
C201819527_L.TMAP	NILM	0,688051732	LSIL	SYSMH
C201819650_L.TMAP	ASC	0,451935565	LSIL	SYSMH
C201820987_H.TMAP	ASC	0,295937914	HSIL	SYSMH
C201821162_L_A_H.TMAP	ASC	0,439227654	HSIL	SYSMH
C201821307_N.kfb	NILM	0,72089901	NILM	SYSMH
C201900003.TMAP	NILM	0,912692581	NILM	SYSMH
C201900011.TMAP	NILM	0,787191478	NILM	SYSMH
C201900014.TMAP	NILM	0,816369459	NILM	SYSMH
C201900018_xian.TMAP	NILM	0,777383429	NILM	SYSMH
C201900022.TMAP	NILM	0,851192509	NILM	SYSMH
C201900023.TMAP	NILM	0,914649858	NILM	SYSMH
C201900031.TMAP	NILM	0,953732054	NILM	SYSMH
C201900034.TMAP	NILM	0,904204216	NILM	SYSMH
C201900035.TMAP	NILM	0,860401952	NILM	SYSMH
C201900036.TMAP	NILM	0,946924263	NILM	SYSMH
C201900041.TMAP	NILM	0,832678796	NILM	SYSMH
C201900043.TMAP	NILM	0,938390737	NILM	SYSMH
C201900046.TMAP	ASC	0,338228235	NILM	SYSMH
C201900048.TMAP	NILM	0,930028839	NILM	SYSMH
C201900058.TMAP	NILM	0,696380257	NILM	SYSMH
C201900060.TMAP	ASC	0,491427666	NILM	SYSMH
C201900067.TMAP	ASC	0,508281503	NILM	SYSMH
C201900072.TMAP	NILM	0,811362845	NILM	SYSMH
C201900075.TMAP	NILM	0,643601636	NILM	SYSMH
C201900079.TMAP	NILM	0,715419638	NILM	SYSMH
C201900108.TMAP	NILM	0,68602499	NILM	SYSMH
C201900129.TMAP	NILM	0,812131091	NILM	SYSMH
C201900919X.TMAP	NILM	0,858773724	NILM	SYSMH
C201900921X.TMAP	NILM	0,888119712	NILM	SYSMH
C201900924X.TMAP	NILM	0,778122189	NILM	SYSMH
C201900930X.TMAP	NILM	0,776025131	NILM	SYSMH
C201900933X.TMAP	ASC	0,355239755	NILM	SYSMH
C201900935X.TMAP	NILM	0,853663816	NILM	SYSMH
C201900941X.TMAP	NILM	0,850584019	NILM	SYSMH
C201900943X.TMAP	NILM	0,905141736	NILM	SYSMH
C201900947X.TMAP	NILM	0,888921291	NILM	SYSMH
C201900952X.TMAP	NILM	0,698634693	NILM	SYSMH
C201900953X.TMAP	NILM	0,601732472	NILM	SYSMH
C201900955X.TMAP	NILM	0,816378436	NILM	SYSMH
C201900961X.TMAP	NILM	0,937352814	NILM	SYSMH
C201900962X.TMAP	NILM	0,925515003	NILM	SYSMH
C201900971X_L.TMAP	NILM	0,831484127	LSIL	SYSMH
C201900973X.TMAP	ASC	0,544205782	NILM	SYSMH
C201900980X.TMAP	NILM	0,78744771	NILM	SYSMH
C201900987X.TMAP	NILM	0,829409711	NILM	SYSMH
C201900988X.TMAP	NILM	0,80788718	NILM	SYSMH
C201900992X.TMAP	NILM	0,810480823	NILM	SYSMH
C201900998X.TMAP	ASC	0,397858833	NILM	SYSMH
C201901012X.TMAP	NILM	0,820473817	NILM	SYSMH
C201901015X.TMAP	NILM	0,638088871	NILM	SYSMH
C201901019X.TMAP	NILM	0,823903792	NILM	SYSMH
C201901025X.TMAP	NILM	0,738201272	NILM	SYSMH
C201901027X.TMAP	NILM	0,894069372	NILM	SYSMH
C201901053X.TMAP	NILM	0,933150724	NILM	SYSMH
C201901057X.TMAP	NILM	0,923410659	NILM	SYSMH
C201901059X.TMAP	NILM	0,96297857	NILM	SYSMH
C201901069X.TMAP	NILM	0,902918989	NILM	SYSMH
C201901077X.TMAP	NILM	0,857728843	NILM	SYSMH
C201901078X.TMAP	NILM	0,94870605	NILM	SYSMH
C201901081X.TMAP	NILM	0,701615303	NILM	SYSMH
C201901085X.TMAP	NILM	0,933625293	NILM	SYSMH
C201901097X.TMAP	NILM	0,860332336	NILM	SYSMH
C201901103X.TMAP	NILM	0,860761905	NILM	SYSMH
C201901104X.TMAP	ASC	0,415994044	NILM	SYSMH
C201901105X.TMAP	NILM	0,808097926	NILM	SYSMH
C201901108X.TMAP	NILM	0,709535067	NILM	SYSMH
C201901110X.TMAP	NILM	0,74147569	NILM	SYSMH
C201901118X.TMAP	NILM	0,860747957	NILM	SYSMH
C201901122X.TMAP	NILM	0,8928237	NILM	SYSMH
C201901125X.TMAP	NILM	0,867920371	NILM	SYSMH
C201901134X.TMAP	NILM	0,888929845	NILM	SYSMH
C201901147X.TMAP	NILM	0,827254561	NILM	SYSMH
C201901156X_L.TMAP	ASC	0,559871908	LSIL	SYSMH
C201901165X.TMAP	NILM	0,887535584	NILM	SYSMH
C201901172X.TMAP	NILM	0,826103897	NILM	SYSMH
C201901178X.TMAP	NILM	0,919178139	NILM	SYSMH
C201901179X.TMAP	NILM	0,927047183	NILM	SYSMH
C201901181X.TMAP	NILM	0,858099753	NILM	SYSMH
C201901185X.TMAP	NILM	0,894715747	NILM	SYSMH
C201901186X.TMAP	NILM	0,77906504	NILM	SYSMH
C201901189X.TMAP	NILM	0,818029985	NILM	SYSMH
C201901195X.TMAP	NILM	0,934854459	NILM	SYSMH
C201901202X.TMAP	NILM	0,855690893	NILM	SYSMH
C201901204X.TMAP	NILM	0,944061952	NILM	SYSMH
C201901206X.TMAP	NILM	0,922079528	NILM	SYSMH
C201901210X.TMAP	NILM	0,908157619	NILM	SYSMH
C201901212X.TMAP	NILM	0,931708435	NILM	SYSMH
C201901217X.TMAP	NILM	0,83440482	NILM	SYSMH
C201901218X.TMAP	NILM	0,790786824	NILM	SYSMH
C201901220X.TMAP	NILM	0,891167219	NILM	SYSMH
C201901221X.TMAP	NILM	0,955060963	NILM	SYSMH
C201901226X.TMAP	ASC	0,518340782	NILM	SYSMH
C201901229X_A.TMAP	ASC	0,493436399	ASC	SYSMH
C201901233X.TMAP	NILM	0,83333814	NILM	SYSMH
C201901241.TMAP	NILM	0,940442613	NILM	SYSMH
C201901242.TMAP	NILM	0,684414941	NILM	SYSMH
C201901243.TMAP	NILM	0,898178781	NILM	SYSMH
C201901245.TMAP	NILM	0,844945151	NILM	SYSMH
C201901246.TMAP	NILM	0,850168798	NILM	SYSMH
C201901246X.TMAP	NILM	0,853546585	NILM	SYSMH
C201901247X.TMAP	NILM	0,908078258	NILM	SYSMH
C201901269X.TMAP	NILM	0,902184846	NILM	SYSMH
C201901275X.TMAP	NILM	0,823682415	NILM	SYSMH
C201901276.TMAP	NILM	0,721886601	NILM	SYSMH
C201901279X.TMAP	NILM	0,796882161	NILM	SYSMH
C201901281_H.TMAP	HSIL	0,644666189	HSIL	SYSMH
C201901283X.TMAP	NILM	0,897185137	NILM	SYSMH
C201901284.TMAP	NILM	0,827389513	NILM	SYSMH
C201901285.TMAP	ASC	0,372350068	NILM	SYSMH
C201901290X.TMAP	NILM	0,910166479	NILM	SYSMH
C201901292X.TMAP	NILM	0,914865386	NILM	SYSMH
C201901293X.TMAP	NILM	0,908536585	NILM	SYSMH
C201901296X.TMAP	NILM	0,934002561	NILM	SYSMH
C201901298X.TMAP	NILM	0,899250355	NILM	SYSMH
C201901301X.TMAP	NILM	0,959320807	NILM	SYSMH
C201901313X_A.TMAP	ASC	0,457704277	ASC	SYSMH
C201901314X.TMAP	NILM	0,918627274	NILM	SYSMH
C201901315.TMAP	NILM	0,941851331	NILM	SYSMH
C201901316.TMAP	NILM	0,934065217	NILM	SYSMH
C201901322X.TMAP	NILM	0,911318366	NILM	SYSMH
C201901331X.TMAP	NILM	0,76338799	NILM	SYSMH
C201901333X.TMAP	NILM	0,941822491	NILM	SYSMH
C201901336X.TMAP	NILM	0,906512363	NILM	SYSMH
C201901337.TMAP	NILM	0,760620153	NILM	SYSMH
C201901338.TMAP	NILM	0,832306211	NILM	SYSMH
C201901338X.TMAP	NILM	0,890106325	NILM	SYSMH
C201901341.TMAP	NILM	0,923889871	NILM	SYSMH
C201901344X.TMAP	NILM	0,951717447	NILM	SYSMH
C201901345.TMAP	NILM	0,862240936	NILM	SYSMH
C201901349X.TMAP	ASC	0,339292328	NILM	SYSMH
C201901352X.TMAP	NILM	0,920827447	NILM	SYSMH
C201901354.TMAP	ASC	0,517412254	NILM	SYSMH
C201901355.TMAP	NILM	0,692593832	NILM	SYSMH
C201901355X.TMAP	NILM	0,951561431	NILM	SYSMH
C201901357_L.TMAP	ASC	0,358663352	LSIL	SYSMH
C201901359.TMAP	NILM	0,671610651	NILM	SYSMH
C201901364X.TMAP	NILM	0,800004461	NILM	SYSMH
C201901368X.TMAP	ASC	0,4817838	NILM	SYSMH
C201901372.TMAP	NILM	0,811331184	NILM	SYSMH
C201901372X.TMAP	NILM	0,94857758	NILM	SYSMH
C201901375X.TMAP	NILM	0,948876764	NILM	SYSMH
C201901376X.TMAP	NILM	0,954211584	NILM	SYSMH
C201901378.TMAP	NILM	0,889917642	NILM	SYSMH
C201901378X.TMAP	NILM	0,783654356	NILM	SYSMH
C201901379X.TMAP	NILM	0,893703092	NILM	SYSMH
C201901384.TMAP	ASC	0,423489401	NILM	SYSMH
C201901386.TMAP	NILM	0,908251641	NILM	SYSMH
C201901388.TMAP	NILM	0,67542357	NILM	SYSMH
C201901393.TMAP	NILM	0,912191944	NILM	SYSMH
C201901394.TMAP	ASC	0,286737023	NILM	SYSMH
C201901394X.TMAP	NILM	0,914580791	NILM	SYSMH
C201901407X.TMAP	NILM	0,609159926	NILM	SYSMH
C201901409.TMAP	NILM	0,874582293	NILM	SYSMH
C201901410.TMAP	NILM	0,914136867	NILM	SYSMH
C201901410X.TMAP	NILM	0,916149776	NILM	SYSMH
C201901415.TMAP	NILM	0,817882075	NILM	SYSMH
C201901419.TMAP	NILM	0,939430382	NILM	SYSMH
C201901420.TMAP	NILM	0,904312153	NILM	SYSMH
C201901424.TMAP	NILM	0,851263961	NILM	SYSMH
C201901430.TMAP	NILM	0,885834562	NILM	SYSMH
C201901431.TMAP	NILM	0,868669444	NILM	SYSMH
C201901432.TMAP	NILM	0,82648397	NILM	SYSMH
C201901435X.TMAP	NILM	0,829033005	NILM	SYSMH
C201901436.TMAP	NILM	0,647008215	NILM	SYSMH
C201901441X.TMAP	NILM	0,917053147	NILM	SYSMH
C201901443.TMAP	NILM	0,756799555	NILM	SYSMH
C201901450X.kfb	NILM	0,620728366	NILM	SYSMH
C201901453X.kfb	NILM	0,78765008	NILM	SYSMH
C201901458.TMAP	NILM	0,858980476	NILM	SYSMH
C201901458X.TMAP	NILM	0,88804091	NILM	SYSMH
C201901462.TMAP	NILM	0,698520698	NILM	SYSMH
C201901463X.TMAP	NILM	0,882704729	NILM	SYSMH
C201901468.TMAP	NILM	0,827130454	NILM	SYSMH
C201901468X.TMAP	NILM	0,896447248	NILM	SYSMH
C201901469X.TMAP	NILM	0,886709776	NILM	SYSMH
C201901472.TMAP	NILM	0,810089079	NILM	SYSMH
C201901472X.TMAP	NILM	0,761083374	NILM	SYSMH
C201901473.TMAP	NILM	0,661392714	NILM	SYSMH
C201901475X.TMAP	NILM	0,904180915	NILM	SYSMH
C201901480X.TMAP	NILM	0,935471578	NILM	SYSMH
C201901485.TMAP	NILM	0,841377072	NILM	SYSMH
C201901486X.TMAP	NILM	0,915194961	NILM	SYSMH
C201901487X.TMAP	NILM	0,892411972	NILM	SYSMH
C201901492X_A.TMAP	ASC	0,334380475	ASC	SYSMH
C201901494X.TMAP	NILM	0,919315915	NILM	SYSMH
C201901496X.TMAP	NILM	0,871779182	NILM	SYSMH
C201901497.TMAP	NILM	0,840159867	NILM	SYSMH
C201901508.TMAP	NILM	0,892662519	NILM	SYSMH
C201901512.TMAP	NILM	0,838636937	NILM	SYSMH
C201901522.TMAP	NILM	0,934105114	NILM	SYSMH
C201901535X.TMAP	NILM	0,839860015	NILM	SYSMH
C201901537.TMAP	NILM	0,930275776	NILM	SYSMH
C201901543X.TMAP	NILM	0,648951638	NILM	SYSMH
C201901544X.TMAP	NILM	0,910512723	NILM	SYSMH
C201901549.TMAP	NILM	0,905489402	NILM	SYSMH
C201901550.TMAP	NILM	0,902741835	NILM	SYSMH
C201901555X.TMAP	NILM	0,744843623	NILM	SYSMH
C201901563.TMAP	NILM	0,806971134	NILM	SYSMH
C201901569.TMAP	NILM	0,685538184	NILM	SYSMH
C201901574.TMAP	NILM	0,90479618	NILM	SYSMH
C201901577.TMAP	ASC	0,395154472	NILM	SYSMH
C201901584.TMAP	NILM	0,692222612	NILM	SYSMH
C201901584X.TMAP	NILM	0,900846617	NILM	SYSMH
C201901587.TMAP	NILM	0,882131915	NILM	SYSMH
C201901588X.TMAP	NILM	0,84020726	NILM	SYSMH
C201901594X.TMAP	ASC	0,526581174	NILM	SYSMH
C201901599X.TMAP	NILM	0,92594595	NILM	SYSMH
C201901600_H.TMAP	HSIL	0,899877299	HSIL	SYSMH
C201901605X.TMAP	NILM	0,865405489	NILM	SYSMH
C201901607.TMAP	NILM	0,905909139	NILM	SYSMH
C201901611.TMAP	NILM	0,951716396	NILM	SYSMH
C201901617.TMAP	NILM	0,890440098	NILM	SYSMH
C201901619X.TMAP	NILM	0,928956821	NILM	SYSMH
C201901621X.TMAP	NILM	0,874484114	NILM	SYSMH
C201901630.TMAP	NILM	0,879222469	NILM	SYSMH
C201901633.TMAP	NILM	0,883367473	NILM	SYSMH
C201901633X.TMAP	NILM	0,894550994	NILM	SYSMH
C201901635X.TMAP	NILM	0,951490541	NILM	SYSMH
C201901637X.TMAP	NILM	0,968764498	NILM	SYSMH
C201901639.TMAP	NILM	0,933451155	NILM	SYSMH
C201901642X.kfb	NILM	0,735463805	NILM	SYSMH
C201901645X.kfb	NILM	0,757860171	NILM	SYSMH
C201901646X.kfb	NILM	0,81618014	NILM	SYSMH
C201901649X.kfb	NILM	0,897961142	NILM	SYSMH
C201901650.TMAP	NILM	0,894263024	NILM	SYSMH
C201901653.TMAP	NILM	0,751777442	NILM	SYSMH
C201901656.TMAP	NILM	0,897250806	NILM	SYSMH
C201901659.TMAP	NILM	0,628460342	NILM	SYSMH
C201901662.TMAP	NILM	0,812455272	NILM	SYSMH
C201901664.TMAP	NILM	0,93580217	NILM	SYSMH
C201901668.TMAP	NILM	0,904502225	NILM	SYSMH
C201901672.TMAP	ASC	0,420288534	NILM	SYSMH
C201901679X.TMAP	NILM	0,756013684	NILM	SYSMH
C201901685.TMAP	NILM	0,958190532	NILM	SYSMH
C201901694_xian.TMAP	NILM	0,852159807	NILM	SYSMH
C201901695.TMAP	NILM	0,896563713	NILM	SYSMH
C201901702.TMAP	NILM	0,893349167	NILM	SYSMH
C201901707.TMAP	NILM	0,930519924	NILM	SYSMH
C201901708.TMAP	NILM	0,821583792	NILM	SYSMH
C201901716.TMAP	NILM	0,820875773	NILM	SYSMH
C201901717.TMAP	NILM	0,925613374	NILM	SYSMH
C201901718.TMAP	NILM	0,87763427	NILM	SYSMH
C201901726X.kfb	NILM	0,963605631	NILM	SYSMH
C201901728.TMAP	NILM	0,674888414	NILM	SYSMH
C201901732X.kfb	NILM	0,67033062	NILM	SYSMH
C201901736.TMAP	NILM	0,919155093	NILM	SYSMH
C201901737X_xian.kfb	NILM	0,895488515	NILM	SYSMH
C201901739.TMAP	NILM	0,842684814	NILM	SYSMH
C201901745.TMAP	NILM	0,615529336	NILM	SYSMH
C201901747X.TMAP	NILM	0,685719145	NILM	SYSMH
C201901753.TMAP	ASC	0,360913227	NILM	SYSMH
C201901753X.TMAP	NILM	0,783909739	NILM	SYSMH
C201901755X.TMAP	NILM	0,774145208	NILM	SYSMH
C201901756X.TMAP	NILM	0,836558704	NILM	SYSMH
C201901757.TMAP	ASC	0,562150159	NILM	SYSMH
C201901759.TMAP	NILM	0,89346235	NILM	SYSMH
C201901760.TMAP	NILM	0,626708839	NILM	SYSMH
C201901761.TMAP	NILM	0,838882789	NILM	SYSMH
C201901763.TMAP	NILM	0,802345634	NILM	SYSMH
C201901772.TMAP	NILM	0,641793403	NILM	SYSMH
C201901773X.TMAP	NILM	0,760977304	NILM	SYSMH
C201901774X.TMAP	NILM	0,844476493	NILM	SYSMH
C201901780.TMAP	NILM	0,887156193	NILM	SYSMH
C201901780X_M_A.TMAP	ASC	0,356804034	ASC	SYSMH
C201901781X.TMAP	ASC	0,449283305	NILM	SYSMH
C201901782X.TMAP	ASC	0,466601973	NILM	SYSMH
C201901785X.TMAP	NILM	0,906504391	NILM	SYSMH
C201901789X.TMAP	NILM	0,916034729	NILM	SYSMH
C201901795.TMAP	ASC	0,4355238	NILM	SYSMH
C201901798.TMAP	NILM	0,782308995	NILM	SYSMH
C201901799X.TMAP	NILM	0,810675811	NILM	SYSMH
C201901801.TMAP	NILM	0,931595119	NILM	SYSMH
C201901802.TMAP	ASC	0,346556545	NILM	SYSMH
C201901804.TMAP	NILM	0,878747055	NILM	SYSMH
C201901806X.kfb	NILM	0,844901118	NILM	SYSMH
C201901808.TMAP	NILM	0,746095121	NILM	SYSMH
C201901821.TMAP	NILM	0,836829385	NILM	SYSMH
C201901822.TMAP	NILM	0,694975657	NILM	SYSMH
C201901828.TMAP	NILM	0,879532072	NILM	SYSMH
C201901830.TMAP	NILM	0,889436974	NILM	SYSMH
C201901831.TMAP	NILM	0,915760854	NILM	SYSMH
C201901834.TMAP	NILM	0,800524707	NILM	SYSMH
C201901836.TMAP	NILM	0,954976984	NILM	SYSMH
C201901837.TMAP	ASC	0,341440707	NILM	SYSMH
C201901839.TMAP	NILM	0,649267762	NILM	SYSMH
C201901843.TMAP	NILM	0,834543022	NILM	SYSMH
C201901845X.kfb	NILM	0,68056046	NILM	SYSMH
C201901846X.kfb	NILM	0,849562294	NILM	SYSMH
C201901847X.kfb	NILM	0,882241495	NILM	SYSMH
C201901851.TMAP	NILM	0,648308797	NILM	SYSMH
C201901851X.TMAP	NILM	0,960389688	NILM	SYSMH
C201901852X.TMAP	NILM	0,919880693	NILM	SYSMH
C201901853X.TMAP	NILM	0,884414912	NILM	SYSMH
C201901856X.TMAP	NILM	0,87955683	NILM	SYSMH
C201901859X.TMAP	NILM	0,865688781	NILM	SYSMH
C201901860X.TMAP	NILM	0,951431624	NILM	SYSMH
C201901866.TMAP	NILM	0,939891308	NILM	SYSMH
C201901867X.TMAP	NILM	0,948235434	NILM	SYSMH
C201901868X.TMAP	NILM	0,71338539	NILM	SYSMH
C201901869.TMAP	NILM	0,837762995	NILM	SYSMH
C201901872.TMAP	NILM	0,857487919	NILM	SYSMH
C201901873X.TMAP	ASC	0,395676209	NILM	SYSMH
C201901874.TMAP	NILM	0,706847022	NILM	SYSMH
C201901876.TMAP	NILM	0,699433847	NILM	SYSMH
C201901877X.TMAP	NILM	0,898985734	NILM	SYSMH
C201901883X.TMAP	NILM	0,919447355	NILM	SYSMH
C201901887.TMAP	NILM	0,909046938	NILM	SYSMH
C201901888.TMAP	NILM	0,923668243	NILM	SYSMH
C201901888X.TMAP	NILM	0,91459069	NILM	SYSMH
C201901891X.TMAP	ASC	0,562009309	NILM	SYSMH
C201901895.TMAP	NILM	0,945697032	NILM	SYSMH
C201901901.TMAP	NILM	0,914035135	NILM	SYSMH
C201901912.TMAP	ASC	0,461958775	NILM	SYSMH
C201901917.TMAP	NILM	0,910847067	NILM	SYSMH
C201901936_xian.TMAP	ASC	0,548914027	NILM	SYSMH
C201901937X.TMAP	NILM	0,869386835	NILM	SYSMH
C201901938.TMAP	NILM	0,935884459	NILM	SYSMH
C201901940X.TMAP	NILM	0,826961428	NILM	SYSMH
C201901941.TMAP	NILM	0,800078888	NILM	SYSMH
C201901942X.TMAP	NILM	0,9137562	NILM	SYSMH
C201901946X.TMAP	NILM	0,878204763	NILM	SYSMH
C201901948X.TMAP	NILM	0,81916055	NILM	SYSMH
C201901950.TMAP	NILM	0,811758571	NILM	SYSMH
C201901951.TMAP	NILM	0,956043389	NILM	SYSMH
C201901952.TMAP	NILM	0,835138053	NILM	SYSMH
C201901953X.TMAP	NILM	0,738275944	NILM	SYSMH
C201901957X.TMAP	NILM	0,918604608	NILM	SYSMH
C201901959.TMAP	NILM	0,93749267	NILM	SYSMH
C201901962.TMAP	NILM	0,8663614	NILM	SYSMH
C201901971.TMAP	NILM	0,93152328	NILM	SYSMH
C201901980.TMAP	NILM	0,958790936	NILM	SYSMH
C201901980X.TMAP	NILM	0,88987045	NILM	SYSMH
C201901982.TMAP	NILM	0,825441486	NILM	SYSMH
C201901985_H_CA.TMAP	ASC	0,472719214	HSIL	SYSMH
C201901995.TMAP	NILM	0,972049671	NILM	SYSMH
C201902000.TMAP	NILM	0,812538327	NILM	SYSMH
C201902001X.TMAP	NILM	0,62383759	NILM	SYSMH
C201902003.TMAP	NILM	0,87523249	NILM	SYSMH
C201902011_A.TMAP	ASC	0,558996295	ASC	SYSMH
C201902011X.TMAP	NILM	0,879258536	NILM	SYSMH
C201902014X.TMAP	NILM	0,867017224	NILM	SYSMH
C201902015.TMAP	NILM	0,906051122	NILM	SYSMH
C201902016X.TMAP	NILM	0,903035269	NILM	SYSMH
C201902022.TMAP	NILM	0,938440676	NILM	SYSMH
C201902027.TMAP	NILM	0,921447039	NILM	SYSMH
C201902031.TMAP	NILM	0,961426913	NILM	SYSMH
C201902039_A.TMAP	NILM	0,949960273	NILM	SYSMH
C201902042.TMAP	NILM	0,935023007	NILM	SYSMH
C201902043.TMAP	NILM	0,939947924	NILM	SYSMH
C201902043X.TMAP	NILM	0,826371016	NILM	SYSMH
C201902045X.TMAP	NILM	0,91951132	NILM	SYSMH
C201902046.TMAP	NILM	0,976360107	NILM	SYSMH
C201902048.TMAP	NILM	0,830004817	NILM	SYSMH
C201902050X.TMAP	NILM	0,839826702	NILM	SYSMH
C201902059.TMAP	NILM	0,75919449	NILM	SYSMH
C201902062X.TMAP	NILM	0,889470338	NILM	SYSMH
C201902071.TMAP	NILM	0,954740095	NILM	SYSMH
C201902072.TMAP	NILM	0,609623969	NILM	SYSMH
C201902082X.TMAP	NILM	0,929551741	NILM	SYSMH
C201902084.TMAP	NILM	0,910858287	NILM	SYSMH
C201902085X.TMAP	NILM	0,800807979	NILM	SYSMH
C201902086.TMAP	NILM	0,886667218	NILM	SYSMH
C201902090X.TMAP	NILM	0,867034191	NILM	SYSMH
C201902094.TMAP	NILM	0,920172587	NILM	SYSMH
C201902094X.TMAP	NILM	0,817966954	NILM	SYSMH
C201902096.TMAP	NILM	0,716681156	NILM	SYSMH
C201902098.TMAP	NILM	0,963705049	NILM	SYSMH
C201902101X.TMAP	NILM	0,961828865	NILM	SYSMH
C201902103X.TMAP	NILM	0,933671849	NILM	SYSMH
C201902111.TMAP	NILM	0,897277542	NILM	SYSMH
C201902111X.TMAP	ASC	0,442565496	NILM	SYSMH
C201902112.TMAP	NILM	0,85043169	NILM	SYSMH
C201902117.TMAP	NILM	0,873577213	NILM	SYSMH
C201902124.TMAP	NILM	0,950530701	NILM	SYSMH
C201902124X.TMAP	NILM	0,857434475	NILM	SYSMH
C201902125X.TMAP	ASC	0,536270959	NILM	SYSMH
C201902129X_A.TMAP	ASC	0,304019104	ASC	SYSMH
C201902134.TMAP	NILM	0,883855122	NILM	SYSMH
C201902136.TMAP	NILM	0,977551447	NILM	SYSMH
C201902137.TMAP	NILM	0,903909493	NILM	SYSMH
C201902140.TMAP	ASC	0,386596399	NILM	SYSMH
C201902140X.TMAP	NILM	0,891833095	NILM	SYSMH
C201902143.TMAP	NILM	0,944771296	NILM	SYSMH
C201902144.TMAP	NILM	0,925498804	NILM	SYSMH
C201902145.TMAP	NILM	0,941670908	NILM	SYSMH
C201902145X.TMAP	NILM	0,813147348	NILM	SYSMH
C201902156X.TMAP	NILM	0,898592142	NILM	SYSMH
C201902158X.kfb	NILM	0,922239784	NILM	SYSMH
C201902162X.TMAP	NILM	0,938723416	NILM	SYSMH
C201902172X.TMAP	NILM	0,893984844	NILM	SYSMH
C201902176.TMAP	NILM	0,954018628	NILM	SYSMH
C201902180.TMAP	NILM	0,91498841	NILM	SYSMH
C201902184.TMAP	NILM	0,937692304	NILM	SYSMH
C201902196.TMAP	NILM	0,928576919	NILM	SYSMH
C201902199.TMAP	NILM	0,967552979	NILM	SYSMH
C201902199X.TMAP	NILM	0,78970997	NILM	SYSMH
C201902200X.TMAP	NILM	0,706227187	NILM	SYSMH
C201902208X.TMAP	NILM	0,912135366	NILM	SYSMH
C201902212.TMAP	NILM	0,753540863	NILM	SYSMH
C201902214.TMAP	NILM	0,911202441	NILM	SYSMH
C201902214X.kfb	NILM	0,88439269	NILM	SYSMH
C201902215X.kfb	NILM	0,890378726	NILM	SYSMH
C201902216X.kfb	NILM	0,944238224	NILM	SYSMH
C201902217X.kfb	NILM	0,965958315	NILM	SYSMH
C201902218X.kfb	NILM	0,761537456	NILM	SYSMH
C201902220X.kfb	NILM	0,760766838	NILM	SYSMH
C201902221X.kfb	NILM	0,942971094	NILM	SYSMH
C201902223.TMAP	NILM	0,800674515	NILM	SYSMH
C201902225.TMAP	NILM	0,873147356	NILM	SYSMH
C201902229X.TMAP	NILM	0,797858253	NILM	SYSMH
C201902230.TMAP	NILM	0,801218774	NILM	SYSMH
C201902241.TMAP	NILM	0,869833422	NILM	SYSMH
C201902249X.TMAP	NILM	0,897356897	NILM	SYSMH
C201902250X.TMAP	NILM	0,912429936	NILM	SYSMH
C201902259.TMAP	NILM	0,951040374	NILM	SYSMH
C201902263X.TMAP	NILM	0,90847867	NILM	SYSMH
C201902272.TMAP	NILM	0,955810169	NILM	SYSMH
C201902274X.TMAP	NILM	0,685417936	NILM	SYSMH
C201902276.TMAP	NILM	0,928199604	NILM	SYSMH
C201902277X.TMAP	NILM	0,863426967	NILM	SYSMH
C201902282X.TMAP	NILM	0,90618316	NILM	SYSMH
C201902285X.TMAP	ASC	0,378481068	NILM	SYSMH
C201902290.TMAP	NILM	0,795841179	NILM	SYSMH
C201902290X.TMAP	NILM	0,897131633	NILM	SYSMH
C201902292.TMAP	ASC	0,436378769	NILM	SYSMH
C201902298.TMAP	NILM	0,90180155	NILM	SYSMH
C201902301.TMAP	NILM	0,910161315	NILM	SYSMH
C201902311.TMAP	NILM	0,919344304	NILM	SYSMH
C201902318.TMAP	NILM	0,962414643	NILM	SYSMH
C201902324.TMAP	NILM	0,868237199	NILM	SYSMH
C201902325.TMAP	NILM	0,889933419	NILM	SYSMH
C201902332.TMAP	NILM	0,912259874	NILM	SYSMH
C201902334.TMAP	NILM	0,868797837	NILM	SYSMH
C201902373.kfb	NILM	0,843232868	NILM	SYSMH
C201902377.kfb	NILM	0,840059988	NILM	SYSMH
C201902382.TMAP	NILM	0,863026371	NILM	SYSMH
C201902385.TMAP	NILM	0,973795528	NILM	SYSMH
C201902403.kfb	NILM	0,75435005	NILM	SYSMH
C201902412.kfb	NILM	0,751918515	NILM	SYSMH
C201902424.kfb	NILM	0,892389906	NILM	SYSMH
C201902444X_H.TMAP	ASC	0,309038903	HSIL	SYSMH
C201902446.TMAP	NILM	0,781056548	NILM	SYSMH
C201902450.TMAP	NILM	0,92127043	NILM	SYSMH
C201902452.TMAP	NILM	0,882930059	NILM	SYSMH
C201902453.TMAP	NILM	0,941098313	NILM	SYSMH
C201902457.TMAP	NILM	0,717725485	NILM	SYSMH
C201902459.TMAP	ASC	0,581754871	NILM	SYSMH
C201902461.kfb	NILM	0,775432591	NILM	SYSMH
C201902463.kfb	NILM	0,767786917	NILM	SYSMH
C201902472.TMAP	NILM	0,918956948	NILM	SYSMH
C201902481.TMAP	NILM	0,655604468	NILM	SYSMH
C201902484.TMAP	NILM	0,909310737	NILM	SYSMH
C201902492.TMAP	NILM	0,934832642	NILM	SYSMH
C201902497.TMAP	NILM	0,932906744	NILM	SYSMH
C201902498.TMAP	NILM	0,962122551	NILM	SYSMH
C201902502.TMAP	NILM	0,763080571	NILM	SYSMH
C201902504.TMAP	NILM	0,73833996	NILM	SYSMH
C201902505.TMAP	NILM	0,944308369	NILM	SYSMH
C201902508.TMAP	NILM	0,811923768	NILM	SYSMH
C201902513.TMAP	NILM	0,868389614	NILM	SYSMH
C201902525.TMAP	NILM	0,860734789	NILM	SYSMH
C201902529.TMAP	NILM	0,894004022	NILM	SYSMH
C201902534.TMAP	NILM	0,938570633	NILM	SYSMH
C201902540.kfb	NILM	0,89936819	NILM	SYSMH
C201902546.kfb	NILM	0,901164699	NILM	SYSMH
C201902550.TMAP	NILM	0,941924663	NILM	SYSMH
C201902553.TMAP	ASC	0,332590154	NILM	SYSMH
C201902562.kfb	NILM	0,800656981	NILM	SYSMH
C201902565.kfb	NILM	0,811626047	NILM	SYSMH
C201902577.kfb	NILM	0,808003396	NILM	SYSMH
C201902578.kfb	NILM	0,965782884	NILM	SYSMH
C201902588.TMAP	NILM	0,91109108	NILM	SYSMH
C201902602.TMAP	NILM	0,894849519	NILM	SYSMH
C201902604.TMAP	NILM	0,923684215	NILM	SYSMH
C201902605.TMAP	NILM	0,653796443	NILM	SYSMH
C201902610.TMAP	NILM	0,931567876	NILM	SYSMH
C201902612.TMAP	NILM	0,952070894	NILM	SYSMH
C201902616.TMAP	NILM	0,969457602	NILM	SYSMH
C201902621.TMAP	NILM	0,843981503	NILM	SYSMH
C201902628.TMAP	NILM	0,665234165	NILM	SYSMH
C201902643.TMAP	NILM	0,672544781	NILM	SYSMH
C201902644.TMAP	NILM	0,916872055	NILM	SYSMH
C201902653.TMAP	NILM	0,935876847	NILM	SYSMH
C201902658.TMAP	NILM	0,937937777	NILM	SYSMH
C201902660.TMAP	NILM	0,90789446	NILM	SYSMH
C201902661.TMAP	NILM	0,937977443	NILM	SYSMH
C201902667_xian.TMAP	NILM	0,790529987	NILM	SYSMH
C201902743.TMAP	NILM	0,838825191	NILM	SYSMH
C201902744.TMAP	NILM	0,859931694	NILM	SYSMH
C201902745.TMAP	NILM	0,927989945	NILM	SYSMH
C201902748_A.TMAP	ASC	0,350577025	ASC	SYSMH
C201902757.TMAP	NILM	0,855568761	NILM	SYSMH
C201902762.TMAP	NILM	0,825181353	NILM	SYSMH
C201902764_H.TMAP	ASC	0,590572742	HSIL	SYSMH
C201902766.TMAP	NILM	0,939903576	NILM	SYSMH
C201902769.TMAP	NILM	0,887701615	NILM	SYSMH
C201902770.TMAP	NILM	0,685390656	NILM	SYSMH
C201902783.TMAP	NILM	0,971700613	NILM	SYSMH
C201902795.TMAP	NILM	0,857295195	NILM	SYSMH
C201902819.TMAP	NILM	0,886071532	NILM	SYSMH
C201902821.TMAP	NILM	0,941529687	NILM	SYSMH
C201902830.TMAP	NILM	0,959649114	NILM	SYSMH
C201902835.TMAP	NILM	0,694780429	NILM	SYSMH
C201902904.kfb	NILM	0,765080707	NILM	SYSMH
C201902906.kfb	NILM	0,815573299	NILM	SYSMH
C201902912.kfb	NILM	0,744492987	NILM	SYSMH
C201902918.kfb	NILM	0,799098276	NILM	SYSMH
C201902923.kfb	NILM	0,869619309	NILM	SYSMH
C201902940.kfb	NILM	0,616040444	NILM	SYSMH
C201902947.kfb	NILM	0,909669446	NILM	SYSMH
C201902953.kfb	NILM	0,875103873	NILM	SYSMH
C201902954.kfb	NILM	0,755806407	NILM	SYSMH
C201902955.kfb	NILM	0,921135448	NILM	SYSMH
C201902959.kfb	NILM	0,881032766	NILM	SYSMH
C201902998.TMAP	NILM	0,896282412	NILM	SYSMH
C201903029X_A.TMAP	NILM	0,654118004	NILM	SYSMH
C201903032.TMAP	NILM	0,783800118	NILM	SYSMH
C201903042.TMAP	NILM	0,934613389	NILM	SYSMH
C201903047.TMAP	NILM	0,852096849	NILM	SYSMH
C201903052X_A.TMAP	NILM	0,926072031	NILM	SYSMH
C201903059.TMAP	NILM	0,908891294	NILM	SYSMH
C201903063.TMAP	NILM	0,90267049	NILM	SYSMH
C201903069.TMAP	NILM	0,816509204	NILM	SYSMH
C201903071.TMAP	NILM	0,916849184	NILM	SYSMH
C201903077.TMAP	NILM	0,861437689	NILM	SYSMH
C201903079.TMAP	NILM	0,692579392	NILM	SYSMH
C201903089.TMAP	ASC	0,522860706	NILM	SYSMH
C201903091.TMAP	ASC	0,485441491	NILM	SYSMH
C201903092.TMAP	ASC	0,577673664	NILM	SYSMH
C201903094.TMAP	NILM	0,907140284	NILM	SYSMH
C201903096.TMAP	NILM	0,852279202	NILM	SYSMH
C201903115.TMAP	NILM	0,955740153	NILM	SYSMH
C201903126.TMAP	NILM	0,776858593	NILM	SYSMH
C201903127.TMAP	NILM	0,852172762	NILM	SYSMH
C201903139_yan.TMAP	NILM	0,962687873	NILM	SYSMH
C201903151.TMAP	NILM	0,837828852	NILM	SYSMH
C201903173.TMAP	NILM	0,892971721	NILM	SYSMH
C201903174_xian.TMAP	NILM	0,634065356	NILM	SYSMH
C201903175.TMAP	NILM	0,809346458	NILM	SYSMH
C201903179.TMAP	NILM	0,781790508	NILM	SYSMH
C201903181.TMAP	NILM	0,912057334	NILM	SYSMH
C201903191.TMAP	NILM	0,92169187	NILM	SYSMH
C201903197.TMAP	NILM	0,683708182	NILM	SYSMH
C201903203.TMAP	NILM	0,955983278	NILM	SYSMH
C201903207.TMAP	NILM	0,886279566	NILM	SYSMH
C201903225.TMAP	ASC	0,337755264	NILM	SYSMH
C201903226.TMAP	NILM	0,759781324	NILM	SYSMH
C201903233.TMAP	ASC	0,508599529	NILM	SYSMH
C201903235.TMAP	NILM	0,961363382	NILM	SYSMH
C201903238.TMAP	NILM	0,937401404	NILM	SYSMH
C201903240.TMAP	NILM	0,854141482	NILM	SYSMH
C201903243.TMAP	NILM	0,880331918	NILM	SYSMH
C201903244.TMAP	NILM	0,930416733	NILM	SYSMH
C201903249.TMAP	NILM	0,890864381	NILM	SYSMH
C201903254.TMAP	NILM	0,926120411	NILM	SYSMH
C201903264.TMAP	NILM	0,917447822	NILM	SYSMH
C201903273.TMAP	NILM	0,857763505	NILM	SYSMH
C201903279_yan.TMAP	NILM	0,831734333	NILM	SYSMH
C201903286.kfb	NILM	0,83323539	NILM	SYSMH
C201903287.kfb	NILM	0,806057345	NILM	SYSMH
C201903289.kfb	NILM	0,910521821	NILM	SYSMH
C201903290.kfb	NILM	0,84649598	NILM	SYSMH
C201903291.kfb	NILM	0,721358031	NILM	SYSMH
C201903292X_A.TMAP	ASC	0,377088782	ASC	SYSMH
C201903293.kfb	NILM	0,613830128	NILM	SYSMH
C201903294.kfb	NILM	0,864261434	NILM	SYSMH
C201903296.kfb	NILM	0,788390108	NILM	SYSMH
C201903297.kfb	ASC	0,353557633	NILM	SYSMH
C201903299.kfb	NILM	0,939709829	NILM	SYSMH
C201903301.kfb	NILM	0,907213218	NILM	SYSMH
C201903302.kfb	NILM	0,919116558	NILM	SYSMH
C201903303.kfb	NILM	0,839107323	NILM	SYSMH
C201903304.kfb	NILM	0,93485222	NILM	SYSMH
C201903310.TMAP	NILM	0,941806679	NILM	SYSMH
C201903316.TMAP	NILM	0,769692656	NILM	SYSMH
C201903325_yan.TMAP	NILM	0,911413602	NILM	SYSMH
C201903342.TMAP	NILM	0,902672773	NILM	SYSMH
C201903349.TMAP	NILM	0,964566615	NILM	SYSMH
C201903351.TMAP	NILM	0,837384987	NILM	SYSMH
C201903363_xian.TMAP	NILM	0,88249183	NILM	SYSMH
C201903369.TMAP	NILM	0,893510455	NILM	SYSMH
C201903371.TMAP	NILM	0,77517678	NILM	SYSMH
C201903373.TMAP	NILM	0,744513994	NILM	SYSMH
C201903379.TMAP	NILM	0,948676323	NILM	SYSMH
C201903383.TMAP	NILM	0,627859689	NILM	SYSMH
C201903386.TMAP	NILM	0,935804372	NILM	SYSMH
C201903390.TMAP	NILM	0,896089937	NILM	SYSMH
C201903395.TMAP	NILM	0,853008953	NILM	SYSMH
C201903397.TMAP	NILM	0,647253132	NILM	SYSMH
C201903403_H.TMAP	ASC	0,547863141	HSIL	SYSMH
C201903411.TMAP	NILM	0,877883134	NILM	SYSMH
C201903413_yan.TMAP	NILM	0,844908525	NILM	SYSMH
C201903421.TMAP	NILM	0,869316267	NILM	SYSMH
C201903424.TMAP	NILM	0,84327182	NILM	SYSMH
C201903425.TMAP	NILM	0,799573625	NILM	SYSMH
C201903428.kfb	NILM	0,803442558	NILM	SYSMH
C201903429.kfb	NILM	0,910227424	NILM	SYSMH
C201903430.kfb	NILM	0,769481969	NILM	SYSMH
C201903431.kfb	NILM	0,866407328	NILM	SYSMH
C201903432.kfb	NILM	0,908876892	NILM	SYSMH
C201903433.kfb	NILM	0,930228681	NILM	SYSMH
C201903434.kfb	NILM	0,869400702	NILM	SYSMH
C201903435.kfb	NILM	0,839153177	NILM	SYSMH
C201903436.kfb	NILM	0,767686897	NILM	SYSMH
C201903437.kfb	NILM	0,847190962	NILM	SYSMH
C201903438.kfb	ASC	0,496855347	NILM	SYSMH
C201903440.kfb	NILM	0,62133512	NILM	SYSMH
C201903441.kfb	NILM	0,927251822	NILM	SYSMH
C201903442.kfb	NILM	0,876871486	NILM	SYSMH
C201903443.kfb	NILM	0,874119134	NILM	SYSMH
C201903444.kfb	ASC	0,518527038	NILM	SYSMH
C201903445.kfb	NILM	0,943741402	NILM	SYSMH
C201903446.kfb	NILM	0,782803043	NILM	SYSMH
C201903453.kfb	NILM	0,933129235	NILM	SYSMH
C201903467_yan.TMAP	NILM	0,789317841	NILM	SYSMH
C201903470.TMAP	NILM	0,812043121	NILM	SYSMH
C201903476.TMAP	NILM	0,93330688	NILM	SYSMH
C201903480.TMAP	ASC	0,39749264	NILM	SYSMH
C201903485.TMAP	NILM	0,658579469	NILM	SYSMH
C201903505.TMAP	NILM	0,907858744	NILM	SYSMH
C201903517_yan.TMAP	NILM	0,905630739	NILM	SYSMH
C201903523.TMAP	NILM	0,816135216	NILM	SYSMH
C201903529.TMAP	NILM	0,938942236	NILM	SYSMH
C201903530.TMAP	NILM	0,958585757	NILM	SYSMH
C201903544.TMAP	NILM	0,88482245	NILM	SYSMH
C201903550.TMAP	NILM	0,763908067	NILM	SYSMH
C201903584_A.TMAP	ASC	0,345969316	NILM	SYSMH
C201903585.TMAP	NILM	0,757063111	NILM	SYSMH
C201903594.TMAP	NILM	0,95953255	NILM	SYSMH
C201903603.TMAP	NILM	0,862835899	NILM	SYSMH
C201903607_yan.TMAP	NILM	0,847321259	NILM	SYSMH
C201903609_xian.TMAP	ASC	0,407541192	NILM	SYSMH
C201903615.TMAP	NILM	0,925232914	NILM	SYSMH
C201903617.TMAP	NILM	0,883459155	NILM	SYSMH
C201903622.TMAP	NILM	0,84674193	NILM	SYSMH
C201903627.TMAP	NILM	0,917094241	NILM	SYSMH
C201903635.TMAP	NILM	0,914021943	NILM	SYSMH
C201903636.TMAP	NILM	0,917241611	NILM	SYSMH
C201903642.TMAP	NILM	0,923690531	NILM	SYSMH
C201903647.TMAP	NILM	0,942604822	NILM	SYSMH
C201903650_yan.TMAP	NILM	0,672400659	NILM	SYSMH
C201903651.TMAP	NILM	0,953549774	NILM	SYSMH
C201903652.TMAP	NILM	0,860243136	NILM	SYSMH
C201903662.TMAP	NILM	0,926112302	NILM	SYSMH
C201903670.kfb	NILM	0,951317917	NILM	SYSMH
C201903671.kfb	NILM	0,94170312	NILM	SYSMH
C201903674.TMAP	NILM	0,801954617	NILM	SYSMH
C201903686.TMAP	NILM	0,883549403	NILM	SYSMH
C201903696_yan.TMAP	NILM	0,905393918	NILM	SYSMH
C201903700.TMAP	NILM	0,932270077	NILM	SYSMH
C201903708.TMAP	NILM	0,605794579	NILM	SYSMH
C201903713.TMAP	NILM	0,829080945	NILM	SYSMH
C201903715.kfb	NILM	0,828696528	NILM	SYSMH
C201903728.TMAP	NILM	0,874746387	NILM	SYSMH
C201903742.kfb	NILM	0,816175056	NILM	SYSMH
C201903747.kfb	NILM	0,912169498	NILM	SYSMH
C201903750.kfb	NILM	0,853047145	NILM	SYSMH
C201903759_yan.TMAP	NILM	0,929828321	NILM	SYSMH
C201903767.TMAP	NILM	0,928580955	NILM	SYSMH
C201903774.TMAP	NILM	0,883860892	NILM	SYSMH
C201903775.TMAP	NILM	0,853702013	NILM	SYSMH
C201903785.TMAP	NILM	0,909871855	NILM	SYSMH
C201903793.TMAP	NILM	0,801900852	NILM	SYSMH
C201903810.TMAP	NILM	0,875681286	NILM	SYSMH
C201903823.TMAP	ASC	0,468498736	NILM	SYSMH
C201903832.TMAP	NILM	0,934621281	NILM	SYSMH
C201903842.TMAP	NILM	0,850754621	NILM	SYSMH
C201903844.TMAP	NILM	0,918825659	NILM	SYSMH
C201903845.TMAP	NILM	0,97530518	NILM	SYSMH
C201903846.TMAP	NILM	0,807513283	NILM	SYSMH
C201903847.TMAP	NILM	0,894184647	NILM	SYSMH
C201903849.TMAP	NILM	0,801173179	NILM	SYSMH
C201903871.kfb	NILM	0,918580893	NILM	SYSMH
C201903878.kfb	NILM	0,879147592	NILM	SYSMH
C201903883.kfb	ASC	0,516487859	NILM	SYSMH
C201903897.kfb	NILM	0,905079855	NILM	SYSMH
C201903906.TMAP	NILM	0,705970785	NILM	SYSMH
C201903908.TMAP	NILM	0,914191123	NILM	SYSMH
C201903909.TMAP	NILM	0,932600392	NILM	SYSMH
C201903913.TMAP	ASC	0,441932388	NILM	SYSMH
C201903915.TMAP	NILM	0,914408053	NILM	SYSMH
C201903916.TMAP	NILM	0,682133203	NILM	SYSMH
C201903917.TMAP	NILM	0,917221052	NILM	SYSMH
C201903919.TMAP	NILM	0,911558957	NILM	SYSMH
C201903921.TMAP	NILM	0,826807871	NILM	SYSMH
C201903922.TMAP	ASC	0,377114406	NILM	SYSMH
C201903925.TMAP	ASC	0,510761963	NILM	SYSMH
C201903936.TMAP	ASC	0,356678118	NILM	SYSMH
C201903938.TMAP	NILM	0,908398984	NILM	SYSMH
C201903942.TMAP	NILM	0,955385429	NILM	SYSMH
C201903944.TMAP	NILM	0,940874263	NILM	SYSMH
C201903945.TMAP	NILM	0,75307203	NILM	SYSMH
C201903946.TMAP	NILM	0,88956326	NILM	SYSMH
C201903954.TMAP	NILM	0,924596478	NILM	SYSMH
C201903958.TMAP	NILM	0,96367974	NILM	SYSMH
C201903961.TMAP	NILM	0,887306714	NILM	SYSMH
C201903965.TMAP	NILM	0,770147662	NILM	SYSMH
C201903970.kfb	ASC	0,403652249	NILM	SYSMH
C201903979.kfb	NILM	0,968743153	NILM	SYSMH
C201903980.kfb	NILM	0,891517607	NILM	SYSMH
C201903982.kfb	NILM	0,914131621	NILM	SYSMH
C201903988.kfb	NILM	0,925847906	NILM	SYSMH
C201903993.kfb	NILM	0,666954637	NILM	SYSMH
C201903994_N.kfb	NILM	0,916199721	NILM	SYSMH
C201903999.kfb	NILM	0,88912773	NILM	SYSMH
C201904006.kfb	NILM	0,910505109	NILM	SYSMH
C201904013.TMAP	NILM	0,949266621	NILM	SYSMH
C201904015.TMAP	NILM	0,843402684	NILM	SYSMH
C201904018.TMAP	NILM	0,87290153	NILM	SYSMH
C201904029.TMAP	NILM	0,83929718	NILM	SYSMH
C201904030.TMAP	NILM	0,903365361	NILM	SYSMH
C201904036.TMAP	NILM	0,943113755	NILM	SYSMH
C201904038.TMAP	NILM	0,930484106	NILM	SYSMH
C201904045.TMAP	NILM	0,971648211	NILM	SYSMH
C201904057.kfb	ASC	0,531750072	NILM	SYSMH
C201904059_M.kfb	ASC	0,582838445	NILM	SYSMH
C201904062.kfb	NILM	0,814047954	NILM	SYSMH
C201904070.kfb	ASC	0,576721003	NILM	SYSMH
C201904077.kfb	NILM	0,813890035	NILM	SYSMH
C201904092.kfb	NILM	0,879451714	NILM	SYSMH
C201904094.kfb	NILM	0,881302023	NILM	SYSMH
C201904097.TMAP	NILM	0,855741715	NILM	SYSMH
C201904101.TMAP	NILM	0,882430634	NILM	SYSMH
C201904112.TMAP	NILM	0,831305708	NILM	SYSMH
C201904113.TMAP	NILM	0,931071041	NILM	SYSMH
C201904115.TMAP	NILM	0,884253258	NILM	SYSMH
C201904116.TMAP	NILM	0,852685114	NILM	SYSMH
C201904121.TMAP	NILM	0,917573659	NILM	SYSMH
C201904123.TMAP	NILM	0,895699775	NILM	SYSMH
C201904125_L.TMAP	LSIL	0,727801195	LSIL	SYSMH
C201904126.TMAP	NILM	0,963528673	NILM	SYSMH
C201904127.TMAP	NILM	0,905972539	NILM	SYSMH
C201904131.TMAP	ASC	0,52549832	NILM	SYSMH
C201904134.TMAP	NILM	0,863513097	NILM	SYSMH
C201904144.TMAP	NILM	0,899454665	NILM	SYSMH
C201904167.kfb	ASC	0,567906187	NILM	SYSMH
C201904174.kfb	NILM	0,750904989	NILM	SYSMH
C201904180_xian.kfb	NILM	0,931899742	NILM	SYSMH
C201904187.TMAP	NILM	0,863859636	NILM	SYSMH
C201904192.TMAP	NILM	0,693172292	NILM	SYSMH
C201904200.TMAP	NILM	0,725040754	NILM	SYSMH
C201904220.TMAP	NILM	0,950657748	NILM	SYSMH
C201904229.TMAP	NILM	0,86239642	NILM	SYSMH
C201904235.TMAP	NILM	0,819036609	NILM	SYSMH
C201904239.TMAP	NILM	0,944184105	NILM	SYSMH
C201904243.TMAP	NILM	0,833428491	NILM	SYSMH
C201904253.TMAP	NILM	0,795784762	NILM	SYSMH
C201904257.TMAP	ASC	0,4232171	NILM	SYSMH
C201904267.TMAP	NILM	0,886245795	NILM	SYSMH
C201904271.TMAP	NILM	0,89018944	NILM	SYSMH
C201904277_XL.tiff	LSIL	0,700266981	LSIL	SYSMH
C201904282.TMAP	NILM	0,965763954	NILM	SYSMH
C201904283.TMAP	NILM	0,844724996	NILM	SYSMH
C201904296.TMAP	NILM	0,829096061	NILM	SYSMH
C201904297.TMAP	NILM	0,942239762	NILM	SYSMH
C201904300.TMAP	NILM	0,91933449	NILM	SYSMH
C201904305.kfb	NILM	0,900941229	NILM	SYSMH
C201904310.kfb	NILM	0,852988621	NILM	SYSMH
C201904312.kfb	NILM	0,951095508	NILM	SYSMH
C201904318.kfb	NILM	0,882221658	NILM	SYSMH
C201904323.kfb	NILM	0,948095187	NILM	SYSMH
C201904326.kfb	NILM	0,935545641	NILM	SYSMH
C201904331.kfb	NILM	0,970275149	NILM	SYSMH
C201904347.kfb	NILM	0,900390467	NILM	SYSMH
C201904353.kfb	NILM	0,81828369	NILM	SYSMH
C201904359.kfb	NILM	0,60496947	NILM	SYSMH
C201904369.kfb	NILM	0,774861671	NILM	SYSMH
C201904371.kfb	NILM	0,805961528	NILM	SYSMH
C201904377.kfb	NILM	0,688413465	NILM	SYSMH
C201904380.kfb	NILM	0,90349289	NILM	SYSMH
C201904385_N.kfb	NILM	0,808545851	NILM	SYSMH
C201904393.kfb	NILM	0,807202878	NILM	SYSMH
C201904398.kfb	NILM	0,919836026	NILM	SYSMH
C201904406.kfb	NILM	0,950121911	NILM	SYSMH
C201904410.TMAP	NILM	0,921136383	NILM	SYSMH
C201904412.TMAP	NILM	0,945543199	NILM	SYSMH
C201904424.TMAP	NILM	0,790197618	NILM	SYSMH
C201904428.TMAP	NILM	0,665804256	NILM	SYSMH
C201904436.TMAP	NILM	0,832325217	NILM	SYSMH
C201904438.TMAP	NILM	0,942809265	NILM	SYSMH
C201904456.TMAP	NILM	0,721276063	NILM	SYSMH
C201904463.TMAP	NILM	0,887078303	NILM	SYSMH
C201904470.TMAP	NILM	0,897141196	NILM	SYSMH
C201904482.TMAP	NILM	0,876995458	NILM	SYSMH
C201904493.TMAP	NILM	0,923515995	NILM	SYSMH
C201904496.TMAP	NILM	0,665388845	NILM	SYSMH
C201904506_A.TMAP	ASC	0,313649739	ASC	SYSMH
C201904516.TMAP	NILM	0,885440491	NILM	SYSMH
C201904532.TMAP	NILM	0,886567894	NILM	SYSMH
C201904535.TMAP	NILM	0,966863146	NILM	SYSMH
C201904536.TMAP	NILM	0,857428145	NILM	SYSMH
C201904539.TMAP	NILM	0,916339964	NILM	SYSMH
C201904551.TMAP	NILM	0,768414052	NILM	SYSMH
C201904555X_A.TMAP	ASC	0,542795884	ASC	SYSMH
C201904563.TMAP	NILM	0,934670025	NILM	SYSMH
C201904567.TMAP	NILM	0,777834153	NILM	SYSMH
C201904573.TMAP	NILM	0,849021394	NILM	SYSMH
C201904579.TMAP	NILM	0,964553007	NILM	SYSMH
C201904580.TMAP	NILM	0,938582345	NILM	SYSMH
C201904592.TMAP	NILM	0,895696546	NILM	SYSMH
C201904606.kfb	NILM	0,859928105	NILM	SYSMH
C201904608.kfb	NILM	0,926632001	NILM	SYSMH
C201904622.kfb	NILM	0,668661505	NILM	SYSMH
C201904630.kfb	NILM	0,880177439	NILM	SYSMH
C201904635.kfb	NILM	0,782116451	NILM	SYSMH
C201904640.TMAP	NILM	0,862058726	NILM	SYSMH
C201904644.TMAP	NILM	0,956058388	NILM	SYSMH
C201904650.TMAP	NILM	0,900320013	NILM	SYSMH
C201904651.TMAP	NILM	0,796531376	NILM	SYSMH
C201904658.TMAP	NILM	0,969786684	NILM	SYSMH
C201904675.kfb	NILM	0,920690595	NILM	SYSMH
C201904676.kfb	NILM	0,825020687	NILM	SYSMH
C201904677.kfb	NILM	0,765803878	NILM	SYSMH
C201904683.kfb	NILM	0,929465159	NILM	SYSMH
C201904693.kfb	NILM	0,743259441	NILM	SYSMH
C201904707.kfb	NILM	0,800854282	NILM	SYSMH
C201904711.kfb	NILM	0,848879663	NILM	SYSMH
C201904715.kfb	NILM	0,893168404	NILM	SYSMH
C201904721.kfb	NILM	0,885730645	NILM	SYSMH
C201904727.kfb	NILM	0,961952215	NILM	SYSMH
C201904728.kfb	NILM	0,828092903	NILM	SYSMH
C201904736_yan.kfb	NILM	0,861951273	NILM	SYSMH
C201904742.kfb	NILM	0,934120319	NILM	SYSMH
C201904751_yan.kfb	NILM	0,926630042	NILM	SYSMH
C201904768.kfb	NILM	0,917782493	NILM	SYSMH
C201904772.kfb	NILM	0,801409838	NILM	SYSMH
C201904774.kfb	NILM	0,748647213	NILM	SYSMH
C201904776.kfb	NILM	0,802183562	NILM	SYSMH
C201904777.kfb	NILM	0,769523911	NILM	SYSMH
C201904780.kfb	ASC	0,563439578	NILM	SYSMH
C201904794.kfb	NILM	0,625846504	NILM	SYSMH
C201904797.TMAP	NILM	0,936050071	NILM	SYSMH
C201904817.TMAP	NILM	0,723873679	NILM	SYSMH
C201904819.TMAP	NILM	0,913509313	NILM	SYSMH
C201904831.TMAP	NILM	0,763605922	NILM	SYSMH
C201904832.TMAP	NILM	0,887563293	NILM	SYSMH
C201904837.TMAP	NILM	0,819439578	NILM	SYSMH
C201904839.TMAP	NILM	0,940836378	NILM	SYSMH
C201904845.TMAP	NILM	0,859931405	NILM	SYSMH
C201904847.TMAP	NILM	0,91380095	NILM	SYSMH
C201904849.TMAP	NILM	0,918682844	NILM	SYSMH
C201904851.TMAP	NILM	0,889850446	NILM	SYSMH
C201904856.TMAP	NILM	0,957501715	NILM	SYSMH
C201904869.TMAP	NILM	0,65498898	NILM	SYSMH
C201904883.TMAP	NILM	0,943288059	NILM	SYSMH
C201904885.TMAP	NILM	0,960083885	NILM	SYSMH
C201904886.TMAP	NILM	0,908567611	NILM	SYSMH
C201904887.TMAP	NILM	0,880137984	NILM	SYSMH
C201904899.TMAP	NILM	0,733371104	NILM	SYSMH
C201904910.TMAP	NILM	0,860872565	NILM	SYSMH
C201904911.TMAP	NILM	0,897155655	NILM	SYSMH
C201904914.TMAP	NILM	0,84062129	NILM	SYSMH
C201904924.TMAP	NILM	0,94393105	NILM	SYSMH
C201904925.TMAP	NILM	0,925146417	NILM	SYSMH
C201904926.TMAP	NILM	0,917741265	NILM	SYSMH
C201904929.TMAP	NILM	0,625223801	NILM	SYSMH
C201904930.TMAP	NILM	0,804519656	NILM	SYSMH
C201904936.TMAP	NILM	0,904203724	NILM	SYSMH
C201904937.TMAP	NILM	0,873327608	NILM	SYSMH
C201904944.TMAP	NILM	0,8776277	NILM	SYSMH
C201904966.TMAP	NILM	0,710477472	NILM	SYSMH
C201904972X_M_A.TMAP	ASC	0,421616995	ASC	SYSMH
C201904992.TMAP	NILM	0,932222301	NILM	SYSMH
C201904998.TMAP	NILM	0,937046064	NILM	SYSMH
C201905002.TMAP	NILM	0,954927103	NILM	SYSMH
C201905004.TMAP	NILM	0,88134806	NILM	SYSMH
C201905012.TMAP	NILM	0,935155139	NILM	SYSMH
C201905013.TMAP	NILM	0,858239135	NILM	SYSMH
C201905031.TMAP	NILM	0,928333803	NILM	SYSMH
C201905038.TMAP	NILM	0,940104365	NILM	SYSMH
C201905040.TMAP	NILM	0,874360447	NILM	SYSMH
C201905042.TMAP	NILM	0,91203619	NILM	SYSMH
C201905047.TMAP	NILM	0,827574269	NILM	SYSMH
C201905051.TMAP	NILM	0,91997895	NILM	SYSMH
C201905067.TMAP	NILM	0,953611083	NILM	SYSMH
C201905070.TMAP	NILM	0,898540977	NILM	SYSMH
C201905072.TMAP	NILM	0,933354724	NILM	SYSMH
C201905073.TMAP	NILM	0,9052474	NILM	SYSMH
C201905075.TMAP	NILM	0,938995044	NILM	SYSMH
C201905076.TMAP	NILM	0,678804394	NILM	SYSMH
C201905087.TMAP	NILM	0,875840892	NILM	SYSMH
C201905088.TMAP	NILM	0,862483593	NILM	SYSMH
C201905098.TMAP	NILM	0,881159066	NILM	SYSMH
C201905101X_L_A_H.TMAP	ASC	0,329077252	HSIL	SYSMH
C201905104_yan.kfb	NILM	0,791062304	NILM	SYSMH
C201905107.kfb	NILM	0,762830008	NILM	SYSMH
C201905108.kfb	NILM	0,902419639	NILM	SYSMH
C201905122.kfb	NILM	0,802311989	NILM	SYSMH
C201905125.kfb	NILM	0,812339245	NILM	SYSMH
C201905128.kfb	NILM	0,918301301	NILM	SYSMH
C201905139_yan.kfb	NILM	0,812172999	NILM	SYSMH
C201905146.kfb	NILM	0,869887073	NILM	SYSMH
C201905148.kfb	NILM	0,894191794	NILM	SYSMH
C201905153.kfb	NILM	0,852672839	NILM	SYSMH
C201905155.kfb	NILM	0,879071588	NILM	SYSMH
C201905157.kfb	NILM	0,704156573	NILM	SYSMH
C201905169.kfb	NILM	0,918574235	NILM	SYSMH
C201905170.kfb	NILM	0,714399496	NILM	SYSMH
C201905173_yan.kfb	NILM	0,83491284	NILM	SYSMH
C201905174.kfb	NILM	0,820166732	NILM	SYSMH
C201905180.kfb	NILM	0,73525394	NILM	SYSMH
C201905187.kfb	NILM	0,894003177	NILM	SYSMH
C201905189.kfb	NILM	0,737281237	NILM	SYSMH
C201905190.kfb	NILM	0,757612559	NILM	SYSMH
C201905191.kfb	NILM	0,794241742	NILM	SYSMH
C201905193.kfb	NILM	0,757296103	NILM	SYSMH
C201905194.kfb	NILM	0,836432034	NILM	SYSMH
C201905197.kfb	NILM	0,727038472	NILM	SYSMH
C201905200.TMAP	NILM	0,888094357	NILM	SYSMH
C201905202.TMAP	NILM	0,953144413	NILM	SYSMH
C201905216.TMAP	NILM	0,928465208	NILM	SYSMH
C201905221.TMAP	NILM	0,949001912	NILM	SYSMH
C201905222.TMAP	NILM	0,927636621	NILM	SYSMH
C201905229.TMAP	NILM	0,940578701	NILM	SYSMH
C201905233.TMAP	NILM	0,614771471	NILM	SYSMH
C201905239.TMAP	NILM	0,921770949	NILM	SYSMH
C201905247.TMAP	NILM	0,830803462	NILM	SYSMH
C201905249.TMAP	NILM	0,904009133	NILM	SYSMH
C201905257.TMAP	NILM	0,81702734	NILM	SYSMH
C201905260.TMAP	NILM	0,967952725	NILM	SYSMH
C201905262.TMAP	NILM	0,902705417	NILM	SYSMH
C201905269.TMAP	NILM	0,943484278	NILM	SYSMH
C201905270.TMAP	ASC	0,409239461	NILM	SYSMH
C201905271.TMAP	NILM	0,918077068	NILM	SYSMH
C201905277.TMAP	NILM	0,924581527	NILM	SYSMH
C201905278.TMAP	NILM	0,963953778	NILM	SYSMH
C201905319.TMAP	NILM	0,890602589	NILM	SYSMH
C201905331.TMAP	NILM	0,888247326	NILM	SYSMH
C201905337_A.TMAP	NILM	0,784571368	NILM	SYSMH
C201905343.TMAP	NILM	0,916148801	NILM	SYSMH
C201905345.TMAP	NILM	0,872637466	NILM	SYSMH
C201905347.TMAP	NILM	0,858566539	NILM	SYSMH
C201905348.TMAP	NILM	0,938408854	NILM	SYSMH
C201905350.TMAP	NILM	0,795407537	NILM	SYSMH
C201905361.TMAP	NILM	0,782066239	NILM	SYSMH
C201905370.TMAP	NILM	0,70224329	NILM	SYSMH
C201905376.TMAP	NILM	0,955996883	NILM	SYSMH
C201905389.TMAP	NILM	0,775527484	NILM	SYSMH
C201905393.TMAP	NILM	0,805067833	NILM	SYSMH
C201905395.TMAP	NILM	0,973263741	NILM	SYSMH
C201905399.TMAP	NILM	0,971662271	NILM	SYSMH
C201905593_H.TMAP	ASC	0,477090247	HSIL	SYSMH
C201905603.TMAP	NILM	0,960048776	NILM	SYSMH
C201905613.TMAP	NILM	0,907958066	NILM	SYSMH
C201905616.TMAP	NILM	0,912536288	NILM	SYSMH
C201905617X_A.TMAP	NILM	0,944118862	NILM	SYSMH
C201905619.TMAP	NILM	0,958347165	NILM	SYSMH
C201905621.TMAP	NILM	0,865248998	NILM	SYSMH
C201905627.TMAP	ASC	0,533345028	NILM	SYSMH
C201905636.TMAP	NILM	0,927888744	NILM	SYSMH
C201905639.TMAP	NILM	0,932872947	NILM	SYSMH
C201905641.TMAP	NILM	0,870862888	NILM	SYSMH
C201905643.TMAP	NILM	0,903448989	NILM	SYSMH
C201905655.TMAP	NILM	0,946655049	NILM	SYSMH
C201905659.TMAP	NILM	0,892678527	NILM	SYSMH
C201905672.TMAP	ASC	0,575072722	NILM	SYSMH
C201905673.TMAP	NILM	0,735673811	NILM	SYSMH
C201905674.TMAP	NILM	0,856866152	NILM	SYSMH
C201905676.TMAP	NILM	0,950821037	NILM	SYSMH
C201905683.TMAP	NILM	0,898994055	NILM	SYSMH
C201905684X_A.TMAP	NILM	0,65455163	ASC	SYSMH
C201905686.TMAP	NILM	0,893541692	NILM	SYSMH
C201905694.TMAP	NILM	0,926821998	NILM	SYSMH
C201905702.TMAP	ASC	0,465393551	NILM	SYSMH
C201905715.TMAP	NILM	0,834752813	NILM	SYSMH
C201905716.TMAP	NILM	0,896115044	NILM	SYSMH
C201905717.TMAP	NILM	0,938781504	NILM	SYSMH
C201905723.TMAP	NILM	0,962283105	NILM	SYSMH
C201905729.TMAP	NILM	0,810201782	NILM	SYSMH
C201905758.TMAP	NILM	0,850984351	NILM	SYSMH
C201905762.TMAP	NILM	0,794064402	NILM	SYSMH
C201905765.TMAP	NILM	0,625734834	NILM	SYSMH
C201905776.TMAP	NILM	0,941136952	NILM	SYSMH
C201905777.TMAP	NILM	0,979858237	NILM	SYSMH
C201905780.TMAP	NILM	0,818663906	NILM	SYSMH
C201905791.TMAP	NILM	0,931168735	NILM	SYSMH
C201905795.TMAP	NILM	0,808003038	NILM	SYSMH
C201905798.TMAP	ASC	0,512426752	NILM	SYSMH
C201905814.TMAP	NILM	0,874096562	NILM	SYSMH
C201905815.TMAP	ASC	0,455339084	NILM	SYSMH
C201905821.TMAP	NILM	0,853542921	NILM	SYSMH
C201905826.TMAP	NILM	0,782872488	NILM	SYSMH
C201905829.TMAP	NILM	0,888631487	NILM	SYSMH
C201905834.TMAP	NILM	0,897669047	NILM	SYSMH
C201905837.TMAP	NILM	0,941426418	NILM	SYSMH
C201905844.TMAP	NILM	0,886326201	NILM	SYSMH
C201905845.TMAP	NILM	0,943243556	NILM	SYSMH
C201905850.TMAP	NILM	0,897210944	NILM	SYSMH
C201905853.TMAP	NILM	0,781533558	NILM	SYSMH
C201905854.TMAP	NILM	0,667886492	NILM	SYSMH
C201905855.TMAP	NILM	0,74800632	NILM	SYSMH
C201905864.TMAP	NILM	0,956677695	NILM	SYSMH
C201905865.TMAP	NILM	0,969478869	NILM	SYSMH
C201905876.TMAP	NILM	0,675400234	NILM	SYSMH
C201905886.TMAP	NILM	0,935942093	NILM	SYSMH
C201905895.TMAP	NILM	0,92062515	NILM	SYSMH
C201905899.TMAP	NILM	0,901172694	NILM	SYSMH
C201905913.TMAP	NILM	0,864167893	NILM	SYSMH
C201905917.TMAP	NILM	0,953750893	NILM	SYSMH
C201905922.TMAP	NILM	0,958265875	NILM	SYSMH
C201905925.TMAP	NILM	0,894474089	NILM	SYSMH
C201905928.TMAP	NILM	0,860426083	NILM	SYSMH
C201905930.TMAP	NILM	0,912592203	NILM	SYSMH
C201905933.TMAP	NILM	0,930219604	NILM	SYSMH
C201905934.TMAP	NILM	0,938676003	NILM	SYSMH
C201905941.TMAP	NILM	0,746391812	NILM	SYSMH
C201905945.TMAP	NILM	0,964463361	NILM	SYSMH
C201905948.TMAP	NILM	0,931262073	NILM	SYSMH
C201905949.TMAP	NILM	0,880439732	NILM	SYSMH
C201905959.TMAP	NILM	0,959224661	NILM	SYSMH
C201905963.TMAP	NILM	0,867673148	NILM	SYSMH
C201905972.TMAP	NILM	0,770018727	NILM	SYSMH
C201905973.TMAP	NILM	0,935313833	NILM	SYSMH
C201905981X_A.TMAP	ASC	0,387942722	ASC	SYSMH
C201905989_xian.TMAP	NILM	0,804688728	NILM	SYSMH
C201905990.TMAP	NILM	0,940570648	NILM	SYSMH
C201906014.TMAP	NILM	0,892850805	NILM	SYSMH
C201906019.TMAP	NILM	0,886010723	NILM	SYSMH
C201906028X_A.TMAP	NILM	0,846033332	NILM	SYSMH
C201906033.TMAP	NILM	0,903247445	NILM	SYSMH
C201906034X_A.TMAP	NILM	0,601212842	NILM	SYSMH
C201906055_xian.TMAP	NILM	0,918677271	NILM	SYSMH
C201906058.TMAP	NILM	0,933507379	NILM	SYSMH
C201906061.TMAP	NILM	0,842888414	NILM	SYSMH
C201906081.TMAP	NILM	0,901192068	NILM	SYSMH
C201906100.TMAP	NILM	0,891983233	NILM	SYSMH
C201906104.TMAP	NILM	0,958190838	NILM	SYSMH
C201906105.TMAP	NILM	0,864955573	NILM	SYSMH
C201906131.TMAP	NILM	0,885578585	NILM	SYSMH
C201906137.TMAP	NILM	0,847977432	NILM	SYSMH
C201906140.TMAP	NILM	0,930962951	NILM	SYSMH
C201906144.TMAP	NILM	0,739675867	NILM	SYSMH
C201906150.TMAP	NILM	0,815895286	NILM	SYSMH
C201906152.TMAP	NILM	0,901672558	NILM	SYSMH
C201906153.TMAP	NILM	0,948329075	NILM	SYSMH
C201906161.TMAP	NILM	0,857963887	NILM	SYSMH
C201906180.TMAP	NILM	0,946542342	NILM	SYSMH
C201906195.TMAP	NILM	0,930524806	NILM	SYSMH
C201906196.TMAP	NILM	0,920721982	NILM	SYSMH
C201906224.TMAP	NILM	0,930206961	NILM	SYSMH
C201906293.TMAP	NILM	0,800348059	NILM	SYSMH
C201906301.TMAP	NILM	0,907015648	NILM	SYSMH
C201906304.TMAP	NILM	0,893858189	NILM	SYSMH
C201906304X_A.TMAP	NILM	0,959326619	NILM	SYSMH
C201906305.TMAP	NILM	0,963198803	NILM	SYSMH
C201906312.TMAP	NILM	0,880286364	NILM	SYSMH
C201906319.TMAP	NILM	0,849747559	NILM	SYSMH
C201906324.TMAP	NILM	0,934997192	NILM	SYSMH
C201906327.TMAP	NILM	0,886948866	NILM	SYSMH
C201906330.TMAP	NILM	0,850422008	NILM	SYSMH
C201906338.TMAP	NILM	0,825068507	NILM	SYSMH
C201906339.TMAP	NILM	0,892884707	NILM	SYSMH
C201906342.TMAP	NILM	0,861594632	NILM	SYSMH
C201906350.TMAP	NILM	0,898545038	NILM	SYSMH
C201906373.TMAP	NILM	0,744840753	NILM	SYSMH
C201906376.TMAP	NILM	0,979137235	NILM	SYSMH
C201906386.TMAP	NILM	0,940327825	NILM	SYSMH
C201906390.TMAP	NILM	0,910779806	NILM	SYSMH
C201906398.TMAP	NILM	0,909777204	NILM	SYSMH
C201906440_L.TMAP	LSIL	0,674528518	LSIL	SYSMH
C201906496_A_H.TMAP	ASC	0,441797833	HSIL	SYSMH
C201906601.TMAP	NILM	0,963925568	NILM	SYSMH
C201906603.TMAP	NILM	0,90871659	NILM	SYSMH
C201906612.TMAP	NILM	0,888842589	NILM	SYSMH
C201906616X_A.TMAP	NILM	0,644726903	ASC	SYSMH
C201906618.TMAP	NILM	0,886149693	NILM	SYSMH
C201906627.TMAP	NILM	0,931073507	NILM	SYSMH
C201906631.TMAP	NILM	0,902088542	NILM	SYSMH
C201906640.TMAP	NILM	0,947480617	NILM	SYSMH
C201906641.TMAP	NILM	0,654785213	NILM	SYSMH
C201906644.TMAP	NILM	0,963895093	NILM	SYSMH
C201906656.TMAP	NILM	0,894735782	NILM	SYSMH
C201906659.TMAP	NILM	0,915197643	NILM	SYSMH
C201906662.TMAP	NILM	0,736415797	NILM	SYSMH
C201906664.TMAP	NILM	0,863604419	NILM	SYSMH
C201906672.TMAP	NILM	0,891135228	NILM	SYSMH
C201906674.TMAP	NILM	0,949772477	NILM	SYSMH
C201906678.TMAP	NILM	0,805317492	NILM	SYSMH
C201906688.TMAP	NILM	0,940437766	NILM	SYSMH
C201906689.TMAP	NILM	0,732582923	NILM	SYSMH
C201906696.TMAP	NILM	0,917883325	NILM	SYSMH
C201906905.TMAP	NILM	0,885822558	NILM	SYSMH
C201906912.TMAP	NILM	0,910963871	NILM	SYSMH
C201906913.TMAP	NILM	0,717152377	NILM	SYSMH
C201906914.TMAP	NILM	0,966326161	NILM	SYSMH
C201906916.TMAP	NILM	0,865277952	NILM	SYSMH
C201906917.TMAP	NILM	0,927722721	NILM	SYSMH
C201906921.TMAP	NILM	0,901280724	NILM	SYSMH
C201906933.TMAP	NILM	0,941942609	NILM	SYSMH
C201906944.TMAP	NILM	0,936516759	NILM	SYSMH
C201906947.TMAP	NILM	0,898552556	NILM	SYSMH
C201906948.TMAP	NILM	0,927500713	NILM	SYSMH
C201906958.TMAP	NILM	0,928254834	NILM	SYSMH
C201906961.TMAP	NILM	0,924857753	NILM	SYSMH
C201906964.TMAP	ASC	0,424591029	NILM	SYSMH
C201906967.TMAP	NILM	0,772976443	NILM	SYSMH
C201906969.TMAP	NILM	0,935482334	NILM	SYSMH
C201906971.TMAP	NILM	0,940825359	NILM	SYSMH
C201906972.TMAP	NILM	0,955793393	NILM	SYSMH
C201906991.TMAP	NILM	0,940999252	NILM	SYSMH
C201907272_A.TMAP	ASC	0,379189584	ASC	SYSMH
C201907352.TMAP	NILM	0,901073852	NILM	SYSMH
C201907354.TMAP	NILM	0,648573514	NILM	SYSMH
C201907404.TMAP	NILM	0,908825756	NILM	SYSMH
C201907410.TMAP	NILM	0,829482755	NILM	SYSMH
C201907417.TMAP	NILM	0,93397689	NILM	SYSMH
C201907425.TMAP	ASC	0,309652301	NILM	SYSMH
C201907426.TMAP	NILM	0,864688494	NILM	SYSMH
C201907427.TMAP	NILM	0,714387533	NILM	SYSMH
C201907432.TMAP	NILM	0,953582424	NILM	SYSMH
C201907435.TMAP	NILM	0,895457845	NILM	SYSMH
C201907441.TMAP	NILM	0,965167771	NILM	SYSMH
C201907453.TMAP	NILM	0,933133628	NILM	SYSMH
C201907458.TMAP	NILM	0,922422358	NILM	SYSMH
C201907464.TMAP	NILM	0,87257202	NILM	SYSMH
C201907466.TMAP	NILM	0,91123237	NILM	SYSMH
C201907467.TMAP	ASC	0,447331431	NILM	SYSMH
C201907468.TMAP	NILM	0,676082717	NILM	SYSMH
C201907471.TMAP	NILM	0,846814436	NILM	SYSMH
C201907474.TMAP	NILM	0,964054995	NILM	SYSMH
C201907475.TMAP	NILM	0,884849347	NILM	SYSMH
C201907478.TMAP	ASC	0,500711932	NILM	SYSMH
C201907484.TMAP	NILM	0,926834902	NILM	SYSMH
C201907488.TMAP	NILM	0,925273867	NILM	SYSMH
C201907489.TMAP	ASC	0,513688428	NILM	SYSMH
C201907490.TMAP	NILM	0,921303002	NILM	SYSMH
C201907493.TMAP	ASC	0,517933735	NILM	SYSMH
C201907499.TMAP	NILM	0,928757427	NILM	SYSMH
C201907531.TMAP	NILM	0,962824515	NILM	SYSMH
C201907580.TMAP	NILM	0,902467118	NILM	SYSMH
C201907636.TMAP	NILM	0,858000687	NILM	SYSMH
C201907686_L.TMAP	ASC	0,417219548	LSIL	SYSMH
C201907756.TMAP	NILM	0,793087802	NILM	SYSMH
C201907764.TMAP	NILM	0,849782686	NILM	SYSMH
C201907935.TMAP	NILM	0,929818222	NILM	SYSMH
C201907937.TMAP	NILM	0,903279977	NILM	SYSMH
C201907962.TMAP	NILM	0,926431806	NILM	SYSMH
C201907982.TMAP	NILM	0,910140068	NILM	SYSMH
C201908003.TMAP	NILM	0,794667033	NILM	SYSMH
C201908004.TMAP	NILM	0,821642662	NILM	SYSMH
C201908006.TMAP	NILM	0,812210168	NILM	SYSMH
C201908020.TMAP	NILM	0,907600599	NILM	SYSMH
C201908021.TMAP	NILM	0,72397102	NILM	SYSMH
C201908032.TMAP	NILM	0,939973688	NILM	SYSMH
C201908043.TMAP	NILM	0,903990831	NILM	SYSMH
C201908053.TMAP	NILM	0,966343526	NILM	SYSMH
C201908060.TMAP	ASC	0,514932695	NILM	SYSMH
C201908063.TMAP	NILM	0,808167017	NILM	SYSMH
C201908066.TMAP	NILM	0,864599717	NILM	SYSMH
C201908079.TMAP	NILM	0,945481181	NILM	SYSMH
C201908080.TMAP	NILM	0,955070195	NILM	SYSMH
C201908081_xian.TMAP	NILM	0,93266231	NILM	SYSMH
C201908083.TMAP	NILM	0,617929833	NILM	SYSMH
C201908090.TMAP	NILM	0,951362607	NILM	SYSMH
C201908096.TMAP	NILM	0,931448374	NILM	SYSMH
C201908097.TMAP	NILM	0,956303312	NILM	SYSMH
C201908541.TMAP	NILM	0,929371598	NILM	SYSMH
C201908563.TMAP	NILM	0,606835712	NILM	SYSMH
C201909205.TMAP	NILM	0,839114622	NILM	SYSMH
C201909208.TMAP	NILM	0,895734319	NILM	SYSMH
C201909213.TMAP	NILM	0,896242975	NILM	SYSMH
C201909214.TMAP	NILM	0,897510974	NILM	SYSMH
C201909220.TMAP	NILM	0,884933755	NILM	SYSMH
C201909221.TMAP	NILM	0,83709126	NILM	SYSMH
C201909230.TMAP	NILM	0,877538454	NILM	SYSMH
C201909232.TMAP	NILM	0,825714599	NILM	SYSMH
C201909234.TMAP	NILM	0,705389285	NILM	SYSMH
C201909236.TMAP	NILM	0,860842718	NILM	SYSMH
C201909240.TMAP	NILM	0,908596199	NILM	SYSMH
C201909241.TMAP	NILM	0,95535623	NILM	SYSMH
C201909246.TMAP	NILM	0,854809475	NILM	SYSMH
C201909250.TMAP	NILM	0,735497299	NILM	SYSMH
C201909253.TMAP	NILM	0,929823359	NILM	SYSMH
C201909255.TMAP	NILM	0,808496666	NILM	SYSMH
C201909262.TMAP	NILM	0,894020312	NILM	SYSMH
C201909263.TMAP	NILM	0,900254468	NILM	SYSMH
C201909267.TMAP	NILM	0,792373394	NILM	SYSMH
C201909270.TMAP	NILM	0,802197483	NILM	SYSMH
C201909271.TMAP	NILM	0,913387092	NILM	SYSMH
C201909275.TMAP	NILM	0,897167483	NILM	SYSMH
C201909277.TMAP	NILM	0,790839472	NILM	SYSMH
C201909284.TMAP	NILM	0,947084963	NILM	SYSMH
C201909286.TMAP	NILM	0,769865041	NILM	SYSMH
C201909294.TMAP	NILM	0,796223621	NILM	SYSMH
C201909402_xian.TMAP	ASC	0,561886978	NILM	SYSMH
C201909411.TMAP	NILM	0,615554901	NILM	SYSMH
C201909416_A.TMAP	NILM	0,840368015	NILM	SYSMH
C201909423.TMAP	NILM	0,780780506	NILM	SYSMH
C201909434.TMAP	NILM	0,891991548	NILM	SYSMH
C201909435.TMAP	NILM	0,776257579	NILM	SYSMH
C201909436_xian.TMAP	NILM	0,825554961	NILM	SYSMH
C201909449.TMAP	NILM	0,9413156	NILM	SYSMH
C201909453.TMAP	NILM	0,908617497	NILM	SYSMH
C201909454_xian.TMAP	NILM	0,972886061	NILM	SYSMH
C201909458.TMAP	NILM	0,91182058	NILM	SYSMH
C201909463.TMAP	NILM	0,868396733	NILM	SYSMH
C201909465.TMAP	NILM	0,896720346	NILM	SYSMH
C201909472.TMAP	NILM	0,845001141	NILM	SYSMH
C201909475.TMAP	NILM	0,949994896	NILM	SYSMH
C201909478.TMAP	NILM	0,891421846	NILM	SYSMH
C201909482.TMAP	NILM	0,952943061	NILM	SYSMH
C201909502.TMAP	NILM	0,937355148	NILM	SYSMH
C201909505.TMAP	NILM	0,850026271	NILM	SYSMH
C201909509.TMAP	NILM	0,962786271	NILM	SYSMH
C201909510.TMAP	NILM	0,911652747	NILM	SYSMH
C201909533.TMAP	NILM	0,828491831	NILM	SYSMH
C201909538.TMAP	NILM	0,925080985	NILM	SYSMH
C201909544.TMAP	NILM	0,600822363	NILM	SYSMH
C201909546_A.TMAP	ASC	0,398891827	NILM	SYSMH
C201909576.TMAP	NILM	0,741665105	NILM	SYSMH
C201909578.TMAP	NILM	0,950018035	NILM	SYSMH
C201909585.TMAP	NILM	0,948429646	NILM	SYSMH
C201909591.TMAP	ASC	0,392906425	NILM	SYSMH
C201909593.TMAP	NILM	0,771469059	NILM	SYSMH
C201909609.TMAP	NILM	0,900755222	NILM	SYSMH
C201909612.TMAP	NILM	0,852088432	NILM	SYSMH
C201909615.TMAP	NILM	0,939159994	NILM	SYSMH
C201909736_A.TMAP	NILM	0,897053124	NILM	SYSMH
C201910309.TMAP	NILM	0,869109094	NILM	SYSMH
C201910346_L.TMAP	LSIL	0,689571338	LSIL	SYSMH
C201910829_L.TMAP	NILM	0,749255001	LSIL	SYSMH
C201910912.TMAP	NILM	0,975255604	NILM	SYSMH
C201910932.TMAP	NILM	0,888804426	NILM	SYSMH
C201911261_CC.TMAP	NILM	0,88068475	NILM	SYSMH
C201911512_A.TMAP	ASC	0,398826155	ASC	SYSMH
C201911536_A.TMAP	NILM	0,835699097	NILM	SYSMH
C201911816_A.TMAP	ASC	0,345980752	ASC	SYSMH
C201911905_A.TMAP	ASC	0,380040761	ASC	SYSMH
C201912031_L.TMAP	LSIL	0,806768929	LSIL	SYSMH
C201912184_H.tiff	ASC	0,574564064	NILM	SYSMH
C201912833.TMAP	NILM	0,865807423	NILM	SYSMH
C201912839.TMAP	ASC	0,506659093	NILM	SYSMH
C201912842.TMAP	NILM	0,918753494	NILM	SYSMH
C201912847.TMAP	NILM	0,965865315	NILM	SYSMH
C201912960.TMAP	NILM	0,674500595	NILM	SYSMH
C201912971.TMAP	NILM	0,923384134	NILM	SYSMH
C201912986.TMAP	NILM	0,892410617	NILM	SYSMH
C201912990.TMAP	ASC	0,290970319	NILM	SYSMH
C201912997.TMAP	NILM	0,830459091	NILM	SYSMH
C201913108.TMAP	NILM	0,973524913	NILM	SYSMH
C201913117.TMAP	NILM	0,885400024	NILM	SYSMH
C201913123.TMAP	NILM	0,898737718	NILM	SYSMH
C201913127.TMAP	NILM	0,812063311	NILM	SYSMH
C201913129.TMAP	ASC	0,55007603	NILM	SYSMH
C201913504_H.TMAP	ASC	0,432430482	HSIL	SYSMH
C201913567_L_xian.TMAP	ASC	0,598859117	LSIL	SYSMH
C201913627_A.TMAP	ASC	0,400498772	ASC	SYSMH
C201914132_L_M.tiff	LSIL	0,630079757	LSIL	SYSMH
C201914757_L.TMAP	ASC	0,537842318	LSIL	SYSMH
C201914843_L.TMAP	ASC	0,34913432	LSIL	SYSMH
C201914864_A.TMAP	ASC	0,40920109	ASC	SYSMH
C201914913_A.TMAP	NILM	0,901746376	NILM	SYSMH
C201915003_A.TMAP	NILM	0,862711469	ASC	SYSMH
C201915135_A.TMAP	ASC	0,456841575	ASC	SYSMH
C201915177_A.TMAP	NILM	0,864247987	NILM	SYSMH
C201915229_A.TMAP	ASC	0,539101125	ASC	SYSMH
C201915780_L.TMAP	ASC	0,408338333	LSIL	SYSMH
C201915791_L_A_H.tiff	LSIL	0,699451815	HSIL	SYSMH
C201915868_H_M.TMAP	ASC	0,593346958	HSIL	SYSMH
C201915887_A.TMAP	ASC	0,517669625	ASC	SYSMH
C201915945_A_H.TMAP	ASC	0,345660374	HSIL	SYSMH
C201916043_H.TMAP	HSIL	0,728936008	HSIL	SYSMH
C201916205_M_L_A_H.TMAP	ASC	0,40438494	HSIL	SYSMH
C201916558_A.TMAP	ASC	0,432812743	ASC	SYSMH
C201916628_H.TMAP	HSIL	0,624227223	HSIL	SYSMH
C201916631_A.TMAP	ASC	0,294055838	ASC	SYSMH
C201916679_A.TMAP	ASC	0,315167918	NILM	SYSMH
C201916994_A.TMAP	ASC	0,455643639	ASC	SYSMH
C201917034_L.TMAP	ASC	0,540928877	LSIL	SYSMH
C201917128_L.TMAP	ASC	0,584230066	LSIL	SYSMH
C201917597_SCC.tiff	HSIL	0,680171926	HSIL	SYSMH
C201918184_A.TMAP	ASC	0,440488727	ASC	SYSMH
C201918442_L.TMAP	LSIL	0,615279962	LSIL	SYSMH
C201918755_H.TMAP	HSIL	0,840587861	HSIL	SYSMH
H_03_17_16.tif	HSIL	0,994545692	HSIL	SYSMH
H_03_19_09.tif	ASC	0,559503039	HSIL	SYSMH
H_H_2018_05_15_12_53_42.tif	HSIL	0,951414612	HSIL	SYSMH
H_H_2018_05_21_15_53_57.tif	ASC	0,435982662	HSIL	SYSMH
HW_H_2018_05_09_16_33_25.tif	HSIL	0,887899352	HSIL	SYSMH
L_03_13_14.tif	LSIL	0,82515287	LSIL	SYSMH
L_03_19_12.tif	LSIL	0,841900872	LSIL	SYSMH
L201815670L.tif	ASC	0,41253382	LSIL	SYSMH
L201816131H.tif	HSIL	0,622326621	HSIL	SYSMH
L201816485H_CA.tif	HSIL	0,833073015	HSIL	SYSMH
L201816631L.tif	LSIL	0,692634627	LSIL	SYSMH
L201817054L.tif	LSIL	0,741117543	LSIL	SYSMH
L201817566L.tif	LSIL	0,9120309	LSIL	SYSMH
L201818116L.tif	ASC	0,428667728	LSIL	SYSMH
L201818894H.tif	ASC	0,461235462	HSIL	SYSMH
L201819144L.tif	LSIL	0,738927108	LSIL	SYSMH
L201820839_LSIL_2019_01_04_15_44_57_2.tif	LSIL	0,690233639	NILM	SYSMH
L201821062L.tif	NILM	0,76686218	LSIL	SYSMH
L201822396_LSIL_2019_01_04_16_18_57_2.tif	LSIL	0,864250383	LSIL	SYSMH
L201900098_L_A_H.TMAP	ASC	0,482216437	HSIL	SYSMH
L201902462H.tif	HSIL	0,790903421	HSIL	SYSMH
L201903403_H.TMAP	HSIL	0,784127381	HSIL	SYSMH
L201904056_H.tif	HSIL	0,905826551	HSIL	SYSMH
L201904506_A.TMAP	ASC	0,356433874	ASC	SYSMH
L201904915_A_H.TMAP	NILM	0,604366388	HSIL	SYSMH
L201906402_A.TMAP	ASC	0,456604037	ASC	SYSMH
L201906827_A.TMAP	ASC	0,382720868	ASC	SYSMH
L201906966_A.TMAP	ASC	0,395087374	ASC	SYSMH
L201907615_A.TMAP	NILM	0,798379154	NILM	SYSMH
L201908989_A.TMAP	NILM	0,707173456	NILM	SYSMH
L201909156_L.TMAP	LSIL	0,8227187	LSIL	SYSMH
L201909158L.TMAP	LSIL	0,845205789	LSIL	SYSMH
L201909378_A.TMAP	ASC	0,427571226	ASC	SYSMH
L201909706_A.TMAP	ASC	0,348682554	ASC	SYSMH
L201910297_L.TMAP	LSIL	0,828110249	LSIL	SYSMH
L201910303_A.TMAP	ASC	0,303515792	ASC	SYSMH
L201911905_A.TMAP	ASC	0,346165448	ASC	SYSMH
L201912222_A.TMAP	ASC	0,280280646	ASC	SYSMH
L201912903_A.TMAP	ASC	0,490728806	NILM	SYSMH
L201914864_A.TMAP	ASC	0,358805636	ASC	SYSMH
L201915075H.TMAP	ASC	0,549804807	HSIL	SYSMH
L201915784_A.TMAP	NILM	0,636116768	ASC	SYSMH
L201917047L.TMAP	LSIL	0,817495879	LSIL	SYSMH
L201917585L.TMAP	LSIL	0,613448245	LSIL	SYSMH
L201918097L.TMAP	ASC	0,59040991	LSIL	SYSMH
L201918620_H.TMAP	ASC	0,403419038	HSIL	SYSMH
L201919606_L.TMAP	LSIL	0,769702479	LSIL	SYSMH
L201920116_H.TMAP	ASC	0,447989725	HSIL	SYSMH
L201920449_L.TMAP	LSIL	0,787576468	LSIL	SYSMH
L201920457_A.TMAP	ASC	0,348272933	ASC	SYSMH
L201920702_A.TMAP	ASC	0,390080993	ASC	SYSMH
L201921057_L.TMAP	ASC	0,411351531	LSIL	SYSMH
[truncated: 1,353 more rows]
