# Supplementary material for: Artificial intelligence enables precision diagnosis of cervical cytology grades and cervical cancer
Source: Nat Commun. 2024 May 22;15:4369. doi: 10.1038/s41467-024-48705-3 (PMC11111770; doi:10.1038/s41467-024-48705-3)
Supplement: Supplementary file 4 — Source Data [file 41467_2024_48705_MOESM4_ESM.zip › Source Data/Figure 7. Comparisons of diagnostic performance of the AICCS alone, cytopathologists, and AICCS-assisted cytopathologists in the randomized controlled trial./Fig 7.xls]

## Sheet: Fig 7A
pID	pre	ture	group
V202003978	0.500048	1	AI
V202005018	0.597976	1	AI
V202005825	0.349159	1	AI
L202012215	0.354834	1	AI
V202004348	0.37563	1	AI
V202006768	0.724371	1	AI
V202006935	0.300302	1	AI
L202013895	0.922683	1	AI
L202012103	0.9263	1	AI
L202012962	0.625851	1	AI
L202013084	0.888582	1	AI
L202013514	0.707368	1	AI
L202013783	0.545925	1	AI
V202006004	0.629398	1	AI
V202006239	0.824607	1	AI
V202006551	0.840594	1	AI
B2002210	0.021897	0	AI
B2002246	0.046942	0	AI
B2002344	0.025441	0	AI
B2002362	0.066228	0	AI
B2002479	0.156568	0	AI
B2002486	0.023346	0	AI
L202009709	0.643378	0	AI
L202009856	0.326295	0	AI
L202010114	0.12368	0	AI
L202010164	0.556774	0	AI
L202010231	0.059864	0	AI
L202010440	0.075688	0	AI
L202010485	0.429057	0	AI
L202010580	0.041832	0	AI
L202010624	0.30814	0	AI
L202010699	0.048767	0	AI
L202010918	0.025503	0	AI
L202011104	0.13457	0	AI
L202011473	0.25965	0	AI
L202011737	0.103671	0	AI
L202011926	0.141562	0	AI
L202012044	0.080655	0	AI
L202012045	0.191298	0	AI
L202012050	0.045162	0	AI
L202012051	0.073653	0	AI
L202012052	0.187526	0	AI
L202012057	0.205637	0	AI
L202012058	0.029528	0	AI
L202012059	0.113457	0	AI
L202012067	0.194671	0	AI
L202012068	0.053519	0	AI
L202012074	0.210167	0	AI
L202012075	0.110589	0	AI
L202012094	0.027262	0	AI
L202012096	0.136042	0	AI
L202012097	0.033289	0	AI
L202012098	0.045088	0	AI
L202012100	0.069838	0	AI
L202012104	0.091481	0	AI
L202012115	0.121818	0	AI
L202012120	0.059009	0	AI
L202012122	0.125836	0	AI
L202012126	0.116405	0	AI
L202012129	0.064408	0	AI
L202012131	0.100403	0	AI
L202012133	0.253305	0	AI
L202012135	0.071056	0	AI
L202012142	0.111787	0	AI
L202012167	0.04747	0	AI
L202012192	0.105541	0	AI
L202012198	0.145726	0	AI
L202012200	0.276289	0	AI
L202012202	0.082314	0	AI
L202012203	0.01922	0	AI
L202012204	0.216002	0	AI
L202012206	0.558346	0	AI
L202012208	0.063689	0	AI
L202012212	0.06828	0	AI
L202012214	0.256598	0	AI
L202012217	0.096924	0	AI
L202012269	0.050894	0	AI
L202012272	0.08212	0	AI
L202012274	0.330357	0	AI
L202012275	0.120715	0	AI
L202012278	0.121236	0	AI
L202012283	0.095683	0	AI
L202012285	0.613119	0	AI
L202012287	0.136798	0	AI
L202012289	0.026251	0	AI
L202012293	0.046084	0	AI
L202012345	0.021262	0	AI
L202012348	0.451166	0	AI
L202012490	0.073216	0	AI
L202012696	0.278107	0	AI
L202012871	0.151217	0	AI
L202012958	0.197589	0	AI
L202013055	0.69703	0	AI
L202013210	0.076232	0	AI
L202013211	0.644431	0	AI
L202013870	0.108197	0	AI
L202013931	0.304944	0	AI
L202014141	0.218591	0	AI
L202014311	0.361484	0	AI
L202014421	0.051438	0	AI
L202014424	0.064792	0	AI
L202014481	0.050068	0	AI
L202014482	0.040406	0	AI
L202014676	0.260904	0	AI
L202014677	0.295503	0	AI
L202014678	0.280987	0	AI
L202014908	0.385968	0	AI
L202015072	0.136342	0	AI
L202015149	0.103625	0	AI
L202015584	0.086115	0	AI
V202003869	0.15573	0	AI
V202004045	0.098269	0	AI
V202004125	0.108751	0	AI
V202004236	0.097558	0	AI
V202004237	0.148025	0	AI
V202004284	0.620887	0	AI
V202004310	0.252968	0	AI
V202004333	0.513653	0	AI
V202004370	0.096957	0	AI
V202004383	0.697628	0	AI
V202004385	0.360177	0	AI
V202004465	0.111022	0	AI
V202004466	0.038685	0	AI
V202004499	0.130413	0	AI
V202004560	0.444703	0	AI
V202004591	0.110495	0	AI
V202004604	0.024479	0	AI
V202004676	0.022142	0	AI
V202004720	0.126201	0	AI
V202004722	0.052924	0	AI
V202004724	0.140256	0	AI
V202004758	0.034183	0	AI
V202004788	0.58151	0	AI
V202004789	0.153398	0	AI
V202004790	0.695863	0	AI
V202004791	0.029409	0	AI
V202004830	0.037478	0	AI
V202004831	0.112804	0	AI
V202004918	0.137613	0	AI
V202004964	0.09418	0	AI
V202004987	0.259431	0	AI
V202004998	0.055594	0	AI
V202004999	0.030464	0	AI
V202005031	0.116405	0	AI
V202005053	0.034127	0	AI
V202005054	0.132773	0	AI
V202005168	0.058109	0	AI
V202005169	0.442843	0	AI
V202005170	0.576564	0	AI
V202005206	0.049213	0	AI
V202005308	0.152058	0	AI
V202005311	0.658861	0	AI
V202005355	0.663869	0	AI
V202005356	0.109208	0	AI
V202005359	0.042032	0	AI
V202005361	0.04858	0	AI
V202005363	0.11949	0	AI
V202005405	0.320394	0	AI
V202005406	0.105598	0	AI
V202005407	0.514518	0	AI
V202005411	0.080727	0	AI
V202005439	0.606248	0	AI
V202005452	0.595189	0	AI
V202005453	0.131341	0	AI
V202005454	0.05433	0	AI
V202005505	0.151669	0	AI
V202005509	0.036687	0	AI
V202005510	0.071986	0	AI
V202005511	0.042907	0	AI
V202005549	0.047678	0	AI
V202005551	0.31418	0	AI
V202005607	0.663823	0	AI
V202005672	0.477115	0	AI
V202005709	0.32821	0	AI
V202005747	0.29569	0	AI
V202005778	0.102844	0	AI
V202005779	0.319526	0	AI
V202005927	0.453328	0	AI
V202005933	0.53061	0	AI
V202006111	0.360687	0	AI
V202006112	0.130362	0	AI
V202006146	0.11039	0	AI
V202006168	0.289504	0	AI
V202006228	0.112853	0	AI
V202006262	0.237869	0	AI
V202006299	0.181221	0	AI
V202006316	0.316875	0	AI
V202006317	0.04784	0	AI
V202006477	0.233126	0	AI
V202006479	0.146609	0	AI
V202006559	0.22346	0	AI
V202006563	0.265345	0	AI
V202006573	0.053925	0	AI
V202006628	0.217671	0	AI
V202006657	0.388841	0	AI
V202006688	0.615428	0	AI
V202006722	0.08855	0	AI
V202006888	0.093776	0	AI
V202006891	0.200414	0	AI
V202006893	0.533868	0	AI
V202006958	0.084342	0	AI
L202014425	1	1	Screeners
L202013421	1	1	Screeners
V202004164	1	1	Screeners
V202004322	1	1	Screeners
V202005351	1	1	Screeners
V202004382	1	1	Screeners
V202005610	1	1	Screeners
V202005792	1	1	Screeners
V202005531	1	1	Screeners
L202011356	1	0	Screeners
V202005364	1	0	Screeners
V202006230	1	0	Screeners
V202006691	1	1	Screeners
V202006002	1	1	Screeners
V202006074	1	1	Screeners
L202014018	1	1	Screeners
L202014680	1	1	Screeners
V202005883	0	1	Screeners
V202006041	0	1	Screeners
B2002477	0	0	Screeners
L202010312	0	0	Screeners
L202010319	0	0	Screeners
L202011471	0	0	Screeners
L202011787	0	0	Screeners
L202012039	0	0	Screeners
L202012106	0	0	Screeners
L202012125	0	0	Screeners
L202012128	0	0	Screeners
L202012218	0	0	Screeners
L202012286	0	0	Screeners
L202012290	0	0	Screeners
L202012295	0	0	Screeners
L202012343	0	0	Screeners
L202012346	0	0	Screeners
L202013872	0	0	Screeners
L202014014	0	0	Screeners
L202014762	0	0	Screeners
L202014830	0	0	Screeners
L202014965	0	0	Screeners
L202014966	0	0	Screeners
L202015143	0	0	Screeners
L202015223	0	0	Screeners
L202015582	0	0	Screeners
L202015583	0	0	Screeners
V202003897	0	0	Screeners
V202004047	0	0	Screeners
V202004127	0	0	Screeners
V202004323	0	0	Screeners
V202004590	0	0	Screeners
V202004603	0	0	Screeners
V202004605	0	0	Screeners
V202004680	0	0	Screeners
V202004721	0	0	Screeners
V202005287	0	0	Screeners
V202005293	0	0	Screeners
V202005348	0	0	Screeners
V202005354	0	0	Screeners
V202005366	0	0	Screeners
V202005412	0	0	Screeners
V202005415	0	0	Screeners
V202005450	0	0	Screeners
V202005457	0	0	Screeners
V202005507	0	0	Screeners
V202005671	0	0	Screeners
V202005674	0	0	Screeners
V202006036	0	0	Screeners
V202006082	0	0	Screeners
V202006478	0	0	Screeners
V202006480	0	0	Screeners
V202006584	0	0	Screeners
V202006677	0	0	Screeners
V202006757	0	0	Screeners
V202006758	0	0	Screeners
V202006765	0	0	Screeners
V202006809	0	0	Screeners
V202006852	0	0	Screeners
B2002232	0	0	Screeners
L202010915	0	0	Screeners
L202012037	0	0	Screeners
L202012040	0	0	Screeners
L202012043	0	0	Screeners
L202012046	0	0	Screeners
L202012049	0	0	Screeners
L202012055	0	0	Screeners
L202012113	0	0	Screeners
L202012130	0	0	Screeners
L202012190	0	0	Screeners
L202012201	0	0	Screeners
L202012220	0	0	Screeners
L202012280	0	0	Screeners
L202012340	0	0	Screeners
L202012363	0	0	Screeners
L202012367	0	0	Screeners
L202012863	0	0	Screeners
L202013145	0	0	Screeners
L202013147	0	0	Screeners
L202013148	0	0	Screeners
L202013208	0	0	Screeners
L202013281	0	0	Screeners
L202013344	0	0	Screeners
L202013594	0	0	Screeners
L202014015	0	0	Screeners
L202014140	0	0	Screeners
L202014312	0	0	Screeners
L202014324	0	0	Screeners
L202014609	0	0	Screeners
L202014763	0	0	Screeners
V202003996	0	0	Screeners
V202004528	0	0	Screeners
V202004558	0	0	Screeners
V202004565	0	0	Screeners
V202004674	0	0	Screeners
V202004792	0	0	Screeners
V202004819	0	0	Screeners
V202004829	0	0	Screeners
V202004832	0	0	Screeners
V202004833	0	0	Screeners
V202004919	0	0	Screeners
V202004931	0	0	Screeners
V202005352	0	0	Screeners
V202005421	0	0	Screeners
V202005508	0	0	Screeners
V202005553	0	0	Screeners
V202005673	0	0	Screeners
V202005887	0	0	Screeners
V202005915	0	0	Screeners
V202005916	0	0	Screeners
V202005969	0	0	Screeners
V202006073	0	0	Screeners
V202006392	0	0	Screeners
V202006503	0	0	Screeners
V202006552	0	0	Screeners
V202006587	0	0	Screeners
V202006656	0	0	Screeners
V202007306	0	0	Screeners
B2002363	0	0	Screeners
L202010313	0	0	Screeners
L202010859	0	0	Screeners
L202011052	0	0	Screeners
L202011298	0	0	Screeners
L202011361	0	0	Screeners
L202011472	0	0	Screeners
L202011736	0	0	Screeners
L202012053	0	0	Screeners
L202012056	0	0	Screeners
L202012061	0	0	Screeners
L202012110	0	0	Screeners
L202012117	0	0	Screeners
L202012123	0	0	Screeners
L202012124	0	0	Screeners
L202012193	0	0	Screeners
L202012195	0	0	Screeners
L202012199	0	0	Screeners
L202012213	0	0	Screeners
L202012265	0	0	Screeners
L202012266	0	0	Screeners
L202012270	0	0	Screeners
L202012282	0	0	Screeners
L202012294	0	0	Screeners
L202012314	0	0	Screeners
L202012347	0	0	Screeners
L202012360	0	0	Screeners
L202012362	0	0	Screeners
L202012364	0	0	Screeners
L202012421	0	0	Screeners
L202013682	0	0	Screeners
L202014313	0	0	Screeners
L202014314	0	0	Screeners
L202014611	0	0	Screeners
L202014836	0	0	Screeners
V202003898	0	0	Screeners
V202003977	0	0	Screeners
V202004189	0	0	Screeners
V202004202	0	0	Screeners
V202004235	0	0	Screeners
V202004498	0	0	Screeners
V202004675	0	0	Screeners
V202004867	0	0	Screeners
V202005138	0	0	Screeners
V202005176	0	0	Screeners
V202005203	0	0	Screeners
V202005309	0	0	Screeners
V202005353	0	0	Screeners
V202005358	0	0	Screeners
V202005362	0	0	Screeners
V202005365	0	0	Screeners
V202005404	0	0	Screeners
V202005408	0	0	Screeners
V202005413	0	0	Screeners
V202005414	0	0	Screeners
V202005449	0	0	Screeners
V202005458	0	0	Screeners
V202005552	0	0	Screeners
V202005561	0	0	Screeners
V202005605	0	0	Screeners
V202005782	0	0	Screeners
V202005838	0	0	Screeners
V202005917	0	0	Screeners
V202005997	0	0	Screeners
V202006192	0	0	Screeners
V202006263	0	0	Screeners
V202006789	0	0	Screeners
V202006887	0	0	Screeners
L202012162	1	1	AI+screeners
V202006689	1	1	AI+screeners
L202009854	1	1	AI+screeners
L202013932	1	1	AI+screeners
L202014486	1	1	AI+screeners
V202004930	1	1	AI+screeners
V202006759	1	1	AI+screeners
L202010975	1	1	AI+screeners
V202006517	1	1	AI+screeners
V202007308	1	1	AI+screeners
V202007309	1	1	AI+screeners
V202005710	1	1	AI+screeners
B2002245	1	1	AI+screeners
L202012105	1	1	AI+screeners
V202004424	1	1	AI+screeners
V202004286	1	0	AI+screeners
V202005926	1	0	AI+screeners
L202009708	0	0	AI+screeners
L202009855	0	0	AI+screeners
L202010165	0	0	AI+screeners
L202010486	0	0	AI+screeners
L202010581	0	0	AI+screeners
L202011297	0	0	AI+screeners
L202012034	0	0	AI+screeners
L202012036	0	0	AI+screeners
L202012047	0	0	AI+screeners
L202012121	0	0	AI+screeners
L202012132	0	0	AI+screeners
L202012168	0	0	AI+screeners
L202012194	0	0	AI+screeners
L202012196	0	0	AI+screeners
L202012211	0	0	AI+screeners
L202012219	0	0	AI+screeners
L202012271	0	0	AI+screeners
L202012291	0	0	AI+screeners
L202012313	0	0	AI+screeners
L202012361	0	0	AI+screeners
L202012365	0	0	AI+screeners
L202012366	0	0	AI+screeners
L202012574	0	0	AI+screeners
L202012695	0	0	AI+screeners
L202013506	0	0	AI+screeners
L202013683	0	0	AI+screeners
L202014228	0	0	AI+screeners
L202014684	0	0	AI+screeners
L202015548	0	0	AI+screeners
V202004030	0	0	AI+screeners
V202004154	0	0	AI+screeners
V202004309	0	0	AI+screeners
V202004349	0	0	AI+screeners
V202004529	0	0	AI+screeners
V202004559	0	0	AI+screeners
V202004634	0	0	AI+screeners
V202004723	0	0	AI+screeners
V202004757	0	0	AI+screeners
V202004869	0	0	AI+screeners
V202004884	0	0	AI+screeners
V202004965	0	0	AI+screeners
V202005030	0	0	AI+screeners
V202005095	0	0	AI+screeners
V202005171	0	0	AI+screeners
V202005212	0	0	AI+screeners
V202005246	0	0	AI+screeners
V202005310	0	0	AI+screeners
V202005360	0	0	AI+screeners
V202005451	0	0	AI+screeners
V202005459	0	0	AI+screeners
V202005460	0	0	AI+screeners
V202005480	0	0	AI+screeners
V202005512	0	0	AI+screeners
V202005545	0	0	AI+screeners
V202005555	0	0	AI+screeners
V202005606	0	0	AI+screeners
V202006024	0	0	AI+screeners
V202006072	0	0	AI+screeners
V202006096	0	0	AI+screeners
V202006326	0	0	AI+screeners
V202006400	0	0	AI+screeners
V202006516	0	0	AI+screeners
V202006561	0	0	AI+screeners
V202006583	0	0	AI+screeners
V202006627	0	0	AI+screeners
V202006766	0	0	AI+screeners
V202006808	0	0	AI+screeners
V202006810	0	0	AI+screeners
V202006883	0	0	AI+screeners
V202006907	0	0	AI+screeners
V202007305	0	0	AI+screeners
B2002213	0	0	AI+screeners
L202010031	0	0	AI+screeners
L202010364	0	0	AI+screeners
L202010702	0	0	AI+screeners
L202010974	0	0	AI+screeners
L202011296	0	0	AI+screeners
L202012038	0	0	AI+screeners
L202012041	0	0	AI+screeners
L202012048	0	0	AI+screeners
L202012101	0	0	AI+screeners
L202012116	0	0	AI+screeners
L202012137	0	0	AI+screeners
L202012163	0	0	AI+screeners
L202012207	0	0	AI+screeners
L202012209	0	0	AI+screeners
L202012216	0	0	AI+screeners
L202012267	0	0	AI+screeners
L202012277	0	0	AI+screeners
L202012279	0	0	AI+screeners
L202012281	0	0	AI+screeners
L202012296	0	0	AI+screeners
L202012316	0	0	AI+screeners
L202012341	0	0	AI+screeners
L202012572	0	0	AI+screeners
L202012864	0	0	AI+screeners
L202013345	0	0	AI+screeners
L202013679	0	0	AI+screeners
L202014086	0	0	AI+screeners
L202014608	0	0	AI+screeners
L202014964	0	0	AI+screeners
L202015147	0	0	AI+screeners
L202015148	0	0	AI+screeners
L202015581	0	0	AI+screeners
V202003896	0	0	AI+screeners
V202003939	0	0	AI+screeners
V202003940	0	0	AI+screeners
V202004006	0	0	AI+screeners
V202004381	0	0	AI+screeners
V202004384	0	0	AI+screeners
V202004452	0	0	AI+screeners
V202004497	0	0	AI+screeners
V202004602	0	0	AI+screeners
V202004677	0	0	AI+screeners
V202004787	0	0	AI+screeners
V202005284	0	0	AI+screeners
V202005357	0	0	AI+screeners
V202005393	0	0	AI+screeners
V202005456	0	0	AI+screeners
V202005513	0	0	AI+screeners
V202005546	0	0	AI+screeners
V202005550	0	0	AI+screeners
V202005746	0	0	AI+screeners
V202005748	0	0	AI+screeners
V202005824	0	0	AI+screeners
V202005860	0	0	AI+screeners
V202005885	0	0	AI+screeners
V202006229	0	0	AI+screeners
V202006295	0	0	AI+screeners
V202006344	0	0	AI+screeners
V202006393	0	0	AI+screeners
V202006444	0	0	AI+screeners
V202006574	0	0	AI+screeners
V202006586	0	0	AI+screeners
V202006626	0	0	AI+screeners
V202006678	0	0	AI+screeners
V202006690	0	0	AI+screeners
V202006767	0	0	AI+screeners
V202006842	0	0	AI+screeners
V202007307	0	0	AI+screeners
B2002465	0	0	AI+screeners
L202009707	0	0	AI+screeners
L202010166	0	0	AI+screeners
L202010314	0	0	AI+screeners
L202010757	0	0	AI+screeners
L202011658	0	0	AI+screeners
L202012033	0	0	AI+screeners
L202012042	0	0	AI+screeners
L202012054	0	0	AI+screeners
L202012099	0	0	AI+screeners
L202012102	0	0	AI+screeners
L202012111	0	0	AI+screeners
L202012136	0	0	AI+screeners
L202012205	0	0	AI+screeners
L202012210	0	0	AI+screeners
L202012284	0	0	AI+screeners
L202012288	0	0	AI+screeners
L202012292	0	0	AI+screeners
L202012344	0	0	AI+screeners
L202012407	0	0	AI+screeners
L202012691	0	0	AI+screeners
L202013209	0	0	AI+screeners
L202014145	0	0	AI+screeners
L202014317	0	0	AI+screeners
L202015142	0	0	AI+screeners
L202015146	0	0	AI+screeners
V202004046	0	0	AI+screeners
V202004165	0	0	AI+screeners
V202004681	0	0	AI+screeners
V202004868	0	0	AI+screeners
V202004966	0	0	AI+screeners
V202005129	0	0	AI+screeners
V202005178	0	0	AI+screeners
V202005403	0	0	AI+screeners
V202005410	0	0	AI+screeners
V202005455	0	0	AI+screeners
V202005514	0	0	AI+screeners
V202005544	0	0	AI+screeners
V202005675	0	0	AI+screeners
V202005884	0	0	AI+screeners
V202005886	0	0	AI+screeners
V202005918	0	0	AI+screeners
V202006187	0	0	AI+screeners
V202006560	0	0	AI+screeners
V202006957	0	0	AI+screeners
V202006959	0	0	AI+screeners
L202011657	0	0	AI+screeners

## Sheet: Fig 7B AI ASC-US+
pID	pre	ture
L202012215	0.354834	1
V202004348	0.37563	1
V202006768	0.724371	1
V202006935	0.300302	1
L202013895	0.922683	1
L202012103	0.9263	1
L202012962	0.625851	1
L202013084	0.888582	1
L202013514	0.707368	1
L202013783	0.545925	1
V202006004	0.629398	1
V202006239	0.824607	1
V202006551	0.840594	1
B2002210	0.021897	0
B2002246	0.046942	0
B2002344	0.025441	0
B2002362	0.066228	0
B2002479	0.156568	0
B2002486	0.023346	0
L202009709	0.643378	0
L202009856	0.326295	0
L202010114	0.12368	0
L202010164	0.556774	0
L202010231	0.059864	0
L202010440	0.075688	0
L202010485	0.429057	0
L202010580	0.041832	0
L202010624	0.30814	0
L202010699	0.048767	0
L202010918	0.025503	0
L202011104	0.13457	0
L202011473	0.25965	0
L202011737	0.103671	0
L202011926	0.141562	0
L202012044	0.080655	0
L202012045	0.191298	0
L202012050	0.045162	0
L202012051	0.073653	0
L202012052	0.187526	0
L202012057	0.205637	0
L202012058	0.029528	0
L202012059	0.113457	0
L202012067	0.194671	0
L202012068	0.053519	0
L202012074	0.210167	0
L202012075	0.110589	0
L202012094	0.027262	0
L202012096	0.136042	0
L202012097	0.033289	0
L202012098	0.045088	0
L202012100	0.069838	0
L202012104	0.091481	0
L202012115	0.121818	0
L202012120	0.059009	0
L202012122	0.125836	0
L202012126	0.116405	0
L202012129	0.064408	0
L202012131	0.100403	0
L202012133	0.253305	0
L202012135	0.071056	0
L202012142	0.111787	0
L202012167	0.04747	0
L202012192	0.105541	0
L202012198	0.145726	0
L202012200	0.276289	0
L202012202	0.082314	0
L202012203	0.01922	0
L202012204	0.216002	0
L202012206	0.558346	0
L202012208	0.063689	0
L202012212	0.06828	0
L202012214	0.256598	0
L202012217	0.096924	0
L202012269	0.050894	0
L202012272	0.08212	0
L202012274	0.330357	0
L202012275	0.120715	0
L202012278	0.121236	0
L202012283	0.095683	0
L202012285	0.613119	0
L202012287	0.136798	0
L202012289	0.026251	0
L202012293	0.046084	0
L202012345	0.021262	0
L202012348	0.451166	0
L202012490	0.073216	0
L202012696	0.278107	0
L202012871	0.151217	0
L202012958	0.197589	0
L202013055	0.69703	0
L202013210	0.076232	0
L202013211	0.644431	0
L202013870	0.108197	0
L202013931	0.304944	0
L202014141	0.218591	0
L202014311	0.361484	0
L202014421	0.051438	0
L202014424	0.064792	0
L202014481	0.050068	0
L202014482	0.040406	0
L202014676	0.260904	0
L202014677	0.295503	0
L202014678	0.280987	0
L202014908	0.385968	0
L202015072	0.136342	0
L202015149	0.103625	0
L202015584	0.086115	0
V202003869	0.15573	0
V202004045	0.098269	0
V202004125	0.108751	0
V202004236	0.097558	0
V202004237	0.148025	0
V202004284	0.620887	0
V202004310	0.252968	0
V202004333	0.513653	0
V202004370	0.096957	0
V202004383	0.697628	0
V202004385	0.360177	0
V202004465	0.111022	0
V202004466	0.038685	0
V202004499	0.130413	0
V202004560	0.444703	0
V202004591	0.110495	0
V202004604	0.024479	0
V202004676	0.022142	0
V202004720	0.126201	0
V202004722	0.052924	0
V202004724	0.140256	0
V202004758	0.034183	0
V202004788	0.58151	0
V202004789	0.153398	0
V202004790	0.695863	0
V202004791	0.029409	0
V202004830	0.037478	0
V202004831	0.112804	0
V202004918	0.137613	0
V202004964	0.09418	0
V202004987	0.259431	0
V202004998	0.055594	0
V202004999	0.030464	0
V202005031	0.116405	0
V202005053	0.034127	0
V202005054	0.132773	0
V202005168	0.058109	0
V202005169	0.442843	0
V202005170	0.576564	0
V202005206	0.049213	0
V202005308	0.152058	0
V202005311	0.658861	0
V202005355	0.663869	0
V202005356	0.109208	0
V202005359	0.042032	0
V202005361	0.04858	0
V202005363	0.11949	0
V202005405	0.320394	0
V202005406	0.105598	0
V202005407	0.514518	0
V202005411	0.080727	0
V202005439	0.606248	0
V202005452	0.595189	0
V202005453	0.131341	0
V202005454	0.05433	0
V202005505	0.151669	0
V202005509	0.036687	0
V202005510	0.071986	0
V202005511	0.042907	0
V202005549	0.047678	0
V202005551	0.31418	0
V202005607	0.663823	0
V202005672	0.477115	0
V202005709	0.32821	0
V202005747	0.29569	0
V202005778	0.102844	0
V202005779	0.319526	0
V202005927	0.453328	0
V202005933	0.53061	0
V202006111	0.360687	0
V202006112	0.130362	0
V202006146	0.11039	0
V202006168	0.289504	0
V202006228	0.112853	0
V202006262	0.237869	0
V202006299	0.181221	0
V202006316	0.316875	0
V202006317	0.04784	0
V202006477	0.233126	0
V202006479	0.146609	0
V202006559	0.22346	0
V202006563	0.265345	0
V202006573	0.053925	0
V202006628	0.217671	0
V202006657	0.388841	0
V202006688	0.615428	0
V202006722	0.08855	0
V202006888	0.093776	0
V202006891	0.200414	0
V202006893	0.533868	0
V202006958	0.084342	0

## Sheet: Fig 7B Screeners ASC-US+
pID	pre	ture
L202014425	1	1
L202013421	1	1
V202004164	1	1
V202004322	1	1
V202005351	1	1
V202004382	1	1
V202005610	1	1
V202005792	1	1
V202005531	1	1
L202011356	1	0
V202005364	1	0
V202006230	1	0
V202006691	1	1
V202006002	1	1
V202006074	1	1
L202014018	1	1
L202014680	1	1
V202006041	0	1
B2002477	0	0
L202010312	0	0
L202010319	0	0
L202011471	0	0
L202011787	0	0
L202012039	0	0
L202012106	0	0
L202012125	0	0
L202012128	0	0
L202012218	0	0
L202012286	0	0
L202012290	0	0
L202012295	0	0
L202012343	0	0
L202012346	0	0
L202013872	0	0
L202014014	0	0
L202014762	0	0
L202014830	0	0
L202014965	0	0
L202014966	0	0
L202015143	0	0
L202015223	0	0
L202015582	0	0
L202015583	0	0
V202003897	0	0
V202004047	0	0
V202004127	0	0
V202004323	0	0
V202004590	0	0
V202004603	0	0
V202004605	0	0
V202004680	0	0
V202004721	0	0
V202005287	0	0
V202005293	0	0
V202005348	0	0
V202005354	0	0
V202005366	0	0
V202005412	0	0
V202005415	0	0
V202005450	0	0
V202005457	0	0
V202005507	0	0
V202005671	0	0
V202005674	0	0
V202006036	0	0
V202006082	0	0
V202006478	0	0
V202006480	0	0
V202006584	0	0
V202006677	0	0
V202006757	0	0
V202006758	0	0
V202006765	0	0
V202006809	0	0
V202006852	0	0
B2002232	0	0
L202010915	0	0
L202012037	0	0
L202012040	0	0
L202012043	0	0
L202012046	0	0
L202012049	0	0
L202012055	0	0
L202012113	0	0
L202012130	0	0
L202012190	0	0
L202012201	0	0
L202012220	0	0
L202012280	0	0
L202012340	0	0
L202012363	0	0
L202012367	0	0
L202012863	0	0
L202013145	0	0
L202013147	0	0
L202013148	0	0
L202013208	0	0
L202013281	0	0
L202013344	0	0
L202013594	0	0
L202014015	0	0
L202014140	0	0
L202014312	0	0
L202014324	0	0
L202014609	0	0
L202014763	0	0
V202003996	0	0
V202004528	0	0
V202004558	0	0
V202004565	0	0
V202004674	0	0
V202004792	0	0
V202004819	0	0
V202004829	0	0
V202004832	0	0
V202004833	0	0
V202004919	0	0
V202004931	0	0
V202005352	0	0
V202005421	0	0
V202005508	0	0
V202005553	0	0
V202005673	0	0
V202005887	0	0
V202005915	0	0
V202005916	0	0
V202005969	0	0
V202006073	0	0
V202006392	0	0
V202006503	0	0
V202006552	0	0
V202006587	0	0
V202006656	0	0
V202007306	0	0
B2002363	0	0
L202010313	0	0
L202010859	0	0
L202011052	0	0
L202011298	0	0
L202011361	0	0
L202011472	0	0
L202011736	0	0
L202012053	0	0
L202012056	0	0
L202012061	0	0
L202012110	0	0
L202012117	0	0
L202012123	0	0
L202012124	0	0
L202012193	0	0
L202012195	0	0
L202012199	0	0
L202012213	0	0
L202012265	0	0
L202012266	0	0
L202012270	0	0
L202012282	0	0
L202012294	0	0
L202012314	0	0
L202012347	0	0
L202012360	0	0
L202012362	0	0
L202012364	0	0
L202012421	0	0
L202013682	0	0
L202014313	0	0
L202014314	0	0
L202014611	0	0
L202014836	0	0
V202003898	0	0
V202003977	0	0
V202004189	0	0
V202004202	0	0
V202004235	0	0
V202004498	0	0
V202004675	0	0
V202004867	0	0
V202005138	0	0
V202005176	0	0
V202005203	0	0
V202005309	0	0
V202005353	0	0
V202005358	0	0
V202005362	0	0
V202005365	0	0
V202005404	0	0
V202005408	0	0
V202005413	0	0
V202005414	0	0
V202005449	0	0
V202005458	0	0
V202005552	0	0
V202005561	0	0
V202005605	0	0
V202005782	0	0
V202005838	0	0
V202005917	0	0
V202005997	0	0
V202006192	0	0
V202006263	0	0
V202006789	0	0
V202006887	0	0

## Sheet: Fig 7B AI+Screeners ASC-US+
pID	pre	ture
V202004286	1	0
V202005926	1	0
L202013932	1	1
L202014486	1	1
V202004930	1	1
V202006759	1	1
V202006517	1	1
V202007308	1	1
V202007309	1	1
V202005710	1	1
V202004424	1	1
L202012105	1	1
B2002245	1	1
L202009708	0	0
L202009855	0	0
L202010165	0	0
L202010486	0	0
L202010581	0	0
L202011297	0	0
L202012034	0	0
L202012036	0	0
L202012047	0	0
L202012121	0	0
L202012132	0	0
L202012168	0	0
L202012194	0	0
L202012196	0	0
L202012211	0	0
L202012219	0	0
L202012271	0	0
L202012291	0	0
L202012313	0	0
L202012361	0	0
L202012365	0	0
L202012366	0	0
L202012574	0	0
L202012695	0	0
L202013506	0	0
L202013683	0	0
L202014228	0	0
L202014684	0	0
L202015548	0	0
V202004030	0	0
V202004154	0	0
V202004309	0	0
V202004349	0	0
V202004529	0	0
V202004559	0	0
V202004634	0	0
V202004723	0	0
V202004757	0	0
V202004869	0	0
V202004884	0	0
V202004965	0	0
V202005030	0	0
V202005095	0	0
V202005171	0	0
V202005212	0	0
V202005246	0	0
V202005310	0	0
V202005360	0	0
V202005451	0	0
V202005459	0	0
V202005460	0	0
V202005480	0	0
V202005512	0	0
V202005545	0	0
V202005555	0	0
V202005606	0	0
V202006024	0	0
V202006072	0	0
V202006096	0	0
V202006326	0	0
V202006400	0	0
V202006516	0	0
V202006561	0	0
V202006583	0	0
V202006627	0	0
V202006766	0	0
V202006808	0	0
V202006810	0	0
V202006883	0	0
V202006907	0	0
V202007305	0	0
B2002213	0	0
L202010031	0	0
L202010364	0	0
L202010702	0	0
L202010974	0	0
L202011296	0	0
L202012038	0	0
L202012041	0	0
L202012048	0	0
L202012101	0	0
L202012116	0	0
L202012137	0	0
L202012163	0	0
L202012207	0	0
L202012209	0	0
L202012216	0	0
L202012267	0	0
L202012277	0	0
L202012279	0	0
L202012281	0	0
L202012296	0	0
L202012316	0	0
L202012341	0	0
L202012572	0	0
L202012864	0	0
L202013345	0	0
L202013679	0	0
L202014086	0	0
L202014608	0	0
L202014964	0	0
L202015147	0	0
L202015148	0	0
L202015581	0	0
V202003896	0	0
V202003939	0	0
V202003940	0	0
V202004006	0	0
V202004381	0	0
V202004384	0	0
V202004452	0	0
V202004497	0	0
V202004602	0	0
V202004677	0	0
V202004787	0	0
V202005284	0	0
V202005357	0	0
V202005393	0	0
V202005456	0	0
V202005513	0	0
V202005546	0	0
V202005550	0	0
V202005746	0	0
V202005748	0	0
V202005824	0	0
V202005860	0	0
V202005885	0	0
V202006229	0	0
V202006295	0	0
V202006344	0	0
V202006393	0	0
V202006444	0	0
V202006574	0	0
V202006586	0	0
V202006626	0	0
V202006678	0	0
V202006690	0	0
V202006767	0	0
V202006842	0	0
V202007307	0	0
B2002465	0	0
L202009707	0	0
L202010166	0	0
L202010314	0	0
L202010757	0	0
L202011658	0	0
L202012033	0	0
L202012042	0	0
L202012054	0	0
L202012099	0	0
L202012102	0	0
L202012111	0	0
L202012136	0	0
L202012205	0	0
L202012210	0	0
L202012284	0	0
L202012288	0	0
L202012292	0	0
L202012344	0	0
L202012407	0	0
L202012691	0	0
L202013209	0	0
L202014145	0	0
L202014317	0	0
L202015142	0	0
L202015146	0	0
V202004046	0	0
V202004165	0	0
V202004681	0	0
V202004868	0	0
V202004966	0	0
V202005129	0	0
V202005178	0	0
V202005403	0	0
V202005410	0	0
V202005455	0	0
V202005514	0	0
V202005544	0	0
V202005675	0	0
V202005884	0	0
V202005886	0	0
V202005918	0	0
V202006187	0	0
V202006560	0	0
V202006957	0	0
V202006959	0	0
L202011657	0	0

## Sheet: Fig 7C AI LSIL+
pID	pre	ture
L202013895	0.922683	1
L202012103	0.9263	1
L202012962	0.625851	1
L202013084	0.888582	1
L202013514	0.707368	1
L202013783	0.545925	1
V202006004	0.629398	1
V202006239	0.824607	1
V202006551	0.840594	1
B2002210	0.021897	0
B2002246	0.046942	0
B2002344	0.025441	0
B2002362	0.066228	0
B2002479	0.156568	0
B2002486	0.023346	0
L202009709	0.643378	0
L202009856	0.326295	0
L202010114	0.12368	0
L202010164	0.556774	0
L202010231	0.059864	0
L202010440	0.075688	0
L202010485	0.429057	0
L202010580	0.041832	0
L202010624	0.30814	0
L202010699	0.048767	0
L202010918	0.025503	0
L202011104	0.13457	0
L202011473	0.25965	0
L202011737	0.103671	0
L202011926	0.141562	0
L202012044	0.080655	0
L202012045	0.191298	0
L202012050	0.045162	0
L202012051	0.073653	0
L202012052	0.187526	0
L202012057	0.205637	0
L202012058	0.029528	0
L202012059	0.113457	0
L202012067	0.194671	0
L202012068	0.053519	0
L202012074	0.210167	0
L202012075	0.110589	0
L202012094	0.027262	0
L202012096	0.136042	0
L202012097	0.033289	0
L202012098	0.045088	0
L202012100	0.069838	0
L202012104	0.091481	0
L202012115	0.121818	0
L202012120	0.059009	0
L202012122	0.125836	0
L202012126	0.116405	0
L202012129	0.064408	0
L202012131	0.100403	0
L202012133	0.253305	0
L202012135	0.071056	0
L202012142	0.111787	0
L202012167	0.04747	0
L202012192	0.105541	0
L202012198	0.145726	0
L202012200	0.276289	0
L202012202	0.082314	0
L202012203	0.01922	0
L202012204	0.216002	0
L202012206	0.558346	0
L202012208	0.063689	0
L202012212	0.06828	0
L202012214	0.256598	0
L202012217	0.096924	0
L202012269	0.050894	0
L202012272	0.08212	0
L202012274	0.330357	0
L202012275	0.120715	0
L202012278	0.121236	0
L202012283	0.095683	0
L202012285	0.613119	0
L202012287	0.136798	0
L202012289	0.026251	0
L202012293	0.046084	0
L202012345	0.021262	0
L202012348	0.451166	0
L202012490	0.073216	0
L202012696	0.278107	0
L202012871	0.151217	0
L202012958	0.197589	0
L202013055	0.69703	0
L202013210	0.076232	0
L202013211	0.644431	0
L202013870	0.108197	0
L202013931	0.304944	0
L202014141	0.218591	0
L202014311	0.361484	0
L202014421	0.051438	0
L202014424	0.064792	0
L202014481	0.050068	0
L202014482	0.040406	0
L202014676	0.260904	0
L202014677	0.295503	0
L202014678	0.280987	0
L202014908	0.385968	0
L202015072	0.136342	0
L202015149	0.103625	0
L202015584	0.086115	0
V202003869	0.15573	0
V202004045	0.098269	0
V202004125	0.108751	0
V202004236	0.097558	0
V202004237	0.148025	0
V202004284	0.620887	0
V202004310	0.252968	0
V202004333	0.513653	0
V202004370	0.096957	0
V202004383	0.697628	0
V202004385	0.360177	0
V202004465	0.111022	0
V202004466	0.038685	0
V202004499	0.130413	0
V202004560	0.444703	0
V202004591	0.110495	0
V202004604	0.024479	0
V202004676	0.022142	0
V202004720	0.126201	0
V202004722	0.052924	0
V202004724	0.140256	0
V202004758	0.034183	0
V202004788	0.58151	0
V202004789	0.153398	0
V202004790	0.695863	0
V202004791	0.029409	0
V202004830	0.037478	0
V202004831	0.112804	0
V202004918	0.137613	0
V202004964	0.09418	0
V202004987	0.259431	0
V202004998	0.055594	0
V202004999	0.030464	0
V202005031	0.116405	0
V202005053	0.034127	0
V202005054	0.132773	0
V202005168	0.058109	0
V202005169	0.442843	0
V202005170	0.576564	0
V202005206	0.049213	0
V202005308	0.152058	0
V202005311	0.658861	0
V202005355	0.663869	0
V202005356	0.109208	0
V202005359	0.042032	0
V202005361	0.04858	0
V202005363	0.11949	0
V202005405	0.320394	0
V202005406	0.105598	0
V202005407	0.514518	0
V202005411	0.080727	0
V202005439	0.606248	0
V202005452	0.595189	0
V202005453	0.131341	0
V202005454	0.05433	0
V202005505	0.151669	0
V202005509	0.036687	0
V202005510	0.071986	0
V202005511	0.042907	0
V202005549	0.047678	0
V202005551	0.31418	0
V202005607	0.663823	0
V202005672	0.477115	0
V202005709	0.32821	0
V202005747	0.29569	0
V202005778	0.102844	0
V202005779	0.319526	0
V202005927	0.453328	0
V202005933	0.53061	0
V202006111	0.360687	0
V202006112	0.130362	0
V202006146	0.11039	0
V202006168	0.289504	0
V202006228	0.112853	0
V202006262	0.237869	0
V202006299	0.181221	0
V202006316	0.316875	0
V202006317	0.04784	0
V202006477	0.233126	0
V202006479	0.146609	0
V202006559	0.22346	0
V202006563	0.265345	0
V202006573	0.053925	0
V202006628	0.217671	0
V202006657	0.388841	0
V202006688	0.615428	0
V202006722	0.08855	0
V202006888	0.093776	0
V202006891	0.200414	0
V202006893	0.533868	0
V202006958	0.084342	0

## Sheet: Fig 7C Screeners LSIL+
pID	pre	ture
L202014425	1	1
L202013421	1	1
V202005531	1	1
L202011356	1	0
V202005364	1	0
V202006230	1	0
V202006691	1	1
V202006074	1	1
L202014018	1	1
L202014680	1	1
B2002477	0	0
L202010312	0	0
L202010319	0	0
L202011471	0	0
L202011787	0	0
L202012039	0	0
L202012106	0	0
L202012125	0	0
L202012128	0	0
L202012218	0	0
L202012286	0	0
L202012290	0	0
L202012295	0	0
L202012343	0	0
L202012346	0	0
L202013872	0	0
L202014014	0	0
L202014762	0	0
L202014830	0	0
L202014965	0	0
L202014966	0	0
L202015143	0	0
L202015223	0	0
L202015582	0	0
L202015583	0	0
V202003897	0	0
V202004047	0	0
V202004127	0	0
V202004323	0	0
V202004590	0	0
V202004603	0	0
V202004605	0	0
V202004680	0	0
V202004721	0	0
V202005287	0	0
V202005293	0	0
V202005348	0	0
V202005354	0	0
V202005366	0	0
V202005412	0	0
V202005415	0	0
V202005450	0	0
V202005457	0	0
V202005507	0	0
V202005671	0	0
V202005674	0	0
V202006036	0	0
V202006082	0	0
V202006478	0	0
V202006480	0	0
V202006584	0	0
V202006677	0	0
V202006757	0	0
V202006758	0	0
V202006765	0	0
V202006809	0	0
V202006852	0	0
B2002232	0	0
L202010915	0	0
L202012037	0	0
L202012040	0	0
L202012043	0	0
L202012046	0	0
L202012049	0	0
L202012055	0	0
L202012113	0	0
L202012130	0	0
L202012190	0	0
L202012201	0	0
L202012220	0	0
L202012280	0	0
L202012340	0	0
L202012363	0	0
L202012367	0	0
L202012863	0	0
L202013145	0	0
L202013147	0	0
L202013148	0	0
L202013208	0	0
L202013281	0	0
L202013344	0	0
L202013594	0	0
L202014015	0	0
L202014140	0	0
L202014312	0	0
L202014324	0	0
L202014609	0	0
L202014763	0	0
V202003996	0	0
V202004528	0	0
V202004558	0	0
V202004565	0	0
V202004674	0	0
V202004792	0	0
V202004819	0	0
V202004829	0	0
V202004832	0	0
V202004833	0	0
V202004919	0	0
V202004931	0	0
V202005352	0	0
V202005421	0	0
V202005508	0	0
V202005553	0	0
V202005673	0	0
V202005887	0	0
V202005915	0	0
V202005916	0	0
V202005969	0	0
V202006073	0	0
V202006392	0	0
V202006503	0	0
V202006552	0	0
V202006587	0	0
V202006656	0	0
V202007306	0	0
B2002363	0	0
L202010313	0	0
L202010859	0	0
L202011052	0	0
L202011298	0	0
L202011361	0	0
L202011472	0	0
L202011736	0	0
L202012053	0	0
L202012056	0	0
L202012061	0	0
L202012110	0	0
L202012117	0	0
L202012123	0	0
L202012124	0	0
L202012193	0	0
L202012195	0	0
L202012199	0	0
L202012213	0	0
L202012265	0	0
L202012266	0	0
L202012270	0	0
L202012282	0	0
L202012294	0	0
L202012314	0	0
L202012347	0	0
L202012360	0	0
L202012362	0	0
L202012364	0	0
L202012421	0	0
L202013682	0	0
L202014313	0	0
L202014314	0	0
L202014611	0	0
L202014836	0	0
V202003898	0	0
V202003977	0	0
V202004189	0	0
V202004202	0	0
V202004235	0	0
V202004498	0	0
V202004675	0	0
V202004867	0	0
V202005138	0	0
V202005176	0	0
V202005203	0	0
V202005309	0	0
V202005353	0	0
V202005358	0	0
V202005362	0	0
V202005365	0	0
V202005404	0	0
V202005408	0	0
V202005413	0	0
V202005414	0	0
V202005449	0	0
V202005458	0	0
V202005552	0	0
V202005561	0	0
V202005605	0	0
V202005782	0	0
V202005838	0	0
V202005917	0	0
V202005997	0	0
V202006192	0	0
V202006263	0	0
V202006789	0	0
V202006887	0	0

## Sheet: Fig 7C AI+Screeners LSIL+
pID	pre	ture
V202006517	1	1
V202007308	1	1
V202007309	1	1
V202005710	1	1
L202012105	1	1
V202004424	1	1
V202006959	0	0
L202011657	0	0
V202004286	1	0
V202005926	1	0
L202009708	0	0
L202009855	0	0
L202010165	0	0
L202010486	0	0
L202010581	0	0
L202011297	0	0
L202012034	0	0
L202012036	0	0
L202012047	0	0
L202012121	0	0
L202012132	0	0
L202012168	0	0
L202012194	0	0
L202012196	0	0
L202012211	0	0
L202012219	0	0
L202012271	0	0
L202012291	0	0
L202012313	0	0
L202012361	0	0
L202012365	0	0
L202012366	0	0
L202012574	0	0
L202012695	0	0
L202013506	0	0
L202013683	0	0
L202014228	0	0
L202014684	0	0
L202015548	0	0
V202004030	0	0
V202004154	0	0
V202004309	0	0
V202004349	0	0
V202004529	0	0
V202004559	0	0
V202004634	0	0
V202004723	0	0
V202004757	0	0
V202004869	0	0
V202004884	0	0
V202004965	0	0
V202005030	0	0
V202005095	0	0
V202005171	0	0
V202005212	0	0
V202005246	0	0
V202005310	0	0
V202005360	0	0
V202005451	0	0
V202005459	0	0
V202005460	0	0
V202005480	0	0
V202005512	0	0
V202005545	0	0
V202005555	0	0
V202005606	0	0
V202006024	0	0
V202006072	0	0
V202006096	0	0
V202006326	0	0
V202006400	0	0
V202006516	0	0
V202006561	0	0
V202006583	0	0
V202006627	0	0
V202006766	0	0
V202006808	0	0
V202006810	0	0
V202006883	0	0
V202006907	0	0
V202007305	0	0
B2002213	0	0
L202010031	0	0
L202010364	0	0
L202010702	0	0
L202010974	0	0
L202011296	0	0
L202012038	0	0
L202012041	0	0
L202012048	0	0
L202012101	0	0
L202012116	0	0
L202012137	0	0
L202012163	0	0
L202012207	0	0
L202012209	0	0
L202012216	0	0
L202012267	0	0
L202012277	0	0
L202012279	0	0
L202012281	0	0
L202012296	0	0
L202012316	0	0
L202012341	0	0
L202012572	0	0
L202012864	0	0
L202013345	0	0
L202013679	0	0
L202014086	0	0
L202014608	0	0
L202014964	0	0
L202015147	0	0
L202015148	0	0
L202015581	0	0
V202003896	0	0
V202003939	0	0
V202003940	0	0
V202004006	0	0
V202004381	0	0
V202004384	0	0
V202004452	0	0
V202004497	0	0
V202004602	0	0
V202004677	0	0
V202004787	0	0
V202005284	0	0
V202005357	0	0
V202005393	0	0
V202005456	0	0
V202005513	0	0
V202005546	0	0
V202005550	0	0
V202005746	0	0
V202005748	0	0
V202005824	0	0
V202005860	0	0
V202005885	0	0
V202006229	0	0
V202006295	0	0
V202006344	0	0
V202006393	0	0
V202006444	0	0
V202006574	0	0
V202006586	0	0
V202006626	0	0
V202006678	0	0
V202006690	0	0
V202006767	0	0
V202006842	0	0
V202007307	0	0
B2002465	0	0
L202009707	0	0
L202010166	0	0
L202010314	0	0
L202010757	0	0
L202011658	0	0
L202012033	0	0
L202012042	0	0
L202012054	0	0
L202012099	0	0
L202012102	0	0
L202012111	0	0
L202012136	0	0
L202012205	0	0
L202012210	0	0
L202012284	0	0
L202012288	0	0
L202012292	0	0
L202012344	0	0
L202012407	0	0
L202012691	0	0
L202013209	0	0
L202014145	0	0
L202014317	0	0
L202015142	0	0
L202015146	0	0
V202004046	0	0
V202004165	0	0
V202004681	0	0
V202004868	0	0
V202004966	0	0
V202005129	0	0
V202005178	0	0
V202005403	0	0
V202005410	0	0
V202005455	0	0
V202005514	0	0
V202005544	0	0
V202005675	0	0
V202005884	0	0
V202005886	0	0
V202005918	0	0
V202006187	0	0
V202006560	0	0
V202006957	0	0

## Sheet: Fig 7D AI HSIL+
pID	pre	ture
L202013895	0.922683	1
B2002210	0.021897	0
B2002246	0.046942	0
B2002344	0.025441	0
B2002362	0.066228	0
B2002479	0.156568	0
B2002486	0.023346	0
L202009709	0.643378	0
L202009856	0.326295	0
L202010114	0.12368	0
L202010164	0.556774	0
L202010231	0.059864	0
L202010440	0.075688	0
L202010485	0.429057	0
L202010580	0.041832	0
L202010624	0.30814	0
L202010699	0.048767	0
L202010918	0.025503	0
L202011104	0.13457	0
L202011473	0.25965	0
L202011737	0.103671	0
L202011926	0.141562	0
L202012044	0.080655	0
L202012045	0.191298	0
L202012050	0.045162	0
L202012051	0.073653	0
L202012052	0.187526	0
L202012057	0.205637	0
L202012058	0.029528	0
L202012059	0.113457	0
L202012067	0.194671	0
L202012068	0.053519	0
L202012074	0.210167	0
L202012075	0.110589	0
L202012094	0.027262	0
L202012096	0.136042	0
L202012097	0.033289	0
L202012098	0.045088	0
L202012100	0.069838	0
L202012104	0.091481	0
L202012115	0.121818	0
L202012120	0.059009	0
L202012122	0.125836	0
L202012126	0.116405	0
L202012129	0.064408	0
L202012131	0.100403	0
L202012133	0.253305	0
L202012135	0.071056	0
L202012142	0.111787	0
L202012167	0.04747	0
L202012192	0.105541	0
L202012198	0.145726	0
L202012200	0.276289	0
L202012202	0.082314	0
L202012203	0.01922	0
L202012204	0.216002	0
L202012206	0.558346	0
L202012208	0.063689	0
L202012212	0.06828	0
L202012214	0.256598	0
L202012217	0.096924	0
L202012269	0.050894	0
L202012272	0.08212	0
L202012274	0.330357	0
L202012275	0.120715	0
L202012278	0.121236	0
L202012283	0.095683	0
L202012285	0.613119	0
L202012287	0.136798	0
L202012289	0.026251	0
L202012293	0.046084	0
L202012345	0.021262	0
L202012348	0.451166	0
L202012490	0.073216	0
L202012696	0.278107	0
L202012871	0.151217	0
L202012958	0.197589	0
L202013055	0.69703	0
L202013210	0.076232	0
L202013211	0.644431	0
L202013870	0.108197	0
L202013931	0.304944	0
L202014141	0.218591	0
L202014311	0.361484	0
L202014421	0.051438	0
L202014424	0.064792	0
L202014481	0.050068	0
L202014482	0.040406	0
L202014676	0.260904	0
L202014677	0.295503	0
L202014678	0.280987	0
L202014908	0.385968	0
L202015072	0.136342	0
L202015149	0.103625	0
L202015584	0.086115	0
V202003869	0.15573	0
V202004045	0.098269	0
V202004125	0.108751	0
V202004236	0.097558	0
V202004237	0.148025	0
V202004284	0.620887	0
V202004310	0.252968	0
V202004333	0.513653	0
V202004370	0.096957	0
V202004383	0.697628	0
V202004385	0.360177	0
V202004465	0.111022	0
V202004466	0.038685	0
V202004499	0.130413	0
V202004560	0.444703	0
V202004591	0.110495	0
V202004604	0.024479	0
V202004676	0.022142	0
V202004720	0.126201	0
V202004722	0.052924	0
V202004724	0.140256	0
V202004758	0.034183	0
V202004788	0.58151	0
V202004789	0.153398	0
V202004790	0.695863	0
V202004791	0.029409	0
V202004830	0.037478	0
V202004831	0.112804	0
V202004918	0.137613	0
V202004964	0.09418	0
V202004987	0.259431	0
V202004998	0.055594	0
V202004999	0.030464	0
V202005031	0.116405	0
V202005053	0.034127	0
V202005054	0.132773	0
V202005168	0.058109	0
V202005169	0.442843	0
V202005170	0.576564	0
V202005206	0.049213	0
V202005308	0.152058	0
V202005311	0.658861	0
V202005355	0.663869	0
V202005356	0.109208	0
V202005359	0.042032	0
V202005361	0.04858	0
V202005363	0.11949	0
V202005405	0.320394	0
V202005406	0.105598	0
V202005407	0.514518	0
V202005411	0.080727	0
V202005439	0.606248	0
V202005452	0.595189	0
V202005453	0.131341	0
V202005454	0.05433	0
V202005505	0.151669	0
V202005509	0.036687	0
V202005510	0.071986	0
V202005511	0.042907	0
V202005549	0.047678	0
V202005551	0.31418	0
V202005607	0.663823	0
V202005672	0.477115	0
V202005709	0.32821	0
V202005747	0.29569	0
V202005778	0.102844	0
V202005779	0.319526	0
V202005927	0.453328	0
V202005933	0.53061	0
V202006111	0.360687	0
V202006112	0.130362	0
V202006146	0.11039	0
V202006168	0.289504	0
V202006228	0.112853	0
V202006262	0.237869	0
V202006299	0.181221	0
V202006316	0.316875	0
V202006317	0.04784	0
V202006477	0.233126	0
V202006479	0.146609	0
V202006559	0.22346	0
V202006563	0.265345	0
V202006573	0.053925	0
V202006628	0.217671	0
V202006657	0.388841	0
V202006688	0.615428	0
V202006722	0.08855	0
V202006888	0.093776	0
V202006891	0.200414	0
V202006893	0.533868	0
V202006958	0.084342	0

## Sheet: Fig 7D Screeners HSIL+
pID	pre	ture
L202014425	1	1
L202013421	1	1
V202005531	1	1
L202011356	1	0
V202005364	1	0
V202006230	1	0
V202006691	1	1
B2002477	0	0
L202010312	0	0
L202010319	0	0
L202011471	0	0
L202011787	0	0
L202012039	0	0
L202012106	0	0
L202012125	0	0
L202012128	0	0
L202012218	0	0
L202012286	0	0
L202012290	0	0
L202012295	0	0
L202012343	0	0
L202012346	0	0
L202013872	0	0
L202014014	0	0
L202014762	0	0
L202014830	0	0
L202014965	0	0
L202014966	0	0
L202015143	0	0
L202015223	0	0
L202015582	0	0
L202015583	0	0
V202003897	0	0
V202004047	0	0
V202004127	0	0
V202004323	0	0
V202004590	0	0
V202004603	0	0
V202004605	0	0
V202004680	0	0
V202004721	0	0
V202005287	0	0
V202005293	0	0
V202005348	0	0
V202005354	0	0
V202005366	0	0
V202005412	0	0
V202005415	0	0
V202005450	0	0
V202005457	0	0
V202005507	0	0
V202005671	0	0
V202005674	0	0
V202006036	0	0
V202006082	0	0
V202006478	0	0
V202006480	0	0
V202006584	0	0
V202006677	0	0
V202006757	0	0
V202006758	0	0
V202006765	0	0
V202006809	0	0
V202006852	0	0
B2002232	0	0
L202010915	0	0
L202012037	0	0
L202012040	0	0
L202012043	0	0
L202012046	0	0
L202012049	0	0
L202012055	0	0
L202012113	0	0
L202012130	0	0
L202012190	0	0
L202012201	0	0
L202012220	0	0
L202012280	0	0
L202012340	0	0
L202012363	0	0
L202012367	0	0
L202012863	0	0
L202013145	0	0
L202013147	0	0
L202013148	0	0
L202013208	0	0
L202013281	0	0
L202013344	0	0
L202013594	0	0
L202014015	0	0
L202014140	0	0
L202014312	0	0
L202014324	0	0
L202014609	0	0
L202014763	0	0
V202003996	0	0
V202004528	0	0
V202004558	0	0
V202004565	0	0
V202004674	0	0
V202004792	0	0
V202004819	0	0
V202004829	0	0
V202004832	0	0
V202004833	0	0
V202004919	0	0
V202004931	0	0
V202005352	0	0
V202005421	0	0
V202005508	0	0
V202005553	0	0
V202005673	0	0
V202005887	0	0
V202005915	0	0
V202005916	0	0
V202005969	0	0
V202006073	0	0
V202006392	0	0
V202006503	0	0
V202006552	0	0
V202006587	0	0
V202006656	0	0
V202007306	0	0
B2002363	0	0
L202010313	0	0
L202010859	0	0
L202011052	0	0
L202011298	0	0
L202011361	0	0
L202011472	0	0
L202011736	0	0
L202012053	0	0
L202012056	0	0
L202012061	0	0
L202012110	0	0
L202012117	0	0
L202012123	0	0
L202012124	0	0
L202012193	0	0
L202012195	0	0
L202012199	0	0
L202012213	0	0
L202012265	0	0
L202012266	0	0
L202012270	0	0
L202012282	0	0
L202012294	0	0
L202012314	0	0
L202012347	0	0
L202012360	0	0
L202012362	0	0
L202012364	0	0
L202012421	0	0
L202013682	0	0
L202014313	0	0
L202014314	0	0
L202014611	0	0
L202014836	0	0
V202003898	0	0
V202003977	0	0
V202004189	0	0
V202004202	0	0
V202004235	0	0
V202004498	0	0
V202004675	0	0
V202004867	0	0
V202005138	0	0
V202005176	0	0
V202005203	0	0
V202005309	0	0
V202005353	0	0
V202005358	0	0
V202005362	0	0
V202005365	0	0
V202005404	0	0
V202005408	0	0
V202005413	0	0
V202005414	0	0
V202005449	0	0
V202005458	0	0
V202005552	0	0
V202005561	0	0
V202005605	0	0
V202005782	0	0
V202005838	0	0
V202005917	0	0
V202005997	0	0
V202006192	0	0
V202006263	0	0
V202006789	0	0
V202006887	0	0

## Sheet: Fig 7D AI+Screeners HSIL+
pID	pre	ture
L202012105	1	1
V202006517	1	1
V202007308	1	1
V202007309	1	1
V202005710	1	1
L202009708	0	0
L202009855	0	0
L202010165	0	0
L202010486	0	0
L202010581	0	0
L202011297	0	0
L202012034	0	0
L202012036	0	0
L202012047	0	0
L202012121	0	0
L202012132	0	0
L202012168	0	0
L202012194	0	0
L202012196	0	0
L202012211	0	0
L202012219	0	0
L202012271	0	0
L202012291	0	0
L202012313	0	0
L202012361	0	0
L202012365	0	0
L202012366	0	0
L202012574	0	0
L202012695	0	0
L202013506	0	0
L202013683	0	0
L202014228	0	0
L202014684	0	0
L202015548	0	0
V202004030	0	0
V202004154	0	0
V202004309	0	0
V202004349	0	0
V202004529	0	0
V202004559	0	0
V202004634	0	0
V202004723	0	0
V202004757	0	0
V202004869	0	0
V202004884	0	0
V202004965	0	0
V202005030	0	0
V202005095	0	0
V202005171	0	0
V202005212	0	0
V202005246	0	0
V202005310	0	0
V202005360	0	0
V202005451	0	0
V202005459	0	0
V202005460	0	0
V202005480	0	0
V202005512	0	0
V202005545	0	0
V202005555	0	0
V202005606	0	0
V202006024	0	0
V202006072	0	0
V202006096	0	0
V202006326	0	0
V202006400	0	0
V202006516	0	0
V202006561	0	0
V202006583	0	0
V202006627	0	0
V202006766	0	0
V202006808	0	0
V202006810	0	0
V202006883	0	0
V202006907	0	0
V202007305	0	0
B2002213	0	0
L202010031	0	0
L202010364	0	0
L202010702	0	0
L202010974	0	0
L202011296	0	0
L202012038	0	0
L202012041	0	0
L202012048	0	0
L202012101	0	0
L202012116	0	0
L202012137	0	0
L202012163	0	0
L202012207	0	0
L202012209	0	0
L202012216	0	0
L202012267	0	0
L202012277	0	0
L202012279	0	0
L202012281	0	0
L202012296	0	0
L202012316	0	0
L202012341	0	0
L202012572	0	0
L202012864	0	0
L202013345	0	0
L202013679	0	0
L202014086	0	0
L202014608	0	0
L202014964	0	0
L202015147	0	0
L202015148	0	0
L202015581	0	0
V202003896	0	0
V202003939	0	0
V202003940	0	0
V202004006	0	0
V202004381	0	0
V202004384	0	0
V202004452	0	0
V202004497	0	0
V202004602	0	0
V202004677	0	0
V202004787	0	0
V202005284	0	0
V202005357	0	0
V202005393	0	0
V202005456	0	0
V202005513	0	0
V202005546	0	0
V202005550	0	0
V202005746	0	0
V202005748	0	0
V202005824	0	0
V202005860	0	0
V202005885	0	0
V202006229	0	0
V202006295	0	0
V202006344	0	0
V202006393	0	0
V202006444	0	0
V202006574	0	0
V202006586	0	0
V202006626	0	0
V202006678	0	0
V202006690	0	0
V202006767	0	0
V202006842	0	0
V202007307	0	0
B2002465	0	0
L202009707	0	0
L202010166	0	0
L202010314	0	0
L202010757	0	0
L202011658	0	0
L202012033	0	0
L202012042	0	0
L202012054	0	0
L202012099	0	0
L202012102	0	0
L202012111	0	0
L202012136	0	0
L202012205	0	0
L202012210	0	0
L202012284	0	0
L202012288	0	0
L202012292	0	0
L202012344	0	0
L202012407	0	0
L202012691	0	0
L202013209	0	0
L202014145	0	0
L202014317	0	0
L202015142	0	0
L202015146	0	0
V202004046	0	0
V202004165	0	0
V202004681	0	0
V202004868	0	0
V202004966	0	0
V202005129	0	0
V202005178	0	0
V202005403	0	0
V202005410	0	0
V202005455	0	0
V202005514	0	0
V202005544	0	0
V202005675	0	0
V202005884	0	0
V202005886	0	0
V202005918	0	0
V202006187	0	0
V202006560	0	0
V202006957	0	0
V202006959	0	0
L202011657	0	0
V202004286	1	0
V202005926	1	0
