# Supplementary material for: Artificial intelligence enables precision diagnosis of cervical cytology grades and cervical cancer
Source: Nat Commun. 2024 May 22;15:4369. doi: 10.1038/s41467-024-48705-3 (PMC11111770; doi:10.1038/s41467-024-48705-3)
Supplement: Supplementary file 4 — Source Data [file 41467_2024_48705_MOESM4_ESM.zip › Source Data/Figure 6. Comparisons of diagnostic performance of the AICCS alone, cytopathologists, and AICCS-assisted cytopathologists on the prospective validation dataset. /Fig 6.xls]

## Sheet: Fig 6A
filename	AI	screeners	AI+screeners	ture
L202012258.TMAP	0.044548	1	0	1
B2001917-8.TMAP	0.503408	1	1	1
V202004485-8.TMAP	0.476753	1	1	1
V202004533-1.TMAP	0.544295	1	1	1
L202010962.TMAP	0.515767	1	1	1
B2001998-4.TMAP	0.664322	1	1	1
L202011085.TMAP	0.367448	1	1	1
L202011105.TMAP	0.532609	1	1	1
V202004929.TMAP	0.684159	1	1	1
B2002059.TMAP	0.409195	1	1	1
V202004967.TMAP	0.520479	1	1	1
V202005007.TMAP	0.570428	1	1	1
V202005525.TMAP	0.600531	1	1	1
V202004336-4.TMAP	0.264259	1	0	1
B2001890-8.TMAP	0.325911	1	0	1
V202004393-8.TMAP	0.170125	1	0	1
V202004473-8.TMAP	0.041247	1	0	1
V202004482-8.TMAP	0.312132	1	0	1
L202010968.TMAP	0.157645	1	0	1
B2001961-5.TMAP	0.024366	1	0	1
L202011159.TMAP	0.062709	1	0	1
L202011353.TMAP	0.109745	1	0	1
V202005103.TMAP	0.185001	1	0	1
V202005126.TMAP	0.329138	1	0	1
L202011763.TMAP	0.06112	1	0	1
L202011811.TMAP	0.16325	1	0	1
L202012030.TMAP	0.386192	1	0	1
V202005315.TMAP	0.1935	1	0	1
V202005466.TMAP	0.346582	1	0	1
V202005524.TMAP	0.110546	1	0	1
L202010661.TMAP	0.14757	1	0	1
V202004537-1.TMAP	0.209009	1	0	1
B2001958-5.TMAP	0.140446	1	0	1
V202005329.TMAP	0.372913	1	0	1
B2001855-8.TMAP	0.119373	0	0	1
B2001856-8.TMAP	0.05797	0	0	1
B2001857-5.TMAP	0.046714	0	0	1
B2001858-5.TMAP	0.092984	0	0	1
B2001859-5.TMAP	0.044237	0	0	1
B2001860-5.TMAP	0.070834	0	0	1
B2001861-5.TMAP	0.266213	0	0	1
B2001862-5.TMAP	0.459793	0	0	1
B2001863-5.TMAP	0.256917	0	0	1
B2001864-5.TMAP	0.188051	0	0	1
B2001865-5.TMAP	0.084474	0	0	1
B2001866-5.TMAP	0.184932	0	0	1
B2001867-5.TMAP	0.046892	0	0	1
B2001868-5.TMAP	0.100393	0	0	1
B2001869-5.TMAP	0.031865	0	0	1
B2001870-5.TMAP	0.045213	0	0	1
B2001871-5.TMAP	0.037248	0	0	1
B2001872-5.TMAP	0.010925	0	0	1
B2001873-5.TMAP	0.186435	0	0	1
B2001874-5.TMAP	0.338488	0	0	1
B2001875-5.TMAP	0.058223	0	0	1
L202010487-4.TMAP	0.219638	0	0	1
L202010488-4.TMAP	0.200516	0	0	1
L202010489-4.TMAP	0.12614	0	0	1
L202010490-4.TMAP	0.293165	0	0	1
L202010491-1.TMAP	0.024797	0	0	1
L202010492-1.TMAP	0.025068	0	0	1
L202010493-1.TMAP	0.241564	0	0	1
L202010494-1.TMAP	0.214915	0	0	1
L202010495-1.TMAP	0.048737	0	0	1
L202010496-1.TMAP	0.598026	0	0	1
L202010497-1.TMAP	0.230598	0	0	1
V202004287-5.TMAP	0.280147	0	0	1
V202004288-4.TMAP	0.033074	0	0	1
V202004291-4.TMAP	0.362903	0	0	1
V202004292-4.TMAP	0.249232	0	0	1
V202004293-4.TMAP	0.181283	0	0	1
V202004294-4.TMAP	0.121441	0	0	1
V202004295-4.TMAP	0.120944	0	0	1
V202004296-4.TMAP	0.058803	0	0	1
V202004297-4.TMAP	0.297333	0	0	1
V202004299-4.TMAP	0.038658	0	0	1
V202004300-4.TMAP	0.020492	0	0	1
V202004301-4.TMAP	0.08579	0	0	1
V202004302-4.TMAP	0.019153	0	0	1
V202004303-4.TMAP	0.322421	0	0	1
V202004304-4.TMAP	0.051543	0	0	1
V202004305-4.TMAP	0.15615	0	0	1
V202004306-4.TMAP	0.058432	0	0	1
V202004307-4.TMAP	0.107098	0	0	1
V202004308-4.TMAP	0.018091	0	0	1
V202004311-1.TMAP	0.066534	0	0	1
V202004312-1.TMAP	0.0681	0	0	1
V202004313-1.TMAP	0.023228	0	0	1
V202004314-1.TMAP	0.286381	0	0	1
L202010498-1.TMAP	0.105161	0	0	1
L202010499-1.TMAP	0.113034	0	0	1
L202010500-1.TMAP	0.290269	0	0	1
L202010501-1.TMAP	0.220822	0	0	1
L202010502-1.TMAP	0.086481	0	0	1
L202010503-1.TMAP	0.077364	0	0	1
L202010505-1.TMAP	0.111447	0	0	1
L202010507-1.TMAP	0.047593	0	0	1
L202010508-1.TMAP	0.041532	0	0	1
L202010509-1.TMAP	0.640299	0	0	1
L202010510-1.TMAP	0.064367	0	0	1
L202010511-1.TMAP	0.570393	0	0	1
L202010512-1.TMAP	0.096716	0	0	1
L202010513-1.TMAP	0.112155	0	0	1
L202010514-1.TMAP	0.033265	0	0	1
L202010516-1.TMAP	0.058948	0	0	1
L202010517-1.TMAP	0.027158	0	0	1
L202010518-1.TMAP	0.18782	0	0	1
L202010519-1.TMAP	0.099132	0	0	1
L202010521-1.TMAP	0.056865	0	0	1
L202010522-1.TMAP	0.102377	0	0	1
L202010523-1.TMAP	0.212199	0	0	1
L202010525-1.TMAP	0.44762	0	0	1
L202010526-1.TMAP	0.230664	0	0	1
L202010527-1.TMAP	0.113197	0	0	1
L202010528-1.TMAP	0.083177	0	0	1
L202010529-1.TMAP	0.124035	0	0	1
B2001876-8.TMAP	0.214329	0	0	1
B2001877-8.TMAP	0.06029	0	0	1
B2001878-8.TMAP	0.03923	0	0	1
B2001879-5.TMAP	0.053571	0	0	1
B2001880-5.TMAP	0.122369	0	0	1
B2001881-5.TMAP	0.028559	0	0	1
B2001882-5.TMAP	0.049239	0	0	1
B2001883-5.TMAP	0.01845	0	0	1
B2001884-5.TMAP	0.146062	0	0	1
B2001885-5.TMAP	0.061545	0	0	1
B2001888-5.TMAP	0.038472	0	0	1
L202010535-1.TMAP	0.085141	0	0	1
L202010536-1.TMAP	0.144282	0	0	1
L202010537-1.TMAP	0.070717	0	0	1
L202010539-1.TMAP	0.389071	0	0	1
L202010540-1.TMAP	0.097881	0	0	1
L202010541-1.TMAP	0.05483	0	0	1
L202010542-1.TMAP	0.045773	0	0	1
L202010543-1.TMAP	0.036128	0	0	1
L202010544-1.TMAP	0.54089	0	0	1
L202010545-1.TMAP	0.02325	0	0	1
L202010546-1.TMAP	0.040705	0	0	1
L202010547-1.TMAP	0.057416	0	0	1
L202010548-1.TMAP	0.023786	0	0	1
L202010549-1.TMAP	0.017444	0	0	1
L202010550-1.TMAP	0.021637	0	0	1
L202010551-1.TMAP	0.059546	0	0	1
L202010552-1.TMAP	0.169467	0	0	1
L202010553-1.TMAP	0.150099	0	0	1
L202010554-1.TMAP	0.062908	0	0	1
L202010555-1.TMAP	0.220189	0	0	1
L202010556-1.TMAP	0.113719	0	0	1
L202010557-1.TMAP	0.062147	0	0	1
L202010558-1.TMAP	0.510099	0	0	1
L202010559-1.TMAP	0.086334	0	0	1
L202010560-1.TMAP	0.051988	0	0	1
L202010561-1.TMAP	0.057864	0	0	1
L202010563.TMAP	0.159262	0	0	1
L202010564.TMAP	0.091409	0	0	1
L202010565.TMAP	0.030955	0	0	1
L202010566.TMAP	0.072568	0	0	1
L202010567.TMAP	0.040466	0	0	1
L202010568.TMAP	0.08484	0	0	1
L202010569.TMAP	0.04508	0	0	1
L202010570.TMAP	0.198626	0	0	1
L202010571.TMAP	0.083499	0	0	1
L202010572.TMAP	0.044414	0	0	1
L202010573.TMAP	0.010795	0	0	1
L202010574.TMAP	0.077969	0	0	1
L202010575.TMAP	0.013489	0	0	1
L202010576.TMAP	0.072297	0	0	1
L202010577.TMAP	0.151764	0	0	1
L202010578.TMAP	0.065717	0	0	1
L202010579.TMAP	0.138782	0	0	1
L202010582.TMAP	0.2181	0	0	1
L202010583.TMAP	0.134888	0	0	1
L202010584.TMAP	0.199249	0	0	1
V202004315-1.TMAP	0.275309	0	0	1
V202004316-1.TMAP	0.100183	0	0	1
V202004317-1.TMAP	0.10878	0	0	1
V202004318-1.TMAP	0.168344	0	0	1
V202004319-1.TMAP	0.295408	0	0	1
V202004320-1.TMAP	0.131891	0	0	1
V202004321-1.TMAP	0.084291	0	0	1
V202004324-4.TMAP	0.264065	0	0	1
V202004325-4.TMAP	0.134791	0	0	1
V202004326-4.TMAP	0.270105	0	0	1
V202004327-4.TMAP	0.083635	0	0	1
V202004329-4.TMAP	0.653672	0	0	1
V202004330-4.TMAP	0.110712	0	0	1
V202004331-4.TMAP	0.143702	0	0	1
V202004332-4.TMAP	0.145306	0	0	1
V202004334-4.TMAP	0.125085	0	0	1
V202004335-4.TMAP	0.255456	0	0	1
V202004337-4.TMAP	0.229655	0	0	1
V202004339-4.TMAP	0.081577	0	0	1
V202004340-4.TMAP	0.099629	0	0	1
V202004341-4.TMAP	0.294631	0	0	1
V202004342-4.TMAP	0.18207	0	0	1
V202004343-4.TMAP	0.303647	0	0	1
V202004344-4.TMAP	0.339574	0	0	1
V202004345-4.TMAP	0.144302	0	0	1
B2001891-8.TMAP	0.249555	0	0	1
B2001892-8.TMAP	0.041798	0	0	1
B2001893-8.TMAP	0.188667	0	0	1
B2001894-8.TMAP	0.068414	0	0	1
B2001895-5.TMAP	0.048733	0	0	1
B2001896-5.TMAP	0.057596	0	0	1
B2001897-6.TMAP	0.107285	0	0	1
B2001898-5.TMAP	0.279806	0	0	1
L202010585.TMAP	0.053479	0	0	1
L202010586.TMAP	0.300261	0	0	1
L202010587.TMAP	0.511518	0	0	1
L202010588.TMAP	0.068755	0	0	1
L202010589.TMAP	0.104223	0	0	1
L202010590.TMAP	0.119727	0	0	1
L202010591.TMAP	0.087569	0	0	1
L202010592.TMAP	0.057674	0	0	1
L202010593.TMAP	0.205428	0	0	1
L202010594.TMAP	0.163114	0	0	1
L202010595.TMAP	0.232148	0	0	1
L202010596.TMAP	0.455178	0	0	1
L202010597.TMAP	0.128204	0	0	1
L202010598.TMAP	0.052788	0	0	1
L202010599.TMAP	0.041476	0	0	1
L202010600.TMAP	0.027076	0	0	1
L202010601.TMAP	0.066628	0	0	1
L202010602.TMAP	0.013983	0	0	1
L202010603.TMAP	0.054996	0	0	1
L202010604.TMAP	0.01521	0	0	1
L202010605.TMAP	0.117053	0	0	1
L202010606.TMAP	0.0416729	0	0	1
L202010607.TMAP	0.390846	0	0	1
L202010608.TMAP	0.0669622	0	0	1
L202010609.TMAP	0.0628703	0	0	1
L202010610.TMAP	0.0570689	0	0	1
L202010611.TMAP	0.0745372	0	0	1
L202010612.TMAP	0.0315405	0	0	1
L202010613.TMAP	0.0310668	0	0	1
L202010614.TMAP	0.0653413	0	0	1
L202010615.TMAP	0.042388	0	0	1
L202010616.TMAP	0.0206166	0	0	1
L202010617.TMAP	0.0465177	0	0	1
L202010618.TMAP	0.0399925	0	0	1
L202010619.TMAP	0.0170954	0	0	1
L202010620.TMAP	0.0485574	0	0	1
L202010621.TMAP	0.0417992	0	0	1
L202010622.TMAP	0.0389697	0	0	1
L202010623.TMAP	0.16642	0	0	1
V202004350-4.TMAP	0.178062	0	0	1
V202004351-4.TMAP	0.603502	0	0	1
V202004352-4.TMAP	0.262566	0	0	1
V202004354-4.TMAP	0.12552	0	0	1
V202004355-4.TMAP	0.0501242	0	0	1
V202004356-4.TMAP	0.252707	0	0	1
V202004357-4.TMAP	0.0432566	0	0	1
V202004358-4.TMAP	0.260262	0	0	1
V202004360-4.TMAP	0.481841	0	0	1
V202004361-4.TMAP	0.191708	0	0	1
V202004362-4.TMAP	0.0855533	0	0	1
V202004363-4.TMAP	0.277896	0	0	1
V202004364-4.TMAP	0.138833	0	0	1
V202004365-4.TMAP	0.0528969	0	0	1
V202004366-4.TMAP	0.208902	0	0	1
V202004367-4.TMAP	0.0915684	0	0	1
V202004368-8.TMAP	0.18936	0	0	1
V202004369-8.TMAP	0.25115	0	0	1
V202004371-5.TMAP	0.123101	0	0	1
V202004372-5.TMAP	0.0353143	0	0	1
V202004373-5.TMAP	0.105305	0	0	1
V202004374-5.TMAP	0.0119722	0	0	1
V202004375-5.TMAP	0.0162167	0	0	1
V202004376-5.TMAP	0.0438244	0	0	1
V202004377-5.TMAP	0.264375	0	0	1
V202004378-5.TMAP	0.0321954	0	0	1
V202004379-5.TMAP	0.0686179	0	0	1
V202004380-5.TMAP	0.127111	0	0	1
B2001900-5.TMAP	0.063961	0	0	1
B2001901-5.TMAP	0.586224	0	0	1
B2001903-5.TMAP	0.029727	0	0	1
B2001904-5.TMAP	0.079187	0	0	1
B2001905-8.TMAP	0.1095	0	0	1
B2001906-8.TMAP	0.132287	0	0	1
B2001907-8.TMAP	0.163875	0	0	1
B2001908-8.TMAP	0.035325	0	0	1
B2001909-8.TMAP	0.228835	0	0	1
B2001910-8.TMAP	0.075417	0	0	1
B2001911-8.TMAP	0.07384	0	0	1
B2001913-8.TMAP	0.336141	0	0	1
L202010625.TMAP	0.477233	0	0	1
L202010626.TMAP	0.489771	0	0	1
L202010627.TMAP	0.05994	0	0	1
L202010628.TMAP	0.53303	0	0	1
L202010629.TMAP	0.261308	0	0	1
L202010630.TMAP	0.2569	0	0	1
L202010631.TMAP	0.190122	0	0	1
L202010632.TMAP	0.04152	0	0	1
L202010633.TMAP	0.023848	0	0	1
L202010634.TMAP	0.145478	0	0	1
L202010635.TMAP	0.028999	0	0	1
L202010636.TMAP	0.11058	0	0	1
L202010637.TMAP	0.059138	0	0	1
L202010638.TMAP	0.109087	0	0	1
L202010640.TMAP	0.042078	0	0	1
L202010642.TMAP	0.469793	0	0	1
L202010643.TMAP	0.058024	0	0	1
L202010644.TMAP	0.49964	0	0	1
L202010645.TMAP	0.235532	0	0	1
L202010646.TMAP	0.021307	0	0	1
L202010647.TMAP	0.054159	0	0	1
L202010648.TMAP	0.128201	0	0	1
L202010649.TMAP	0.051719	0	0	1
L202010651.TMAP	0.051142	0	0	1
L202010652.TMAP	0.039619	0	0	1
L202010653.TMAP	0.094307	0	0	1
L202010654.TMAP	0.315589	0	0	1
L202010655.TMAP	0.107559	0	0	1
L202010656.TMAP	0.527067	0	0	1
L202010657.TMAP	0.041918	0	0	1
L202010658.TMAP	0.53213	0	0	1
L202010659.TMAP	0.029671	0	0	1
L202010660.TMAP	0.157994	0	0	1
L202010662.TMAP	0.45522	0	0	1
L202010663.TMAP	0.189311	0	0	1
L202010664.TMAP	0.563906	0	0	1
L202010665.TMAP	0.348771	0	0	1
L202010667.TMAP	0.061293	0	0	1
L202010668.TMAP	0.069741	0	0	1
L202010669.TMAP	0.679363	0	0	1
L202010670.TMAP	0.083404	0	0	1
L202010671.TMAP	0.077315	0	0	1
L202010672.TMAP	0.114865	0	0	1
L202010673.TMAP	0.133148	0	0	1
L202010674.TMAP	0.07641	0	0	1
L202010675.TMAP	0.026144	0	0	1
L202010676.TMAP	0.05149	0	0	1
L202010677.TMAP	0.142346	0	0	1
L202010678.TMAP	0.084102	0	0	1
L202010679.TMAP	0.083298	0	0	1
L202010680.TMAP	0.015942	0	0	1
L202010681.TMAP	0.521795	0	0	1
L202010682.TMAP	0.085183	0	0	1
L202010683.TMAP	0.018453	0	0	1
L202010684.TMAP	0.047201	0	0	1
L202010685.TMAP	0.037151	0	0	1
L202010686.TMAP	0.073663	0	0	1
L202010687.TMAP	0.029611	0	0	1
L202010689.TMAP	0.061632	0	0	1
L202010690.TMAP	0.016034	0	0	1
L202010691.TMAP	0.156942	0	0	1
L202010692.TMAP	0.026088	0	0	1
L202010693.TMAP	0.012033	0	0	1
L202010694.TMAP	0.026508	0	0	1
L202010695.TMAP	0.077163	0	0	1
L202010696.TMAP	0.051063	0	0	1
L202010697.TMAP	0.233645	0	0	1
L202010698.TMAP	0.101594	0	0	1
V202004386-8.TMAP	0.543206	0	0	1
V202004387-8.TMAP	0.145103	0	0	1
V202004388-8.TMAP	0.061522	0	0	1
V202004390-8.TMAP	0.284185	0	0	1
V202004391-8.TMAP	0.151858	0	0	1
V202004392-8.TMAP	0.355721	0	0	1
V202004394-8.TMAP	0.269697	0	0	1
V202004395-8.TMAP	0.340964	0	0	1
V202004396-8.TMAP	0.113602	0	0	1
V202004397-8.TMAP	0.060262	0	0	1
V202004398-8.TMAP	0.054694	0	0	1
V202004399-8.TMAP	0.141004	0	0	1
V202004400-8.TMAP	0.094101	0	0	1
V202004401-8.TMAP	0.201021	0	0	1
V202004402-8.TMAP	0.579701	0	0	1
V202004403-5.TMAP	0.272001	0	0	1
V202004404-5.TMAP	0.031608	0	0	1
V202004405-5.TMAP	0.147945	0	0	1
V202004406-5.TMAP	0.108463	0	0	1
V202004407-5.TMAP	0.169681	0	0	1
V202004408-5.TMAP	0.10106	0	0	1
V202004409-5.TMAP	0.015497	0	0	1
V202004410-5.TMAP	0.115847	0	0	1
V202004411-5.TMAP	0.029303	0	0	1
V202004412-5.TMAP	0.212223	0	0	1
V202004413-5.TMAP	0.448178	0	0	1
V202004414-5.TMAP	0.103588	0	0	1
V202004415-5.TMAP	0.058855	0	0	1
V202004416-5.TMAP	0.06993	0	0	1
V202004417-5.TMAP	0.035297	0	0	1
V202004418-5.TMAP	0.063452	0	0	1
V202004419-5.TMAP	0.026247	0	0	1
V202004420-5.TMAP	0.11594	0	0	1
V202004421-5.TMAP	0.058212	0	0	1
V202004422-5.TMAP	0.293997	0	0	1
V202004423-5.TMAP	0.372291	0	0	1
B2001914-8.TMAP	0.077912	0	0	1
B2001915-8.TMAP	0.214667	0	0	1
B2001916-8.TMAP	0.090633	0	0	1
B2001918-8.TMAP	0.076207	0	0	1
B2001919-8.TMAP	0.704924	0	0	1
B2001920-8.TMAP	0.184875	0	0	1
B2001921-8.TMAP	0.037598	0	0	1
B2001922-8.TMAP	0.05021	0	0	1
B2001923-8.TMAP	0.22019	0	0	1
B2001924-8.TMAP	0.047825	0	0	1
B2001925-8.TMAP	0.137351	0	0	1
B2001926-8.TMAP	0.078494	0	0	1
B2001927-8.TMAP	0.038719	0	0	1
B2001928-8.TMAP	0.092105	0	0	1
B2001929-8.TMAP	0.41166	0	0	1
B2001930-8.TMAP	0.125166	0	0	1
B2001931-8.TMAP	0.162305	0	0	1
B2001932-8.TMAP	0.038467	0	0	1
B2001933-8.TMAP	0.573869	0	0	1
B2001934-8.TMAP	0.035433	0	0	1
B2001935-5.TMAP	0.035835	0	0	1
L202010701.TMAP	0.105151	0	0	1
L202010703.TMAP	0.033793	0	0	1
L202010704.TMAP	0.032575	0	0	1
L202010705.TMAP	0.029231	0	0	1
L202010706.TMAP	0.287497	0	0	1
L202010707.TMAP	0.022535	0	0	1
L202010708.TMAP	0.046723	0	0	1
L202010709.TMAP	0.046751	0	0	1
L202010710.TMAP	0.028308	0	0	1
L202010711.TMAP	0.594278	0	0	1
L202010712.TMAP	0.454564	0	0	1
L202010713.TMAP	0.028225	0	0	1
L202010714.TMAP	0.027318	0	0	1
L202010715.TMAP	0.014014	0	0	1
L202010716.TMAP	0.047833	0	0	1
L202010717.TMAP	0.125436	0	0	1
L202010718.TMAP	0.054197	0	0	1
L202010719.TMAP	0.282554	0	0	1
L202010720.TMAP	0.148394	0	0	1
L202010721.TMAP	0.050234	0	0	1
L202010722.TMAP	0.052554	0	0	1
L202010723.TMAP	0.041049	0	0	1
L202010724.TMAP	0.080427	0	0	1
L202010725.TMAP	0.159862	0	0	1
L202010726.TMAP	0.212738	0	0	1
L202010727.TMAP	0.103248	0	0	1
L202010728.TMAP	0.085764	0	0	1
L202010729.TMAP	0.013849	0	0	1
L202010730.TMAP	0.050601	0	0	1
L202010731.TMAP	0.336434	0	0	1
L202010732.TMAP	0.558958	0	0	1
L202010733.TMAP	0.048316	0	0	1
L202010734.TMAP	0.049559	0	0	1
L202010735.TMAP	0.1382	0	0	1
L202010736.TMAP	0.290727	0	0	1
L202010737.TMAP	0.079447	0	0	1
L202010738.TMAP	0.159991	0	0	1
L202010739.TMAP	0.031567	0	0	1
L202010740.TMAP	0.049344	0	0	1
L202010741.TMAP	0.042816	0	0	1
L202010742.TMAP	0.066734	0	0	1
L202010743.TMAP	0.068282	0	0	1
L202010744.TMAP	0.238325	0	0	1
L202010745.TMAP	0.456914	0	0	1
L202010746.TMAP	0.268225	0	0	1
L202010747.TMAP	0.153657	0	0	1
L202010748.TMAP	0.629466	0	0	1
L202010749.TMAP	0.075777	0	0	1
L202010750.TMAP	0.024342	0	0	1
L202010751.TMAP	0.118577	0	0	1
L202010752.TMAP	0.17197	0	0	1
L202010753.TMAP	0.131305	0	0	1
L202010754.TMAP	0.081933	0	0	1
L202010755.TMAP	0.051867	0	0	1
L202010756.TMAP	0.082823	0	0	1
V202004425-8.TMAP	0.11592	0	0	1
V202004427-8.TMAP	0.251218	0	0	1
V202004428-8.TMAP	0.02675	0	0	1
V202004429-8.TMAP	0.092386	0	0	1
V202004430-8.TMAP	0.112374	0	0	1
V202004431-8.TMAP	0.096406	0	0	1
V202004432-8.TMAP	0.054373	0	0	1
V202004434-8.TMAP	0.361845	0	0	1
V202004436-8.TMAP	0.373772	0	0	1
V202004438-8.TMAP	0.099647	0	0	1
V202004439-8.TMAP	0.340993	0	0	1
V202004441-8.TMAP	0.267463	0	0	1
V202004442-8.TMAP	0.282036	0	0	1
V202004443-8.TMAP	0.509122	0	0	1
V202004444-8.TMAP	0.257402	0	0	1
V202004445-8.TMAP	0.154469	0	0	1
V202004446-8.TMAP	0.091108	0	0	1
V202004447-8.TMAP	0.076742	0	0	1
V202004448-8.TMAP	0.028931	0	0	1
V202004449-8.TMAP	0.036834	0	0	1
V202004450-8.TMAP	0.619396	0	0	1
V202004453-5.TMAP	0.094969	0	0	1
V202004454-5.TMAP	0.033599	0	0	1
V202004455-5.TMAP	0.116177	0	0	1
V202004456-5.TMAP	0.072969	0	0	1
V202004457-5.TMAP	0.130911	0	0	1
V202004458-5.TMAP	0.125616	0	0	1
V202004459-5.TMAP	0.060571	0	0	1
V202004460-5.TMAP	0.014046	0	0	1
V202004461-5.TMAP	0.052259	0	0	1
V202004462-5.TMAP	0.272301	0	0	1
V202004464-5.TMAP	0.053223	0	0	1
B2001938-8.TMAP	0.671048	0	0	1
B2001940-8.TMAP	0.097954	0	0	1
B2001941-8.TMAP	0.032669	0	0	1
B2001942-5.TMAP	0.053128	0	0	1
B2001943-5.TMAP	0.078767	0	0	1
B2001944-5.TMAP	0.570813	0	0	1
B2001945-5.TMAP	0.037007	0	0	1
L202010758.TMAP	0.615065	0	0	1
L202010759.TMAP	0.061501	0	0	1
L202010760.TMAP	0.360344	0	0	1
L202010761.TMAP	0.036312	0	0	1
L202010763.TMAP	0.366412	0	0	1
L202010764.TMAP	0.270056	0	0	1
L202010765.TMAP	0.143242	0	0	1
L202010767.TMAP	0.043786	0	0	1
L202010768.TMAP	0.059219	0	0	1
L202010769.TMAP	0.071333	0	0	1
L202010770.TMAP	0.048463	0	0	1
L202010771.TMAP	0.102145	0	0	1
L202010772.TMAP	0.085844	0	0	1
L202010773.TMAP	0.101454	0	0	1
L202010774.TMAP	0.058164	0	0	1
L202010775.TMAP	0.044969	0	0	1
L202010776.TMAP	0.047325	0	0	1
L202010777.TMAP	0.385364	0	0	1
L202010778.TMAP	0.165209	0	0	1
L202010779.TMAP	0.108847	0	0	1
L202010780.TMAP	0.090653	0	0	1
L202010781.TMAP	0.18354	0	0	1
L202010782.TMAP	0.071006	0	0	1
L202010783.TMAP	0.070456	0	0	1
L202010784.TMAP	0.048699	0	0	1
L202010785.TMAP	0.061221	0	0	1
L202010786.TMAP	0.051498	0	0	1
L202010787.TMAP	0.142991	0	0	1
L202010788.TMAP	0.141984	0	0	1
L202010789.TMAP	0.512331	0	0	1
L202010790.TMAP	0.049878	0	0	1
L202010791.TMAP	0.103258	0	0	1
L202010792.TMAP	0.043426	0	0	1
L202010793.TMAP	0.168246	0	0	1
L202010794.TMAP	0.026139	0	0	1
L202010795.TMAP	0.022137	0	0	1
L202010796.TMAP	0.113142	0	0	1
L202010797.TMAP	0.202802	0	0	1
L202010798.TMAP	0.084763	0	0	1
L202010799.TMAP	0.061135	0	0	1
L202010800.TMAP	0.180486	0	0	1
L202010801.TMAP	0.068845	0	0	1
L202010802.TMAP	0.079291	0	0	1
L202010803.TMAP	0.190337	0	0	1
L202010804.TMAP	0.020007	0	0	1
L202010805.TMAP	0.325722	0	0	1
L202010806.TMAP	0.045854	0	0	1
V202004467-8.TMAP	0.089765	0	0	1
V202004469-8.TMAP	0.107776	0	0	1
V202004470-8.TMAP	0.082033	0	0	1
V202004471-8.TMAP	0.116013	0	0	1
V202004474-8.TMAP	0.175435	0	0	1
V202004475-8.TMAP	0.203924	0	0	1
V202004476-8.TMAP	0.62551	0	0	1
V202004477-8.TMAP	0.140528	0	0	1
V202004478-8.TMAP	0.128827	0	0	1
V202004479-8.TMAP	0.042804	0	0	1
V202004480-8.TMAP	0.074037	0	0	1
V202004483-8.TMAP	0.327312	0	0	1
V202004484-8.TMAP	0.186798	0	0	1
V202004486-8.TMAP	0.289805	0	0	1
V202004487-8.TMAP	0.208007	0	0	1
V202004488-8.TMAP	0.132595	0	0	1
V202004489-8.TMAP	0.15623	0	0	1
V202004490-8.TMAP	0.163589	0	0	1
V202004491-8.TMAP	0.137543	0	0	1
V202004492-8.TMAP	0.055878	0	0	1
V202004493-8.TMAP	0.024041	0	0	1
V202004494-8.TMAP	0.083849	0	0	1
V202004495-8.TMAP	0.070771	0	0	1
V202004496-8.TMAP	0.100427	0	0	1
V202004500-5.TMAP	0.502309	0	0	1
V202004501-5.TMAP	0.028694	0	0	1
V202004502-5.TMAP	0.080736	0	0	1
V202004503-5.TMAP	0.047398	0	0	1
V202004504-5.TMAP	0.01934	0	0	1
V202004505-5.TMAP	0.0319	0	0	1
V202004506-5.TMAP	0.094236	0	0	1
V202004507-5.TMAP	0.060726	0	0	1
V202004508-5.TMAP	0.305691	0	0	1
V202004509-5.TMAP	0.563503	0	0	1
V202004510-5.TMAP	0.018304	0	0	1
V202004511-5.TMAP	0.040288	0	0	1
V202004512-1.TMAP	0.188933	0	0	1
B2001947-8.TMAP	0.026196	0	0	1
B2001948-8.TMAP	0.079084	0	0	1
B2001949-5.TMAP	0.061621	0	0	1
L202010807.TMAP	0.04611	0	0	1
L202010808.TMAP	0.100235	0	0	1
L202010809.TMAP	0.070578	0	0	1
L202010810.TMAP	0.297792	0	0	1
L202010811.TMAP	0.084072	0	0	1
L202010812.TMAP	0.05253	0	0	1
L202010813.TMAP	0.036015	0	0	1
L202010814.TMAP	0.034262	0	0	1
L202010815.TMAP	0.126272	0	0	1
L202010816.TMAP	0.02423	0	0	1
L202010817.TMAP	0.053958	0	0	1
L202010818.TMAP	0.072877	0	0	1
L202010819.TMAP	0.592535	0	0	1
L202010820.TMAP	0.041785	0	0	1
L202010821.TMAP	0.031299	0	0	1
L202010822.TMAP	0.328427	0	0	1
L202010823.TMAP	0.177326	0	0	1
L202010824.TMAP	0.034319	0	0	1
L202010825.TMAP	0.128344	0	0	1
L202010826.TMAP	0.672243	0	0	1
L202010827.TMAP	0.117852	0	0	1
L202010828.TMAP	0.077368	0	0	1
L202010829.TMAP	0.0298	0	0	1
L202010830.TMAP	0.216416	0	0	1
L202010832.TMAP	0.138938	0	0	1
L202010833.TMAP	0.024042	0	0	1
L202010834.TMAP	0.069693	0	0	1
L202010835.TMAP	0.022501	0	0	1
L202010836.TMAP	0.047793	0	0	1
L202010837.TMAP	0.19155	0	0	1
L202010838.TMAP	0.050908	0	0	1
L202010839.TMAP	0.027127	0	0	1
L202010840.TMAP	0.091467	0	0	1
L202010841.TMAP	0.030485	0	0	1
L202010842.TMAP	0.132263	0	0	1
L202010843.TMAP	0.108162	0	0	1
L202010844.TMAP	0.076608	0	0	1
L202010845.TMAP	0.111008	0	0	1
L202010846.TMAP	0.107774	0	0	1
L202010847.TMAP	0.561928	0	0	1
L202010848.TMAP	0.047722	0	0	1
L202010849.TMAP	0.016587	0	0	1
L202010850.TMAP	0.532299	0	0	1
L202010851.TMAP	0.147741	0	0	1
L202010852.TMAP	0.083143	0	0	1
L202010853.TMAP	0.197139	0	0	1
L202010854.TMAP	0.028318	0	0	1
L202010855.TMAP	0.142745	0	0	1
L202010856.TMAP	0.011053	0	0	1
L202010857.TMAP	0.069462	0	0	1
L202010858.TMAP	0.095335	0	0	1
V202004513-1.TMAP	0.134473	0	0	1
V202004514-1.TMAP	0.129389	0	0	1
V202004515-1.TMAP	0.197329	0	0	1
V202004516-1.TMAP	0.0914	0	0	1
V202004517-1.TMAP	0.275133	0	0	1
V202004518-1.TMAP	0.143683	0	0	1
V202004519-1.TMAP	0.043225	0	0	1
V202004520-1.TMAP	0.203726	0	0	1
V202004521-1.TMAP	0.171582	0	0	1
V202004522-1.TMAP	0.052497	0	0	1
V202004523-1.TMAP	0.189964	0	0	1
V202004524-1.TMAP	0.219844	0	0	1
V202004525-1.TMAP	0.06462	0	0	1
V202004526-1.TMAP	0.151194	0	0	1
V202004527-1.TMAP	0.037168	0	0	1
V202004530-1.TMAP	0.05547	0	0	1
V202004531-1.TMAP	0.116606	0	0	1
V202004532-1.TMAP	0.663527	0	0	1
V202004534-1.TMAP	0.076195	0	0	1
V202004535-1.TMAP	0.605877	0	0	1
V202004536-1.TMAP	0.094902	0	0	1
V202004538-1.TMAP	0.307909	0	0	1
V202004539-1.TMAP	0.041184	0	0	1
V202004540-1.TMAP	0.034537	0	0	1
V202004541-1.TMAP	0.150447	0	0	1
V202004542-1.TMAP	0.038681	0	0	1
V202004543-1.TMAP	0.06132	0	0	1
V202004544-1.TMAP	0.196838	0	0	1
V202004545-1.TMAP	0.102628	0	0	1
V202004547-1.TMAP	0.167293	0	0	1
V202004548-1.TMAP	0.222275	0	0	1
V202004549-1.TMAP	0.314999	0	0	1
V202004550-1.TMAP	0.129212	0	0	1
V202004551-1.TMAP	0.145318	0	0	1
V202004552-1.TMAP	0.056583	0	0	1
V202004553-1.TMAP	0.392754	0	0	1
V202004554-1.TMAP	0.073165	0	0	1
V202004555-1.TMAP	0.030226	0	0	1
V202004556-1.TMAP	0.100851	0	0	1
V202004557-1.TMAP	0.116106	0	0	1
L202010861.TMAP	0.264598	0	0	1
L202010862.TMAP	0.168072	0	0	1
L202010863.TMAP	0.012133	0	0	1
L202010864.TMAP	0.057586	0	0	1
L202010865.TMAP	0.063903	0	0	1
L202010866.TMAP	0.070916	0	0	1
L202010867.TMAP	0.199442	0	0	1
L202010868.TMAP	0.087218	0	0	1
L202010869.TMAP	0.07843	0	0	1
L202010870.TMAP	0.092537	0	0	1
L202010871.TMAP	0.325842	0	0	1
L202010872.TMAP	0.084917	0	0	1
L202010873.TMAP	0.071081	0	0	1
L202010874.TMAP	0.432402	0	0	1
L202010875.TMAP	0.338434	0	0	1
L202010876.TMAP	0.042742	0	0	1
L202010877.TMAP	0.126606	0	0	1
L202010878.TMAP	0.028157	0	0	1
L202010879.TMAP	0.27632	0	0	1
L202010880.TMAP	0.028087	0	0	1
L202010881.TMAP	0.061818	0	0	1
L202010882.TMAP	0.107743	0	0	1
L202010883.TMAP	0.218623	0	0	1
L202010884.TMAP	0.139176	0	0	1
L202010885.TMAP	0.071823	0	0	1
L202010886.TMAP	0.035546	0	0	1
L202010887.TMAP	0.094008	0	0	1
L202010888.TMAP	0.168103	0	0	1
L202010889.TMAP	0.03603	0	0	1
L202010890.TMAP	0.291522	0	0	1
L202010891.TMAP	0.117658	0	0	1
L202010892.TMAP	0.020974	0	0	1
L202010893.TMAP	0.084469	0	0	1
L202010894.TMAP	0.119892	0	0	1
L202010895.TMAP	0.048228	0	0	1
L202010896.TMAP	0.042086	0	0	1
L202010897.TMAP	0.077276	0	0	1
L202010898.TMAP	0.620486	0	0	1
L202010900.TMAP	0.04038	0	0	1
L202010901.TMAP	0.08788	0	0	1
L202010902.TMAP	0.034069	0	0	1
L202010903.TMAP	0.151734	0	0	1
L202010904.TMAP	0.083561	0	0	1
L202010905.TMAP	0.034925	0	0	1
L202010906.TMAP	0.085654	0	0	1
L202010907.TMAP	0.119232	0	0	1
L202010908.TMAP	0.070484	0	0	1
L202010909.TMAP	0.055312	0	0	1
L202010910.TMAP	0.044356	0	0	1
L202010911.TMAP	0.078651	0	0	1
L202010912.TMAP	0.145363	0	0	1
L202010913.TMAP	0.048435	0	0	1
L202010914.TMAP	0.296705	0	0	1
L202010916.TMAP	0.148871	0	0	1
L202010917.TMAP	0.094127	0	0	1
V202004561-1.TMAP	0.042123	0	0	1
V202004562-1.TMAP	0.077519	0	0	1
V202004563-1.TMAP	0.271831	0	0	1
V202004564-1.TMAP	0.063795	0	0	1
V202004566-1.TMAP	0.069299	0	0	1
V202004567-1.TMAP	0.032685	0	0	1
V202004568-1.TMAP	0.074671	0	0	1
V202004569-1.TMAP	0.216243	0	0	1
V202004570-1.TMAP	0.251055	0	0	1
V202004571-1.TMAP	0.164805	0	0	1
V202004572-1.TMAP	0.105739	0	0	1
V202004573-1.TMAP	0.046096	0	0	1
V202004574-1.TMAP	0.067432	0	0	1
V202004575-1.TMAP	0.106228	0	0	1
V202004576-1.TMAP	0.571957	0	0	1
V202004577-1.TMAP	0.09844	0	0	1
V202004578-1.TMAP	0.243465	0	0	1
V202004579-1.TMAP	0.228913	0	0	1
V202004580-1.TMAP	0.096497	0	0	1
V202004581-1.TMAP	0.064716	0	0	1
V202004582-1.TMAP	0.193116	0	0	1
V202004583-1.TMAP	0.044373	0	0	1
V202004584-1.TMAP	0.370607	0	0	1
V202004585-1.TMAP	0.029411	0	0	1
V202004586-1.TMAP	0.184134	0	0	1
V202004587-1.TMAP	0.183351	0	0	1
V202004588-1.TMAP	0.484232	0	0	1
V202004589-1.TMAP	0.070325	0	0	1
L202010919.TMAP	0.031053	0	0	1
L202010920.TMAP	0.461784	0	0	1
L202010921.TMAP	0.294876	0	0	1
L202010922.TMAP	0.014088	0	0	1
L202010923.TMAP	0.359498	0	0	1
L202010924.TMAP	0.048152	0	0	1
L202010925.TMAP	0.249357	0	0	1
L202010926.TMAP	0.623328	0	0	1
L202010927.TMAP	0.092922	0	0	1
L202010928.TMAP	0.519743	0	0	1
L202010929.TMAP	0.179081	0	0	1
L202010930.TMAP	0.247489	0	0	1
L202010931.TMAP	0.074257	0	0	1
L202010932.TMAP	0.288951	0	0	1
L202010933.TMAP	0.088613	0	0	1
L202010934.TMAP	0.204771	0	0	1
L202010935.TMAP	0.042493	0	0	1
L202010936.TMAP	0.132892	0	0	1
L202010937.TMAP	0.437418	0	0	1
L202010938.TMAP	0.269082	0	0	1
L202010939.TMAP	0.141452	0	0	1
L202010940.TMAP	0.200192	0	0	1
L202010941.TMAP	0.036797	0	0	1
L202010942.TMAP	0.274935	0	0	1
L202010943.TMAP	0.382278	0	0	1
L202010945.TMAP	0.587574	0	0	1
L202010946.TMAP	0.189334	0	0	1
L202010947.TMAP	0.107147	0	0	1
L202010948.TMAP	0.100438	0	0	1
L202010949.TMAP	0.234123	0	0	1
L202010950.TMAP	0.210775	0	0	1
L202010951.TMAP	0.504001	0	0	1
L202010952.TMAP	0.533986	0	0	1
L202010953.TMAP	0.011171	0	0	1
L202010954.TMAP	0.237614	0	0	1
L202010955.TMAP	0.609559	0	0	1
L202010957.TMAP	0.050627	0	0	1
L202010958.TMAP	0.051038	0	0	1
L202010959.TMAP	0.247647	0	0	1
L202010960.TMAP	0.107767	0	0	1
L202010961.TMAP	0.66404	0	0	1
L202010963.TMAP	0.143986	0	0	1
L202010964.TMAP	0.163815	0	0	1
L202010965.TMAP	0.122816	0	0	1
L202010966.TMAP	0.172465	0	0	1
L202010969.TMAP	0.155571	0	0	1
L202010970.TMAP	0.028684	0	0	1
L202010971.TMAP	0.685326	0	0	1
L202010973.TMAP	0.458801	0	0	1
V202004593-1.TMAP	0.183448	0	0	1
V202004594-1.TMAP	0.087646	0	0	1
V202004595-1.TMAP	0.096443	0	0	1
V202004596-1.TMAP	0.054849	0	0	1
V202004597-1.TMAP	0.333322	0	0	1
V202004598-1.TMAP	0.036006	0	0	1
V202004599-1.TMAP	0.042347	0	0	1
V202004600-1.TMAP	0.263256	0	0	1
V202004601-1.TMAP	0.234504	0	0	1
V202004607-4.TMAP	0.073736	0	0	1
V202004608-4.TMAP	0.125514	0	0	1
V202004609-4.TMAP	0.252518	0	0	1
V202004610-4.TMAP	0.22994	0	0	1
V202004611-4.TMAP	0.091934	0	0	1
V202004612-4.TMAP	0.234843	0	0	1
V202004613-4.TMAP	0.154174	0	0	1
V202004614-4.TMAP	0.120991	0	0	1
V202004616.TMAP	0.15759	0	0	1
V202004617.TMAP	0.082284	0	0	1
V202004618.TMAP	0.442395	0	0	1
V202004619.TMAP	0.441796	0	0	1
V202004620.TMAP	0.112866	0	0	1
V202004621.TMAP	0.508695	0	0	1
V202004622.TMAP	0.096216	0	0	1
V202004623.TMAP	0.083434	0	0	1
V202004624.TMAP	0.094395	0	0	1
V202004625.TMAP	0.018612	0	0	1
V202004626.TMAP	0.157614	0	0	1
V202004627.TMAP	0.049366	0	0	1
V202004628.TMAP	0.060047	0	0	1
V202004629.TMAP	0.345974	0	0	1
V202004630.TMAP	0.328771	0	0	1
V202004631.TMAP	0.101069	0	0	1
V202004632.TMAP	0.096139	0	0	1
V202004633.TMAP	0.128359	0	0	1
B2001950-5.TMAP	0.092126	0	0	1
B2001951-5.TMAP	0.012746	0	0	1
B2001952-5.TMAP	0.428178	0	0	1
B2001953-5.TMAP	0.089295	0	0	1
B2001954-5.TMAP	0.012733	0	0	1
B2001955-5.TMAP	0.099278	0	0	1
B2001956-5.TMAP	0.104406	0	0	1
B2001957-5.TMAP	0.503462	0	0	1
B2001959-5.TMAP	0.085539	0	0	1
B2001960-5.TMAP	0.036036	0	0	1
B2001962-5.TMAP	0.023883	0	0	1
B2001963-5.TMAP	0.041156	0	0	1
B2001964-5.TMAP	0.022538	0	0	1
B2001965-5.TMAP	0.080558	0	0	1
B2001966-5.TMAP	0.055816	0	0	1
B2001967-5.TMAP	0.036677	0	0	1
B2001969-5.TMAP	0.071345	0	0	1
V202004635.TMAP	0.322396	0	0	1
V202004636.TMAP	0.153567	0	0	1
V202004637.TMAP	0.093689	0	0	1
V202004638.TMAP	0.158614	0	0	1
V202004639.TMAP	0.586452	0	0	1
V202004641.TMAP	0.097874	0	0	1
V202004642.TMAP	0.114439	0	0	1
V202004643.TMAP	0.166523	0	0	1
V202004644.TMAP	0.204072	0	0	1
V202004645.TMAP	0.237534	0	0	1
V202004647.TMAP	0.442187	0	0	1
V202004649.TMAP	0.095714	0	0	1
V202004651.TMAP	0.196692	0	0	1
V202004652.TMAP	0.140634	0	0	1
V202004653.TMAP	0.11732	0	0	1
V202004654.TMAP	0.286907	0	0	1
V202004655.TMAP	0.087408	0	0	1
V202004656.TMAP	0.191209	0	0	1
V202004657.TMAP	0.077917	0	0	1
V202004658.TMAP	0.064518	0	0	1
V202004659.TMAP	0.461711	0	0	1
V202004660.TMAP	0.071033	0	0	1
V202004661.TMAP	0.103819	0	0	1
V202004662.TMAP	0.170975	0	0	1
V202004663.TMAP	0.530253	0	0	1
V202004664.TMAP	0.350525	0	0	1
V202004665.TMAP	0.105054	0	0	1
V202004666.TMAP	0.326607	0	0	1
V202004667.TMAP	0.153877	0	0	1
V202004668.TMAP	0.418452	0	0	1
V202004669.TMAP	0.184109	0	0	1
V202004670.TMAP	0.632993	0	0	1
V202004671.TMAP	0.133699	0	0	1
V202004672.TMAP	0.147001	0	0	1
V202004673.TMAP	0.6977	0	0	1
V202004678.TMAP	0.34625	0	0	1
V202004679.TMAP	0.040733	0	0	1
L202010976.TMAP	0.123135	0	0	1
L202010977.TMAP	0.133237	0	0	1
L202010978.TMAP	0.098691	0	0	1
L202010979.TMAP	0.374472	0	0	1
L202010980.TMAP	0.160294	0	0	1
L202010981.TMAP	0.245345	0	0	1
L202010982.TMAP	0.666896	0	0	1
L202010983.TMAP	0.121053	0	0	1
L202010984.TMAP	0.218992	0	0	1
L202010985.TMAP	0.251386	0	0	1
L202010986.TMAP	0.057024	0	0	1
L202010989.TMAP	0.498064	0	0	1
L202010990.TMAP	0.301219	0	0	1
L202010991.TMAP	0.202017	0	0	1
L202010992.TMAP	0.325038	0	0	1
L202010993.TMAP	0.039471	0	0	1
L202010994.TMAP	0.55554	0	0	1
L202010995.TMAP	0.460189	0	0	1
L202010996.TMAP	0.189016	0	0	1
L202010997.TMAP	0.149323	0	0	1
L202010998.TMAP	0.207642	0	0	1
L202010999.TMAP	0.53213	0	0	1
L202011000.TMAP	0.564254	0	0	1
L202011001.TMAP	0.102111	0	0	1
L202011002.TMAP	0.262732	0	0	1
L202011003.TMAP	0.587755	0	0	1
L202011004.TMAP	0.053348	0	0	1
L202011005.TMAP	0.431936	0	0	1
L202011006.TMAP	0.176612	0	0	1
L202011007.TMAP	0.223191	0	0	1
L202011008.TMAP	0.271948	0	0	1
L202011009.TMAP	0.031738	0	0	1
L202011010.TMAP	0.227543	0	0	1
L202011011.TMAP	0.460729	0	0	1
L202011012.TMAP	0.129016	0	0	1
L202011014.TMAP	0.244171	0	0	1
L202011015.TMAP	0.172388	0	0	1
L202011016.TMAP	0.560809	0	0	1
L202011017.TMAP	0.358938	0	0	1
L202011018.TMAP	0.391892	0	0	1
L202011019.TMAP	0.10462	0	0	1
L202011020.TMAP	0.062702	0	0	1
L202011021.TMAP	0.321529	0	0	1
L202011022.TMAP	0.451429	0	0	1
L202011023.TMAP	0.019828	0	0	1
L202011024.TMAP	0.077259	0	0	1
L202011025.TMAP	0.577999	0	0	1
L202011026.TMAP	0.610319	0	0	1
L202011027.TMAP	0.47861	0	0	1
L202011028.TMAP	0.534174	0	0	1
L202011029.TMAP	0.140159	0	0	1
L202011030.TMAP	0.346773	0	0	1
L202011031.TMAP	0.062821	0	0	1
L202011032.TMAP	0.374574	0	0	1
L202011033.TMAP	0.080143	0	0	1
L202011034.TMAP	0.325191	0	0	1
L202011035.TMAP	0.299383	0	0	1
L202011036.TMAP	0.139031	0	0	1
L202011037.TMAP	0.096494	0	0	1
L202011038.TMAP	0.405551	0	0	1
L202011039.TMAP	0.442096	0	0	1
L202011040.TMAP	0.135513	0	0	1
L202011041.TMAP	0.282318	0	0	1
L202011042.TMAP	0.095937	0	0	1
L202011043.TMAP	0.230909	0	0	1
L202011044.TMAP	0.103077	0	0	1
L202011045.TMAP	0.124847	0	0	1
L202011046.TMAP	0.420263	0	0	1
L202011047.TMAP	0.218822	0	0	1
L202011048.TMAP	0.400719	0	0	1
L202011049.TMAP	0.312695	0	0	1
L202011050.TMAP	0.166036	0	0	1
L202011051.TMAP	0.100826	0	0	1
B2001970-1.TMAP	0.097957	0	0	1
B2001971-1.TMAP	0.03765	0	0	1
B2001972-1.TMAP	0.085683	0	0	1
B2001973-1.TMAP	0.071113	0	0	1
B2001974-1.TMAP	0.088679	0	0	1
B2001975-1.TMAP	0.317273	0	0	1
B2001976-1.TMAP	0.479439	0	0	1
B2001977-1.TMAP	0.058621	0	0	1
B2001978-1.TMAP	0.079347	0	0	1
B2001979-1.TMAP	0.224074	0	0	1
B2001980-1.TMAP	0.352135	0	0	1
B2001981-1.TMAP	0.024464	0	0	1
B2001982-1.TMAP	0.10739	0	0	1
B2001983-1.TMAP	0.524023	0	0	1
B2001984-1.TMAP	0.1331	0	0	1
B2001985-1.TMAP	0.022214	0	0	1
B2001987-1.TMAP	0.322095	0	0	1
B2001988-1.TMAP	0.117717	0	0	1
B2001989-1.TMAP	0.086614	0	0	1
B2001990-1.TMAP	0.15097	0	0	1
B2001991-1.TMAP	0.186227	0	0	1
B2001992-1.TMAP	0.201553	0	0	1
B2001986.TMAP	0.107127	0	0	1
B2001994-1.TMAP	0.014736	0	0	1
B2001995-1.TMAP	0.635255	0	0	1
B2001996-1.TMAP	0.055592	0	0	1
B2001997-1.TMAP	0.042741	0	0	1
B2001999-4.TMAP	0.062648	0	0	1
B2002000-4.TMAP	0.393639	0	0	1
B2002001-4.TMAP	0.0378	0	0	1
L202011053.TMAP	0.086313	0	0	1
L202011054.TMAP	0.114155	0	0	1
L202011055.TMAP	0.061612	0	0	1
L202011056.TMAP	0.100092	0	0	1
L202011057.TMAP	0.184264	0	0	1
L202011058.TMAP	0.109109	0	0	1
L202011059.TMAP	0.233075	0	0	1
L202011060.TMAP	0.056385	0	0	1
L202011061.TMAP	0.0809	0	0	1
L202011062.TMAP	0.040547	0	0	1
L202011063.TMAP	0.191923	0	0	1
L202011064.TMAP	0.04546	0	0	1
L202011065.TMAP	0.089577	0	0	1
L202011066.TMAP	0.093427	0	0	1
L202011067.TMAP	0.061682	0	0	1
L202011068.TMAP	0.154751	0	0	1
L202011069.TMAP	0.08832	0	0	1
L202011071.TMAP	0.292753	0	0	1
L202011072.TMAP	0.13481	0	0	1
L202011073.TMAP	0.600251	0	0	1
L202011074.TMAP	0.148303	0	0	1
L202011075.TMAP	0.07481	0	0	1
L202011076.TMAP	0.099803	0	0	1
L202011077.TMAP	0.09216	0	0	1
L202011078.TMAP	0.140495	0	0	1
L202011079.TMAP	0.062883	0	0	1
L202011080.TMAP	0.102322	0	0	1
L202011081.TMAP	0.044819	0	0	1
L202011082.TMAP	0.110038	0	0	1
L202011083.TMAP	0.181496	0	0	1
L202011084.TMAP	0.050685	0	0	1
L202011086.TMAP	0.20708	0	0	1
L202011087.TMAP	0.06537	0	0	1
L202011088.TMAP	0.072559	0	0	1
L202011089.TMAP	0.162048	0	0	1
L202011090.TMAP	0.096319	0	0	1
L202011091.TMAP	0.054047	0	0	1
L202011092.TMAP	0.012367	0	0	1
L202011093.TMAP	0.046838	0	0	1
L202011094.TMAP	0.030927	0	0	1
L202011095.TMAP	0.026065	0	0	1
L202011096.TMAP	0.136696	0	0	1
L202011097.TMAP	0.019188	0	0	1
L202011098.TMAP	0.054681	0	0	1
L202011099.TMAP	0.04439	0	0	1
L202011100.TMAP	0.060583	0	0	1
L202011101.TMAP	0.044257	0	0	1
L202011102.TMAP	0.171736	0	0	1
V202004682.TMAP	0.67991	0	0	1
V202004683.TMAP	0.301459	0	0	1
V202004684.TMAP	0.162428	0	0	1
V202004685.TMAP	0.264689	0	0	1
V202004686.TMAP	0.398229	0	0	1
V202004687.TMAP	0.094352	0	0	1
V202004688.TMAP	0.070495	0	0	1
V202004689.TMAP	0.262016	0	0	1
V202004690.TMAP	0.145074	0	0	1
V202004691.TMAP	0.356024	0	0	1
V202004692.TMAP	0.130522	0	0	1
V202004693.TMAP	0.053516	0	0	1
V202004694.TMAP	0.056981	0	0	1
V202004695.TMAP	0.294643	0	0	1
V202004696.TMAP	0.310418	0	0	1
V202004697.TMAP	0.2517	0	0	1
V202004698.TMAP	0.146725	0	0	1
V202004699.TMAP	0.203147	0	0	1
V202004700.TMAP	0.160997	0	0	1
V202004702.TMAP	0.131533	0	0	1
V202004703.TMAP	0.266132	0	0	1
V202004705.TMAP	0.623686	0	0	1
V202004706.TMAP	0.158401	0	0	1
V202004707.TMAP	0.280537	0	0	1
V202004708.TMAP	0.098947	0	0	1
V202004709.TMAP	0.599403	0	0	1
V202004710.TMAP	0.140642	0	0	1
V202004711.TMAP	0.040806	0	0	1
V202004712.TMAP	0.254468	0	0	1
V202004713.TMAP	0.513882	0	0	1
V202004714.TMAP	0.025318	0	0	1
V202004715.TMAP	0.307822	0	0	1
V202004716.TMAP	0.102607	0	0	1
V202004717.TMAP	0.095919	0	0	1
V202004718.TMAP	0.1876	0	0	1
V202004719.TMAP	0.303649	0	0	1
B2002002-4.TMAP	0.294867	0	0	1
B2002003-4.TMAP	0.147878	0	0	1
B2002004-4.TMAP	0.44407	0	0	1
B2002005-4.TMAP	0.140321	0	0	1
B2002006-4.TMAP	0.13281	0	0	1
B2002007-4.TMAP	0.267538	0	0	1
B2002008-1.TMAP	0.593395	0	0	1
B2002009-1.TMAP	0.10486	0	0	1
B2002011-1.TMAP	0.145051	0	0	1
B2002012-1.TMAP	0.496129	0	0	1
B2002013-1.TMAP	0.225684	0	0	1
B2002014-1.TMAP	0.485659	0	0	1
B2002015-1.TMAP	0.155869	0	0	1
L202011103.TMAP	0.154102	0	0	1
L202011106.TMAP	0.681921	0	0	1
L202011107.TMAP	0.032695	0	0	1
L202011108.TMAP	0.024859	0	0	1
L202011109.TMAP	0.089911	0	0	1
L202011110.TMAP	0.020212	0	0	1
L202011111.TMAP	0.048939	0	0	1
L202011112.TMAP	0.063263	0	0	1
L202011113.TMAP	0.179603	0	0	1
L202011114.TMAP	0.227049	0	0	1
L202011115.TMAP	0.209477	0	0	1
L202011117.TMAP	0.044757	0	0	1
L202011118.TMAP	0.31004	0	0	1
L202011119.TMAP	0.071829	0	0	1
L202011120.TMAP	0.200154	0	0	1
L202011121.TMAP	0.05225	0	0	1
L202011122.TMAP	0.435183	0	0	1
L202011123.TMAP	0.052987	0	0	1
L202011124.TMAP	0.204541	0	0	1
L202011125.TMAP	0.172814	0	0	1
L202011126.TMAP	0.015124	0	0	1
L202011127.TMAP	0.051374	0	0	1
L202011128.TMAP	0.017929	0	0	1
L202011131.TMAP	0.13564	0	0	1
L202011132.TMAP	0.604682	0	0	1
L202011133.TMAP	0.013411	0	0	1
L202011134.TMAP	0.027589	0	0	1
L202011135.TMAP	0.362758	0	0	1
L202011136.TMAP	0.06207	0	0	1
L202011137.TMAP	0.072788	0	0	1
L202011138.TMAP	0.109507	0	0	1
L202011139.TMAP	0.049359	0	0	1
V202004725.TMAP	0.421875	0	0	1
V202004726.TMAP	0.044501	0	0	1
V202004727.TMAP	0.365432	0	0	1
V202004728.TMAP	0.694296	0	0	1
V202004729.TMAP	0.538226	0	0	1
V202004730.TMAP	0.137106	0	0	1
V202004731.TMAP	0.230726	0	0	1
V202004732.TMAP	0.495538	0	0	1
V202004733.TMAP	0.028279	0	0	1
V202004734.TMAP	0.170451	0	0	1
V202004735.TMAP	0.044378	0	0	1
V202004736.TMAP	0.391398	0	0	1
V202004737.TMAP	0.132199	0	0	1
V202004738.TMAP	0.1352	0	0	1
V202004739.TMAP	0.091021	0	0	1
V202004740.TMAP	0.079276	0	0	1
V202004741.TMAP	0.54071	0	0	1
V202004742.TMAP	0.540037	0	0	1
V202004743.TMAP	0.344679	0	0	1
V202004744.TMAP	0.295745	0	0	1
V202004745.TMAP	0.442895	0	0	1
V202004746.TMAP	0.039077	0	0	1
V202004747.TMAP	0.143406	0	0	1
V202004748.TMAP	0.108689	0	0	1
V202004749.TMAP	0.095125	0	0	1
V202004750.TMAP	0.14455	0	0	1
V202004751.TMAP	0.243822	0	0	1
V202004752.TMAP	0.105839	0	0	1
V202004753.TMAP	0.153831	0	0	1
V202004754.TMAP	0.141643	0	0	1
V202004755.TMAP	0.177386	0	0	1
V202004756.TMAP	0.144468	0	0	1
V202004759.TMAP	0.303866	0	0	1
V202004760.TMAP	0.123847	0	0	1
V202004761.TMAP	0.047525	0	0	1
V202004762.TMAP	0.040304	0	0	1
V202004763.TMAP	0.074512	0	0	1
V202004764.TMAP	0.017972	0	0	1
V202004765.TMAP	0.315328	0	0	1
V202004766.TMAP	0.485854	0	0	1
V202004767.TMAP	0.01822	0	0	1
V202004768.TMAP	0.253804	0	0	1
V202004769.TMAP	0.027829	0	0	1
V202004770.TMAP	0.019842	0	0	1
V202004771.TMAP	0.166822	0	0	1
V202004772.TMAP	0.279145	0	0	1
V202004773.TMAP	0.320642	0	0	1
V202004774.TMAP	0.104662	0	0	1
V202004775.TMAP	0.143174	0	0	1
V202004776.TMAP	0.180065	0	0	1
V202004777.TMAP	0.053033	0	0	1
V202004778.TMAP	0.043393	0	0	1
V202004779.TMAP	0.033985	0	0	1
V202004780.TMAP	0.11362	0	0	1
V202004781.TMAP	0.103895	0	0	1
V202004782.TMAP	0.142943	0	0	1
V202004783.TMAP	0.10254	0	0	1
V202004784.TMAP	0.027058	0	0	1
V202004785.TMAP	0.08357	0	0	1
L202011140.TMAP	0.19554	0	0	1
L202011141.TMAP	0.051681	0	0	1
L202011142.TMAP	0.04647	0	0	1
L202011143.TMAP	0.074071	0	0	1
L202011144.TMAP	0.04031	0	0	1
L202011145.TMAP	0.044316	0	0	1
L202011146.TMAP	0.316674	0	0	1
L202011147.TMAP	0.053911	0	0	1
L202011148.TMAP	0.049062	0	0	1
L202011149.TMAP	0.416941	0	0	1
L202011150.TMAP	0.063212	0	0	1
L202011151.TMAP	0.037546	0	0	1
L202011152.TMAP	0.078384	0	0	1
L202011153.TMAP	0.051666	0	0	1
L202011154.TMAP	0.03172	0	0	1
L202011155.TMAP	0.046452	0	0	1
L202011156.TMAP	0.231763	0	0	1
L202011157.TMAP	0.568523	0	0	1
L202011158.TMAP	0.037349	0	0	1
V202004793.TMAP	0.12273	0	0	1
V202004794.TMAP	0.045384	0	0	1
V202004796.TMAP	0.528199	0	0	1
V202004797.TMAP	0.216847	0	0	1
V202004798.TMAP	0.252597	0	0	1
V202004799.TMAP	0.104677	0	0	1
V202004800.TMAP	0.054576	0	0	1
V202004801.TMAP	0.049803	0	0	1
V202004802.TMAP	0.057647	0	0	1
V202004803.TMAP	0.091794	0	0	1
V202004804.TMAP	0.083427	0	0	1
V202004805.TMAP	0.29532	0	0	1
V202004806.TMAP	0.246273	0	0	1
V202004807.TMAP	0.041999	0	0	1
V202004808.TMAP	0.147209	0	0	1
V202004809.TMAP	0.082232	0	0	1
V202004810.TMAP	0.092993	0	0	1
V202004811.TMAP	0.08621	0	0	1
V202004812.TMAP	0.03293	0	0	1
V202004813.TMAP	0.063211	0	0	1
V202004814.TMAP	0.140347	0	0	1
V202004815.TMAP	0.080854	0	0	1
V202004816.TMAP	0.085093	0	0	1
V202004817.TMAP	0.028715	0	0	1
V202004818.TMAP	0.04501	0	0	1
V202004820.TMAP	0.447968	0	0	1
V202004821.TMAP	0.073663	0	0	1
V202004822.TMAP	0.095888	0	0	1
V202004823.TMAP	0.139575	0	0	1
V202004824.TMAP	0.112451	0	0	1
V202004825.TMAP	0.063327	0	0	1
V202004826.TMAP	0.079971	0	0	1
V202004827.TMAP	0.017005	0	0	1
V202004828.TMAP	0.070666	0	0	1
L202011160.TMAP	0.091401	0	0	1
L202011161.TMAP	0.042603	0	0	1
L202011162.TMAP	0.02612	0	0	1
L202011163.TMAP	0.085585	0	0	1
L202011164.TMAP	0.037921	0	0	1
L202011165.TMAP	0.065211	0	0	1
L202011166.TMAP	0.022644	0	0	1
L202011167.TMAP	0.026197	0	0	1
L202011168.TMAP	0.121704	0	0	1
L202011169.TMAP	0.319884	0	0	1
L202011170.TMAP	0.044185	0	0	1
L202011171.TMAP	0.031057	0	0	1
L202011172.TMAP	0.328932	0	0	1
L202011173.TMAP	0.246731	0	0	1
L202011174.TMAP	0.476347	0	0	1
L202011175.TMAP	0.064364	0	0	1
L202011176.TMAP	0.052826	0	0	1
L202011178.TMAP	0.158326	0	0	1
L202011179.TMAP	0.070483	0	0	1
L202011180.TMAP	0.049974	0	0	1
L202011181.TMAP	0.090564	0	0	1
L202011182.TMAP	0.18614	0	0	1
L202011183.TMAP	0.019435	0	0	1
L202011184.TMAP	0.027039	0	0	1
L202011185.TMAP	0.155194	0	0	1
L202011186.TMAP	0.043131	0	0	1
L202011187.TMAP	0.085213	0	0	1
L202011188.TMAP	0.091167	0	0	1
L202011189.TMAP	0.058585	0	0	1
L202011190.TMAP	0.054815	0	0	1
L202011191.TMAP	0.025612	0	0	1
L202011192.TMAP	0.027545	0	0	1
L202011193.TMAP	0.052208	0	0	1
L202011194.TMAP	0.154693	0	0	1
L202011195.TMAP	0.160037	0	0	1
L202011196.TMAP	0.080074	0	0	1
L202011197.TMAP	0.074717	0	0	1
L202011198.TMAP	0.061011	0	0	1
L202011199.TMAP	0.593666	0	0	1
L202011200.TMAP	0.046834	0	0	1
L202011201.TMAP	0.191552	0	0	1
L202011202.TMAP	0.094373	0	0	1
L202011203.TMAP	0.0522	0	0	1
L202011204.TMAP	0.190203	0	0	1
L202011205.TMAP	0.104496	0	0	1
L202011206.TMAP	0.039154	0	0	1
L202011207.TMAP	0.110275	0	0	1
L202011208.TMAP	0.108293	0	0	1
L202011209.TMAP	0.128078	0	0	1
L202011210.TMAP	0.025287	0	0	1
L202011211.TMAP	0.216361	0	0	1
L202011212.TMAP	0.084877	0	0	1
L202011213.TMAP	0.032177	0	0	1
L202011214.TMAP	0.052746	0	0	1
L202011215.TMAP	0.119489	0	0	1
L202011216.TMAP	0.056243	0	0	1
L202011217.TMAP	0.095	0	0	1
L202011218.TMAP	0.024139	0	0	1
L202011219.TMAP	0.071967	0	0	1
L202011220.TMAP	0.037532	0	0	1
L202011221.TMAP	0.037838	0	0	1
L202011222.TMAP	0.026877	0	0	1
L202011223.TMAP	0.037457	0	0	1
L202011224.TMAP	0.091904	0	0	1
L202011225.TMAP	0.060938	0	0	1
L202011226.TMAP	0.074452	0	0	1
L202011227.TMAP	0.119362	0	0	1
L202011228.TMAP	0.084612	0	0	1
L202011230.TMAP	0.113533	0	0	1
L202011231.TMAP	0.087029	0	0	1
L202011232.TMAP	0.051698	0	0	1
L202011233.TMAP	0.632309	0	0	1
L202011234.TMAP	0.122877	0	0	1
B2002016-4.TMAP	0.266651	0	0	1
B2002018-1.TMAP	0.043149	0	0	1
B2002019-1.TMAP	0.056032	0	0	1
B2002020-1.TMAP	0.073327	0	0	1
B2002021-4.TMAP	0.624784	0	0	1
B2002022-4.TMAP	0.393198	0	0	1
B2002023-4.TMAP	0.108437	0	0	1
B2002024-4.TMAP	0.237874	0	0	1
B2002025-4.TMAP	0.033999	0	0	1
B2002026-4.TMAP	0.369427	0	0	1
B2002027-4.TMAP	0.625057	0	0	1
B2002028-4.TMAP	0.542436	0	0	1
B2002029-4.TMAP	0.161317	0	0	1
B2002030-4.TMAP	0.085139	0	0	1
B2002031-4.TMAP	0.091989	0	0	1
B2002032-1.TMAP	0.134035	0	0	1
L202011235.TMAP	0.620586	0	0	1
L202011236.TMAP	0.037804	0	0	1
L202011237.TMAP	0.287674	0	0	1
L202011238.TMAP	0.39558	0	0	1
L202011239.TMAP	0.060443	0	0	1
L202011240.TMAP	0.171271	0	0	1
L202011241.TMAP	0.134387	0	0	1
L202011242.TMAP	0.613698	0	0	1
L202011243.TMAP	0.152264	0	0	1
L202011244.TMAP	0.084042	0	0	1
L202011245.TMAP	0.489636	0	0	1
L202011246.TMAP	0.074068	0	0	1
L202011247.TMAP	0.103871	0	0	1
L202011248.TMAP	0.061486	0	0	1
L202011249.TMAP	0.106305	0	0	1
L202011250.TMAP	0.034315	0	0	1
L202011251.TMAP	0.130024	0	0	1
L202011252.TMAP	0.120011	0	0	1
L202011253.TMAP	0.048142	0	0	1
L202011254.TMAP	0.049502	0	0	1
L202011255.TMAP	0.026213	0	0	1
L202011256.TMAP	0.144089	0	0	1
L202011257.TMAP	0.026179	0	0	1
L202011258.TMAP	0.091212	0	0	1
L202011259.TMAP	0.141242	0	0	1
L202011260.TMAP	0.201193	0	0	1
L202011261.TMAP	0.163555	0	0	1
L202011262.TMAP	0.042693	0	0	1
L202011263.TMAP	0.030719	0	0	1
L202011264.TMAP	0.027076	0	0	1
L202011265.TMAP	0.364544	0	0	1
L202011266.TMAP	0.048793	0	0	1
L202011267.TMAP	0.023823	0	0	1
L202011268.TMAP	0.085438	0	0	1
L202011269.TMAP	0.068465	0	0	1
L202011270.TMAP	0.17718	0	0	1
L202011271.TMAP	0.066169	0	0	1
L202011272.TMAP	0.054448	0	0	1
L202011273.TMAP	0.028508	0	0	1
L202011274.TMAP	0.490083	0	0	1
L202011275.TMAP	0.381555	0	0	1
L202011276.TMAP	0.051263	0	0	1
L202011277.TMAP	0.09859	0	0	1
L202011278.TMAP	0.050046	0	0	1
L202011279.TMAP	0.098597	0	0	1
L202011280.TMAP	0.100866	0	0	1
L202011281.TMAP	0.07146	0	0	1
L202011282.TMAP	0.021388	0	0	1
L202011283.TMAP	0.064059	0	0	1
L202011284.TMAP	0.010913	0	0	1
L202011285.TMAP	0.095863	0	0	1
L202011286.TMAP	0.066416	0	0	1
L202011287.TMAP	0.045573	0	0	1
L202011288.TMAP	0.021126	0	0	1
L202011289.TMAP	0.495687	0	0	1
L202011290.TMAP	0.28583	0	0	1
L202011291.TMAP	0.076501	0	0	1
L202011292.TMAP	0.062715	0	0	1
L202011293.TMAP	0.027996	0	0	1
L202011294.TMAP	0.044639	0	0	1
L202011295.TMAP	0.024825	0	0	1
V202004835.TMAP	0.111187	0	0	1
V202004836.TMAP	0.154605	0	0	1
V202004837.TMAP	0.107913	0	0	1
V202004838.TMAP	0.08636	0	0	1
V202004839.TMAP	0.054592	0	0	1
V202004841.TMAP	0.022542	0	0	1
V202004842.TMAP	0.032206	0	0	1
V202004843.TMAP	0.087606	0	0	1
V202004844.TMAP	0.058249	0	0	1
V202004845.TMAP	0.046666	0	0	1
V202004846.TMAP	0.184275	0	0	1
V202004847.TMAP	0.200556	0	0	1
V202004848.TMAP	0.204182	0	0	1
V202004849.TMAP	0.067384	0	0	1
V202004850.TMAP	0.084421	0	0	1
V202004851.TMAP	0.049219	0	0	1
V202004853.TMAP	0.082641	0	0	1
V202004854.TMAP	0.08109	0	0	1
V202004855.TMAP	0.144525	0	0	1
V202004856.TMAP	0.019651	0	0	1
V202004857.TMAP	0.138473	0	0	1
V202004858.TMAP	0.057734	0	0	1
V202004859.TMAP	0.156745	0	0	1
V202004860.TMAP	0.201674	0	0	1
V202004861.TMAP	0.169554	0	0	1
V202004862.TMAP	0.029313	0	0	1
V202004863.TMAP	0.118994	0	0	1
V202004864.TMAP	0.1324	0	0	1
V202004865.TMAP	0.035481	0	0	1
V202004866.TMAP	0.094518	0	0	1
V202004870.TMAP	0.13914	0	0	1
V202004871.TMAP	0.298732	0	0	1
V202004872.TMAP	0.061393	0	0	1
V202004873.TMAP	0.164343	0	0	1
V202004874.TMAP	0.390442	0	0	1
V202004875.TMAP	0.037761	0	0	1
V202004876.TMAP	0.054792	0	0	1
V202004877.TMAP	0.047388	0	0	1
V202004878.TMAP	0.03342	0	0	1
V202004879.TMAP	0.100795	0	0	1
V202004880.TMAP	0.047298	0	0	1
V202004881.TMAP	0.056756	0	0	1
V202004882.TMAP	0.058102	0	0	1
V202004883.TMAP	0.39525	0	0	1
B2002034-4.TMAP	0.12369	0	0	1
B2002035-4.TMAP	0.124539	0	0	1
B2002036-4.TMAP	0.474309	0	0	1
B2002037-4.TMAP	0.036021	0	0	1
B2002038-4.TMAP	0.182131	0	0	1
B2002039-4.TMAP	0.130967	0	0	1
B2002040-4.TMAP	0.025555	0	0	1
B2002041-4.TMAP	0.089563	0	0	1
B2002042-4.TMAP	0.176642	0	0	1
B2002043-4.TMAP	0.017784	0	0	1
B2002044-4.TMAP	0.070355	0	0	1
B2002045-4.TMAP	0.05095	0	0	1
B2002046-4.TMAP	0.185095	0	0	1
B2002047-4.TMAP	0.571828	0	0	1
B2002049-4.TMAP	0.099183	0	0	1
B2002050.TMAP	0.106902	0	0	1
B2002051.TMAP	0.249996	0	0	1
B2002052.TMAP	0.347025	0	0	1
B2002053.TMAP	0.176509	0	0	1
B2002054.TMAP	0.056311	0	0	1
L202011299.TMAP	0.04002	0	0	1
L202011300.TMAP	0.199402	0	0	1
L202011301.TMAP	0.036369	0	0	1
L202011302.TMAP	0.037142	0	0	1
L202011303.TMAP	0.016814	0	0	1
L202011304.TMAP	0.073213	0	0	1
L202011305.TMAP	0.083292	0	0	1
L202011306.TMAP	0.064377	0	0	1
L202011307.TMAP	0.150549	0	0	1
L202011308.TMAP	0.021059	0	0	1
L202011309.TMAP	0.047017	0	0	1
L202011310.TMAP	0.055244	0	0	1
L202011311.TMAP	0.086574	0	0	1
L202011312.TMAP	0.058622	0	0	1
L202011313.TMAP	0.118767	0	0	1
L202011314.TMAP	0.054956	0	0	1
L202011315.TMAP	0.059924	0	0	1
L202011316.TMAP	0.070327	0	0	1
L202011317.TMAP	0.111692	0	0	1
L202011318.TMAP	0.018748	0	0	1
L202011319.TMAP	0.274956	0	0	1
L202011320.TMAP	0.032802	0	0	1
L202011321.TMAP	0.159026	0	0	1
L202011322.TMAP	0.100878	0	0	1
L202011323.TMAP	0.238973	0	0	1
L202011324.TMAP	0.072694	0	0	1
L202011325.TMAP	0.049317	0	0	1
L202011326.TMAP	0.058628	0	0	1
L202011327.TMAP	0.054761	0	0	1
L202011328.TMAP	0.102612	0	0	1
L202011329.TMAP	0.063753	0	0	1
L202011330.TMAP	0.294644	0	0	1
L202011331.TMAP	0.052949	0	0	1
L202011332.TMAP	0.050274	0	0	1
L202011333.TMAP	0.049819	0	0	1
L202011334.TMAP	0.02813	0	0	1
L202011335.TMAP	0.041283	0	0	1
L202011336.TMAP	0.039659	0	0	1
L202011337.TMAP	0.021928	0	0	1
L202011338.TMAP	0.108065	0	0	1
L202011339.TMAP	0.078072	0	0	1
L202011340.TMAP	0.048327	0	0	1
L202011341.TMAP	0.06726	0	0	1
L202011342.TMAP	0.014101	0	0	1
L202011343.TMAP	0.139778	0	0	1
L202011344.TMAP	0.090688	0	0	1
L202011345.TMAP	0.052607	0	0	1
L202011346.TMAP	0.532301	0	0	1
L202011347.TMAP	0.062082	0	0	1
L202011348.TMAP	0.234167	0	0	1
L202011349.TMAP	0.059668	0	0	1
L202011350.TMAP	0.134357	0	0	1
L202011351.TMAP	0.014141	0	0	1
L202011352.TMAP	0.324487	0	0	1
L202011354.TMAP	0.135984	0	0	1
V202004885.TMAP	0.112726	0	0	1
V202004886.TMAP	0.037862	0	0	1
V202004887.TMAP	0.075138	0	0	1
V202004888.TMAP	0.056033	0	0	1
V202004889.TMAP	0.018762	0	0	1
V202004890.TMAP	0.157157	0	0	1
V202004891.TMAP	0.407898	0	0	1
V202004892.TMAP	0.6997	0	0	1
V202004893.TMAP	0.652501	0	0	1
V202004894.TMAP	0.050478	0	0	1
V202004895.TMAP	0.06068	0	0	1
V202004896.TMAP	0.096541	0	0	1
V202004897.TMAP	0.174837	0	0	1
V202004898.TMAP	0.065148	0	0	1
V202004899.TMAP	0.105376	0	0	1
V202004900.TMAP	0.092079	0	0	1
V202004901.TMAP	0.082072	0	0	1
V202004902.TMAP	0.036264	0	0	1
V202004903.TMAP	0.067765	0	0	1
V202004904.TMAP	0.090822	0	0	1
V202004905.TMAP	0.1914	0	0	1
V202004906.TMAP	0.441071	0	0	1
V202004907.TMAP	0.28152	0	0	1
V202004908.TMAP	0.131851	0	0	1
V202004909.TMAP	0.033244	0	0	1
V202004910.TMAP	0.051873	0	0	1
V202004911.TMAP	0.388177	0	0	1
V202004912.TMAP	0.125399	0	0	1
V202004913.TMAP	0.589034	0	0	1
V202004914.TMAP	0.065829	0	0	1
V202004915.TMAP	0.279184	0	0	1
V202004916.TMAP	0.148333	0	0	1
V202004917.TMAP	0.039199	0	0	1
V202004920.TMAP	0.04202	0	0	1
V202004921.TMAP	0.091415	0	0	1
V202004922.TMAP	0.071043	0	0	1
V202004923.TMAP	0.045956	0	0	1
V202004924.TMAP	0.110725	0	0	1
V202004925.TMAP	0.055786	0	0	1
V202004926.TMAP	0.089083	0	0	1
V202004927.TMAP	0.097891	0	0	1
V202004928.TMAP	0.066963	0	0	1
B2002055.TMAP	0.16623	0	0	1
B2002056.TMAP	0.029511	0	0	1
B2002057.TMAP	0.10001	0	0	1
B2002058.TMAP	0.167231	0	0	1
B2002060.TMAP	0.17212	0	0	1
B2002061.TMAP	0.121207	0	0	1
B2002062.TMAP	0.107799	0	0	1
B2002063.TMAP	0.131655	0	0	1
B2002064.TMAP	0.020606	0	0	1
B2002065.TMAP	0.098407	0	0	1
B2002066.TMAP	0.272522	0	0	1
B2002067.TMAP	0.042268	0	0	1
B2002068.TMAP	0.076205	0	0	1
B2002069.TMAP	0.113285	0	0	1
B2002070.TMAP	0.160484	0	0	1
B2002071.TMAP	0.215972	0	0	1
B2002072.TMAP	0.104822	0	0	1
B2002073.TMAP	0.317736	0	0	1
B2002074.TMAP	0.144736	0	0	1
B2002075.TMAP	0.067415	0	0	1
B2002076.TMAP	0.063695	0	0	1
B2002077.TMAP	0.627093	0	0	1
B2002078.TMAP	0.066471	0	0	1
L202011376.TMAP	0.090928	0	0	1
L202011377.TMAP	0.014211	0	0	1
L202011378.TMAP	0.188725	0	0	1
L202011379.TMAP	0.013932	0	0	1
L202011380.TMAP	0.267738	0	0	1
L202011381.TMAP	0.369197	0	0	1
L202011382.TMAP	0.657922	0	0	1
L202011383.TMAP	0.124669	0	0	1
L202011384.TMAP	0.112934	0	0	1
L202011385.TMAP	0.053456	0	0	1
L202011386.TMAP	0.077076	0	0	1
L202011387.TMAP	0.197114	0	0	1
L202011388.TMAP	0.097916	0	0	1
L202011389.TMAP	0.077743	0	0	1
L202011390.TMAP	0.06487	0	0	1
L202011391.TMAP	0.027949	0	0	1
L202011392.TMAP	0.140711	0	0	1
L202011393.TMAP	0.235295	0	0	1
L202011394.TMAP	0.025257	0	0	1
L202011395.TMAP	0.057333	0	0	1
L202011396.TMAP	0.200396	0	0	1
L202011397.TMAP	0.049764	0	0	1
L202011398.TMAP	0.074985	0	0	1
L202011399.TMAP	0.042002	0	0	1
L202011400.TMAP	0.089764	0	0	1
L202011401.TMAP	0.171208	0	0	1
L202011402.TMAP	0.071695	0	0	1
L202011403.TMAP	0.134912	0	0	1
L202011404.TMAP	0.063384	0	0	1
L202011405.TMAP	0.138853	0	0	1
L202011406.TMAP	0.066215	0	0	1
L202011407.TMAP	0.073462	0	0	1
L202011408.TMAP	0.124984	0	0	1
L202011409.TMAP	0.078817	0	0	1
L202011357.TMAP	0.055559	0	0	1
L202011358.TMAP	0.052441	0	0	1
L202011359.TMAP	0.254981	0	0	1
L202011360.TMAP	0.044805	0	0	1
L202011362.TMAP	0.059764	0	0	1
L202011363.TMAP	0.142068	0	0	1
L202011364.TMAP	0.384217	0	0	1
L202011365.TMAP	0.064443	0	0	1
L202011366.TMAP	0.129906	0	0	1
L202011367.TMAP	0.069921	0	0	1
L202011368.TMAP	0.043193	0	0	1
L202011369.TMAP	0.656091	0	0	1
L202011370.TMAP	0.0249	0	0	1
L202011371.TMAP	0.035577	0	0	1
L202011372.TMAP	0.055963	0	0	1
L202011373.TMAP	0.072787	0	0	1
L202011374.TMAP	0.200972	0	0	1
L202011375.TMAP	0.095836	0	0	1
V202004932.TMAP	0.035433	0	0	1
V202004933.TMAP	0.133405	0	0	1
V202004934.TMAP	0.658031	0	0	1
V202004935.TMAP	0.13867	0	0	1
V202004936.TMAP	0.086162	0	0	1
V202004937.TMAP	0.23964	0	0	1
V202004938.TMAP	0.04598	0	0	1
V202004939.TMAP	0.071397	0	0	1
V202004940.TMAP	0.256813	0	0	1
V202004941.TMAP	0.237119	0	0	1
V202004942.TMAP	0.639102	0	0	1
V202004943.TMAP	0.224958	0	0	1
V202004944.TMAP	0.10425	0	0	1
V202004945.TMAP	0.02695	0	0	1
V202004946.TMAP	0.111309	0	0	1
V202004947.TMAP	0.337323	0	0	1
V202004948.TMAP	0.140953	0	0	1
V202004949.TMAP	0.037291	0	0	1
V202004950.TMAP	0.135227	0	0	1
V202004951.TMAP	0.092829	0	0	1
V202004952.TMAP	0.059304	0	0	1
V202004953.TMAP	0.073202	0	0	1
V202004954.TMAP	0.028754	0	0	1
V202004956.TMAP	0.140868	0	0	1
V202004957.TMAP	0.186501	0	0	1
V202004958.TMAP	0.061799	0	0	1
V202004959.TMAP	0.09517	0	0	1
V202004960.TMAP	0.03623	0	0	1
V202004961.TMAP	0.237287	0	0	1
V202004962.TMAP	0.025275	0	0	1
V202004963.TMAP	0.037287	0	0	1
L202011410.TMAP	0.609967	0	0	1
L202011411.TMAP	0.08774	0	0	1
L202011412.TMAP	0.198187	0	0	1
L202011413.TMAP	0.031173	0	0	1
L202011414.TMAP	0.230433	0	0	1
L202011415.TMAP	0.036545	0	0	1
L202011417.TMAP	0.105694	0	0	1
L202011418.TMAP	0.084088	0	0	1
L202011419.TMAP	0.06859	0	0	1
L202011420.TMAP	0.239649	0	0	1
L202011421.TMAP	0.079586	0	0	1
L202011422.TMAP	0.503811	0	0	1
L202011423.TMAP	0.023127	0	0	1
L202011424.TMAP	0.132435	0	0	1
L202011425.TMAP	0.101819	0	0	1
L202011426.TMAP	0.549361	0	0	1
L202011428.TMAP	0.488047	0	0	1
L202011429.TMAP	0.097536	0	0	1
L202011430.TMAP	0.057536	0	0	1
L202011431.TMAP	0.272099	0	0	1
L202011432.TMAP	0.125243	0	0	1
L202011433.TMAP	0.053183	0	0	1
L202011435.TMAP	0.037931	0	0	1
L202011436.TMAP	0.079265	0	0	1
L202011437.TMAP	0.092082	0	0	1
L202011438.TMAP	0.017927	0	0	1
L202011439.TMAP	0.047857	0	0	1
L202011440.TMAP	0.108425	0	0	1
L202011441.TMAP	0.035985	0	0	1
L202011443.TMAP	0.267531	0	0	1
L202011444.TMAP	0.071942	0	0	1
L202011445.TMAP	0.180102	0	0	1
L202011446.TMAP	0.079991	0	0	1
L202011447.TMAP	0.251706	0	0	1
L202011448.TMAP	0.0964	0	0	1
L202011449.TMAP	0.093875	0	0	1
L202011450.TMAP	0.059651	0	0	1
L202011451.TMAP	0.11042	0	0	1
L202011452.TMAP	0.06773	0	0	1
L202011453.TMAP	0.021281	0	0	1
L202011454.TMAP	0.095054	0	0	1
L202011455.TMAP	0.031635	0	0	1
L202011456.TMAP	0.031121	0	0	1
L202011457.TMAP	0.060303	0	0	1
L202011458.TMAP	0.047589	0	0	1
L202011459.TMAP	0.106704	0	0	1
L202011460.TMAP	0.038486	0	0	1
L202011461.TMAP	0.047999	0	0	1
L202011462.TMAP	0.049449	0	0	1
L202011463.TMAP	0.034875	0	0	1
L202011464.TMAP	0.016241	0	0	1
L202011465.TMAP	0.049785	0	0	1
L202011466.TMAP	0.168049	0	0	1
L202011467.TMAP	0.030807	0	0	1
L202011468.TMAP	0.02495	0	0	1
L202011469.TMAP	0.05873	0	0	1
L202011470.TMAP	0.058203	0	0	1
V202004969.TMAP	0.349884	0	0	1
V202004970.TMAP	0.11678	0	0	1
V202004972.TMAP	0.062032	0	0	1
V202004973.TMAP	0.032693	0	0	1
V202004974.TMAP	0.107404	0	0	1
V202004975.TMAP	0.18295	0	0	1
V202004976.TMAP	0.033781	0	0	1
V202004977.TMAP	0.059369	0	0	1
V202004978.TMAP	0.0301	0	0	1
V202004979.TMAP	0.137155	0	0	1
V202004980.TMAP	0.106325	0	0	1
V202004981.TMAP	0.047648	0	0	1
V202004982.TMAP	0.531368	0	0	1
V202004983.TMAP	0.377466	0	0	1
V202004988.TMAP	0.026905	0	0	1
V202004989.TMAP	0.225197	0	0	1
V202004990.TMAP	0.128588	0	0	1
V202004991.TMAP	0.113109	0	0	1
V202004992.TMAP	0.047795	0	0	1
V202004993.TMAP	0.192508	0	0	1
V202004994.TMAP	0.082698	0	0	1
V202004995.TMAP	0.049584	0	0	1
V202004996.TMAP	0.078405	0	0	1
V202004997.TMAP	0.218868	0	0	1
V202004984.TMAP	0.038092	0	0	1
V202004985.TMAP	0.199488	0	0	1
V202004986.TMAP	0.132352	0	0	1
L202011474.TMAP	0.553792	0	0	1
L202011475.TMAP	0.203858	0	0	1
L202011476.TMAP	0.062048	0	0	1
L202011477.TMAP	0.051756	0	0	1
L202011478.TMAP	0.079321	0	0	1
L202011479.TMAP	0.076061	0	0	1
L202011480.TMAP	0.04032	0	0	1
L202011481.TMAP	0.301328	0	0	1
L202011482.TMAP	0.039736	0	0	1
L202011483.TMAP	0.042819	0	0	1
L202011484.TMAP	0.025608	0	0	1
L202011485.TMAP	0.165741	0	0	1
L202011486.TMAP	0.079625	0	0	1
L202011487.TMAP	0.165669	0	0	1
L202011488.TMAP	0.064722	0	0	1
L202011489.TMAP	0.019113	0	0	1
L202011490.TMAP	0.037601	0	0	1
L202011491.TMAP	0.511265	0	0	1
L202011492.TMAP	0.102307	0	0	1
L202011493.TMAP	0.027521	0	0	1
L202011494.TMAP	0.215093	0	0	1
L202011495.TMAP	0.176082	0	0	1
L202011496.TMAP	0.143057	0	0	1
L202011497.TMAP	0.083755	0	0	1
L202011498.TMAP	0.036422	0	0	1
L202011499.TMAP	0.083404	0	0	1
L202011500.TMAP	0.098802	0	0	1
L202011501.TMAP	0.194183	0	0	1
L202011502.TMAP	0.236007	0	0	1
L202011503.TMAP	0.051498	0	0	1
L202011504.TMAP	0.256784	0	0	1
L202011505.TMAP	0.119322	0	0	1
L202011506.TMAP	0.024436	0	0	1
L202011507.TMAP	0.105533	0	0	1
L202011508.TMAP	0.221275	0	0	1
L202011509.TMAP	0.135742	0	0	1
L202011510.TMAP	0.19405	0	0	1
L202011511.TMAP	0.295665	0	0	1
L202011512.TMAP	0.058972	0	0	1
L202011513.TMAP	0.069248	0	0	1
L202011514.TMAP	0.022772	0	0	1
L202011515.TMAP	0.070454	0	0	1
L202011516.TMAP	0.042672	0	0	1
L202011517.TMAP	0.033404	0	0	1
L202011518.TMAP	0.01505	0	0	1
L202011519.TMAP	0.052811	0	0	1
L202011520.TMAP	0.085463	0	0	1
L202011521.TMAP	0.051879	0	0	1
L202011522.TMAP	0.036558	0	0	1
L202011523.TMAP	0.021923	0	0	1
L202011524.TMAP	0.664259	0	0	1
L202011525.TMAP	0.107675	0	0	1
L202011526.TMAP	0.471467	0	0	1
L202011527.TMAP	0.086115	0	0	1
L202011528.TMAP	0.045128	0	0	1
L202011529.TMAP	0.124552	0	0	1
V202005000.TMAP	0.050489	0	0	1
V202005001.TMAP	0.114121	0	0	1
V202005002.TMAP	0.063836	0	0	1
V202005003.TMAP	0.167727	0	0	1
V202005004.TMAP	0.152648	0	0	1
V202005005.TMAP	0.402295	0	0	1
V202005006.TMAP	0.158776	0	0	1
V202005008.TMAP	0.162291	0	0	1
V202005009.TMAP	0.128585	0	0	1
V202005010.TMAP	0.122699	0	0	1
V202005011.TMAP	0.373645	0	0	1
V202005012.TMAP	0.080416	0	0	1
V202005013.TMAP	0.080596	0	0	1
V202005014.TMAP	0.171931	0	0	1
V202005015.TMAP	0.596084	0	0	1
V202005016.TMAP	0.029312	0	0	1
V202005017.TMAP	0.04275	0	0	1
V202005019.TMAP	0.159682	0	0	1
V202005021.TMAP	0.086821	0	0	1
V202005022.TMAP	0.132446	0	0	1
V202005023.TMAP	0.045947	0	0	1
V202005024.TMAP	0.066822	0	0	1
V202005025.TMAP	0.241187	0	0	1
V202005026.TMAP	0.099149	0	0	1
V202005028.TMAP	0.086958	0	0	1
V202005029.TMAP	0.195713	0	0	1
L202011544.TMAP	0.075414	0	0	1
L202011545.TMAP	0.070595	0	0	1
L202011546.TMAP	0.020112	0	0	1
L202011547.TMAP	0.106575	0	0	1
L202011548.TMAP	0.199812	0	0	1
L202011549.TMAP	0.029317	0	0	1
L202011551.TMAP	0.082303	0	0	1
L202011552.TMAP	0.089764	0	0	1
L202011553.TMAP	0.062689	0	0	1
L202011554.TMAP	0.142714	0	0	1
L202011555.TMAP	0.412746	0	0	1
L202011556.TMAP	0.104225	0	0	1
L202011558.TMAP	0.06057	0	0	1
L202011559.TMAP	0.224869	0	0	1
L202011560.TMAP	0.095408	0	0	1
L202011561.TMAP	0.075896	0	0	1
L202011562.TMAP	0.084052	0	0	1
L202011563.TMAP	0.390325	0	0	1
L202011564.TMAP	0.101667	0	0	1
L202011565.TMAP	0.125344	0	0	1
L202011566.TMAP	0.027333	0	0	1
V202005032.TMAP	0.083916	0	0	1
V202005033.TMAP	0.216653	0	0	1
V202005034.TMAP	0.637507	0	0	1
V202005035.TMAP	0.164144	0	0	1
V202005036.TMAP	0.111387	0	0	1
V202005037.TMAP	0.083076	0	0	1
V202005038.TMAP	0.128267	0	0	1
V202005039.TMAP	0.153412	0	0	1
V202005040.TMAP	0.09121	0	0	1
V202005041.TMAP	0.288738	0	0	1
V202005042.TMAP	0.238257	0	0	1
V202005043.TMAP	0.122946	0	0	1
V202005044.TMAP	0.136199	0	0	1
V202005045.TMAP	0.067541	0	0	1
V202005046.TMAP	0.024164	0	0	1
V202005047.TMAP	0.132241	0	0	1
V202005048.TMAP	0.483329	0	0	1
V202005049.TMAP	0.083652	0	0	1
V202005050.TMAP	0.229008	0	0	1
V202005051.TMAP	0.564233	0	0	1
V202005052.TMAP	0.569408	0	0	1
V202005055.TMAP	0.187926	0	0	1
V202005056.TMAP	0.106256	0	0	1
V202005057.TMAP	0.07001	0	0	1
V202005058.TMAP	0.212235	0	0	1
V202005059.TMAP	0.066024	0	0	1
V202005060.TMAP	0.076683	0	0	1
V202005061.TMAP	0.039786	0	0	1
V202005062.TMAP	0.026927	0	0	1
V202005063.TMAP	0.161015	0	0	1
V202005064.TMAP	0.086283	0	0	1
V202005065.TMAP	0.079379	0	0	1
V202005066.TMAP	0.273773	0	0	1
V202005067.TMAP	0.156657	0	0	1
B2002108.TMAP	0.578812	0	0	1
B2002109.TMAP	0.398576	0	0	1
B2002110.TMAP	0.465529	0	0	1
B2002111.TMAP	0.064525	0	0	1
B2002113.TMAP	0.027008	0	0	1
B2002114.TMAP	0.446525	0	0	1
B2002115.TMAP	0.246425	0	0	1
B2002116.TMAP	0.192549	0	0	1
B2002117.TMAP	0.057637	0	0	1
B2002118.TMAP	0.114564	0	0	1
B2002119.TMAP	0.106755	0	0	1
B2002120.TMAP	0.024664	0	0	1
L202011613.TMAP	0.589662	0	0	1
L202011614.TMAP	0.151978	0	0	1
L202011615.TMAP	0.037993	0	0	1
L202011616.TMAP	0.033622	0	0	1
L202011617.TMAP	0.023922	0	0	1
L202011618.TMAP	0.128951	0	0	1
L202011619.TMAP	0.027918	0	0	1
L202011620.TMAP	0.078553	0	0	1
L202011621.TMAP	0.049319	0	0	1
L202011622.TMAP	0.10678	0	0	1
L202011623.TMAP	0.458627	0	0	1
L202011624.TMAP	0.057464	0	0	1
L202011625.TMAP	0.07104	0	0	1
L202011626.TMAP	0.055156	0	0	1
L202011627.TMAP	0.025929	0	0	1
L202011628.TMAP	0.088556	0	0	1
L202011629.TMAP	0.065537	0	0	1
L202011630.TMAP	0.179244	0	0	1
L202011631.TMAP	0.155027	0	0	1
L202011632.TMAP	0.281346	0	0	1
L202011633.TMAP	0.059534	0	0	1
L202011634.TMAP	0.040869	0	0	1
L202011635.TMAP	0.127257	0	0	1
L202011636.TMAP	0.063528	0	0	1
L202011637.TMAP	0.048218	0	0	1
L202011638.TMAP	0.090153	0	0	1
L202011639.TMAP	0.465356	0	0	1
L202011640.TMAP	0.023112	0	0	1
L202011641.TMAP	0.049199	0	0	1
L202011642.TMAP	0.056702	0	0	1
L202011643.TMAP	0.306865	0	0	1
L202011644.TMAP	0.058027	0	0	1
L202011645.TMAP	0.168275	0	0	1
L202011646.TMAP	0.069094	0	0	1
L202011647.TMAP	0.052649	0	0	1
L202011648.TMAP	0.571828	0	0	1
L202011649.TMAP	0.079925	0	0	1
L202011650.TMAP	0.031553	0	0	1
L202011651.TMAP	0.546649	0	0	1
L202011652.TMAP	0.041921	0	0	1
L202011653.TMAP	0.079793	0	0	1
L202011654.TMAP	0.079127	0	0	1
L202011655.TMAP	0.241513	0	0	1
L202011656.TMAP	0.262245	0	0	1
V202005100.TMAP	0.152776	0	0	1
V202005101.TMAP	0.059881	0	0	1
V202005102.TMAP	0.14896	0	0	1
V202005104.TMAP	0.14653	0	0	1
V202005105.TMAP	0.31513	0	0	1
V202005106.TMAP	0.313352	0	0	1
V202005108.TMAP	0.099853	0	0	1
V202005109.TMAP	0.132176	0	0	1
V202005110.TMAP	0.461203	0	0	1
V202005111.TMAP	0.165798	0	0	1
V202005112.TMAP	0.22955	0	0	1
V202005113.TMAP	0.021327	0	0	1
V202005114.TMAP	0.280676	0	0	1
V202005115.TMAP	0.501169	0	0	1
V202005116.TMAP	0.462313	0	0	1
V202005117.TMAP	0.069061	0	0	1
V202005118.TMAP	0.140408	0	0	1
V202005119.TMAP	0.098313	0	0	1
V202005120.TMAP	0.202987	0	0	1
V202005121.TMAP	0.080472	0	0	1
V202005122.TMAP	0.483893	0	0	1
V202005123.TMAP	0.037828	0	0	1
V202005124.TMAP	0.333997	0	0	1
V202005125.TMAP	0.429639	0	0	1
V202005127.TMAP	0.187384	0	0	1
V202005128.TMAP	0.153276	0	0	1
V202005130.TMAP	0.03198	0	0	1
V202005131.TMAP	0.068556	0	0	1
V202005132.TMAP	0.209443	0	0	1
V202005133.TMAP	0.166476	0	0	1
V202005134.TMAP	0.135184	0	0	1
V202005135.TMAP	0.042976	0	0	1
V202005136.TMAP	0.046422	0	0	1
V202005137.TMAP	0.229298	0	0	1
B2002127.TMAP	0.487113	0	0	1
B2002128.TMAP	0.540725	0	0	1
B2002129.TMAP	0.430075	0	0	1
B2002130.TMAP	0.523874	0	0	1
B2002131.TMAP	0.410739	0	0	1
B2002132.TMAP	0.643031	0	0	1
B2002133.TMAP	0.08429	0	0	1
B2002134.TMAP	0.064992	0	0	1
L202011738.TMAP	0.377934	0	0	1
L202011739.TMAP	0.100337	0	0	1
L202011741.TMAP	0.014666	0	0	1
L202011742.TMAP	0.212216	0	0	1
L202011743.TMAP	0.368759	0	0	1
L202011744.TMAP	0.638	0	0	1
L202011745.TMAP	0.026831	0	0	1
L202011746.TMAP	0.129689	0	0	1
L202011747.TMAP	0.038318	0	0	1
L202011748.TMAP	0.112169	0	0	1
L202011749.TMAP	0.167911	0	0	1
L202011750.TMAP	0.113159	0	0	1
L202011751.TMAP	0.191238	0	0	1
L202011752.TMAP	0.571828	0	0	1
L202011754.TMAP	0.123713	0	0	1
L202011755.TMAP	0.40041	0	0	1
[truncated: 781 more rows]

## Sheet: Fig 6B
filename	AI	screeners	AI+screeners	ture
B2001993-1.TMAP	0.850911	1	1	1
B2002010-1.TMAP	0.811269	1	1	1
L202011550.TMAP	0.778967	1	1	1
V202004786.TMAP	0.466402	1	1	1
L202010524-1.TMAP	0.333657	1	1	1
V202004338-4.TMAP	0.594424	1	1	1
V202004353-4.TMAP	0.765757	1	1	1
B2001912-8.TMAP	0.662041	1	1	1
L202010666.TMAP	0.291081	1	1	1
L202010688.TMAP	0.709616	1	1	1
B2001937-8.TMAP	0.835385	1	1	1
B2001946-5.TMAP	0.74211	1	1	1
V202004472-8.TMAP	0.890497	1	1	1
L202010831.TMAP	0.890105	1	1	1
B2001968-5.TMAP	0.849296	1	1	1
V202004646.TMAP	0.922078	1	1	1
B2001986-1.TMAP	0.878626	1	1	1
V202004701.TMAP	0.714997	1	1	1
L202011130.TMAP	0.511778	1	1	1
L202011416.TMAP	0.857932	1	1	1
L202011434.TMAP	0.652578	1	1	1
B2002112.TMAP	0.404864	1	1	1
V202005107.TMAP	0.944541	1	1	1
V202005441.TMAP	0.603426	1	1	1
L202012249.TMAP	0.461884	1	1	1
V202005557.TMAP	0.62598	1	1	1
L202010972.TMAP	0.526279	1	1	1
V202004640.TMAP	0.39755	1	1	1
L202011229.TMAP	0.438046	1	1	1
V202005516.TMAP	0.763189	1	1	1
B2001899-5.TMAP	0.453756	1	1	1
V202004389-8.TMAP	0.378409	1	1	1
V202004433-8.TMAP	0.547539	1	1	1
V202004440-8.TMAP	0.617625	1	1	1
V202004463-5.TMAP	0.361571	1	1	1
B2001936-8.TMAP	0.803774	1	1	1
V202004481-8.TMAP	0.80373	1	1	1
L202010944.TMAP	0.376605	1	1	1
L202010967.TMAP	0.832466	1	1	1
V202004592-1.TMAP	0.539008	1	1	1
V202004615.TMAP	0.710614	1	1	1
V202004648.TMAP	0.583444	1	1	1
V202004650.TMAP	0.892533	1	1	1
L202010987.TMAP	0.86452	1	1	1
L202011070.TMAP	0.907077	1	1	1
L202011129.TMAP	0.763332	1	1	1
V202004840.TMAP	0.790611	1	1	1
V202004852.TMAP	0.51881	1	1	1
V202004971.TMAP	0.731944	1	1	1
V202005020.TMAP	0.603529	1	1	1
V202005027.TMAP	0.817132	1	1	1
L202011753.TMAP	0.420084	1	1	1
V202005209.TMAP	0.748814	1	1	1
L202012165.TMAP	0.789985	1	1	1
L202012170.TMAP	0.485208	1	1	1
V202005424.TMAP	0.837535	1	1	1
V202004298-4.TMAP	0.591315	1	1	1
L202010506-1.TMAP	0.589349	1	1	1
L202010515-1.TMAP	0.291272	1	1	1
L202010520-1.TMAP	0.463461	1	1	1
L202010538-1.TMAP	0.37873	1	1	1
L202010562.TMAP	0.370183	1	1	1
V202004328-4.TMAP	0.541811	1	1	1
V202004359-4.TMAP	0.631082	1	1	1
L202010639.TMAP	0.43	1	1	1
L202010641.TMAP	0.354844	1	1	1
V202004426-8.TMAP	0.489719	1	1	1
V202004435-8.TMAP	0.465054	1	1	1
V202004437-8.TMAP	0.512856	1	1	1
V202004451-5.TMAP	0.721706	1	1	1
B2001939-8.TMAP	0.372869	1	1	1
L202010766.TMAP	0.396513	1	1	1
V202004468-8.TMAP	0.340624	1	1	1
V202004546-1.TMAP	0.287407	1	1	1
L202010899.TMAP	0.347484	1	1	1
L202011013.TMAP	0.563438	1	1	1
V202004704.TMAP	0.587932	1	1	1
L202011116.TMAP	0.626747	1	1	1
L202011177.TMAP	0.524834	1	1	1
B2002017-4.TMAP	0.467688	1	1	1
V202004834.TMAP	0.792591	1	1	1
B2002033-4.TMAP	0.377606	1	1	1
B2002048-4.TMAP	0.46369	1	1	1
L202011355.TMAP	0.446514	1	1	1
L202011427.TMAP	0.519755	1	1	1
L202011442.TMAP	0.455301	1	1	1
V202004968.TMAP	0.316539	1	1	1
L202011740.TMAP	0.310453	1	1	1
L202011775.TMAP	0.534013	1	1	1
V202005234.TMAP	0.335342	1	1	1
B2002181.TMAP	0.431114	1	1	1
L202012166.TMAP	0.356583	1	1	1
L202012379.TMAP	0.420802	1	1	1
L202012396.TMAP	0.30624	1	1	1
B2001902-5.TMAP	0.386694	1	1	1
L202010650.TMAP	0.398697	1	1	1
L202010504-1.TMAP	0.716348	0	1	1
V202005221.TMAP	0.7092	0	1	1
V202004290-4.TMAP	0.501796	0	1	1
L202010700.TMAP	0.512922	0	1	1
L202010956.TMAP	0.43038	0	1	1
V202004606-4.TMAP	0.358354	0	1	1
L202010988.TMAP	0.584352	0	1	1
V202004795.TMAP	0.374147	0	1	1
L202011557.TMAP	0.428662	0	1	1
V202005241.TMAP	0.730762	0	0	1
L202012258.TMAP	0.044548	1	0	0
B2001917-8.TMAP	0.503408	1	1	0
V202004485-8.TMAP	0.476753	1	1	0
V202004533-1.TMAP	0.544295	1	1	0
L202010962.TMAP	0.515767	1	1	0
B2001998-4.TMAP	0.664322	1	1	0
L202011085.TMAP	0.367448	1	1	0
L202011105.TMAP	0.532609	1	1	0
V202004929.TMAP	0.684159	1	1	0
B2002059.TMAP	0.409195	1	1	0
V202004967.TMAP	0.520479	1	1	0
V202005007.TMAP	0.570428	1	1	0
V202005525.TMAP	0.600531	1	1	0
V202004336-4.TMAP	0.264259	1	0	0
B2001890-8.TMAP	0.325911	1	0	0
V202004393-8.TMAP	0.170125	1	0	0
V202004473-8.TMAP	0.041247	1	0	0
V202004482-8.TMAP	0.312132	1	0	0
L202010968.TMAP	0.157645	1	0	0
B2001961-5.TMAP	0.024366	1	0	0
L202011159.TMAP	0.062709	1	0	0
L202011353.TMAP	0.109745	1	0	0
V202005103.TMAP	0.185001	1	0	0
V202005126.TMAP	0.329138	1	0	0
L202011763.TMAP	0.06112	1	0	0
L202011811.TMAP	0.16325	1	0	0
L202012030.TMAP	0.386192	1	0	0
V202005315.TMAP	0.1935	1	0	0
V202005466.TMAP	0.346582	1	0	0
V202005524.TMAP	0.110546	1	0	0
L202010661.TMAP	0.14757	1	0	0
V202004537-1.TMAP	0.209009	1	0	0
B2001958-5.TMAP	0.140446	1	0	0
V202005329.TMAP	0.372913	1	0	0
B2001855-8.TMAP	0.119373	0	0	0
B2001856-8.TMAP	0.05797	0	0	0
B2001857-5.TMAP	0.046714	0	0	0
B2001858-5.TMAP	0.092984	0	0	0
B2001859-5.TMAP	0.044237	0	0	0
B2001860-5.TMAP	0.070834	0	0	0
B2001861-5.TMAP	0.266213	0	0	0
B2001862-5.TMAP	0.459793	0	0	0
B2001863-5.TMAP	0.256917	0	0	0
B2001864-5.TMAP	0.188051	0	0	0
B2001865-5.TMAP	0.084474	0	0	0
B2001866-5.TMAP	0.184932	0	0	0
B2001867-5.TMAP	0.046892	0	0	0
B2001868-5.TMAP	0.100393	0	0	0
B2001869-5.TMAP	0.031865	0	0	0
B2001870-5.TMAP	0.045213	0	0	0
B2001871-5.TMAP	0.037248	0	0	0
B2001872-5.TMAP	0.010925	0	0	0
B2001873-5.TMAP	0.186435	0	0	0
B2001874-5.TMAP	0.338488	0	0	0
B2001875-5.TMAP	0.058223	0	0	0
L202010487-4.TMAP	0.219638	0	0	0
L202010488-4.TMAP	0.200516	0	0	0
L202010489-4.TMAP	0.12614	0	0	0
L202010490-4.TMAP	0.293165	0	0	0
L202010491-1.TMAP	0.024797	0	0	0
L202010492-1.TMAP	0.025068	0	0	0
L202010493-1.TMAP	0.241564	0	0	0
L202010494-1.TMAP	0.214915	0	0	0
L202010495-1.TMAP	0.048737	0	0	0
L202010496-1.TMAP	0.598026	0	0	0
L202010497-1.TMAP	0.230598	0	0	0
V202004287-5.TMAP	0.280147	0	0	0
V202004288-4.TMAP	0.033074	0	0	0
V202004291-4.TMAP	0.362903	0	0	0
V202004292-4.TMAP	0.249232	0	0	0
V202004293-4.TMAP	0.181283	0	0	0
V202004294-4.TMAP	0.121441	0	0	0
V202004295-4.TMAP	0.120944	0	0	0
V202004296-4.TMAP	0.058803	0	0	0
V202004297-4.TMAP	0.297333	0	0	0
V202004299-4.TMAP	0.038658	0	0	0
V202004300-4.TMAP	0.020492	0	0	0
V202004301-4.TMAP	0.08579	0	0	0
V202004302-4.TMAP	0.019153	0	0	0
V202004303-4.TMAP	0.322421	0	0	0
V202004304-4.TMAP	0.051543	0	0	0
V202004305-4.TMAP	0.15615	0	0	0
V202004306-4.TMAP	0.058432	0	0	0
V202004307-4.TMAP	0.107098	0	0	0
V202004308-4.TMAP	0.018091	0	0	0
V202004311-1.TMAP	0.066534	0	0	0
V202004312-1.TMAP	0.0681	0	0	0
V202004313-1.TMAP	0.023228	0	0	0
V202004314-1.TMAP	0.286381	0	0	0
L202010498-1.TMAP	0.105161	0	0	0
L202010499-1.TMAP	0.113034	0	0	0
L202010500-1.TMAP	0.290269	0	0	0
L202010501-1.TMAP	0.220822	0	0	0
L202010502-1.TMAP	0.086481	0	0	0
L202010503-1.TMAP	0.077364	0	0	0
L202010505-1.TMAP	0.111447	0	0	0
L202010507-1.TMAP	0.047593	0	0	0
L202010508-1.TMAP	0.041532	0	0	0
L202010509-1.TMAP	0.640299	0	0	0
L202010510-1.TMAP	0.064367	0	0	0
L202010511-1.TMAP	0.570393	0	0	0
L202010512-1.TMAP	0.096716	0	0	0
L202010513-1.TMAP	0.112155	0	0	0
L202010514-1.TMAP	0.033265	0	0	0
L202010516-1.TMAP	0.058948	0	0	0
L202010517-1.TMAP	0.027158	0	0	0
L202010518-1.TMAP	0.18782	0	0	0
L202010519-1.TMAP	0.099132	0	0	0
L202010521-1.TMAP	0.056865	0	0	0
L202010522-1.TMAP	0.102377	0	0	0
L202010523-1.TMAP	0.212199	0	0	0
L202010525-1.TMAP	0.44762	0	0	0
L202010526-1.TMAP	0.230664	0	0	0
L202010527-1.TMAP	0.113197	0	0	0
L202010528-1.TMAP	0.083177	0	0	0
L202010529-1.TMAP	0.124035	0	0	0
B2001876-8.TMAP	0.214329	0	0	0
B2001877-8.TMAP	0.06029	0	0	0
B2001878-8.TMAP	0.03923	0	0	0
B2001879-5.TMAP	0.053571	0	0	0
B2001880-5.TMAP	0.122369	0	0	0
B2001881-5.TMAP	0.028559	0	0	0
B2001882-5.TMAP	0.049239	0	0	0
B2001883-5.TMAP	0.01845	0	0	0
B2001884-5.TMAP	0.146062	0	0	0
B2001885-5.TMAP	0.061545	0	0	0
B2001888-5.TMAP	0.038472	0	0	0
L202010535-1.TMAP	0.085141	0	0	0
L202010536-1.TMAP	0.144282	0	0	0
L202010537-1.TMAP	0.070717	0	0	0
L202010539-1.TMAP	0.389071	0	0	0
L202010540-1.TMAP	0.097881	0	0	0
L202010541-1.TMAP	0.05483	0	0	0
L202010542-1.TMAP	0.045773	0	0	0
L202010543-1.TMAP	0.036128	0	0	0
L202010544-1.TMAP	0.54089	0	0	0
L202010545-1.TMAP	0.02325	0	0	0
L202010546-1.TMAP	0.040705	0	0	0
L202010547-1.TMAP	0.057416	0	0	0
L202010548-1.TMAP	0.023786	0	0	0
L202010549-1.TMAP	0.017444	0	0	0
L202010550-1.TMAP	0.021637	0	0	0
L202010551-1.TMAP	0.059546	0	0	0
L202010552-1.TMAP	0.169467	0	0	0
L202010553-1.TMAP	0.150099	0	0	0
L202010554-1.TMAP	0.062908	0	0	0
L202010555-1.TMAP	0.220189	0	0	0
L202010556-1.TMAP	0.113719	0	0	0
L202010557-1.TMAP	0.062147	0	0	0
L202010558-1.TMAP	0.510099	0	0	0
L202010559-1.TMAP	0.086334	0	0	0
L202010560-1.TMAP	0.051988	0	0	0
L202010561-1.TMAP	0.057864	0	0	0
L202010563.TMAP	0.159262	0	0	0
L202010564.TMAP	0.091409	0	0	0
L202010565.TMAP	0.030955	0	0	0
L202010566.TMAP	0.072568	0	0	0
L202010567.TMAP	0.040466	0	0	0
L202010568.TMAP	0.08484	0	0	0
L202010569.TMAP	0.04508	0	0	0
L202010570.TMAP	0.198626	0	0	0
L202010571.TMAP	0.083499	0	0	0
L202010572.TMAP	0.044414	0	0	0
L202010573.TMAP	0.010795	0	0	0
L202010574.TMAP	0.077969	0	0	0
L202010575.TMAP	0.013489	0	0	0
L202010576.TMAP	0.072297	0	0	0
L202010577.TMAP	0.151764	0	0	0
L202010578.TMAP	0.065717	0	0	0
L202010579.TMAP	0.138782	0	0	0
L202010582.TMAP	0.2181	0	0	0
L202010583.TMAP	0.134888	0	0	0
L202010584.TMAP	0.199249	0	0	0
V202004315-1.TMAP	0.275309	0	0	0
V202004316-1.TMAP	0.100183	0	0	0
V202004317-1.TMAP	0.10878	0	0	0
V202004318-1.TMAP	0.168344	0	0	0
V202004319-1.TMAP	0.295408	0	0	0
V202004320-1.TMAP	0.131891	0	0	0
V202004321-1.TMAP	0.084291	0	0	0
V202004324-4.TMAP	0.264065	0	0	0
V202004325-4.TMAP	0.134791	0	0	0
V202004326-4.TMAP	0.270105	0	0	0
V202004327-4.TMAP	0.083635	0	0	0
V202004329-4.TMAP	0.653672	0	0	0
V202004330-4.TMAP	0.110712	0	0	0
V202004331-4.TMAP	0.143702	0	0	0
V202004332-4.TMAP	0.145306	0	0	0
V202004334-4.TMAP	0.125085	0	0	0
V202004335-4.TMAP	0.255456	0	0	0
V202004337-4.TMAP	0.229655	0	0	0
V202004339-4.TMAP	0.081577	0	0	0
V202004340-4.TMAP	0.099629	0	0	0
V202004341-4.TMAP	0.294631	0	0	0
V202004342-4.TMAP	0.18207	0	0	0
V202004343-4.TMAP	0.303647	0	0	0
V202004344-4.TMAP	0.339574	0	0	0
V202004345-4.TMAP	0.144302	0	0	0
B2001891-8.TMAP	0.249555	0	0	0
B2001892-8.TMAP	0.041798	0	0	0
B2001893-8.TMAP	0.188667	0	0	0
B2001894-8.TMAP	0.068414	0	0	0
B2001895-5.TMAP	0.048733	0	0	0
B2001896-5.TMAP	0.057596	0	0	0
B2001897-6.TMAP	0.107285	0	0	0
B2001898-5.TMAP	0.279806	0	0	0
L202010585.TMAP	0.053479	0	0	0
L202010586.TMAP	0.300261	0	0	0
L202010587.TMAP	0.511518	0	0	0
L202010588.TMAP	0.068755	0	0	0
L202010589.TMAP	0.104223	0	0	0
L202010590.TMAP	0.119727	0	0	0
L202010591.TMAP	0.087569	0	0	0
L202010592.TMAP	0.057674	0	0	0
L202010593.TMAP	0.205428	0	0	0
L202010594.TMAP	0.163114	0	0	0
L202010595.TMAP	0.232148	0	0	0
L202010596.TMAP	0.455178	0	0	0
L202010597.TMAP	0.128204	0	0	0
L202010598.TMAP	0.052788	0	0	0
L202010599.TMAP	0.041476	0	0	0
L202010600.TMAP	0.027076	0	0	0
L202010601.TMAP	0.066628	0	0	0
L202010602.TMAP	0.013983	0	0	0
L202010603.TMAP	0.054996	0	0	0
L202010604.TMAP	0.01521	0	0	0
L202010605.TMAP	0.117053	0	0	0
L202010606.TMAP	0.0416729	0	0	0
L202010607.TMAP	0.390846	0	0	0
L202010608.TMAP	0.0669622	0	0	0
L202010609.TMAP	0.0628703	0	0	0
L202010610.TMAP	0.0570689	0	0	0
L202010611.TMAP	0.0745372	0	0	0
L202010612.TMAP	0.0315405	0	0	0
L202010613.TMAP	0.0310668	0	0	0
L202010614.TMAP	0.0653413	0	0	0
L202010615.TMAP	0.042388	0	0	0
L202010616.TMAP	0.0206166	0	0	0
L202010617.TMAP	0.0465177	0	0	0
L202010618.TMAP	0.0399925	0	0	0
L202010619.TMAP	0.0170954	0	0	0
L202010620.TMAP	0.0485574	0	0	0
L202010621.TMAP	0.0417992	0	0	0
L202010622.TMAP	0.0389697	0	0	0
L202010623.TMAP	0.16642	0	0	0
V202004350-4.TMAP	0.178062	0	0	0
V202004351-4.TMAP	0.603502	0	0	0
V202004352-4.TMAP	0.262566	0	0	0
V202004354-4.TMAP	0.12552	0	0	0
V202004355-4.TMAP	0.0501242	0	0	0
V202004356-4.TMAP	0.252707	0	0	0
V202004357-4.TMAP	0.0432566	0	0	0
V202004358-4.TMAP	0.260262	0	0	0
V202004360-4.TMAP	0.481841	0	0	0
V202004361-4.TMAP	0.191708	0	0	0
V202004362-4.TMAP	0.0855533	0	0	0
V202004363-4.TMAP	0.277896	0	0	0
V202004364-4.TMAP	0.138833	0	0	0
V202004365-4.TMAP	0.0528969	0	0	0
V202004366-4.TMAP	0.208902	0	0	0
V202004367-4.TMAP	0.0915684	0	0	0
V202004368-8.TMAP	0.18936	0	0	0
V202004369-8.TMAP	0.25115	0	0	0
V202004371-5.TMAP	0.123101	0	0	0
V202004372-5.TMAP	0.0353143	0	0	0
V202004373-5.TMAP	0.105305	0	0	0
V202004374-5.TMAP	0.0119722	0	0	0
V202004375-5.TMAP	0.0162167	0	0	0
V202004376-5.TMAP	0.0438244	0	0	0
V202004377-5.TMAP	0.264375	0	0	0
V202004378-5.TMAP	0.0321954	0	0	0
V202004379-5.TMAP	0.0686179	0	0	0
V202004380-5.TMAP	0.127111	0	0	0
B2001900-5.TMAP	0.063961	0	0	0
B2001901-5.TMAP	0.586224	0	0	0
B2001903-5.TMAP	0.029727	0	0	0
B2001904-5.TMAP	0.079187	0	0	0
B2001905-8.TMAP	0.1095	0	0	0
B2001906-8.TMAP	0.132287	0	0	0
B2001907-8.TMAP	0.163875	0	0	0
B2001908-8.TMAP	0.035325	0	0	0
B2001909-8.TMAP	0.228835	0	0	0
B2001910-8.TMAP	0.075417	0	0	0
B2001911-8.TMAP	0.07384	0	0	0
B2001913-8.TMAP	0.336141	0	0	0
L202010625.TMAP	0.477233	0	0	0
L202010626.TMAP	0.489771	0	0	0
L202010627.TMAP	0.05994	0	0	0
L202010628.TMAP	0.53303	0	0	0
L202010629.TMAP	0.261308	0	0	0
L202010630.TMAP	0.2569	0	0	0
L202010631.TMAP	0.190122	0	0	0
L202010632.TMAP	0.04152	0	0	0
L202010633.TMAP	0.023848	0	0	0
L202010634.TMAP	0.145478	0	0	0
L202010635.TMAP	0.028999	0	0	0
L202010636.TMAP	0.11058	0	0	0
L202010637.TMAP	0.059138	0	0	0
L202010638.TMAP	0.109087	0	0	0
L202010640.TMAP	0.042078	0	0	0
L202010642.TMAP	0.469793	0	0	0
L202010643.TMAP	0.058024	0	0	0
L202010644.TMAP	0.49964	0	0	0
L202010645.TMAP	0.235532	0	0	0
L202010646.TMAP	0.021307	0	0	0
L202010647.TMAP	0.054159	0	0	0
L202010648.TMAP	0.128201	0	0	0
L202010649.TMAP	0.051719	0	0	0
L202010651.TMAP	0.051142	0	0	0
L202010652.TMAP	0.039619	0	0	0
L202010653.TMAP	0.094307	0	0	0
L202010654.TMAP	0.315589	0	0	0
L202010655.TMAP	0.107559	0	0	0
L202010656.TMAP	0.527067	0	0	0
L202010657.TMAP	0.041918	0	0	0
L202010658.TMAP	0.53213	0	0	0
L202010659.TMAP	0.029671	0	0	0
L202010660.TMAP	0.157994	0	0	0
L202010662.TMAP	0.45522	0	0	0
L202010663.TMAP	0.189311	0	0	0
L202010664.TMAP	0.563906	0	0	0
L202010665.TMAP	0.348771	0	0	0
L202010667.TMAP	0.061293	0	0	0
L202010668.TMAP	0.069741	0	0	0
L202010669.TMAP	0.679363	0	0	0
L202010670.TMAP	0.083404	0	0	0
L202010671.TMAP	0.077315	0	0	0
L202010672.TMAP	0.114865	0	0	0
L202010673.TMAP	0.133148	0	0	0
L202010674.TMAP	0.07641	0	0	0
L202010675.TMAP	0.026144	0	0	0
L202010676.TMAP	0.05149	0	0	0
L202010677.TMAP	0.142346	0	0	0
L202010678.TMAP	0.084102	0	0	0
L202010679.TMAP	0.083298	0	0	0
L202010680.TMAP	0.015942	0	0	0
L202010681.TMAP	0.521795	0	0	0
L202010682.TMAP	0.085183	0	0	0
L202010683.TMAP	0.018453	0	0	0
L202010684.TMAP	0.047201	0	0	0
L202010685.TMAP	0.037151	0	0	0
L202010686.TMAP	0.073663	0	0	0
L202010687.TMAP	0.029611	0	0	0
L202010689.TMAP	0.061632	0	0	0
L202010690.TMAP	0.016034	0	0	0
L202010691.TMAP	0.156942	0	0	0
L202010692.TMAP	0.026088	0	0	0
L202010693.TMAP	0.012033	0	0	0
L202010694.TMAP	0.026508	0	0	0
L202010695.TMAP	0.077163	0	0	0
L202010696.TMAP	0.051063	0	0	0
L202010697.TMAP	0.233645	0	0	0
L202010698.TMAP	0.101594	0	0	0
V202004386-8.TMAP	0.543206	0	0	0
V202004387-8.TMAP	0.145103	0	0	0
V202004388-8.TMAP	0.061522	0	0	0
V202004390-8.TMAP	0.284185	0	0	0
V202004391-8.TMAP	0.151858	0	0	0
V202004392-8.TMAP	0.355721	0	0	0
V202004394-8.TMAP	0.269697	0	0	0
V202004395-8.TMAP	0.340964	0	0	0
V202004396-8.TMAP	0.113602	0	0	0
V202004397-8.TMAP	0.060262	0	0	0
V202004398-8.TMAP	0.054694	0	0	0
V202004399-8.TMAP	0.141004	0	0	0
V202004400-8.TMAP	0.094101	0	0	0
V202004401-8.TMAP	0.201021	0	0	0
V202004402-8.TMAP	0.579701	0	0	0
V202004403-5.TMAP	0.272001	0	0	0
V202004404-5.TMAP	0.031608	0	0	0
V202004405-5.TMAP	0.147945	0	0	0
V202004406-5.TMAP	0.108463	0	0	0
V202004407-5.TMAP	0.169681	0	0	0
V202004408-5.TMAP	0.10106	0	0	0
V202004409-5.TMAP	0.015497	0	0	0
V202004410-5.TMAP	0.115847	0	0	0
V202004411-5.TMAP	0.029303	0	0	0
V202004412-5.TMAP	0.212223	0	0	0
V202004413-5.TMAP	0.448178	0	0	0
V202004414-5.TMAP	0.103588	0	0	0
V202004415-5.TMAP	0.058855	0	0	0
V202004416-5.TMAP	0.06993	0	0	0
V202004417-5.TMAP	0.035297	0	0	0
V202004418-5.TMAP	0.063452	0	0	0
V202004419-5.TMAP	0.026247	0	0	0
V202004420-5.TMAP	0.11594	0	0	0
V202004421-5.TMAP	0.058212	0	0	0
V202004422-5.TMAP	0.293997	0	0	0
V202004423-5.TMAP	0.372291	0	0	0
B2001914-8.TMAP	0.077912	0	0	0
B2001915-8.TMAP	0.214667	0	0	0
B2001916-8.TMAP	0.090633	0	0	0
B2001918-8.TMAP	0.076207	0	0	0
B2001919-8.TMAP	0.704924	0	0	0
B2001920-8.TMAP	0.184875	0	0	0
B2001921-8.TMAP	0.037598	0	0	0
B2001922-8.TMAP	0.05021	0	0	0
B2001923-8.TMAP	0.22019	0	0	0
B2001924-8.TMAP	0.047825	0	0	0
B2001925-8.TMAP	0.137351	0	0	0
B2001926-8.TMAP	0.078494	0	0	0
B2001927-8.TMAP	0.038719	0	0	0
B2001928-8.TMAP	0.092105	0	0	0
B2001929-8.TMAP	0.41166	0	0	0
B2001930-8.TMAP	0.125166	0	0	0
B2001931-8.TMAP	0.162305	0	0	0
B2001932-8.TMAP	0.038467	0	0	0
B2001933-8.TMAP	0.573869	0	0	0
B2001934-8.TMAP	0.035433	0	0	0
B2001935-5.TMAP	0.035835	0	0	0
L202010701.TMAP	0.105151	0	0	0
L202010703.TMAP	0.033793	0	0	0
L202010704.TMAP	0.032575	0	0	0
L202010705.TMAP	0.029231	0	0	0
L202010706.TMAP	0.287497	0	0	0
L202010707.TMAP	0.022535	0	0	0
L202010708.TMAP	0.046723	0	0	0
L202010709.TMAP	0.046751	0	0	0
L202010710.TMAP	0.028308	0	0	0
L202010711.TMAP	0.594278	0	0	0
L202010712.TMAP	0.454564	0	0	0
L202010713.TMAP	0.028225	0	0	0
L202010714.TMAP	0.027318	0	0	0
L202010715.TMAP	0.014014	0	0	0
L202010716.TMAP	0.047833	0	0	0
L202010717.TMAP	0.125436	0	0	0
L202010718.TMAP	0.054197	0	0	0
L202010719.TMAP	0.282554	0	0	0
L202010720.TMAP	0.148394	0	0	0
L202010721.TMAP	0.050234	0	0	0
L202010722.TMAP	0.052554	0	0	0
L202010723.TMAP	0.041049	0	0	0
L202010724.TMAP	0.080427	0	0	0
L202010725.TMAP	0.159862	0	0	0
L202010726.TMAP	0.212738	0	0	0
L202010727.TMAP	0.103248	0	0	0
L202010728.TMAP	0.085764	0	0	0
L202010729.TMAP	0.013849	0	0	0
L202010730.TMAP	0.050601	0	0	0
L202010731.TMAP	0.336434	0	0	0
L202010732.TMAP	0.558958	0	0	0
L202010733.TMAP	0.048316	0	0	0
L202010734.TMAP	0.049559	0	0	0
L202010735.TMAP	0.1382	0	0	0
L202010736.TMAP	0.290727	0	0	0
L202010737.TMAP	0.079447	0	0	0
L202010738.TMAP	0.159991	0	0	0
L202010739.TMAP	0.031567	0	0	0
L202010740.TMAP	0.049344	0	0	0
L202010741.TMAP	0.042816	0	0	0
L202010742.TMAP	0.066734	0	0	0
L202010743.TMAP	0.068282	0	0	0
L202010744.TMAP	0.238325	0	0	0
L202010745.TMAP	0.456914	0	0	0
L202010746.TMAP	0.268225	0	0	0
L202010747.TMAP	0.153657	0	0	0
L202010748.TMAP	0.629466	0	0	0
L202010749.TMAP	0.075777	0	0	0
L202010750.TMAP	0.024342	0	0	0
L202010751.TMAP	0.118577	0	0	0
L202010752.TMAP	0.17197	0	0	0
L202010753.TMAP	0.131305	0	0	0
L202010754.TMAP	0.081933	0	0	0
L202010755.TMAP	0.051867	0	0	0
L202010756.TMAP	0.082823	0	0	0
V202004425-8.TMAP	0.11592	0	0	0
V202004427-8.TMAP	0.251218	0	0	0
V202004428-8.TMAP	0.02675	0	0	0
V202004429-8.TMAP	0.092386	0	0	0
V202004430-8.TMAP	0.112374	0	0	0
V202004431-8.TMAP	0.096406	0	0	0
V202004432-8.TMAP	0.054373	0	0	0
V202004434-8.TMAP	0.361845	0	0	0
V202004436-8.TMAP	0.373772	0	0	0
V202004438-8.TMAP	0.099647	0	0	0
V202004439-8.TMAP	0.340993	0	0	0
V202004441-8.TMAP	0.267463	0	0	0
V202004442-8.TMAP	0.282036	0	0	0
V202004443-8.TMAP	0.509122	0	0	0
V202004444-8.TMAP	0.257402	0	0	0
V202004445-8.TMAP	0.154469	0	0	0
V202004446-8.TMAP	0.091108	0	0	0
V202004447-8.TMAP	0.076742	0	0	0
V202004448-8.TMAP	0.028931	0	0	0
V202004449-8.TMAP	0.036834	0	0	0
V202004450-8.TMAP	0.619396	0	0	0
V202004453-5.TMAP	0.094969	0	0	0
V202004454-5.TMAP	0.033599	0	0	0
V202004455-5.TMAP	0.116177	0	0	0
V202004456-5.TMAP	0.072969	0	0	0
V202004457-5.TMAP	0.130911	0	0	0
V202004458-5.TMAP	0.125616	0	0	0
V202004459-5.TMAP	0.060571	0	0	0
V202004460-5.TMAP	0.014046	0	0	0
V202004461-5.TMAP	0.052259	0	0	0
V202004462-5.TMAP	0.272301	0	0	0
V202004464-5.TMAP	0.053223	0	0	0
B2001938-8.TMAP	0.671048	0	0	0
B2001940-8.TMAP	0.097954	0	0	0
B2001941-8.TMAP	0.032669	0	0	0
B2001942-5.TMAP	0.053128	0	0	0
B2001943-5.TMAP	0.078767	0	0	0
B2001944-5.TMAP	0.570813	0	0	0
B2001945-5.TMAP	0.037007	0	0	0
L202010758.TMAP	0.615065	0	0	0
L202010759.TMAP	0.061501	0	0	0
L202010760.TMAP	0.360344	0	0	0
L202010761.TMAP	0.036312	0	0	0
L202010763.TMAP	0.366412	0	0	0
L202010764.TMAP	0.270056	0	0	0
L202010765.TMAP	0.143242	0	0	0
L202010767.TMAP	0.043786	0	0	0
L202010768.TMAP	0.059219	0	0	0
L202010769.TMAP	0.071333	0	0	0
L202010770.TMAP	0.048463	0	0	0
L202010771.TMAP	0.102145	0	0	0
L202010772.TMAP	0.085844	0	0	0
L202010773.TMAP	0.101454	0	0	0
L202010774.TMAP	0.058164	0	0	0
L202010775.TMAP	0.044969	0	0	0
L202010776.TMAP	0.047325	0	0	0
L202010777.TMAP	0.385364	0	0	0
L202010778.TMAP	0.165209	0	0	0
L202010779.TMAP	0.108847	0	0	0
L202010780.TMAP	0.090653	0	0	0
L202010781.TMAP	0.18354	0	0	0
L202010782.TMAP	0.071006	0	0	0
L202010783.TMAP	0.070456	0	0	0
L202010784.TMAP	0.048699	0	0	0
L202010785.TMAP	0.061221	0	0	0
L202010786.TMAP	0.051498	0	0	0
L202010787.TMAP	0.142991	0	0	0
L202010788.TMAP	0.141984	0	0	0
L202010789.TMAP	0.512331	0	0	0
L202010790.TMAP	0.049878	0	0	0
L202010791.TMAP	0.103258	0	0	0
L202010792.TMAP	0.043426	0	0	0
L202010793.TMAP	0.168246	0	0	0
L202010794.TMAP	0.026139	0	0	0
L202010795.TMAP	0.022137	0	0	0
L202010796.TMAP	0.113142	0	0	0
L202010797.TMAP	0.202802	0	0	0
L202010798.TMAP	0.084763	0	0	0
L202010799.TMAP	0.061135	0	0	0
L202010800.TMAP	0.180486	0	0	0
L202010801.TMAP	0.068845	0	0	0
L202010802.TMAP	0.079291	0	0	0
L202010803.TMAP	0.190337	0	0	0
L202010804.TMAP	0.020007	0	0	0
L202010805.TMAP	0.325722	0	0	0
L202010806.TMAP	0.045854	0	0	0
V202004467-8.TMAP	0.089765	0	0	0
V202004469-8.TMAP	0.107776	0	0	0
V202004470-8.TMAP	0.082033	0	0	0
V202004471-8.TMAP	0.116013	0	0	0
V202004474-8.TMAP	0.175435	0	0	0
V202004475-8.TMAP	0.203924	0	0	0
V202004476-8.TMAP	0.62551	0	0	0
V202004477-8.TMAP	0.140528	0	0	0
V202004478-8.TMAP	0.128827	0	0	0
V202004479-8.TMAP	0.042804	0	0	0
V202004480-8.TMAP	0.074037	0	0	0
V202004483-8.TMAP	0.327312	0	0	0
V202004484-8.TMAP	0.186798	0	0	0
V202004486-8.TMAP	0.289805	0	0	0
V202004487-8.TMAP	0.208007	0	0	0
V202004488-8.TMAP	0.132595	0	0	0
V202004489-8.TMAP	0.15623	0	0	0
V202004490-8.TMAP	0.163589	0	0	0
V202004491-8.TMAP	0.137543	0	0	0
V202004492-8.TMAP	0.055878	0	0	0
V202004493-8.TMAP	0.024041	0	0	0
V202004494-8.TMAP	0.083849	0	0	0
V202004495-8.TMAP	0.070771	0	0	0
V202004496-8.TMAP	0.100427	0	0	0
V202004500-5.TMAP	0.502309	0	0	0
V202004501-5.TMAP	0.028694	0	0	0
V202004502-5.TMAP	0.080736	0	0	0
V202004503-5.TMAP	0.047398	0	0	0
V202004504-5.TMAP	0.01934	0	0	0
V202004505-5.TMAP	0.0319	0	0	0
V202004506-5.TMAP	0.094236	0	0	0
V202004507-5.TMAP	0.060726	0	0	0
V202004508-5.TMAP	0.305691	0	0	0
V202004509-5.TMAP	0.563503	0	0	0
V202004510-5.TMAP	0.018304	0	0	0
V202004511-5.TMAP	0.040288	0	0	0
V202004512-1.TMAP	0.188933	0	0	0
B2001947-8.TMAP	0.026196	0	0	0
B2001948-8.TMAP	0.079084	0	0	0
B2001949-5.TMAP	0.061621	0	0	0
L202010807.TMAP	0.04611	0	0	0
L202010808.TMAP	0.100235	0	0	0
L202010809.TMAP	0.070578	0	0	0
L202010810.TMAP	0.297792	0	0	0
L202010811.TMAP	0.084072	0	0	0
L202010812.TMAP	0.05253	0	0	0
L202010813.TMAP	0.036015	0	0	0
L202010814.TMAP	0.034262	0	0	0
L202010815.TMAP	0.126272	0	0	0
L202010816.TMAP	0.02423	0	0	0
L202010817.TMAP	0.053958	0	0	0
L202010818.TMAP	0.072877	0	0	0
L202010819.TMAP	0.592535	0	0	0
L202010820.TMAP	0.041785	0	0	0
L202010821.TMAP	0.031299	0	0	0
L202010822.TMAP	0.328427	0	0	0
L202010823.TMAP	0.177326	0	0	0
L202010824.TMAP	0.034319	0	0	0
L202010825.TMAP	0.128344	0	0	0
L202010826.TMAP	0.672243	0	0	0
L202010827.TMAP	0.117852	0	0	0
L202010828.TMAP	0.077368	0	0	0
L202010829.TMAP	0.0298	0	0	0
L202010830.TMAP	0.216416	0	0	0
L202010832.TMAP	0.138938	0	0	0
L202010833.TMAP	0.024042	0	0	0
L202010834.TMAP	0.069693	0	0	0
L202010835.TMAP	0.022501	0	0	0
L202010836.TMAP	0.047793	0	0	0
L202010837.TMAP	0.19155	0	0	0
L202010838.TMAP	0.050908	0	0	0
L202010839.TMAP	0.027127	0	0	0
L202010840.TMAP	0.091467	0	0	0
L202010841.TMAP	0.030485	0	0	0
L202010842.TMAP	0.132263	0	0	0
L202010843.TMAP	0.108162	0	0	0
L202010844.TMAP	0.076608	0	0	0
L202010845.TMAP	0.111008	0	0	0
L202010846.TMAP	0.107774	0	0	0
L202010847.TMAP	0.561928	0	0	0
L202010848.TMAP	0.047722	0	0	0
L202010849.TMAP	0.016587	0	0	0
L202010850.TMAP	0.532299	0	0	0
L202010851.TMAP	0.147741	0	0	0
L202010852.TMAP	0.083143	0	0	0
L202010853.TMAP	0.197139	0	0	0
L202010854.TMAP	0.028318	0	0	0
L202010855.TMAP	0.142745	0	0	0
L202010856.TMAP	0.011053	0	0	0
L202010857.TMAP	0.069462	0	0	0
L202010858.TMAP	0.095335	0	0	0
V202004513-1.TMAP	0.134473	0	0	0
V202004514-1.TMAP	0.129389	0	0	0
V202004515-1.TMAP	0.197329	0	0	0
V202004516-1.TMAP	0.0914	0	0	0
V202004517-1.TMAP	0.275133	0	0	0
V202004518-1.TMAP	0.143683	0	0	0
V202004519-1.TMAP	0.043225	0	0	0
V202004520-1.TMAP	0.203726	0	0	0
V202004521-1.TMAP	0.171582	0	0	0
V202004522-1.TMAP	0.052497	0	0	0
V202004523-1.TMAP	0.189964	0	0	0
V202004524-1.TMAP	0.219844	0	0	0
V202004525-1.TMAP	0.06462	0	0	0
V202004526-1.TMAP	0.151194	0	0	0
V202004527-1.TMAP	0.037168	0	0	0
V202004530-1.TMAP	0.05547	0	0	0
V202004531-1.TMAP	0.116606	0	0	0
V202004532-1.TMAP	0.663527	0	0	0
V202004534-1.TMAP	0.076195	0	0	0
V202004535-1.TMAP	0.605877	0	0	0
V202004536-1.TMAP	0.094902	0	0	0
V202004538-1.TMAP	0.307909	0	0	0
V202004539-1.TMAP	0.041184	0	0	0
V202004540-1.TMAP	0.034537	0	0	0
V202004541-1.TMAP	0.150447	0	0	0
V202004542-1.TMAP	0.038681	0	0	0
V202004543-1.TMAP	0.06132	0	0	0
V202004544-1.TMAP	0.196838	0	0	0
V202004545-1.TMAP	0.102628	0	0	0
V202004547-1.TMAP	0.167293	0	0	0
V202004548-1.TMAP	0.222275	0	0	0
V202004549-1.TMAP	0.314999	0	0	0
V202004550-1.TMAP	0.129212	0	0	0
V202004551-1.TMAP	0.145318	0	0	0
V202004552-1.TMAP	0.056583	0	0	0
V202004553-1.TMAP	0.392754	0	0	0
V202004554-1.TMAP	0.073165	0	0	0
V202004555-1.TMAP	0.030226	0	0	0
V202004556-1.TMAP	0.100851	0	0	0
V202004557-1.TMAP	0.116106	0	0	0
L202010861.TMAP	0.264598	0	0	0
L202010862.TMAP	0.168072	0	0	0
L202010863.TMAP	0.012133	0	0	0
L202010864.TMAP	0.057586	0	0	0
L202010865.TMAP	0.063903	0	0	0
L202010866.TMAP	0.070916	0	0	0
L202010867.TMAP	0.199442	0	0	0
L202010868.TMAP	0.087218	0	0	0
L202010869.TMAP	0.07843	0	0	0
L202010870.TMAP	0.092537	0	0	0
L202010871.TMAP	0.325842	0	0	0
L202010872.TMAP	0.084917	0	0	0
L202010873.TMAP	0.071081	0	0	0
L202010874.TMAP	0.432402	0	0	0
L202010875.TMAP	0.338434	0	0	0
L202010876.TMAP	0.042742	0	0	0
L202010877.TMAP	0.126606	0	0	0
L202010878.TMAP	0.028157	0	0	0
L202010879.TMAP	0.27632	0	0	0
L202010880.TMAP	0.028087	0	0	0
L202010881.TMAP	0.061818	0	0	0
L202010882.TMAP	0.107743	0	0	0
L202010883.TMAP	0.218623	0	0	0
L202010884.TMAP	0.139176	0	0	0
L202010885.TMAP	0.071823	0	0	0
L202010886.TMAP	0.035546	0	0	0
L202010887.TMAP	0.094008	0	0	0
L202010888.TMAP	0.168103	0	0	0
L202010889.TMAP	0.03603	0	0	0
L202010890.TMAP	0.291522	0	0	0
L202010891.TMAP	0.117658	0	0	0
L202010892.TMAP	0.020974	0	0	0
L202010893.TMAP	0.084469	0	0	0
L202010894.TMAP	0.119892	0	0	0
L202010895.TMAP	0.048228	0	0	0
L202010896.TMAP	0.042086	0	0	0
L202010897.TMAP	0.077276	0	0	0
L202010898.TMAP	0.620486	0	0	0
L202010900.TMAP	0.04038	0	0	0
L202010901.TMAP	0.08788	0	0	0
L202010902.TMAP	0.034069	0	0	0
L202010903.TMAP	0.151734	0	0	0
L202010904.TMAP	0.083561	0	0	0
L202010905.TMAP	0.034925	0	0	0
L202010906.TMAP	0.085654	0	0	0
L202010907.TMAP	0.119232	0	0	0
L202010908.TMAP	0.070484	0	0	0
L202010909.TMAP	0.055312	0	0	0
L202010910.TMAP	0.044356	0	0	0
L202010911.TMAP	0.078651	0	0	0
L202010912.TMAP	0.145363	0	0	0
L202010913.TMAP	0.048435	0	0	0
L202010914.TMAP	0.296705	0	0	0
L202010916.TMAP	0.148871	0	0	0
L202010917.TMAP	0.094127	0	0	0
V202004561-1.TMAP	0.042123	0	0	0
V202004562-1.TMAP	0.077519	0	0	0
V202004563-1.TMAP	0.271831	0	0	0
V202004564-1.TMAP	0.063795	0	0	0
V202004566-1.TMAP	0.069299	0	0	0
V202004567-1.TMAP	0.032685	0	0	0
V202004568-1.TMAP	0.074671	0	0	0
V202004569-1.TMAP	0.216243	0	0	0
V202004570-1.TMAP	0.251055	0	0	0
V202004571-1.TMAP	0.164805	0	0	0
V202004572-1.TMAP	0.105739	0	0	0
V202004573-1.TMAP	0.046096	0	0	0
V202004574-1.TMAP	0.067432	0	0	0
V202004575-1.TMAP	0.106228	0	0	0
V202004576-1.TMAP	0.571957	0	0	0
V202004577-1.TMAP	0.09844	0	0	0
V202004578-1.TMAP	0.243465	0	0	0
V202004579-1.TMAP	0.228913	0	0	0
V202004580-1.TMAP	0.096497	0	0	0
V202004581-1.TMAP	0.064716	0	0	0
V202004582-1.TMAP	0.193116	0	0	0
V202004583-1.TMAP	0.044373	0	0	0
V202004584-1.TMAP	0.370607	0	0	0
V202004585-1.TMAP	0.029411	0	0	0
V202004586-1.TMAP	0.184134	0	0	0
V202004587-1.TMAP	0.183351	0	0	0
V202004588-1.TMAP	0.484232	0	0	0
V202004589-1.TMAP	0.070325	0	0	0
L202010919.TMAP	0.031053	0	0	0
L202010920.TMAP	0.461784	0	0	0
L202010921.TMAP	0.294876	0	0	0
L202010922.TMAP	0.014088	0	0	0
L202010923.TMAP	0.359498	0	0	0
L202010924.TMAP	0.048152	0	0	0
L202010925.TMAP	0.249357	0	0	0
L202010926.TMAP	0.623328	0	0	0
L202010927.TMAP	0.092922	0	0	0
L202010928.TMAP	0.519743	0	0	0
L202010929.TMAP	0.179081	0	0	0
L202010930.TMAP	0.247489	0	0	0
L202010931.TMAP	0.074257	0	0	0
L202010932.TMAP	0.288951	0	0	0
L202010933.TMAP	0.088613	0	0	0
L202010934.TMAP	0.204771	0	0	0
L202010935.TMAP	0.042493	0	0	0
L202010936.TMAP	0.132892	0	0	0
L202010937.TMAP	0.437418	0	0	0
L202010938.TMAP	0.269082	0	0	0
L202010939.TMAP	0.141452	0	0	0
L202010940.TMAP	0.200192	0	0	0
L202010941.TMAP	0.036797	0	0	0
L202010942.TMAP	0.274935	0	0	0
L202010943.TMAP	0.382278	0	0	0
L202010945.TMAP	0.587574	0	0	0
L202010946.TMAP	0.189334	0	0	0
L202010947.TMAP	0.107147	0	0	0
L202010948.TMAP	0.100438	0	0	0
L202010949.TMAP	0.234123	0	0	0
L202010950.TMAP	0.210775	0	0	0
L202010951.TMAP	0.504001	0	0	0
L202010952.TMAP	0.533986	0	0	0
L202010953.TMAP	0.011171	0	0	0
L202010954.TMAP	0.237614	0	0	0
L202010955.TMAP	0.609559	0	0	0
L202010957.TMAP	0.050627	0	0	0
L202010958.TMAP	0.051038	0	0	0
L202010959.TMAP	0.247647	0	0	0
L202010960.TMAP	0.107767	0	0	0
L202010961.TMAP	0.66404	0	0	0
L202010963.TMAP	0.143986	0	0	0
L202010964.TMAP	0.163815	0	0	0
L202010965.TMAP	0.122816	0	0	0
L202010966.TMAP	0.172465	0	0	0
L202010969.TMAP	0.155571	0	0	0
L202010970.TMAP	0.028684	0	0	0
L202010971.TMAP	0.685326	0	0	0
L202010973.TMAP	0.458801	0	0	0
V202004593-1.TMAP	0.183448	0	0	0
V202004594-1.TMAP	0.087646	0	0	0
V202004595-1.TMAP	0.096443	0	0	0
V202004596-1.TMAP	0.054849	0	0	0
V202004597-1.TMAP	0.333322	0	0	0
V202004598-1.TMAP	0.036006	0	0	0
V202004599-1.TMAP	0.042347	0	0	0
V202004600-1.TMAP	0.263256	0	0	0
V202004601-1.TMAP	0.234504	0	0	0
V202004607-4.TMAP	0.073736	0	0	0
V202004608-4.TMAP	0.125514	0	0	0
V202004609-4.TMAP	0.252518	0	0	0
V202004610-4.TMAP	0.22994	0	0	0
V202004611-4.TMAP	0.091934	0	0	0
V202004612-4.TMAP	0.234843	0	0	0
V202004613-4.TMAP	0.154174	0	0	0
V202004614-4.TMAP	0.120991	0	0	0
V202004616.TMAP	0.15759	0	0	0
V202004617.TMAP	0.082284	0	0	0
V202004618.TMAP	0.442395	0	0	0
V202004619.TMAP	0.441796	0	0	0
V202004620.TMAP	0.112866	0	0	0
V202004621.TMAP	0.508695	0	0	0
V202004622.TMAP	0.096216	0	0	0
V202004623.TMAP	0.083434	0	0	0
V202004624.TMAP	0.094395	0	0	0
V202004625.TMAP	0.018612	0	0	0
V202004626.TMAP	0.157614	0	0	0
V202004627.TMAP	0.049366	0	0	0
V202004628.TMAP	0.060047	0	0	0
V202004629.TMAP	0.345974	0	0	0
V202004630.TMAP	0.328771	0	0	0
V202004631.TMAP	0.101069	0	0	0
V202004632.TMAP	0.096139	0	0	0
V202004633.TMAP	0.128359	0	0	0
B2001950-5.TMAP	0.092126	0	0	0
B2001951-5.TMAP	0.012746	0	0	0
B2001952-5.TMAP	0.428178	0	0	0
B2001953-5.TMAP	0.089295	0	0	0
B2001954-5.TMAP	0.012733	0	0	0
B2001955-5.TMAP	0.099278	0	0	0
B2001956-5.TMAP	0.104406	0	0	0
B2001957-5.TMAP	0.503462	0	0	0
B2001959-5.TMAP	0.085539	0	0	0
B2001960-5.TMAP	0.036036	0	0	0
B2001962-5.TMAP	0.023883	0	0	0
B2001963-5.TMAP	0.041156	0	0	0
B2001964-5.TMAP	0.022538	0	0	0
B2001965-5.TMAP	0.080558	0	0	0
B2001966-5.TMAP	0.055816	0	0	0
B2001967-5.TMAP	0.036677	0	0	0
B2001969-5.TMAP	0.071345	0	0	0
V202004635.TMAP	0.322396	0	0	0
V202004636.TMAP	0.153567	0	0	0
V202004637.TMAP	0.093689	0	0	0
V202004638.TMAP	0.158614	0	0	0
V202004639.TMAP	0.586452	0	0	0
V202004641.TMAP	0.097874	0	0	0
V202004642.TMAP	0.114439	0	0	0
V202004643.TMAP	0.166523	0	0	0
V202004644.TMAP	0.204072	0	0	0
V202004645.TMAP	0.237534	0	0	0
V202004647.TMAP	0.442187	0	0	0
V202004649.TMAP	0.095714	0	0	0
V202004651.TMAP	0.196692	0	0	0
V202004652.TMAP	0.140634	0	0	0
V202004653.TMAP	0.11732	0	0	0
V202004654.TMAP	0.286907	0	0	0
V202004655.TMAP	0.087408	0	0	0
V202004656.TMAP	0.191209	0	0	0
V202004657.TMAP	0.077917	0	0	0
V202004658.TMAP	0.064518	0	0	0
V202004659.TMAP	0.461711	0	0	0
V202004660.TMAP	0.071033	0	0	0
V202004661.TMAP	0.103819	0	0	0
V202004662.TMAP	0.170975	0	0	0
V202004663.TMAP	0.530253	0	0	0
V202004664.TMAP	0.350525	0	0	0
V202004665.TMAP	0.105054	0	0	0
V202004666.TMAP	0.326607	0	0	0
V202004667.TMAP	0.153877	0	0	0
V202004668.TMAP	0.418452	0	0	0
V202004669.TMAP	0.184109	0	0	0
V202004670.TMAP	0.632993	0	0	0
V202004671.TMAP	0.133699	0	0	0
V202004672.TMAP	0.147001	0	0	0
V202004673.TMAP	0.6977	0	0	0
V202004678.TMAP	0.34625	0	0	0
V202004679.TMAP	0.040733	0	0	0
L202010976.TMAP	0.123135	0	0	0
L202010977.TMAP	0.133237	0	0	0
L202010978.TMAP	0.098691	0	0	0
L202010979.TMAP	0.374472	0	0	0
L202010980.TMAP	0.160294	0	0	0
L202010981.TMAP	0.245345	0	0	0
L202010982.TMAP	0.666896	0	0	0
L202010983.TMAP	0.121053	0	0	0
L202010984.TMAP	0.218992	0	0	0
L202010985.TMAP	0.251386	0	0	0
L202010986.TMAP	0.057024	0	0	0
L202010989.TMAP	0.498064	0	0	0
L202010990.TMAP	0.301219	0	0	0
L202010991.TMAP	0.202017	0	0	0
L202010992.TMAP	0.325038	0	0	0
L202010993.TMAP	0.039471	0	0	0
L202010994.TMAP	0.55554	0	0	0
L202010995.TMAP	0.460189	0	0	0
L202010996.TMAP	0.189016	0	0	0
L202010997.TMAP	0.149323	0	0	0
L202010998.TMAP	0.207642	0	0	0
L202010999.TMAP	0.53213	0	0	0
L202011000.TMAP	0.564254	0	0	0
L202011001.TMAP	0.102111	0	0	0
L202011002.TMAP	0.262732	0	0	0
L202011003.TMAP	0.587755	0	0	0
L202011004.TMAP	0.053348	0	0	0
L202011005.TMAP	0.431936	0	0	0
L202011006.TMAP	0.176612	0	0	0
L202011007.TMAP	0.223191	0	0	0
L202011008.TMAP	0.271948	0	0	0
L202011009.TMAP	0.031738	0	0	0
L202011010.TMAP	0.227543	0	0	0
L202011011.TMAP	0.460729	0	0	0
L202011012.TMAP	0.129016	0	0	0
L202011014.TMAP	0.244171	0	0	0
L202011015.TMAP	0.172388	0	0	0
L202011016.TMAP	0.560809	0	0	0
L202011017.TMAP	0.358938	0	0	0
L202011018.TMAP	0.391892	0	0	0
L202011019.TMAP	0.10462	0	0	0
L202011020.TMAP	0.062702	0	0	0
L202011021.TMAP	0.321529	0	0	0
L202011022.TMAP	0.451429	0	0	0
L202011023.TMAP	0.019828	0	0	0
L202011024.TMAP	0.077259	0	0	0
L202011025.TMAP	0.577999	0	0	0
L202011026.TMAP	0.610319	0	0	0
L202011027.TMAP	0.47861	0	0	0
L202011028.TMAP	0.534174	0	0	0
L202011029.TMAP	0.140159	0	0	0
L202011030.TMAP	0.346773	0	0	0
L202011031.TMAP	0.062821	0	0	0
L202011032.TMAP	0.374574	0	0	0
L202011033.TMAP	0.080143	0	0	0
L202011034.TMAP	0.325191	0	0	0
L202011035.TMAP	0.299383	0	0	0
L202011036.TMAP	0.139031	0	0	0
L202011037.TMAP	0.096494	0	0	0
L202011038.TMAP	0.405551	0	0	0
L202011039.TMAP	0.442096	0	0	0
L202011040.TMAP	0.135513	0	0	0
L202011041.TMAP	0.282318	0	0	0
L202011042.TMAP	0.095937	0	0	0
L202011043.TMAP	0.230909	0	0	0
L202011044.TMAP	0.103077	0	0	0
L202011045.TMAP	0.124847	0	0	0
L202011046.TMAP	0.420263	0	0	0
L202011047.TMAP	0.218822	0	0	0
L202011048.TMAP	0.400719	0	0	0
L202011049.TMAP	0.312695	0	0	0
L202011050.TMAP	0.166036	0	0	0
L202011051.TMAP	0.100826	0	0	0
B2001970-1.TMAP	0.097957	0	0	0
B2001971-1.TMAP	0.03765	0	0	0
B2001972-1.TMAP	0.085683	0	0	0
B2001973-1.TMAP	0.071113	0	0	0
B2001974-1.TMAP	0.088679	0	0	0
B2001975-1.TMAP	0.317273	0	0	0
B2001976-1.TMAP	0.479439	0	0	0
B2001977-1.TMAP	0.058621	0	0	0
B2001978-1.TMAP	0.079347	0	0	0
B2001979-1.TMAP	0.224074	0	0	0
B2001980-1.TMAP	0.352135	0	0	0
B2001981-1.TMAP	0.024464	0	0	0
B2001982-1.TMAP	0.10739	0	0	0
B2001983-1.TMAP	0.524023	0	0	0
B2001984-1.TMAP	0.1331	0	0	0
B2001985-1.TMAP	0.022214	0	0	0
B2001987-1.TMAP	0.322095	0	0	0
B2001988-1.TMAP	0.117717	0	0	0
B2001989-1.TMAP	0.086614	0	0	0
B2001990-1.TMAP	0.15097	0	0	0
B2001991-1.TMAP	0.186227	0	0	0
B2001992-1.TMAP	0.201553	0	0	0
B2001986.TMAP	0.107127	0	0	0
B2001994-1.TMAP	0.014736	0	0	0
B2001995-1.TMAP	0.635255	0	0	0
B2001996-1.TMAP	0.055592	0	0	0
B2001997-1.TMAP	0.042741	0	0	0
B2001999-4.TMAP	0.062648	0	0	0
B2002000-4.TMAP	0.393639	0	0	0
B2002001-4.TMAP	0.0378	0	0	0
L202011053.TMAP	0.086313	0	0	0
L202011054.TMAP	0.114155	0	0	0
L202011055.TMAP	0.061612	0	0	0
L202011056.TMAP	0.100092	0	0	0
L202011057.TMAP	0.184264	0	0	0
L202011058.TMAP	0.109109	0	0	0
L202011059.TMAP	0.233075	0	0	0
L202011060.TMAP	0.056385	0	0	0
L202011061.TMAP	0.0809	0	0	0
L202011062.TMAP	0.040547	0	0	0
L202011063.TMAP	0.191923	0	0	0
L202011064.TMAP	0.04546	0	0	0
L202011065.TMAP	0.089577	0	0	0
L202011066.TMAP	0.093427	0	0	0
L202011067.TMAP	0.061682	0	0	0
L202011068.TMAP	0.154751	0	0	0
L202011069.TMAP	0.08832	0	0	0
L202011071.TMAP	0.292753	0	0	0
L202011072.TMAP	0.13481	0	0	0
L202011073.TMAP	0.600251	0	0	0
L202011074.TMAP	0.148303	0	0	0
L202011075.TMAP	0.07481	0	0	0
L202011076.TMAP	0.099803	0	0	0
L202011077.TMAP	0.09216	0	0	0
L202011078.TMAP	0.140495	0	0	0
L202011079.TMAP	0.062883	0	0	0
L202011080.TMAP	0.102322	0	0	0
L202011081.TMAP	0.044819	0	0	0
L202011082.TMAP	0.110038	0	0	0
L202011083.TMAP	0.181496	0	0	0
L202011084.TMAP	0.050685	0	0	0
L202011086.TMAP	0.20708	0	0	0
L202011087.TMAP	0.06537	0	0	0
L202011088.TMAP	0.072559	0	0	0
L202011089.TMAP	0.162048	0	0	0
L202011090.TMAP	0.096319	0	0	0
L202011091.TMAP	0.054047	0	0	0
L202011092.TMAP	0.012367	0	0	0
L202011093.TMAP	0.046838	0	0	0
L202011094.TMAP	0.030927	0	0	0
L202011095.TMAP	0.026065	0	0	0
L202011096.TMAP	0.136696	0	0	0
L202011097.TMAP	0.019188	0	0	0
L202011098.TMAP	0.054681	0	0	0
L202011099.TMAP	0.04439	0	0	0
L202011100.TMAP	0.060583	0	0	0
L202011101.TMAP	0.044257	0	0	0
L202011102.TMAP	0.171736	0	0	0
V202004682.TMAP	0.67991	0	0	0
V202004683.TMAP	0.301459	0	0	0
V202004684.TMAP	0.162428	0	0	0
V202004685.TMAP	0.264689	0	0	0
V202004686.TMAP	0.398229	0	0	0
V202004687.TMAP	0.094352	0	0	0
V202004688.TMAP	0.070495	0	0	0
V202004689.TMAP	0.262016	0	0	0
V202004690.TMAP	0.145074	0	0	0
V202004691.TMAP	0.356024	0	0	0
V202004692.TMAP	0.130522	0	0	0
V202004693.TMAP	0.053516	0	0	0
V202004694.TMAP	0.056981	0	0	0
V202004695.TMAP	0.294643	0	0	0
V202004696.TMAP	0.310418	0	0	0
V202004697.TMAP	0.2517	0	0	0
V202004698.TMAP	0.146725	0	0	0
V202004699.TMAP	0.203147	0	0	0
V202004700.TMAP	0.160997	0	0	0
V202004702.TMAP	0.131533	0	0	0
V202004703.TMAP	0.266132	0	0	0
V202004705.TMAP	0.623686	0	0	0
V202004706.TMAP	0.158401	0	0	0
V202004707.TMAP	0.280537	0	0	0
V202004708.TMAP	0.098947	0	0	0
V202004709.TMAP	0.599403	0	0	0
V202004710.TMAP	0.140642	0	0	0
V202004711.TMAP	0.040806	0	0	0
V202004712.TMAP	0.254468	0	0	0
V202004713.TMAP	0.513882	0	0	0
V202004714.TMAP	0.025318	0	0	0
V202004715.TMAP	0.307822	0	0	0
V202004716.TMAP	0.102607	0	0	0
V202004717.TMAP	0.095919	0	0	0
V202004718.TMAP	0.1876	0	0	0
V202004719.TMAP	0.303649	0	0	0
B2002002-4.TMAP	0.294867	0	0	0
B2002003-4.TMAP	0.147878	0	0	0
B2002004-4.TMAP	0.44407	0	0	0
B2002005-4.TMAP	0.140321	0	0	0
B2002006-4.TMAP	0.13281	0	0	0
B2002007-4.TMAP	0.267538	0	0	0
B2002008-1.TMAP	0.593395	0	0	0
B2002009-1.TMAP	0.10486	0	0	0
B2002011-1.TMAP	0.145051	0	0	0
B2002012-1.TMAP	0.496129	0	0	0
B2002013-1.TMAP	0.225684	0	0	0
B2002014-1.TMAP	0.485659	0	0	0
B2002015-1.TMAP	0.155869	0	0	0
L202011103.TMAP	0.154102	0	0	0
L202011106.TMAP	0.681921	0	0	0
L202011107.TMAP	0.032695	0	0	0
L202011108.TMAP	0.024859	0	0	0
L202011109.TMAP	0.089911	0	0	0
L202011110.TMAP	0.020212	0	0	0
L202011111.TMAP	0.048939	0	0	0
L202011112.TMAP	0.063263	0	0	0
L202011113.TMAP	0.179603	0	0	0
L202011114.TMAP	0.227049	0	0	0
L202011115.TMAP	0.209477	0	0	0
L202011117.TMAP	0.044757	0	0	0
L202011118.TMAP	0.31004	0	0	0
L202011119.TMAP	0.071829	0	0	0
L202011120.TMAP	0.200154	0	0	0
L202011121.TMAP	0.05225	0	0	0
L202011122.TMAP	0.435183	0	0	0
L202011123.TMAP	0.052987	0	0	0
L202011124.TMAP	0.204541	0	0	0
L202011125.TMAP	0.172814	0	0	0
L202011126.TMAP	0.015124	0	0	0
L202011127.TMAP	0.051374	0	0	0
L202011128.TMAP	0.017929	0	0	0
L202011131.TMAP	0.13564	0	0	0
L202011132.TMAP	0.604682	0	0	0
L202011133.TMAP	0.013411	0	0	0
L202011134.TMAP	0.027589	0	0	0
L202011135.TMAP	0.362758	0	0	0
L202011136.TMAP	0.06207	0	0	0
L202011137.TMAP	0.072788	0	0	0
L202011138.TMAP	0.109507	0	0	0
L202011139.TMAP	0.049359	0	0	0
V202004725.TMAP	0.421875	0	0	0
V202004726.TMAP	0.044501	0	0	0
V202004727.TMAP	0.365432	0	0	0
V202004728.TMAP	0.694296	0	0	0
V202004729.TMAP	0.538226	0	0	0
V202004730.TMAP	0.137106	0	0	0
V202004731.TMAP	0.230726	0	0	0
V202004732.TMAP	0.495538	0	0	0
V202004733.TMAP	0.028279	0	0	0
V202004734.TMAP	0.170451	0	0	0
V202004735.TMAP	0.044378	0	0	0
V202004736.TMAP	0.391398	0	0	0
V202004737.TMAP	0.132199	0	0	0
V202004738.TMAP	0.1352	0	0	0
V202004739.TMAP	0.091021	0	0	0
V202004740.TMAP	0.079276	0	0	0
V202004741.TMAP	0.54071	0	0	0
V202004742.TMAP	0.540037	0	0	0
V202004743.TMAP	0.344679	0	0	0
V202004744.TMAP	0.295745	0	0	0
V202004745.TMAP	0.442895	0	0	0
V202004746.TMAP	0.039077	0	0	0
V202004747.TMAP	0.143406	0	0	0
V202004748.TMAP	0.108689	0	0	0
V202004749.TMAP	0.095125	0	0	0
V202004750.TMAP	0.14455	0	0	0
V202004751.TMAP	0.243822	0	0	0
V202004752.TMAP	0.105839	0	0	0
V202004753.TMAP	0.153831	0	0	0
V202004754.TMAP	0.141643	0	0	0
V202004755.TMAP	0.177386	0	0	0
V202004756.TMAP	0.144468	0	0	0
V202004759.TMAP	0.303866	0	0	0
V202004760.TMAP	0.123847	0	0	0
V202004761.TMAP	0.047525	0	0	0
V202004762.TMAP	0.040304	0	0	0
V202004763.TMAP	0.074512	0	0	0
V202004764.TMAP	0.017972	0	0	0
V202004765.TMAP	0.315328	0	0	0
V202004766.TMAP	0.485854	0	0	0
V202004767.TMAP	0.01822	0	0	0
V202004768.TMAP	0.253804	0	0	0
V202004769.TMAP	0.027829	0	0	0
V202004770.TMAP	0.019842	0	0	0
V202004771.TMAP	0.166822	0	0	0
V202004772.TMAP	0.279145	0	0	0
V202004773.TMAP	0.320642	0	0	0
V202004774.TMAP	0.104662	0	0	0
V202004775.TMAP	0.143174	0	0	0
V202004776.TMAP	0.180065	0	0	0
V202004777.TMAP	0.053033	0	0	0
V202004778.TMAP	0.043393	0	0	0
V202004779.TMAP	0.033985	0	0	0
V202004780.TMAP	0.11362	0	0	0
V202004781.TMAP	0.103895	0	0	0
V202004782.TMAP	0.142943	0	0	0
V202004783.TMAP	0.10254	0	0	0
V202004784.TMAP	0.027058	0	0	0
V202004785.TMAP	0.08357	0	0	0
L202011140.TMAP	0.19554	0	0	0
L202011141.TMAP	0.051681	0	0	0
L202011142.TMAP	0.04647	0	0	0
L202011143.TMAP	0.074071	0	0	0
L202011144.TMAP	0.04031	0	0	0
L202011145.TMAP	0.044316	0	0	0
L202011146.TMAP	0.316674	0	0	0
L202011147.TMAP	0.053911	0	0	0
L202011148.TMAP	0.049062	0	0	0
L202011149.TMAP	0.416941	0	0	0
L202011150.TMAP	0.063212	0	0	0
L202011151.TMAP	0.037546	0	0	0
L202011152.TMAP	0.078384	0	0	0
L202011153.TMAP	0.051666	0	0	0
L202011154.TMAP	0.03172	0	0	0
L202011155.TMAP	0.046452	0	0	0
L202011156.TMAP	0.231763	0	0	0
L202011157.TMAP	0.568523	0	0	0
L202011158.TMAP	0.037349	0	0	0
V202004793.TMAP	0.12273	0	0	0
V202004794.TMAP	0.045384	0	0	0
V202004796.TMAP	0.528199	0	0	0
V202004797.TMAP	0.216847	0	0	0
V202004798.TMAP	0.252597	0	0	0
V202004799.TMAP	0.104677	0	0	0
V202004800.TMAP	0.054576	0	0	0
V202004801.TMAP	0.049803	0	0	0
V202004802.TMAP	0.057647	0	0	0
V202004803.TMAP	0.091794	0	0	0
V202004804.TMAP	0.083427	0	0	0
V202004805.TMAP	0.29532	0	0	0
V202004806.TMAP	0.246273	0	0	0
V202004807.TMAP	0.041999	0	0	0
V202004808.TMAP	0.147209	0	0	0
V202004809.TMAP	0.082232	0	0	0
V202004810.TMAP	0.092993	0	0	0
V202004811.TMAP	0.08621	0	0	0
V202004812.TMAP	0.03293	0	0	0
V202004813.TMAP	0.063211	0	0	0
V202004814.TMAP	0.140347	0	0	0
V202004815.TMAP	0.080854	0	0	0
V202004816.TMAP	0.085093	0	0	0
V202004817.TMAP	0.028715	0	0	0
V202004818.TMAP	0.04501	0	0	0
V202004820.TMAP	0.447968	0	0	0
V202004821.TMAP	0.073663	0	0	0
V202004822.TMAP	0.095888	0	0	0
V202004823.TMAP	0.139575	0	0	0
V202004824.TMAP	0.112451	0	0	0
V202004825.TMAP	0.063327	0	0	0
V202004826.TMAP	0.079971	0	0	0
V202004827.TMAP	0.017005	0	0	0
V202004828.TMAP	0.070666	0	0	0
L202011160.TMAP	0.091401	0	0	0
L202011161.TMAP	0.042603	0	0	0
L202011162.TMAP	0.02612	0	0	0
L202011163.TMAP	0.085585	0	0	0
L202011164.TMAP	0.037921	0	0	0
L202011165.TMAP	0.065211	0	0	0
L202011166.TMAP	0.022644	0	0	0
L202011167.TMAP	0.026197	0	0	0
L202011168.TMAP	0.121704	0	0	0
L202011169.TMAP	0.319884	0	0	0
L202011170.TMAP	0.044185	0	0	0
L202011171.TMAP	0.031057	0	0	0
L202011172.TMAP	0.328932	0	0	0
L202011173.TMAP	0.246731	0	0	0
L202011174.TMAP	0.476347	0	0	0
L202011175.TMAP	0.064364	0	0	0
L202011176.TMAP	0.052826	0	0	0
L202011178.TMAP	0.158326	0	0	0
L202011179.TMAP	0.070483	0	0	0
L202011180.TMAP	0.049974	0	0	0
L202011181.TMAP	0.090564	0	0	0
L202011182.TMAP	0.18614	0	0	0
L202011183.TMAP	0.019435	0	0	0
L202011184.TMAP	0.027039	0	0	0
L202011185.TMAP	0.155194	0	0	0
L202011186.TMAP	0.043131	0	0	0
L202011187.TMAP	0.085213	0	0	0
L202011188.TMAP	0.091167	0	0	0
L202011189.TMAP	0.058585	0	0	0
L202011190.TMAP	0.054815	0	0	0
L202011191.TMAP	0.025612	0	0	0
L202011192.TMAP	0.027545	0	0	0
L202011193.TMAP	0.052208	0	0	0
L202011194.TMAP	0.154693	0	0	0
L202011195.TMAP	0.160037	0	0	0
L202011196.TMAP	0.080074	0	0	0
L202011197.TMAP	0.074717	0	0	0
L202011198.TMAP	0.061011	0	0	0
L202011199.TMAP	0.593666	0	0	0
L202011200.TMAP	0.046834	0	0	0
L202011201.TMAP	0.191552	0	0	0
L202011202.TMAP	0.094373	0	0	0
L202011203.TMAP	0.0522	0	0	0
L202011204.TMAP	0.190203	0	0	0
L202011205.TMAP	0.104496	0	0	0
L202011206.TMAP	0.039154	0	0	0
L202011207.TMAP	0.110275	0	0	0
L202011208.TMAP	0.108293	0	0	0
L202011209.TMAP	0.128078	0	0	0
L202011210.TMAP	0.025287	0	0	0
L202011211.TMAP	0.216361	0	0	0
L202011212.TMAP	0.084877	0	0	0
L202011213.TMAP	0.032177	0	0	0
L202011214.TMAP	0.052746	0	0	0
L202011215.TMAP	0.119489	0	0	0
L202011216.TMAP	0.056243	0	0	0
L202011217.TMAP	0.095	0	0	0
L202011218.TMAP	0.024139	0	0	0
L202011219.TMAP	0.071967	0	0	0
L202011220.TMAP	0.037532	0	0	0
L202011221.TMAP	0.037838	0	0	0
L202011222.TMAP	0.026877	0	0	0
L202011223.TMAP	0.037457	0	0	0
L202011224.TMAP	0.091904	0	0	0
L202011225.TMAP	0.060938	0	0	0
L202011226.TMAP	0.074452	0	0	0
L202011227.TMAP	0.119362	0	0	0
L202011228.TMAP	0.084612	0	0	0
L202011230.TMAP	0.113533	0	0	0
L202011231.TMAP	0.087029	0	0	0
L202011232.TMAP	0.051698	0	0	0
L202011233.TMAP	0.632309	0	0	0
L202011234.TMAP	0.122877	0	0	0
B2002016-4.TMAP	0.266651	0	0	0
B2002018-1.TMAP	0.043149	0	0	0
B2002019-1.TMAP	0.056032	0	0	0
B2002020-1.TMAP	0.073327	0	0	0
B2002021-4.TMAP	0.624784	0	0	0
B2002022-4.TMAP	0.393198	0	0	0
B2002023-4.TMAP	0.108437	0	0	0
B2002024-4.TMAP	0.237874	0	0	0
B2002025-4.TMAP	0.033999	0	0	0
B2002026-4.TMAP	0.369427	0	0	0
B2002027-4.TMAP	0.625057	0	0	0
B2002028-4.TMAP	0.542436	0	0	0
B2002029-4.TMAP	0.161317	0	0	0
B2002030-4.TMAP	0.085139	0	0	0
B2002031-4.TMAP	0.091989	0	0	0
B2002032-1.TMAP	0.134035	0	0	0
L202011235.TMAP	0.620586	0	0	0
L202011236.TMAP	0.037804	0	0	0
L202011237.TMAP	0.287674	0	0	0
L202011238.TMAP	0.39558	0	0	0
L202011239.TMAP	0.060443	0	0	0
L202011240.TMAP	0.171271	0	0	0
L202011241.TMAP	0.134387	0	0	0
L202011242.TMAP	0.613698	0	0	0
L202011243.TMAP	0.152264	0	0	0
L202011244.TMAP	0.084042	0	0	0
L202011245.TMAP	0.489636	0	0	0
L202011246.TMAP	0.074068	0	0	0
L202011247.TMAP	0.103871	0	0	0
L202011248.TMAP	0.061486	0	0	0
L202011249.TMAP	0.106305	0	0	0
L202011250.TMAP	0.034315	0	0	0
L202011251.TMAP	0.130024	0	0	0
L202011252.TMAP	0.120011	0	0	0
L202011253.TMAP	0.048142	0	0	0
L202011254.TMAP	0.049502	0	0	0
L202011255.TMAP	0.026213	0	0	0
L202011256.TMAP	0.144089	0	0	0
L202011257.TMAP	0.026179	0	0	0
L202011258.TMAP	0.091212	0	0	0
L202011259.TMAP	0.141242	0	0	0
L202011260.TMAP	0.201193	0	0	0
L202011261.TMAP	0.163555	0	0	0
L202011262.TMAP	0.042693	0	0	0
L202011263.TMAP	0.030719	0	0	0
L202011264.TMAP	0.027076	0	0	0
L202011265.TMAP	0.364544	0	0	0
L202011266.TMAP	0.048793	0	0	0
L202011267.TMAP	0.023823	0	0	0
L202011268.TMAP	0.085438	0	0	0
L202011269.TMAP	0.068465	0	0	0
L202011270.TMAP	0.17718	0	0	0
L202011271.TMAP	0.066169	0	0	0
L202011272.TMAP	0.054448	0	0	0
L202011273.TMAP	0.028508	0	0	0
L202011274.TMAP	0.490083	0	0	0
L202011275.TMAP	0.381555	0	0	0
L202011276.TMAP	0.051263	0	0	0
L202011277.TMAP	0.09859	0	0	0
L202011278.TMAP	0.050046	0	0	0
L202011279.TMAP	0.098597	0	0	0
L202011280.TMAP	0.100866	0	0	0
L202011281.TMAP	0.07146	0	0	0
L202011282.TMAP	0.021388	0	0	0
L202011283.TMAP	0.064059	0	0	0
L202011284.TMAP	0.010913	0	0	0
L202011285.TMAP	0.095863	0	0	0
L202011286.TMAP	0.066416	0	0	0
L202011287.TMAP	0.045573	0	0	0
L202011288.TMAP	0.021126	0	0	0
L202011289.TMAP	0.495687	0	0	0
L202011290.TMAP	0.28583	0	0	0
L202011291.TMAP	0.076501	0	0	0
L202011292.TMAP	0.062715	0	0	0
L202011293.TMAP	0.027996	0	0	0
L202011294.TMAP	0.044639	0	0	0
L202011295.TMAP	0.024825	0	0	0
V202004835.TMAP	0.111187	0	0	0
V202004836.TMAP	0.154605	0	0	0
V202004837.TMAP	0.107913	0	0	0
V202004838.TMAP	0.08636	0	0	0
V202004839.TMAP	0.054592	0	0	0
V202004841.TMAP	0.022542	0	0	0
V202004842.TMAP	0.032206	0	0	0
V202004843.TMAP	0.087606	0	0	0
V202004844.TMAP	0.058249	0	0	0
V202004845.TMAP	0.046666	0	0	0
V202004846.TMAP	0.184275	0	0	0
V202004847.TMAP	0.200556	0	0	0
V202004848.TMAP	0.204182	0	0	0
V202004849.TMAP	0.067384	0	0	0
V202004850.TMAP	0.084421	0	0	0
V202004851.TMAP	0.049219	0	0	0
V202004853.TMAP	0.082641	0	0	0
V202004854.TMAP	0.08109	0	0	0
V202004855.TMAP	0.144525	0	0	0
V202004856.TMAP	0.019651	0	0	0
V202004857.TMAP	0.138473	0	0	0
V202004858.TMAP	0.057734	0	0	0
V202004859.TMAP	0.156745	0	0	0
V202004860.TMAP	0.201674	0	0	0
V202004861.TMAP	0.169554	0	0	0
V202004862.TMAP	0.029313	0	0	0
V202004863.TMAP	0.118994	0	0	0
V202004864.TMAP	0.1324	0	0	0
V202004865.TMAP	0.035481	0	0	0
V202004866.TMAP	0.094518	0	0	0
V202004870.TMAP	0.13914	0	0	0
V202004871.TMAP	0.298732	0	0	0
V202004872.TMAP	0.061393	0	0	0
V202004873.TMAP	0.164343	0	0	0
V202004874.TMAP	0.390442	0	0	0
V202004875.TMAP	0.037761	0	0	0
V202004876.TMAP	0.054792	0	0	0
V202004877.TMAP	0.047388	0	0	0
V202004878.TMAP	0.03342	0	0	0
V202004879.TMAP	0.100795	0	0	0
V202004880.TMAP	0.047298	0	0	0
V202004881.TMAP	0.056756	0	0	0
V202004882.TMAP	0.058102	0	0	0
V202004883.TMAP	0.39525	0	0	0
B2002034-4.TMAP	0.12369	0	0	0
B2002035-4.TMAP	0.124539	0	0	0
B2002036-4.TMAP	0.474309	0	0	0
B2002037-4.TMAP	0.036021	0	0	0
B2002038-4.TMAP	0.182131	0	0	0
B2002039-4.TMAP	0.130967	0	0	0
B2002040-4.TMAP	0.025555	0	0	0
B2002041-4.TMAP	0.089563	0	0	0
B2002042-4.TMAP	0.176642	0	0	0
B2002043-4.TMAP	0.017784	0	0	0
B2002044-4.TMAP	0.070355	0	0	0
B2002045-4.TMAP	0.05095	0	0	0
B2002046-4.TMAP	0.185095	0	0	0
B2002047-4.TMAP	0.571828	0	0	0
B2002049-4.TMAP	0.099183	0	0	0
B2002050.TMAP	0.106902	0	0	0
B2002051.TMAP	0.249996	0	0	0
B2002052.TMAP	0.347025	0	0	0
B2002053.TMAP	0.176509	0	0	0
B2002054.TMAP	0.056311	0	0	0
L202011299.TMAP	0.04002	0	0	0
L202011300.TMAP	0.199402	0	0	0
L202011301.TMAP	0.036369	0	0	0
L202011302.TMAP	0.037142	0	0	0
L202011303.TMAP	0.016814	0	0	0
L202011304.TMAP	0.073213	0	0	0
L202011305.TMAP	0.083292	0	0	0
L202011306.TMAP	0.064377	0	0	0
L202011307.TMAP	0.150549	0	0	0
L202011308.TMAP	0.021059	0	0	0
L202011309.TMAP	0.047017	0	0	0
L202011310.TMAP	0.055244	0	0	0
L202011311.TMAP	0.086574	0	0	0
L202011312.TMAP	0.058622	0	0	0
L202011313.TMAP	0.118767	0	0	0
L202011314.TMAP	0.054956	0	0	0
L202011315.TMAP	0.059924	0	0	0
L202011316.TMAP	0.070327	0	0	0
L202011317.TMAP	0.111692	0	0	0
L202011318.TMAP	0.018748	0	0	0
L202011319.TMAP	0.274956	0	0	0
L202011320.TMAP	0.032802	0	0	0
L202011321.TMAP	0.159026	0	0	0
L202011322.TMAP	0.100878	0	0	0
L202011323.TMAP	0.238973	0	0	0
L202011324.TMAP	0.072694	0	0	0
L202011325.TMAP	0.049317	0	0	0
L202011326.TMAP	0.058628	0	0	0
L202011327.TMAP	0.054761	0	0	0
L202011328.TMAP	0.102612	0	0	0
L202011329.TMAP	0.063753	0	0	0
L202011330.TMAP	0.294644	0	0	0
L202011331.TMAP	0.052949	0	0	0
L202011332.TMAP	0.050274	0	0	0
L202011333.TMAP	0.049819	0	0	0
L202011334.TMAP	0.02813	0	0	0
L202011335.TMAP	0.041283	0	0	0
L202011336.TMAP	0.039659	0	0	0
L202011337.TMAP	0.021928	0	0	0
L202011338.TMAP	0.108065	0	0	0
L202011339.TMAP	0.078072	0	0	0
L202011340.TMAP	0.048327	0	0	0
L202011341.TMAP	0.06726	0	0	0
L202011342.TMAP	0.014101	0	0	0
L202011343.TMAP	0.139778	0	0	0
L202011344.TMAP	0.090688	0	0	0
L202011345.TMAP	0.052607	0	0	0
L202011346.TMAP	0.532301	0	0	0
L202011347.TMAP	0.062082	0	0	0
L202011348.TMAP	0.234167	0	0	0
L202011349.TMAP	0.059668	0	0	0
L202011350.TMAP	0.134357	0	0	0
L202011351.TMAP	0.014141	0	0	0
L202011352.TMAP	0.324487	0	0	0
L202011354.TMAP	0.135984	0	0	0
V202004885.TMAP	0.112726	0	0	0
V202004886.TMAP	0.037862	0	0	0
V202004887.TMAP	0.075138	0	0	0
V202004888.TMAP	0.056033	0	0	0
V202004889.TMAP	0.018762	0	0	0
V202004890.TMAP	0.157157	0	0	0
V202004891.TMAP	0.407898	0	0	0
V202004892.TMAP	0.6997	0	0	0
V202004893.TMAP	0.652501	0	0	0
V202004894.TMAP	0.050478	0	0	0
V202004895.TMAP	0.06068	0	0	0
V202004896.TMAP	0.096541	0	0	0
V202004897.TMAP	0.174837	0	0	0
V202004898.TMAP	0.065148	0	0	0
V202004899.TMAP	0.105376	0	0	0
V202004900.TMAP	0.092079	0	0	0
V202004901.TMAP	0.082072	0	0	0
V202004902.TMAP	0.036264	0	0	0
V202004903.TMAP	0.067765	0	0	0
V202004904.TMAP	0.090822	0	0	0
V202004905.TMAP	0.1914	0	0	0
V202004906.TMAP	0.441071	0	0	0
V202004907.TMAP	0.28152	0	0	0
V202004908.TMAP	0.131851	0	0	0
V202004909.TMAP	0.033244	0	0	0
V202004910.TMAP	0.051873	0	0	0
V202004911.TMAP	0.388177	0	0	0
V202004912.TMAP	0.125399	0	0	0
V202004913.TMAP	0.589034	0	0	0
V202004914.TMAP	0.065829	0	0	0
V202004915.TMAP	0.279184	0	0	0
V202004916.TMAP	0.148333	0	0	0
V202004917.TMAP	0.039199	0	0	0
V202004920.TMAP	0.04202	0	0	0
V202004921.TMAP	0.091415	0	0	0
V202004922.TMAP	0.071043	0	0	0
V202004923.TMAP	0.045956	0	0	0
V202004924.TMAP	0.110725	0	0	0
V202004925.TMAP	0.055786	0	0	0
V202004926.TMAP	0.089083	0	0	0
V202004927.TMAP	0.097891	0	0	0
V202004928.TMAP	0.066963	0	0	0
B2002055.TMAP	0.16623	0	0	0
B2002056.TMAP	0.029511	0	0	0
B2002057.TMAP	0.10001	0	0	0
B2002058.TMAP	0.167231	0	0	0
B2002060.TMAP	0.17212	0	0	0
B2002061.TMAP	0.121207	0	0	0
B2002062.TMAP	0.107799	0	0	0
B2002063.TMAP	0.131655	0	0	0
B2002064.TMAP	0.020606	0	0	0
B2002065.TMAP	0.098407	0	0	0
B2002066.TMAP	0.272522	0	0	0
B2002067.TMAP	0.042268	0	0	0
B2002068.TMAP	0.076205	0	0	0
B2002069.TMAP	0.113285	0	0	0
B2002070.TMAP	0.160484	0	0	0
B2002071.TMAP	0.215972	0	0	0
B2002072.TMAP	0.104822	0	0	0
B2002073.TMAP	0.317736	0	0	0
B2002074.TMAP	0.144736	0	0	0
B2002075.TMAP	0.067415	0	0	0
B2002076.TMAP	0.063695	0	0	0
B2002077.TMAP	0.627093	0	0	0
B2002078.TMAP	0.066471	0	0	0
L202011376.TMAP	0.090928	0	0	0
L202011377.TMAP	0.014211	0	0	0
L202011378.TMAP	0.188725	0	0	0
L202011379.TMAP	0.013932	0	0	0
L202011380.TMAP	0.267738	0	0	0
L202011381.TMAP	0.369197	0	0	0
L202011382.TMAP	0.657922	0	0	0
L202011383.TMAP	0.124669	0	0	0
L202011384.TMAP	0.112934	0	0	0
L202011385.TMAP	0.053456	0	0	0
L202011386.TMAP	0.077076	0	0	0
L202011387.TMAP	0.197114	0	0	0
L202011388.TMAP	0.097916	0	0	0
L202011389.TMAP	0.077743	0	0	0
L202011390.TMAP	0.06487	0	0	0
L202011391.TMAP	0.027949	0	0	0
L202011392.TMAP	0.140711	0	0	0
L202011393.TMAP	0.235295	0	0	0
L202011394.TMAP	0.025257	0	0	0
L202011395.TMAP	0.057333	0	0	0
L202011396.TMAP	0.200396	0	0	0
L202011397.TMAP	0.049764	0	0	0
L202011398.TMAP	0.074985	0	0	0
L202011399.TMAP	0.042002	0	0	0
L202011400.TMAP	0.089764	0	0	0
L202011401.TMAP	0.171208	0	0	0
L202011402.TMAP	0.071695	0	0	0
L202011403.TMAP	0.134912	0	0	0
L202011404.TMAP	0.063384	0	0	0
L202011405.TMAP	0.138853	0	0	0
L202011406.TMAP	0.066215	0	0	0
L202011407.TMAP	0.073462	0	0	0
L202011408.TMAP	0.124984	0	0	0
L202011409.TMAP	0.078817	0	0	0
L202011357.TMAP	0.055559	0	0	0
L202011358.TMAP	0.052441	0	0	0
L202011359.TMAP	0.254981	0	0	0
L202011360.TMAP	0.044805	0	0	0
L202011362.TMAP	0.059764	0	0	0
L202011363.TMAP	0.142068	0	0	0
L202011364.TMAP	0.384217	0	0	0
L202011365.TMAP	0.064443	0	0	0
L202011366.TMAP	0.129906	0	0	0
L202011367.TMAP	0.069921	0	0	0
L202011368.TMAP	0.043193	0	0	0
L202011369.TMAP	0.656091	0	0	0
L202011370.TMAP	0.0249	0	0	0
L202011371.TMAP	0.035577	0	0	0
L202011372.TMAP	0.055963	0	0	0
L202011373.TMAP	0.072787	0	0	0
L202011374.TMAP	0.200972	0	0	0
L202011375.TMAP	0.095836	0	0	0
V202004932.TMAP	0.035433	0	0	0
V202004933.TMAP	0.133405	0	0	0
V202004934.TMAP	0.658031	0	0	0
V202004935.TMAP	0.13867	0	0	0
V202004936.TMAP	0.086162	0	0	0
V202004937.TMAP	0.23964	0	0	0
V202004938.TMAP	0.04598	0	0	0
V202004939.TMAP	0.071397	0	0	0
V202004940.TMAP	0.256813	0	0	0
V202004941.TMAP	0.237119	0	0	0
V202004942.TMAP	0.639102	0	0	0
V202004943.TMAP	0.224958	0	0	0
V202004944.TMAP	0.10425	0	0	0
V202004945.TMAP	0.02695	0	0	0
V202004946.TMAP	0.111309	0	0	0
V202004947.TMAP	0.337323	0	0	0
V202004948.TMAP	0.140953	0	0	0
V202004949.TMAP	0.037291	0	0	0
V202004950.TMAP	0.135227	0	0	0
V202004951.TMAP	0.092829	0	0	0
V202004952.TMAP	0.059304	0	0	0
V202004953.TMAP	0.073202	0	0	0
V202004954.TMAP	0.028754	0	0	0
V202004956.TMAP	0.140868	0	0	0
V202004957.TMAP	0.186501	0	0	0
V202004958.TMAP	0.061799	0	0	0
V202004959.TMAP	0.09517	0	0	0
V202004960.TMAP	0.03623	0	0	0
V202004961.TMAP	0.237287	0	0	0
V202004962.TMAP	0.025275	0	0	0
V202004963.TMAP	0.037287	0	0	0
L202011410.TMAP	0.609967	0	0	0
L202011411.TMAP	0.08774	0	0	0
L202011412.TMAP	0.198187	0	0	0
L202011413.TMAP	0.031173	0	0	0
L202011414.TMAP	0.230433	0	0	0
L202011415.TMAP	0.036545	0	0	0
L202011417.TMAP	0.105694	0	0	0
L202011418.TMAP	0.084088	0	0	0
L202011419.TMAP	0.06859	0	0	0
L202011420.TMAP	0.239649	0	0	0
L202011421.TMAP	0.079586	0	0	0
L202011422.TMAP	0.503811	0	0	0
L202011423.TMAP	0.023127	0	0	0
L202011424.TMAP	0.132435	0	0	0
L202011425.TMAP	0.101819	0	0	0
L202011426.TMAP	0.549361	0	0	0
L202011428.TMAP	0.488047	0	0	0
L202011429.TMAP	0.097536	0	0	0
L202011430.TMAP	0.057536	0	0	0
L202011431.TMAP	0.272099	0	0	0
L202011432.TMAP	0.125243	0	0	0
L202011433.TMAP	0.053183	0	0	0
L202011435.TMAP	0.037931	0	0	0
L202011436.TMAP	0.079265	0	0	0
L202011437.TMAP	0.092082	0	0	0
L202011438.TMAP	0.017927	0	0	0
L202011439.TMAP	0.047857	0	0	0
L202011440.TMAP	0.108425	0	0	0
L202011441.TMAP	0.035985	0	0	0
L202011443.TMAP	0.267531	0	0	0
L202011444.TMAP	0.071942	0	0	0
L202011445.TMAP	0.180102	0	0	0
L202011446.TMAP	0.079991	0	0	0
L202011447.TMAP	0.251706	0	0	0
L202011448.TMAP	0.0964	0	0	0
L202011449.TMAP	0.093875	0	0	0
L202011450.TMAP	0.059651	0	0	0
L202011451.TMAP	0.11042	0	0	0
L202011452.TMAP	0.06773	0	0	0
L202011453.TMAP	0.021281	0	0	0
L202011454.TMAP	0.095054	0	0	0
L202011455.TMAP	0.031635	0	0	0
L202011456.TMAP	0.031121	0	0	0
L202011457.TMAP	0.060303	0	0	0
L202011458.TMAP	0.047589	0	0	0
L202011459.TMAP	0.106704	0	0	0
L202011460.TMAP	0.038486	0	0	0
L202011461.TMAP	0.047999	0	0	0
L202011462.TMAP	0.049449	0	0	0
L202011463.TMAP	0.034875	0	0	0
L202011464.TMAP	0.016241	0	0	0
L202011465.TMAP	0.049785	0	0	0
L202011466.TMAP	0.168049	0	0	0
L202011467.TMAP	0.030807	0	0	0
L202011468.TMAP	0.02495	0	0	0
L202011469.TMAP	0.05873	0	0	0
L202011470.TMAP	0.058203	0	0	0
V202004969.TMAP	0.349884	0	0	0
V202004970.TMAP	0.11678	0	0	0
V202004972.TMAP	0.062032	0	0	0
V202004973.TMAP	0.032693	0	0	0
V202004974.TMAP	0.107404	0	0	0
V202004975.TMAP	0.18295	0	0	0
V202004976.TMAP	0.033781	0	0	0
V202004977.TMAP	0.059369	0	0	0
V202004978.TMAP	0.0301	0	0	0
V202004979.TMAP	0.137155	0	0	0
V202004980.TMAP	0.106325	0	0	0
V202004981.TMAP	0.047648	0	0	0
V202004982.TMAP	0.531368	0	0	0
V202004983.TMAP	0.377466	0	0	0
V202004988.TMAP	0.026905	0	0	0
V202004989.TMAP	0.225197	0	0	0
V202004990.TMAP	0.128588	0	0	0
V202004991.TMAP	0.113109	0	0	0
V202004992.TMAP	0.047795	0	0	0
V202004993.TMAP	0.192508	0	0	0
V202004994.TMAP	0.082698	0	0	0
V202004995.TMAP	0.049584	0	0	0
V202004996.TMAP	0.078405	0	0	0
V202004997.TMAP	0.218868	0	0	0
V202004984.TMAP	0.038092	0	0	0
V202004985.TMAP	0.199488	0	0	0
V202004986.TMAP	0.132352	0	0	0
L202011474.TMAP	0.553792	0	0	0
L202011475.TMAP	0.203858	0	0	0
L202011476.TMAP	0.062048	0	0	0
L202011477.TMAP	0.051756	0	0	0
L202011478.TMAP	0.079321	0	0	0
L202011479.TMAP	0.076061	0	0	0
L202011480.TMAP	0.04032	0	0	0
L202011481.TMAP	0.301328	0	0	0
L202011482.TMAP	0.039736	0	0	0
L202011483.TMAP	0.042819	0	0	0
L202011484.TMAP	0.025608	0	0	0
L202011485.TMAP	0.165741	0	0	0
L202011486.TMAP	0.079625	0	0	0
L202011487.TMAP	0.165669	0	0	0
L202011488.TMAP	0.064722	0	0	0
L202011489.TMAP	0.019113	0	0	0
L202011490.TMAP	0.037601	0	0	0
L202011491.TMAP	0.511265	0	0	0
L202011492.TMAP	0.102307	0	0	0
L202011493.TMAP	0.027521	0	0	0
L202011494.TMAP	0.215093	0	0	0
L202011495.TMAP	0.176082	0	0	0
L202011496.TMAP	0.143057	0	0	0
L202011497.TMAP	0.083755	0	0	0
L202011498.TMAP	0.036422	0	0	0
L202011499.TMAP	0.083404	0	0	0
L202011500.TMAP	0.098802	0	0	0
L202011501.TMAP	0.194183	0	0	0
L202011502.TMAP	0.236007	0	0	0
L202011503.TMAP	0.051498	0	0	0
L202011504.TMAP	0.256784	0	0	0
L202011505.TMAP	0.119322	0	0	0
L202011506.TMAP	0.024436	0	0	0
L202011507.TMAP	0.105533	0	0	0
L202011508.TMAP	0.221275	0	0	0
L202011509.TMAP	0.135742	0	0	0
L202011510.TMAP	0.19405	0	0	0
L202011511.TMAP	0.295665	0	0	0
L202011512.TMAP	0.058972	0	0	0
L202011513.TMAP	0.069248	0	0	0
L202011514.TMAP	0.022772	0	0	0
L202011515.TMAP	0.070454	0	0	0
L202011516.TMAP	0.042672	0	0	0
L202011517.TMAP	0.033404	0	0	0
L202011518.TMAP	0.01505	0	0	0
L202011519.TMAP	0.052811	0	0	0
L202011520.TMAP	0.085463	0	0	0
L202011521.TMAP	0.051879	0	0	0
L202011522.TMAP	0.036558	0	0	0
L202011523.TMAP	0.021923	0	0	0
L202011524.TMAP	0.664259	0	0	0
L202011525.TMAP	0.107675	0	0	0
L202011526.TMAP	0.471467	0	0	0
L202011527.TMAP	0.086115	0	0	0
L202011528.TMAP	0.045128	0	0	0
L202011529.TMAP	0.124552	0	0	0
V202005000.TMAP	0.050489	0	0	0
V202005001.TMAP	0.114121	0	0	0
V202005002.TMAP	0.063836	0	0	0
V202005003.TMAP	0.167727	0	0	0
V202005004.TMAP	0.152648	0	0	0
V202005005.TMAP	0.402295	0	0	0
V202005006.TMAP	0.158776	0	0	0
V202005008.TMAP	0.162291	0	0	0
V202005009.TMAP	0.128585	0	0	0
V202005010.TMAP	0.122699	0	0	0
V202005011.TMAP	0.373645	0	0	0
V202005012.TMAP	0.080416	0	0	0
V202005013.TMAP	0.080596	0	0	0
V202005014.TMAP	0.171931	0	0	0
V202005015.TMAP	0.596084	0	0	0
V202005016.TMAP	0.029312	0	0	0
V202005017.TMAP	0.04275	0	0	0
V202005019.TMAP	0.159682	0	0	0
V202005021.TMAP	0.086821	0	0	0
V202005022.TMAP	0.132446	0	0	0
V202005023.TMAP	0.045947	0	0	0
V202005024.TMAP	0.066822	0	0	0
V202005025.TMAP	0.241187	0	0	0
V202005026.TMAP	0.099149	0	0	0
V202005028.TMAP	0.086958	0	0	0
V202005029.TMAP	0.195713	0	0	0
L202011544.TMAP	0.075414	0	0	0
L202011545.TMAP	0.070595	0	0	0
L202011546.TMAP	0.020112	0	0	0
L202011547.TMAP	0.106575	0	0	0
L202011548.TMAP	0.199812	0	0	0
L202011549.TMAP	0.029317	0	0	0
L202011551.TMAP	0.082303	0	0	0
L202011552.TMAP	0.089764	0	0	0
L202011553.TMAP	0.062689	0	0	0
L202011554.TMAP	0.142714	0	0	0
L202011555.TMAP	0.412746	0	0	0
L202011556.TMAP	0.104225	0	0	0
L202011558.TMAP	0.06057	0	0	0
L202011559.TMAP	0.224869	0	0	0
L202011560.TMAP	0.095408	0	0	0
L202011561.TMAP	0.075896	0	0	0
L202011562.TMAP	0.084052	0	0	0
L202011563.TMAP	0.390325	0	0	0
L202011564.TMAP	0.101667	0	0	0
L202011565.TMAP	0.125344	0	0	0
L202011566.TMAP	0.027333	0	0	0
V202005032.TMAP	0.083916	0	0	0
V202005033.TMAP	0.216653	0	0	0
V202005034.TMAP	0.637507	0	0	0
V202005035.TMAP	0.164144	0	0	0
V202005036.TMAP	0.111387	0	0	0
V202005037.TMAP	0.083076	0	0	0
V202005038.TMAP	0.128267	0	0	0
V202005039.TMAP	0.153412	0	0	0
V202005040.TMAP	0.09121	0	0	0
V202005041.TMAP	0.288738	0	0	0
V202005042.TMAP	0.238257	0	0	0
V202005043.TMAP	0.122946	0	0	0
V202005044.TMAP	0.136199	0	0	0
V202005045.TMAP	0.067541	0	0	0
V202005046.TMAP	0.024164	0	0	0
V202005047.TMAP	0.132241	0	0	0
V202005048.TMAP	0.483329	0	0	0
V202005049.TMAP	0.083652	0	0	0
V202005050.TMAP	0.229008	0	0	0
V202005051.TMAP	0.564233	0	0	0
V202005052.TMAP	0.569408	0	0	0
V202005055.TMAP	0.187926	0	0	0
V202005056.TMAP	0.106256	0	0	0
V202005057.TMAP	0.07001	0	0	0
V202005058.TMAP	0.212235	0	0	0
V202005059.TMAP	0.066024	0	0	0
V202005060.TMAP	0.076683	0	0	0
V202005061.TMAP	0.039786	0	0	0
V202005062.TMAP	0.026927	0	0	0
V202005063.TMAP	0.161015	0	0	0
V202005064.TMAP	0.086283	0	0	0
V202005065.TMAP	0.079379	0	0	0
V202005066.TMAP	0.273773	0	0	0
V202005067.TMAP	0.156657	0	0	0
B2002108.TMAP	0.578812	0	0	0
B2002109.TMAP	0.398576	0	0	0
B2002110.TMAP	0.465529	0	0	0
B2002111.TMAP	0.064525	0	0	0
B2002113.TMAP	0.027008	0	0	0
B2002114.TMAP	0.446525	0	0	0
B2002115.TMAP	0.246425	0	0	0
B2002116.TMAP	0.192549	0	0	0
[truncated: 777 more rows]

## Sheet: Fig 6C
filename	AI	screeners	AI+screeners	ture
L202012258.TMAP	0.044548	1	0	0
B2001917-8.TMAP	0.503408	1	1	0
V202004485-8.TMAP	0.476753	1	1	0
V202004533-1.TMAP	0.544295	1	1	0
L202010962.TMAP	0.515767	1	1	0
B2001998-4.TMAP	0.664322	1	1	0
L202011085.TMAP	0.367448	1	1	0
L202011105.TMAP	0.532609	1	1	0
V202004929.TMAP	0.684159	1	1	0
B2002059.TMAP	0.409195	1	1	0
V202004967.TMAP	0.520479	1	1	0
V202005007.TMAP	0.570428	1	1	0
V202005525.TMAP	0.600531	1	1	0
V202004336-4.TMAP	0.264259	1	0	0
B2001890-8.TMAP	0.325911	1	0	0
V202004393-8.TMAP	0.170125	1	0	0
V202004473-8.TMAP	0.041247	1	0	0
V202004482-8.TMAP	0.312132	1	0	0
L202010968.TMAP	0.157645	1	0	0
B2001961-5.TMAP	0.024366	1	0	0
L202011159.TMAP	0.062709	1	0	0
L202011353.TMAP	0.109745	1	0	0
V202005103.TMAP	0.185001	1	0	0
V202005126.TMAP	0.329138	1	0	0
L202011763.TMAP	0.06112	1	0	0
L202011811.TMAP	0.16325	1	0	0
L202012030.TMAP	0.386192	1	0	0
V202005315.TMAP	0.1935	1	0	0
V202005466.TMAP	0.346582	1	0	0
V202005524.TMAP	0.110546	1	0	0
L202010661.TMAP	0.14757	1	0	0
V202004537-1.TMAP	0.209009	1	0	0
B2001958-5.TMAP	0.140446	1	0	0
V202005329.TMAP	0.372913	1	0	0
B2001855-8.TMAP	0.119373	0	0	0
B2001856-8.TMAP	0.05797	0	0	0
B2001857-5.TMAP	0.046714	0	0	0
B2001858-5.TMAP	0.092984	0	0	0
B2001859-5.TMAP	0.044237	0	0	0
B2001860-5.TMAP	0.070834	0	0	0
B2001861-5.TMAP	0.266213	0	0	0
B2001862-5.TMAP	0.459793	0	0	0
B2001863-5.TMAP	0.256917	0	0	0
B2001864-5.TMAP	0.188051	0	0	0
B2001865-5.TMAP	0.084474	0	0	0
B2001866-5.TMAP	0.184932	0	0	0
B2001867-5.TMAP	0.046892	0	0	0
B2001868-5.TMAP	0.100393	0	0	0
B2001869-5.TMAP	0.031865	0	0	0
B2001870-5.TMAP	0.045213	0	0	0
B2001871-5.TMAP	0.037248	0	0	0
B2001872-5.TMAP	0.010925	0	0	0
B2001873-5.TMAP	0.186435	0	0	0
B2001874-5.TMAP	0.338488	0	0	0
B2001875-5.TMAP	0.058223	0	0	0
L202010487-4.TMAP	0.219638	0	0	0
L202010488-4.TMAP	0.200516	0	0	0
L202010489-4.TMAP	0.12614	0	0	0
L202010490-4.TMAP	0.293165	0	0	0
L202010491-1.TMAP	0.024797	0	0	0
L202010492-1.TMAP	0.025068	0	0	0
L202010493-1.TMAP	0.241564	0	0	0
L202010494-1.TMAP	0.214915	0	0	0
L202010495-1.TMAP	0.048737	0	0	0
L202010496-1.TMAP	0.598026	0	0	0
L202010497-1.TMAP	0.230598	0	0	0
V202004287-5.TMAP	0.280147	0	0	0
V202004288-4.TMAP	0.033074	0	0	0
V202004291-4.TMAP	0.362903	0	0	0
V202004292-4.TMAP	0.249232	0	0	0
V202004293-4.TMAP	0.181283	0	0	0
V202004294-4.TMAP	0.121441	0	0	0
V202004295-4.TMAP	0.120944	0	0	0
V202004296-4.TMAP	0.058803	0	0	0
V202004297-4.TMAP	0.297333	0	0	0
V202004299-4.TMAP	0.038658	0	0	0
V202004300-4.TMAP	0.020492	0	0	0
V202004301-4.TMAP	0.08579	0	0	0
V202004302-4.TMAP	0.019153	0	0	0
V202004303-4.TMAP	0.322421	0	0	0
V202004304-4.TMAP	0.051543	0	0	0
V202004305-4.TMAP	0.15615	0	0	0
V202004306-4.TMAP	0.058432	0	0	0
V202004307-4.TMAP	0.107098	0	0	0
V202004308-4.TMAP	0.018091	0	0	0
V202004311-1.TMAP	0.066534	0	0	0
V202004312-1.TMAP	0.0681	0	0	0
V202004313-1.TMAP	0.023228	0	0	0
V202004314-1.TMAP	0.286381	0	0	0
L202010498-1.TMAP	0.105161	0	0	0
L202010499-1.TMAP	0.113034	0	0	0
L202010500-1.TMAP	0.290269	0	0	0
L202010501-1.TMAP	0.220822	0	0	0
L202010502-1.TMAP	0.086481	0	0	0
L202010503-1.TMAP	0.077364	0	0	0
L202010505-1.TMAP	0.111447	0	0	0
L202010507-1.TMAP	0.047593	0	0	0
L202010508-1.TMAP	0.041532	0	0	0
L202010509-1.TMAP	0.640299	0	0	0
L202010510-1.TMAP	0.064367	0	0	0
L202010511-1.TMAP	0.570393	0	0	0
L202010512-1.TMAP	0.096716	0	0	0
L202010513-1.TMAP	0.112155	0	0	0
L202010514-1.TMAP	0.033265	0	0	0
L202010516-1.TMAP	0.058948	0	0	0
L202010517-1.TMAP	0.027158	0	0	0
L202010518-1.TMAP	0.18782	0	0	0
L202010519-1.TMAP	0.099132	0	0	0
L202010521-1.TMAP	0.056865	0	0	0
L202010522-1.TMAP	0.102377	0	0	0
L202010523-1.TMAP	0.212199	0	0	0
L202010525-1.TMAP	0.44762	0	0	0
L202010526-1.TMAP	0.230664	0	0	0
L202010527-1.TMAP	0.113197	0	0	0
L202010528-1.TMAP	0.083177	0	0	0
L202010529-1.TMAP	0.124035	0	0	0
B2001876-8.TMAP	0.214329	0	0	0
B2001877-8.TMAP	0.06029	0	0	0
B2001878-8.TMAP	0.03923	0	0	0
B2001879-5.TMAP	0.053571	0	0	0
B2001880-5.TMAP	0.122369	0	0	0
B2001881-5.TMAP	0.028559	0	0	0
B2001882-5.TMAP	0.049239	0	0	0
B2001883-5.TMAP	0.01845	0	0	0
B2001884-5.TMAP	0.146062	0	0	0
B2001885-5.TMAP	0.061545	0	0	0
B2001888-5.TMAP	0.038472	0	0	0
L202010535-1.TMAP	0.085141	0	0	0
L202010536-1.TMAP	0.144282	0	0	0
L202010537-1.TMAP	0.070717	0	0	0
L202010539-1.TMAP	0.389071	0	0	0
L202010540-1.TMAP	0.097881	0	0	0
L202010541-1.TMAP	0.05483	0	0	0
L202010542-1.TMAP	0.045773	0	0	0
L202010543-1.TMAP	0.036128	0	0	0
L202010544-1.TMAP	0.54089	0	0	0
L202010545-1.TMAP	0.02325	0	0	0
L202010546-1.TMAP	0.040705	0	0	0
L202010547-1.TMAP	0.057416	0	0	0
L202010548-1.TMAP	0.023786	0	0	0
L202010549-1.TMAP	0.017444	0	0	0
L202010550-1.TMAP	0.021637	0	0	0
L202010551-1.TMAP	0.059546	0	0	0
L202010552-1.TMAP	0.169467	0	0	0
L202010553-1.TMAP	0.150099	0	0	0
L202010554-1.TMAP	0.062908	0	0	0
L202010555-1.TMAP	0.220189	0	0	0
L202010556-1.TMAP	0.113719	0	0	0
L202010557-1.TMAP	0.062147	0	0	0
L202010558-1.TMAP	0.510099	0	0	0
L202010559-1.TMAP	0.086334	0	0	0
L202010560-1.TMAP	0.051988	0	0	0
L202010561-1.TMAP	0.057864	0	0	0
L202010563.TMAP	0.159262	0	0	0
L202010564.TMAP	0.091409	0	0	0
L202010565.TMAP	0.030955	0	0	0
L202010566.TMAP	0.072568	0	0	0
L202010567.TMAP	0.040466	0	0	0
L202010568.TMAP	0.08484	0	0	0
L202010569.TMAP	0.04508	0	0	0
L202010570.TMAP	0.198626	0	0	0
L202010571.TMAP	0.083499	0	0	0
L202010572.TMAP	0.044414	0	0	0
L202010573.TMAP	0.010795	0	0	0
L202010574.TMAP	0.077969	0	0	0
L202010575.TMAP	0.013489	0	0	0
L202010576.TMAP	0.072297	0	0	0
L202010577.TMAP	0.151764	0	0	0
L202010578.TMAP	0.065717	0	0	0
L202010579.TMAP	0.138782	0	0	0
L202010582.TMAP	0.2181	0	0	0
L202010583.TMAP	0.134888	0	0	0
L202010584.TMAP	0.199249	0	0	0
V202004315-1.TMAP	0.275309	0	0	0
V202004316-1.TMAP	0.100183	0	0	0
V202004317-1.TMAP	0.10878	0	0	0
V202004318-1.TMAP	0.168344	0	0	0
V202004319-1.TMAP	0.295408	0	0	0
V202004320-1.TMAP	0.131891	0	0	0
V202004321-1.TMAP	0.084291	0	0	0
V202004324-4.TMAP	0.264065	0	0	0
V202004325-4.TMAP	0.134791	0	0	0
V202004326-4.TMAP	0.270105	0	0	0
V202004327-4.TMAP	0.083635	0	0	0
V202004329-4.TMAP	0.653672	0	0	0
V202004330-4.TMAP	0.110712	0	0	0
V202004331-4.TMAP	0.143702	0	0	0
V202004332-4.TMAP	0.145306	0	0	0
V202004334-4.TMAP	0.125085	0	0	0
V202004335-4.TMAP	0.255456	0	0	0
V202004337-4.TMAP	0.229655	0	0	0
V202004339-4.TMAP	0.081577	0	0	0
V202004340-4.TMAP	0.099629	0	0	0
V202004341-4.TMAP	0.294631	0	0	0
V202004342-4.TMAP	0.18207	0	0	0
V202004343-4.TMAP	0.303647	0	0	0
V202004344-4.TMAP	0.339574	0	0	0
V202004345-4.TMAP	0.144302	0	0	0
B2001891-8.TMAP	0.249555	0	0	0
B2001892-8.TMAP	0.041798	0	0	0
B2001893-8.TMAP	0.188667	0	0	0
B2001894-8.TMAP	0.068414	0	0	0
B2001895-5.TMAP	0.048733	0	0	0
B2001896-5.TMAP	0.057596	0	0	0
B2001897-6.TMAP	0.107285	0	0	0
B2001898-5.TMAP	0.279806	0	0	0
L202010585.TMAP	0.053479	0	0	0
L202010586.TMAP	0.300261	0	0	0
L202010587.TMAP	0.511518	0	0	0
L202010588.TMAP	0.068755	0	0	0
L202010589.TMAP	0.104223	0	0	0
L202010590.TMAP	0.119727	0	0	0
L202010591.TMAP	0.087569	0	0	0
L202010592.TMAP	0.057674	0	0	0
L202010593.TMAP	0.205428	0	0	0
L202010594.TMAP	0.163114	0	0	0
L202010595.TMAP	0.232148	0	0	0
L202010596.TMAP	0.455178	0	0	0
L202010597.TMAP	0.128204	0	0	0
L202010598.TMAP	0.052788	0	0	0
L202010599.TMAP	0.041476	0	0	0
L202010600.TMAP	0.027076	0	0	0
L202010601.TMAP	0.066628	0	0	0
L202010602.TMAP	0.013983	0	0	0
L202010603.TMAP	0.054996	0	0	0
L202010604.TMAP	0.01521	0	0	0
L202010605.TMAP	0.117053	0	0	0
L202010606.TMAP	0.0416729	0	0	0
L202010607.TMAP	0.390846	0	0	0
L202010608.TMAP	0.0669622	0	0	0
L202010609.TMAP	0.0628703	0	0	0
L202010610.TMAP	0.0570689	0	0	0
L202010611.TMAP	0.0745372	0	0	0
L202010612.TMAP	0.0315405	0	0	0
L202010613.TMAP	0.0310668	0	0	0
L202010614.TMAP	0.0653413	0	0	0
L202010615.TMAP	0.042388	0	0	0
L202010616.TMAP	0.0206166	0	0	0
L202010617.TMAP	0.0465177	0	0	0
L202010618.TMAP	0.0399925	0	0	0
L202010619.TMAP	0.0170954	0	0	0
L202010620.TMAP	0.0485574	0	0	0
L202010621.TMAP	0.0417992	0	0	0
L202010622.TMAP	0.0389697	0	0	0
L202010623.TMAP	0.16642	0	0	0
V202004350-4.TMAP	0.178062	0	0	0
V202004351-4.TMAP	0.603502	0	0	0
V202004352-4.TMAP	0.262566	0	0	0
V202004354-4.TMAP	0.12552	0	0	0
V202004355-4.TMAP	0.0501242	0	0	0
V202004356-4.TMAP	0.252707	0	0	0
V202004357-4.TMAP	0.0432566	0	0	0
V202004358-4.TMAP	0.260262	0	0	0
V202004360-4.TMAP	0.481841	0	0	0
V202004361-4.TMAP	0.191708	0	0	0
V202004362-4.TMAP	0.0855533	0	0	0
V202004363-4.TMAP	0.277896	0	0	0
V202004364-4.TMAP	0.138833	0	0	0
V202004365-4.TMAP	0.0528969	0	0	0
V202004366-4.TMAP	0.208902	0	0	0
V202004367-4.TMAP	0.0915684	0	0	0
V202004368-8.TMAP	0.18936	0	0	0
V202004369-8.TMAP	0.25115	0	0	0
V202004371-5.TMAP	0.123101	0	0	0
V202004372-5.TMAP	0.0353143	0	0	0
V202004373-5.TMAP	0.105305	0	0	0
V202004374-5.TMAP	0.0119722	0	0	0
V202004375-5.TMAP	0.0162167	0	0	0
V202004376-5.TMAP	0.0438244	0	0	0
V202004377-5.TMAP	0.264375	0	0	0
V202004378-5.TMAP	0.0321954	0	0	0
V202004379-5.TMAP	0.0686179	0	0	0
V202004380-5.TMAP	0.127111	0	0	0
B2001900-5.TMAP	0.063961	0	0	0
B2001901-5.TMAP	0.586224	0	0	0
B2001903-5.TMAP	0.029727	0	0	0
B2001904-5.TMAP	0.079187	0	0	0
B2001905-8.TMAP	0.1095	0	0	0
B2001906-8.TMAP	0.132287	0	0	0
B2001907-8.TMAP	0.163875	0	0	0
B2001908-8.TMAP	0.035325	0	0	0
B2001909-8.TMAP	0.228835	0	0	0
B2001910-8.TMAP	0.075417	0	0	0
B2001911-8.TMAP	0.07384	0	0	0
B2001913-8.TMAP	0.336141	0	0	0
L202010625.TMAP	0.477233	0	0	0
L202010626.TMAP	0.489771	0	0	0
L202010627.TMAP	0.05994	0	0	0
L202010628.TMAP	0.53303	0	0	0
L202010629.TMAP	0.261308	0	0	0
L202010630.TMAP	0.2569	0	0	0
L202010631.TMAP	0.190122	0	0	0
L202010632.TMAP	0.04152	0	0	0
L202010633.TMAP	0.023848	0	0	0
L202010634.TMAP	0.145478	0	0	0
L202010635.TMAP	0.028999	0	0	0
L202010636.TMAP	0.11058	0	0	0
L202010637.TMAP	0.059138	0	0	0
L202010638.TMAP	0.109087	0	0	0
L202010640.TMAP	0.042078	0	0	0
L202010642.TMAP	0.469793	0	0	0
L202010643.TMAP	0.058024	0	0	0
L202010644.TMAP	0.49964	0	0	0
L202010645.TMAP	0.235532	0	0	0
L202010646.TMAP	0.021307	0	0	0
L202010647.TMAP	0.054159	0	0	0
L202010648.TMAP	0.128201	0	0	0
L202010649.TMAP	0.051719	0	0	0
L202010651.TMAP	0.051142	0	0	0
L202010652.TMAP	0.039619	0	0	0
L202010653.TMAP	0.094307	0	0	0
L202010654.TMAP	0.315589	0	0	0
L202010655.TMAP	0.107559	0	0	0
L202010656.TMAP	0.527067	0	0	0
L202010657.TMAP	0.041918	0	0	0
L202010658.TMAP	0.53213	0	0	0
L202010659.TMAP	0.029671	0	0	0
L202010660.TMAP	0.157994	0	0	0
L202010662.TMAP	0.45522	0	0	0
L202010663.TMAP	0.189311	0	0	0
L202010664.TMAP	0.563906	0	0	0
L202010665.TMAP	0.348771	0	0	0
L202010667.TMAP	0.061293	0	0	0
L202010668.TMAP	0.069741	0	0	0
L202010669.TMAP	0.679363	0	0	0
L202010670.TMAP	0.083404	0	0	0
L202010671.TMAP	0.077315	0	0	0
L202010672.TMAP	0.114865	0	0	0
L202010673.TMAP	0.133148	0	0	0
L202010674.TMAP	0.07641	0	0	0
L202010675.TMAP	0.026144	0	0	0
L202010676.TMAP	0.05149	0	0	0
L202010677.TMAP	0.142346	0	0	0
L202010678.TMAP	0.084102	0	0	0
L202010679.TMAP	0.083298	0	0	0
L202010680.TMAP	0.015942	0	0	0
L202010681.TMAP	0.521795	0	0	0
L202010682.TMAP	0.085183	0	0	0
L202010683.TMAP	0.018453	0	0	0
L202010684.TMAP	0.047201	0	0	0
L202010685.TMAP	0.037151	0	0	0
L202010686.TMAP	0.073663	0	0	0
L202010687.TMAP	0.029611	0	0	0
L202010689.TMAP	0.061632	0	0	0
L202010690.TMAP	0.016034	0	0	0
L202010691.TMAP	0.156942	0	0	0
L202010692.TMAP	0.026088	0	0	0
L202010693.TMAP	0.012033	0	0	0
L202010694.TMAP	0.026508	0	0	0
L202010695.TMAP	0.077163	0	0	0
L202010696.TMAP	0.051063	0	0	0
L202010697.TMAP	0.233645	0	0	0
L202010698.TMAP	0.101594	0	0	0
V202004386-8.TMAP	0.543206	0	0	0
V202004387-8.TMAP	0.145103	0	0	0
V202004388-8.TMAP	0.061522	0	0	0
V202004390-8.TMAP	0.284185	0	0	0
V202004391-8.TMAP	0.151858	0	0	0
V202004392-8.TMAP	0.355721	0	0	0
V202004394-8.TMAP	0.269697	0	0	0
V202004395-8.TMAP	0.340964	0	0	0
V202004396-8.TMAP	0.113602	0	0	0
V202004397-8.TMAP	0.060262	0	0	0
V202004398-8.TMAP	0.054694	0	0	0
V202004399-8.TMAP	0.141004	0	0	0
V202004400-8.TMAP	0.094101	0	0	0
V202004401-8.TMAP	0.201021	0	0	0
V202004402-8.TMAP	0.579701	0	0	0
V202004403-5.TMAP	0.272001	0	0	0
V202004404-5.TMAP	0.031608	0	0	0
V202004405-5.TMAP	0.147945	0	0	0
V202004406-5.TMAP	0.108463	0	0	0
V202004407-5.TMAP	0.169681	0	0	0
V202004408-5.TMAP	0.10106	0	0	0
V202004409-5.TMAP	0.015497	0	0	0
V202004410-5.TMAP	0.115847	0	0	0
V202004411-5.TMAP	0.029303	0	0	0
V202004412-5.TMAP	0.212223	0	0	0
V202004413-5.TMAP	0.448178	0	0	0
V202004414-5.TMAP	0.103588	0	0	0
V202004415-5.TMAP	0.058855	0	0	0
V202004416-5.TMAP	0.06993	0	0	0
V202004417-5.TMAP	0.035297	0	0	0
V202004418-5.TMAP	0.063452	0	0	0
V202004419-5.TMAP	0.026247	0	0	0
V202004420-5.TMAP	0.11594	0	0	0
V202004421-5.TMAP	0.058212	0	0	0
V202004422-5.TMAP	0.293997	0	0	0
V202004423-5.TMAP	0.372291	0	0	0
B2001914-8.TMAP	0.077912	0	0	0
B2001915-8.TMAP	0.214667	0	0	0
B2001916-8.TMAP	0.090633	0	0	0
B2001918-8.TMAP	0.076207	0	0	0
B2001919-8.TMAP	0.704924	0	0	0
B2001920-8.TMAP	0.184875	0	0	0
B2001921-8.TMAP	0.037598	0	0	0
B2001922-8.TMAP	0.05021	0	0	0
B2001923-8.TMAP	0.22019	0	0	0
B2001924-8.TMAP	0.047825	0	0	0
B2001925-8.TMAP	0.137351	0	0	0
B2001926-8.TMAP	0.078494	0	0	0
B2001927-8.TMAP	0.038719	0	0	0
B2001928-8.TMAP	0.092105	0	0	0
B2001929-8.TMAP	0.41166	0	0	0
B2001930-8.TMAP	0.125166	0	0	0
B2001931-8.TMAP	0.162305	0	0	0
B2001932-8.TMAP	0.038467	0	0	0
B2001933-8.TMAP	0.573869	0	0	0
B2001934-8.TMAP	0.035433	0	0	0
B2001935-5.TMAP	0.035835	0	0	0
L202010701.TMAP	0.105151	0	0	0
L202010703.TMAP	0.033793	0	0	0
L202010704.TMAP	0.032575	0	0	0
L202010705.TMAP	0.029231	0	0	0
L202010706.TMAP	0.287497	0	0	0
L202010707.TMAP	0.022535	0	0	0
L202010708.TMAP	0.046723	0	0	0
L202010709.TMAP	0.046751	0	0	0
L202010710.TMAP	0.028308	0	0	0
L202010711.TMAP	0.594278	0	0	0
L202010712.TMAP	0.454564	0	0	0
L202010713.TMAP	0.028225	0	0	0
L202010714.TMAP	0.027318	0	0	0
L202010715.TMAP	0.014014	0	0	0
L202010716.TMAP	0.047833	0	0	0
L202010717.TMAP	0.125436	0	0	0
L202010718.TMAP	0.054197	0	0	0
L202010719.TMAP	0.282554	0	0	0
L202010720.TMAP	0.148394	0	0	0
L202010721.TMAP	0.050234	0	0	0
L202010722.TMAP	0.052554	0	0	0
L202010723.TMAP	0.041049	0	0	0
L202010724.TMAP	0.080427	0	0	0
L202010725.TMAP	0.159862	0	0	0
L202010726.TMAP	0.212738	0	0	0
L202010727.TMAP	0.103248	0	0	0
L202010728.TMAP	0.085764	0	0	0
L202010729.TMAP	0.013849	0	0	0
L202010730.TMAP	0.050601	0	0	0
L202010731.TMAP	0.336434	0	0	0
L202010732.TMAP	0.558958	0	0	0
L202010733.TMAP	0.048316	0	0	0
L202010734.TMAP	0.049559	0	0	0
L202010735.TMAP	0.1382	0	0	0
L202010736.TMAP	0.290727	0	0	0
L202010737.TMAP	0.079447	0	0	0
L202010738.TMAP	0.159991	0	0	0
L202010739.TMAP	0.031567	0	0	0
L202010740.TMAP	0.049344	0	0	0
L202010741.TMAP	0.042816	0	0	0
L202010742.TMAP	0.066734	0	0	0
L202010743.TMAP	0.068282	0	0	0
L202010744.TMAP	0.238325	0	0	0
L202010745.TMAP	0.456914	0	0	0
L202010746.TMAP	0.268225	0	0	0
L202010747.TMAP	0.153657	0	0	0
L202010748.TMAP	0.629466	0	0	0
L202010749.TMAP	0.075777	0	0	0
L202010750.TMAP	0.024342	0	0	0
L202010751.TMAP	0.118577	0	0	0
L202010752.TMAP	0.17197	0	0	0
L202010753.TMAP	0.131305	0	0	0
L202010754.TMAP	0.081933	0	0	0
L202010755.TMAP	0.051867	0	0	0
L202010756.TMAP	0.082823	0	0	0
V202004425-8.TMAP	0.11592	0	0	0
V202004427-8.TMAP	0.251218	0	0	0
V202004428-8.TMAP	0.02675	0	0	0
V202004429-8.TMAP	0.092386	0	0	0
V202004430-8.TMAP	0.112374	0	0	0
V202004431-8.TMAP	0.096406	0	0	0
V202004432-8.TMAP	0.054373	0	0	0
V202004434-8.TMAP	0.361845	0	0	0
V202004436-8.TMAP	0.373772	0	0	0
V202004438-8.TMAP	0.099647	0	0	0
V202004439-8.TMAP	0.340993	0	0	0
V202004441-8.TMAP	0.267463	0	0	0
V202004442-8.TMAP	0.282036	0	0	0
V202004443-8.TMAP	0.509122	0	0	0
V202004444-8.TMAP	0.257402	0	0	0
V202004445-8.TMAP	0.154469	0	0	0
V202004446-8.TMAP	0.091108	0	0	0
V202004447-8.TMAP	0.076742	0	0	0
V202004448-8.TMAP	0.028931	0	0	0
V202004449-8.TMAP	0.036834	0	0	0
V202004450-8.TMAP	0.619396	0	0	0
V202004453-5.TMAP	0.094969	0	0	0
V202004454-5.TMAP	0.033599	0	0	0
V202004455-5.TMAP	0.116177	0	0	0
V202004456-5.TMAP	0.072969	0	0	0
V202004457-5.TMAP	0.130911	0	0	0
V202004458-5.TMAP	0.125616	0	0	0
V202004459-5.TMAP	0.060571	0	0	0
V202004460-5.TMAP	0.014046	0	0	0
V202004461-5.TMAP	0.052259	0	0	0
V202004462-5.TMAP	0.272301	0	0	0
V202004464-5.TMAP	0.053223	0	0	0
B2001938-8.TMAP	0.671048	0	0	0
B2001940-8.TMAP	0.097954	0	0	0
B2001941-8.TMAP	0.032669	0	0	0
B2001942-5.TMAP	0.053128	0	0	0
B2001943-5.TMAP	0.078767	0	0	0
B2001944-5.TMAP	0.570813	0	0	0
B2001945-5.TMAP	0.037007	0	0	0
L202010758.TMAP	0.615065	0	0	0
L202010759.TMAP	0.061501	0	0	0
L202010760.TMAP	0.360344	0	0	0
L202010761.TMAP	0.036312	0	0	0
L202010763.TMAP	0.366412	0	0	0
L202010764.TMAP	0.270056	0	0	0
L202010765.TMAP	0.143242	0	0	0
L202010767.TMAP	0.043786	0	0	0
L202010768.TMAP	0.059219	0	0	0
L202010769.TMAP	0.071333	0	0	0
L202010770.TMAP	0.048463	0	0	0
L202010771.TMAP	0.102145	0	0	0
L202010772.TMAP	0.085844	0	0	0
L202010773.TMAP	0.101454	0	0	0
L202010774.TMAP	0.058164	0	0	0
L202010775.TMAP	0.044969	0	0	0
L202010776.TMAP	0.047325	0	0	0
L202010777.TMAP	0.385364	0	0	0
L202010778.TMAP	0.165209	0	0	0
L202010779.TMAP	0.108847	0	0	0
L202010780.TMAP	0.090653	0	0	0
L202010781.TMAP	0.18354	0	0	0
L202010782.TMAP	0.071006	0	0	0
L202010783.TMAP	0.070456	0	0	0
L202010784.TMAP	0.048699	0	0	0
L202010785.TMAP	0.061221	0	0	0
L202010786.TMAP	0.051498	0	0	0
L202010787.TMAP	0.142991	0	0	0
L202010788.TMAP	0.141984	0	0	0
L202010789.TMAP	0.512331	0	0	0
L202010790.TMAP	0.049878	0	0	0
L202010791.TMAP	0.103258	0	0	0
L202010792.TMAP	0.043426	0	0	0
L202010793.TMAP	0.168246	0	0	0
L202010794.TMAP	0.026139	0	0	0
L202010795.TMAP	0.022137	0	0	0
L202010796.TMAP	0.113142	0	0	0
L202010797.TMAP	0.202802	0	0	0
L202010798.TMAP	0.084763	0	0	0
L202010799.TMAP	0.061135	0	0	0
L202010800.TMAP	0.180486	0	0	0
L202010801.TMAP	0.068845	0	0	0
L202010802.TMAP	0.079291	0	0	0
L202010803.TMAP	0.190337	0	0	0
L202010804.TMAP	0.020007	0	0	0
L202010805.TMAP	0.325722	0	0	0
L202010806.TMAP	0.045854	0	0	0
V202004467-8.TMAP	0.089765	0	0	0
V202004469-8.TMAP	0.107776	0	0	0
V202004470-8.TMAP	0.082033	0	0	0
V202004471-8.TMAP	0.116013	0	0	0
V202004474-8.TMAP	0.175435	0	0	0
V202004475-8.TMAP	0.203924	0	0	0
V202004476-8.TMAP	0.62551	0	0	0
V202004477-8.TMAP	0.140528	0	0	0
V202004478-8.TMAP	0.128827	0	0	0
V202004479-8.TMAP	0.042804	0	0	0
V202004480-8.TMAP	0.074037	0	0	0
V202004483-8.TMAP	0.327312	0	0	0
V202004484-8.TMAP	0.186798	0	0	0
V202004486-8.TMAP	0.289805	0	0	0
V202004487-8.TMAP	0.208007	0	0	0
V202004488-8.TMAP	0.132595	0	0	0
V202004489-8.TMAP	0.15623	0	0	0
V202004490-8.TMAP	0.163589	0	0	0
V202004491-8.TMAP	0.137543	0	0	0
V202004492-8.TMAP	0.055878	0	0	0
V202004493-8.TMAP	0.024041	0	0	0
V202004494-8.TMAP	0.083849	0	0	0
V202004495-8.TMAP	0.070771	0	0	0
V202004496-8.TMAP	0.100427	0	0	0
V202004500-5.TMAP	0.502309	0	0	0
V202004501-5.TMAP	0.028694	0	0	0
V202004502-5.TMAP	0.080736	0	0	0
V202004503-5.TMAP	0.047398	0	0	0
V202004504-5.TMAP	0.01934	0	0	0
V202004505-5.TMAP	0.0319	0	0	0
V202004506-5.TMAP	0.094236	0	0	0
V202004507-5.TMAP	0.060726	0	0	0
V202004508-5.TMAP	0.305691	0	0	0
V202004509-5.TMAP	0.563503	0	0	0
V202004510-5.TMAP	0.018304	0	0	0
V202004511-5.TMAP	0.040288	0	0	0
V202004512-1.TMAP	0.188933	0	0	0
B2001947-8.TMAP	0.026196	0	0	0
B2001948-8.TMAP	0.079084	0	0	0
B2001949-5.TMAP	0.061621	0	0	0
L202010807.TMAP	0.04611	0	0	0
L202010808.TMAP	0.100235	0	0	0
L202010809.TMAP	0.070578	0	0	0
L202010810.TMAP	0.297792	0	0	0
L202010811.TMAP	0.084072	0	0	0
L202010812.TMAP	0.05253	0	0	0
L202010813.TMAP	0.036015	0	0	0
L202010814.TMAP	0.034262	0	0	0
L202010815.TMAP	0.126272	0	0	0
L202010816.TMAP	0.02423	0	0	0
L202010817.TMAP	0.053958	0	0	0
L202010818.TMAP	0.072877	0	0	0
L202010819.TMAP	0.592535	0	0	0
L202010820.TMAP	0.041785	0	0	0
L202010821.TMAP	0.031299	0	0	0
L202010822.TMAP	0.328427	0	0	0
L202010823.TMAP	0.177326	0	0	0
L202010824.TMAP	0.034319	0	0	0
L202010825.TMAP	0.128344	0	0	0
L202010826.TMAP	0.672243	0	0	0
L202010827.TMAP	0.117852	0	0	0
L202010828.TMAP	0.077368	0	0	0
L202010829.TMAP	0.0298	0	0	0
L202010830.TMAP	0.216416	0	0	0
L202010832.TMAP	0.138938	0	0	0
L202010833.TMAP	0.024042	0	0	0
L202010834.TMAP	0.069693	0	0	0
L202010835.TMAP	0.022501	0	0	0
L202010836.TMAP	0.047793	0	0	0
L202010837.TMAP	0.19155	0	0	0
L202010838.TMAP	0.050908	0	0	0
L202010839.TMAP	0.027127	0	0	0
L202010840.TMAP	0.091467	0	0	0
L202010841.TMAP	0.030485	0	0	0
L202010842.TMAP	0.132263	0	0	0
L202010843.TMAP	0.108162	0	0	0
L202010844.TMAP	0.076608	0	0	0
L202010845.TMAP	0.111008	0	0	0
L202010846.TMAP	0.107774	0	0	0
L202010847.TMAP	0.561928	0	0	0
L202010848.TMAP	0.047722	0	0	0
L202010849.TMAP	0.016587	0	0	0
L202010850.TMAP	0.532299	0	0	0
L202010851.TMAP	0.147741	0	0	0
L202010852.TMAP	0.083143	0	0	0
L202010853.TMAP	0.197139	0	0	0
L202010854.TMAP	0.028318	0	0	0
L202010855.TMAP	0.142745	0	0	0
L202010856.TMAP	0.011053	0	0	0
L202010857.TMAP	0.069462	0	0	0
L202010858.TMAP	0.095335	0	0	0
V202004513-1.TMAP	0.134473	0	0	0
V202004514-1.TMAP	0.129389	0	0	0
V202004515-1.TMAP	0.197329	0	0	0
V202004516-1.TMAP	0.0914	0	0	0
V202004517-1.TMAP	0.275133	0	0	0
V202004518-1.TMAP	0.143683	0	0	0
V202004519-1.TMAP	0.043225	0	0	0
V202004520-1.TMAP	0.203726	0	0	0
V202004521-1.TMAP	0.171582	0	0	0
V202004522-1.TMAP	0.052497	0	0	0
V202004523-1.TMAP	0.189964	0	0	0
V202004524-1.TMAP	0.219844	0	0	0
V202004525-1.TMAP	0.06462	0	0	0
V202004526-1.TMAP	0.151194	0	0	0
V202004527-1.TMAP	0.037168	0	0	0
V202004530-1.TMAP	0.05547	0	0	0
V202004531-1.TMAP	0.116606	0	0	0
V202004532-1.TMAP	0.663527	0	0	0
V202004534-1.TMAP	0.076195	0	0	0
V202004535-1.TMAP	0.605877	0	0	0
V202004536-1.TMAP	0.094902	0	0	0
V202004538-1.TMAP	0.307909	0	0	0
V202004539-1.TMAP	0.041184	0	0	0
V202004540-1.TMAP	0.034537	0	0	0
V202004541-1.TMAP	0.150447	0	0	0
V202004542-1.TMAP	0.038681	0	0	0
V202004543-1.TMAP	0.06132	0	0	0
V202004544-1.TMAP	0.196838	0	0	0
V202004545-1.TMAP	0.102628	0	0	0
V202004547-1.TMAP	0.167293	0	0	0
V202004548-1.TMAP	0.222275	0	0	0
V202004549-1.TMAP	0.314999	0	0	0
V202004550-1.TMAP	0.129212	0	0	0
V202004551-1.TMAP	0.145318	0	0	0
V202004552-1.TMAP	0.056583	0	0	0
V202004553-1.TMAP	0.392754	0	0	0
V202004554-1.TMAP	0.073165	0	0	0
V202004555-1.TMAP	0.030226	0	0	0
V202004556-1.TMAP	0.100851	0	0	0
V202004557-1.TMAP	0.116106	0	0	0
L202010861.TMAP	0.264598	0	0	0
L202010862.TMAP	0.168072	0	0	0
L202010863.TMAP	0.012133	0	0	0
L202010864.TMAP	0.057586	0	0	0
L202010865.TMAP	0.063903	0	0	0
L202010866.TMAP	0.070916	0	0	0
L202010867.TMAP	0.199442	0	0	0
L202010868.TMAP	0.087218	0	0	0
L202010869.TMAP	0.07843	0	0	0
L202010870.TMAP	0.092537	0	0	0
L202010871.TMAP	0.325842	0	0	0
L202010872.TMAP	0.084917	0	0	0
L202010873.TMAP	0.071081	0	0	0
L202010874.TMAP	0.432402	0	0	0
L202010875.TMAP	0.338434	0	0	0
L202010876.TMAP	0.042742	0	0	0
L202010877.TMAP	0.126606	0	0	0
L202010878.TMAP	0.028157	0	0	0
L202010879.TMAP	0.27632	0	0	0
L202010880.TMAP	0.028087	0	0	0
L202010881.TMAP	0.061818	0	0	0
L202010882.TMAP	0.107743	0	0	0
L202010883.TMAP	0.218623	0	0	0
L202010884.TMAP	0.139176	0	0	0
L202010885.TMAP	0.071823	0	0	0
L202010886.TMAP	0.035546	0	0	0
L202010887.TMAP	0.094008	0	0	0
L202010888.TMAP	0.168103	0	0	0
L202010889.TMAP	0.03603	0	0	0
L202010890.TMAP	0.291522	0	0	0
L202010891.TMAP	0.117658	0	0	0
L202010892.TMAP	0.020974	0	0	0
L202010893.TMAP	0.084469	0	0	0
L202010894.TMAP	0.119892	0	0	0
L202010895.TMAP	0.048228	0	0	0
L202010896.TMAP	0.042086	0	0	0
L202010897.TMAP	0.077276	0	0	0
L202010898.TMAP	0.620486	0	0	0
L202010900.TMAP	0.04038	0	0	0
L202010901.TMAP	0.08788	0	0	0
L202010902.TMAP	0.034069	0	0	0
L202010903.TMAP	0.151734	0	0	0
L202010904.TMAP	0.083561	0	0	0
L202010905.TMAP	0.034925	0	0	0
L202010906.TMAP	0.085654	0	0	0
L202010907.TMAP	0.119232	0	0	0
L202010908.TMAP	0.070484	0	0	0
L202010909.TMAP	0.055312	0	0	0
L202010910.TMAP	0.044356	0	0	0
L202010911.TMAP	0.078651	0	0	0
L202010912.TMAP	0.145363	0	0	0
L202010913.TMAP	0.048435	0	0	0
L202010914.TMAP	0.296705	0	0	0
L202010916.TMAP	0.148871	0	0	0
L202010917.TMAP	0.094127	0	0	0
V202004561-1.TMAP	0.042123	0	0	0
V202004562-1.TMAP	0.077519	0	0	0
V202004563-1.TMAP	0.271831	0	0	0
V202004564-1.TMAP	0.063795	0	0	0
V202004566-1.TMAP	0.069299	0	0	0
V202004567-1.TMAP	0.032685	0	0	0
V202004568-1.TMAP	0.074671	0	0	0
V202004569-1.TMAP	0.216243	0	0	0
V202004570-1.TMAP	0.251055	0	0	0
V202004571-1.TMAP	0.164805	0	0	0
V202004572-1.TMAP	0.105739	0	0	0
V202004573-1.TMAP	0.046096	0	0	0
V202004574-1.TMAP	0.067432	0	0	0
V202004575-1.TMAP	0.106228	0	0	0
V202004576-1.TMAP	0.571957	0	0	0
V202004577-1.TMAP	0.09844	0	0	0
V202004578-1.TMAP	0.243465	0	0	0
V202004579-1.TMAP	0.228913	0	0	0
V202004580-1.TMAP	0.096497	0	0	0
V202004581-1.TMAP	0.064716	0	0	0
V202004582-1.TMAP	0.193116	0	0	0
V202004583-1.TMAP	0.044373	0	0	0
V202004584-1.TMAP	0.370607	0	0	0
V202004585-1.TMAP	0.029411	0	0	0
V202004586-1.TMAP	0.184134	0	0	0
V202004587-1.TMAP	0.183351	0	0	0
V202004588-1.TMAP	0.484232	0	0	0
V202004589-1.TMAP	0.070325	0	0	0
L202010919.TMAP	0.031053	0	0	0
L202010920.TMAP	0.461784	0	0	0
L202010921.TMAP	0.294876	0	0	0
L202010922.TMAP	0.014088	0	0	0
L202010923.TMAP	0.359498	0	0	0
L202010924.TMAP	0.048152	0	0	0
L202010925.TMAP	0.249357	0	0	0
L202010926.TMAP	0.623328	0	0	0
L202010927.TMAP	0.092922	0	0	0
L202010928.TMAP	0.519743	0	0	0
L202010929.TMAP	0.179081	0	0	0
L202010930.TMAP	0.247489	0	0	0
L202010931.TMAP	0.074257	0	0	0
L202010932.TMAP	0.288951	0	0	0
L202010933.TMAP	0.088613	0	0	0
L202010934.TMAP	0.204771	0	0	0
L202010935.TMAP	0.042493	0	0	0
L202010936.TMAP	0.132892	0	0	0
L202010937.TMAP	0.437418	0	0	0
L202010938.TMAP	0.269082	0	0	0
L202010939.TMAP	0.141452	0	0	0
L202010940.TMAP	0.200192	0	0	0
L202010941.TMAP	0.036797	0	0	0
L202010942.TMAP	0.274935	0	0	0
L202010943.TMAP	0.382278	0	0	0
L202010945.TMAP	0.587574	0	0	0
L202010946.TMAP	0.189334	0	0	0
L202010947.TMAP	0.107147	0	0	0
L202010948.TMAP	0.100438	0	0	0
L202010949.TMAP	0.234123	0	0	0
L202010950.TMAP	0.210775	0	0	0
L202010951.TMAP	0.504001	0	0	0
L202010952.TMAP	0.533986	0	0	0
L202010953.TMAP	0.011171	0	0	0
L202010954.TMAP	0.237614	0	0	0
L202010955.TMAP	0.609559	0	0	0
L202010957.TMAP	0.050627	0	0	0
L202010958.TMAP	0.051038	0	0	0
L202010959.TMAP	0.247647	0	0	0
L202010960.TMAP	0.107767	0	0	0
L202010961.TMAP	0.66404	0	0	0
L202010963.TMAP	0.143986	0	0	0
L202010964.TMAP	0.163815	0	0	0
L202010965.TMAP	0.122816	0	0	0
L202010966.TMAP	0.172465	0	0	0
L202010969.TMAP	0.155571	0	0	0
L202010970.TMAP	0.028684	0	0	0
L202010971.TMAP	0.685326	0	0	0
L202010973.TMAP	0.458801	0	0	0
V202004593-1.TMAP	0.183448	0	0	0
V202004594-1.TMAP	0.087646	0	0	0
V202004595-1.TMAP	0.096443	0	0	0
V202004596-1.TMAP	0.054849	0	0	0
V202004597-1.TMAP	0.333322	0	0	0
V202004598-1.TMAP	0.036006	0	0	0
V202004599-1.TMAP	0.042347	0	0	0
V202004600-1.TMAP	0.263256	0	0	0
V202004601-1.TMAP	0.234504	0	0	0
V202004607-4.TMAP	0.073736	0	0	0
V202004608-4.TMAP	0.125514	0	0	0
V202004609-4.TMAP	0.252518	0	0	0
V202004610-4.TMAP	0.22994	0	0	0
V202004611-4.TMAP	0.091934	0	0	0
V202004612-4.TMAP	0.234843	0	0	0
V202004613-4.TMAP	0.154174	0	0	0
V202004614-4.TMAP	0.120991	0	0	0
V202004616.TMAP	0.15759	0	0	0
V202004617.TMAP	0.082284	0	0	0
V202004618.TMAP	0.442395	0	0	0
V202004619.TMAP	0.441796	0	0	0
V202004620.TMAP	0.112866	0	0	0
V202004621.TMAP	0.508695	0	0	0
V202004622.TMAP	0.096216	0	0	0
V202004623.TMAP	0.083434	0	0	0
V202004624.TMAP	0.094395	0	0	0
V202004625.TMAP	0.018612	0	0	0
V202004626.TMAP	0.157614	0	0	0
V202004627.TMAP	0.049366	0	0	0
V202004628.TMAP	0.060047	0	0	0
V202004629.TMAP	0.345974	0	0	0
V202004630.TMAP	0.328771	0	0	0
V202004631.TMAP	0.101069	0	0	0
V202004632.TMAP	0.096139	0	0	0
V202004633.TMAP	0.128359	0	0	0
B2001950-5.TMAP	0.092126	0	0	0
B2001951-5.TMAP	0.012746	0	0	0
B2001952-5.TMAP	0.428178	0	0	0
B2001953-5.TMAP	0.089295	0	0	0
B2001954-5.TMAP	0.012733	0	0	0
B2001955-5.TMAP	0.099278	0	0	0
B2001956-5.TMAP	0.104406	0	0	0
B2001957-5.TMAP	0.503462	0	0	0
B2001959-5.TMAP	0.085539	0	0	0
B2001960-5.TMAP	0.036036	0	0	0
B2001962-5.TMAP	0.023883	0	0	0
B2001963-5.TMAP	0.041156	0	0	0
B2001964-5.TMAP	0.022538	0	0	0
B2001965-5.TMAP	0.080558	0	0	0
B2001966-5.TMAP	0.055816	0	0	0
B2001967-5.TMAP	0.036677	0	0	0
B2001969-5.TMAP	0.071345	0	0	0
V202004635.TMAP	0.322396	0	0	0
V202004636.TMAP	0.153567	0	0	0
V202004637.TMAP	0.093689	0	0	0
V202004638.TMAP	0.158614	0	0	0
V202004639.TMAP	0.586452	0	0	0
V202004641.TMAP	0.097874	0	0	0
V202004642.TMAP	0.114439	0	0	0
V202004643.TMAP	0.166523	0	0	0
V202004644.TMAP	0.204072	0	0	0
V202004645.TMAP	0.237534	0	0	0
V202004647.TMAP	0.442187	0	0	0
V202004649.TMAP	0.095714	0	0	0
V202004651.TMAP	0.196692	0	0	0
V202004652.TMAP	0.140634	0	0	0
V202004653.TMAP	0.11732	0	0	0
V202004654.TMAP	0.286907	0	0	0
V202004655.TMAP	0.087408	0	0	0
V202004656.TMAP	0.191209	0	0	0
V202004657.TMAP	0.077917	0	0	0
V202004658.TMAP	0.064518	0	0	0
V202004659.TMAP	0.461711	0	0	0
V202004660.TMAP	0.071033	0	0	0
V202004661.TMAP	0.103819	0	0	0
V202004662.TMAP	0.170975	0	0	0
V202004663.TMAP	0.530253	0	0	0
V202004664.TMAP	0.350525	0	0	0
V202004665.TMAP	0.105054	0	0	0
V202004666.TMAP	0.326607	0	0	0
V202004667.TMAP	0.153877	0	0	0
V202004668.TMAP	0.418452	0	0	0
V202004669.TMAP	0.184109	0	0	0
V202004670.TMAP	0.632993	0	0	0
V202004671.TMAP	0.133699	0	0	0
V202004672.TMAP	0.147001	0	0	0
V202004673.TMAP	0.6977	0	0	0
V202004678.TMAP	0.34625	0	0	0
V202004679.TMAP	0.040733	0	0	0
L202010976.TMAP	0.123135	0	0	0
L202010977.TMAP	0.133237	0	0	0
L202010978.TMAP	0.098691	0	0	0
L202010979.TMAP	0.374472	0	0	0
L202010980.TMAP	0.160294	0	0	0
L202010981.TMAP	0.245345	0	0	0
L202010982.TMAP	0.666896	0	0	0
L202010983.TMAP	0.121053	0	0	0
L202010984.TMAP	0.218992	0	0	0
L202010985.TMAP	0.251386	0	0	0
L202010986.TMAP	0.057024	0	0	0
L202010989.TMAP	0.498064	0	0	0
L202010990.TMAP	0.301219	0	0	0
L202010991.TMAP	0.202017	0	0	0
L202010992.TMAP	0.325038	0	0	0
L202010993.TMAP	0.039471	0	0	0
L202010994.TMAP	0.55554	0	0	0
L202010995.TMAP	0.460189	0	0	0
L202010996.TMAP	0.189016	0	0	0
L202010997.TMAP	0.149323	0	0	0
L202010998.TMAP	0.207642	0	0	0
L202010999.TMAP	0.53213	0	0	0
L202011000.TMAP	0.564254	0	0	0
L202011001.TMAP	0.102111	0	0	0
L202011002.TMAP	0.262732	0	0	0
L202011003.TMAP	0.587755	0	0	0
L202011004.TMAP	0.053348	0	0	0
L202011005.TMAP	0.431936	0	0	0
L202011006.TMAP	0.176612	0	0	0
L202011007.TMAP	0.223191	0	0	0
L202011008.TMAP	0.271948	0	0	0
L202011009.TMAP	0.031738	0	0	0
L202011010.TMAP	0.227543	0	0	0
L202011011.TMAP	0.460729	0	0	0
L202011012.TMAP	0.129016	0	0	0
L202011014.TMAP	0.244171	0	0	0
L202011015.TMAP	0.172388	0	0	0
L202011016.TMAP	0.560809	0	0	0
L202011017.TMAP	0.358938	0	0	0
L202011018.TMAP	0.391892	0	0	0
L202011019.TMAP	0.10462	0	0	0
L202011020.TMAP	0.062702	0	0	0
L202011021.TMAP	0.321529	0	0	0
L202011022.TMAP	0.451429	0	0	0
L202011023.TMAP	0.019828	0	0	0
L202011024.TMAP	0.077259	0	0	0
L202011025.TMAP	0.577999	0	0	0
L202011026.TMAP	0.610319	0	0	0
L202011027.TMAP	0.47861	0	0	0
L202011028.TMAP	0.534174	0	0	0
L202011029.TMAP	0.140159	0	0	0
L202011030.TMAP	0.346773	0	0	0
L202011031.TMAP	0.062821	0	0	0
L202011032.TMAP	0.374574	0	0	0
L202011033.TMAP	0.080143	0	0	0
L202011034.TMAP	0.325191	0	0	0
L202011035.TMAP	0.299383	0	0	0
L202011036.TMAP	0.139031	0	0	0
L202011037.TMAP	0.096494	0	0	0
L202011038.TMAP	0.405551	0	0	0
L202011039.TMAP	0.442096	0	0	0
L202011040.TMAP	0.135513	0	0	0
L202011041.TMAP	0.282318	0	0	0
L202011042.TMAP	0.095937	0	0	0
L202011043.TMAP	0.230909	0	0	0
L202011044.TMAP	0.103077	0	0	0
L202011045.TMAP	0.124847	0	0	0
L202011046.TMAP	0.420263	0	0	0
L202011047.TMAP	0.218822	0	0	0
L202011048.TMAP	0.400719	0	0	0
L202011049.TMAP	0.312695	0	0	0
L202011050.TMAP	0.166036	0	0	0
L202011051.TMAP	0.100826	0	0	0
B2001970-1.TMAP	0.097957	0	0	0
B2001971-1.TMAP	0.03765	0	0	0
B2001972-1.TMAP	0.085683	0	0	0
B2001973-1.TMAP	0.071113	0	0	0
B2001974-1.TMAP	0.088679	0	0	0
B2001975-1.TMAP	0.317273	0	0	0
B2001976-1.TMAP	0.479439	0	0	0
B2001977-1.TMAP	0.058621	0	0	0
B2001978-1.TMAP	0.079347	0	0	0
B2001979-1.TMAP	0.224074	0	0	0
B2001980-1.TMAP	0.352135	0	0	0
B2001981-1.TMAP	0.024464	0	0	0
B2001982-1.TMAP	0.10739	0	0	0
B2001983-1.TMAP	0.524023	0	0	0
B2001984-1.TMAP	0.1331	0	0	0
B2001985-1.TMAP	0.022214	0	0	0
B2001987-1.TMAP	0.322095	0	0	0
B2001988-1.TMAP	0.117717	0	0	0
B2001989-1.TMAP	0.086614	0	0	0
B2001990-1.TMAP	0.15097	0	0	0
B2001991-1.TMAP	0.186227	0	0	0
B2001992-1.TMAP	0.201553	0	0	0
B2001986.TMAP	0.107127	0	0	0
B2001994-1.TMAP	0.014736	0	0	0
B2001995-1.TMAP	0.635255	0	0	0
B2001996-1.TMAP	0.055592	0	0	0
B2001997-1.TMAP	0.042741	0	0	0
B2001999-4.TMAP	0.062648	0	0	0
B2002000-4.TMAP	0.393639	0	0	0
B2002001-4.TMAP	0.0378	0	0	0
L202011053.TMAP	0.086313	0	0	0
L202011054.TMAP	0.114155	0	0	0
L202011055.TMAP	0.061612	0	0	0
L202011056.TMAP	0.100092	0	0	0
L202011057.TMAP	0.184264	0	0	0
L202011058.TMAP	0.109109	0	0	0
L202011059.TMAP	0.233075	0	0	0
L202011060.TMAP	0.056385	0	0	0
L202011061.TMAP	0.0809	0	0	0
L202011062.TMAP	0.040547	0	0	0
L202011063.TMAP	0.191923	0	0	0
L202011064.TMAP	0.04546	0	0	0
L202011065.TMAP	0.089577	0	0	0
L202011066.TMAP	0.093427	0	0	0
L202011067.TMAP	0.061682	0	0	0
L202011068.TMAP	0.154751	0	0	0
L202011069.TMAP	0.08832	0	0	0
L202011071.TMAP	0.292753	0	0	0
L202011072.TMAP	0.13481	0	0	0
L202011073.TMAP	0.600251	0	0	0
L202011074.TMAP	0.148303	0	0	0
L202011075.TMAP	0.07481	0	0	0
L202011076.TMAP	0.099803	0	0	0
L202011077.TMAP	0.09216	0	0	0
L202011078.TMAP	0.140495	0	0	0
L202011079.TMAP	0.062883	0	0	0
L202011080.TMAP	0.102322	0	0	0
L202011081.TMAP	0.044819	0	0	0
L202011082.TMAP	0.110038	0	0	0
L202011083.TMAP	0.181496	0	0	0
L202011084.TMAP	0.050685	0	0	0
L202011086.TMAP	0.20708	0	0	0
L202011087.TMAP	0.06537	0	0	0
L202011088.TMAP	0.072559	0	0	0
L202011089.TMAP	0.162048	0	0	0
L202011090.TMAP	0.096319	0	0	0
L202011091.TMAP	0.054047	0	0	0
L202011092.TMAP	0.012367	0	0	0
L202011093.TMAP	0.046838	0	0	0
L202011094.TMAP	0.030927	0	0	0
L202011095.TMAP	0.026065	0	0	0
L202011096.TMAP	0.136696	0	0	0
L202011097.TMAP	0.019188	0	0	0
L202011098.TMAP	0.054681	0	0	0
L202011099.TMAP	0.04439	0	0	0
L202011100.TMAP	0.060583	0	0	0
L202011101.TMAP	0.044257	0	0	0
L202011102.TMAP	0.171736	0	0	0
V202004682.TMAP	0.67991	0	0	0
V202004683.TMAP	0.301459	0	0	0
V202004684.TMAP	0.162428	0	0	0
V202004685.TMAP	0.264689	0	0	0
V202004686.TMAP	0.398229	0	0	0
V202004687.TMAP	0.094352	0	0	0
V202004688.TMAP	0.070495	0	0	0
V202004689.TMAP	0.262016	0	0	0
V202004690.TMAP	0.145074	0	0	0
V202004691.TMAP	0.356024	0	0	0
V202004692.TMAP	0.130522	0	0	0
V202004693.TMAP	0.053516	0	0	0
V202004694.TMAP	0.056981	0	0	0
V202004695.TMAP	0.294643	0	0	0
V202004696.TMAP	0.310418	0	0	0
V202004697.TMAP	0.2517	0	0	0
V202004698.TMAP	0.146725	0	0	0
V202004699.TMAP	0.203147	0	0	0
V202004700.TMAP	0.160997	0	0	0
V202004702.TMAP	0.131533	0	0	0
V202004703.TMAP	0.266132	0	0	0
V202004705.TMAP	0.623686	0	0	0
V202004706.TMAP	0.158401	0	0	0
V202004707.TMAP	0.280537	0	0	0
V202004708.TMAP	0.098947	0	0	0
V202004709.TMAP	0.599403	0	0	0
V202004710.TMAP	0.140642	0	0	0
V202004711.TMAP	0.040806	0	0	0
V202004712.TMAP	0.254468	0	0	0
V202004713.TMAP	0.513882	0	0	0
V202004714.TMAP	0.025318	0	0	0
V202004715.TMAP	0.307822	0	0	0
V202004716.TMAP	0.102607	0	0	0
V202004717.TMAP	0.095919	0	0	0
V202004718.TMAP	0.1876	0	0	0
V202004719.TMAP	0.303649	0	0	0
B2002002-4.TMAP	0.294867	0	0	0
B2002003-4.TMAP	0.147878	0	0	0
B2002004-4.TMAP	0.44407	0	0	0
B2002005-4.TMAP	0.140321	0	0	0
B2002006-4.TMAP	0.13281	0	0	0
B2002007-4.TMAP	0.267538	0	0	0
B2002008-1.TMAP	0.593395	0	0	0
B2002009-1.TMAP	0.10486	0	0	0
B2002011-1.TMAP	0.145051	0	0	0
B2002012-1.TMAP	0.496129	0	0	0
B2002013-1.TMAP	0.225684	0	0	0
B2002014-1.TMAP	0.485659	0	0	0
B2002015-1.TMAP	0.155869	0	0	0
L202011103.TMAP	0.154102	0	0	0
L202011106.TMAP	0.681921	0	0	0
L202011107.TMAP	0.032695	0	0	0
L202011108.TMAP	0.024859	0	0	0
L202011109.TMAP	0.089911	0	0	0
L202011110.TMAP	0.020212	0	0	0
L202011111.TMAP	0.048939	0	0	0
L202011112.TMAP	0.063263	0	0	0
L202011113.TMAP	0.179603	0	0	0
L202011114.TMAP	0.227049	0	0	0
L202011115.TMAP	0.209477	0	0	0
L202011117.TMAP	0.044757	0	0	0
L202011118.TMAP	0.31004	0	0	0
L202011119.TMAP	0.071829	0	0	0
L202011120.TMAP	0.200154	0	0	0
L202011121.TMAP	0.05225	0	0	0
L202011122.TMAP	0.435183	0	0	0
L202011123.TMAP	0.052987	0	0	0
L202011124.TMAP	0.204541	0	0	0
L202011125.TMAP	0.172814	0	0	0
L202011126.TMAP	0.015124	0	0	0
L202011127.TMAP	0.051374	0	0	0
L202011128.TMAP	0.017929	0	0	0
L202011131.TMAP	0.13564	0	0	0
L202011132.TMAP	0.604682	0	0	0
L202011133.TMAP	0.013411	0	0	0
L202011134.TMAP	0.027589	0	0	0
L202011135.TMAP	0.362758	0	0	0
L202011136.TMAP	0.06207	0	0	0
L202011137.TMAP	0.072788	0	0	0
L202011138.TMAP	0.109507	0	0	0
L202011139.TMAP	0.049359	0	0	0
V202004725.TMAP	0.421875	0	0	0
V202004726.TMAP	0.044501	0	0	0
V202004727.TMAP	0.365432	0	0	0
V202004728.TMAP	0.694296	0	0	0
V202004729.TMAP	0.538226	0	0	0
V202004730.TMAP	0.137106	0	0	0
V202004731.TMAP	0.230726	0	0	0
V202004732.TMAP	0.495538	0	0	0
V202004733.TMAP	0.028279	0	0	0
V202004734.TMAP	0.170451	0	0	0
V202004735.TMAP	0.044378	0	0	0
V202004736.TMAP	0.391398	0	0	0
V202004737.TMAP	0.132199	0	0	0
V202004738.TMAP	0.1352	0	0	0
V202004739.TMAP	0.091021	0	0	0
V202004740.TMAP	0.079276	0	0	0
V202004741.TMAP	0.54071	0	0	0
V202004742.TMAP	0.540037	0	0	0
V202004743.TMAP	0.344679	0	0	0
V202004744.TMAP	0.295745	0	0	0
V202004745.TMAP	0.442895	0	0	0
V202004746.TMAP	0.039077	0	0	0
V202004747.TMAP	0.143406	0	0	0
V202004748.TMAP	0.108689	0	0	0
V202004749.TMAP	0.095125	0	0	0
V202004750.TMAP	0.14455	0	0	0
V202004751.TMAP	0.243822	0	0	0
V202004752.TMAP	0.105839	0	0	0
V202004753.TMAP	0.153831	0	0	0
V202004754.TMAP	0.141643	0	0	0
V202004755.TMAP	0.177386	0	0	0
V202004756.TMAP	0.144468	0	0	0
V202004759.TMAP	0.303866	0	0	0
V202004760.TMAP	0.123847	0	0	0
V202004761.TMAP	0.047525	0	0	0
V202004762.TMAP	0.040304	0	0	0
V202004763.TMAP	0.074512	0	0	0
V202004764.TMAP	0.017972	0	0	0
V202004765.TMAP	0.315328	0	0	0
V202004766.TMAP	0.485854	0	0	0
V202004767.TMAP	0.01822	0	0	0
V202004768.TMAP	0.253804	0	0	0
V202004769.TMAP	0.027829	0	0	0
V202004770.TMAP	0.019842	0	0	0
V202004771.TMAP	0.166822	0	0	0
V202004772.TMAP	0.279145	0	0	0
V202004773.TMAP	0.320642	0	0	0
V202004774.TMAP	0.104662	0	0	0
V202004775.TMAP	0.143174	0	0	0
V202004776.TMAP	0.180065	0	0	0
V202004777.TMAP	0.053033	0	0	0
V202004778.TMAP	0.043393	0	0	0
V202004779.TMAP	0.033985	0	0	0
V202004780.TMAP	0.11362	0	0	0
V202004781.TMAP	0.103895	0	0	0
V202004782.TMAP	0.142943	0	0	0
V202004783.TMAP	0.10254	0	0	0
V202004784.TMAP	0.027058	0	0	0
V202004785.TMAP	0.08357	0	0	0
L202011140.TMAP	0.19554	0	0	0
L202011141.TMAP	0.051681	0	0	0
L202011142.TMAP	0.04647	0	0	0
L202011143.TMAP	0.074071	0	0	0
L202011144.TMAP	0.04031	0	0	0
L202011145.TMAP	0.044316	0	0	0
L202011146.TMAP	0.316674	0	0	0
L202011147.TMAP	0.053911	0	0	0
L202011148.TMAP	0.049062	0	0	0
L202011149.TMAP	0.416941	0	0	0
L202011150.TMAP	0.063212	0	0	0
L202011151.TMAP	0.037546	0	0	0
L202011152.TMAP	0.078384	0	0	0
L202011153.TMAP	0.051666	0	0	0
L202011154.TMAP	0.03172	0	0	0
L202011155.TMAP	0.046452	0	0	0
L202011156.TMAP	0.231763	0	0	0
L202011157.TMAP	0.568523	0	0	0
L202011158.TMAP	0.037349	0	0	0
V202004793.TMAP	0.12273	0	0	0
V202004794.TMAP	0.045384	0	0	0
V202004796.TMAP	0.528199	0	0	0
V202004797.TMAP	0.216847	0	0	0
V202004798.TMAP	0.252597	0	0	0
V202004799.TMAP	0.104677	0	0	0
V202004800.TMAP	0.054576	0	0	0
V202004801.TMAP	0.049803	0	0	0
V202004802.TMAP	0.057647	0	0	0
V202004803.TMAP	0.091794	0	0	0
V202004804.TMAP	0.083427	0	0	0
V202004805.TMAP	0.29532	0	0	0
V202004806.TMAP	0.246273	0	0	0
V202004807.TMAP	0.041999	0	0	0
V202004808.TMAP	0.147209	0	0	0
V202004809.TMAP	0.082232	0	0	0
V202004810.TMAP	0.092993	0	0	0
V202004811.TMAP	0.08621	0	0	0
V202004812.TMAP	0.03293	0	0	0
V202004813.TMAP	0.063211	0	0	0
V202004814.TMAP	0.140347	0	0	0
V202004815.TMAP	0.080854	0	0	0
V202004816.TMAP	0.085093	0	0	0
V202004817.TMAP	0.028715	0	0	0
V202004818.TMAP	0.04501	0	0	0
V202004820.TMAP	0.447968	0	0	0
V202004821.TMAP	0.073663	0	0	0
V202004822.TMAP	0.095888	0	0	0
V202004823.TMAP	0.139575	0	0	0
V202004824.TMAP	0.112451	0	0	0
V202004825.TMAP	0.063327	0	0	0
V202004826.TMAP	0.079971	0	0	0
V202004827.TMAP	0.017005	0	0	0
V202004828.TMAP	0.070666	0	0	0
L202011160.TMAP	0.091401	0	0	0
L202011161.TMAP	0.042603	0	0	0
L202011162.TMAP	0.02612	0	0	0
L202011163.TMAP	0.085585	0	0	0
L202011164.TMAP	0.037921	0	0	0
L202011165.TMAP	0.065211	0	0	0
L202011166.TMAP	0.022644	0	0	0
L202011167.TMAP	0.026197	0	0	0
L202011168.TMAP	0.121704	0	0	0
L202011169.TMAP	0.319884	0	0	0
L202011170.TMAP	0.044185	0	0	0
L202011171.TMAP	0.031057	0	0	0
L202011172.TMAP	0.328932	0	0	0
L202011173.TMAP	0.246731	0	0	0
L202011174.TMAP	0.476347	0	0	0
L202011175.TMAP	0.064364	0	0	0
L202011176.TMAP	0.052826	0	0	0
L202011178.TMAP	0.158326	0	0	0
L202011179.TMAP	0.070483	0	0	0
L202011180.TMAP	0.049974	0	0	0
L202011181.TMAP	0.090564	0	0	0
L202011182.TMAP	0.18614	0	0	0
L202011183.TMAP	0.019435	0	0	0
L202011184.TMAP	0.027039	0	0	0
L202011185.TMAP	0.155194	0	0	0
L202011186.TMAP	0.043131	0	0	0
L202011187.TMAP	0.085213	0	0	0
L202011188.TMAP	0.091167	0	0	0
L202011189.TMAP	0.058585	0	0	0
L202011190.TMAP	0.054815	0	0	0
L202011191.TMAP	0.025612	0	0	0
L202011192.TMAP	0.027545	0	0	0
L202011193.TMAP	0.052208	0	0	0
L202011194.TMAP	0.154693	0	0	0
L202011195.TMAP	0.160037	0	0	0
L202011196.TMAP	0.080074	0	0	0
L202011197.TMAP	0.074717	0	0	0
L202011198.TMAP	0.061011	0	0	0
L202011199.TMAP	0.593666	0	0	0
L202011200.TMAP	0.046834	0	0	0
L202011201.TMAP	0.191552	0	0	0
L202011202.TMAP	0.094373	0	0	0
L202011203.TMAP	0.0522	0	0	0
L202011204.TMAP	0.190203	0	0	0
L202011205.TMAP	0.104496	0	0	0
L202011206.TMAP	0.039154	0	0	0
L202011207.TMAP	0.110275	0	0	0
L202011208.TMAP	0.108293	0	0	0
L202011209.TMAP	0.128078	0	0	0
L202011210.TMAP	0.025287	0	0	0
L202011211.TMAP	0.216361	0	0	0
L202011212.TMAP	0.084877	0	0	0
L202011213.TMAP	0.032177	0	0	0
L202011214.TMAP	0.052746	0	0	0
L202011215.TMAP	0.119489	0	0	0
L202011216.TMAP	0.056243	0	0	0
L202011217.TMAP	0.095	0	0	0
L202011218.TMAP	0.024139	0	0	0
L202011219.TMAP	0.071967	0	0	0
L202011220.TMAP	0.037532	0	0	0
L202011221.TMAP	0.037838	0	0	0
L202011222.TMAP	0.026877	0	0	0
L202011223.TMAP	0.037457	0	0	0
L202011224.TMAP	0.091904	0	0	0
L202011225.TMAP	0.060938	0	0	0
L202011226.TMAP	0.074452	0	0	0
L202011227.TMAP	0.119362	0	0	0
L202011228.TMAP	0.084612	0	0	0
L202011230.TMAP	0.113533	0	0	0
L202011231.TMAP	0.087029	0	0	0
L202011232.TMAP	0.051698	0	0	0
L202011233.TMAP	0.632309	0	0	0
L202011234.TMAP	0.122877	0	0	0
B2002016-4.TMAP	0.266651	0	0	0
B2002018-1.TMAP	0.043149	0	0	0
B2002019-1.TMAP	0.056032	0	0	0
B2002020-1.TMAP	0.073327	0	0	0
B2002021-4.TMAP	0.624784	0	0	0
B2002022-4.TMAP	0.393198	0	0	0
B2002023-4.TMAP	0.108437	0	0	0
B2002024-4.TMAP	0.237874	0	0	0
B2002025-4.TMAP	0.033999	0	0	0
B2002026-4.TMAP	0.369427	0	0	0
B2002027-4.TMAP	0.625057	0	0	0
B2002028-4.TMAP	0.542436	0	0	0
B2002029-4.TMAP	0.161317	0	0	0
B2002030-4.TMAP	0.085139	0	0	0
B2002031-4.TMAP	0.091989	0	0	0
B2002032-1.TMAP	0.134035	0	0	0
L202011235.TMAP	0.620586	0	0	0
L202011236.TMAP	0.037804	0	0	0
L202011237.TMAP	0.287674	0	0	0
L202011238.TMAP	0.39558	0	0	0
L202011239.TMAP	0.060443	0	0	0
L202011240.TMAP	0.171271	0	0	0
L202011241.TMAP	0.134387	0	0	0
L202011242.TMAP	0.613698	0	0	0
L202011243.TMAP	0.152264	0	0	0
L202011244.TMAP	0.084042	0	0	0
L202011245.TMAP	0.489636	0	0	0
L202011246.TMAP	0.074068	0	0	0
L202011247.TMAP	0.103871	0	0	0
L202011248.TMAP	0.061486	0	0	0
L202011249.TMAP	0.106305	0	0	0
L202011250.TMAP	0.034315	0	0	0
L202011251.TMAP	0.130024	0	0	0
L202011252.TMAP	0.120011	0	0	0
L202011253.TMAP	0.048142	0	0	0
L202011254.TMAP	0.049502	0	0	0
L202011255.TMAP	0.026213	0	0	0
L202011256.TMAP	0.144089	0	0	0
L202011257.TMAP	0.026179	0	0	0
L202011258.TMAP	0.091212	0	0	0
L202011259.TMAP	0.141242	0	0	0
L202011260.TMAP	0.201193	0	0	0
L202011261.TMAP	0.163555	0	0	0
L202011262.TMAP	0.042693	0	0	0
L202011263.TMAP	0.030719	0	0	0
L202011264.TMAP	0.027076	0	0	0
L202011265.TMAP	0.364544	0	0	0
L202011266.TMAP	0.048793	0	0	0
L202011267.TMAP	0.023823	0	0	0
L202011268.TMAP	0.085438	0	0	0
L202011269.TMAP	0.068465	0	0	0
L202011270.TMAP	0.17718	0	0	0
L202011271.TMAP	0.066169	0	0	0
L202011272.TMAP	0.054448	0	0	0
L202011273.TMAP	0.028508	0	0	0
L202011274.TMAP	0.490083	0	0	0
L202011275.TMAP	0.381555	0	0	0
L202011276.TMAP	0.051263	0	0	0
L202011277.TMAP	0.09859	0	0	0
L202011278.TMAP	0.050046	0	0	0
L202011279.TMAP	0.098597	0	0	0
L202011280.TMAP	0.100866	0	0	0
L202011281.TMAP	0.07146	0	0	0
L202011282.TMAP	0.021388	0	0	0
L202011283.TMAP	0.064059	0	0	0
L202011284.TMAP	0.010913	0	0	0
L202011285.TMAP	0.095863	0	0	0
L202011286.TMAP	0.066416	0	0	0
L202011287.TMAP	0.045573	0	0	0
L202011288.TMAP	0.021126	0	0	0
L202011289.TMAP	0.495687	0	0	0
L202011290.TMAP	0.28583	0	0	0
L202011291.TMAP	0.076501	0	0	0
L202011292.TMAP	0.062715	0	0	0
L202011293.TMAP	0.027996	0	0	0
L202011294.TMAP	0.044639	0	0	0
L202011295.TMAP	0.024825	0	0	0
V202004835.TMAP	0.111187	0	0	0
V202004836.TMAP	0.154605	0	0	0
V202004837.TMAP	0.107913	0	0	0
V202004838.TMAP	0.08636	0	0	0
V202004839.TMAP	0.054592	0	0	0
V202004841.TMAP	0.022542	0	0	0
V202004842.TMAP	0.032206	0	0	0
V202004843.TMAP	0.087606	0	0	0
V202004844.TMAP	0.058249	0	0	0
V202004845.TMAP	0.046666	0	0	0
V202004846.TMAP	0.184275	0	0	0
V202004847.TMAP	0.200556	0	0	0
V202004848.TMAP	0.204182	0	0	0
V202004849.TMAP	0.067384	0	0	0
V202004850.TMAP	0.084421	0	0	0
V202004851.TMAP	0.049219	0	0	0
V202004853.TMAP	0.082641	0	0	0
V202004854.TMAP	0.08109	0	0	0
V202004855.TMAP	0.144525	0	0	0
V202004856.TMAP	0.019651	0	0	0
V202004857.TMAP	0.138473	0	0	0
V202004858.TMAP	0.057734	0	0	0
V202004859.TMAP	0.156745	0	0	0
V202004860.TMAP	0.201674	0	0	0
V202004861.TMAP	0.169554	0	0	0
V202004862.TMAP	0.029313	0	0	0
V202004863.TMAP	0.118994	0	0	0
V202004864.TMAP	0.1324	0	0	0
V202004865.TMAP	0.035481	0	0	0
V202004866.TMAP	0.094518	0	0	0
V202004870.TMAP	0.13914	0	0	0
V202004871.TMAP	0.298732	0	0	0
V202004872.TMAP	0.061393	0	0	0
V202004873.TMAP	0.164343	0	0	0
V202004874.TMAP	0.390442	0	0	0
V202004875.TMAP	0.037761	0	0	0
V202004876.TMAP	0.054792	0	0	0
V202004877.TMAP	0.047388	0	0	0
V202004878.TMAP	0.03342	0	0	0
V202004879.TMAP	0.100795	0	0	0
V202004880.TMAP	0.047298	0	0	0
V202004881.TMAP	0.056756	0	0	0
V202004882.TMAP	0.058102	0	0	0
V202004883.TMAP	0.39525	0	0	0
B2002034-4.TMAP	0.12369	0	0	0
B2002035-4.TMAP	0.124539	0	0	0
B2002036-4.TMAP	0.474309	0	0	0
B2002037-4.TMAP	0.036021	0	0	0
B2002038-4.TMAP	0.182131	0	0	0
B2002039-4.TMAP	0.130967	0	0	0
B2002040-4.TMAP	0.025555	0	0	0
B2002041-4.TMAP	0.089563	0	0	0
B2002042-4.TMAP	0.176642	0	0	0
B2002043-4.TMAP	0.017784	0	0	0
B2002044-4.TMAP	0.070355	0	0	0
B2002045-4.TMAP	0.05095	0	0	0
B2002046-4.TMAP	0.185095	0	0	0
B2002047-4.TMAP	0.571828	0	0	0
B2002049-4.TMAP	0.099183	0	0	0
B2002050.TMAP	0.106902	0	0	0
B2002051.TMAP	0.249996	0	0	0
B2002052.TMAP	0.347025	0	0	0
B2002053.TMAP	0.176509	0	0	0
B2002054.TMAP	0.056311	0	0	0
L202011299.TMAP	0.04002	0	0	0
L202011300.TMAP	0.199402	0	0	0
L202011301.TMAP	0.036369	0	0	0
L202011302.TMAP	0.037142	0	0	0
L202011303.TMAP	0.016814	0	0	0
L202011304.TMAP	0.073213	0	0	0
L202011305.TMAP	0.083292	0	0	0
L202011306.TMAP	0.064377	0	0	0
L202011307.TMAP	0.150549	0	0	0
L202011308.TMAP	0.021059	0	0	0
L202011309.TMAP	0.047017	0	0	0
L202011310.TMAP	0.055244	0	0	0
L202011311.TMAP	0.086574	0	0	0
L202011312.TMAP	0.058622	0	0	0
L202011313.TMAP	0.118767	0	0	0
L202011314.TMAP	0.054956	0	0	0
L202011315.TMAP	0.059924	0	0	0
L202011316.TMAP	0.070327	0	0	0
L202011317.TMAP	0.111692	0	0	0
L202011318.TMAP	0.018748	0	0	0
L202011319.TMAP	0.274956	0	0	0
L202011320.TMAP	0.032802	0	0	0
L202011321.TMAP	0.159026	0	0	0
L202011322.TMAP	0.100878	0	0	0
L202011323.TMAP	0.238973	0	0	0
L202011324.TMAP	0.072694	0	0	0
L202011325.TMAP	0.049317	0	0	0
L202011326.TMAP	0.058628	0	0	0
L202011327.TMAP	0.054761	0	0	0
L202011328.TMAP	0.102612	0	0	0
L202011329.TMAP	0.063753	0	0	0
L202011330.TMAP	0.294644	0	0	0
L202011331.TMAP	0.052949	0	0	0
L202011332.TMAP	0.050274	0	0	0
L202011333.TMAP	0.049819	0	0	0
L202011334.TMAP	0.02813	0	0	0
L202011335.TMAP	0.041283	0	0	0
L202011336.TMAP	0.039659	0	0	0
L202011337.TMAP	0.021928	0	0	0
L202011338.TMAP	0.108065	0	0	0
L202011339.TMAP	0.078072	0	0	0
L202011340.TMAP	0.048327	0	0	0
L202011341.TMAP	0.06726	0	0	0
L202011342.TMAP	0.014101	0	0	0
L202011343.TMAP	0.139778	0	0	0
L202011344.TMAP	0.090688	0	0	0
L202011345.TMAP	0.052607	0	0	0
L202011346.TMAP	0.532301	0	0	0
L202011347.TMAP	0.062082	0	0	0
L202011348.TMAP	0.234167	0	0	0
L202011349.TMAP	0.059668	0	0	0
L202011350.TMAP	0.134357	0	0	0
L202011351.TMAP	0.014141	0	0	0
L202011352.TMAP	0.324487	0	0	0
L202011354.TMAP	0.135984	0	0	0
V202004885.TMAP	0.112726	0	0	0
V202004886.TMAP	0.037862	0	0	0
V202004887.TMAP	0.075138	0	0	0
V202004888.TMAP	0.056033	0	0	0
V202004889.TMAP	0.018762	0	0	0
V202004890.TMAP	0.157157	0	0	0
V202004891.TMAP	0.407898	0	0	0
V202004892.TMAP	0.6997	0	0	0
V202004893.TMAP	0.652501	0	0	0
V202004894.TMAP	0.050478	0	0	0
V202004895.TMAP	0.06068	0	0	0
V202004896.TMAP	0.096541	0	0	0
V202004897.TMAP	0.174837	0	0	0
V202004898.TMAP	0.065148	0	0	0
V202004899.TMAP	0.105376	0	0	0
V202004900.TMAP	0.092079	0	0	0
V202004901.TMAP	0.082072	0	0	0
V202004902.TMAP	0.036264	0	0	0
V202004903.TMAP	0.067765	0	0	0
V202004904.TMAP	0.090822	0	0	0
V202004905.TMAP	0.1914	0	0	0
V202004906.TMAP	0.441071	0	0	0
V202004907.TMAP	0.28152	0	0	0
V202004908.TMAP	0.131851	0	0	0
V202004909.TMAP	0.033244	0	0	0
V202004910.TMAP	0.051873	0	0	0
V202004911.TMAP	0.388177	0	0	0
V202004912.TMAP	0.125399	0	0	0
V202004913.TMAP	0.589034	0	0	0
V202004914.TMAP	0.065829	0	0	0
V202004915.TMAP	0.279184	0	0	0
V202004916.TMAP	0.148333	0	0	0
V202004917.TMAP	0.039199	0	0	0
V202004920.TMAP	0.04202	0	0	0
V202004921.TMAP	0.091415	0	0	0
V202004922.TMAP	0.071043	0	0	0
V202004923.TMAP	0.045956	0	0	0
V202004924.TMAP	0.110725	0	0	0
V202004925.TMAP	0.055786	0	0	0
V202004926.TMAP	0.089083	0	0	0
V202004927.TMAP	0.097891	0	0	0
V202004928.TMAP	0.066963	0	0	0
B2002055.TMAP	0.16623	0	0	0
B2002056.TMAP	0.029511	0	0	0
B2002057.TMAP	0.10001	0	0	0
B2002058.TMAP	0.167231	0	0	0
B2002060.TMAP	0.17212	0	0	0
B2002061.TMAP	0.121207	0	0	0
B2002062.TMAP	0.107799	0	0	0
B2002063.TMAP	0.131655	0	0	0
B2002064.TMAP	0.020606	0	0	0
B2002065.TMAP	0.098407	0	0	0
B2002066.TMAP	0.272522	0	0	0
B2002067.TMAP	0.042268	0	0	0
B2002068.TMAP	0.076205	0	0	0
B2002069.TMAP	0.113285	0	0	0
B2002070.TMAP	0.160484	0	0	0
B2002071.TMAP	0.215972	0	0	0
B2002072.TMAP	0.104822	0	0	0
B2002073.TMAP	0.317736	0	0	0
B2002074.TMAP	0.144736	0	0	0
B2002075.TMAP	0.067415	0	0	0
B2002076.TMAP	0.063695	0	0	0
B2002077.TMAP	0.627093	0	0	0
B2002078.TMAP	0.066471	0	0	0
L202011376.TMAP	0.090928	0	0	0
L202011377.TMAP	0.014211	0	0	0
L202011378.TMAP	0.188725	0	0	0
L202011379.TMAP	0.013932	0	0	0
L202011380.TMAP	0.267738	0	0	0
L202011381.TMAP	0.369197	0	0	0
L202011382.TMAP	0.657922	0	0	0
L202011383.TMAP	0.124669	0	0	0
L202011384.TMAP	0.112934	0	0	0
L202011385.TMAP	0.053456	0	0	0
L202011386.TMAP	0.077076	0	0	0
L202011387.TMAP	0.197114	0	0	0
L202011388.TMAP	0.097916	0	0	0
L202011389.TMAP	0.077743	0	0	0
L202011390.TMAP	0.06487	0	0	0
L202011391.TMAP	0.027949	0	0	0
L202011392.TMAP	0.140711	0	0	0
L202011393.TMAP	0.235295	0	0	0
L202011394.TMAP	0.025257	0	0	0
L202011395.TMAP	0.057333	0	0	0
L202011396.TMAP	0.200396	0	0	0
L202011397.TMAP	0.049764	0	0	0
L202011398.TMAP	0.074985	0	0	0
L202011399.TMAP	0.042002	0	0	0
L202011400.TMAP	0.089764	0	0	0
L202011401.TMAP	0.171208	0	0	0
L202011402.TMAP	0.071695	0	0	0
L202011403.TMAP	0.134912	0	0	0
L202011404.TMAP	0.063384	0	0	0
L202011405.TMAP	0.138853	0	0	0
L202011406.TMAP	0.066215	0	0	0
L202011407.TMAP	0.073462	0	0	0
L202011408.TMAP	0.124984	0	0	0
L202011409.TMAP	0.078817	0	0	0
L202011357.TMAP	0.055559	0	0	0
L202011358.TMAP	0.052441	0	0	0
L202011359.TMAP	0.254981	0	0	0
L202011360.TMAP	0.044805	0	0	0
L202011362.TMAP	0.059764	0	0	0
L202011363.TMAP	0.142068	0	0	0
L202011364.TMAP	0.384217	0	0	0
L202011365.TMAP	0.064443	0	0	0
L202011366.TMAP	0.129906	0	0	0
L202011367.TMAP	0.069921	0	0	0
L202011368.TMAP	0.043193	0	0	0
L202011369.TMAP	0.656091	0	0	0
L202011370.TMAP	0.0249	0	0	0
L202011371.TMAP	0.035577	0	0	0
L202011372.TMAP	0.055963	0	0	0
L202011373.TMAP	0.072787	0	0	0
L202011374.TMAP	0.200972	0	0	0
L202011375.TMAP	0.095836	0	0	0
V202004932.TMAP	0.035433	0	0	0
V202004933.TMAP	0.133405	0	0	0
V202004934.TMAP	0.658031	0	0	0
V202004935.TMAP	0.13867	0	0	0
V202004936.TMAP	0.086162	0	0	0
V202004937.TMAP	0.23964	0	0	0
V202004938.TMAP	0.04598	0	0	0
V202004939.TMAP	0.071397	0	0	0
V202004940.TMAP	0.256813	0	0	0
V202004941.TMAP	0.237119	0	0	0
V202004942.TMAP	0.639102	0	0	0
V202004943.TMAP	0.224958	0	0	0
V202004944.TMAP	0.10425	0	0	0
V202004945.TMAP	0.02695	0	0	0
V202004946.TMAP	0.111309	0	0	0
V202004947.TMAP	0.337323	0	0	0
V202004948.TMAP	0.140953	0	0	0
V202004949.TMAP	0.037291	0	0	0
V202004950.TMAP	0.135227	0	0	0
V202004951.TMAP	0.092829	0	0	0
V202004952.TMAP	0.059304	0	0	0
V202004953.TMAP	0.073202	0	0	0
V202004954.TMAP	0.028754	0	0	0
V202004956.TMAP	0.140868	0	0	0
V202004957.TMAP	0.186501	0	0	0
V202004958.TMAP	0.061799	0	0	0
V202004959.TMAP	0.09517	0	0	0
V202004960.TMAP	0.03623	0	0	0
V202004961.TMAP	0.237287	0	0	0
V202004962.TMAP	0.025275	0	0	0
V202004963.TMAP	0.037287	0	0	0
L202011410.TMAP	0.609967	0	0	0
L202011411.TMAP	0.08774	0	0	0
L202011412.TMAP	0.198187	0	0	0
L202011413.TMAP	0.031173	0	0	0
L202011414.TMAP	0.230433	0	0	0
L202011415.TMAP	0.036545	0	0	0
L202011417.TMAP	0.105694	0	0	0
L202011418.TMAP	0.084088	0	0	0
L202011419.TMAP	0.06859	0	0	0
L202011420.TMAP	0.239649	0	0	0
L202011421.TMAP	0.079586	0	0	0
L202011422.TMAP	0.503811	0	0	0
L202011423.TMAP	0.023127	0	0	0
L202011424.TMAP	0.132435	0	0	0
L202011425.TMAP	0.101819	0	0	0
L202011426.TMAP	0.549361	0	0	0
L202011428.TMAP	0.488047	0	0	0
L202011429.TMAP	0.097536	0	0	0
L202011430.TMAP	0.057536	0	0	0
L202011431.TMAP	0.272099	0	0	0
L202011432.TMAP	0.125243	0	0	0
L202011433.TMAP	0.053183	0	0	0
L202011435.TMAP	0.037931	0	0	0
L202011436.TMAP	0.079265	0	0	0
L202011437.TMAP	0.092082	0	0	0
L202011438.TMAP	0.017927	0	0	0
L202011439.TMAP	0.047857	0	0	0
L202011440.TMAP	0.108425	0	0	0
L202011441.TMAP	0.035985	0	0	0
L202011443.TMAP	0.267531	0	0	0
L202011444.TMAP	0.071942	0	0	0
L202011445.TMAP	0.180102	0	0	0
L202011446.TMAP	0.079991	0	0	0
L202011447.TMAP	0.251706	0	0	0
L202011448.TMAP	0.0964	0	0	0
L202011449.TMAP	0.093875	0	0	0
L202011450.TMAP	0.059651	0	0	0
L202011451.TMAP	0.11042	0	0	0
L202011452.TMAP	0.06773	0	0	0
L202011453.TMAP	0.021281	0	0	0
L202011454.TMAP	0.095054	0	0	0
L202011455.TMAP	0.031635	0	0	0
L202011456.TMAP	0.031121	0	0	0
L202011457.TMAP	0.060303	0	0	0
L202011458.TMAP	0.047589	0	0	0
L202011459.TMAP	0.106704	0	0	0
L202011460.TMAP	0.038486	0	0	0
L202011461.TMAP	0.047999	0	0	0
L202011462.TMAP	0.049449	0	0	0
L202011463.TMAP	0.034875	0	0	0
L202011464.TMAP	0.016241	0	0	0
L202011465.TMAP	0.049785	0	0	0
L202011466.TMAP	0.168049	0	0	0
L202011467.TMAP	0.030807	0	0	0
L202011468.TMAP	0.02495	0	0	0
L202011469.TMAP	0.05873	0	0	0
L202011470.TMAP	0.058203	0	0	0
V202004969.TMAP	0.349884	0	0	0
V202004970.TMAP	0.11678	0	0	0
V202004972.TMAP	0.062032	0	0	0
V202004973.TMAP	0.032693	0	0	0
V202004974.TMAP	0.107404	0	0	0
V202004975.TMAP	0.18295	0	0	0
V202004976.TMAP	0.033781	0	0	0
V202004977.TMAP	0.059369	0	0	0
V202004978.TMAP	0.0301	0	0	0
V202004979.TMAP	0.137155	0	0	0
V202004980.TMAP	0.106325	0	0	0
V202004981.TMAP	0.047648	0	0	0
V202004982.TMAP	0.531368	0	0	0
V202004983.TMAP	0.377466	0	0	0
V202004988.TMAP	0.026905	0	0	0
V202004989.TMAP	0.225197	0	0	0
V202004990.TMAP	0.128588	0	0	0
V202004991.TMAP	0.113109	0	0	0
V202004992.TMAP	0.047795	0	0	0
V202004993.TMAP	0.192508	0	0	0
V202004994.TMAP	0.082698	0	0	0
V202004995.TMAP	0.049584	0	0	0
V202004996.TMAP	0.078405	0	0	0
V202004997.TMAP	0.218868	0	0	0
V202004984.TMAP	0.038092	0	0	0
V202004985.TMAP	0.199488	0	0	0
V202004986.TMAP	0.132352	0	0	0
L202011474.TMAP	0.553792	0	0	0
L202011475.TMAP	0.203858	0	0	0
L202011476.TMAP	0.062048	0	0	0
L202011477.TMAP	0.051756	0	0	0
L202011478.TMAP	0.079321	0	0	0
L202011479.TMAP	0.076061	0	0	0
L202011480.TMAP	0.04032	0	0	0
L202011481.TMAP	0.301328	0	0	0
L202011482.TMAP	0.039736	0	0	0
L202011483.TMAP	0.042819	0	0	0
L202011484.TMAP	0.025608	0	0	0
L202011485.TMAP	0.165741	0	0	0
L202011486.TMAP	0.079625	0	0	0
L202011487.TMAP	0.165669	0	0	0
L202011488.TMAP	0.064722	0	0	0
L202011489.TMAP	0.019113	0	0	0
L202011490.TMAP	0.037601	0	0	0
L202011491.TMAP	0.511265	0	0	0
L202011492.TMAP	0.102307	0	0	0
L202011493.TMAP	0.027521	0	0	0
L202011494.TMAP	0.215093	0	0	0
L202011495.TMAP	0.176082	0	0	0
L202011496.TMAP	0.143057	0	0	0
L202011497.TMAP	0.083755	0	0	0
L202011498.TMAP	0.036422	0	0	0
L202011499.TMAP	0.083404	0	0	0
L202011500.TMAP	0.098802	0	0	0
L202011501.TMAP	0.194183	0	0	0
L202011502.TMAP	0.236007	0	0	0
L202011503.TMAP	0.051498	0	0	0
L202011504.TMAP	0.256784	0	0	0
L202011505.TMAP	0.119322	0	0	0
L202011506.TMAP	0.024436	0	0	0
L202011507.TMAP	0.105533	0	0	0
L202011508.TMAP	0.221275	0	0	0
L202011509.TMAP	0.135742	0	0	0
L202011510.TMAP	0.19405	0	0	0
L202011511.TMAP	0.295665	0	0	0
L202011512.TMAP	0.058972	0	0	0
L202011513.TMAP	0.069248	0	0	0
L202011514.TMAP	0.022772	0	0	0
L202011515.TMAP	0.070454	0	0	0
L202011516.TMAP	0.042672	0	0	0
L202011517.TMAP	0.033404	0	0	0
L202011518.TMAP	0.01505	0	0	0
L202011519.TMAP	0.052811	0	0	0
L202011520.TMAP	0.085463	0	0	0
L202011521.TMAP	0.051879	0	0	0
L202011522.TMAP	0.036558	0	0	0
L202011523.TMAP	0.021923	0	0	0
L202011524.TMAP	0.664259	0	0	0
L202011525.TMAP	0.107675	0	0	0
L202011526.TMAP	0.471467	0	0	0
L202011527.TMAP	0.086115	0	0	0
L202011528.TMAP	0.045128	0	0	0
L202011529.TMAP	0.124552	0	0	0
V202005000.TMAP	0.050489	0	0	0
V202005001.TMAP	0.114121	0	0	0
V202005002.TMAP	0.063836	0	0	0
V202005003.TMAP	0.167727	0	0	0
V202005004.TMAP	0.152648	0	0	0
V202005005.TMAP	0.402295	0	0	0
V202005006.TMAP	0.158776	0	0	0
V202005008.TMAP	0.162291	0	0	0
V202005009.TMAP	0.128585	0	0	0
V202005010.TMAP	0.122699	0	0	0
V202005011.TMAP	0.373645	0	0	0
V202005012.TMAP	0.080416	0	0	0
V202005013.TMAP	0.080596	0	0	0
V202005014.TMAP	0.171931	0	0	0
V202005015.TMAP	0.596084	0	0	0
V202005016.TMAP	0.029312	0	0	0
V202005017.TMAP	0.04275	0	0	0
V202005019.TMAP	0.159682	0	0	0
V202005021.TMAP	0.086821	0	0	0
V202005022.TMAP	0.132446	0	0	0
V202005023.TMAP	0.045947	0	0	0
V202005024.TMAP	0.066822	0	0	0
V202005025.TMAP	0.241187	0	0	0
V202005026.TMAP	0.099149	0	0	0
V202005028.TMAP	0.086958	0	0	0
V202005029.TMAP	0.195713	0	0	0
L202011544.TMAP	0.075414	0	0	0
L202011545.TMAP	0.070595	0	0	0
L202011546.TMAP	0.020112	0	0	0
L202011547.TMAP	0.106575	0	0	0
L202011548.TMAP	0.199812	0	0	0
L202011549.TMAP	0.029317	0	0	0
L202011551.TMAP	0.082303	0	0	0
L202011552.TMAP	0.089764	0	0	0
L202011553.TMAP	0.062689	0	0	0
L202011554.TMAP	0.142714	0	0	0
L202011555.TMAP	0.412746	0	0	0
L202011556.TMAP	0.104225	0	0	0
L202011558.TMAP	0.06057	0	0	0
L202011559.TMAP	0.224869	0	0	0
L202011560.TMAP	0.095408	0	0	0
L202011561.TMAP	0.075896	0	0	0
L202011562.TMAP	0.084052	0	0	0
L202011563.TMAP	0.390325	0	0	0
L202011564.TMAP	0.101667	0	0	0
L202011565.TMAP	0.125344	0	0	0
L202011566.TMAP	0.027333	0	0	0
V202005032.TMAP	0.083916	0	0	0
V202005033.TMAP	0.216653	0	0	0
V202005034.TMAP	0.637507	0	0	0
V202005035.TMAP	0.164144	0	0	0
V202005036.TMAP	0.111387	0	0	0
V202005037.TMAP	0.083076	0	0	0
V202005038.TMAP	0.128267	0	0	0
V202005039.TMAP	0.153412	0	0	0
V202005040.TMAP	0.09121	0	0	0
V202005041.TMAP	0.288738	0	0	0
V202005042.TMAP	0.238257	0	0	0
V202005043.TMAP	0.122946	0	0	0
V202005044.TMAP	0.136199	0	0	0
V202005045.TMAP	0.067541	0	0	0
V202005046.TMAP	0.024164	0	0	0
V202005047.TMAP	0.132241	0	0	0
V202005048.TMAP	0.483329	0	0	0
V202005049.TMAP	0.083652	0	0	0
V202005050.TMAP	0.229008	0	0	0
V202005051.TMAP	0.564233	0	0	0
V202005052.TMAP	0.569408	0	0	0
V202005055.TMAP	0.187926	0	0	0
V202005056.TMAP	0.106256	0	0	0
V202005057.TMAP	0.07001	0	0	0
V202005058.TMAP	0.212235	0	0	0
V202005059.TMAP	0.066024	0	0	0
V202005060.TMAP	0.076683	0	0	0
V202005061.TMAP	0.039786	0	0	0
V202005062.TMAP	0.026927	0	0	0
V202005063.TMAP	0.161015	0	0	0
V202005064.TMAP	0.086283	0	0	0
V202005065.TMAP	0.079379	0	0	0
V202005066.TMAP	0.273773	0	0	0
V202005067.TMAP	0.156657	0	0	0
B2002108.TMAP	0.578812	0	0	0
B2002109.TMAP	0.398576	0	0	0
B2002110.TMAP	0.465529	0	0	0
B2002111.TMAP	0.064525	0	0	0
B2002113.TMAP	0.027008	0	0	0
B2002114.TMAP	0.446525	0	0	0
B2002115.TMAP	0.246425	0	0	0
B2002116.TMAP	0.192549	0	0	0
B2002117.TMAP	0.057637	0	0	0
B2002118.TMAP	0.114564	0	0	0
B2002119.TMAP	0.106755	0	0	0
B2002120.TMAP	0.024664	0	0	0
L202011613.TMAP	0.589662	0	0	0
L202011614.TMAP	0.151978	0	0	0
L202011615.TMAP	0.037993	0	0	0
L202011616.TMAP	0.033622	0	0	0
L202011617.TMAP	0.023922	0	0	0
L202011618.TMAP	0.128951	0	0	0
L202011619.TMAP	0.027918	0	0	0
L202011620.TMAP	0.078553	0	0	0
L202011621.TMAP	0.049319	0	0	0
L202011622.TMAP	0.10678	0	0	0
L202011623.TMAP	0.458627	0	0	0
L202011624.TMAP	0.057464	0	0	0
L202011625.TMAP	0.07104	0	0	0
L202011626.TMAP	0.055156	0	0	0
L202011627.TMAP	0.025929	0	0	0
L202011628.TMAP	0.088556	0	0	0
L202011629.TMAP	0.065537	0	0	0
L202011630.TMAP	0.179244	0	0	0
L202011631.TMAP	0.155027	0	0	0
L202011632.TMAP	0.281346	0	0	0
L202011633.TMAP	0.059534	0	0	0
L202011634.TMAP	0.040869	0	0	0
L202011635.TMAP	0.127257	0	0	0
L202011636.TMAP	0.063528	0	0	0
L202011637.TMAP	0.048218	0	0	0
L202011638.TMAP	0.090153	0	0	0
L202011639.TMAP	0.465356	0	0	0
L202011640.TMAP	0.023112	0	0	0
L202011641.TMAP	0.049199	0	0	0
L202011642.TMAP	0.056702	0	0	0
L202011643.TMAP	0.306865	0	0	0
L202011644.TMAP	0.058027	0	0	0
L202011645.TMAP	0.168275	0	0	0
L202011646.TMAP	0.069094	0	0	0
L202011647.TMAP	0.052649	0	0	0
L202011648.TMAP	0.571828	0	0	0
L202011649.TMAP	0.079925	0	0	0
L202011650.TMAP	0.031553	0	0	0
L202011651.TMAP	0.546649	0	0	0
L202011652.TMAP	0.041921	0	0	0
L202011653.TMAP	0.079793	0	0	0
L202011654.TMAP	0.079127	0	0	0
L202011655.TMAP	0.241513	0	0	0
L202011656.TMAP	0.262245	0	0	0
V202005100.TMAP	0.152776	0	0	0
V202005101.TMAP	0.059881	0	0	0
V202005102.TMAP	0.14896	0	0	0
V202005104.TMAP	0.14653	0	0	0
V202005105.TMAP	0.31513	0	0	0
V202005106.TMAP	0.313352	0	0	0
V202005108.TMAP	0.099853	0	0	0
V202005109.TMAP	0.132176	0	0	0
V202005110.TMAP	0.461203	0	0	0
V202005111.TMAP	0.165798	0	0	0
V202005112.TMAP	0.22955	0	0	0
V202005113.TMAP	0.021327	0	0	0
V202005114.TMAP	0.280676	0	0	0
V202005115.TMAP	0.501169	0	0	0
V202005116.TMAP	0.462313	0	0	0
V202005117.TMAP	0.069061	0	0	0
V202005118.TMAP	0.140408	0	0	0
V202005119.TMAP	0.098313	0	0	0
V202005120.TMAP	0.202987	0	0	0
V202005121.TMAP	0.080472	0	0	0
V202005122.TMAP	0.483893	0	0	0
V202005123.TMAP	0.037828	0	0	0
V202005124.TMAP	0.333997	0	0	0
V202005125.TMAP	0.429639	0	0	0
V202005127.TMAP	0.187384	0	0	0
V202005128.TMAP	0.153276	0	0	0
V202005130.TMAP	0.03198	0	0	0
V202005131.TMAP	0.068556	0	0	0
V202005132.TMAP	0.209443	0	0	0
V202005133.TMAP	0.166476	0	0	0
V202005134.TMAP	0.135184	0	0	0
V202005135.TMAP	0.042976	0	0	0
V202005136.TMAP	0.046422	0	0	0
V202005137.TMAP	0.229298	0	0	0
B2002127.TMAP	0.487113	0	0	0
B2002128.TMAP	0.540725	0	0	0
B2002129.TMAP	0.430075	0	0	0
B2002130.TMAP	0.523874	0	0	0
B2002131.TMAP	0.410739	0	0	0
B2002132.TMAP	0.643031	0	0	0
B2002133.TMAP	0.08429	0	0	0
B2002134.TMAP	0.064992	0	0	0
L202011738.TMAP	0.377934	0	0	0
L202011739.TMAP	0.100337	0	0	0
L202011741.TMAP	0.014666	0	0	0
L202011742.TMAP	0.212216	0	0	0
L202011743.TMAP	0.368759	0	0	0
L202011744.TMAP	0.638	0	0	0
L202011745.TMAP	0.026831	0	0	0
L202011746.TMAP	0.129689	0	0	0
L202011747.TMAP	0.038318	0	0	0
L202011748.TMAP	0.112169	0	0	0
L202011749.TMAP	0.167911	0	0	0
L202011750.TMAP	0.113159	0	0	0
L202011751.TMAP	0.191238	0	0	0
L202011752.TMAP	0.571828	0	0	0
L202011754.TMAP	0.123713	0	0	0
L202011755.TMAP	0.40041	0	0	0
[truncated: 724 more rows]

## Sheet: Fig 6D
filename	AI	screeners	AI+screeners	ture
L202012258.TMAP	0.044548	1	0	0
B2001917-8.TMAP	0.503408	1	1	0
V202004485-8.TMAP	0.476753	1	1	0
V202004533-1.TMAP	0.544295	1	1	0
L202010962.TMAP	0.515767	1	1	0
B2001998-4.TMAP	0.664322	1	1	0
L202011085.TMAP	0.367448	1	1	0
L202011105.TMAP	0.532609	1	1	0
V202004929.TMAP	0.684159	1	1	0
B2002059.TMAP	0.409195	1	1	0
V202004967.TMAP	0.520479	1	1	0
V202005007.TMAP	0.570428	1	1	0
V202005525.TMAP	0.600531	1	1	0
V202004336-4.TMAP	0.264259	1	0	0
B2001890-8.TMAP	0.325911	1	0	0
V202004393-8.TMAP	0.170125	1	0	0
V202004473-8.TMAP	0.041247	1	0	0
V202004482-8.TMAP	0.312132	1	0	0
L202010968.TMAP	0.157645	1	0	0
B2001961-5.TMAP	0.024366	1	0	0
L202011159.TMAP	0.062709	1	0	0
L202011353.TMAP	0.109745	1	0	0
V202005103.TMAP	0.185001	1	0	0
V202005126.TMAP	0.329138	1	0	0
L202011763.TMAP	0.06112	1	0	0
L202011811.TMAP	0.16325	1	0	0
L202012030.TMAP	0.386192	1	0	0
V202005315.TMAP	0.1935	1	0	0
V202005466.TMAP	0.346582	1	0	0
V202005524.TMAP	0.110546	1	0	0
L202010661.TMAP	0.14757	1	0	0
V202004537-1.TMAP	0.209009	1	0	0
B2001958-5.TMAP	0.140446	1	0	0
V202005329.TMAP	0.372913	1	0	0
B2001855-8.TMAP	0.119373	0	0	0
B2001856-8.TMAP	0.05797	0	0	0
B2001857-5.TMAP	0.046714	0	0	0
B2001858-5.TMAP	0.092984	0	0	0
B2001859-5.TMAP	0.044237	0	0	0
B2001860-5.TMAP	0.070834	0	0	0
B2001861-5.TMAP	0.266213	0	0	0
B2001862-5.TMAP	0.459793	0	0	0
B2001863-5.TMAP	0.256917	0	0	0
B2001864-5.TMAP	0.188051	0	0	0
B2001865-5.TMAP	0.084474	0	0	0
B2001866-5.TMAP	0.184932	0	0	0
B2001867-5.TMAP	0.046892	0	0	0
B2001868-5.TMAP	0.100393	0	0	0
B2001869-5.TMAP	0.031865	0	0	0
B2001870-5.TMAP	0.045213	0	0	0
B2001871-5.TMAP	0.037248	0	0	0
B2001872-5.TMAP	0.010925	0	0	0
B2001873-5.TMAP	0.186435	0	0	0
B2001874-5.TMAP	0.338488	0	0	0
B2001875-5.TMAP	0.058223	0	0	0
L202010487-4.TMAP	0.219638	0	0	0
L202010488-4.TMAP	0.200516	0	0	0
L202010489-4.TMAP	0.12614	0	0	0
L202010490-4.TMAP	0.293165	0	0	0
L202010491-1.TMAP	0.024797	0	0	0
L202010492-1.TMAP	0.025068	0	0	0
L202010493-1.TMAP	0.241564	0	0	0
L202010494-1.TMAP	0.214915	0	0	0
L202010495-1.TMAP	0.048737	0	0	0
L202010496-1.TMAP	0.598026	0	0	0
L202010497-1.TMAP	0.230598	0	0	0
V202004287-5.TMAP	0.280147	0	0	0
V202004288-4.TMAP	0.033074	0	0	0
V202004291-4.TMAP	0.362903	0	0	0
V202004292-4.TMAP	0.249232	0	0	0
V202004293-4.TMAP	0.181283	0	0	0
V202004294-4.TMAP	0.121441	0	0	0
V202004295-4.TMAP	0.120944	0	0	0
V202004296-4.TMAP	0.058803	0	0	0
V202004297-4.TMAP	0.297333	0	0	0
V202004299-4.TMAP	0.038658	0	0	0
V202004300-4.TMAP	0.020492	0	0	0
V202004301-4.TMAP	0.08579	0	0	0
V202004302-4.TMAP	0.019153	0	0	0
V202004303-4.TMAP	0.322421	0	0	0
V202004304-4.TMAP	0.051543	0	0	0
V202004305-4.TMAP	0.15615	0	0	0
V202004306-4.TMAP	0.058432	0	0	0
V202004307-4.TMAP	0.107098	0	0	0
V202004308-4.TMAP	0.018091	0	0	0
V202004311-1.TMAP	0.066534	0	0	0
V202004312-1.TMAP	0.0681	0	0	0
V202004313-1.TMAP	0.023228	0	0	0
V202004314-1.TMAP	0.286381	0	0	0
L202010498-1.TMAP	0.105161	0	0	0
L202010499-1.TMAP	0.113034	0	0	0
L202010500-1.TMAP	0.290269	0	0	0
L202010501-1.TMAP	0.220822	0	0	0
L202010502-1.TMAP	0.086481	0	0	0
L202010503-1.TMAP	0.077364	0	0	0
L202010505-1.TMAP	0.111447	0	0	0
L202010507-1.TMAP	0.047593	0	0	0
L202010508-1.TMAP	0.041532	0	0	0
L202010509-1.TMAP	0.640299	0	0	0
L202010510-1.TMAP	0.064367	0	0	0
L202010511-1.TMAP	0.570393	0	0	0
L202010512-1.TMAP	0.096716	0	0	0
L202010513-1.TMAP	0.112155	0	0	0
L202010514-1.TMAP	0.033265	0	0	0
L202010516-1.TMAP	0.058948	0	0	0
L202010517-1.TMAP	0.027158	0	0	0
L202010518-1.TMAP	0.18782	0	0	0
L202010519-1.TMAP	0.099132	0	0	0
L202010521-1.TMAP	0.056865	0	0	0
L202010522-1.TMAP	0.102377	0	0	0
L202010523-1.TMAP	0.212199	0	0	0
L202010525-1.TMAP	0.44762	0	0	0
L202010526-1.TMAP	0.230664	0	0	0
L202010527-1.TMAP	0.113197	0	0	0
L202010528-1.TMAP	0.083177	0	0	0
L202010529-1.TMAP	0.124035	0	0	0
B2001876-8.TMAP	0.214329	0	0	0
B2001877-8.TMAP	0.06029	0	0	0
B2001878-8.TMAP	0.03923	0	0	0
B2001879-5.TMAP	0.053571	0	0	0
B2001880-5.TMAP	0.122369	0	0	0
B2001881-5.TMAP	0.028559	0	0	0
B2001882-5.TMAP	0.049239	0	0	0
B2001883-5.TMAP	0.01845	0	0	0
B2001884-5.TMAP	0.146062	0	0	0
B2001885-5.TMAP	0.061545	0	0	0
B2001888-5.TMAP	0.038472	0	0	0
L202010535-1.TMAP	0.085141	0	0	0
L202010536-1.TMAP	0.144282	0	0	0
L202010537-1.TMAP	0.070717	0	0	0
L202010539-1.TMAP	0.389071	0	0	0
L202010540-1.TMAP	0.097881	0	0	0
L202010541-1.TMAP	0.05483	0	0	0
L202010542-1.TMAP	0.045773	0	0	0
L202010543-1.TMAP	0.036128	0	0	0
L202010544-1.TMAP	0.54089	0	0	0
L202010545-1.TMAP	0.02325	0	0	0
L202010546-1.TMAP	0.040705	0	0	0
L202010547-1.TMAP	0.057416	0	0	0
L202010548-1.TMAP	0.023786	0	0	0
L202010549-1.TMAP	0.017444	0	0	0
L202010550-1.TMAP	0.021637	0	0	0
L202010551-1.TMAP	0.059546	0	0	0
L202010552-1.TMAP	0.169467	0	0	0
L202010553-1.TMAP	0.150099	0	0	0
L202010554-1.TMAP	0.062908	0	0	0
L202010555-1.TMAP	0.220189	0	0	0
L202010556-1.TMAP	0.113719	0	0	0
L202010557-1.TMAP	0.062147	0	0	0
L202010558-1.TMAP	0.510099	0	0	0
L202010559-1.TMAP	0.086334	0	0	0
L202010560-1.TMAP	0.051988	0	0	0
L202010561-1.TMAP	0.057864	0	0	0
L202010563.TMAP	0.159262	0	0	0
L202010564.TMAP	0.091409	0	0	0
L202010565.TMAP	0.030955	0	0	0
L202010566.TMAP	0.072568	0	0	0
L202010567.TMAP	0.040466	0	0	0
L202010568.TMAP	0.08484	0	0	0
L202010569.TMAP	0.04508	0	0	0
L202010570.TMAP	0.198626	0	0	0
L202010571.TMAP	0.083499	0	0	0
L202010572.TMAP	0.044414	0	0	0
L202010573.TMAP	0.010795	0	0	0
L202010574.TMAP	0.077969	0	0	0
L202010575.TMAP	0.013489	0	0	0
L202010576.TMAP	0.072297	0	0	0
L202010577.TMAP	0.151764	0	0	0
L202010578.TMAP	0.065717	0	0	0
L202010579.TMAP	0.138782	0	0	0
L202010582.TMAP	0.2181	0	0	0
L202010583.TMAP	0.134888	0	0	0
L202010584.TMAP	0.199249	0	0	0
V202004315-1.TMAP	0.275309	0	0	0
V202004316-1.TMAP	0.100183	0	0	0
V202004317-1.TMAP	0.10878	0	0	0
V202004318-1.TMAP	0.168344	0	0	0
V202004319-1.TMAP	0.295408	0	0	0
V202004320-1.TMAP	0.131891	0	0	0
V202004321-1.TMAP	0.084291	0	0	0
V202004324-4.TMAP	0.264065	0	0	0
V202004325-4.TMAP	0.134791	0	0	0
V202004326-4.TMAP	0.270105	0	0	0
V202004327-4.TMAP	0.083635	0	0	0
V202004329-4.TMAP	0.653672	0	0	0
V202004330-4.TMAP	0.110712	0	0	0
V202004331-4.TMAP	0.143702	0	0	0
V202004332-4.TMAP	0.145306	0	0	0
V202004334-4.TMAP	0.125085	0	0	0
V202004335-4.TMAP	0.255456	0	0	0
V202004337-4.TMAP	0.229655	0	0	0
V202004339-4.TMAP	0.081577	0	0	0
V202004340-4.TMAP	0.099629	0	0	0
V202004341-4.TMAP	0.294631	0	0	0
V202004342-4.TMAP	0.18207	0	0	0
V202004343-4.TMAP	0.303647	0	0	0
V202004344-4.TMAP	0.339574	0	0	0
V202004345-4.TMAP	0.144302	0	0	0
B2001891-8.TMAP	0.249555	0	0	0
B2001892-8.TMAP	0.041798	0	0	0
B2001893-8.TMAP	0.188667	0	0	0
B2001894-8.TMAP	0.068414	0	0	0
B2001895-5.TMAP	0.048733	0	0	0
B2001896-5.TMAP	0.057596	0	0	0
B2001897-6.TMAP	0.107285	0	0	0
B2001898-5.TMAP	0.279806	0	0	0
L202010585.TMAP	0.053479	0	0	0
L202010586.TMAP	0.300261	0	0	0
L202010587.TMAP	0.511518	0	0	0
L202010588.TMAP	0.068755	0	0	0
L202010589.TMAP	0.104223	0	0	0
L202010590.TMAP	0.119727	0	0	0
L202010591.TMAP	0.087569	0	0	0
L202010592.TMAP	0.057674	0	0	0
L202010593.TMAP	0.205428	0	0	0
L202010594.TMAP	0.163114	0	0	0
L202010595.TMAP	0.232148	0	0	0
L202010596.TMAP	0.455178	0	0	0
L202010597.TMAP	0.128204	0	0	0
L202010598.TMAP	0.052788	0	0	0
L202010599.TMAP	0.041476	0	0	0
L202010600.TMAP	0.027076	0	0	0
L202010601.TMAP	0.066628	0	0	0
L202010602.TMAP	0.013983	0	0	0
L202010603.TMAP	0.054996	0	0	0
L202010604.TMAP	0.01521	0	0	0
L202010605.TMAP	0.117053	0	0	0
L202010606.TMAP	0.0416729	0	0	0
L202010607.TMAP	0.390846	0	0	0
L202010608.TMAP	0.0669622	0	0	0
L202010609.TMAP	0.0628703	0	0	0
L202010610.TMAP	0.0570689	0	0	0
L202010611.TMAP	0.0745372	0	0	0
L202010612.TMAP	0.0315405	0	0	0
L202010613.TMAP	0.0310668	0	0	0
L202010614.TMAP	0.0653413	0	0	0
L202010615.TMAP	0.042388	0	0	0
L202010616.TMAP	0.0206166	0	0	0
L202010617.TMAP	0.0465177	0	0	0
L202010618.TMAP	0.0399925	0	0	0
L202010619.TMAP	0.0170954	0	0	0
L202010620.TMAP	0.0485574	0	0	0
L202010621.TMAP	0.0417992	0	0	0
L202010622.TMAP	0.0389697	0	0	0
L202010623.TMAP	0.16642	0	0	0
V202004350-4.TMAP	0.178062	0	0	0
V202004351-4.TMAP	0.603502	0	0	0
V202004352-4.TMAP	0.262566	0	0	0
V202004354-4.TMAP	0.12552	0	0	0
V202004355-4.TMAP	0.0501242	0	0	0
V202004356-4.TMAP	0.252707	0	0	0
V202004357-4.TMAP	0.0432566	0	0	0
V202004358-4.TMAP	0.260262	0	0	0
V202004360-4.TMAP	0.481841	0	0	0
V202004361-4.TMAP	0.191708	0	0	0
V202004362-4.TMAP	0.0855533	0	0	0
V202004363-4.TMAP	0.277896	0	0	0
V202004364-4.TMAP	0.138833	0	0	0
V202004365-4.TMAP	0.0528969	0	0	0
V202004366-4.TMAP	0.208902	0	0	0
V202004367-4.TMAP	0.0915684	0	0	0
V202004368-8.TMAP	0.18936	0	0	0
V202004369-8.TMAP	0.25115	0	0	0
V202004371-5.TMAP	0.123101	0	0	0
V202004372-5.TMAP	0.0353143	0	0	0
V202004373-5.TMAP	0.105305	0	0	0
V202004374-5.TMAP	0.0119722	0	0	0
V202004375-5.TMAP	0.0162167	0	0	0
V202004376-5.TMAP	0.0438244	0	0	0
V202004377-5.TMAP	0.264375	0	0	0
V202004378-5.TMAP	0.0321954	0	0	0
V202004379-5.TMAP	0.0686179	0	0	0
V202004380-5.TMAP	0.127111	0	0	0
B2001900-5.TMAP	0.063961	0	0	0
B2001901-5.TMAP	0.586224	0	0	0
B2001903-5.TMAP	0.029727	0	0	0
B2001904-5.TMAP	0.079187	0	0	0
B2001905-8.TMAP	0.1095	0	0	0
B2001906-8.TMAP	0.132287	0	0	0
B2001907-8.TMAP	0.163875	0	0	0
B2001908-8.TMAP	0.035325	0	0	0
B2001909-8.TMAP	0.228835	0	0	0
B2001910-8.TMAP	0.075417	0	0	0
B2001911-8.TMAP	0.07384	0	0	0
B2001913-8.TMAP	0.336141	0	0	0
L202010625.TMAP	0.477233	0	0	0
L202010626.TMAP	0.489771	0	0	0
L202010627.TMAP	0.05994	0	0	0
L202010628.TMAP	0.53303	0	0	0
L202010629.TMAP	0.261308	0	0	0
L202010630.TMAP	0.2569	0	0	0
L202010631.TMAP	0.190122	0	0	0
L202010632.TMAP	0.04152	0	0	0
L202010633.TMAP	0.023848	0	0	0
L202010634.TMAP	0.145478	0	0	0
L202010635.TMAP	0.028999	0	0	0
L202010636.TMAP	0.11058	0	0	0
L202010637.TMAP	0.059138	0	0	0
L202010638.TMAP	0.109087	0	0	0
L202010640.TMAP	0.042078	0	0	0
L202010642.TMAP	0.469793	0	0	0
L202010643.TMAP	0.058024	0	0	0
L202010644.TMAP	0.49964	0	0	0
L202010645.TMAP	0.235532	0	0	0
L202010646.TMAP	0.021307	0	0	0
L202010647.TMAP	0.054159	0	0	0
L202010648.TMAP	0.128201	0	0	0
L202010649.TMAP	0.051719	0	0	0
L202010651.TMAP	0.051142	0	0	0
L202010652.TMAP	0.039619	0	0	0
L202010653.TMAP	0.094307	0	0	0
L202010654.TMAP	0.315589	0	0	0
L202010655.TMAP	0.107559	0	0	0
L202010656.TMAP	0.527067	0	0	0
L202010657.TMAP	0.041918	0	0	0
L202010658.TMAP	0.53213	0	0	0
L202010659.TMAP	0.029671	0	0	0
L202010660.TMAP	0.157994	0	0	0
L202010662.TMAP	0.45522	0	0	0
L202010663.TMAP	0.189311	0	0	0
L202010664.TMAP	0.563906	0	0	0
L202010665.TMAP	0.348771	0	0	0
L202010667.TMAP	0.061293	0	0	0
L202010668.TMAP	0.069741	0	0	0
L202010669.TMAP	0.679363	0	0	0
L202010670.TMAP	0.083404	0	0	0
L202010671.TMAP	0.077315	0	0	0
L202010672.TMAP	0.114865	0	0	0
L202010673.TMAP	0.133148	0	0	0
L202010674.TMAP	0.07641	0	0	0
L202010675.TMAP	0.026144	0	0	0
L202010676.TMAP	0.05149	0	0	0
L202010677.TMAP	0.142346	0	0	0
L202010678.TMAP	0.084102	0	0	0
L202010679.TMAP	0.083298	0	0	0
L202010680.TMAP	0.015942	0	0	0
L202010681.TMAP	0.521795	0	0	0
L202010682.TMAP	0.085183	0	0	0
L202010683.TMAP	0.018453	0	0	0
L202010684.TMAP	0.047201	0	0	0
L202010685.TMAP	0.037151	0	0	0
L202010686.TMAP	0.073663	0	0	0
L202010687.TMAP	0.029611	0	0	0
L202010689.TMAP	0.061632	0	0	0
L202010690.TMAP	0.016034	0	0	0
L202010691.TMAP	0.156942	0	0	0
L202010692.TMAP	0.026088	0	0	0
L202010693.TMAP	0.012033	0	0	0
L202010694.TMAP	0.026508	0	0	0
L202010695.TMAP	0.077163	0	0	0
L202010696.TMAP	0.051063	0	0	0
L202010697.TMAP	0.233645	0	0	0
L202010698.TMAP	0.101594	0	0	0
V202004386-8.TMAP	0.543206	0	0	0
V202004387-8.TMAP	0.145103	0	0	0
V202004388-8.TMAP	0.061522	0	0	0
V202004390-8.TMAP	0.284185	0	0	0
V202004391-8.TMAP	0.151858	0	0	0
V202004392-8.TMAP	0.355721	0	0	0
V202004394-8.TMAP	0.269697	0	0	0
V202004395-8.TMAP	0.340964	0	0	0
V202004396-8.TMAP	0.113602	0	0	0
V202004397-8.TMAP	0.060262	0	0	0
V202004398-8.TMAP	0.054694	0	0	0
V202004399-8.TMAP	0.141004	0	0	0
V202004400-8.TMAP	0.094101	0	0	0
V202004401-8.TMAP	0.201021	0	0	0
V202004402-8.TMAP	0.579701	0	0	0
V202004403-5.TMAP	0.272001	0	0	0
V202004404-5.TMAP	0.031608	0	0	0
V202004405-5.TMAP	0.147945	0	0	0
V202004406-5.TMAP	0.108463	0	0	0
V202004407-5.TMAP	0.169681	0	0	0
V202004408-5.TMAP	0.10106	0	0	0
V202004409-5.TMAP	0.015497	0	0	0
V202004410-5.TMAP	0.115847	0	0	0
V202004411-5.TMAP	0.029303	0	0	0
V202004412-5.TMAP	0.212223	0	0	0
V202004413-5.TMAP	0.448178	0	0	0
V202004414-5.TMAP	0.103588	0	0	0
V202004415-5.TMAP	0.058855	0	0	0
V202004416-5.TMAP	0.06993	0	0	0
V202004417-5.TMAP	0.035297	0	0	0
V202004418-5.TMAP	0.063452	0	0	0
V202004419-5.TMAP	0.026247	0	0	0
V202004420-5.TMAP	0.11594	0	0	0
V202004421-5.TMAP	0.058212	0	0	0
V202004422-5.TMAP	0.293997	0	0	0
V202004423-5.TMAP	0.372291	0	0	0
B2001914-8.TMAP	0.077912	0	0	0
B2001915-8.TMAP	0.214667	0	0	0
B2001916-8.TMAP	0.090633	0	0	0
B2001918-8.TMAP	0.076207	0	0	0
B2001919-8.TMAP	0.704924	0	0	0
B2001920-8.TMAP	0.184875	0	0	0
B2001921-8.TMAP	0.037598	0	0	0
B2001922-8.TMAP	0.05021	0	0	0
B2001923-8.TMAP	0.22019	0	0	0
B2001924-8.TMAP	0.047825	0	0	0
B2001925-8.TMAP	0.137351	0	0	0
B2001926-8.TMAP	0.078494	0	0	0
B2001927-8.TMAP	0.038719	0	0	0
B2001928-8.TMAP	0.092105	0	0	0
B2001929-8.TMAP	0.41166	0	0	0
B2001930-8.TMAP	0.125166	0	0	0
B2001931-8.TMAP	0.162305	0	0	0
B2001932-8.TMAP	0.038467	0	0	0
B2001933-8.TMAP	0.573869	0	0	0
B2001934-8.TMAP	0.035433	0	0	0
B2001935-5.TMAP	0.035835	0	0	0
L202010701.TMAP	0.105151	0	0	0
L202010703.TMAP	0.033793	0	0	0
L202010704.TMAP	0.032575	0	0	0
L202010705.TMAP	0.029231	0	0	0
L202010706.TMAP	0.287497	0	0	0
L202010707.TMAP	0.022535	0	0	0
L202010708.TMAP	0.046723	0	0	0
L202010709.TMAP	0.046751	0	0	0
L202010710.TMAP	0.028308	0	0	0
L202010711.TMAP	0.594278	0	0	0
L202010712.TMAP	0.454564	0	0	0
L202010713.TMAP	0.028225	0	0	0
L202010714.TMAP	0.027318	0	0	0
L202010715.TMAP	0.014014	0	0	0
L202010716.TMAP	0.047833	0	0	0
L202010717.TMAP	0.125436	0	0	0
L202010718.TMAP	0.054197	0	0	0
L202010719.TMAP	0.282554	0	0	0
L202010720.TMAP	0.148394	0	0	0
L202010721.TMAP	0.050234	0	0	0
L202010722.TMAP	0.052554	0	0	0
L202010723.TMAP	0.041049	0	0	0
L202010724.TMAP	0.080427	0	0	0
L202010725.TMAP	0.159862	0	0	0
L202010726.TMAP	0.212738	0	0	0
L202010727.TMAP	0.103248	0	0	0
L202010728.TMAP	0.085764	0	0	0
L202010729.TMAP	0.013849	0	0	0
L202010730.TMAP	0.050601	0	0	0
L202010731.TMAP	0.336434	0	0	0
L202010732.TMAP	0.558958	0	0	0
L202010733.TMAP	0.048316	0	0	0
L202010734.TMAP	0.049559	0	0	0
L202010735.TMAP	0.1382	0	0	0
L202010736.TMAP	0.290727	0	0	0
L202010737.TMAP	0.079447	0	0	0
L202010738.TMAP	0.159991	0	0	0
L202010739.TMAP	0.031567	0	0	0
L202010740.TMAP	0.049344	0	0	0
L202010741.TMAP	0.042816	0	0	0
L202010742.TMAP	0.066734	0	0	0
L202010743.TMAP	0.068282	0	0	0
L202010744.TMAP	0.238325	0	0	0
L202010745.TMAP	0.456914	0	0	0
L202010746.TMAP	0.268225	0	0	0
L202010747.TMAP	0.153657	0	0	0
L202010748.TMAP	0.629466	0	0	0
L202010749.TMAP	0.075777	0	0	0
L202010750.TMAP	0.024342	0	0	0
L202010751.TMAP	0.118577	0	0	0
L202010752.TMAP	0.17197	0	0	0
L202010753.TMAP	0.131305	0	0	0
L202010754.TMAP	0.081933	0	0	0
L202010755.TMAP	0.051867	0	0	0
L202010756.TMAP	0.082823	0	0	0
V202004425-8.TMAP	0.11592	0	0	0
V202004427-8.TMAP	0.251218	0	0	0
V202004428-8.TMAP	0.02675	0	0	0
V202004429-8.TMAP	0.092386	0	0	0
V202004430-8.TMAP	0.112374	0	0	0
V202004431-8.TMAP	0.096406	0	0	0
V202004432-8.TMAP	0.054373	0	0	0
V202004434-8.TMAP	0.361845	0	0	0
V202004436-8.TMAP	0.373772	0	0	0
V202004438-8.TMAP	0.099647	0	0	0
V202004439-8.TMAP	0.340993	0	0	0
V202004441-8.TMAP	0.267463	0	0	0
V202004442-8.TMAP	0.282036	0	0	0
V202004443-8.TMAP	0.509122	0	0	0
V202004444-8.TMAP	0.257402	0	0	0
V202004445-8.TMAP	0.154469	0	0	0
V202004446-8.TMAP	0.091108	0	0	0
V202004447-8.TMAP	0.076742	0	0	0
V202004448-8.TMAP	0.028931	0	0	0
V202004449-8.TMAP	0.036834	0	0	0
V202004450-8.TMAP	0.619396	0	0	0
V202004453-5.TMAP	0.094969	0	0	0
V202004454-5.TMAP	0.033599	0	0	0
V202004455-5.TMAP	0.116177	0	0	0
V202004456-5.TMAP	0.072969	0	0	0
V202004457-5.TMAP	0.130911	0	0	0
V202004458-5.TMAP	0.125616	0	0	0
V202004459-5.TMAP	0.060571	0	0	0
V202004460-5.TMAP	0.014046	0	0	0
V202004461-5.TMAP	0.052259	0	0	0
V202004462-5.TMAP	0.272301	0	0	0
V202004464-5.TMAP	0.053223	0	0	0
B2001938-8.TMAP	0.671048	0	0	0
B2001940-8.TMAP	0.097954	0	0	0
B2001941-8.TMAP	0.032669	0	0	0
B2001942-5.TMAP	0.053128	0	0	0
B2001943-5.TMAP	0.078767	0	0	0
B2001944-5.TMAP	0.570813	0	0	0
B2001945-5.TMAP	0.037007	0	0	0
L202010758.TMAP	0.615065	0	0	0
L202010759.TMAP	0.061501	0	0	0
L202010760.TMAP	0.360344	0	0	0
L202010761.TMAP	0.036312	0	0	0
L202010763.TMAP	0.366412	0	0	0
L202010764.TMAP	0.270056	0	0	0
L202010765.TMAP	0.143242	0	0	0
L202010767.TMAP	0.043786	0	0	0
L202010768.TMAP	0.059219	0	0	0
L202010769.TMAP	0.071333	0	0	0
L202010770.TMAP	0.048463	0	0	0
L202010771.TMAP	0.102145	0	0	0
L202010772.TMAP	0.085844	0	0	0
L202010773.TMAP	0.101454	0	0	0
L202010774.TMAP	0.058164	0	0	0
L202010775.TMAP	0.044969	0	0	0
L202010776.TMAP	0.047325	0	0	0
L202010777.TMAP	0.385364	0	0	0
L202010778.TMAP	0.165209	0	0	0
L202010779.TMAP	0.108847	0	0	0
L202010780.TMAP	0.090653	0	0	0
L202010781.TMAP	0.18354	0	0	0
L202010782.TMAP	0.071006	0	0	0
L202010783.TMAP	0.070456	0	0	0
L202010784.TMAP	0.048699	0	0	0
L202010785.TMAP	0.061221	0	0	0
L202010786.TMAP	0.051498	0	0	0
L202010787.TMAP	0.142991	0	0	0
L202010788.TMAP	0.141984	0	0	0
L202010789.TMAP	0.512331	0	0	0
L202010790.TMAP	0.049878	0	0	0
L202010791.TMAP	0.103258	0	0	0
L202010792.TMAP	0.043426	0	0	0
L202010793.TMAP	0.168246	0	0	0
L202010794.TMAP	0.026139	0	0	0
L202010795.TMAP	0.022137	0	0	0
L202010796.TMAP	0.113142	0	0	0
L202010797.TMAP	0.202802	0	0	0
L202010798.TMAP	0.084763	0	0	0
L202010799.TMAP	0.061135	0	0	0
L202010800.TMAP	0.180486	0	0	0
L202010801.TMAP	0.068845	0	0	0
L202010802.TMAP	0.079291	0	0	0
L202010803.TMAP	0.190337	0	0	0
L202010804.TMAP	0.020007	0	0	0
L202010805.TMAP	0.325722	0	0	0
L202010806.TMAP	0.045854	0	0	0
V202004467-8.TMAP	0.089765	0	0	0
V202004469-8.TMAP	0.107776	0	0	0
V202004470-8.TMAP	0.082033	0	0	0
V202004471-8.TMAP	0.116013	0	0	0
V202004474-8.TMAP	0.175435	0	0	0
V202004475-8.TMAP	0.203924	0	0	0
V202004476-8.TMAP	0.62551	0	0	0
V202004477-8.TMAP	0.140528	0	0	0
V202004478-8.TMAP	0.128827	0	0	0
V202004479-8.TMAP	0.042804	0	0	0
V202004480-8.TMAP	0.074037	0	0	0
V202004483-8.TMAP	0.327312	0	0	0
V202004484-8.TMAP	0.186798	0	0	0
V202004486-8.TMAP	0.289805	0	0	0
V202004487-8.TMAP	0.208007	0	0	0
V202004488-8.TMAP	0.132595	0	0	0
V202004489-8.TMAP	0.15623	0	0	0
V202004490-8.TMAP	0.163589	0	0	0
V202004491-8.TMAP	0.137543	0	0	0
V202004492-8.TMAP	0.055878	0	0	0
V202004493-8.TMAP	0.024041	0	0	0
V202004494-8.TMAP	0.083849	0	0	0
V202004495-8.TMAP	0.070771	0	0	0
V202004496-8.TMAP	0.100427	0	0	0
V202004500-5.TMAP	0.502309	0	0	0
V202004501-5.TMAP	0.028694	0	0	0
V202004502-5.TMAP	0.080736	0	0	0
V202004503-5.TMAP	0.047398	0	0	0
V202004504-5.TMAP	0.01934	0	0	0
V202004505-5.TMAP	0.0319	0	0	0
V202004506-5.TMAP	0.094236	0	0	0
V202004507-5.TMAP	0.060726	0	0	0
V202004508-5.TMAP	0.305691	0	0	0
V202004509-5.TMAP	0.563503	0	0	0
V202004510-5.TMAP	0.018304	0	0	0
V202004511-5.TMAP	0.040288	0	0	0
V202004512-1.TMAP	0.188933	0	0	0
B2001947-8.TMAP	0.026196	0	0	0
B2001948-8.TMAP	0.079084	0	0	0
B2001949-5.TMAP	0.061621	0	0	0
L202010807.TMAP	0.04611	0	0	0
L202010808.TMAP	0.100235	0	0	0
L202010809.TMAP	0.070578	0	0	0
L202010810.TMAP	0.297792	0	0	0
L202010811.TMAP	0.084072	0	0	0
L202010812.TMAP	0.05253	0	0	0
L202010813.TMAP	0.036015	0	0	0
L202010814.TMAP	0.034262	0	0	0
L202010815.TMAP	0.126272	0	0	0
L202010816.TMAP	0.02423	0	0	0
L202010817.TMAP	0.053958	0	0	0
L202010818.TMAP	0.072877	0	0	0
L202010819.TMAP	0.592535	0	0	0
L202010820.TMAP	0.041785	0	0	0
L202010821.TMAP	0.031299	0	0	0
L202010822.TMAP	0.328427	0	0	0
L202010823.TMAP	0.177326	0	0	0
L202010824.TMAP	0.034319	0	0	0
L202010825.TMAP	0.128344	0	0	0
L202010826.TMAP	0.672243	0	0	0
L202010827.TMAP	0.117852	0	0	0
L202010828.TMAP	0.077368	0	0	0
L202010829.TMAP	0.0298	0	0	0
L202010830.TMAP	0.216416	0	0	0
L202010832.TMAP	0.138938	0	0	0
L202010833.TMAP	0.024042	0	0	0
L202010834.TMAP	0.069693	0	0	0
L202010835.TMAP	0.022501	0	0	0
L202010836.TMAP	0.047793	0	0	0
L202010837.TMAP	0.19155	0	0	0
L202010838.TMAP	0.050908	0	0	0
L202010839.TMAP	0.027127	0	0	0
L202010840.TMAP	0.091467	0	0	0
L202010841.TMAP	0.030485	0	0	0
L202010842.TMAP	0.132263	0	0	0
L202010843.TMAP	0.108162	0	0	0
L202010844.TMAP	0.076608	0	0	0
L202010845.TMAP	0.111008	0	0	0
L202010846.TMAP	0.107774	0	0	0
L202010847.TMAP	0.561928	0	0	0
L202010848.TMAP	0.047722	0	0	0
L202010849.TMAP	0.016587	0	0	0
L202010850.TMAP	0.532299	0	0	0
L202010851.TMAP	0.147741	0	0	0
L202010852.TMAP	0.083143	0	0	0
L202010853.TMAP	0.197139	0	0	0
L202010854.TMAP	0.028318	0	0	0
L202010855.TMAP	0.142745	0	0	0
L202010856.TMAP	0.011053	0	0	0
L202010857.TMAP	0.069462	0	0	0
L202010858.TMAP	0.095335	0	0	0
V202004513-1.TMAP	0.134473	0	0	0
V202004514-1.TMAP	0.129389	0	0	0
V202004515-1.TMAP	0.197329	0	0	0
V202004516-1.TMAP	0.0914	0	0	0
V202004517-1.TMAP	0.275133	0	0	0
V202004518-1.TMAP	0.143683	0	0	0
V202004519-1.TMAP	0.043225	0	0	0
V202004520-1.TMAP	0.203726	0	0	0
V202004521-1.TMAP	0.171582	0	0	0
V202004522-1.TMAP	0.052497	0	0	0
V202004523-1.TMAP	0.189964	0	0	0
V202004524-1.TMAP	0.219844	0	0	0
V202004525-1.TMAP	0.06462	0	0	0
V202004526-1.TMAP	0.151194	0	0	0
V202004527-1.TMAP	0.037168	0	0	0
V202004530-1.TMAP	0.05547	0	0	0
V202004531-1.TMAP	0.116606	0	0	0
V202004532-1.TMAP	0.663527	0	0	0
V202004534-1.TMAP	0.076195	0	0	0
V202004535-1.TMAP	0.605877	0	0	0
V202004536-1.TMAP	0.094902	0	0	0
V202004538-1.TMAP	0.307909	0	0	0
V202004539-1.TMAP	0.041184	0	0	0
V202004540-1.TMAP	0.034537	0	0	0
V202004541-1.TMAP	0.150447	0	0	0
V202004542-1.TMAP	0.038681	0	0	0
V202004543-1.TMAP	0.06132	0	0	0
V202004544-1.TMAP	0.196838	0	0	0
V202004545-1.TMAP	0.102628	0	0	0
V202004547-1.TMAP	0.167293	0	0	0
V202004548-1.TMAP	0.222275	0	0	0
V202004549-1.TMAP	0.314999	0	0	0
V202004550-1.TMAP	0.129212	0	0	0
V202004551-1.TMAP	0.145318	0	0	0
V202004552-1.TMAP	0.056583	0	0	0
V202004553-1.TMAP	0.392754	0	0	0
V202004554-1.TMAP	0.073165	0	0	0
V202004555-1.TMAP	0.030226	0	0	0
V202004556-1.TMAP	0.100851	0	0	0
V202004557-1.TMAP	0.116106	0	0	0
L202010861.TMAP	0.264598	0	0	0
L202010862.TMAP	0.168072	0	0	0
L202010863.TMAP	0.012133	0	0	0
L202010864.TMAP	0.057586	0	0	0
L202010865.TMAP	0.063903	0	0	0
L202010866.TMAP	0.070916	0	0	0
L202010867.TMAP	0.199442	0	0	0
L202010868.TMAP	0.087218	0	0	0
L202010869.TMAP	0.07843	0	0	0
L202010870.TMAP	0.092537	0	0	0
L202010871.TMAP	0.325842	0	0	0
L202010872.TMAP	0.084917	0	0	0
L202010873.TMAP	0.071081	0	0	0
L202010874.TMAP	0.432402	0	0	0
L202010875.TMAP	0.338434	0	0	0
L202010876.TMAP	0.042742	0	0	0
L202010877.TMAP	0.126606	0	0	0
L202010878.TMAP	0.028157	0	0	0
L202010879.TMAP	0.27632	0	0	0
L202010880.TMAP	0.028087	0	0	0
L202010881.TMAP	0.061818	0	0	0
L202010882.TMAP	0.107743	0	0	0
L202010883.TMAP	0.218623	0	0	0
L202010884.TMAP	0.139176	0	0	0
L202010885.TMAP	0.071823	0	0	0
L202010886.TMAP	0.035546	0	0	0
L202010887.TMAP	0.094008	0	0	0
L202010888.TMAP	0.168103	0	0	0
L202010889.TMAP	0.03603	0	0	0
L202010890.TMAP	0.291522	0	0	0
L202010891.TMAP	0.117658	0	0	0
L202010892.TMAP	0.020974	0	0	0
L202010893.TMAP	0.084469	0	0	0
L202010894.TMAP	0.119892	0	0	0
L202010895.TMAP	0.048228	0	0	0
L202010896.TMAP	0.042086	0	0	0
L202010897.TMAP	0.077276	0	0	0
L202010898.TMAP	0.620486	0	0	0
L202010900.TMAP	0.04038	0	0	0
L202010901.TMAP	0.08788	0	0	0
L202010902.TMAP	0.034069	0	0	0
L202010903.TMAP	0.151734	0	0	0
L202010904.TMAP	0.083561	0	0	0
L202010905.TMAP	0.034925	0	0	0
L202010906.TMAP	0.085654	0	0	0
L202010907.TMAP	0.119232	0	0	0
L202010908.TMAP	0.070484	0	0	0
L202010909.TMAP	0.055312	0	0	0
L202010910.TMAP	0.044356	0	0	0
L202010911.TMAP	0.078651	0	0	0
L202010912.TMAP	0.145363	0	0	0
L202010913.TMAP	0.048435	0	0	0
L202010914.TMAP	0.296705	0	0	0
L202010916.TMAP	0.148871	0	0	0
L202010917.TMAP	0.094127	0	0	0
V202004561-1.TMAP	0.042123	0	0	0
V202004562-1.TMAP	0.077519	0	0	0
V202004563-1.TMAP	0.271831	0	0	0
V202004564-1.TMAP	0.063795	0	0	0
V202004566-1.TMAP	0.069299	0	0	0
V202004567-1.TMAP	0.032685	0	0	0
V202004568-1.TMAP	0.074671	0	0	0
V202004569-1.TMAP	0.216243	0	0	0
V202004570-1.TMAP	0.251055	0	0	0
V202004571-1.TMAP	0.164805	0	0	0
V202004572-1.TMAP	0.105739	0	0	0
V202004573-1.TMAP	0.046096	0	0	0
V202004574-1.TMAP	0.067432	0	0	0
V202004575-1.TMAP	0.106228	0	0	0
V202004576-1.TMAP	0.571957	0	0	0
V202004577-1.TMAP	0.09844	0	0	0
V202004578-1.TMAP	0.243465	0	0	0
V202004579-1.TMAP	0.228913	0	0	0
V202004580-1.TMAP	0.096497	0	0	0
V202004581-1.TMAP	0.064716	0	0	0
V202004582-1.TMAP	0.193116	0	0	0
V202004583-1.TMAP	0.044373	0	0	0
V202004584-1.TMAP	0.370607	0	0	0
V202004585-1.TMAP	0.029411	0	0	0
V202004586-1.TMAP	0.184134	0	0	0
V202004587-1.TMAP	0.183351	0	0	0
V202004588-1.TMAP	0.484232	0	0	0
V202004589-1.TMAP	0.070325	0	0	0
L202010919.TMAP	0.031053	0	0	0
L202010920.TMAP	0.461784	0	0	0
L202010921.TMAP	0.294876	0	0	0
L202010922.TMAP	0.014088	0	0	0
L202010923.TMAP	0.359498	0	0	0
L202010924.TMAP	0.048152	0	0	0
L202010925.TMAP	0.249357	0	0	0
L202010926.TMAP	0.623328	0	0	0
L202010927.TMAP	0.092922	0	0	0
L202010928.TMAP	0.519743	0	0	0
L202010929.TMAP	0.179081	0	0	0
L202010930.TMAP	0.247489	0	0	0
L202010931.TMAP	0.074257	0	0	0
L202010932.TMAP	0.288951	0	0	0
L202010933.TMAP	0.088613	0	0	0
L202010934.TMAP	0.204771	0	0	0
L202010935.TMAP	0.042493	0	0	0
L202010936.TMAP	0.132892	0	0	0
L202010937.TMAP	0.437418	0	0	0
L202010938.TMAP	0.269082	0	0	0
L202010939.TMAP	0.141452	0	0	0
L202010940.TMAP	0.200192	0	0	0
L202010941.TMAP	0.036797	0	0	0
L202010942.TMAP	0.274935	0	0	0
L202010943.TMAP	0.382278	0	0	0
L202010945.TMAP	0.587574	0	0	0
L202010946.TMAP	0.189334	0	0	0
L202010947.TMAP	0.107147	0	0	0
L202010948.TMAP	0.100438	0	0	0
L202010949.TMAP	0.234123	0	0	0
L202010950.TMAP	0.210775	0	0	0
L202010951.TMAP	0.504001	0	0	0
L202010952.TMAP	0.533986	0	0	0
L202010953.TMAP	0.011171	0	0	0
L202010954.TMAP	0.237614	0	0	0
L202010955.TMAP	0.609559	0	0	0
L202010957.TMAP	0.050627	0	0	0
L202010958.TMAP	0.051038	0	0	0
L202010959.TMAP	0.247647	0	0	0
L202010960.TMAP	0.107767	0	0	0
L202010961.TMAP	0.66404	0	0	0
L202010963.TMAP	0.143986	0	0	0
L202010964.TMAP	0.163815	0	0	0
L202010965.TMAP	0.122816	0	0	0
L202010966.TMAP	0.172465	0	0	0
L202010969.TMAP	0.155571	0	0	0
L202010970.TMAP	0.028684	0	0	0
L202010971.TMAP	0.685326	0	0	0
L202010973.TMAP	0.458801	0	0	0
V202004593-1.TMAP	0.183448	0	0	0
V202004594-1.TMAP	0.087646	0	0	0
V202004595-1.TMAP	0.096443	0	0	0
V202004596-1.TMAP	0.054849	0	0	0
V202004597-1.TMAP	0.333322	0	0	0
V202004598-1.TMAP	0.036006	0	0	0
V202004599-1.TMAP	0.042347	0	0	0
V202004600-1.TMAP	0.263256	0	0	0
V202004601-1.TMAP	0.234504	0	0	0
V202004607-4.TMAP	0.073736	0	0	0
V202004608-4.TMAP	0.125514	0	0	0
V202004609-4.TMAP	0.252518	0	0	0
V202004610-4.TMAP	0.22994	0	0	0
V202004611-4.TMAP	0.091934	0	0	0
V202004612-4.TMAP	0.234843	0	0	0
V202004613-4.TMAP	0.154174	0	0	0
V202004614-4.TMAP	0.120991	0	0	0
V202004616.TMAP	0.15759	0	0	0
V202004617.TMAP	0.082284	0	0	0
V202004618.TMAP	0.442395	0	0	0
V202004619.TMAP	0.441796	0	0	0
V202004620.TMAP	0.112866	0	0	0
V202004621.TMAP	0.508695	0	0	0
V202004622.TMAP	0.096216	0	0	0
V202004623.TMAP	0.083434	0	0	0
V202004624.TMAP	0.094395	0	0	0
V202004625.TMAP	0.018612	0	0	0
V202004626.TMAP	0.157614	0	0	0
V202004627.TMAP	0.049366	0	0	0
V202004628.TMAP	0.060047	0	0	0
V202004629.TMAP	0.345974	0	0	0
V202004630.TMAP	0.328771	0	0	0
V202004631.TMAP	0.101069	0	0	0
V202004632.TMAP	0.096139	0	0	0
V202004633.TMAP	0.128359	0	0	0
B2001950-5.TMAP	0.092126	0	0	0
B2001951-5.TMAP	0.012746	0	0	0
B2001952-5.TMAP	0.428178	0	0	0
B2001953-5.TMAP	0.089295	0	0	0
B2001954-5.TMAP	0.012733	0	0	0
B2001955-5.TMAP	0.099278	0	0	0
B2001956-5.TMAP	0.104406	0	0	0
B2001957-5.TMAP	0.503462	0	0	0
B2001959-5.TMAP	0.085539	0	0	0
B2001960-5.TMAP	0.036036	0	0	0
B2001962-5.TMAP	0.023883	0	0	0
B2001963-5.TMAP	0.041156	0	0	0
B2001964-5.TMAP	0.022538	0	0	0
B2001965-5.TMAP	0.080558	0	0	0
B2001966-5.TMAP	0.055816	0	0	0
B2001967-5.TMAP	0.036677	0	0	0
B2001969-5.TMAP	0.071345	0	0	0
V202004635.TMAP	0.322396	0	0	0
V202004636.TMAP	0.153567	0	0	0
V202004637.TMAP	0.093689	0	0	0
V202004638.TMAP	0.158614	0	0	0
V202004639.TMAP	0.586452	0	0	0
V202004641.TMAP	0.097874	0	0	0
V202004642.TMAP	0.114439	0	0	0
V202004643.TMAP	0.166523	0	0	0
V202004644.TMAP	0.204072	0	0	0
V202004645.TMAP	0.237534	0	0	0
V202004647.TMAP	0.442187	0	0	0
V202004649.TMAP	0.095714	0	0	0
V202004651.TMAP	0.196692	0	0	0
V202004652.TMAP	0.140634	0	0	0
V202004653.TMAP	0.11732	0	0	0
V202004654.TMAP	0.286907	0	0	0
V202004655.TMAP	0.087408	0	0	0
V202004656.TMAP	0.191209	0	0	0
V202004657.TMAP	0.077917	0	0	0
V202004658.TMAP	0.064518	0	0	0
V202004659.TMAP	0.461711	0	0	0
V202004660.TMAP	0.071033	0	0	0
V202004661.TMAP	0.103819	0	0	0
V202004662.TMAP	0.170975	0	0	0
V202004663.TMAP	0.530253	0	0	0
V202004664.TMAP	0.350525	0	0	0
V202004665.TMAP	0.105054	0	0	0
V202004666.TMAP	0.326607	0	0	0
V202004667.TMAP	0.153877	0	0	0
V202004668.TMAP	0.418452	0	0	0
V202004669.TMAP	0.184109	0	0	0
V202004670.TMAP	0.632993	0	0	0
V202004671.TMAP	0.133699	0	0	0
V202004672.TMAP	0.147001	0	0	0
V202004673.TMAP	0.6977	0	0	0
V202004678.TMAP	0.34625	0	0	0
V202004679.TMAP	0.040733	0	0	0
L202010976.TMAP	0.123135	0	0	0
L202010977.TMAP	0.133237	0	0	0
L202010978.TMAP	0.098691	0	0	0
L202010979.TMAP	0.374472	0	0	0
L202010980.TMAP	0.160294	0	0	0
L202010981.TMAP	0.245345	0	0	0
L202010982.TMAP	0.666896	0	0	0
L202010983.TMAP	0.121053	0	0	0
L202010984.TMAP	0.218992	0	0	0
L202010985.TMAP	0.251386	0	0	0
L202010986.TMAP	0.057024	0	0	0
L202010989.TMAP	0.498064	0	0	0
L202010990.TMAP	0.301219	0	0	0
L202010991.TMAP	0.202017	0	0	0
L202010992.TMAP	0.325038	0	0	0
L202010993.TMAP	0.039471	0	0	0
L202010994.TMAP	0.55554	0	0	0
L202010995.TMAP	0.460189	0	0	0
L202010996.TMAP	0.189016	0	0	0
L202010997.TMAP	0.149323	0	0	0
L202010998.TMAP	0.207642	0	0	0
L202010999.TMAP	0.53213	0	0	0
L202011000.TMAP	0.564254	0	0	0
L202011001.TMAP	0.102111	0	0	0
L202011002.TMAP	0.262732	0	0	0
L202011003.TMAP	0.587755	0	0	0
L202011004.TMAP	0.053348	0	0	0
L202011005.TMAP	0.431936	0	0	0
L202011006.TMAP	0.176612	0	0	0
L202011007.TMAP	0.223191	0	0	0
L202011008.TMAP	0.271948	0	0	0
L202011009.TMAP	0.031738	0	0	0
L202011010.TMAP	0.227543	0	0	0
L202011011.TMAP	0.460729	0	0	0
L202011012.TMAP	0.129016	0	0	0
L202011014.TMAP	0.244171	0	0	0
L202011015.TMAP	0.172388	0	0	0
L202011016.TMAP	0.560809	0	0	0
L202011017.TMAP	0.358938	0	0	0
L202011018.TMAP	0.391892	0	0	0
L202011019.TMAP	0.10462	0	0	0
L202011020.TMAP	0.062702	0	0	0
L202011021.TMAP	0.321529	0	0	0
L202011022.TMAP	0.451429	0	0	0
L202011023.TMAP	0.019828	0	0	0
L202011024.TMAP	0.077259	0	0	0
L202011025.TMAP	0.577999	0	0	0
L202011026.TMAP	0.610319	0	0	0
L202011027.TMAP	0.47861	0	0	0
L202011028.TMAP	0.534174	0	0	0
L202011029.TMAP	0.140159	0	0	0
L202011030.TMAP	0.346773	0	0	0
L202011031.TMAP	0.062821	0	0	0
L202011032.TMAP	0.374574	0	0	0
L202011033.TMAP	0.080143	0	0	0
L202011034.TMAP	0.325191	0	0	0
L202011035.TMAP	0.299383	0	0	0
L202011036.TMAP	0.139031	0	0	0
L202011037.TMAP	0.096494	0	0	0
L202011038.TMAP	0.405551	0	0	0
L202011039.TMAP	0.442096	0	0	0
L202011040.TMAP	0.135513	0	0	0
L202011041.TMAP	0.282318	0	0	0
L202011042.TMAP	0.095937	0	0	0
L202011043.TMAP	0.230909	0	0	0
L202011044.TMAP	0.103077	0	0	0
L202011045.TMAP	0.124847	0	0	0
L202011046.TMAP	0.420263	0	0	0
L202011047.TMAP	0.218822	0	0	0
L202011048.TMAP	0.400719	0	0	0
L202011049.TMAP	0.312695	0	0	0
L202011050.TMAP	0.166036	0	0	0
L202011051.TMAP	0.100826	0	0	0
B2001970-1.TMAP	0.097957	0	0	0
B2001971-1.TMAP	0.03765	0	0	0
B2001972-1.TMAP	0.085683	0	0	0
B2001973-1.TMAP	0.071113	0	0	0
B2001974-1.TMAP	0.088679	0	0	0
B2001975-1.TMAP	0.317273	0	0	0
B2001976-1.TMAP	0.479439	0	0	0
B2001977-1.TMAP	0.058621	0	0	0
B2001978-1.TMAP	0.079347	0	0	0
B2001979-1.TMAP	0.224074	0	0	0
B2001980-1.TMAP	0.352135	0	0	0
B2001981-1.TMAP	0.024464	0	0	0
B2001982-1.TMAP	0.10739	0	0	0
B2001983-1.TMAP	0.524023	0	0	0
B2001984-1.TMAP	0.1331	0	0	0
B2001985-1.TMAP	0.022214	0	0	0
B2001987-1.TMAP	0.322095	0	0	0
B2001988-1.TMAP	0.117717	0	0	0
B2001989-1.TMAP	0.086614	0	0	0
B2001990-1.TMAP	0.15097	0	0	0
B2001991-1.TMAP	0.186227	0	0	0
B2001992-1.TMAP	0.201553	0	0	0
B2001986.TMAP	0.107127	0	0	0
B2001994-1.TMAP	0.014736	0	0	0
B2001995-1.TMAP	0.635255	0	0	0
B2001996-1.TMAP	0.055592	0	0	0
B2001997-1.TMAP	0.042741	0	0	0
B2001999-4.TMAP	0.062648	0	0	0
B2002000-4.TMAP	0.393639	0	0	0
B2002001-4.TMAP	0.0378	0	0	0
L202011053.TMAP	0.086313	0	0	0
L202011054.TMAP	0.114155	0	0	0
L202011055.TMAP	0.061612	0	0	0
L202011056.TMAP	0.100092	0	0	0
L202011057.TMAP	0.184264	0	0	0
L202011058.TMAP	0.109109	0	0	0
L202011059.TMAP	0.233075	0	0	0
L202011060.TMAP	0.056385	0	0	0
L202011061.TMAP	0.0809	0	0	0
L202011062.TMAP	0.040547	0	0	0
L202011063.TMAP	0.191923	0	0	0
L202011064.TMAP	0.04546	0	0	0
L202011065.TMAP	0.089577	0	0	0
L202011066.TMAP	0.093427	0	0	0
L202011067.TMAP	0.061682	0	0	0
L202011068.TMAP	0.154751	0	0	0
L202011069.TMAP	0.08832	0	0	0
L202011071.TMAP	0.292753	0	0	0
L202011072.TMAP	0.13481	0	0	0
L202011073.TMAP	0.600251	0	0	0
L202011074.TMAP	0.148303	0	0	0
L202011075.TMAP	0.07481	0	0	0
L202011076.TMAP	0.099803	0	0	0
L202011077.TMAP	0.09216	0	0	0
L202011078.TMAP	0.140495	0	0	0
L202011079.TMAP	0.062883	0	0	0
L202011080.TMAP	0.102322	0	0	0
L202011081.TMAP	0.044819	0	0	0
L202011082.TMAP	0.110038	0	0	0
L202011083.TMAP	0.181496	0	0	0
L202011084.TMAP	0.050685	0	0	0
L202011086.TMAP	0.20708	0	0	0
L202011087.TMAP	0.06537	0	0	0
L202011088.TMAP	0.072559	0	0	0
L202011089.TMAP	0.162048	0	0	0
L202011090.TMAP	0.096319	0	0	0
L202011091.TMAP	0.054047	0	0	0
L202011092.TMAP	0.012367	0	0	0
L202011093.TMAP	0.046838	0	0	0
L202011094.TMAP	0.030927	0	0	0
L202011095.TMAP	0.026065	0	0	0
L202011096.TMAP	0.136696	0	0	0
L202011097.TMAP	0.019188	0	0	0
L202011098.TMAP	0.054681	0	0	0
L202011099.TMAP	0.04439	0	0	0
L202011100.TMAP	0.060583	0	0	0
L202011101.TMAP	0.044257	0	0	0
L202011102.TMAP	0.171736	0	0	0
V202004682.TMAP	0.67991	0	0	0
V202004683.TMAP	0.301459	0	0	0
V202004684.TMAP	0.162428	0	0	0
V202004685.TMAP	0.264689	0	0	0
V202004686.TMAP	0.398229	0	0	0
V202004687.TMAP	0.094352	0	0	0
V202004688.TMAP	0.070495	0	0	0
V202004689.TMAP	0.262016	0	0	0
V202004690.TMAP	0.145074	0	0	0
V202004691.TMAP	0.356024	0	0	0
V202004692.TMAP	0.130522	0	0	0
V202004693.TMAP	0.053516	0	0	0
V202004694.TMAP	0.056981	0	0	0
V202004695.TMAP	0.294643	0	0	0
V202004696.TMAP	0.310418	0	0	0
V202004697.TMAP	0.2517	0	0	0
V202004698.TMAP	0.146725	0	0	0
V202004699.TMAP	0.203147	0	0	0
V202004700.TMAP	0.160997	0	0	0
V202004702.TMAP	0.131533	0	0	0
V202004703.TMAP	0.266132	0	0	0
V202004705.TMAP	0.623686	0	0	0
V202004706.TMAP	0.158401	0	0	0
V202004707.TMAP	0.280537	0	0	0
V202004708.TMAP	0.098947	0	0	0
V202004709.TMAP	0.599403	0	0	0
V202004710.TMAP	0.140642	0	0	0
V202004711.TMAP	0.040806	0	0	0
V202004712.TMAP	0.254468	0	0	0
V202004713.TMAP	0.513882	0	0	0
V202004714.TMAP	0.025318	0	0	0
V202004715.TMAP	0.307822	0	0	0
V202004716.TMAP	0.102607	0	0	0
V202004717.TMAP	0.095919	0	0	0
V202004718.TMAP	0.1876	0	0	0
V202004719.TMAP	0.303649	0	0	0
B2002002-4.TMAP	0.294867	0	0	0
B2002003-4.TMAP	0.147878	0	0	0
B2002004-4.TMAP	0.44407	0	0	0
B2002005-4.TMAP	0.140321	0	0	0
B2002006-4.TMAP	0.13281	0	0	0
B2002007-4.TMAP	0.267538	0	0	0
B2002008-1.TMAP	0.593395	0	0	0
B2002009-1.TMAP	0.10486	0	0	0
B2002011-1.TMAP	0.145051	0	0	0
B2002012-1.TMAP	0.496129	0	0	0
B2002013-1.TMAP	0.225684	0	0	0
B2002014-1.TMAP	0.485659	0	0	0
B2002015-1.TMAP	0.155869	0	0	0
L202011103.TMAP	0.154102	0	0	0
L202011106.TMAP	0.681921	0	0	0
L202011107.TMAP	0.032695	0	0	0
L202011108.TMAP	0.024859	0	0	0
L202011109.TMAP	0.089911	0	0	0
L202011110.TMAP	0.020212	0	0	0
L202011111.TMAP	0.048939	0	0	0
L202011112.TMAP	0.063263	0	0	0
L202011113.TMAP	0.179603	0	0	0
L202011114.TMAP	0.227049	0	0	0
L202011115.TMAP	0.209477	0	0	0
L202011117.TMAP	0.044757	0	0	0
L202011118.TMAP	0.31004	0	0	0
L202011119.TMAP	0.071829	0	0	0
L202011120.TMAP	0.200154	0	0	0
L202011121.TMAP	0.05225	0	0	0
L202011122.TMAP	0.435183	0	0	0
L202011123.TMAP	0.052987	0	0	0
L202011124.TMAP	0.204541	0	0	0
L202011125.TMAP	0.172814	0	0	0
L202011126.TMAP	0.015124	0	0	0
L202011127.TMAP	0.051374	0	0	0
L202011128.TMAP	0.017929	0	0	0
L202011131.TMAP	0.13564	0	0	0
L202011132.TMAP	0.604682	0	0	0
L202011133.TMAP	0.013411	0	0	0
L202011134.TMAP	0.027589	0	0	0
L202011135.TMAP	0.362758	0	0	0
L202011136.TMAP	0.06207	0	0	0
L202011137.TMAP	0.072788	0	0	0
L202011138.TMAP	0.109507	0	0	0
L202011139.TMAP	0.049359	0	0	0
V202004725.TMAP	0.421875	0	0	0
V202004726.TMAP	0.044501	0	0	0
V202004727.TMAP	0.365432	0	0	0
V202004728.TMAP	0.694296	0	0	0
V202004729.TMAP	0.538226	0	0	0
V202004730.TMAP	0.137106	0	0	0
V202004731.TMAP	0.230726	0	0	0
V202004732.TMAP	0.495538	0	0	0
V202004733.TMAP	0.028279	0	0	0
V202004734.TMAP	0.170451	0	0	0
V202004735.TMAP	0.044378	0	0	0
V202004736.TMAP	0.391398	0	0	0
V202004737.TMAP	0.132199	0	0	0
V202004738.TMAP	0.1352	0	0	0
V202004739.TMAP	0.091021	0	0	0
V202004740.TMAP	0.079276	0	0	0
V202004741.TMAP	0.54071	0	0	0
V202004742.TMAP	0.540037	0	0	0
V202004743.TMAP	0.344679	0	0	0
V202004744.TMAP	0.295745	0	0	0
V202004745.TMAP	0.442895	0	0	0
V202004746.TMAP	0.039077	0	0	0
V202004747.TMAP	0.143406	0	0	0
V202004748.TMAP	0.108689	0	0	0
V202004749.TMAP	0.095125	0	0	0
V202004750.TMAP	0.14455	0	0	0
V202004751.TMAP	0.243822	0	0	0
V202004752.TMAP	0.105839	0	0	0
V202004753.TMAP	0.153831	0	0	0
V202004754.TMAP	0.141643	0	0	0
V202004755.TMAP	0.177386	0	0	0
V202004756.TMAP	0.144468	0	0	0
V202004759.TMAP	0.303866	0	0	0
V202004760.TMAP	0.123847	0	0	0
V202004761.TMAP	0.047525	0	0	0
V202004762.TMAP	0.040304	0	0	0
V202004763.TMAP	0.074512	0	0	0
V202004764.TMAP	0.017972	0	0	0
V202004765.TMAP	0.315328	0	0	0
V202004766.TMAP	0.485854	0	0	0
V202004767.TMAP	0.01822	0	0	0
V202004768.TMAP	0.253804	0	0	0
V202004769.TMAP	0.027829	0	0	0
V202004770.TMAP	0.019842	0	0	0
V202004771.TMAP	0.166822	0	0	0
V202004772.TMAP	0.279145	0	0	0
V202004773.TMAP	0.320642	0	0	0
V202004774.TMAP	0.104662	0	0	0
V202004775.TMAP	0.143174	0	0	0
V202004776.TMAP	0.180065	0	0	0
V202004777.TMAP	0.053033	0	0	0
V202004778.TMAP	0.043393	0	0	0
V202004779.TMAP	0.033985	0	0	0
V202004780.TMAP	0.11362	0	0	0
V202004781.TMAP	0.103895	0	0	0
V202004782.TMAP	0.142943	0	0	0
V202004783.TMAP	0.10254	0	0	0
V202004784.TMAP	0.027058	0	0	0
V202004785.TMAP	0.08357	0	0	0
L202011140.TMAP	0.19554	0	0	0
L202011141.TMAP	0.051681	0	0	0
L202011142.TMAP	0.04647	0	0	0
L202011143.TMAP	0.074071	0	0	0
L202011144.TMAP	0.04031	0	0	0
L202011145.TMAP	0.044316	0	0	0
L202011146.TMAP	0.316674	0	0	0
L202011147.TMAP	0.053911	0	0	0
L202011148.TMAP	0.049062	0	0	0
L202011149.TMAP	0.416941	0	0	0
L202011150.TMAP	0.063212	0	0	0
L202011151.TMAP	0.037546	0	0	0
L202011152.TMAP	0.078384	0	0	0
L202011153.TMAP	0.051666	0	0	0
L202011154.TMAP	0.03172	0	0	0
L202011155.TMAP	0.046452	0	0	0
L202011156.TMAP	0.231763	0	0	0
L202011157.TMAP	0.568523	0	0	0
L202011158.TMAP	0.037349	0	0	0
V202004793.TMAP	0.12273	0	0	0
V202004794.TMAP	0.045384	0	0	0
V202004796.TMAP	0.528199	0	0	0
V202004797.TMAP	0.216847	0	0	0
V202004798.TMAP	0.252597	0	0	0
V202004799.TMAP	0.104677	0	0	0
V202004800.TMAP	0.054576	0	0	0
V202004801.TMAP	0.049803	0	0	0
V202004802.TMAP	0.057647	0	0	0
V202004803.TMAP	0.091794	0	0	0
V202004804.TMAP	0.083427	0	0	0
V202004805.TMAP	0.29532	0	0	0
V202004806.TMAP	0.246273	0	0	0
V202004807.TMAP	0.041999	0	0	0
V202004808.TMAP	0.147209	0	0	0
V202004809.TMAP	0.082232	0	0	0
V202004810.TMAP	0.092993	0	0	0
V202004811.TMAP	0.08621	0	0	0
V202004812.TMAP	0.03293	0	0	0
V202004813.TMAP	0.063211	0	0	0
V202004814.TMAP	0.140347	0	0	0
V202004815.TMAP	0.080854	0	0	0
V202004816.TMAP	0.085093	0	0	0
V202004817.TMAP	0.028715	0	0	0
V202004818.TMAP	0.04501	0	0	0
V202004820.TMAP	0.447968	0	0	0
V202004821.TMAP	0.073663	0	0	0
V202004822.TMAP	0.095888	0	0	0
V202004823.TMAP	0.139575	0	0	0
V202004824.TMAP	0.112451	0	0	0
V202004825.TMAP	0.063327	0	0	0
V202004826.TMAP	0.079971	0	0	0
V202004827.TMAP	0.017005	0	0	0
V202004828.TMAP	0.070666	0	0	0
L202011160.TMAP	0.091401	0	0	0
L202011161.TMAP	0.042603	0	0	0
L202011162.TMAP	0.02612	0	0	0
L202011163.TMAP	0.085585	0	0	0
L202011164.TMAP	0.037921	0	0	0
L202011165.TMAP	0.065211	0	0	0
L202011166.TMAP	0.022644	0	0	0
L202011167.TMAP	0.026197	0	0	0
L202011168.TMAP	0.121704	0	0	0
L202011169.TMAP	0.319884	0	0	0
L202011170.TMAP	0.044185	0	0	0
L202011171.TMAP	0.031057	0	0	0
L202011172.TMAP	0.328932	0	0	0
L202011173.TMAP	0.246731	0	0	0
L202011174.TMAP	0.476347	0	0	0
L202011175.TMAP	0.064364	0	0	0
L202011176.TMAP	0.052826	0	0	0
L202011178.TMAP	0.158326	0	0	0
L202011179.TMAP	0.070483	0	0	0
L202011180.TMAP	0.049974	0	0	0
L202011181.TMAP	0.090564	0	0	0
L202011182.TMAP	0.18614	0	0	0
L202011183.TMAP	0.019435	0	0	0
L202011184.TMAP	0.027039	0	0	0
L202011185.TMAP	0.155194	0	0	0
L202011186.TMAP	0.043131	0	0	0
L202011187.TMAP	0.085213	0	0	0
L202011188.TMAP	0.091167	0	0	0
L202011189.TMAP	0.058585	0	0	0
L202011190.TMAP	0.054815	0	0	0
L202011191.TMAP	0.025612	0	0	0
L202011192.TMAP	0.027545	0	0	0
L202011193.TMAP	0.052208	0	0	0
L202011194.TMAP	0.154693	0	0	0
L202011195.TMAP	0.160037	0	0	0
L202011196.TMAP	0.080074	0	0	0
L202011197.TMAP	0.074717	0	0	0
L202011198.TMAP	0.061011	0	0	0
L202011199.TMAP	0.593666	0	0	0
L202011200.TMAP	0.046834	0	0	0
L202011201.TMAP	0.191552	0	0	0
L202011202.TMAP	0.094373	0	0	0
L202011203.TMAP	0.0522	0	0	0
L202011204.TMAP	0.190203	0	0	0
L202011205.TMAP	0.104496	0	0	0
L202011206.TMAP	0.039154	0	0	0
L202011207.TMAP	0.110275	0	0	0
L202011208.TMAP	0.108293	0	0	0
L202011209.TMAP	0.128078	0	0	0
L202011210.TMAP	0.025287	0	0	0
L202011211.TMAP	0.216361	0	0	0
L202011212.TMAP	0.084877	0	0	0
L202011213.TMAP	0.032177	0	0	0
L202011214.TMAP	0.052746	0	0	0
L202011215.TMAP	0.119489	0	0	0
L202011216.TMAP	0.056243	0	0	0
L202011217.TMAP	0.095	0	0	0
L202011218.TMAP	0.024139	0	0	0
L202011219.TMAP	0.071967	0	0	0
L202011220.TMAP	0.037532	0	0	0
L202011221.TMAP	0.037838	0	0	0
L202011222.TMAP	0.026877	0	0	0
L202011223.TMAP	0.037457	0	0	0
L202011224.TMAP	0.091904	0	0	0
L202011225.TMAP	0.060938	0	0	0
L202011226.TMAP	0.074452	0	0	0
L202011227.TMAP	0.119362	0	0	0
L202011228.TMAP	0.084612	0	0	0
L202011230.TMAP	0.113533	0	0	0
L202011231.TMAP	0.087029	0	0	0
L202011232.TMAP	0.051698	0	0	0
L202011233.TMAP	0.632309	0	0	0
L202011234.TMAP	0.122877	0	0	0
B2002016-4.TMAP	0.266651	0	0	0
B2002018-1.TMAP	0.043149	0	0	0
B2002019-1.TMAP	0.056032	0	0	0
B2002020-1.TMAP	0.073327	0	0	0
B2002021-4.TMAP	0.624784	0	0	0
B2002022-4.TMAP	0.393198	0	0	0
B2002023-4.TMAP	0.108437	0	0	0
B2002024-4.TMAP	0.237874	0	0	0
B2002025-4.TMAP	0.033999	0	0	0
B2002026-4.TMAP	0.369427	0	0	0
B2002027-4.TMAP	0.625057	0	0	0
B2002028-4.TMAP	0.542436	0	0	0
B2002029-4.TMAP	0.161317	0	0	0
B2002030-4.TMAP	0.085139	0	0	0
B2002031-4.TMAP	0.091989	0	0	0
B2002032-1.TMAP	0.134035	0	0	0
L202011235.TMAP	0.620586	0	0	0
L202011236.TMAP	0.037804	0	0	0
L202011237.TMAP	0.287674	0	0	0
L202011238.TMAP	0.39558	0	0	0
L202011239.TMAP	0.060443	0	0	0
L202011240.TMAP	0.171271	0	0	0
L202011241.TMAP	0.134387	0	0	0
L202011242.TMAP	0.613698	0	0	0
L202011243.TMAP	0.152264	0	0	0
L202011244.TMAP	0.084042	0	0	0
L202011245.TMAP	0.489636	0	0	0
L202011246.TMAP	0.074068	0	0	0
L202011247.TMAP	0.103871	0	0	0
L202011248.TMAP	0.061486	0	0	0
L202011249.TMAP	0.106305	0	0	0
L202011250.TMAP	0.034315	0	0	0
L202011251.TMAP	0.130024	0	0	0
L202011252.TMAP	0.120011	0	0	0
L202011253.TMAP	0.048142	0	0	0
L202011254.TMAP	0.049502	0	0	0
L202011255.TMAP	0.026213	0	0	0
L202011256.TMAP	0.144089	0	0	0
L202011257.TMAP	0.026179	0	0	0
L202011258.TMAP	0.091212	0	0	0
L202011259.TMAP	0.141242	0	0	0
L202011260.TMAP	0.201193	0	0	0
L202011261.TMAP	0.163555	0	0	0
L202011262.TMAP	0.042693	0	0	0
L202011263.TMAP	0.030719	0	0	0
L202011264.TMAP	0.027076	0	0	0
L202011265.TMAP	0.364544	0	0	0
L202011266.TMAP	0.048793	0	0	0
L202011267.TMAP	0.023823	0	0	0
L202011268.TMAP	0.085438	0	0	0
L202011269.TMAP	0.068465	0	0	0
L202011270.TMAP	0.17718	0	0	0
L202011271.TMAP	0.066169	0	0	0
L202011272.TMAP	0.054448	0	0	0
L202011273.TMAP	0.028508	0	0	0
L202011274.TMAP	0.490083	0	0	0
L202011275.TMAP	0.381555	0	0	0
L202011276.TMAP	0.051263	0	0	0
L202011277.TMAP	0.09859	0	0	0
L202011278.TMAP	0.050046	0	0	0
L202011279.TMAP	0.098597	0	0	0
L202011280.TMAP	0.100866	0	0	0
L202011281.TMAP	0.07146	0	0	0
L202011282.TMAP	0.021388	0	0	0
L202011283.TMAP	0.064059	0	0	0
L202011284.TMAP	0.010913	0	0	0
L202011285.TMAP	0.095863	0	0	0
L202011286.TMAP	0.066416	0	0	0
L202011287.TMAP	0.045573	0	0	0
L202011288.TMAP	0.021126	0	0	0
L202011289.TMAP	0.495687	0	0	0
L202011290.TMAP	0.28583	0	0	0
L202011291.TMAP	0.076501	0	0	0
L202011292.TMAP	0.062715	0	0	0
L202011293.TMAP	0.027996	0	0	0
L202011294.TMAP	0.044639	0	0	0
L202011295.TMAP	0.024825	0	0	0
V202004835.TMAP	0.111187	0	0	0
V202004836.TMAP	0.154605	0	0	0
V202004837.TMAP	0.107913	0	0	0
V202004838.TMAP	0.08636	0	0	0
V202004839.TMAP	0.054592	0	0	0
V202004841.TMAP	0.022542	0	0	0
V202004842.TMAP	0.032206	0	0	0
V202004843.TMAP	0.087606	0	0	0
V202004844.TMAP	0.058249	0	0	0
V202004845.TMAP	0.046666	0	0	0
V202004846.TMAP	0.184275	0	0	0
V202004847.TMAP	0.200556	0	0	0
V202004848.TMAP	0.204182	0	0	0
V202004849.TMAP	0.067384	0	0	0
V202004850.TMAP	0.084421	0	0	0
V202004851.TMAP	0.049219	0	0	0
V202004853.TMAP	0.082641	0	0	0
V202004854.TMAP	0.08109	0	0	0
V202004855.TMAP	0.144525	0	0	0
V202004856.TMAP	0.019651	0	0	0
V202004857.TMAP	0.138473	0	0	0
V202004858.TMAP	0.057734	0	0	0
V202004859.TMAP	0.156745	0	0	0
V202004860.TMAP	0.201674	0	0	0
V202004861.TMAP	0.169554	0	0	0
V202004862.TMAP	0.029313	0	0	0
V202004863.TMAP	0.118994	0	0	0
V202004864.TMAP	0.1324	0	0	0
V202004865.TMAP	0.035481	0	0	0
V202004866.TMAP	0.094518	0	0	0
V202004870.TMAP	0.13914	0	0	0
V202004871.TMAP	0.298732	0	0	0
V202004872.TMAP	0.061393	0	0	0
V202004873.TMAP	0.164343	0	0	0
V202004874.TMAP	0.390442	0	0	0
V202004875.TMAP	0.037761	0	0	0
V202004876.TMAP	0.054792	0	0	0
V202004877.TMAP	0.047388	0	0	0
V202004878.TMAP	0.03342	0	0	0
V202004879.TMAP	0.100795	0	0	0
V202004880.TMAP	0.047298	0	0	0
V202004881.TMAP	0.056756	0	0	0
V202004882.TMAP	0.058102	0	0	0
V202004883.TMAP	0.39525	0	0	0
B2002034-4.TMAP	0.12369	0	0	0
B2002035-4.TMAP	0.124539	0	0	0
B2002036-4.TMAP	0.474309	0	0	0
B2002037-4.TMAP	0.036021	0	0	0
B2002038-4.TMAP	0.182131	0	0	0
B2002039-4.TMAP	0.130967	0	0	0
B2002040-4.TMAP	0.025555	0	0	0
B2002041-4.TMAP	0.089563	0	0	0
B2002042-4.TMAP	0.176642	0	0	0
B2002043-4.TMAP	0.017784	0	0	0
B2002044-4.TMAP	0.070355	0	0	0
B2002045-4.TMAP	0.05095	0	0	0
B2002046-4.TMAP	0.185095	0	0	0
B2002047-4.TMAP	0.571828	0	0	0
B2002049-4.TMAP	0.099183	0	0	0
B2002050.TMAP	0.106902	0	0	0
B2002051.TMAP	0.249996	0	0	0
B2002052.TMAP	0.347025	0	0	0
B2002053.TMAP	0.176509	0	0	0
B2002054.TMAP	0.056311	0	0	0
L202011299.TMAP	0.04002	0	0	0
L202011300.TMAP	0.199402	0	0	0
L202011301.TMAP	0.036369	0	0	0
L202011302.TMAP	0.037142	0	0	0
L202011303.TMAP	0.016814	0	0	0
L202011304.TMAP	0.073213	0	0	0
L202011305.TMAP	0.083292	0	0	0
L202011306.TMAP	0.064377	0	0	0
L202011307.TMAP	0.150549	0	0	0
L202011308.TMAP	0.021059	0	0	0
L202011309.TMAP	0.047017	0	0	0
L202011310.TMAP	0.055244	0	0	0
L202011311.TMAP	0.086574	0	0	0
L202011312.TMAP	0.058622	0	0	0
L202011313.TMAP	0.118767	0	0	0
L202011314.TMAP	0.054956	0	0	0
L202011315.TMAP	0.059924	0	0	0
L202011316.TMAP	0.070327	0	0	0
L202011317.TMAP	0.111692	0	0	0
L202011318.TMAP	0.018748	0	0	0
L202011319.TMAP	0.274956	0	0	0
L202011320.TMAP	0.032802	0	0	0
L202011321.TMAP	0.159026	0	0	0
L202011322.TMAP	0.100878	0	0	0
L202011323.TMAP	0.238973	0	0	0
L202011324.TMAP	0.072694	0	0	0
L202011325.TMAP	0.049317	0	0	0
L202011326.TMAP	0.058628	0	0	0
L202011327.TMAP	0.054761	0	0	0
L202011328.TMAP	0.102612	0	0	0
L202011329.TMAP	0.063753	0	0	0
L202011330.TMAP	0.294644	0	0	0
L202011331.TMAP	0.052949	0	0	0
L202011332.TMAP	0.050274	0	0	0
L202011333.TMAP	0.049819	0	0	0
L202011334.TMAP	0.02813	0	0	0
L202011335.TMAP	0.041283	0	0	0
L202011336.TMAP	0.039659	0	0	0
L202011337.TMAP	0.021928	0	0	0
L202011338.TMAP	0.108065	0	0	0
L202011339.TMAP	0.078072	0	0	0
L202011340.TMAP	0.048327	0	0	0
L202011341.TMAP	0.06726	0	0	0
L202011342.TMAP	0.014101	0	0	0
L202011343.TMAP	0.139778	0	0	0
L202011344.TMAP	0.090688	0	0	0
L202011345.TMAP	0.052607	0	0	0
L202011346.TMAP	0.532301	0	0	0
L202011347.TMAP	0.062082	0	0	0
L202011348.TMAP	0.234167	0	0	0
L202011349.TMAP	0.059668	0	0	0
L202011350.TMAP	0.134357	0	0	0
L202011351.TMAP	0.014141	0	0	0
L202011352.TMAP	0.324487	0	0	0
L202011354.TMAP	0.135984	0	0	0
V202004885.TMAP	0.112726	0	0	0
V202004886.TMAP	0.037862	0	0	0
V202004887.TMAP	0.075138	0	0	0
V202004888.TMAP	0.056033	0	0	0
V202004889.TMAP	0.018762	0	0	0
V202004890.TMAP	0.157157	0	0	0
V202004891.TMAP	0.407898	0	0	0
V202004892.TMAP	0.6997	0	0	0
V202004893.TMAP	0.652501	0	0	0
V202004894.TMAP	0.050478	0	0	0
V202004895.TMAP	0.06068	0	0	0
V202004896.TMAP	0.096541	0	0	0
V202004897.TMAP	0.174837	0	0	0
V202004898.TMAP	0.065148	0	0	0
V202004899.TMAP	0.105376	0	0	0
V202004900.TMAP	0.092079	0	0	0
V202004901.TMAP	0.082072	0	0	0
V202004902.TMAP	0.036264	0	0	0
V202004903.TMAP	0.067765	0	0	0
V202004904.TMAP	0.090822	0	0	0
V202004905.TMAP	0.1914	0	0	0
V202004906.TMAP	0.441071	0	0	0
V202004907.TMAP	0.28152	0	0	0
V202004908.TMAP	0.131851	0	0	0
V202004909.TMAP	0.033244	0	0	0
V202004910.TMAP	0.051873	0	0	0
V202004911.TMAP	0.388177	0	0	0
V202004912.TMAP	0.125399	0	0	0
V202004913.TMAP	0.589034	0	0	0
V202004914.TMAP	0.065829	0	0	0
V202004915.TMAP	0.279184	0	0	0
V202004916.TMAP	0.148333	0	0	0
V202004917.TMAP	0.039199	0	0	0
V202004920.TMAP	0.04202	0	0	0
V202004921.TMAP	0.091415	0	0	0
V202004922.TMAP	0.071043	0	0	0
V202004923.TMAP	0.045956	0	0	0
V202004924.TMAP	0.110725	0	0	0
V202004925.TMAP	0.055786	0	0	0
V202004926.TMAP	0.089083	0	0	0
V202004927.TMAP	0.097891	0	0	0
V202004928.TMAP	0.066963	0	0	0
B2002055.TMAP	0.16623	0	0	0
B2002056.TMAP	0.029511	0	0	0
B2002057.TMAP	0.10001	0	0	0
B2002058.TMAP	0.167231	0	0	0
B2002060.TMAP	0.17212	0	0	0
B2002061.TMAP	0.121207	0	0	0
B2002062.TMAP	0.107799	0	0	0
B2002063.TMAP	0.131655	0	0	0
B2002064.TMAP	0.020606	0	0	0
B2002065.TMAP	0.098407	0	0	0
B2002066.TMAP	0.272522	0	0	0
B2002067.TMAP	0.042268	0	0	0
B2002068.TMAP	0.076205	0	0	0
B2002069.TMAP	0.113285	0	0	0
B2002070.TMAP	0.160484	0	0	0
B2002071.TMAP	0.215972	0	0	0
B2002072.TMAP	0.104822	0	0	0
B2002073.TMAP	0.317736	0	0	0
B2002074.TMAP	0.144736	0	0	0
B2002075.TMAP	0.067415	0	0	0
B2002076.TMAP	0.063695	0	0	0
B2002077.TMAP	0.627093	0	0	0
B2002078.TMAP	0.066471	0	0	0
L202011376.TMAP	0.090928	0	0	0
L202011377.TMAP	0.014211	0	0	0
L202011378.TMAP	0.188725	0	0	0
L202011379.TMAP	0.013932	0	0	0
L202011380.TMAP	0.267738	0	0	0
L202011381.TMAP	0.369197	0	0	0
L202011382.TMAP	0.657922	0	0	0
L202011383.TMAP	0.124669	0	0	0
L202011384.TMAP	0.112934	0	0	0
L202011385.TMAP	0.053456	0	0	0
L202011386.TMAP	0.077076	0	0	0
L202011387.TMAP	0.197114	0	0	0
L202011388.TMAP	0.097916	0	0	0
L202011389.TMAP	0.077743	0	0	0
L202011390.TMAP	0.06487	0	0	0
L202011391.TMAP	0.027949	0	0	0
L202011392.TMAP	0.140711	0	0	0
L202011393.TMAP	0.235295	0	0	0
L202011394.TMAP	0.025257	0	0	0
L202011395.TMAP	0.057333	0	0	0
L202011396.TMAP	0.200396	0	0	0
L202011397.TMAP	0.049764	0	0	0
L202011398.TMAP	0.074985	0	0	0
L202011399.TMAP	0.042002	0	0	0
L202011400.TMAP	0.089764	0	0	0
L202011401.TMAP	0.171208	0	0	0
L202011402.TMAP	0.071695	0	0	0
L202011403.TMAP	0.134912	0	0	0
L202011404.TMAP	0.063384	0	0	0
L202011405.TMAP	0.138853	0	0	0
L202011406.TMAP	0.066215	0	0	0
L202011407.TMAP	0.073462	0	0	0
L202011408.TMAP	0.124984	0	0	0
L202011409.TMAP	0.078817	0	0	0
L202011357.TMAP	0.055559	0	0	0
L202011358.TMAP	0.052441	0	0	0
L202011359.TMAP	0.254981	0	0	0
L202011360.TMAP	0.044805	0	0	0
L202011362.TMAP	0.059764	0	0	0
L202011363.TMAP	0.142068	0	0	0
L202011364.TMAP	0.384217	0	0	0
L202011365.TMAP	0.064443	0	0	0
L202011366.TMAP	0.129906	0	0	0
L202011367.TMAP	0.069921	0	0	0
L202011368.TMAP	0.043193	0	0	0
L202011369.TMAP	0.656091	0	0	0
L202011370.TMAP	0.0249	0	0	0
L202011371.TMAP	0.035577	0	0	0
L202011372.TMAP	0.055963	0	0	0
L202011373.TMAP	0.072787	0	0	0
L202011374.TMAP	0.200972	0	0	0
L202011375.TMAP	0.095836	0	0	0
V202004932.TMAP	0.035433	0	0	0
V202004933.TMAP	0.133405	0	0	0
V202004934.TMAP	0.658031	0	0	0
V202004935.TMAP	0.13867	0	0	0
V202004936.TMAP	0.086162	0	0	0
V202004937.TMAP	0.23964	0	0	0
V202004938.TMAP	0.04598	0	0	0
V202004939.TMAP	0.071397	0	0	0
V202004940.TMAP	0.256813	0	0	0
V202004941.TMAP	0.237119	0	0	0
V202004942.TMAP	0.639102	0	0	0
V202004943.TMAP	0.224958	0	0	0
V202004944.TMAP	0.10425	0	0	0
V202004945.TMAP	0.02695	0	0	0
V202004946.TMAP	0.111309	0	0	0
V202004947.TMAP	0.337323	0	0	0
V202004948.TMAP	0.140953	0	0	0
V202004949.TMAP	0.037291	0	0	0
V202004950.TMAP	0.135227	0	0	0
V202004951.TMAP	0.092829	0	0	0
V202004952.TMAP	0.059304	0	0	0
V202004953.TMAP	0.073202	0	0	0
V202004954.TMAP	0.028754	0	0	0
V202004956.TMAP	0.140868	0	0	0
V202004957.TMAP	0.186501	0	0	0
V202004958.TMAP	0.061799	0	0	0
V202004959.TMAP	0.09517	0	0	0
V202004960.TMAP	0.03623	0	0	0
V202004961.TMAP	0.237287	0	0	0
V202004962.TMAP	0.025275	0	0	0
V202004963.TMAP	0.037287	0	0	0
L202011410.TMAP	0.609967	0	0	0
L202011411.TMAP	0.08774	0	0	0
L202011412.TMAP	0.198187	0	0	0
L202011413.TMAP	0.031173	0	0	0
L202011414.TMAP	0.230433	0	0	0
L202011415.TMAP	0.036545	0	0	0
L202011417.TMAP	0.105694	0	0	0
L202011418.TMAP	0.084088	0	0	0
L202011419.TMAP	0.06859	0	0	0
L202011420.TMAP	0.239649	0	0	0
L202011421.TMAP	0.079586	0	0	0
L202011422.TMAP	0.503811	0	0	0
L202011423.TMAP	0.023127	0	0	0
L202011424.TMAP	0.132435	0	0	0
L202011425.TMAP	0.101819	0	0	0
L202011426.TMAP	0.549361	0	0	0
L202011428.TMAP	0.488047	0	0	0
L202011429.TMAP	0.097536	0	0	0
L202011430.TMAP	0.057536	0	0	0
L202011431.TMAP	0.272099	0	0	0
L202011432.TMAP	0.125243	0	0	0
L202011433.TMAP	0.053183	0	0	0
L202011435.TMAP	0.037931	0	0	0
L202011436.TMAP	0.079265	0	0	0
L202011437.TMAP	0.092082	0	0	0
L202011438.TMAP	0.017927	0	0	0
L202011439.TMAP	0.047857	0	0	0
L202011440.TMAP	0.108425	0	0	0
L202011441.TMAP	0.035985	0	0	0
L202011443.TMAP	0.267531	0	0	0
L202011444.TMAP	0.071942	0	0	0
L202011445.TMAP	0.180102	0	0	0
L202011446.TMAP	0.079991	0	0	0
L202011447.TMAP	0.251706	0	0	0
L202011448.TMAP	0.0964	0	0	0
L202011449.TMAP	0.093875	0	0	0
L202011450.TMAP	0.059651	0	0	0
L202011451.TMAP	0.11042	0	0	0
L202011452.TMAP	0.06773	0	0	0
L202011453.TMAP	0.021281	0	0	0
L202011454.TMAP	0.095054	0	0	0
L202011455.TMAP	0.031635	0	0	0
L202011456.TMAP	0.031121	0	0	0
L202011457.TMAP	0.060303	0	0	0
L202011458.TMAP	0.047589	0	0	0
L202011459.TMAP	0.106704	0	0	0
L202011460.TMAP	0.038486	0	0	0
L202011461.TMAP	0.047999	0	0	0
L202011462.TMAP	0.049449	0	0	0
L202011463.TMAP	0.034875	0	0	0
L202011464.TMAP	0.016241	0	0	0
L202011465.TMAP	0.049785	0	0	0
L202011466.TMAP	0.168049	0	0	0
L202011467.TMAP	0.030807	0	0	0
L202011468.TMAP	0.02495	0	0	0
L202011469.TMAP	0.05873	0	0	0
L202011470.TMAP	0.058203	0	0	0
V202004969.TMAP	0.349884	0	0	0
V202004970.TMAP	0.11678	0	0	0
V202004972.TMAP	0.062032	0	0	0
V202004973.TMAP	0.032693	0	0	0
V202004974.TMAP	0.107404	0	0	0
V202004975.TMAP	0.18295	0	0	0
V202004976.TMAP	0.033781	0	0	0
V202004977.TMAP	0.059369	0	0	0
V202004978.TMAP	0.0301	0	0	0
V202004979.TMAP	0.137155	0	0	0
V202004980.TMAP	0.106325	0	0	0
V202004981.TMAP	0.047648	0	0	0
V202004982.TMAP	0.531368	0	0	0
V202004983.TMAP	0.377466	0	0	0
V202004988.TMAP	0.026905	0	0	0
V202004989.TMAP	0.225197	0	0	0
V202004990.TMAP	0.128588	0	0	0
V202004991.TMAP	0.113109	0	0	0
V202004992.TMAP	0.047795	0	0	0
V202004993.TMAP	0.192508	0	0	0
V202004994.TMAP	0.082698	0	0	0
V202004995.TMAP	0.049584	0	0	0
V202004996.TMAP	0.078405	0	0	0
V202004997.TMAP	0.218868	0	0	0
V202004984.TMAP	0.038092	0	0	0
V202004985.TMAP	0.199488	0	0	0
V202004986.TMAP	0.132352	0	0	0
L202011474.TMAP	0.553792	0	0	0
L202011475.TMAP	0.203858	0	0	0
L202011476.TMAP	0.062048	0	0	0
L202011477.TMAP	0.051756	0	0	0
L202011478.TMAP	0.079321	0	0	0
L202011479.TMAP	0.076061	0	0	0
L202011480.TMAP	0.04032	0	0	0
L202011481.TMAP	0.301328	0	0	0
L202011482.TMAP	0.039736	0	0	0
L202011483.TMAP	0.042819	0	0	0
L202011484.TMAP	0.025608	0	0	0
L202011485.TMAP	0.165741	0	0	0
L202011486.TMAP	0.079625	0	0	0
L202011487.TMAP	0.165669	0	0	0
L202011488.TMAP	0.064722	0	0	0
L202011489.TMAP	0.019113	0	0	0
L202011490.TMAP	0.037601	0	0	0
L202011491.TMAP	0.511265	0	0	0
L202011492.TMAP	0.102307	0	0	0
L202011493.TMAP	0.027521	0	0	0
L202011494.TMAP	0.215093	0	0	0
L202011495.TMAP	0.176082	0	0	0
L202011496.TMAP	0.143057	0	0	0
L202011497.TMAP	0.083755	0	0	0
L202011498.TMAP	0.036422	0	0	0
L202011499.TMAP	0.083404	0	0	0
L202011500.TMAP	0.098802	0	0	0
L202011501.TMAP	0.194183	0	0	0
L202011502.TMAP	0.236007	0	0	0
L202011503.TMAP	0.051498	0	0	0
L202011504.TMAP	0.256784	0	0	0
L202011505.TMAP	0.119322	0	0	0
L202011506.TMAP	0.024436	0	0	0
L202011507.TMAP	0.105533	0	0	0
L202011508.TMAP	0.221275	0	0	0
L202011509.TMAP	0.135742	0	0	0
L202011510.TMAP	0.19405	0	0	0
L202011511.TMAP	0.295665	0	0	0
L202011512.TMAP	0.058972	0	0	0
L202011513.TMAP	0.069248	0	0	0
L202011514.TMAP	0.022772	0	0	0
L202011515.TMAP	0.070454	0	0	0
L202011516.TMAP	0.042672	0	0	0
L202011517.TMAP	0.033404	0	0	0
L202011518.TMAP	0.01505	0	0	0
L202011519.TMAP	0.052811	0	0	0
L202011520.TMAP	0.085463	0	0	0
L202011521.TMAP	0.051879	0	0	0
L202011522.TMAP	0.036558	0	0	0
L202011523.TMAP	0.021923	0	0	0
L202011524.TMAP	0.664259	0	0	0
L202011525.TMAP	0.107675	0	0	0
L202011526.TMAP	0.471467	0	0	0
L202011527.TMAP	0.086115	0	0	0
L202011528.TMAP	0.045128	0	0	0
L202011529.TMAP	0.124552	0	0	0
V202005000.TMAP	0.050489	0	0	0
V202005001.TMAP	0.114121	0	0	0
V202005002.TMAP	0.063836	0	0	0
V202005003.TMAP	0.167727	0	0	0
V202005004.TMAP	0.152648	0	0	0
V202005005.TMAP	0.402295	0	0	0
V202005006.TMAP	0.158776	0	0	0
V202005008.TMAP	0.162291	0	0	0
V202005009.TMAP	0.128585	0	0	0
V202005010.TMAP	0.122699	0	0	0
V202005011.TMAP	0.373645	0	0	0
V202005012.TMAP	0.080416	0	0	0
V202005013.TMAP	0.080596	0	0	0
V202005014.TMAP	0.171931	0	0	0
V202005015.TMAP	0.596084	0	0	0
V202005016.TMAP	0.029312	0	0	0
V202005017.TMAP	0.04275	0	0	0
V202005019.TMAP	0.159682	0	0	0
V202005021.TMAP	0.086821	0	0	0
V202005022.TMAP	0.132446	0	0	0
V202005023.TMAP	0.045947	0	0	0
V202005024.TMAP	0.066822	0	0	0
V202005025.TMAP	0.241187	0	0	0
V202005026.TMAP	0.099149	0	0	0
V202005028.TMAP	0.086958	0	0	0
V202005029.TMAP	0.195713	0	0	0
L202011544.TMAP	0.075414	0	0	0
L202011545.TMAP	0.070595	0	0	0
L202011546.TMAP	0.020112	0	0	0
L202011547.TMAP	0.106575	0	0	0
L202011548.TMAP	0.199812	0	0	0
L202011549.TMAP	0.029317	0	0	0
L202011551.TMAP	0.082303	0	0	0
L202011552.TMAP	0.089764	0	0	0
L202011553.TMAP	0.062689	0	0	0
L202011554.TMAP	0.142714	0	0	0
L202011555.TMAP	0.412746	0	0	0
L202011556.TMAP	0.104225	0	0	0
L202011558.TMAP	0.06057	0	0	0
L202011559.TMAP	0.224869	0	0	0
L202011560.TMAP	0.095408	0	0	0
L202011561.TMAP	0.075896	0	0	0
L202011562.TMAP	0.084052	0	0	0
L202011563.TMAP	0.390325	0	0	0
L202011564.TMAP	0.101667	0	0	0
L202011565.TMAP	0.125344	0	0	0
L202011566.TMAP	0.027333	0	0	0
V202005032.TMAP	0.083916	0	0	0
V202005033.TMAP	0.216653	0	0	0
V202005034.TMAP	0.637507	0	0	0
V202005035.TMAP	0.164144	0	0	0
V202005036.TMAP	0.111387	0	0	0
V202005037.TMAP	0.083076	0	0	0
V202005038.TMAP	0.128267	0	0	0
V202005039.TMAP	0.153412	0	0	0
V202005040.TMAP	0.09121	0	0	0
V202005041.TMAP	0.288738	0	0	0
V202005042.TMAP	0.238257	0	0	0
V202005043.TMAP	0.122946	0	0	0
V202005044.TMAP	0.136199	0	0	0
V202005045.TMAP	0.067541	0	0	0
V202005046.TMAP	0.024164	0	0	0
V202005047.TMAP	0.132241	0	0	0
V202005048.TMAP	0.483329	0	0	0
V202005049.TMAP	0.083652	0	0	0
V202005050.TMAP	0.229008	0	0	0
V202005051.TMAP	0.564233	0	0	0
V202005052.TMAP	0.569408	0	0	0
V202005055.TMAP	0.187926	0	0	0
V202005056.TMAP	0.106256	0	0	0
V202005057.TMAP	0.07001	0	0	0
V202005058.TMAP	0.212235	0	0	0
V202005059.TMAP	0.066024	0	0	0
V202005060.TMAP	0.076683	0	0	0
V202005061.TMAP	0.039786	0	0	0
V202005062.TMAP	0.026927	0	0	0
V202005063.TMAP	0.161015	0	0	0
V202005064.TMAP	0.086283	0	0	0
V202005065.TMAP	0.079379	0	0	0
V202005066.TMAP	0.273773	0	0	0
V202005067.TMAP	0.156657	0	0	0
B2002108.TMAP	0.578812	0	0	0
B2002109.TMAP	0.398576	0	0	0
B2002110.TMAP	0.465529	0	0	0
B2002111.TMAP	0.064525	0	0	0
B2002113.TMAP	0.027008	0	0	0
B2002114.TMAP	0.446525	0	0	0
B2002115.TMAP	0.246425	0	0	0
B2002116.TMAP	0.192549	0	0	0
B2002117.TMAP	0.057637	0	0	0
B2002118.TMAP	0.114564	0	0	0
B2002119.TMAP	0.106755	0	0	0
B2002120.TMAP	0.024664	0	0	0
L202011613.TMAP	0.589662	0	0	0
L202011614.TMAP	0.151978	0	0	0
L202011615.TMAP	0.037993	0	0	0
L202011616.TMAP	0.033622	0	0	0
L202011617.TMAP	0.023922	0	0	0
L202011618.TMAP	0.128951	0	0	0
L202011619.TMAP	0.027918	0	0	0
L202011620.TMAP	0.078553	0	0	0
L202011621.TMAP	0.049319	0	0	0
L202011622.TMAP	0.10678	0	0	0
L202011623.TMAP	0.458627	0	0	0
L202011624.TMAP	0.057464	0	0	0
L202011625.TMAP	0.07104	0	0	0
L202011626.TMAP	0.055156	0	0	0
L202011627.TMAP	0.025929	0	0	0
L202011628.TMAP	0.088556	0	0	0
L202011629.TMAP	0.065537	0	0	0
L202011630.TMAP	0.179244	0	0	0
L202011631.TMAP	0.155027	0	0	0
L202011632.TMAP	0.281346	0	0	0
L202011633.TMAP	0.059534	0	0	0
L202011634.TMAP	0.040869	0	0	0
L202011635.TMAP	0.127257	0	0	0
L202011636.TMAP	0.063528	0	0	0
L202011637.TMAP	0.048218	0	0	0
L202011638.TMAP	0.090153	0	0	0
L202011639.TMAP	0.465356	0	0	0
L202011640.TMAP	0.023112	0	0	0
L202011641.TMAP	0.049199	0	0	0
L202011642.TMAP	0.056702	0	0	0
L202011643.TMAP	0.306865	0	0	0
L202011644.TMAP	0.058027	0	0	0
L202011645.TMAP	0.168275	0	0	0
L202011646.TMAP	0.069094	0	0	0
L202011647.TMAP	0.052649	0	0	0
L202011648.TMAP	0.571828	0	0	0
L202011649.TMAP	0.079925	0	0	0
L202011650.TMAP	0.031553	0	0	0
L202011651.TMAP	0.546649	0	0	0
L202011652.TMAP	0.041921	0	0	0
L202011653.TMAP	0.079793	0	0	0
L202011654.TMAP	0.079127	0	0	0
L202011655.TMAP	0.241513	0	0	0
L202011656.TMAP	0.262245	0	0	0
V202005100.TMAP	0.152776	0	0	0
V202005101.TMAP	0.059881	0	0	0
V202005102.TMAP	0.14896	0	0	0
V202005104.TMAP	0.14653	0	0	0
V202005105.TMAP	0.31513	0	0	0
V202005106.TMAP	0.313352	0	0	0
V202005108.TMAP	0.099853	0	0	0
V202005109.TMAP	0.132176	0	0	0
V202005110.TMAP	0.461203	0	0	0
V202005111.TMAP	0.165798	0	0	0
V202005112.TMAP	0.22955	0	0	0
V202005113.TMAP	0.021327	0	0	0
V202005114.TMAP	0.280676	0	0	0
V202005115.TMAP	0.501169	0	0	0
V202005116.TMAP	0.462313	0	0	0
V202005117.TMAP	0.069061	0	0	0
V202005118.TMAP	0.140408	0	0	0
V202005119.TMAP	0.098313	0	0	0
V202005120.TMAP	0.202987	0	0	0
V202005121.TMAP	0.080472	0	0	0
V202005122.TMAP	0.483893	0	0	0
V202005123.TMAP	0.037828	0	0	0
V202005124.TMAP	0.333997	0	0	0
V202005125.TMAP	0.429639	0	0	0
V202005127.TMAP	0.187384	0	0	0
V202005128.TMAP	0.153276	0	0	0
V202005130.TMAP	0.03198	0	0	0
V202005131.TMAP	0.068556	0	0	0
V202005132.TMAP	0.209443	0	0	0
V202005133.TMAP	0.166476	0	0	0
V202005134.TMAP	0.135184	0	0	0
V202005135.TMAP	0.042976	0	0	0
V202005136.TMAP	0.046422	0	0	0
V202005137.TMAP	0.229298	0	0	0
B2002127.TMAP	0.487113	0	0	0
B2002128.TMAP	0.540725	0	0	0
B2002129.TMAP	0.430075	0	0	0
B2002130.TMAP	0.523874	0	0	0
B2002131.TMAP	0.410739	0	0	0
B2002132.TMAP	0.643031	0	0	0
B2002133.TMAP	0.08429	0	0	0
B2002134.TMAP	0.064992	0	0	0
L202011738.TMAP	0.377934	0	0	0
L202011739.TMAP	0.100337	0	0	0
L202011741.TMAP	0.014666	0	0	0
L202011742.TMAP	0.212216	0	0	0
L202011743.TMAP	0.368759	0	0	0
L202011744.TMAP	0.638	0	0	0
L202011745.TMAP	0.026831	0	0	0
L202011746.TMAP	0.129689	0	0	0
L202011747.TMAP	0.038318	0	0	0
L202011748.TMAP	0.112169	0	0	0
L202011749.TMAP	0.167911	0	0	0
L202011750.TMAP	0.113159	0	0	0
L202011751.TMAP	0.191238	0	0	0
L202011752.TMAP	0.571828	0	0	0
L202011754.TMAP	0.123713	0	0	0
L202011755.TMAP	0.40041	0	0	0
[truncated: 699 more rows]
