# Supplementary material for: Artificial intelligence enables precision diagnosis of cervical cytology grades and cervical cancer
Source: Nat Commun. 2024 May 22;15:4369. doi: 10.1038/s41467-024-48705-3 (PMC11111770; doi:10.1038/s41467-024-48705-3)
Supplement: Supplementary file 4 — Source Data [file 41467_2024_48705_MOESM4_ESM.zip › Source Data/Table S4.Distribution of cervical cytology grades in the training and validation datasets./Table S4.txt]

grade	SYSMH training	SYSMH internal validation	GWCMC external validation	TAHGMU external validation	SYSMH prospective validation
NILM	6745	1716	332	404	2670
ASC-US	730	94	13	38	53
LISL	995	172	90	91	25
ASC-H	279	50	41	24	9
HSIL	401	92	85	34	17
SCC	35	5	4	0	2
AGC	131	23	35	9	4
