# Supplementary material for: Artificial intelligence enables precision diagnosis of cervical cytology grades and cervical cancer
Source: Nat Commun. 2024 May 22;15:4369. doi: 10.1038/s41467-024-48705-3 (PMC11111770; doi:10.1038/s41467-024-48705-3)
Supplement: Supplementary file 4 — Source Data [file 41467_2024_48705_MOESM4_ESM.zip › Source Data/Table S9.Performance of the AICCS alone or cytopathologists in cervical cytopathological diagnosis with reference to histopathological diagnosis in the SYSMH internal validation dataset./Table S9.xlsx]

## Sheet: Sheet1
Total	AI	Truth		Total		Total	screeners	Truth		Total
		Positive	Negative					Positive	Negative
	Positive	137	22	159			Positive	142	23	165
	Negative	5	1	6			Negative	0	0	0
	Total	142	23	165			Total	142	23	165
LSIL+	AI	Truth		Total		LSIL+	screeners	Truth		Total
		Positive	Negative					Positive	Negative
	Positive	129	22	151			Positive	133	23	156
	Negative	4	1	5			Negative	0	0	0
	Total	133	23	156			Total	133	23	156
HSIL+	AI	Truth		Total		HSIL+	screeners	Truth		Total
		Positive	Negative					Positive	Negative
	Positive	58	22	80			Positive	58	23	81
	Negative	0	1	1			Negative	0	0	0
	Total	58	23	81			Total	58	23	81
