# Supplementary material for: Artificial intelligence enables precision diagnosis of cervical cytology grades and cervical cancer
Source: Nat Commun. 2024 May 22;15:4369. doi: 10.1038/s41467-024-48705-3 (PMC11111770; doi:10.1038/s41467-024-48705-3)
Supplement: Supplementary file 4 — Source Data [file 41467_2024_48705_MOESM4_ESM.zip › Source Data/Table S8.Negative predictive value of the AICCS alone, cytopathologists, and AICCS-assisted cytopathologists in the prospective validation datasets and randomized controlled trial./Prospective validation dataset.txt]

filename	AI	screeners	AI_screeners	ture
L202012258.TMAP	0.044548	1	2	2
B2001917-8.TMAP	0.503408	1	1	2
V202004485-8.TMAP	0.476753	1	1	2
V202004533-1.TMAP	0.544295	1	1	2
L202010962.TMAP	0.515767	1	1	2
B2001998-4.TMAP	0.664322	1	1	2
L202011085.TMAP	0.367448	1	1	2
L202011105.TMAP	0.532609	1	1	2
V202004929.TMAP	0.684159	1	1	2
B2002059.TMAP	0.409195	1	1	2
V202004967.TMAP	0.520479	1	1	2
V202005007.TMAP	0.570428	1	1	2
V202005525.TMAP	0.600531	1	1	2
V202004336-4.TMAP	0.264259	1	2	2
B2001890-8.TMAP	0.325911	1	2	2
V202004393-8.TMAP	0.170125	1	2	2
V202004473-8.TMAP	0.041247	1	2	2
V202004482-8.TMAP	0.312132	1	2	2
L202010968.TMAP	0.157645	1	2	2
B2001961-5.TMAP	0.024366	1	2	2
L202011159.TMAP	0.062709	1	2	2
L202011353.TMAP	0.109745	1	2	2
V202005103.TMAP	0.185001	1	2	2
V202005126.TMAP	0.329138	1	2	2
L202011763.TMAP	0.06112	1	2	2
L202011811.TMAP	0.16325	1	2	2
L202012030.TMAP	0.386192	1	2	2
V202005315.TMAP	0.1935	1	2	2
V202005466.TMAP	0.346582	1	2	2
V202005524.TMAP	0.110546	1	2	2
L202010661.TMAP	0.14757	1	2	2
V202004537-1.TMAP	0.209009	1	2	2
B2001958-5.TMAP	0.140446	1	2	2
V202005329.TMAP	0.372913	1	2	2
B2001855-8.TMAP	0.119373	2	2	2
B2001856-8.TMAP	0.05797	2	2	2
B2001857-5.TMAP	0.046714	2	2	2
B2001858-5.TMAP	0.092984	2	2	2
B2001859-5.TMAP	0.044237	2	2	2
B2001860-5.TMAP	0.070834	2	2	2
B2001861-5.TMAP	0.266213	2	2	2
B2001862-5.TMAP	0.459793	2	2	2
B2001863-5.TMAP	0.256917	2	2	2
B2001864-5.TMAP	0.188051	2	2	2
B2001865-5.TMAP	0.084474	2	2	2
B2001866-5.TMAP	0.184932	2	2	2
B2001867-5.TMAP	0.046892	2	2	2
B2001868-5.TMAP	0.100393	2	2	2
B2001869-5.TMAP	0.031865	2	2	2
B2001870-5.TMAP	0.045213	2	2	2
B2001871-5.TMAP	0.037248	2	2	2
B2001872-5.TMAP	0.010925	2	2	2
B2001873-5.TMAP	0.186435	2	2	2
B2001874-5.TMAP	0.338488	2	2	2
B2001875-5.TMAP	0.058223	2	2	2
L202010487-4.TMAP	0.219638	2	2	2
L202010488-4.TMAP	0.200516	2	2	2
L202010489-4.TMAP	0.12614	2	2	2
L202010490-4.TMAP	0.293165	2	2	2
L202010491-1.TMAP	0.024797	2	2	2
L202010492-1.TMAP	0.025068	2	2	2
L202010493-1.TMAP	0.241564	2	2	2
L202010494-1.TMAP	0.214915	2	2	2
L202010495-1.TMAP	0.048737	2	2	2
L202010496-1.TMAP	0.598026	2	2	2
L202010497-1.TMAP	0.230598	2	2	2
V202004287-5.TMAP	0.280147	2	2	2
V202004288-4.TMAP	0.033074	2	2	2
V202004291-4.TMAP	0.362903	2	2	2
V202004292-4.TMAP	0.249232	2	2	2
V202004293-4.TMAP	0.181283	2	2	2
V202004294-4.TMAP	0.121441	2	2	2
V202004295-4.TMAP	0.120944	2	2	2
V202004296-4.TMAP	0.058803	2	2	2
V202004297-4.TMAP	0.297333	2	2	2
V202004299-4.TMAP	0.038658	2	2	2
V202004300-4.TMAP	0.020492	2	2	2
V202004301-4.TMAP	0.08579	2	2	2
V202004302-4.TMAP	0.019153	2	2	2
V202004303-4.TMAP	0.322421	2	2	2
V202004304-4.TMAP	0.051543	2	2	2
V202004305-4.TMAP	0.15615	2	2	2
V202004306-4.TMAP	0.058432	2	2	2
V202004307-4.TMAP	0.107098	2	2	2
V202004308-4.TMAP	0.018091	2	2	2
V202004311-1.TMAP	0.066534	2	2	2
V202004312-1.TMAP	0.0681	2	2	2
V202004313-1.TMAP	0.023228	2	2	2
V202004314-1.TMAP	0.286381	2	2	2
L202010498-1.TMAP	0.105161	2	2	2
L202010499-1.TMAP	0.113034	2	2	2
L202010500-1.TMAP	0.290269	2	2	2
L202010501-1.TMAP	0.220822	2	2	2
L202010502-1.TMAP	0.086481	2	2	2
L202010503-1.TMAP	0.077364	2	2	2
L202010505-1.TMAP	0.111447	2	2	2
L202010507-1.TMAP	0.047593	2	2	2
L202010508-1.TMAP	0.041532	2	2	2
L202010509-1.TMAP	0.640299	2	2	2
L202010510-1.TMAP	0.064367	2	2	2
L202010511-1.TMAP	0.570393	2	2	2
L202010512-1.TMAP	0.096716	2	2	2
L202010513-1.TMAP	0.112155	2	2	2
L202010514-1.TMAP	0.033265	2	2	2
L202010516-1.TMAP	0.058948	2	2	2
L202010517-1.TMAP	0.027158	2	2	2
L202010518-1.TMAP	0.18782	2	2	2
L202010519-1.TMAP	0.099132	2	2	2
L202010521-1.TMAP	0.056865	2	2	2
L202010522-1.TMAP	0.102377	2	2	2
L202010523-1.TMAP	0.212199	2	2	2
L202010525-1.TMAP	0.44762	2	2	2
L202010526-1.TMAP	0.230664	2	2	2
L202010527-1.TMAP	0.113197	2	2	2
L202010528-1.TMAP	0.083177	2	2	2
L202010529-1.TMAP	0.124035	2	2	2
B2001876-8.TMAP	0.214329	2	2	2
B2001877-8.TMAP	0.06029	2	2	2
B2001878-8.TMAP	0.03923	2	2	2
B2001879-5.TMAP	0.053571	2	2	2
B2001880-5.TMAP	0.122369	2	2	2
B2001881-5.TMAP	0.028559	2	2	2
B2001882-5.TMAP	0.049239	2	2	2
B2001883-5.TMAP	0.01845	2	2	2
B2001884-5.TMAP	0.146062	2	2	2
B2001885-5.TMAP	0.061545	2	2	2
B2001888-5.TMAP	0.038472	2	2	2
L202010535-1.TMAP	0.085141	2	2	2
L202010536-1.TMAP	0.144282	2	2	2
L202010537-1.TMAP	0.070717	2	2	2
L202010539-1.TMAP	0.389071	2	2	2
L202010540-1.TMAP	0.097881	2	2	2
L202010541-1.TMAP	0.05483	2	2	2
L202010542-1.TMAP	0.045773	2	2	2
L202010543-1.TMAP	0.036128	2	2	2
L202010544-1.TMAP	0.54089	2	2	2
L202010545-1.TMAP	0.02325	2	2	2
L202010546-1.TMAP	0.040705	2	2	2
L202010547-1.TMAP	0.057416	2	2	2
L202010548-1.TMAP	0.023786	2	2	2
L202010549-1.TMAP	0.017444	2	2	2
L202010550-1.TMAP	0.021637	2	2	2
L202010551-1.TMAP	0.059546	2	2	2
L202010552-1.TMAP	0.169467	2	2	2
L202010553-1.TMAP	0.150099	2	2	2
L202010554-1.TMAP	0.062908	2	2	2
L202010555-1.TMAP	0.220189	2	2	2
L202010556-1.TMAP	0.113719	2	2	2
L202010557-1.TMAP	0.062147	2	2	2
L202010558-1.TMAP	0.510099	2	2	2
L202010559-1.TMAP	0.086334	2	2	2
L202010560-1.TMAP	0.051988	2	2	2
L202010561-1.TMAP	0.057864	2	2	2
L202010563.TMAP	0.159262	2	2	2
L202010564.TMAP	0.091409	2	2	2
L202010565.TMAP	0.030955	2	2	2
L202010566.TMAP	0.072568	2	2	2
L202010567.TMAP	0.040466	2	2	2
L202010568.TMAP	0.08484	2	2	2
L202010569.TMAP	0.04508	2	2	2
L202010570.TMAP	0.198626	2	2	2
L202010571.TMAP	0.083499	2	2	2
L202010572.TMAP	0.044414	2	2	2
L202010573.TMAP	0.010795	2	2	2
L202010574.TMAP	0.077969	2	2	2
L202010575.TMAP	0.013489	2	2	2
L202010576.TMAP	0.072297	2	2	2
L202010577.TMAP	0.151764	2	2	2
L202010578.TMAP	0.065717	2	2	2
L202010579.TMAP	0.138782	2	2	2
L202010582.TMAP	0.2181	2	2	2
L202010583.TMAP	0.134888	2	2	2
L202010584.TMAP	0.199249	2	2	2
V202004315-1.TMAP	0.275309	2	2	2
V202004316-1.TMAP	0.100183	2	2	2
V202004317-1.TMAP	0.10878	2	2	2
V202004318-1.TMAP	0.168344	2	2	2
V202004319-1.TMAP	0.295408	2	2	2
V202004320-1.TMAP	0.131891	2	2	2
V202004321-1.TMAP	0.084291	2	2	2
V202004324-4.TMAP	0.264065	2	2	2
V202004325-4.TMAP	0.134791	2	2	2
V202004326-4.TMAP	0.270105	2	2	2
V202004327-4.TMAP	0.083635	2	2	2
V202004329-4.TMAP	0.653672	2	2	2
V202004330-4.TMAP	0.110712	2	2	2
V202004331-4.TMAP	0.143702	2	2	2
V202004332-4.TMAP	0.145306	2	2	2
V202004334-4.TMAP	0.125085	2	2	2
V202004335-4.TMAP	0.255456	2	2	2
V202004337-4.TMAP	0.229655	2	2	2
V202004339-4.TMAP	0.081577	2	2	2
V202004340-4.TMAP	0.099629	2	2	2
V202004341-4.TMAP	0.294631	2	2	2
V202004342-4.TMAP	0.18207	2	2	2
V202004343-4.TMAP	0.303647	2	2	2
V202004344-4.TMAP	0.339574	2	2	2
V202004345-4.TMAP	0.144302	2	2	2
B2001891-8.TMAP	0.249555	2	2	2
B2001892-8.TMAP	0.041798	2	2	2
B2001893-8.TMAP	0.188667	2	2	2
B2001894-8.TMAP	0.068414	2	2	2
B2001895-5.TMAP	0.048733	2	2	2
B2001896-5.TMAP	0.057596	2	2	2
B2001897-6.TMAP	0.107285	2	2	2
B2001898-5.TMAP	0.279806	2	2	2
L202010585.TMAP	0.053479	2	2	2
L202010586.TMAP	0.300261	2	2	2
L202010587.TMAP	0.511518	2	2	2
L202010588.TMAP	0.068755	2	2	2
L202010589.TMAP	0.104223	2	2	2
L202010590.TMAP	0.119727	2	2	2
L202010591.TMAP	0.087569	2	2	2
L202010592.TMAP	0.057674	2	2	2
L202010593.TMAP	0.205428	2	2	2
L202010594.TMAP	0.163114	2	2	2
L202010595.TMAP	0.232148	2	2	2
L202010596.TMAP	0.455178	2	2	2
L202010597.TMAP	0.128204	2	2	2
L202010598.TMAP	0.052788	2	2	2
L202010599.TMAP	0.041476	2	2	2
L202010600.TMAP	0.027076	2	2	2
L202010601.TMAP	0.066628	2	2	2
L202010602.TMAP	0.013983	2	2	2
L202010603.TMAP	0.054996	2	2	2
L202010604.TMAP	0.01521	2	2	2
L202010605.TMAP	0.117052999	2	2	2
L202010606.TMAP	0.041672894	2	2	2
L202010607.TMAP	0.390846222	2	2	2
L202010608.TMAP	0.066962229	2	2	2
L202010609.TMAP	0.062870305	2	2	2
L202010610.TMAP	0.057068904	2	2	2
L202010611.TMAP	0.074537166	2	2	2
L202010612.TMAP	0.031540547	2	2	2
L202010613.TMAP	0.031066787	2	2	2
L202010614.TMAP	0.065341261	2	2	2
L202010615.TMAP	0.042388047	2	2	2
L202010616.TMAP	0.020616616	2	2	2
L202010617.TMAP	0.046517743	2	2	2
L202010618.TMAP	0.039992503	2	2	2
L202010619.TMAP	0.017095373	2	2	2
L202010620.TMAP	0.04855743	2	2	2
L202010621.TMAP	0.041799175	2	2	2
L202010622.TMAP	0.038969739	2	2	2
L202010623.TMAP	0.166419663	2	2	2
V202004350-4.TMAP	0.178061743	2	2	2
V202004351-4.TMAP	0.603501922	2	2	2
V202004352-4.TMAP	0.262566061	2	2	2
V202004354-4.TMAP	0.125520486	2	2	2
V202004355-4.TMAP	0.050124165	2	2	2
V202004356-4.TMAP	0.252707395	2	2	2
V202004357-4.TMAP	0.043256571	2	2	2
V202004358-4.TMAP	0.260262484	2	2	2
V202004360-4.TMAP	0.481840819	2	2	2
V202004361-4.TMAP	0.191707768	2	2	2
V202004362-4.TMAP	0.085553312	2	2	2
V202004363-4.TMAP	0.277896205	2	2	2
V202004364-4.TMAP	0.138833156	2	2	2
V202004365-4.TMAP	0.052896883	2	2	2
V202004366-4.TMAP	0.208901553	2	2	2
V202004367-4.TMAP	0.091568417	2	2	2
V202004368-8.TMAP	0.18936018	2	2	2
V202004369-8.TMAP	0.251149975	2	2	2
V202004371-5.TMAP	0.123100698	2	2	2
V202004372-5.TMAP	0.035314311	2	2	2
V202004373-5.TMAP	0.105304896	2	2	2
V202004374-5.TMAP	0.011972189	2	2	2
V202004375-5.TMAP	0.016216689	2	2	2
V202004376-5.TMAP	0.043824374	2	2	2
V202004377-5.TMAP	0.264374892	2	2	2
V202004378-5.TMAP	0.032195437	2	2	2
V202004379-5.TMAP	0.068617921	2	2	2
V202004380-5.TMAP	0.127110657	2	2	2
B2001900-5.TMAP	0.063961	2	2	2
B2001901-5.TMAP	0.586224	2	2	2
B2001903-5.TMAP	0.029727	2	2	2
B2001904-5.TMAP	0.079187	2	2	2
B2001905-8.TMAP	0.1095	2	2	2
B2001906-8.TMAP	0.132287	2	2	2
B2001907-8.TMAP	0.163875	2	2	2
B2001908-8.TMAP	0.035325	2	2	2
B2001909-8.TMAP	0.228835	2	2	2
B2001910-8.TMAP	0.075417	2	2	2
B2001911-8.TMAP	0.07384	2	2	2
B2001913-8.TMAP	0.336141	2	2	2
L202010625.TMAP	0.477233	2	2	2
L202010626.TMAP	0.489771	2	2	2
L202010627.TMAP	0.05994	2	2	2
L202010628.TMAP	0.53303	2	2	2
L202010629.TMAP	0.261308	2	2	2
L202010630.TMAP	0.2569	2	2	2
L202010631.TMAP	0.190122	2	2	2
L202010632.TMAP	0.04152	2	2	2
L202010633.TMAP	0.023848	2	2	2
L202010634.TMAP	0.145478	2	2	2
L202010635.TMAP	0.028999	2	2	2
L202010636.TMAP	0.11058	2	2	2
L202010637.TMAP	0.059138	2	2	2
L202010638.TMAP	0.109087	2	2	2
L202010640.TMAP	0.042078	2	2	2
L202010642.TMAP	0.469793	2	2	2
L202010643.TMAP	0.058024	2	2	2
L202010644.TMAP	0.49964	2	2	2
L202010645.TMAP	0.235532	2	2	2
L202010646.TMAP	0.021307	2	2	2
L202010647.TMAP	0.054159	2	2	2
L202010648.TMAP	0.128201	2	2	2
L202010649.TMAP	0.051719	2	2	2
L202010651.TMAP	0.051142	2	2	2
L202010652.TMAP	0.039619	2	2	2
L202010653.TMAP	0.094307	2	2	2
L202010654.TMAP	0.315589	2	2	2
L202010655.TMAP	0.107559	2	2	2
L202010656.TMAP	0.527067	2	2	2
L202010657.TMAP	0.041918	2	2	2
L202010658.TMAP	0.53213	2	2	2
L202010659.TMAP	0.029671	2	2	2
L202010660.TMAP	0.157994	2	2	2
L202010662.TMAP	0.45522	2	2	2
L202010663.TMAP	0.189311	2	2	2
L202010664.TMAP	0.563906	2	2	2
L202010665.TMAP	0.348771	2	2	2
L202010667.TMAP	0.061293	2	2	2
L202010668.TMAP	0.069741	2	2	2
L202010669.TMAP	0.679363	2	2	2
L202010670.TMAP	0.083404	2	2	2
L202010671.TMAP	0.077315	2	2	2
L202010672.TMAP	0.114865	2	2	2
L202010673.TMAP	0.133148	2	2	2
L202010674.TMAP	0.07641	2	2	2
L202010675.TMAP	0.026144	2	2	2
L202010676.TMAP	0.05149	2	2	2
L202010677.TMAP	0.142346	2	2	2
L202010678.TMAP	0.084102	2	2	2
L202010679.TMAP	0.083298	2	2	2
L202010680.TMAP	0.015942	2	2	2
L202010681.TMAP	0.521795	2	2	2
L202010682.TMAP	0.085183	2	2	2
L202010683.TMAP	0.018453	2	2	2
L202010684.TMAP	0.047201	2	2	2
L202010685.TMAP	0.037151	2	2	2
L202010686.TMAP	0.073663	2	2	2
L202010687.TMAP	0.029611	2	2	2
L202010689.TMAP	0.061632	2	2	2
L202010690.TMAP	0.016034	2	2	2
L202010691.TMAP	0.156942	2	2	2
L202010692.TMAP	0.026088	2	2	2
L202010693.TMAP	0.012033	2	2	2
L202010694.TMAP	0.026508	2	2	2
L202010695.TMAP	0.077163	2	2	2
L202010696.TMAP	0.051063	2	2	2
L202010697.TMAP	0.233645	2	2	2
L202010698.TMAP	0.101594	2	2	2
V202004386-8.TMAP	0.543206	2	2	2
V202004387-8.TMAP	0.145103	2	2	2
V202004388-8.TMAP	0.061522	2	2	2
V202004390-8.TMAP	0.284185	2	2	2
V202004391-8.TMAP	0.151858	2	2	2
V202004392-8.TMAP	0.355721	2	2	2
V202004394-8.TMAP	0.269697	2	2	2
V202004395-8.TMAP	0.340964	2	2	2
V202004396-8.TMAP	0.113602	2	2	2
V202004397-8.TMAP	0.060262	2	2	2
V202004398-8.TMAP	0.054694	2	2	2
V202004399-8.TMAP	0.141004	2	2	2
V202004400-8.TMAP	0.094101	2	2	2
V202004401-8.TMAP	0.201021	2	2	2
V202004402-8.TMAP	0.579701	2	2	2
V202004403-5.TMAP	0.272001	2	2	2
V202004404-5.TMAP	0.031608	2	2	2
V202004405-5.TMAP	0.147945	2	2	2
V202004406-5.TMAP	0.108463	2	2	2
V202004407-5.TMAP	0.169681	2	2	2
V202004408-5.TMAP	0.10106	2	2	2
V202004409-5.TMAP	0.015497	2	2	2
V202004410-5.TMAP	0.115847	2	2	2
V202004411-5.TMAP	0.029303	2	2	2
V202004412-5.TMAP	0.212223	2	2	2
V202004413-5.TMAP	0.448178	2	2	2
V202004414-5.TMAP	0.103588	2	2	2
V202004415-5.TMAP	0.058855	2	2	2
V202004416-5.TMAP	0.06993	2	2	2
V202004417-5.TMAP	0.035297	2	2	2
V202004418-5.TMAP	0.063452	2	2	2
V202004419-5.TMAP	0.026247	2	2	2
V202004420-5.TMAP	0.11594	2	2	2
V202004421-5.TMAP	0.058212	2	2	2
V202004422-5.TMAP	0.293997	2	2	2
V202004423-5.TMAP	0.372291	2	2	2
B2001914-8.TMAP	0.077912	2	2	2
B2001915-8.TMAP	0.214667	2	2	2
B2001916-8.TMAP	0.090633	2	2	2
B2001918-8.TMAP	0.076207	2	2	2
B2001919-8.TMAP	0.704924	2	2	2
B2001920-8.TMAP	0.184875	2	2	2
B2001921-8.TMAP	0.037598	2	2	2
B2001922-8.TMAP	0.05021	2	2	2
B2001923-8.TMAP	0.22019	2	2	2
B2001924-8.TMAP	0.047825	2	2	2
B2001925-8.TMAP	0.137351	2	2	2
B2001926-8.TMAP	0.078494	2	2	2
B2001927-8.TMAP	0.038719	2	2	2
B2001928-8.TMAP	0.092105	2	2	2
B2001929-8.TMAP	0.41166	2	2	2
B2001930-8.TMAP	0.125166	2	2	2
B2001931-8.TMAP	0.162305	2	2	2
B2001932-8.TMAP	0.038467	2	2	2
B2001933-8.TMAP	0.573869	2	2	2
B2001934-8.TMAP	0.035433	2	2	2
B2001935-5.TMAP	0.035835	2	2	2
L202010701.TMAP	0.105151	2	2	2
L202010703.TMAP	0.033793	2	2	2
L202010704.TMAP	0.032575	2	2	2
L202010705.TMAP	0.029231	2	2	2
L202010706.TMAP	0.287497	2	2	2
L202010707.TMAP	0.022535	2	2	2
L202010708.TMAP	0.046723	2	2	2
L202010709.TMAP	0.046751	2	2	2
L202010710.TMAP	0.028308	2	2	2
L202010711.TMAP	0.594278	2	2	2
L202010712.TMAP	0.454564	2	2	2
L202010713.TMAP	0.028225	2	2	2
L202010714.TMAP	0.027318	2	2	2
L202010715.TMAP	0.014014	2	2	2
L202010716.TMAP	0.047833	2	2	2
L202010717.TMAP	0.125436	2	2	2
L202010718.TMAP	0.054197	2	2	2
L202010719.TMAP	0.282554	2	2	2
L202010720.TMAP	0.148394	2	2	2
L202010721.TMAP	0.050234	2	2	2
L202010722.TMAP	0.052554	2	2	2
L202010723.TMAP	0.041049	2	2	2
L202010724.TMAP	0.080427	2	2	2
L202010725.TMAP	0.159862	2	2	2
L202010726.TMAP	0.212738	2	2	2
L202010727.TMAP	0.103248	2	2	2
L202010728.TMAP	0.085764	2	2	2
L202010729.TMAP	0.013849	2	2	2
L202010730.TMAP	0.050601	2	2	2
L202010731.TMAP	0.336434	2	2	2
L202010732.TMAP	0.558958	2	2	2
L202010733.TMAP	0.048316	2	2	2
L202010734.TMAP	0.049559	2	2	2
L202010735.TMAP	0.1382	2	2	2
L202010736.TMAP	0.290727	2	2	2
L202010737.TMAP	0.079447	2	2	2
L202010738.TMAP	0.159991	2	2	2
L202010739.TMAP	0.031567	2	2	2
L202010740.TMAP	0.049344	2	2	2
L202010741.TMAP	0.042816	2	2	2
L202010742.TMAP	0.066734	2	2	2
L202010743.TMAP	0.068282	2	2	2
L202010744.TMAP	0.238325	2	2	2
L202010745.TMAP	0.456914	2	2	2
L202010746.TMAP	0.268225	2	2	2
L202010747.TMAP	0.153657	2	2	2
L202010748.TMAP	0.629466	2	2	2
L202010749.TMAP	0.075777	2	2	2
L202010750.TMAP	0.024342	2	2	2
L202010751.TMAP	0.118577	2	2	2
L202010752.TMAP	0.17197	2	2	2
L202010753.TMAP	0.131305	2	2	2
L202010754.TMAP	0.081933	2	2	2
L202010755.TMAP	0.051867	2	2	2
L202010756.TMAP	0.082823	2	2	2
V202004425-8.TMAP	0.11592	2	2	2
V202004427-8.TMAP	0.251218	2	2	2
V202004428-8.TMAP	0.02675	2	2	2
V202004429-8.TMAP	0.092386	2	2	2
V202004430-8.TMAP	0.112374	2	2	2
V202004431-8.TMAP	0.096406	2	2	2
V202004432-8.TMAP	0.054373	2	2	2
V202004434-8.TMAP	0.361845	2	2	2
V202004436-8.TMAP	0.373772	2	2	2
V202004438-8.TMAP	0.099647	2	2	2
V202004439-8.TMAP	0.340993	2	2	2
V202004441-8.TMAP	0.267463	2	2	2
V202004442-8.TMAP	0.282036	2	2	2
V202004443-8.TMAP	0.509122	2	2	2
V202004444-8.TMAP	0.257402	2	2	2
V202004445-8.TMAP	0.154469	2	2	2
V202004446-8.TMAP	0.091108	2	2	2
V202004447-8.TMAP	0.076742	2	2	2
V202004448-8.TMAP	0.028931	2	2	2
V202004449-8.TMAP	0.036834	2	2	2
V202004450-8.TMAP	0.619396	2	2	2
V202004453-5.TMAP	0.094969	2	2	2
V202004454-5.TMAP	0.033599	2	2	2
V202004455-5.TMAP	0.116177	2	2	2
V202004456-5.TMAP	0.072969	2	2	2
V202004457-5.TMAP	0.130911	2	2	2
V202004458-5.TMAP	0.125616	2	2	2
V202004459-5.TMAP	0.060571	2	2	2
V202004460-5.TMAP	0.014046	2	2	2
V202004461-5.TMAP	0.052259	2	2	2
V202004462-5.TMAP	0.272301	2	2	2
V202004464-5.TMAP	0.053223	2	2	2
B2001938-8.TMAP	0.671048	2	2	2
B2001940-8.TMAP	0.097954	2	2	2
B2001941-8.TMAP	0.032669	2	2	2
B2001942-5.TMAP	0.053128	2	2	2
B2001943-5.TMAP	0.078767	2	2	2
B2001944-5.TMAP	0.570813	2	2	2
B2001945-5.TMAP	0.037007	2	2	2
L202010758.TMAP	0.615065	2	2	2
L202010759.TMAP	0.061501	2	2	2
L202010760.TMAP	0.360344	2	2	2
L202010761.TMAP	0.036312	2	2	2
L202010763.TMAP	0.366412	2	2	2
L202010764.TMAP	0.270056	2	2	2
L202010765.TMAP	0.143242	2	2	2
L202010767.TMAP	0.043786	2	2	2
L202010768.TMAP	0.059219	2	2	2
L202010769.TMAP	0.071333	2	2	2
L202010770.TMAP	0.048463	2	2	2
L202010771.TMAP	0.102145	2	2	2
L202010772.TMAP	0.085844	2	2	2
L202010773.TMAP	0.101454	2	2	2
L202010774.TMAP	0.058164	2	2	2
L202010775.TMAP	0.044969	2	2	2
L202010776.TMAP	0.047325	2	2	2
L202010777.TMAP	0.385364	2	2	2
L202010778.TMAP	0.165209	2	2	2
L202010779.TMAP	0.108847	2	2	2
L202010780.TMAP	0.090653	2	2	2
L202010781.TMAP	0.18354	2	2	2
L202010782.TMAP	0.071006	2	2	2
L202010783.TMAP	0.070456	2	2	2
L202010784.TMAP	0.048699	2	2	2
L202010785.TMAP	0.061221	2	2	2
L202010786.TMAP	0.051498	2	2	2
L202010787.TMAP	0.142991	2	2	2
L202010788.TMAP	0.141984	2	2	2
L202010789.TMAP	0.512331	2	2	2
L202010790.TMAP	0.049878	2	2	2
L202010791.TMAP	0.103258	2	2	2
L202010792.TMAP	0.043426	2	2	2
L202010793.TMAP	0.168246	2	2	2
L202010794.TMAP	0.026139	2	2	2
L202010795.TMAP	0.022137	2	2	2
L202010796.TMAP	0.113142	2	2	2
L202010797.TMAP	0.202802	2	2	2
L202010798.TMAP	0.084763	2	2	2
L202010799.TMAP	0.061135	2	2	2
L202010800.TMAP	0.180486	2	2	2
L202010801.TMAP	0.068845	2	2	2
L202010802.TMAP	0.079291	2	2	2
L202010803.TMAP	0.190337	2	2	2
L202010804.TMAP	0.020007	2	2	2
L202010805.TMAP	0.325722	2	2	2
L202010806.TMAP	0.045854	2	2	2
V202004467-8.TMAP	0.089765	2	2	2
V202004469-8.TMAP	0.107776	2	2	2
V202004470-8.TMAP	0.082033	2	2	2
V202004471-8.TMAP	0.116013	2	2	2
V202004474-8.TMAP	0.175435	2	2	2
V202004475-8.TMAP	0.203924	2	2	2
V202004476-8.TMAP	0.62551	2	2	2
V202004477-8.TMAP	0.140528	2	2	2
V202004478-8.TMAP	0.128827	2	2	2
V202004479-8.TMAP	0.042804	2	2	2
V202004480-8.TMAP	0.074037	2	2	2
V202004483-8.TMAP	0.327312	2	2	2
V202004484-8.TMAP	0.186798	2	2	2
V202004486-8.TMAP	0.289805	2	2	2
V202004487-8.TMAP	0.208007	2	2	2
V202004488-8.TMAP	0.132595	2	2	2
V202004489-8.TMAP	0.15623	2	2	2
V202004490-8.TMAP	0.163589	2	2	2
V202004491-8.TMAP	0.137543	2	2	2
V202004492-8.TMAP	0.055878	2	2	2
V202004493-8.TMAP	0.024041	2	2	2
V202004494-8.TMAP	0.083849	2	2	2
V202004495-8.TMAP	0.070771	2	2	2
V202004496-8.TMAP	0.100427	2	2	2
V202004500-5.TMAP	0.502309	2	2	2
V202004501-5.TMAP	0.028694	2	2	2
V202004502-5.TMAP	0.080736	2	2	2
V202004503-5.TMAP	0.047398	2	2	2
V202004504-5.TMAP	0.01934	2	2	2
V202004505-5.TMAP	0.0319	2	2	2
V202004506-5.TMAP	0.094236	2	2	2
V202004507-5.TMAP	0.060726	2	2	2
V202004508-5.TMAP	0.305691	2	2	2
V202004509-5.TMAP	0.563503	2	2	2
V202004510-5.TMAP	0.018304	2	2	2
V202004511-5.TMAP	0.040288	2	2	2
V202004512-1.TMAP	0.188933	2	2	2
B2001947-8.TMAP	0.026196	2	2	2
B2001948-8.TMAP	0.079084	2	2	2
B2001949-5.TMAP	0.061621	2	2	2
L202010807.TMAP	0.04611	2	2	2
L202010808.TMAP	0.100235	2	2	2
L202010809.TMAP	0.070578	2	2	2
L202010810.TMAP	0.297792	2	2	2
L202010811.TMAP	0.084072	2	2	2
L202010812.TMAP	0.05253	2	2	2
L202010813.TMAP	0.036015	2	2	2
L202010814.TMAP	0.034262	2	2	2
L202010815.TMAP	0.126272	2	2	2
L202010816.TMAP	0.02423	2	2	2
L202010817.TMAP	0.053958	2	2	2
L202010818.TMAP	0.072877	2	2	2
L202010819.TMAP	0.592535	2	2	2
L202010820.TMAP	0.041785	2	2	2
L202010821.TMAP	0.031299	2	2	2
L202010822.TMAP	0.328427	2	2	2
L202010823.TMAP	0.177326	2	2	2
L202010824.TMAP	0.034319	2	2	2
L202010825.TMAP	0.128344	2	2	2
L202010826.TMAP	0.672243	2	2	2
L202010827.TMAP	0.117852	2	2	2
L202010828.TMAP	0.077368	2	2	2
L202010829.TMAP	0.0298	2	2	2
L202010830.TMAP	0.216416	2	2	2
L202010832.TMAP	0.138938	2	2	2
L202010833.TMAP	0.024042	2	2	2
L202010834.TMAP	0.069693	2	2	2
L202010835.TMAP	0.022501	2	2	2
L202010836.TMAP	0.047793	2	2	2
L202010837.TMAP	0.19155	2	2	2
L202010838.TMAP	0.050908	2	2	2
L202010839.TMAP	0.027127	2	2	2
L202010840.TMAP	0.091467	2	2	2
L202010841.TMAP	0.030485	2	2	2
L202010842.TMAP	0.132263	2	2	2
L202010843.TMAP	0.108162	2	2	2
L202010844.TMAP	0.076608	2	2	2
L202010845.TMAP	0.111008	2	2	2
L202010846.TMAP	0.107774	2	2	2
L202010847.TMAP	0.561928	2	2	2
L202010848.TMAP	0.047722	2	2	2
L202010849.TMAP	0.016587	2	2	2
L202010850.TMAP	0.532299	2	2	2
L202010851.TMAP	0.147741	2	2	2
L202010852.TMAP	0.083143	2	2	2
L202010853.TMAP	0.197139	2	2	2
L202010854.TMAP	0.028318	2	2	2
L202010855.TMAP	0.142745	2	2	2
L202010856.TMAP	0.011053	2	2	2
L202010857.TMAP	0.069462	2	2	2
L202010858.TMAP	0.095335	2	2	2
V202004513-1.TMAP	0.134473	2	2	2
V202004514-1.TMAP	0.129389	2	2	2
V202004515-1.TMAP	0.197329	2	2	2
V202004516-1.TMAP	0.0914	2	2	2
V202004517-1.TMAP	0.275133	2	2	2
V202004518-1.TMAP	0.143683	2	2	2
V202004519-1.TMAP	0.043225	2	2	2
V202004520-1.TMAP	0.203726	2	2	2
V202004521-1.TMAP	0.171582	2	2	2
V202004522-1.TMAP	0.052497	2	2	2
V202004523-1.TMAP	0.189964	2	2	2
V202004524-1.TMAP	0.219844	2	2	2
V202004525-1.TMAP	0.06462	2	2	2
V202004526-1.TMAP	0.151194	2	2	2
V202004527-1.TMAP	0.037168	2	2	2
V202004530-1.TMAP	0.05547	2	2	2
V202004531-1.TMAP	0.116606	2	2	2
V202004532-1.TMAP	0.663527	2	2	2
V202004534-1.TMAP	0.076195	2	2	2
V202004535-1.TMAP	0.605877	2	2	2
V202004536-1.TMAP	0.094902	2	2	2
V202004538-1.TMAP	0.307909	2	2	2
V202004539-1.TMAP	0.041184	2	2	2
V202004540-1.TMAP	0.034537	2	2	2
V202004541-1.TMAP	0.150447	2	2	2
V202004542-1.TMAP	0.038681	2	2	2
V202004543-1.TMAP	0.06132	2	2	2
V202004544-1.TMAP	0.196838	2	2	2
V202004545-1.TMAP	0.102628	2	2	2
V202004547-1.TMAP	0.167293	2	2	2
V202004548-1.TMAP	0.222275	2	2	2
V202004549-1.TMAP	0.314999	2	2	2
V202004550-1.TMAP	0.129212	2	2	2
V202004551-1.TMAP	0.145318	2	2	2
V202004552-1.TMAP	0.056583	2	2	2
V202004553-1.TMAP	0.392754	2	2	2
V202004554-1.TMAP	0.073165	2	2	2
V202004555-1.TMAP	0.030226	2	2	2
V202004556-1.TMAP	0.100851	2	2	2
V202004557-1.TMAP	0.116106	2	2	2
L202010861.TMAP	0.264598	2	2	2
L202010862.TMAP	0.168072	2	2	2
L202010863.TMAP	0.012133	2	2	2
L202010864.TMAP	0.057586	2	2	2
L202010865.TMAP	0.063903	2	2	2
L202010866.TMAP	0.070916	2	2	2
L202010867.TMAP	0.199442	2	2	2
L202010868.TMAP	0.087218	2	2	2
L202010869.TMAP	0.07843	2	2	2
L202010870.TMAP	0.092537	2	2	2
L202010871.TMAP	0.325842	2	2	2
L202010872.TMAP	0.084917	2	2	2
L202010873.TMAP	0.071081	2	2	2
L202010874.TMAP	0.432402	2	2	2
L202010875.TMAP	0.338434	2	2	2
L202010876.TMAP	0.042742	2	2	2
L202010877.TMAP	0.126606	2	2	2
L202010878.TMAP	0.028157	2	2	2
L202010879.TMAP	0.27632	2	2	2
L202010880.TMAP	0.028087	2	2	2
L202010881.TMAP	0.061818	2	2	2
L202010882.TMAP	0.107743	2	2	2
L202010883.TMAP	0.218623	2	2	2
L202010884.TMAP	0.139176	2	2	2
L202010885.TMAP	0.071823	2	2	2
L202010886.TMAP	0.035546	2	2	2
L202010887.TMAP	0.094008	2	2	2
L202010888.TMAP	0.168103	2	2	2
L202010889.TMAP	0.03603	2	2	2
L202010890.TMAP	0.291522	2	2	2
L202010891.TMAP	0.117658	2	2	2
L202010892.TMAP	0.020974	2	2	2
L202010893.TMAP	0.084469	2	2	2
L202010894.TMAP	0.119892	2	2	2
L202010895.TMAP	0.048228	2	2	2
L202010896.TMAP	0.042086	2	2	2
L202010897.TMAP	0.077276	2	2	2
L202010898.TMAP	0.620486	2	2	2
L202010900.TMAP	0.04038	2	2	2
L202010901.TMAP	0.08788	2	2	2
L202010902.TMAP	0.034069	2	2	2
L202010903.TMAP	0.151734	2	2	2
L202010904.TMAP	0.083561	2	2	2
L202010905.TMAP	0.034925	2	2	2
L202010906.TMAP	0.085654	2	2	2
L202010907.TMAP	0.119232	2	2	2
L202010908.TMAP	0.070484	2	2	2
L202010909.TMAP	0.055312	2	2	2
L202010910.TMAP	0.044356	2	2	2
L202010911.TMAP	0.078651	2	2	2
L202010912.TMAP	0.145363	2	2	2
L202010913.TMAP	0.048435	2	2	2
L202010914.TMAP	0.296705	2	2	2
L202010916.TMAP	0.148871	2	2	2
L202010917.TMAP	0.094127	2	2	2
V202004561-1.TMAP	0.042123	2	2	2
V202004562-1.TMAP	0.077519	2	2	2
V202004563-1.TMAP	0.271831	2	2	2
V202004564-1.TMAP	0.063795	2	2	2
V202004566-1.TMAP	0.069299	2	2	2
V202004567-1.TMAP	0.032685	2	2	2
V202004568-1.TMAP	0.074671	2	2	2
V202004569-1.TMAP	0.216243	2	2	2
V202004570-1.TMAP	0.251055	2	2	2
V202004571-1.TMAP	0.164805	2	2	2
V202004572-1.TMAP	0.105739	2	2	2
V202004573-1.TMAP	0.046096	2	2	2
V202004574-1.TMAP	0.067432	2	2	2
V202004575-1.TMAP	0.106228	2	2	2
V202004576-1.TMAP	0.571957	2	2	2
V202004577-1.TMAP	0.09844	2	2	2
V202004578-1.TMAP	0.243465	2	2	2
V202004579-1.TMAP	0.228913	2	2	2
V202004580-1.TMAP	0.096497	2	2	2
V202004581-1.TMAP	0.064716	2	2	2
V202004582-1.TMAP	0.193116	2	2	2
V202004583-1.TMAP	0.044373	2	2	2
V202004584-1.TMAP	0.370607	2	2	2
V202004585-1.TMAP	0.029411	2	2	2
V202004586-1.TMAP	0.184134	2	2	2
V202004587-1.TMAP	0.183351	2	2	2
V202004588-1.TMAP	0.484232	2	2	2
V202004589-1.TMAP	0.070325	2	2	2
L202010919.TMAP	0.031053	2	2	2
L202010920.TMAP	0.461784	2	2	2
L202010921.TMAP	0.294876	2	2	2
L202010922.TMAP	0.014088	2	2	2
L202010923.TMAP	0.359498	2	2	2
L202010924.TMAP	0.048152	2	2	2
L202010925.TMAP	0.249357	2	2	2
L202010926.TMAP	0.623328	2	2	2
L202010927.TMAP	0.092922	2	2	2
L202010928.TMAP	0.519743	2	2	2
L202010929.TMAP	0.179081	2	2	2
L202010930.TMAP	0.247489	2	2	2
L202010931.TMAP	0.074257	2	2	2
L202010932.TMAP	0.288951	2	2	2
L202010933.TMAP	0.088613	2	2	2
L202010934.TMAP	0.204771	2	2	2
L202010935.TMAP	0.042493	2	2	2
L202010936.TMAP	0.132892	2	2	2
L202010937.TMAP	0.437418	2	2	2
L202010938.TMAP	0.269082	2	2	2
L202010939.TMAP	0.141452	2	2	2
L202010940.TMAP	0.200192	2	2	2
L202010941.TMAP	0.036797	2	2	2
L202010942.TMAP	0.274935	2	2	2
L202010943.TMAP	0.382278	2	2	2
L202010945.TMAP	0.587574	2	2	2
L202010946.TMAP	0.189334	2	2	2
L202010947.TMAP	0.107147	2	2	2
L202010948.TMAP	0.100438	2	2	2
L202010949.TMAP	0.234123	2	2	2
L202010950.TMAP	0.210775	2	2	2
L202010951.TMAP	0.504001	2	2	2
L202010952.TMAP	0.533986	2	2	2
L202010953.TMAP	0.011171	2	2	2
L202010954.TMAP	0.237614	2	2	2
L202010955.TMAP	0.609559	2	2	2
L202010957.TMAP	0.050627	2	2	2
L202010958.TMAP	0.051038	2	2	2
L202010959.TMAP	0.247647	2	2	2
L202010960.TMAP	0.107767	2	2	2
L202010961.TMAP	0.66404	2	2	2
L202010963.TMAP	0.143986	2	2	2
L202010964.TMAP	0.163815	2	2	2
L202010965.TMAP	0.122816	2	2	2
L202010966.TMAP	0.172465	2	2	2
L202010969.TMAP	0.155571	2	2	2
L202010970.TMAP	0.028684	2	2	2
L202010971.TMAP	0.685326	2	2	2
L202010973.TMAP	0.458801	2	2	2
V202004593-1.TMAP	0.183448	2	2	2
V202004594-1.TMAP	0.087646	2	2	2
V202004595-1.TMAP	0.096443	2	2	2
V202004596-1.TMAP	0.054849	2	2	2
V202004597-1.TMAP	0.333322	2	2	2
V202004598-1.TMAP	0.036006	2	2	2
V202004599-1.TMAP	0.042347	2	2	2
V202004600-1.TMAP	0.263256	2	2	2
V202004601-1.TMAP	0.234504	2	2	2
V202004607-4.TMAP	0.073736	2	2	2
V202004608-4.TMAP	0.125514	2	2	2
V202004609-4.TMAP	0.252518	2	2	2
V202004610-4.TMAP	0.22994	2	2	2
V202004611-4.TMAP	0.091934	2	2	2
V202004612-4.TMAP	0.234843	2	2	2
V202004613-4.TMAP	0.154174	2	2	2
V202004614-4.TMAP	0.120991	2	2	2
V202004616.TMAP	0.15759	2	2	2
V202004617.TMAP	0.082284	2	2	2
V202004618.TMAP	0.442395	2	2	2
V202004619.TMAP	0.441796	2	2	2
V202004620.TMAP	0.112866	2	2	2
V202004621.TMAP	0.508695	2	2	2
V202004622.TMAP	0.096216	2	2	2
V202004623.TMAP	0.083434	2	2	2
V202004624.TMAP	0.094395	2	2	2
V202004625.TMAP	0.018612	2	2	2
V202004626.TMAP	0.157614	2	2	2
V202004627.TMAP	0.049366	2	2	2
V202004628.TMAP	0.060047	2	2	2
V202004629.TMAP	0.345974	2	2	2
V202004630.TMAP	0.328771	2	2	2
V202004631.TMAP	0.101069	2	2	2
V202004632.TMAP	0.096139	2	2	2
V202004633.TMAP	0.128359	2	2	2
B2001950-5.TMAP	0.092126	2	2	2
B2001951-5.TMAP	0.012746	2	2	2
B2001952-5.TMAP	0.428178	2	2	2
B2001953-5.TMAP	0.089295	2	2	2
B2001954-5.TMAP	0.012733	2	2	2
B2001955-5.TMAP	0.099278	2	2	2
B2001956-5.TMAP	0.104406	2	2	2
B2001957-5.TMAP	0.503462	2	2	2
B2001959-5.TMAP	0.085539	2	2	2
B2001960-5.TMAP	0.036036	2	2	2
B2001962-5.TMAP	0.023883	2	2	2
B2001963-5.TMAP	0.041156	2	2	2
B2001964-5.TMAP	0.022538	2	2	2
B2001965-5.TMAP	0.080558	2	2	2
B2001966-5.TMAP	0.055816	2	2	2
B2001967-5.TMAP	0.036677	2	2	2
B2001969-5.TMAP	0.071345	2	2	2
V202004635.TMAP	0.322396	2	2	2
V202004636.TMAP	0.153567	2	2	2
V202004637.TMAP	0.093689	2	2	2
V202004638.TMAP	0.158614	2	2	2
V202004639.TMAP	0.586452	2	2	2
V202004641.TMAP	0.097874	2	2	2
V202004642.TMAP	0.114439	2	2	2
V202004643.TMAP	0.166523	2	2	2
V202004644.TMAP	0.204072	2	2	2
V202004645.TMAP	0.237534	2	2	2
V202004647.TMAP	0.442187	2	2	2
V202004649.TMAP	0.095714	2	2	2
V202004651.TMAP	0.196692	2	2	2
V202004652.TMAP	0.140634	2	2	2
V202004653.TMAP	0.11732	2	2	2
V202004654.TMAP	0.286907	2	2	2
V202004655.TMAP	0.087408	2	2	2
V202004656.TMAP	0.191209	2	2	2
V202004657.TMAP	0.077917	2	2	2
V202004658.TMAP	0.064518	2	2	2
V202004659.TMAP	0.461711	2	2	2
V202004660.TMAP	0.071033	2	2	2
V202004661.TMAP	0.103819	2	2	2
V202004662.TMAP	0.170975	2	2	2
V202004663.TMAP	0.530253	2	2	2
V202004664.TMAP	0.350525	2	2	2
V202004665.TMAP	0.105054	2	2	2
V202004666.TMAP	0.326607	2	2	2
V202004667.TMAP	0.153877	2	2	2
V202004668.TMAP	0.418452	2	2	2
V202004669.TMAP	0.184109	2	2	2
V202004670.TMAP	0.632993	2	2	2
V202004671.TMAP	0.133699	2	2	2
V202004672.TMAP	0.147001	2	2	2
V202004673.TMAP	0.6977	2	2	2
V202004678.TMAP	0.34625	2	2	2
V202004679.TMAP	0.040733	2	2	2
L202010976.TMAP	0.123135	2	2	2
L202010977.TMAP	0.133237	2	2	2
L202010978.TMAP	0.098691	2	2	2
L202010979.TMAP	0.374472	2	2	2
L202010980.TMAP	0.160294	2	2	2
L202010981.TMAP	0.245345	2	2	2
L202010982.TMAP	0.666896	2	2	2
L202010983.TMAP	0.121053	2	2	2
L202010984.TMAP	0.218992	2	2	2
L202010985.TMAP	0.251386	2	2	2
L202010986.TMAP	0.057024	2	2	2
L202010989.TMAP	0.498064	2	2	2
L202010990.TMAP	0.301219	2	2	2
L202010991.TMAP	0.202017	2	2	2
L202010992.TMAP	0.325038	2	2	2
L202010993.TMAP	0.039471	2	2	2
L202010994.TMAP	0.55554	2	2	2
L202010995.TMAP	0.460189	2	2	2
L202010996.TMAP	0.189016	2	2	2
L202010997.TMAP	0.149323	2	2	2
L202010998.TMAP	0.207642	2	2	2
L202010999.TMAP	0.53213	2	2	2
L202011000.TMAP	0.564254	2	2	2
L202011001.TMAP	0.102111	2	2	2
L202011002.TMAP	0.262732	2	2	2
L202011003.TMAP	0.587755	2	2	2
L202011004.TMAP	0.053348	2	2	2
L202011005.TMAP	0.431936	2	2	2
L202011006.TMAP	0.176612	2	2	2
L202011007.TMAP	0.223191	2	2	2
L202011008.TMAP	0.271948	2	2	2
L202011009.TMAP	0.031738	2	2	2
L202011010.TMAP	0.227543	2	2	2
L202011011.TMAP	0.460729	2	2	2
L202011012.TMAP	0.129016	2	2	2
L202011014.TMAP	0.244171	2	2	2
L202011015.TMAP	0.172388	2	2	2
L202011016.TMAP	0.560809	2	2	2
L202011017.TMAP	0.358938	2	2	2
L202011018.TMAP	0.391892	2	2	2
L202011019.TMAP	0.10462	2	2	2
L202011020.TMAP	0.062702	2	2	2
L202011021.TMAP	0.321529	2	2	2
L202011022.TMAP	0.451429	2	2	2
L202011023.TMAP	0.019828	2	2	2
L202011024.TMAP	0.077259	2	2	2
L202011025.TMAP	0.577999	2	2	2
L202011026.TMAP	0.610319	2	2	2
L202011027.TMAP	0.47861	2	2	2
L202011028.TMAP	0.534174	2	2	2
L202011029.TMAP	0.140159	2	2	2
L202011030.TMAP	0.346773	2	2	2
L202011031.TMAP	0.062821	2	2	2
L202011032.TMAP	0.374574	2	2	2
L202011033.TMAP	0.080143	2	2	2
L202011034.TMAP	0.325191	2	2	2
L202011035.TMAP	0.299383	2	2	2
L202011036.TMAP	0.139031	2	2	2
L202011037.TMAP	0.096494	2	2	2
L202011038.TMAP	0.405551	2	2	2
L202011039.TMAP	0.442096	2	2	2
L202011040.TMAP	0.135513	2	2	2
L202011041.TMAP	0.282318	2	2	2
L202011042.TMAP	0.095937	2	2	2
L202011043.TMAP	0.230909	2	2	2
L202011044.TMAP	0.103077	2	2	2
L202011045.TMAP	0.124847	2	2	2
L202011046.TMAP	0.420263	2	2	2
L202011047.TMAP	0.218822	2	2	2
L202011048.TMAP	0.400719	2	2	2
L202011049.TMAP	0.312695	2	2	2
L202011050.TMAP	0.166036	2	2	2
L202011051.TMAP	0.100826	2	2	2
B2001970-1.TMAP	0.097957	2	2	2
B2001971-1.TMAP	0.03765	2	2	2
B2001972-1.TMAP	0.085683	2	2	2
B2001973-1.TMAP	0.071113	2	2	2
B2001974-1.TMAP	0.088679	2	2	2
B2001975-1.TMAP	0.317273	2	2	2
B2001976-1.TMAP	0.479439	2	2	2
B2001977-1.TMAP	0.058621	2	2	2
B2001978-1.TMAP	0.079347	2	2	2
B2001979-1.TMAP	0.224074	2	2	2
B2001980-1.TMAP	0.352135	2	2	2
B2001981-1.TMAP	0.024464	2	2	2
B2001982-1.TMAP	0.10739	2	2	2
B2001983-1.TMAP	0.524023	2	2	2
B2001984-1.TMAP	0.1331	2	2	2
B2001985-1.TMAP	0.022214	2	2	2
B2001987-1.TMAP	0.322095	2	2	2
B2001988-1.TMAP	0.117717	2	2	2
B2001989-1.TMAP	0.086614	2	2	2
B2001990-1.TMAP	0.15097	2	2	2
B2001991-1.TMAP	0.186227	2	2	2
B2001992-1.TMAP	0.201553	2	2	2
B2001986.TMAP	0.107127	2	2	2
B2001994-1.TMAP	0.014736	2	2	2
B2001995-1.TMAP	0.635255	2	2	2
B2001996-1.TMAP	0.055592	2	2	2
B2001997-1.TMAP	0.042741	2	2	2
B2001999-4.TMAP	0.062648	2	2	2
B2002000-4.TMAP	0.393639	2	2	2
B2002001-4.TMAP	0.0378	2	2	2
L202011053.TMAP	0.086313	2	2	2
L202011054.TMAP	0.114155	2	2	2
L202011055.TMAP	0.061612	2	2	2
L202011056.TMAP	0.100092	2	2	2
L202011057.TMAP	0.184264	2	2	2
L202011058.TMAP	0.109109	2	2	2
L202011059.TMAP	0.233075	2	2	2
L202011060.TMAP	0.056385	2	2	2
L202011061.TMAP	0.0809	2	2	2
L202011062.TMAP	0.040547	2	2	2
L202011063.TMAP	0.191923	2	2	2
L202011064.TMAP	0.04546	2	2	2
L202011065.TMAP	0.089577	2	2	2
L202011066.TMAP	0.093427	2	2	2
L202011067.TMAP	0.061682	2	2	2
L202011068.TMAP	0.154751	2	2	2
L202011069.TMAP	0.08832	2	2	2
L202011071.TMAP	0.292753	2	2	2
L202011072.TMAP	0.13481	2	2	2
L202011073.TMAP	0.600251	2	2	2
L202011074.TMAP	0.148303	2	2	2
L202011075.TMAP	0.07481	2	2	2
L202011076.TMAP	0.099803	2	2	2
L202011077.TMAP	0.09216	2	2	2
L202011078.TMAP	0.140495	2	2	2
L202011079.TMAP	0.062883	2	2	2
L202011080.TMAP	0.102322	2	2	2
L202011081.TMAP	0.044819	2	2	2
L202011082.TMAP	0.110038	2	2	2
L202011083.TMAP	0.181496	2	2	2
L202011084.TMAP	0.050685	2	2	2
L202011086.TMAP	0.20708	2	2	2
L202011087.TMAP	0.06537	2	2	2
L202011088.TMAP	0.072559	2	2	2
L202011089.TMAP	0.162048	2	2	2
L202011090.TMAP	0.096319	2	2	2
L202011091.TMAP	0.054047	2	2	2
L202011092.TMAP	0.012367	2	2	2
L202011093.TMAP	0.046838	2	2	2
L202011094.TMAP	0.030927	2	2	2
L202011095.TMAP	0.026065	2	2	2
L202011096.TMAP	0.136696	2	2	2
L202011097.TMAP	0.019188	2	2	2
L202011098.TMAP	0.054681	2	2	2
L202011099.TMAP	0.04439	2	2	2
L202011100.TMAP	0.060583	2	2	2
L202011101.TMAP	0.044257	2	2	2
L202011102.TMAP	0.171736	2	2	2
V202004682.TMAP	0.67991	2	2	2
V202004683.TMAP	0.301459	2	2	2
V202004684.TMAP	0.162428	2	2	2
V202004685.TMAP	0.264689	2	2	2
V202004686.TMAP	0.398229	2	2	2
V202004687.TMAP	0.094352	2	2	2
V202004688.TMAP	0.070495	2	2	2
V202004689.TMAP	0.262016	2	2	2
V202004690.TMAP	0.145074	2	2	2
V202004691.TMAP	0.356024	2	2	2
V202004692.TMAP	0.130522	2	2	2
V202004693.TMAP	0.053516	2	2	2
V202004694.TMAP	0.056981	2	2	2
V202004695.TMAP	0.294643	2	2	2
V202004696.TMAP	0.310418	2	2	2
V202004697.TMAP	0.2517	2	2	2
V202004698.TMAP	0.146725	2	2	2
V202004699.TMAP	0.203147	2	2	2
V202004700.TMAP	0.160997	2	2	2
V202004702.TMAP	0.131533	2	2	2
V202004703.TMAP	0.266132	2	2	2
V202004705.TMAP	0.623686	2	2	2
V202004706.TMAP	0.158401	2	2	2
V202004707.TMAP	0.280537	2	2	2
V202004708.TMAP	0.098947	2	2	2
V202004709.TMAP	0.599403	2	2	2
V202004710.TMAP	0.140642	2	2	2
V202004711.TMAP	0.040806	2	2	2
V202004712.TMAP	0.254468	2	2	2
V202004713.TMAP	0.513882	2	2	2
V202004714.TMAP	0.025318	2	2	2
V202004715.TMAP	0.307822	2	2	2
V202004716.TMAP	0.102607	2	2	2
V202004717.TMAP	0.095919	2	2	2
V202004718.TMAP	0.1876	2	2	2
V202004719.TMAP	0.303649	2	2	2
B2002002-4.TMAP	0.294867	2	2	2
B2002003-4.TMAP	0.147878	2	2	2
B2002004-4.TMAP	0.44407	2	2	2
B2002005-4.TMAP	0.140321	2	2	2
B2002006-4.TMAP	0.13281	2	2	2
B2002007-4.TMAP	0.267538	2	2	2
B2002008-1.TMAP	0.593395	2	2	2
B2002009-1.TMAP	0.10486	2	2	2
B2002011-1.TMAP	0.145051	2	2	2
B2002012-1.TMAP	0.496129	2	2	2
B2002013-1.TMAP	0.225684	2	2	2
B2002014-1.TMAP	0.485659	2	2	2
B2002015-1.TMAP	0.155869	2	2	2
L202011103.TMAP	0.154102	2	2	2
L202011106.TMAP	0.681921	2	2	2
L202011107.TMAP	0.032695	2	2	2
L202011108.TMAP	0.024859	2	2	2
L202011109.TMAP	0.089911	2	2	2
L202011110.TMAP	0.020212	2	2	2
L202011111.TMAP	0.048939	2	2	2
L202011112.TMAP	0.063263	2	2	2
L202011113.TMAP	0.179603	2	2	2
L202011114.TMAP	0.227049	2	2	2
L202011115.TMAP	0.209477	2	2	2
L202011117.TMAP	0.044757	2	2	2
L202011118.TMAP	0.31004	2	2	2
L202011119.TMAP	0.071829	2	2	2
L202011120.TMAP	0.200154	2	2	2
L202011121.TMAP	0.05225	2	2	2
L202011122.TMAP	0.435183	2	2	2
L202011123.TMAP	0.052987	2	2	2
L202011124.TMAP	0.204541	2	2	2
L202011125.TMAP	0.172813798	2	2	2
L202011126.TMAP	0.015124	2	2	2
L202011127.TMAP	0.051374	2	2	2
L202011128.TMAP	0.017929	2	2	2
L202011131.TMAP	0.13564	2	2	2
L202011132.TMAP	0.604682	2	2	2
L202011133.TMAP	0.013411	2	2	2
L202011134.TMAP	0.027589	2	2	2
L202011135.TMAP	0.362758	2	2	2
L202011136.TMAP	0.06207	2	2	2
L202011137.TMAP	0.072788	2	2	2
L202011138.TMAP	0.109507	2	2	2
L202011139.TMAP	0.049359	2	2	2
V202004725.TMAP	0.421875	2	2	2
V202004726.TMAP	0.044501	2	2	2
V202004727.TMAP	0.365432	2	2	2
V202004728.TMAP	0.694296	2	2	2
V202004729.TMAP	0.538226	2	2	2
V202004730.TMAP	0.137106	2	2	2
V202004731.TMAP	0.230726	2	2	2
V202004732.TMAP	0.495538	2	2	2
V202004733.TMAP	0.028279	2	2	2
V202004734.TMAP	0.170451	2	2	2
V202004735.TMAP	0.044378	2	2	2
V202004736.TMAP	0.391398	2	2	2
V202004737.TMAP	0.132199	2	2	2
V202004738.TMAP	0.1352	2	2	2
V202004739.TMAP	0.091021	2	2	2
V202004740.TMAP	0.079276	2	2	2
V202004741.TMAP	0.54071	2	2	2
V202004742.TMAP	0.540037	2	2	2
V202004743.TMAP	0.344679	2	2	2
V202004744.TMAP	0.295745	2	2	2
V202004745.TMAP	0.442895	2	2	2
V202004746.TMAP	0.039077	2	2	2
V202004747.TMAP	0.143406	2	2	2
V202004748.TMAP	0.108689	2	2	2
V202004749.TMAP	0.095125	2	2	2
V202004750.TMAP	0.14455	2	2	2
V202004751.TMAP	0.243822	2	2	2
V202004752.TMAP	0.105839	2	2	2
V202004753.TMAP	0.153831	2	2	2
V202004754.TMAP	0.141643	2	2	2
V202004755.TMAP	0.177386	2	2	2
V202004756.TMAP	0.144468	2	2	2
V202004759.TMAP	0.303866	2	2	2
V202004760.TMAP	0.123847	2	2	2
V202004761.TMAP	0.047525	2	2	2
V202004762.TMAP	0.040304	2	2	2
V202004763.TMAP	0.074512	2	2	2
V202004764.TMAP	0.017972	2	2	2
V202004765.TMAP	0.315328	2	2	2
V202004766.TMAP	0.485854	2	2	2
V202004767.TMAP	0.01822	2	2	2
V202004768.TMAP	0.253804	2	2	2
V202004769.TMAP	0.027829	2	2	2
V202004770.TMAP	0.019842	2	2	2
V202004771.TMAP	0.166822	2	2	2
V202004772.TMAP	0.279145	2	2	2
V202004773.TMAP	0.320642	2	2	2
V202004774.TMAP	0.104662	2	2	2
V202004775.TMAP	0.143174	2	2	2
V202004776.TMAP	0.180065	2	2	2
V202004777.TMAP	0.053033	2	2	2
V202004778.TMAP	0.043393	2	2	2
V202004779.TMAP	0.033985	2	2	2
V202004780.TMAP	0.11362	2	2	2
V202004781.TMAP	0.103895	2	2	2
V202004782.TMAP	0.142943	2	2	2
V202004783.TMAP	0.10254	2	2	2
V202004784.TMAP	0.027058	2	2	2
V202004785.TMAP	0.08357	2	2	2
L202011140.TMAP	0.19554	2	2	2
L202011141.TMAP	0.051681	2	2	2
L202011142.TMAP	0.04647	2	2	2
L202011143.TMAP	0.074071	2	2	2
L202011144.TMAP	0.04031	2	2	2
L202011145.TMAP	0.044316	2	2	2
L202011146.TMAP	0.316674	2	2	2
L202011147.TMAP	0.053911	2	2	2
L202011148.TMAP	0.049062	2	2	2
L202011149.TMAP	0.416941	2	2	2
L202011150.TMAP	0.063212	2	2	2
L202011151.TMAP	0.037546	2	2	2
L202011152.TMAP	0.078384	2	2	2
L202011153.TMAP	0.051666	2	2	2
L202011154.TMAP	0.03172	2	2	2
L202011155.TMAP	0.046452	2	2	2
L202011156.TMAP	0.231763	2	2	2
L202011157.TMAP	0.568523	2	2	2
L202011158.TMAP	0.037349	2	2	2
V202004793.TMAP	0.12273	2	2	2
V202004794.TMAP	0.045384	2	2	2
V202004796.TMAP	0.528199	2	2	2
V202004797.TMAP	0.216847	2	2	2
V202004798.TMAP	0.252597	2	2	2
V202004799.TMAP	0.104677	2	2	2
V202004800.TMAP	0.054576	2	2	2
V202004801.TMAP	0.049803	2	2	2
V202004802.TMAP	0.057647	2	2	2
V202004803.TMAP	0.091794	2	2	2
V202004804.TMAP	0.083427	2	2	2
V202004805.TMAP	0.29532	2	2	2
V202004806.TMAP	0.246273	2	2	2
V202004807.TMAP	0.041999	2	2	2
V202004808.TMAP	0.147209	2	2	2
V202004809.TMAP	0.082232	2	2	2
V202004810.TMAP	0.092993	2	2	2
V202004811.TMAP	0.08621	2	2	2
V202004812.TMAP	0.03293	2	2	2
V202004813.TMAP	0.063211	2	2	2
V202004814.TMAP	0.140347	2	2	2
V202004815.TMAP	0.080854	2	2	2
V202004816.TMAP	0.085093	2	2	2
V202004817.TMAP	0.028715	2	2	2
V202004818.TMAP	0.04501	2	2	2
V202004820.TMAP	0.447968	2	2	2
V202004821.TMAP	0.073663	2	2	2
V202004822.TMAP	0.095888	2	2	2
V202004823.TMAP	0.139575	2	2	2
V202004824.TMAP	0.112451	2	2	2
V202004825.TMAP	0.063327	2	2	2
V202004826.TMAP	0.079971	2	2	2
V202004827.TMAP	0.017005	2	2	2
V202004828.TMAP	0.070666	2	2	2
L202011160.TMAP	0.091401	2	2	2
L202011161.TMAP	0.042603	2	2	2
L202011162.TMAP	0.02612	2	2	2
L202011163.TMAP	0.085585	2	2	2
L202011164.TMAP	0.037921	2	2	2
L202011165.TMAP	0.065211	2	2	2
L202011166.TMAP	0.022644	2	2	2
L202011167.TMAP	0.026197	2	2	2
L202011168.TMAP	0.121704	2	2	2
L202011169.TMAP	0.319884	2	2	2
L202011170.TMAP	0.044185	2	2	2
L202011171.TMAP	0.031057	2	2	2
L202011172.TMAP	0.328932	2	2	2
L202011173.TMAP	0.246731	2	2	2
L202011174.TMAP	0.476347	2	2	2
L202011175.TMAP	0.064364	2	2	2
L202011176.TMAP	0.052826	2	2	2
L202011178.TMAP	0.158326	2	2	2
L202011179.TMAP	0.070483	2	2	2
L202011180.TMAP	0.049974	2	2	2
L202011181.TMAP	0.090564	2	2	2
L202011182.TMAP	0.18614	2	2	2
L202011183.TMAP	0.019435	2	2	2
L202011184.TMAP	0.027039	2	2	2
L202011185.TMAP	0.155194	2	2	2
L202011186.TMAP	0.043131	2	2	2
L202011187.TMAP	0.085213	2	2	2
L202011188.TMAP	0.091167	2	2	2
L202011189.TMAP	0.058585	2	2	2
L202011190.TMAP	0.054815	2	2	2
L202011191.TMAP	0.025612	2	2	2
L202011192.TMAP	0.027545	2	2	2
L202011193.TMAP	0.052208	2	2	2
L202011194.TMAP	0.154693	2	2	2
L202011195.TMAP	0.160037	2	2	2
L202011196.TMAP	0.080074	2	2	2
L202011197.TMAP	0.074717	2	2	2
L202011198.TMAP	0.061011	2	2	2
L202011199.TMAP	0.593666	2	2	2
L202011200.TMAP	0.046834	2	2	2
L202011201.TMAP	0.191552	2	2	2
L202011202.TMAP	0.094373	2	2	2
L202011203.TMAP	0.0522	2	2	2
L202011204.TMAP	0.190203	2	2	2
L202011205.TMAP	0.104496	2	2	2
L202011206.TMAP	0.039154	2	2	2
L202011207.TMAP	0.110275	2	2	2
L202011208.TMAP	0.108293	2	2	2
L202011209.TMAP	0.128078	2	2	2
L202011210.TMAP	0.025287	2	2	2
L202011211.TMAP	0.216361	2	2	2
L202011212.TMAP	0.084877	2	2	2
L202011213.TMAP	0.032177	2	2	2
L202011214.TMAP	0.052746	2	2	2
L202011215.TMAP	0.119489	2	2	2
L202011216.TMAP	0.056243	2	2	2
L202011217.TMAP	0.095	2	2	2
L202011218.TMAP	0.024139	2	2	2
L202011219.TMAP	0.071967	2	2	2
L202011220.TMAP	0.037532	2	2	2
L202011221.TMAP	0.037838	2	2	2
L202011222.TMAP	0.026877	2	2	2
L202011223.TMAP	0.037457	2	2	2
L202011224.TMAP	0.091904	2	2	2
L202011225.TMAP	0.060938	2	2	2
L202011226.TMAP	0.074452	2	2	2
L202011227.TMAP	0.119362	2	2	2
L202011228.TMAP	0.084612	2	2	2
L202011230.TMAP	0.113533	2	2	2
L202011231.TMAP	0.087029	2	2	2
L202011232.TMAP	0.051698	2	2	2
L202011233.TMAP	0.632309	2	2	2
L202011234.TMAP	0.122877	2	2	2
B2002016-4.TMAP	0.266651	2	2	2
B2002018-1.TMAP	0.043149	2	2	2
B2002019-1.TMAP	0.056032	2	2	2
B2002020-1.TMAP	0.073327	2	2	2
B2002021-4.TMAP	0.624784	2	2	2
B2002022-4.TMAP	0.393198	2	2	2
B2002023-4.TMAP	0.108437	2	2	2
B2002024-4.TMAP	0.237874	2	2	2
B2002025-4.TMAP	0.033999	2	2	2
B2002026-4.TMAP	0.369427	2	2	2
B2002027-4.TMAP	0.625057	2	2	2
B2002028-4.TMAP	0.542436	2	2	2
B2002029-4.TMAP	0.161317	2	2	2
B2002030-4.TMAP	0.085139	2	2	2
B2002031-4.TMAP	0.091989	2	2	2
B2002032-1.TMAP	0.134035	2	2	2
L202011235.TMAP	0.620586	2	2	2
L202011236.TMAP	0.037804	2	2	2
L202011237.TMAP	0.287674	2	2	2
L202011238.TMAP	0.39558	2	2	2
L202011239.TMAP	0.060443	2	2	2
L202011240.TMAP	0.171271	2	2	2
L202011241.TMAP	0.134387	2	2	2
L202011242.TMAP	0.613698	2	2	2
L202011243.TMAP	0.152264	2	2	2
L202011244.TMAP	0.084042	2	2	2
L202011245.TMAP	0.489636	2	2	2
L202011246.TMAP	0.074068	2	2	2
L202011247.TMAP	0.103871	2	2	2
L202011248.TMAP	0.061486	2	2	2
L202011249.TMAP	0.106305	2	2	2
L202011250.TMAP	0.034315	2	2	2
L202011251.TMAP	0.130024	2	2	2
L202011252.TMAP	0.120011	2	2	2
L202011253.TMAP	0.048142	2	2	2
L202011254.TMAP	0.049502	2	2	2
L202011255.TMAP	0.026213	2	2	2
L202011256.TMAP	0.144089	2	2	2
L202011257.TMAP	0.026179	2	2	2
L202011258.TMAP	0.091212	2	2	2
L202011259.TMAP	0.141242	2	2	2
L202011260.TMAP	0.201193	2	2	2
L202011261.TMAP	0.163555	2	2	2
L202011262.TMAP	0.042693	2	2	2
L202011263.TMAP	0.030719	2	2	2
L202011264.TMAP	0.027076	2	2	2
L202011265.TMAP	0.364544	2	2	2
L202011266.TMAP	0.048793	2	2	2
L202011267.TMAP	0.023823	2	2	2
L202011268.TMAP	0.085438	2	2	2
L202011269.TMAP	0.068465	2	2	2
L202011270.TMAP	0.17718	2	2	2
L202011271.TMAP	0.066169	2	2	2
L202011272.TMAP	0.054448	2	2	2
L202011273.TMAP	0.028508	2	2	2
L202011274.TMAP	0.490083	2	2	2
L202011275.TMAP	0.381555	2	2	2
L202011276.TMAP	0.051263	2	2	2
L202011277.TMAP	0.09859	2	2	2
L202011278.TMAP	0.050046	2	2	2
L202011279.TMAP	0.098597	2	2	2
L202011280.TMAP	0.100866	2	2	2
L202011281.TMAP	0.07146	2	2	2
L202011282.TMAP	0.021388	2	2	2
L202011283.TMAP	0.064059	2	2	2
L202011284.TMAP	0.010913	2	2	2
L202011285.TMAP	0.095863	2	2	2
L202011286.TMAP	0.066416	2	2	2
L202011287.TMAP	0.045573	2	2	2
L202011288.TMAP	0.021126	2	2	2
L202011289.TMAP	0.495687	2	2	2
L202011290.TMAP	0.28583	2	2	2
L202011291.TMAP	0.076501	2	2	2
L202011292.TMAP	0.062715	2	2	2
L202011293.TMAP	0.027996	2	2	2
L202011294.TMAP	0.044639	2	2	2
L202011295.TMAP	0.024825	2	2	2
V202004835.TMAP	0.111187	2	2	2
V202004836.TMAP	0.154605	2	2	2
V202004837.TMAP	0.107913	2	2	2
V202004838.TMAP	0.08636	2	2	2
V202004839.TMAP	0.054592	2	2	2
V202004841.TMAP	0.022542	2	2	2
V202004842.TMAP	0.032206	2	2	2
V202004843.TMAP	0.087606	2	2	2
V202004844.TMAP	0.058249	2	2	2
V202004845.TMAP	0.046666	2	2	2
V202004846.TMAP	0.184275	2	2	2
V202004847.TMAP	0.200556	2	2	2
V202004848.TMAP	0.204182	2	2	2
V202004849.TMAP	0.067384	2	2	2
V202004850.TMAP	0.084421	2	2	2
V202004851.TMAP	0.049219	2	2	2
V202004853.TMAP	0.082641	2	2	2
V202004854.TMAP	0.08109	2	2	2
V202004855.TMAP	0.144525	2	2	2
V202004856.TMAP	0.019651	2	2	2
V202004857.TMAP	0.138473	2	2	2
V202004858.TMAP	0.057734	2	2	2
V202004859.TMAP	0.156745	2	2	2
V202004860.TMAP	0.201674	2	2	2
V202004861.TMAP	0.169554	2	2	2
V202004862.TMAP	0.029313	2	2	2
V202004863.TMAP	0.118994	2	2	2
V202004864.TMAP	0.1324	2	2	2
V202004865.TMAP	0.035481	2	2	2
V202004866.TMAP	0.094518	2	2	2
V202004870.TMAP	0.13914	2	2	2
V202004871.TMAP	0.298732	2	2	2
V202004872.TMAP	0.061393	2	2	2
V202004873.TMAP	0.164343	2	2	2
V202004874.TMAP	0.390442	2	2	2
V202004875.TMAP	0.037761	2	2	2
V202004876.TMAP	0.054792	2	2	2
V202004877.TMAP	0.047388	2	2	2
V202004878.TMAP	0.03342	2	2	2
V202004879.TMAP	0.100795	2	2	2
V202004880.TMAP	0.047298	2	2	2
V202004881.TMAP	0.056756	2	2	2
V202004882.TMAP	0.058102	2	2	2
V202004883.TMAP	0.39525	2	2	2
B2002034-4.TMAP	0.12369	2	2	2
B2002035-4.TMAP	0.124539	2	2	2
B2002036-4.TMAP	0.474309	2	2	2
B2002037-4.TMAP	0.036021	2	2	2
B2002038-4.TMAP	0.182131	2	2	2
B2002039-4.TMAP	0.130967	2	2	2
B2002040-4.TMAP	0.025555	2	2	2
B2002041-4.TMAP	0.089563	2	2	2
B2002042-4.TMAP	0.176642	2	2	2
B2002043-4.TMAP	0.017784	2	2	2
B2002044-4.TMAP	0.070355	2	2	2
B2002045-4.TMAP	0.05095	2	2	2
B2002046-4.TMAP	0.185095	2	2	2
B2002047-4.TMAP	0.571828059	2	2	2
B2002049-4.TMAP	0.099183	2	2	2
B2002050.TMAP	0.106902	2	2	2
B2002051.TMAP	0.249996	2	2	2
B2002052.TMAP	0.347025	2	2	2
B2002053.TMAP	0.176509	2	2	2
B2002054.TMAP	0.056311	2	2	2
L202011299.TMAP	0.04002	2	2	2
L202011300.TMAP	0.199402	2	2	2
L202011301.TMAP	0.036369	2	2	2
L202011302.TMAP	0.037142	2	2	2
L202011303.TMAP	0.016814	2	2	2
L202011304.TMAP	0.073213	2	2	2
L202011305.TMAP	0.083292	2	2	2
L202011306.TMAP	0.064377	2	2	2
L202011307.TMAP	0.150549	2	2	2
L202011308.TMAP	0.021059	2	2	2
L202011309.TMAP	0.047017	2	2	2
L202011310.TMAP	0.055244	2	2	2
L202011311.TMAP	0.086574	2	2	2
L202011312.TMAP	0.058622	2	2	2
L202011313.TMAP	0.118767	2	2	2
L202011314.TMAP	0.054956	2	2	2
L202011315.TMAP	0.059924	2	2	2
L202011316.TMAP	0.070327	2	2	2
L202011317.TMAP	0.111692	2	2	2
L202011318.TMAP	0.018748	2	2	2
L202011319.TMAP	0.274956	2	2	2
L202011320.TMAP	0.032802	2	2	2
L202011321.TMAP	0.159026	2	2	2
L202011322.TMAP	0.100878	2	2	2
L202011323.TMAP	0.238973	2	2	2
L202011324.TMAP	0.072694	2	2	2
L202011325.TMAP	0.049317	2	2	2
L202011326.TMAP	0.058628	2	2	2
L202011327.TMAP	0.054761	2	2	2
L202011328.TMAP	0.102612	2	2	2
L202011329.TMAP	0.063753	2	2	2
L202011330.TMAP	0.294644	2	2	2
L202011331.TMAP	0.052949	2	2	2
L202011332.TMAP	0.050274	2	2	2
L202011333.TMAP	0.049819	2	2	2
L202011334.TMAP	0.02813	2	2	2
L202011335.TMAP	0.041283	2	2	2
L202011336.TMAP	0.039659	2	2	2
L202011337.TMAP	0.021928	2	2	2
L202011338.TMAP	0.108065	2	2	2
L202011339.TMAP	0.078072	2	2	2
L202011340.TMAP	0.048327	2	2	2
L202011341.TMAP	0.06726	2	2	2
L202011342.TMAP	0.014101	2	2	2
L202011343.TMAP	0.139778	2	2	2
L202011344.TMAP	0.090688	2	2	2
L202011345.TMAP	0.052607	2	2	2
L202011346.TMAP	0.532301	2	2	2
L202011347.TMAP	0.062082	2	2	2
L202011348.TMAP	0.234167	2	2	2
L202011349.TMAP	0.059668	2	2	2
L202011350.TMAP	0.134357	2	2	2
L202011351.TMAP	0.014141	2	2	2
L202011352.TMAP	0.324487	2	2	2
L202011354.TMAP	0.135984	2	2	2
V202004885.TMAP	0.112726	2	2	2
V202004886.TMAP	0.037862	2	2	2
V202004887.TMAP	0.075138	2	2	2
V202004888.TMAP	0.056033	2	2	2
V202004889.TMAP	0.018762	2	2	2
V202004890.TMAP	0.157157	2	2	2
V202004891.TMAP	0.407898	2	2	2
V202004892.TMAP	0.6997	2	2	2
V202004893.TMAP	0.652501	2	2	2
V202004894.TMAP	0.050478	2	2	2
V202004895.TMAP	0.06068	2	2	2
V202004896.TMAP	0.096541	2	2	2
V202004897.TMAP	0.174837	2	2	2
V202004898.TMAP	0.065148	2	2	2
V202004899.TMAP	0.105376	2	2	2
V202004900.TMAP	0.092079	2	2	2
V202004901.TMAP	0.082072	2	2	2
V202004902.TMAP	0.036264	2	2	2
V202004903.TMAP	0.067765	2	2	2
V202004904.TMAP	0.090822	2	2	2
V202004905.TMAP	0.1914	2	2	2
V202004906.TMAP	0.441071	2	2	2
V202004907.TMAP	0.28152	2	2	2
V202004908.TMAP	0.131851	2	2	2
V202004909.TMAP	0.033244	2	2	2
V202004910.TMAP	0.051873	2	2	2
V202004911.TMAP	0.388177	2	2	2
V202004912.TMAP	0.125399	2	2	2
V202004913.TMAP	0.589034	2	2	2
V202004914.TMAP	0.065829	2	2	2
V202004915.TMAP	0.279184	2	2	2
V202004916.TMAP	0.148333	2	2	2
V202004917.TMAP	0.039199	2	2	2
V202004920.TMAP	0.04202	2	2	2
V202004921.TMAP	0.091415	2	2	2
V202004922.TMAP	0.071043	2	2	2
V202004923.TMAP	0.045956	2	2	2
V202004924.TMAP	0.110725	2	2	2
V202004925.TMAP	0.055786	2	2	2
V202004926.TMAP	0.089083	2	2	2
V202004927.TMAP	0.097891	2	2	2
V202004928.TMAP	0.066963	2	2	2
B2002055.TMAP	0.16623	2	2	2
B2002056.TMAP	0.029511	2	2	2
B2002057.TMAP	0.10001	2	2	2
B2002058.TMAP	0.167231	2	2	2
B2002060.TMAP	0.17212	2	2	2
B2002061.TMAP	0.121207	2	2	2
B2002062.TMAP	0.107799	2	2	2
B2002063.TMAP	0.131655	2	2	2
B2002064.TMAP	0.020606	2	2	2
B2002065.TMAP	0.098407	2	2	2
B2002066.TMAP	0.272522	2	2	2
B2002067.TMAP	0.042268	2	2	2
B2002068.TMAP	0.076205	2	2	2
B2002069.TMAP	0.113285	2	2	2
B2002070.TMAP	0.160484	2	2	2
B2002071.TMAP	0.215972	2	2	2
B2002072.TMAP	0.104822	2	2	2
B2002073.TMAP	0.317736	2	2	2
B2002074.TMAP	0.144736	2	2	2
B2002075.TMAP	0.067415	2	2	2
B2002076.TMAP	0.063695	2	2	2
B2002077.TMAP	0.627093	2	2	2
B2002078.TMAP	0.066471	2	2	2
L202011376.TMAP	0.090928	2	2	2
L202011377.TMAP	0.014211	2	2	2
L202011378.TMAP	0.188725	2	2	2
L202011379.TMAP	0.013932	2	2	2
L202011380.TMAP	0.267738	2	2	2
L202011381.TMAP	0.369197	2	2	2
L202011382.TMAP	0.657922	2	2	2
L202011383.TMAP	0.124669	2	2	2
L202011384.TMAP	0.112934	2	2	2
L202011385.TMAP	0.053456	2	2	2
L202011386.TMAP	0.077076	2	2	2
L202011387.TMAP	0.197114	2	2	2
L202011388.TMAP	0.097916	2	2	2
L202011389.TMAP	0.077743	2	2	2
L202011390.TMAP	0.06487	2	2	2
L202011391.TMAP	0.027949	2	2	2
L202011392.TMAP	0.140711	2	2	2
L202011393.TMAP	0.235295	2	2	2
L202011394.TMAP	0.025257	2	2	2
L202011395.TMAP	0.057333	2	2	2
L202011396.TMAP	0.200396	2	2	2
L202011397.TMAP	0.049764	2	2	2
L202011398.TMAP	0.074985	2	2	2
L202011399.TMAP	0.042002	2	2	2
L202011400.TMAP	0.089764	2	2	2
L202011401.TMAP	0.171208	2	2	2
L202011402.TMAP	0.071695	2	2	2
L202011403.TMAP	0.134912	2	2	2
L202011404.TMAP	0.063384	2	2	2
L202011405.TMAP	0.138853	2	2	2
L202011406.TMAP	0.066215	2	2	2
L202011407.TMAP	0.073462	2	2	2
L202011408.TMAP	0.124984	2	2	2
L202011409.TMAP	0.078817	2	2	2
L202011357.TMAP	0.055559	2	2	2
L202011358.TMAP	0.052441	2	2	2
L202011359.TMAP	0.254981	2	2	2
L202011360.TMAP	0.044805	2	2	2
L202011362.TMAP	0.059764	2	2	2
L202011363.TMAP	0.142068	2	2	2
L202011364.TMAP	0.384217	2	2	2
L202011365.TMAP	0.064443	2	2	2
L202011366.TMAP	0.129906	2	2	2
L202011367.TMAP	0.069921	2	2	2
L202011368.TMAP	0.043193	2	2	2
L202011369.TMAP	0.656091	2	2	2
L202011370.TMAP	0.0249	2	2	2
L202011371.TMAP	0.035577	2	2	2
L202011372.TMAP	0.055963	2	2	2
L202011373.TMAP	0.072787	2	2	2
L202011374.TMAP	0.200972	2	2	2
L202011375.TMAP	0.095836	2	2	2
V202004932.TMAP	0.035433	2	2	2
V202004933.TMAP	0.133405	2	2	2
V202004934.TMAP	0.658031	2	2	2
V202004935.TMAP	0.13867	2	2	2
V202004936.TMAP	0.086162	2	2	2
V202004937.TMAP	0.23964	2	2	2
V202004938.TMAP	0.04598	2	2	2
V202004939.TMAP	0.071397	2	2	2
V202004940.TMAP	0.256813	2	2	2
V202004941.TMAP	0.237119	2	2	2
V202004942.TMAP	0.639102	2	2	2
V202004943.TMAP	0.224958	2	2	2
V202004944.TMAP	0.10425	2	2	2
V202004945.TMAP	0.02695	2	2	2
V202004946.TMAP	0.111309	2	2	2
V202004947.TMAP	0.337323	2	2	2
V202004948.TMAP	0.140953	2	2	2
V202004949.TMAP	0.037291	2	2	2
V202004950.TMAP	0.135227	2	2	2
V202004951.TMAP	0.092829	2	2	2
V202004952.TMAP	0.059304	2	2	2
V202004953.TMAP	0.073202	2	2	2
V202004954.TMAP	0.028754	2	2	2
V202004956.TMAP	0.140868	2	2	2
V202004957.TMAP	0.186501	2	2	2
V202004958.TMAP	0.061799	2	2	2
V202004959.TMAP	0.09517	2	2	2
V202004960.TMAP	0.03623	2	2	2
V202004961.TMAP	0.237287	2	2	2
V202004962.TMAP	0.025275	2	2	2
V202004963.TMAP	0.037287	2	2	2
L202011410.TMAP	0.609967	2	2	2
L202011411.TMAP	0.08774	2	2	2
L202011412.TMAP	0.198187	2	2	2
L202011413.TMAP	0.031173	2	2	2
L202011414.TMAP	0.230433	2	2	2
L202011415.TMAP	0.036545	2	2	2
L202011417.TMAP	0.105694	2	2	2
L202011418.TMAP	0.084088	2	2	2
L202011419.TMAP	0.06859	2	2	2
L202011420.TMAP	0.239649	2	2	2
L202011421.TMAP	0.079586	2	2	2
L202011422.TMAP	0.503811	2	2	2
L202011423.TMAP	0.023127	2	2	2
L202011424.TMAP	0.132435	2	2	2
L202011425.TMAP	0.101819	2	2	2
L202011426.TMAP	0.549361	2	2	2
L202011428.TMAP	0.488047	2	2	2
L202011429.TMAP	0.097536	2	2	2
L202011430.TMAP	0.057536	2	2	2
L202011431.TMAP	0.272099	2	2	2
L202011432.TMAP	0.125243	2	2	2
L202011433.TMAP	0.053183	2	2	2
L202011435.TMAP	0.037931	2	2	2
L202011436.TMAP	0.079265	2	2	2
L202011437.TMAP	0.092082	2	2	2
L202011438.TMAP	0.017927	2	2	2
L202011439.TMAP	0.047857	2	2	2
L202011440.TMAP	0.108425	2	2	2
L202011441.TMAP	0.035985	2	2	2
L202011443.TMAP	0.267531	2	2	2
L202011444.TMAP	0.071942	2	2	2
L202011445.TMAP	0.180102	2	2	2
L202011446.TMAP	0.079991	2	2	2
L202011447.TMAP	0.251706	2	2	2
L202011448.TMAP	0.0964	2	2	2
L202011449.TMAP	0.093875	2	2	2
L202011450.TMAP	0.059651	2	2	2
L202011451.TMAP	0.11042	2	2	2
L202011452.TMAP	0.06773	2	2	2
L202011453.TMAP	0.021281	2	2	2
L202011454.TMAP	0.095054	2	2	2
L202011455.TMAP	0.031635	2	2	2
L202011456.TMAP	0.031121	2	2	2
L202011457.TMAP	0.060303	2	2	2
L202011458.TMAP	0.047589	2	2	2
L202011459.TMAP	0.106704	2	2	2
L202011460.TMAP	0.038486	2	2	2
L202011461.TMAP	0.047999	2	2	2
L202011462.TMAP	0.049449	2	2	2
L202011463.TMAP	0.034875	2	2	2
L202011464.TMAP	0.016241	2	2	2
L202011465.TMAP	0.049785	2	2	2
L202011466.TMAP	0.168049	2	2	2
L202011467.TMAP	0.030807	2	2	2
L202011468.TMAP	0.02495	2	2	2
L202011469.TMAP	0.05873	2	2	2
L202011470.TMAP	0.058203	2	2	2
V202004969.TMAP	0.349884	2	2	2
V202004970.TMAP	0.11678	2	2	2
V202004972.TMAP	0.062032	2	2	2
V202004973.TMAP	0.032693	2	2	2
V202004974.TMAP	0.107404	2	2	2
V202004975.TMAP	0.18295	2	2	2
V202004976.TMAP	0.033781	2	2	2
V202004977.TMAP	0.059369	2	2	2
V202004978.TMAP	0.0301	2	2	2
V202004979.TMAP	0.137155	2	2	2
V202004980.TMAP	0.106325	2	2	2
V202004981.TMAP	0.047648	2	2	2
V202004982.TMAP	0.531368	2	2	2
V202004983.TMAP	0.377466	2	2	2
V202004988.TMAP	0.026905	2	2	2
V202004989.TMAP	0.225197	2	2	2
V202004990.TMAP	0.128588	2	2	2
V202004991.TMAP	0.113109	2	2	2
V202004992.TMAP	0.047795	2	2	2
V202004993.TMAP	0.192508	2	2	2
V202004994.TMAP	0.082698	2	2	2
V202004995.TMAP	0.049584	2	2	2
V202004996.TMAP	0.078405	2	2	2
V202004997.TMAP	0.218868	2	2	2
V202004984.TMAP	0.038092	2	2	2
V202004985.TMAP	0.199488	2	2	2
V202004986.TMAP	0.132352	2	2	2
L202011474.TMAP	0.553792	2	2	2
L202011475.TMAP	0.203858	2	2	2
L202011476.TMAP	0.062048	2	2	2
L202011477.TMAP	0.051756	2	2	2
L202011478.TMAP	0.079321	2	2	2
L202011479.TMAP	0.076061	2	2	2
L202011480.TMAP	0.04032	2	2	2
L202011481.TMAP	0.301328	2	2	2
L202011482.TMAP	0.039736	2	2	2
L202011483.TMAP	0.042819	2	2	2
L202011484.TMAP	0.025608	2	2	2
L202011485.TMAP	0.165741	2	2	2
L202011486.TMAP	0.079625	2	2	2
L202011487.TMAP	0.165669	2	2	2
L202011488.TMAP	0.064722	2	2	2
L202011489.TMAP	0.019113	2	2	2
L202011490.TMAP	0.037601	2	2	2
L202011491.TMAP	0.511265	2	2	2
L202011492.TMAP	0.102307	2	2	2
L202011493.TMAP	0.027521	2	2	2
L202011494.TMAP	0.215093	2	2	2
L202011495.TMAP	0.176082	2	2	2
L202011496.TMAP	0.143057	2	2	2
L202011497.TMAP	0.083755	2	2	2
L202011498.TMAP	0.036422	2	2	2
L202011499.TMAP	0.083404	2	2	2
L202011500.TMAP	0.098802	2	2	2
L202011501.TMAP	0.194183	2	2	2
L202011502.TMAP	0.236007	2	2	2
L202011503.TMAP	0.051498	2	2	2
L202011504.TMAP	0.256784	2	2	2
L202011505.TMAP	0.119322	2	2	2
L202011506.TMAP	0.024436	2	2	2
L202011507.TMAP	0.105533	2	2	2
L202011508.TMAP	0.221275	2	2	2
L202011509.TMAP	0.135742	2	2	2
L202011510.TMAP	0.19405	2	2	2
L202011511.TMAP	0.295665	2	2	2
L202011512.TMAP	0.058972	2	2	2
L202011513.TMAP	0.069248	2	2	2
L202011514.TMAP	0.022772	2	2	2
L202011515.TMAP	0.070454	2	2	2
L202011516.TMAP	0.042672	2	2	2
L202011517.TMAP	0.033404	2	2	2
L202011518.TMAP	0.01505	2	2	2
L202011519.TMAP	0.052811	2	2	2
L202011520.TMAP	0.085463	2	2	2
L202011521.TMAP	0.051879	2	2	2
L202011522.TMAP	0.036558	2	2	2
L202011523.TMAP	0.021923	2	2	2
L202011524.TMAP	0.664259	2	2	2
L202011525.TMAP	0.107675	2	2	2
L202011526.TMAP	0.471467	2	2	2
L202011527.TMAP	0.086115	2	2	2
L202011528.TMAP	0.045128	2	2	2
L202011529.TMAP	0.124552	2	2	2
V202005000.TMAP	0.050489	2	2	2
V202005001.TMAP	0.114121	2	2	2
V202005002.TMAP	0.063836	2	2	2
V202005003.TMAP	0.167727	2	2	2
V202005004.TMAP	0.152648	2	2	2
V202005005.TMAP	0.402295	2	2	2
V202005006.TMAP	0.158776	2	2	2
V202005008.TMAP	0.162291	2	2	2
V202005009.TMAP	0.128585	2	2	2
V202005010.TMAP	0.122699	2	2	2
V202005011.TMAP	0.373645	2	2	2
V202005012.TMAP	0.080416	2	2	2
V202005013.TMAP	0.080596	2	2	2
V202005014.TMAP	0.171931	2	2	2
V202005015.TMAP	0.596084	2	2	2
V202005016.TMAP	0.029312	2	2	2
V202005017.TMAP	0.04275	2	2	2
V202005019.TMAP	0.159682	2	2	2
V202005021.TMAP	0.086821	2	2	2
V202005022.TMAP	0.132446	2	2	2
V202005023.TMAP	0.045947	2	2	2
V202005024.TMAP	0.066822	2	2	2
V202005025.TMAP	0.241187	2	2	2
V202005026.TMAP	0.099149	2	2	2
V202005028.TMAP	0.086958	2	2	2
V202005029.TMAP	0.195713	2	2	2
L202011544.TMAP	0.075414	2	2	2
L202011545.TMAP	0.070595	2	2	2
L202011546.TMAP	0.020112	2	2	2
L202011547.TMAP	0.106575	2	2	2
L202011548.TMAP	0.199812	2	2	2
L202011549.TMAP	0.029317	2	2	2
L202011551.TMAP	0.082303	2	2	2
L202011552.TMAP	0.089764	2	2	2
L202011553.TMAP	0.062689	2	2	2
L202011554.TMAP	0.142714	2	2	2
L202011555.TMAP	0.412746	2	2	2
L202011556.TMAP	0.104225	2	2	2
L202011558.TMAP	0.06057	2	2	2
L202011559.TMAP	0.224869	2	2	2
L202011560.TMAP	0.095408	2	2	2
L202011561.TMAP	0.075896	2	2	2
L202011562.TMAP	0.084052	2	2	2
L202011563.TMAP	0.390325	2	2	2
L202011564.TMAP	0.101667	2	2	2
L202011565.TMAP	0.125344	2	2	2
L202011566.TMAP	0.027333	2	2	2
V202005032.TMAP	0.083916	2	2	2
V202005033.TMAP	0.216653	2	2	2
V202005034.TMAP	0.637507	2	2	2
V202005035.TMAP	0.164144	2	2	2
V202005036.TMAP	0.111387	2	2	2
V202005037.TMAP	0.083076	2	2	2
V202005038.TMAP	0.128267	2	2	2
V202005039.TMAP	0.153412	2	2	2
V202005040.TMAP	0.09121	2	2	2
V202005041.TMAP	0.288738	2	2	2
V202005042.TMAP	0.238257	2	2	2
V202005043.TMAP	0.122946	2	2	2
V202005044.TMAP	0.136199	2	2	2
V202005045.TMAP	0.067541	2	2	2
V202005046.TMAP	0.024164	2	2	2
V202005047.TMAP	0.132241	2	2	2
V202005048.TMAP	0.483329	2	2	2
V202005049.TMAP	0.083652	2	2	2
V202005050.TMAP	0.229008	2	2	2
V202005051.TMAP	0.564233	2	2	2
V202005052.TMAP	0.569408	2	2	2
V202005055.TMAP	0.187926	2	2	2
V202005056.TMAP	0.106256	2	2	2
V202005057.TMAP	0.07001	2	2	2
V202005058.TMAP	0.212235	2	2	2
V202005059.TMAP	0.066024	2	2	2
V202005060.TMAP	0.076683	2	2	2
V202005061.TMAP	0.039786	2	2	2
V202005062.TMAP	0.026927	2	2	2
V202005063.TMAP	0.161015	2	2	2
V202005064.TMAP	0.086283	2	2	2
V202005065.TMAP	0.079379	2	2	2
V202005066.TMAP	0.273773	2	2	2
V202005067.TMAP	0.156657	2	2	2
B2002108.TMAP	0.578812	2	2	2
B2002109.TMAP	0.398576	2	2	2
B2002110.TMAP	0.465529	2	2	2
B2002111.TMAP	0.064525	2	2	2
B2002113.TMAP	0.027008	2	2	2
B2002114.TMAP	0.446525	2	2	2
B2002115.TMAP	0.246425	2	2	2
B2002116.TMAP	0.192549	2	2	2
B2002117.TMAP	0.057637	2	2	2
B2002118.TMAP	0.114564	2	2	2
B2002119.TMAP	0.106755	2	2	2
B2002120.TMAP	0.024664	2	2	2
L202011613.TMAP	0.589662	2	2	2
L202011614.TMAP	0.151978	2	2	2
L202011615.TMAP	0.037993	2	2	2
L202011616.TMAP	0.033622	2	2	2
L202011617.TMAP	0.023922	2	2	2
L202011618.TMAP	0.128951	2	2	2
L202011619.TMAP	0.027918	2	2	2
L202011620.TMAP	0.078553	2	2	2
L202011621.TMAP	0.049319	2	2	2
L202011622.TMAP	0.10678	2	2	2
L202011623.TMAP	0.458627	2	2	2
L202011624.TMAP	0.057464	2	2	2
L202011625.TMAP	0.07104	2	2	2
L202011626.TMAP	0.055156	2	2	2
L202011627.TMAP	0.025929	2	2	2
L202011628.TMAP	0.088556	2	2	2
L202011629.TMAP	0.065537	2	2	2
L202011630.TMAP	0.179244	2	2	2
L202011631.TMAP	0.155027	2	2	2
L202011632.TMAP	0.281346	2	2	2
L202011633.TMAP	0.059534	2	2	2
L202011634.TMAP	0.040869	2	2	2
L202011635.TMAP	0.127257	2	2	2
L202011636.TMAP	0.063528	2	2	2
L202011637.TMAP	0.048218	2	2	2
L202011638.TMAP	0.090153	2	2	2
L202011639.TMAP	0.465356	2	2	2
L202011640.TMAP	0.023112	2	2	2
L202011641.TMAP	0.049199	2	2	2
L202011642.TMAP	0.056702	2	2	2
L202011643.TMAP	0.306865	2	2	2
L202011644.TMAP	0.058027	2	2	2
L202011645.TMAP	0.168275	2	2	2
L202011646.TMAP	0.069094	2	2	2
L202011647.TMAP	0.052649	2	2	2
L202011648.TMAP	0.571828059	2	2	2
L202011649.TMAP	0.079925	2	2	2
L202011650.TMAP	0.031553	2	2	2
L202011651.TMAP	0.546649	2	2	2
L202011652.TMAP	0.041921	2	2	2
L202011653.TMAP	0.079793	2	2	2
L202011654.TMAP	0.079127	2	2	2
L202011655.TMAP	0.241513	2	2	2
L202011656.TMAP	0.262245	2	2	2
V202005100.TMAP	0.152776	2	2	2
V202005101.TMAP	0.059881	2	2	2
V202005102.TMAP	0.14896	2	2	2
V202005104.TMAP	0.14653	2	2	2
V202005105.TMAP	0.31513	2	2	2
V202005106.TMAP	0.313352	2	2	2
V202005108.TMAP	0.099853	2	2	2
V202005109.TMAP	0.132176	2	2	2
V202005110.TMAP	0.461203	2	2	2
V202005111.TMAP	0.165798	2	2	2
V202005112.TMAP	0.22955	2	2	2
V202005113.TMAP	0.021327	2	2	2
V202005114.TMAP	0.280676	2	2	2
V202005115.TMAP	0.501169	2	2	2
V202005116.TMAP	0.462313	2	2	2
V202005117.TMAP	0.069061	2	2	2
V202005118.TMAP	0.140408	2	2	2
V202005119.TMAP	0.098313	2	2	2
V202005120.TMAP	0.202987	2	2	2
V202005121.TMAP	0.080472	2	2	2
V202005122.TMAP	0.483893	2	2	2
V202005123.TMAP	0.037828	2	2	2
V202005124.TMAP	0.333997	2	2	2
V202005125.TMAP	0.429639	2	2	2
V202005127.TMAP	0.187384	2	2	2
V202005128.TMAP	0.153276	2	2	2
V202005130.TMAP	0.03198	2	2	2
V202005131.TMAP	0.068556	2	2	2
V202005132.TMAP	0.209443	2	2	2
V202005133.TMAP	0.166476	2	2	2
V202005134.TMAP	0.135184	2	2	2
V202005135.TMAP	0.042976	2	2	2
V202005136.TMAP	0.046422	2	2	2
V202005137.TMAP	0.229298	2	2	2
B2002127.TMAP	0.487113	2	2	2
B2002128.TMAP	0.540725	2	2	2
B2002129.TMAP	0.430075	2	2	2
B2002130.TMAP	0.523874	2	2	2
B2002131.TMAP	0.410739	2	2	2
B2002132.TMAP	0.643031	2	2	2
B2002133.TMAP	0.08429	2	2	2
B2002134.TMAP	0.064992	2	2	2
L202011738.TMAP	0.377934	2	2	2
L202011739.TMAP	0.100337	2	2	2
L202011741.TMAP	0.014666	2	2	2
L202011742.TMAP	0.212216	2	2	2
L202011743.TMAP	0.368759	2	2	2
L202011744.TMAP	0.638	2	2	2
L202011745.TMAP	0.026831	2	2	2
L202011746.TMAP	0.129689	2	2	2
L202011747.TMAP	0.038318	2	2	2
L202011748.TMAP	0.112169	2	2	2
L202011749.TMAP	0.167911	2	2	2
L202011750.TMAP	0.113159	2	2	2
L202011751.TMAP	0.191238	2	2	2
L202011752.TMAP	0.571828059	2	2	2
L202011754.TMAP	0.123713	2	2	2
L202011755.TMAP	0.40041	2	2	2
[truncated: 781 more rows]
