# Supplementary material for: Artificial intelligence enables precision diagnosis of cervical cytology grades and cervical cancer
Source: Nat Commun. 2024 May 22;15:4369. doi: 10.1038/s41467-024-48705-3 (PMC11111770; doi:10.1038/s41467-024-48705-3)
Supplement: Supplementary file 4 — Source Data [file 41467_2024_48705_MOESM4_ESM.zip › Source Data/Table S8.Negative predictive value of the AICCS alone, cytopathologists, and AICCS-assisted cytopathologists in the prospective validation datasets and randomized controlled trial./Randomized Controlled Trail.txt]

pID	pre	ture	group
V202003978	0.500048	1	AI
V202005018	0.597976	1	AI
V202005825	0.349159	1	AI
L202012215	0.354834	1	AI
V202004348	0.37563	1	AI
V202006768	0.724371	1	AI
V202006935	0.300302	1	AI
L202013895	0.922683	1	AI
L202012103	0.9263	1	AI
L202012962	0.625851	1	AI
L202013084	0.888582	1	AI
L202013514	0.707368	1	AI
L202013783	0.545925	1	AI
V202006004	0.629398	1	AI
V202006239	0.824607	1	AI
V202006551	0.840594	1	AI
B2002210	0.021897	2	AI
B2002246	0.046942	2	AI
B2002344	0.025441	2	AI
B2002362	0.066228	2	AI
B2002479	0.156568	2	AI
B2002486	0.023346	2	AI
L202009709	0.643378	2	AI
L202009856	0.326295	2	AI
L202010114	0.12368	2	AI
L202010164	0.556774	2	AI
L202010231	0.059864	2	AI
L202010440	0.075688	2	AI
L202010485	0.429057	2	AI
L202010580	0.041832	2	AI
L202010624	0.30814	2	AI
L202010699	0.048767	2	AI
L202010918	0.025503	2	AI
L202011104	0.13457	2	AI
L202011473	0.25965	2	AI
L202011737	0.103671	2	AI
L202011926	0.141562	2	AI
L202012044	0.080655	2	AI
L202012045	0.191298	2	AI
L202012050	0.045162	2	AI
L202012051	0.073653	2	AI
L202012052	0.187526	2	AI
L202012057	0.205637	2	AI
L202012058	0.029528	2	AI
L202012059	0.113457	2	AI
L202012067	0.194671	2	AI
L202012068	0.053519	2	AI
L202012074	0.210167	2	AI
L202012075	0.110589	2	AI
L202012094	0.027262	2	AI
L202012096	0.136042	2	AI
L202012097	0.033289	2	AI
L202012098	0.045088	2	AI
L202012100	0.069838	2	AI
L202012104	0.091481	2	AI
L202012115	0.121818	2	AI
L202012120	0.059009	2	AI
L202012122	0.125836	2	AI
L202012126	0.116405	2	AI
L202012129	0.064408	2	AI
L202012131	0.100403	2	AI
L202012133	0.253305	2	AI
L202012135	0.071056	2	AI
L202012142	0.111787	2	AI
L202012167	0.04747	2	AI
L202012192	0.105541	2	AI
L202012198	0.145726	2	AI
L202012200	0.276289	2	AI
L202012202	0.082314	2	AI
L202012203	0.01922	2	AI
L202012204	0.216002	2	AI
L202012206	0.558346	2	AI
L202012208	0.063689	2	AI
L202012212	0.06828	2	AI
L202012214	0.256598	2	AI
L202012217	0.096924	2	AI
L202012269	0.050894	2	AI
L202012272	0.08212	2	AI
L202012274	0.330357	2	AI
L202012275	0.120715	2	AI
L202012278	0.121236	2	AI
L202012283	0.095683	2	AI
L202012285	0.613119	2	AI
L202012287	0.136798	2	AI
L202012289	0.026251	2	AI
L202012293	0.046084	2	AI
L202012345	0.021262	2	AI
L202012348	0.451166	2	AI
L202012490	0.073216	2	AI
L202012696	0.278107	2	AI
L202012871	0.151217	2	AI
L202012958	0.197589	2	AI
L202013055	0.69703	2	AI
L202013210	0.076232	2	AI
L202013211	0.644431	2	AI
L202013870	0.108197	2	AI
L202013931	0.304944	2	AI
L202014141	0.218591	2	AI
L202014311	0.361484	2	AI
L202014421	0.051438	2	AI
L202014424	0.064792	2	AI
L202014481	0.050068	2	AI
L202014482	0.040406	2	AI
L202014676	0.260904	2	AI
L202014677	0.295503	2	AI
L202014678	0.280987	2	AI
L202014908	0.385968	2	AI
L202015072	0.136342	2	AI
L202015149	0.103625	2	AI
L202015584	0.086115	2	AI
V202003869	0.15573	2	AI
V202004045	0.098269	2	AI
V202004125	0.108751	2	AI
V202004236	0.097558	2	AI
V202004237	0.148025	2	AI
V202004284	0.620887	2	AI
V202004310	0.252968	2	AI
V202004333	0.513653	2	AI
V202004370	0.096957	2	AI
V202004383	0.697628	2	AI
V202004385	0.360177	2	AI
V202004465	0.111022	2	AI
V202004466	0.038685	2	AI
V202004499	0.130413	2	AI
V202004560	0.444703	2	AI
V202004591	0.110495	2	AI
V202004604	0.024479	2	AI
V202004676	0.022142	2	AI
V202004720	0.126201	2	AI
V202004722	0.052924	2	AI
V202004724	0.140256	2	AI
V202004758	0.034183	2	AI
V202004788	0.58151	2	AI
V202004789	0.153398	2	AI
V202004790	0.695863	2	AI
V202004791	0.029409	2	AI
V202004830	0.037478	2	AI
V202004831	0.112804	2	AI
V202004918	0.137613	2	AI
V202004964	0.09418	2	AI
V202004987	0.259431	2	AI
V202004998	0.055594	2	AI
V202004999	0.030464	2	AI
V202005031	0.116405	2	AI
V202005053	0.034127	2	AI
V202005054	0.132773	2	AI
V202005168	0.058109	2	AI
V202005169	0.442843	2	AI
V202005170	0.576564	2	AI
V202005206	0.049213	2	AI
V202005308	0.152058	2	AI
V202005311	0.658861	2	AI
V202005355	0.663869	2	AI
V202005356	0.109208	2	AI
V202005359	0.042032	2	AI
V202005361	0.04858	2	AI
V202005363	0.11949	2	AI
V202005405	0.320394	2	AI
V202005406	0.105598	2	AI
V202005407	0.514518	2	AI
V202005411	0.080727	2	AI
V202005439	0.606248	2	AI
V202005452	0.595189	2	AI
V202005453	0.131341	2	AI
V202005454	0.05433	2	AI
V202005505	0.151669	2	AI
V202005509	0.036687	2	AI
V202005510	0.071986	2	AI
V202005511	0.042907	2	AI
V202005549	0.047678	2	AI
V202005551	0.31418	2	AI
V202005607	0.663823	2	AI
V202005672	0.477115	2	AI
V202005709	0.32821	2	AI
V202005747	0.29569	2	AI
V202005778	0.102844	2	AI
V202005779	0.319526	2	AI
V202005927	0.453328	2	AI
V202005933	0.53061	2	AI
V202006111	0.360687	2	AI
V202006112	0.130362	2	AI
V202006146	0.11039	2	AI
V202006168	0.289504	2	AI
V202006228	0.112853	2	AI
V202006262	0.237869	2	AI
V202006299	0.181221	2	AI
V202006316	0.316875	2	AI
V202006317	0.04784	2	AI
V202006477	0.233126	2	AI
V202006479	0.146609	2	AI
V202006559	0.22346	2	AI
V202006563	0.265345	2	AI
V202006573	0.053925	2	AI
V202006628	0.217671	2	AI
V202006657	0.388841	2	AI
V202006688	0.615428	2	AI
V202006722	0.08855	2	AI
V202006888	0.093776	2	AI
V202006891	0.200414	2	AI
V202006893	0.533868	2	AI
V202006958	0.084342	2	AI
L202014425	1	1	Screeners
L202013421	1	1	Screeners
V202004164	1	1	Screeners
V202004322	1	1	Screeners
V202005351	1	1	Screeners
V202004382	1	1	Screeners
V202005610	1	1	Screeners
V202005792	1	1	Screeners
V202005531	1	1	Screeners
L202011356	1	2	Screeners
V202005364	1	2	Screeners
V202006230	1	2	Screeners
V202006691	1	1	Screeners
V202006002	1	1	Screeners
V202006074	1	1	Screeners
L202014018	1	1	Screeners
L202014680	1	1	Screeners
V202005883	2	1	Screeners
V202006041	2	1	Screeners
B2002477	2	2	Screeners
L202010312	2	2	Screeners
L202010319	2	2	Screeners
L202011471	2	2	Screeners
L202011787	2	2	Screeners
L202012039	2	2	Screeners
L202012106	2	2	Screeners
L202012125	2	2	Screeners
L202012128	2	2	Screeners
L202012218	2	2	Screeners
L202012286	2	2	Screeners
L202012290	2	2	Screeners
L202012295	2	2	Screeners
L202012343	2	2	Screeners
L202012346	2	2	Screeners
L202013872	2	2	Screeners
L202014014	2	2	Screeners
L202014762	2	2	Screeners
L202014830	2	2	Screeners
L202014965	2	2	Screeners
L202014966	2	2	Screeners
L202015143	2	2	Screeners
L202015223	2	2	Screeners
L202015582	2	2	Screeners
L202015583	2	2	Screeners
V202003897	2	2	Screeners
V202004047	2	2	Screeners
V202004127	2	2	Screeners
V202004323	2	2	Screeners
V202004590	2	2	Screeners
V202004603	2	2	Screeners
V202004605	2	2	Screeners
V202004680	2	2	Screeners
V202004721	2	2	Screeners
V202005287	2	2	Screeners
V202005293	2	2	Screeners
V202005348	2	2	Screeners
V202005354	2	2	Screeners
V202005366	2	2	Screeners
V202005412	2	2	Screeners
V202005415	2	2	Screeners
V202005450	2	2	Screeners
V202005457	2	2	Screeners
V202005507	2	2	Screeners
V202005671	2	2	Screeners
V202005674	2	2	Screeners
V202006036	2	2	Screeners
V202006082	2	2	Screeners
V202006478	2	2	Screeners
V202006480	2	2	Screeners
V202006584	2	2	Screeners
V202006677	2	2	Screeners
V202006757	2	2	Screeners
V202006758	2	2	Screeners
V202006765	2	2	Screeners
V202006809	2	2	Screeners
V202006852	2	2	Screeners
B2002232	2	2	Screeners
L202010915	2	2	Screeners
L202012037	2	2	Screeners
L202012040	2	2	Screeners
L202012043	2	2	Screeners
L202012046	2	2	Screeners
L202012049	2	2	Screeners
L202012055	2	2	Screeners
L202012113	2	2	Screeners
L202012130	2	2	Screeners
L202012190	2	2	Screeners
L202012201	2	2	Screeners
L202012220	2	2	Screeners
L202012280	2	2	Screeners
L202012340	2	2	Screeners
L202012363	2	2	Screeners
L202012367	2	2	Screeners
L202012863	2	2	Screeners
L202013145	2	2	Screeners
L202013147	2	2	Screeners
L202013148	2	2	Screeners
L202013208	2	2	Screeners
L202013281	2	2	Screeners
L202013344	2	2	Screeners
L202013594	2	2	Screeners
L202014015	2	2	Screeners
L202014140	2	2	Screeners
L202014312	2	2	Screeners
L202014324	2	2	Screeners
L202014609	2	2	Screeners
L202014763	2	2	Screeners
V202003996	2	2	Screeners
V202004528	2	2	Screeners
V202004558	2	2	Screeners
V202004565	2	2	Screeners
V202004674	2	2	Screeners
V202004792	2	2	Screeners
V202004819	2	2	Screeners
V202004829	2	2	Screeners
V202004832	2	2	Screeners
V202004833	2	2	Screeners
V202004919	2	2	Screeners
V202004931	2	2	Screeners
V202005352	2	2	Screeners
V202005421	2	2	Screeners
V202005508	2	2	Screeners
V202005553	2	2	Screeners
V202005673	2	2	Screeners
V202005887	2	2	Screeners
V202005915	2	2	Screeners
V202005916	2	2	Screeners
V202005969	2	2	Screeners
V202006073	2	2	Screeners
V202006392	2	2	Screeners
V202006503	2	2	Screeners
V202006552	2	2	Screeners
V202006587	2	2	Screeners
V202006656	2	2	Screeners
V202007306	2	2	Screeners
B2002363	2	2	Screeners
L202010313	2	2	Screeners
L202010859	2	2	Screeners
L202011052	2	2	Screeners
L202011298	2	2	Screeners
L202011361	2	2	Screeners
L202011472	2	2	Screeners
L202011736	2	2	Screeners
L202012053	2	2	Screeners
L202012056	2	2	Screeners
L202012061	2	2	Screeners
L202012110	2	2	Screeners
L202012117	2	2	Screeners
L202012123	2	2	Screeners
L202012124	2	2	Screeners
L202012193	2	2	Screeners
L202012195	2	2	Screeners
L202012199	2	2	Screeners
L202012213	2	2	Screeners
L202012265	2	2	Screeners
L202012266	2	2	Screeners
L202012270	2	2	Screeners
L202012282	2	2	Screeners
L202012294	2	2	Screeners
L202012314	2	2	Screeners
L202012347	2	2	Screeners
L202012360	2	2	Screeners
L202012362	2	2	Screeners
L202012364	2	2	Screeners
L202012421	2	2	Screeners
L202013682	2	2	Screeners
L202014313	2	2	Screeners
L202014314	2	2	Screeners
L202014611	2	2	Screeners
L202014836	2	2	Screeners
V202003898	2	2	Screeners
V202003977	2	2	Screeners
V202004189	2	2	Screeners
V202004202	2	2	Screeners
V202004235	2	2	Screeners
V202004498	2	2	Screeners
V202004675	2	2	Screeners
V202004867	2	2	Screeners
V202005138	2	2	Screeners
V202005176	2	2	Screeners
V202005203	2	2	Screeners
V202005309	2	2	Screeners
V202005353	2	2	Screeners
V202005358	2	2	Screeners
V202005362	2	2	Screeners
V202005365	2	2	Screeners
V202005404	2	2	Screeners
V202005408	2	2	Screeners
V202005413	2	2	Screeners
V202005414	2	2	Screeners
V202005449	2	2	Screeners
V202005458	2	2	Screeners
V202005552	2	2	Screeners
V202005561	2	2	Screeners
V202005605	2	2	Screeners
V202005782	2	2	Screeners
V202005838	2	2	Screeners
V202005917	2	2	Screeners
V202005997	2	2	Screeners
V202006192	2	2	Screeners
V202006263	2	2	Screeners
V202006789	2	2	Screeners
V202006887	2	2	Screeners
L202012162	1	1	AI+screeners
V202006689	1	1	AI+screeners
L202009854	1	1	AI+screeners
L202013932	1	1	AI+screeners
L202014486	1	1	AI+screeners
V202004930	1	1	AI+screeners
V202006759	1	1	AI+screeners
L202010975	1	1	AI+screeners
V202006517	1	1	AI+screeners
V202007308	1	1	AI+screeners
V202007309	1	1	AI+screeners
V202005710	1	1	AI+screeners
B2002245	1	1	AI+screeners
L202012105	1	1	AI+screeners
V202004424	1	1	AI+screeners
V202004286	1	2	AI+screeners
V202005926	1	2	AI+screeners
L202009708	2	2	AI+screeners
L202009855	2	2	AI+screeners
L202010165	2	2	AI+screeners
L202010486	2	2	AI+screeners
L202010581	2	2	AI+screeners
L202011297	2	2	AI+screeners
L202012034	2	2	AI+screeners
L202012036	2	2	AI+screeners
L202012047	2	2	AI+screeners
L202012121	2	2	AI+screeners
L202012132	2	2	AI+screeners
L202012168	2	2	AI+screeners
L202012194	2	2	AI+screeners
L202012196	2	2	AI+screeners
L202012211	2	2	AI+screeners
L202012219	2	2	AI+screeners
L202012271	2	2	AI+screeners
L202012291	2	2	AI+screeners
L202012313	2	2	AI+screeners
L202012361	2	2	AI+screeners
L202012365	2	2	AI+screeners
L202012366	2	2	AI+screeners
L202012574	2	2	AI+screeners
L202012695	2	2	AI+screeners
L202013506	2	2	AI+screeners
L202013683	2	2	AI+screeners
L202014228	2	2	AI+screeners
L202014684	2	2	AI+screeners
L202015548	2	2	AI+screeners
V202004030	2	2	AI+screeners
V202004154	2	2	AI+screeners
V202004309	2	2	AI+screeners
V202004349	2	2	AI+screeners
V202004529	2	2	AI+screeners
V202004559	2	2	AI+screeners
V202004634	2	2	AI+screeners
V202004723	2	2	AI+screeners
V202004757	2	2	AI+screeners
V202004869	2	2	AI+screeners
V202004884	2	2	AI+screeners
V202004965	2	2	AI+screeners
V202005030	2	2	AI+screeners
V202005095	2	2	AI+screeners
V202005171	2	2	AI+screeners
V202005212	2	2	AI+screeners
V202005246	2	2	AI+screeners
V202005310	2	2	AI+screeners
V202005360	2	2	AI+screeners
V202005451	2	2	AI+screeners
V202005459	2	2	AI+screeners
V202005460	2	2	AI+screeners
V202005480	2	2	AI+screeners
V202005512	2	2	AI+screeners
V202005545	2	2	AI+screeners
V202005555	2	2	AI+screeners
V202005606	2	2	AI+screeners
V202006024	2	2	AI+screeners
V202006072	2	2	AI+screeners
V202006096	2	2	AI+screeners
V202006326	2	2	AI+screeners
V202006400	2	2	AI+screeners
V202006516	2	2	AI+screeners
V202006561	2	2	AI+screeners
V202006583	2	2	AI+screeners
V202006627	2	2	AI+screeners
V202006766	2	2	AI+screeners
V202006808	2	2	AI+screeners
V202006810	2	2	AI+screeners
V202006883	2	2	AI+screeners
V202006907	2	2	AI+screeners
V202007305	2	2	AI+screeners
B2002213	2	2	AI+screeners
L202010031	2	2	AI+screeners
L202010364	2	2	AI+screeners
L202010702	2	2	AI+screeners
L202010974	2	2	AI+screeners
L202011296	2	2	AI+screeners
L202012038	2	2	AI+screeners
L202012041	2	2	AI+screeners
L202012048	2	2	AI+screeners
L202012101	2	2	AI+screeners
L202012116	2	2	AI+screeners
L202012137	2	2	AI+screeners
L202012163	2	2	AI+screeners
L202012207	2	2	AI+screeners
L202012209	2	2	AI+screeners
L202012216	2	2	AI+screeners
L202012267	2	2	AI+screeners
L202012277	2	2	AI+screeners
L202012279	2	2	AI+screeners
L202012281	2	2	AI+screeners
L202012296	2	2	AI+screeners
L202012316	2	2	AI+screeners
L202012341	2	2	AI+screeners
L202012572	2	2	AI+screeners
L202012864	2	2	AI+screeners
L202013345	2	2	AI+screeners
L202013679	2	2	AI+screeners
L202014086	2	2	AI+screeners
L202014608	2	2	AI+screeners
L202014964	2	2	AI+screeners
L202015147	2	2	AI+screeners
L202015148	2	2	AI+screeners
L202015581	2	2	AI+screeners
V202003896	2	2	AI+screeners
V202003939	2	2	AI+screeners
V202003940	2	2	AI+screeners
V202004006	2	2	AI+screeners
V202004381	2	2	AI+screeners
V202004384	2	2	AI+screeners
V202004452	2	2	AI+screeners
V202004497	2	2	AI+screeners
V202004602	2	2	AI+screeners
V202004677	2	2	AI+screeners
V202004787	2	2	AI+screeners
V202005284	2	2	AI+screeners
V202005357	2	2	AI+screeners
V202005393	2	2	AI+screeners
V202005456	2	2	AI+screeners
V202005513	2	2	AI+screeners
V202005546	2	2	AI+screeners
V202005550	2	2	AI+screeners
V202005746	2	2	AI+screeners
V202005748	2	2	AI+screeners
V202005824	2	2	AI+screeners
V202005860	2	2	AI+screeners
V202005885	2	2	AI+screeners
V202006229	2	2	AI+screeners
V202006295	2	2	AI+screeners
V202006344	2	2	AI+screeners
V202006393	2	2	AI+screeners
V202006444	2	2	AI+screeners
V202006574	2	2	AI+screeners
V202006586	2	2	AI+screeners
V202006626	2	2	AI+screeners
V202006678	2	2	AI+screeners
V202006690	2	2	AI+screeners
V202006767	2	2	AI+screeners
V202006842	2	2	AI+screeners
V202007307	2	2	AI+screeners
B2002465	2	2	AI+screeners
L202009707	2	2	AI+screeners
L202010166	2	2	AI+screeners
L202010314	2	2	AI+screeners
L202010757	2	2	AI+screeners
L202011658	2	2	AI+screeners
L202012033	2	2	AI+screeners
L202012042	2	2	AI+screeners
L202012054	2	2	AI+screeners
L202012099	2	2	AI+screeners
L202012102	2	2	AI+screeners
L202012111	2	2	AI+screeners
L202012136	2	2	AI+screeners
L202012205	2	2	AI+screeners
L202012210	2	2	AI+screeners
L202012284	2	2	AI+screeners
L202012288	2	2	AI+screeners
L202012292	2	2	AI+screeners
L202012344	2	2	AI+screeners
L202012407	2	2	AI+screeners
L202012691	2	2	AI+screeners
L202013209	2	2	AI+screeners
L202014145	2	2	AI+screeners
L202014317	2	2	AI+screeners
L202015142	2	2	AI+screeners
L202015146	2	2	AI+screeners
V202004046	2	2	AI+screeners
V202004165	2	2	AI+screeners
V202004681	2	2	AI+screeners
V202004868	2	2	AI+screeners
V202004966	2	2	AI+screeners
V202005129	2	2	AI+screeners
V202005178	2	2	AI+screeners
V202005403	2	2	AI+screeners
V202005410	2	2	AI+screeners
V202005455	2	2	AI+screeners
V202005514	2	2	AI+screeners
V202005544	2	2	AI+screeners
V202005675	2	2	AI+screeners
V202005884	2	2	AI+screeners
V202005886	2	2	AI+screeners
V202005918	2	2	AI+screeners
V202006187	2	2	AI+screeners
V202006560	2	2	AI+screeners
V202006957	2	2	AI+screeners
V202006959	2	2	AI+screeners
L202011657	2	2	AI+screeners
