# Supplementary material for: Artificial intelligence enables precision diagnosis of cervical cytology grades and cervical cancer
Source: Nat Commun. 2024 May 22;15:4369. doi: 10.1038/s41467-024-48705-3 (PMC11111770; doi:10.1038/s41467-024-48705-3)
Supplement: Supplementary file 4 — Source Data [file 41467_2024_48705_MOESM4_ESM.zip › Source Data/Table S1.Average precision in the patch-level detection and classification./retina_v1.yml]

# pkl文件夹目录
#--input_pickle_path: 'pkl/res_v2_3_0050'
#--input_pickle_path: 'res18_v3_1_0030/test_data_pkl/images'
#--input_pickle_path: 'res18_v3_1_0052/test_data_pkl'
#--input_pickle_path: 'E:/test_ann/retina_resx50_whole_wu_0030/jf_test_data_over_zero_pkl_nms'
#--input_pickle_path: 'E:/retina_gb/retina_resx50_whole_wu_0031/jf_test_data_gb_pkl'
#--input_pickle_path: 'E:/test_ann/res18_v7_2_0030/nms'
#--input_pickle_path: 'E:/res34_1024/retina_res34_whole_wu_1024_v6_0041/jf_test_data_pkl'

#--input_pickle_path: 'E:/res34_1024/retina_res34_whole_wu_1024_v6_0029/jf_test_data_pkl_nms'
#--input_pickle_path: 'E:/test_ann/res18_v5_10_0050/jf_test_data_pkl_nms'

#--input_pickle_path: 'E:/temp_pack/retina_res34_whole_wu_1024_v6_0031_gbn/jf_test_data_pkl_nms'
#--input_pickle_path: 'E:/res34_1024/retina_res34_whole_wu_1024_v6_0019/jf_test_data_pkl_nms'
--input_pickle_path: './retina_v1'


# xml文件夹目录
--input_xml_path: './ground_truth_126'

# 绘制结果保存路径
#--output_image_path: 'graph/test_ann_kfb/retina_res34_whole_wu_1024_v6_0019_gbn'
#--output_image_path: 'graph/test_ann_kfb/retina_res34_whole_wu_1024_v6_0019_gbn_0.3'
#--output_image_path: 'graph_result/retina/retina_res34_whole_wu_1024_v6_0031_gbn_0.9'
#--output_image_path: 'graph_result/dia_data_20200810/roi_test_data/retina_res18_20200805_v1_00024_gbn/retina_res18_20200805_v1_00024_gbn_merge_0.5'
--output_image_path: './retina_result/'

# f-score beta value
# beta = 1: f1
# when beta less than 1, precision matter
# beta greater than 1, recall matter
--beta: 1


# 标签列表,default_format: [[label_group1], [label_group2], ...]
--label_group: [['hsil', 'lsil','agc'], ['asc_h','asc_us','scc']]
#--label_group: []

# 在未手动分组的情况,自动分组每组的label个数
--group_size: 2

# 标签颜色
--label_color: {'ade': 'deeppink', 'agc': 'b', 'agc_fn': 'olivedrab', 'asc_h':'cadetblue','asc_us':'m','atr':'c','ec':'deeppink','emc':'orange','hsil':'r','lsil':'g',
                'mic':'indianred','met':'indigo','normal':'y','scc':'teal','str':'peachpuff','yy':'k'}

# confidence offset
--conf_offset: .05

# 显示结果y轴最小刻度
--x_scale: 0.05

# IOU thresh
--inter_check_thresh: 0.1

--target_valid_area: 'box_screen'
