# Supplementary material for: Artificial intelligence enables precision diagnosis of cervical cytology grades and cervical cancer
Source: Nat Commun. 2024 May 22;15:4369. doi: 10.1038/s41467-024-48705-3 (PMC11111770; doi:10.1038/s41467-024-48705-3)
Supplement: Supplementary file 4 — Source Data [file 41467_2024_48705_MOESM4_ESM.zip › Source Data/Table S1.Average precision in the patch-level detection and classification./cal_confidence.py]

import xml.etree.cElementTree as ET
import pickle
import time, datetime
import os
import os.path as osp
import argparse
import random

import matplotlib.pyplot as plt
import numpy as np
import yaml
from numba import jit

EPS = 1e-8


def time_count(func):
    def wrapper(*args):
        start = time.time()
        result = func(*args)
        #print("cost time for {}: {:f}s".format(func.__name__, time.time()-start))
        return result
    return wrapper


def parse_arg():
    parser = argparse.ArgumentParser()
    parser.add_argument('yml_path', type=str, help='path to pkl_files')
    args = parser.parse_args()
    yml_file = open(args.yml_path, encoding='utf-8')
    param_dict = yaml.safe_load(yml_file)
    for item in param_dict:
        parser.add_argument(item, type=type(param_dict[item]), default=param_dict[item])
    args = parser.parse_args()
    return args


def scan_pickle_file(input_path):
    path = osp.join(input_path, "").replace('\\', '/')
    file_list = []
    for root, dirs, files in os.walk(path):
        for file in files:
            if file.split('.')[-1].lower() == 'pkl':
                file_list.append(osp.join(root, file).replace('\\', '/').replace(path, ""))
    return file_list


def get_all_pkl_label(pkl_file_list, input_pickle_path):
    label_list = []
    for file in pkl_file_list:
        pkl_path = osp.join(input_pickle_path, file)
        with open(pkl_path, 'rb') as f:
            result = pickle.load(f)
            if 'result' in result:
              result = result['result']
            for k, v in result.items():
                label_list.append(k)
    return sorted(list(set(label_list)))


def get_label_list(needed_label_group, all_pickle_label):
    label_list = []
    if needed_label_group == []:
        label_list = all_pickle_label
    else:
        for label_ in needed_label_group:
            if type(label_) == type(list()):
                for label in label_:
                    label_list.append(label)
            else:
                label_list.append(label_)
    return label_list


def get_gt_boxes(xml_file_path, label_list):
    root = ET.parse(xml_file_path)
    objects = root.findall('object')
    xml_content_dict = {k: [] for k in label_list}

    for obj in objects:
        label = obj.find('name').text.lower()
        if label in label_list:
            bbox_doc = obj.find('bndbox')
            x1 = float(bbox_doc.find('xmin').text)
            y1 = float(bbox_doc.find('ymin').text)
            x2 = float(bbox_doc.find('xmax').text)
            y2 = float(bbox_doc.find('ymax').text)
            bbox = [x1, y1, x2, y2]
            xml_content_dict[label].append(bbox)

    for k in xml_content_dict:
        xml_content_dict[k] = np.array(xml_content_dict[k], dtype=np.float32)
    return xml_content_dict

@time_count
def get_xml_contents(pkl_file_list, input_xml_path, label_list):
    xml_content_dict = {k: [] for k in label_list}
    for index, pkl_file_path in enumerate(pkl_file_list):
        # xml_file_path = osp.join(input_xml_path, osp.splitext(osp.splitext(pkl_file_path)[0])[0]+'.xml')
        xml_file_path = osp.join(input_xml_path, pkl_file_path.replace('.pkl', '.xml'))
        tmp_xml_dict = get_gt_boxes(xml_file_path, label_list)

        for label in label_list:
            tmp_array = np.array(tmp_xml_dict[label], dtype=np.float32)
            if tmp_array.shape[0] == 0:
                continue
            tmp_array = np.insert(tmp_array, 0, index, axis=1)
            xml_content_dict[label].extend(tmp_array)

    for k in xml_content_dict:
        xml_content_dict[k] = np.array(xml_content_dict[k], dtype=np.float32)
    for k, v in xml_content_dict.items():
        print(k, v.shape)
    return xml_content_dict

@time_count
def get_pkl_contents(pkl_file_list, input_pickle_path, label_list, conf_offset):
    pkl_content_dict = {k: [] for k in label_list}

    for index, file_path in enumerate(pkl_file_list):
        pkl_file_path = osp.join(input_pickle_path, file_path)
        with open(pkl_file_path, 'rb') as f:
            tmp_result = pickle.load(f)
            if 'result' in tmp_result:
              tmp_result = tmp_result['result']

        for label in label_list:
            tmp_array = np.array(tmp_result[label], dtype=np.float32)
            if tmp_array.shape[0] == 0:
                continue
            tmp_array = tmp_array[tmp_array[:, -1] >= conf_offset]
            tmp_array = np.insert(tmp_array, 0, index, axis=1)
            pkl_content_dict[label].extend(tmp_array)

    for k in pkl_content_dict:

        pkl_content_dict[k] = np.array(pkl_content_dict[k], dtype=np.float32)
        if pkl_content_dict[k].shape[0] == 0:
            continue
        pkl_content_dict[k] = pkl_content_dict[k][pkl_content_dict[k][:, -1].argsort()[::-1]]

    return pkl_content_dict


@jit
def cal_inter_region(mc_bbox, gt_bbox):
    xmin = np.maximum(gt_bbox[:, 0], mc_bbox[:, :, 0])
    ymin = np.maximum(gt_bbox[:, 1], mc_bbox[:, :, 1])
    xmax = np.minimum(gt_bbox[:, 2], mc_bbox[:, :, 2])
    ymax = np.minimum(gt_bbox[:, 3], mc_bbox[:, :, 3])

    w = np.maximum(xmax - xmin, 0.)
    h = np.maximum(ymax - ymin, 0.)
    
    gt_box_area = np.zeros((gt_bbox.shape[0],1))
    mc_box_area = np.zeros((mc_bbox.shape[0],1,1))
    gt_box_area[:,0] = (gt_bbox[:, 2]-gt_bbox[:, 0]) * (gt_bbox[:, 3]-gt_bbox[:, 1])
    mc_box_area[:,0,:] = (mc_bbox[:, :, 2]-mc_bbox[:, :, 0]) * (mc_bbox[:, :, 2]-mc_bbox[:, :, 0])
  
    total_area = gt_box_area + mc_box_area

    inter_region = w * h

    total_area = total_area.reshape(total_area.shape[:2])
    
    
    result = inter_region/(total_area-inter_region)

    return result


def get_region_status(mc_bbox, gt_bbox, inter_check_thresh):
    new_mc_bbox = mc_bbox.reshape((-1, 1, 5))[:, :, :4]

    inter_region = cal_inter_region(new_mc_bbox, gt_bbox)
    inter_check = np.where(inter_region > inter_check_thresh, 1, 0)
    #print(inter_check)

    # the result should be the value to indicate whether the tp1 or tp2 changed
    tp_array_1 = np.sum(inter_check, axis=1)
    tp1_check = np.where(tp_array_1 > 0, 1, 0)

    tp_array_2 = np.cumsum(inter_check, axis=0)
    tp_array_2 = np.where(tp_array_2 > 0, 1, 0)
    tp2 = np.sum(tp_array_2, axis=1)
    tp2_check = tp2 - np.concatenate(([.0], tp2[:-1]))

    '''
    tp_array_1 = np.sum(inter_check, axis=1)
    tp_array_1 = np.where(tp_array_1 > 0, 1, 0)
    tp1 = np.cumsum(tp_array_1)

    tp_array_2 = np.cumsum(inter_check, axis=0)
    tp_array_2 = np.where(tp_array_2 > 0, 1, 0)
    tp2 = np.sum(tp_array_2, axis=1)
    '''

    return tp1_check, tp2_check


def cal_ap(pre, rec):
    # append sentinel values at both ends
    mrec = np.concatenate(([0.], rec[::-1], [1.]))
    mpre = np.concatenate(([0.], pre[::-1], [0.]))

    # compute precision integration ladder
    for i in range(mpre.size - 1, 0, -1):
        mpre[i - 1] = np.maximum(mpre[i - 1], mpre[i])

    # look for recall value changes
    i = np.where(mrec[1:] != mrec[:-1])[0]

    # sum (\delta recall) * prec
    ap = np.sum((mrec[i + 1] - mrec[i]) * mpre[i + 1])
    return ap

@time_count
def cal_result_score(mc_boxes, gt_boxes, file_num, beta=1, inter_check_thresh=0):

    # calculate total value
    total_tp1 = np.zeros(mc_boxes.shape[0])
    total_tp2 = np.zeros(mc_boxes.shape[0])

    total_gt_box = gt_boxes.shape[0]

    for file_index in range(file_num):
        if len(mc_boxes.shape) == 1:
          mc_boxes = mc_boxes.reshape(0,6)
        box_inds = mc_boxes[:,0] == file_index
        tmp_mc_boxes = mc_boxes[box_inds, 1:]

        tmp_gt_boxes = gt_boxes[gt_boxes[:, 0] == file_index, 1:]

        tp1_check, tp2_check = get_region_status(tmp_mc_boxes,tmp_gt_boxes, inter_check_thresh)

        total_tp1[box_inds] = tp1_check
        total_tp2[box_inds] = tp2_check

        # combine all tp1_check, tp2_check, gt_num, box_num ???
        # cumsum tp1_check, revert
        # tp2_check

    pre = np.cumsum(total_tp1) / np.arange(1, mc_boxes.shape[0]+1)
    pre = pre[::-1]

    rec = np.cumsum(total_tp2) / total_gt_box + EPS
    rec = rec[::-1]

    fx = ((beta*beta+1)*pre*rec)/(beta*beta*pre+rec+EPS)

    ap = cal_ap(pre, rec)

    return (pre, rec, fx, ap, mc_boxes[::-1, -1])


def cal_area(values, conf):
    conf_diff = np.concatenate((conf, [1.]))[1:] - conf
    diff_area = values * conf_diff
    area_value = np.sum(diff_area)

    return area_value


def get_target_area(pkl_file_list, input_xml_path, valid_area_name):
  # target_area_dict: ['label':boxes_array, 'label':boxes_array, ...]
  # boxes_array shape: (n, 5); 5 for img_index, x1, y2, x2, y2  
  target_area_dict = get_xml_contents(pkl_file_list, input_xml_path, [valid_area_name])
  area_list = []
  
  for k in target_area_dict:
    area_list.extend(target_area_dict[k])
  
  return np.array(area_list)
  

def filter_label_by_valid_area(boxes_dict, target_area_array, pkl_file_list_num, pred_data=False):
  
  new_boxes_dict = {}
  
  for index in range(pkl_file_list_num):
    current_target_area = np.array(target_area_array[target_area_array[:,0] == index], dtype=np.float32)
    if current_target_area.shape[0] == 0:
      continue
    
    
    for k in boxes_dict:
      if boxes_dict[k].shape[0] == 0:
          new_boxes_dict[k] = np.array([])
          continue
        
      current_array = np.array(boxes_dict[k][boxes_dict[k][:,0] == index], dtype=np.float32)
      if current_array.shape[0] == 0:
        continue
      check_array = np.zeros((current_array.shape[0]))
      
      for area_box in current_target_area:      
        min_x = np.maximum(current_array[:,1], area_box[1])
        min_y = np.maximum(current_array[:,2], area_box[2])
        max_x = np.minimum(current_array[:,3], area_box[3])
        max_y = np.minimum(current_array[:,4], area_box[4])

        width = np.maximum(max_x - min_x, 0)
        height = np.maximum(max_y- min_y, 0)
        
        box_area = (current_array[:,3]-current_array[:,1])*(current_array[:,4]-current_array[:,2])
        
        inter_area_factor = width*height/box_area

        check_array[inter_area_factor>0.2] = 1

      if k not in new_boxes_dict:
        new_boxes_dict[k] = current_array[check_array == 1]
      else:
        new_boxes_dict[k] = np.concatenate((new_boxes_dict[k], current_array[check_array == 1]),axis=0)

  if pred_data:
    for k in new_boxes_dict:

        new_boxes_dict[k] = np.array(new_boxes_dict[k], dtype=np.float32)
        if new_boxes_dict[k].shape[0] == 0:
            continue
        new_boxes_dict[k] = new_boxes_dict[k][new_boxes_dict[k][:, -1].argsort()[::-1]]

  return new_boxes_dict

def cal_label_score(label_list, pkl_file_list, input_pickle_path, input_xml_path, conf_offset, beta=1, inter_check_thresh=0, target_valid_area=None):
    # for each xml read xml box info with label in label list
    # return list with label dict as element
    # xml_content_dict: ['label':boxes_array, 'label':boxes_array, ...]
    # boxes_array shape: (n, 5); 5 for img_index, x1, y2, x2, y2

    full_xml_content_dict = get_xml_contents(pkl_file_list, input_xml_path, label_list)


    # sorted mc boxes_dict through all files
    # mc_boxes_dict: {'label1':sorted_boxes_array, 'label2':sorted_boxes_array, ...}
    # sorted_boxes_array shape: (n, 6); 6 for img_index, x1, y2, x2, y2, conf(from largest to smallest)
    mc_boxes_dict = get_pkl_contents(pkl_file_list, input_pickle_path, label_list, conf_offset)

    
    if target_valid_area is not None:
        #print("### debug valid area")
        #for k in xml_content_dict:
        #    print(k, xml_content_dict[k].shape)
        #for k in mc_boxes_dict:
        #    print(k, mc_boxes_dict[k].shape)
        valid_area_name = target_valid_area
        target_area_array = get_target_area(pkl_file_list, input_xml_path, valid_area_name)
        xml_content_dict = filter_label_by_valid_area(full_xml_content_dict, target_area_array, len(pkl_file_list))
        mc_boxes_dict = filter_label_by_valid_area(mc_boxes_dict, target_area_array, len(pkl_file_list), pred_data=True)
        #for k in xml_content_dict:
        #    print(k, xml_content_dict[k].shape)
        #for k in mc_boxes_dict:
        #    print(k, mc_boxes_dict[k].shape)
        #print("### debug done")

    all_result = {}
    ignore_list = []
    for k in mc_boxes_dict:
        if xml_content_dict[k].shape[0] == 0:
                
            print("no label {} in gt, ignored".format(k))
            ignore_list.append(k)
            continue
        all_result[k] = cal_result_score(mc_boxes_dict[k], xml_content_dict[k], len(pkl_file_list), beta, inter_check_thresh)

    return all_result, ignore_list, full_xml_content_dict


def update_needed_label(needed_label_group, label_list, group_size, ignore_list):
    if needed_label_group == None or needed_label_group == [] or needed_label_group == [[]]:
        label_list = [label for label in label_list if label not in ignore_list]
        new_label_group = []
        for x in range(0, len(label_list), group_size):
            new_label_group.append(label_list[x:x+group_size])
        return new_label_group
    else:
        if type(needed_label_group[0]) == type(list()):
            for x in range(len(needed_label_group)):
                needed_label_group[x] = [label for label in needed_label_group[x] if label not in ignore_list]
            return needed_label_group

        elif type(needed_label_group[0]) == type(str()) or type(needed_label_group[0]) == type(int()):
            needed_label_group = [label for label in needed_label_group if label not in ignore_list]
            new_label_group = []
            for x in range(0, len(needed_label_group), group_size):
                new_label_group.append(needed_label_group[x:x + group_size])
            return new_label_group


def draw_graph(score_dict, needed_label_group, label_color_dict, x_scale, conf_offset, output_image_path, beta=1, full_xml_content_dict=None):

    total_gt = sum(v.shape[0] for v in full_xml_content_dict.values())
    weight_dict = {k: v.shape[0]/total_gt for k, v in full_xml_content_dict.items()}
    print(weight_dict)

    mAP = 0
    for group in needed_label_group:
        plt.figure(figsize=(18, 6))
        plt.xlabel('confidence')
        plt.yticks(np.arange(0, 1, 0.05))
        plt.xticks(np.arange(conf_offset, 1, x_scale))
        for label in group:
            pre, rec, fx, ap, conf = score_dict[label]
            if conf.shape[0] == 0:
                print("max f{} {:f} for {} is thresh {:f}".format(str(beta), 0, label, 0))
                print("max pre {:f} for {} is thresh {:f}".format(0, label, 0))
                print("average pre for {} is {:f}".format(label, 0))
                print("average rec for {} is {:f}".format(label, 0))                
            else:    
                print("max f{} {:f} for {} is thresh {:f}".format(str(beta), np.max(fx), label, conf[np.argmax(fx)]))
                print("max pre {:f} for {} is thresh {:f}".format(np.max(pre), label, conf[np.argmax(pre)]))
                print("average pre for {} is {:f}".format(label, np.average(pre)))
                print("average rec for {} is {:f}".format(label, np.average(rec)))

            pre_area = cal_area(pre, conf)
            rec_area = cal_area(rec, conf)

            print("area pre for {} is {:f}".format(label, pre_area))
            print("area rec for {} is {:f}".format(label, rec_area))

            fx_label = label + ': F{}'.format(str(beta))
            precision_label = label + ': precision'
            recall_label = label + ': recall'
            plt.plot(conf, pre, color=label_color_dict[label], linestyle='-.',
                     label=precision_label)
            plt.plot(conf, rec, color=label_color_dict[label], linestyle='dotted',
                     label=recall_label)
            plt.plot(conf, fx, color=label_color_dict[label], linestyle='solid',
                     label=fx_label)
            print("ap for {}: {:f}".format(label, ap))
            mAP += weight_dict[label] * ap

        plt.legend(loc=0)

        print("### debug save")
        print(output_image_path)
        if not output_image_path:
            plt.show()

        else:
            date = datetime.datetime.now().strftime('%Y-%m-%d-%H-%M-%S')
            save_path = '{}-{}-{}.pdf'.format(output_image_path, date, random.random())
            # save_path = os.path.join(output_image_path, file_name)
            # save_path = os.path.join(output_image_path, '{}-{}.pdf'.format( date, random.random()))
            if not osp.isdir(osp.dirname(save_path)):
                os.makedirs(osp.dirname(save_path))
            # print('### debug save_path 1')
            # print(save_path)
            plt.savefig(save_path, dpi=300)

    print(f'========================= mAP is {mAP:.5f}')

            
def draw_pr_graph(score_dict, needed_label_group, label_color_dict, output_image_path):
    for group in needed_label_group:
        plt.figure(figsize=(12, 10))
        plt.xlabel('Recall')
        plt.ylabel('Precision')
        plt.yticks(np.arange(0, 1, 0.05))
        plt.xticks(np.arange(0, 1, 0.05))
        plt.xlim(0,1)
        plt.ylim(0,1)
        for label in group:
            pre, rec, fx, ap, conf = score_dict[label]

            plt.plot(rec, pre, color=label_color_dict[label], linestyle='solid',
                     label=label)

        
        plt.plot(np.arange(0, 1, 0.05), np.arange(0, 1, 0.05), color='black', linestyle='dotted')
        plt.legend(loc=0)

        if not output_image_path:
            plt.show()

        else:
            date = datetime.datetime.now().strftime('%Y-%m-%d-%H-%M-%S')
            save_path = '{}-{}-{}.pdf'.format(output_image_path, date, random.random())
            # save_path = os.path.join(output_image_path, '{}-{}.pdf'.format( date, random.random()))
            if not osp.isdir(osp.dirname(save_path)):
                os.makedirs(osp.dirname(save_path))
            # print('### debug save_path 2')
            # print(save_path)
            plt.savefig(save_path, dpi=300)

def main():
    args = parse_arg()
    input_pickle_path = args.input_pickle_path
    input_xml_path = args.input_xml_path
    conf_offset = args.conf_offset
    needed_label_group = args.label_group
    group_size = args.group_size
    label_color_dict = args.label_color
    x_scale = args.x_scale
    output_image_path = args.output_image_path
    beta = args.beta
    inter_check_thresh = args.inter_check_thresh
    target_valid_area = args.target_valid_area

    print(input_pickle_path)
    print("iou:",inter_check_thresh)
    pkl_file_list = scan_pickle_file(input_pickle_path)

    all_pickle_label = get_all_pkl_label(pkl_file_list, input_pickle_path)
    label_list = get_label_list(needed_label_group, all_pickle_label)

    score_dict, ignore_list, full_xml_content_dict = cal_label_score(label_list, pkl_file_list, input_pickle_path, input_xml_path, conf_offset, beta, inter_check_thresh=inter_check_thresh, target_valid_area=target_valid_area)


    needed_label_group = update_needed_label(needed_label_group, label_list, group_size, ignore_list)
    print(needed_label_group)

    draw_graph(score_dict, needed_label_group, label_color_dict, x_scale, conf_offset, output_image_path, beta, full_xml_content_dict)
    draw_pr_graph(score_dict, needed_label_group, label_color_dict, output_image_path+'_pr' if output_image_path else output_image_path)
    # score_dict : {label:array}  array:np.array([conf, precision, recall, f1])


if __name__ == '__main__':
    main()
