# Supplementary material for: Artificial intelligence enables precision diagnosis of cervical cytology grades and cervical cancer
Source: Nat Commun. 2024 May 22;15:4369. doi: 10.1038/s41467-024-48705-3 (PMC11111770; doi:10.1038/s41467-024-48705-3)
Supplement: Supplementary file 4 — Source Data [file 41467_2024_48705_MOESM4_ESM.zip › Source Data/Table S5.Distribution of cervical cytology grades in the randomized controlled trial./Table S5.txt]

grade	AICCS alone	cytopathologists	AICCS-assisted cytopathologists
NILM	187	185	184
ASC-US	8	4	5
LISL	3	8	1
HSIL	4	1	5
AGC	1	3	4
