# Supplementary material for: Artificial intelligence enables precision diagnosis of cervical cytology grades and cervical cancer
Source: Nat Commun. 2024 May 22;15:4369. doi: 10.1038/s41467-024-48705-3 (PMC11111770; doi:10.1038/s41467-024-48705-3)
Supplement: Supplementary file 4 — Source Data [file 41467_2024_48705_MOESM4_ESM.zip › Source Data/Table S2.Performance of four deep learning algorithms in cervical cytopathological diagnosis./Performance of four deep learning algorithms in cervical cytopathological diagnosis/FRCNN_DNN.csv]

filename	Pred_AI	confidence	Truth
C201622472_AGC.kfb	NILM	0.837459087	AGC
C201622720_AGC.kfb	HSIL	0.630199432	AGC
C201704674_AGC_N.kfb	HSIL	0.729745746	AGC
C201703144_AGC.kfb	HSIL	0.549903095	AGC
C201801745_ADC_ca.tif	NILM	0.97958976	AGC
C201701865_AGC.kfb	NILM	0.999323249	AGC
V202002693.TMAP	HSIL	0.464385629	AGC
C201701104_AGC_N.tif	HSIL	0.999261916	AGC
C201801990X_AGC.TMAP	NILM	0.921722472	AGC
C201722114_AGC.kfb	HSIL	0.916020095	AGC
C201705519_AGC.kfb	NILM	0.603294373	AGC
C201625156_AGC.kfb	HSIL	0.994195044	AGC
C201614251_AGC.kfb	HSIL	0.999860406	AGC
V201906320_AGC_EM.TMAP	NILM	0.785157442	AGC
C201620760_AGC_N.kfb	HSIL	0.997856557	AGC
C201722163_AGC.kfb	HSIL	0.996871769	AGC
C201705747_AGC_N.kfb	HSIL	0.775326669	AGC
C201622510_AGC.kfb	HSIL	0.968375981	AGC
C201700533_AGC.kfb	HSIL	0.929125607	AGC
C201724859_A.kfb	LSIL	0.9972772	ASC
C201901492X_A.TMAP	NILM	0.543573678	ASC
C201905684X_A.TMAP	HSIL	0.993546069	ASC
C201801053_A.kfb	HSIL	0.799343705	ASC
C201915229_A.TMAP	NILM	0.983600795	ASC
C201911512_A.TMAP	NILM	0.999923229	ASC
C201806247_A.kfb	NILM	0.997600496	ASC
C201916994_A.TMAP	NILM	0.436726689	ASC
C201728071_A.kfb	NILM	0.551692724	ASC
C201915003_A.TMAP	LSIL	0.82298243	ASC
L201914864_A.TMAP	LSIL	0.670722663	ASC
C201800301_A.kfb	HSIL	0.587756336	ASC
C201717020_A.kfb	HSIL	0.818537891	ASC
C201720600_A.kfb	ASC	0.555255234	ASC
V201905437_A.TMAP	HSIL	0.921157241	ASC
C201723065_A.kfb	ASC	0.711611032	ASC
C1600143_A.kfb	HSIL	0.747930348	ASC
C201723648_A.kfb	HSIL	0.974093735	ASC
L201911905_A.TMAP	NILM	0.745183825	ASC
C201717097_A.kfb	ASC	0.600677073	ASC
V201905425_A.TMAP	ASC	0.562387884	ASC
C201914864_A.TMAP	NILM	0.613763094	ASC
C201800363_A.kfb	NILM	0.951875448	ASC
C201722855_A.kfb	NILM	0.843509138	ASC
C201709951_A.kfb	ASC	0.441978872	ASC
C201911816_A.TMAP	LSIL	0.505304635	ASC
C201809729_A.kfb	NILM	0.848795354	ASC
C201800062_A.kfb	HSIL	0.991174459	ASC
L201906966_A.TMAP	NILM	0.632962108	ASC
C201724283_A.kfb	ASC	0.729730785	ASC
C201723536_A.kfb	NILM	0.987440944	ASC
V201904308_A.TMAP	HSIL	0.866139233	ASC
C201724852_A.kfb	ASC	0.852543294	ASC
C201905981X_A.TMAP	NILM	0.678428352	ASC
L201904506_A.TMAP	NILM	0.990824759	ASC
C201622394_A.kfb	NILM	0.98491317	ASC
C201802220_A.kfb	NILM	0.993980646	ASC
C201911905_A.TMAP	NILM	0.786008656	ASC
C201723925_A.kfb	HSIL	0.993608952	ASC
L201912222_A.TMAP	NILM	0.463306546	ASC
C201625381_A.kfb	NILM	0.606556833	ASC
C201918184_A.TMAP	NILM	0.664345145	ASC
C201913627_A.TMAP	LSIL	0.955043018	ASC
C201621815_A.kfb	HSIL	0.888480306	ASC
C201902129X_A.TMAP	HSIL	0.969082654	ASC
L201906827_A.TMAP	NILM	0.529015601	ASC
V201907778_A.TMAP	HSIL	0.947362542	ASC
C201902011_A.TMAP	ASC	0.596568346	ASC
C201617709_A.kfb	NILM	0.906501472	ASC
C201901313X_A.TMAP	HSIL	0.50395453	ASC
L201906402_A.TMAP	LSIL	0.740574241	ASC
C201805259_A.kfb	HSIL	0.993424654	ASC
C201724160_A.kfb	NILM	0.993629396	ASC
C201800381_A.kfb	HSIL	0.999402642	ASC
C201722894_A.kfb	NILM	0.794267237	ASC
V201907509_A.TMAP	NILM	0.904666245	ASC
V201805734_A.TMAP	HSIL	0.990370452	ASC
V201907599_A.TMAP	ASC	0.634042084	ASC
C201906616X_A.TMAP	NILM	0.618996918	ASC
V201906938_A.TMAP	NILM	0.635677934	ASC
L201910303_A.TMAP	NILM	0.771330297	ASC
V201907964_A.TMAP	NILM	0.435350299	ASC
C201610433_A.kfb	NILM	0.62547946	ASC
C201909546_A.TMAP	ASC	0.465817481	ASC
C201723952_A.kfb	NILM	0.778749824	ASC
C201801801_A.kfb	NILM	0.924940705	ASC
C201904555X_A.TMAP	NILM	0.852568328	ASC
C201728026_A.kfb	LSIL	0.564204156	ASC
L201920702_A.TMAP	NILM	0.677362919	ASC
C201906034X_A.TMAP	NILM	0.72081989	ASC
C201904506_A.TMAP	NILM	0.99939537	ASC
C201916558_A.TMAP	NILM	0.631968975	ASC
C201700035_A.tif	NILM	0.738112092	ASC
C201915135_A.TMAP	HSIL	0.470650971	ASC
C201902748_A.TMAP	ASC	0.651795685	ASC
C201615397_A.kfb	HSIL	0.796692491	ASC
V201900661_A.TMAP	NILM	0.921330273	ASC
C201907272_A.TMAP	HSIL	0.444453955	ASC
C201622454_A.kfb	HSIL	0.999919415	ASC
C201901229X_A.TMAP	HSIL	0.993596911	ASC
C201901780X_M_A.TMAP	NILM	0.816241384	ASC
C201915887_A.TMAP	NILM	0.998300731	ASC
C201603768_A.kfb	HSIL	0.601165831	ASC
L201920457_A.TMAP	ASC	0.506219327	ASC
C201903292X_A.TMAP	HSIL	0.927167356	ASC
C201904972X_M_A.TMAP	NILM	0.94995594	ASC
V201903600_A.TMAP	ASC	0.522348523	ASC
C201916631_A.TMAP	HSIL	0.46299687	ASC
C201727240_A.kfb	NILM	0.986826122	ASC
C201800154X_H.TMAP	HSIL	0.934776247	HSIL
C201916628_H.TMAP	LSIL	0.613717496	HSIL
C201901600_H.TMAP	HSIL	0.958665609	HSIL
Z_H_2018_06_12_15_25_18.tif	HSIL	0.990387499	HSIL
C201604876_H_N.kfb	HSIL	0.999918222	HSIL
V201805436H.tif	HSIL	0.999449074	HSIL
C201708380_H.kfb	HSIL	0.93100071	HSIL
C201803191_H.tiff	HSIL	0.9884184	HSIL
C201915868_H_M.TMAP	HSIL	0.986262321	HSIL
V201905199_H.TMAP	HSIL	0.748613298	HSIL
V201905313_H_002.tiff	HSIL	0.391224951	HSIL
C201815745_H.TMAP	NILM	0.941085219	HSIL
C201902764_H.TMAP	HSIL	0.861879647	HSIL
C201800664X_H.TMAP	HSIL	0.951062381	HSIL
C201618051_1_H.kfb	ASC	0.570426822	HSIL
L201816131H.tif	NILM	0.683933794	HSIL
C201705395_H.kfb	HSIL	0.993599772	HSIL
C201704339_H.kfb	HSIL	0.999671817	HSIL
C201621840_H.kfb	HSIL	0.581910253	HSIL
C201602532_H.kfb	NILM	0.991607904	HSIL
C201617233_H.kfb	ASC	0.551426232	HSIL
C201905593_H.TMAP	HSIL	0.970153987	HSIL
C201814850_H.tiff	HSIL	0.806259871	HSIL
C201617478_H.kfb	ASC	0.8553949	HSIL
C201615234_H.kfb	LSIL	0.468694597	HSIL
L201903403_H.TMAP	HSIL	0.521241963	HSIL
C201618318_H.kfb	ASC	0.776520133	HSIL
C201613156_H.kfb	HSIL	0.999931216	HSIL
C201912184_H.tiff	NILM	0.656791687	HSIL
C201816243_H.tiff	HSIL	0.954261363	HSIL
C201622201_H.kfb	HSIL	0.991019547	HSIL
V201803292_HSIL_xian.tif	HSIL	0.999983191	HSIL
L201918620_H.TMAP	ASC	0.631871045	HSIL
L201904056_H.tif	HSIL	0.999981165	HSIL
C201619143_H.kfb	HSIL	0.975262046	HSIL
C201605159_H.kfb	ASC	0.513384223	HSIL
C201800284_H.TMAP	HSIL	0.586530328	HSIL
C201618915_H.kfb	HSIL	0.973104894	HSIL
C201603950_H.kfb	HSIL	0.900126874	HSIL
C201622146_H.kfb	HSIL	0.589528441	HSIL
C201701087_H.kfb	HSIL	0.997031569	HSIL
C201801187_H.TMAP	NILM	0.711456478	HSIL
T_H_2018_05_24_16_20_50.tif	LSIL	0.999997258	HSIL
V202002653.TMAP	LSIL	0.439534992	HSIL
Z_H_2018_06_12_16_52_09.tif	HSIL	0.928160906	HSIL
C201916043_H.TMAP	HSIL	0.90798682	HSIL
L201915075H.TMAP	NILM	0.579715014	HSIL
C201604897_H.kfb	HSIL	0.996301293	HSIL
C201707292_H.tif	NILM	0.853719115	HSIL
C201608074_H.kfb	NILM	0.986162186	HSIL
C201614385_H.kfb	HSIL	0.97724992	HSIL
C201918755_H.TMAP	HSIL	0.424827099	HSIL
HW_H_2018_05_09_16_33_25.tif	HSIL	0.99997282	HSIL
C201606048_H.kfb	HSIL	0.999736726	HSIL
H_03_17_16.tif	HSIL	0.994704425	HSIL
H_H_2018_05_15_12_53_42.tif	HSIL	0.997543097	HSIL
C201800667_H.TMAP	ASC	0.737838745	HSIL
C201806066X_H.TMAP	HSIL	0.9525069	HSIL
C201801565X_H.TMAP	HSIL	0.957163513	HSIL
L201920116_H.TMAP	HSIL	0.526475132	HSIL
C201725018_H.kfb	NILM	0.844965518	HSIL
C201804221_H.TMAP	LSIL	0.624638557	HSIL
L201818894H.tif	ASC	0.701450825	HSIL
H_H_2018_05_21_15_53_57.tif	NILM	0.717006922	HSIL
C201800784X_H.TMAP	ASC	0.516515076	HSIL
C201902444X_H.TMAP	HSIL	0.833594561	HSIL
C201803193_H.TMAP	HSIL	0.999326348	HSIL
C201800759_H.TMAP	HSIL	0.984825969	HSIL
C201605976_H.kfb	HSIL	0.998774707	HSIL
V201906466_H.TMAP	HSIL	0.956345797	HSIL
C201818073_H.TMAP	LSIL	0.888034165	HSIL
L201902462H.tif	HSIL	0.616716802	HSIL
C201706095_H.kfb	NILM	0.966585517	HSIL
C201913504_H.TMAP	HSIL	0.732961476	HSIL
C201801248X_H.TMAP	HSIL	0.868494689	HSIL
C201903403_H.TMAP	HSIL	0.99411571	HSIL
C201604077_H.kfb	HSIL	0.824225187	HSIL
C201716145_H_M.kfb	HSIL	0.704901576	HSIL
C201901281_H.TMAP	HSIL	0.985795856	HSIL
V201900883_H.TMAP	ASC	0.679736912	HSIL
C201617540_H.kfb	HSIL	0.888444185	HSIL
C201803217_H.TMAP	NILM	0.91207093	HSIL
C201820987_H.TMAP	HSIL	0.965932071	HSIL
H_03_19_09.tif	HSIL	0.896825016	HSIL
C201801682X_H.TMAP	HSIL	0.966958284	HSIL
C201802720_H.TMAP	HSIL	0.883934498	HSIL
C201702063_A_H.kfb	HSIL	0.996219933	HSIL
C201702995_L_A_H.kfb	HSIL	0.984241188	HSIL
C201604622_A_H_F.kfb	NILM	0.999024868	HSIL
C201915791_L_A_H.tiff	NILM	0.702233255	HSIL
C201800087_A_H.kfb	HSIL	0.88353163	HSIL
C201616482_L_A_H.kfb	LSIL	0.982536197	HSIL
C201905101X_L_A_H.TMAP	NILM	0.755235374	HSIL
C201614702_A_H.kfb	NILM	0.680549622	HSIL
C201821162_L_A_H.TMAP	NILM	0.999044359	HSIL
C201723331_A_H.kfb	ASC	0.875852227	HSIL
C201717726_A_H_M.kfb	ASC	0.524967134	HSIL
C201706098_A_H.kfb	ASC	0.846327245	HSIL
C201906496_A_H.TMAP	HSIL	0.858738601	HSIL
C201719118_A_H.kfb	NILM	0.563191056	HSIL
C201701285_A_H.kfb	NILM	0.658501208	HSIL
C201717774_A_H.kfb	NILM	0.924210846	HSIL
C201618404_A_H.kfb	HSIL	0.72963047	HSIL
C201804296X_L_A_H.TMAP	NILM	0.994713724	HSIL
C201720369_A_H.kfb	ASC	0.555536687	HSIL
C201715062_A_H.kfb	HSIL	0.985168338	HSIL
C201715046_A_H.kfb	HSIL	0.993367255	HSIL
C201717262_L_A_H.kfb	HSIL	0.993441701	HSIL
C201722521_A_H.kfb	HSIL	0.991697192	HSIL
C201916205_M_L_A_H.TMAP	ASC	0.51857698	HSIL
C201723942_L_A_H.kfb	HSIL	0.597134471	HSIL
C201707562_A_H_H.kfb	HSIL	0.995165467	HSIL
C201717160_A_H.kfb	HSIL	0.946004093	HSIL
C201800009_A_H.kfb	HSIL	0.553855956	HSIL
C201705415_A_H.kfb	ASC	0.781561553	HSIL
C201915945_A_H.TMAP	HSIL	0.937174439	HSIL
C201801747_A_H.kfb	HSIL	0.934402823	HSIL
C201803098_A_H.kfb	ASC	0.634456038	HSIL
L201904915_A_H.TMAP	HSIL	0.594495237	HSIL
C201710427_A_H.kfb	HSIL	0.991671324	HSIL
C201707696_L_A_H.kfb	HSIL	0.556438804	HSIL
C201706291_A_H.kfb	ASC	0.513871491	HSIL
C201802635_L_A_H.TMAP	HSIL	0.829803586	HSIL
C201620681_A_H.kfb	HSIL	0.996303797	HSIL
C201713297_L_A_H.kfb	HSIL	0.992809653	HSIL
C201603571_A_H.kfb	HSIL	0.608880937	HSIL
C201717854_A_H.kfb	HSIL	0.989354134	HSIL
C201701875_A_H.kfb	NILM	0.727613449	HSIL
C201707922_A_H.kfb	HSIL	0.921126187	HSIL
V202000960_L_A_H.TMAP	HSIL	0.766124249	HSIL
L201900098_L_A_H.TMAP	NILM	0.397479355	HSIL
C201720437_A_H.kfb	HSIL	0.967679799	HSIL
C201700248_A_H.kfb	NILM	0.999647379	HSIL
C201705694_A_H.kfb	NILM	0.693322897	HSIL
C201801245_A_H.kfb	HSIL	0.986583173	HSIL
C201710179_SCC.tif	HSIL	0.620346487	HSIL
C201802177_CA.tiff	NILM	0.783716857	HSIL
V202002816.TMAP	ASC	0.722815454	HSIL
C201603613_SCC.kfb	HSIL	0.999976516	HSIL
L201816485H_CA.tif	HSIL	0.999917984	HSIL
V201904906_H_SCC.TMAP	HSIL	0.525253057	HSIL
C201917597_SCC.tiff	HSIL	0.728693247	HSIL
C201803474_H_SCC.tiff	HSIL	0.792525709	HSIL
C201605065_SCC.tif	NILM	0.748071134	HSIL
C201807854X_L.TMAP	LSIL	0.430662632	LSIL
C201620272_L.kfb	NILM	0.483954787	LSIL
01602176.TMAP	ASC	0.743291438	LSIL
B2001163.TMAP	ASC	0.839714348	LSIL
C201914843_L.TMAP	NILM	0.90443176	LSIL
C201807083_L.kfb	ASC	0.5031178	LSIL
C201802232_L.TMAP	LSIL	0.805618942	LSIL
B2001162.TMAP	HSIL	0.844367325	LSIL
L202006744.TMAP	NILM	0.735489309	LSIL
C201709154_L.kfb	NILM	0.923048675	LSIL
L202006119.TMAP	ASC	0.787811339	LSIL
L201817566L.tif	HSIL	0.500864565	LSIL
C201711155_L.kfb	NILM	0.851294279	LSIL
C201702378_L.kfb	HSIL	0.998455524	LSIL
B2001171.TMAP	LSIL	0.750386834	LSIL
L201820839_LSIL_2019_01_04_15_44_57_2.tif	NILM	0.951838195	LSIL
C201706711_L.kfb	NILM	0.934731424	LSIL
C201818315_L.TMAP	ASC	0.511226058	LSIL
B2001244.TMAP	ASC	0.472336173	LSIL
C201802513_L.TMAP	NILM	0.791505575	LSIL
C201910829_L.TMAP	NILM	0.916924775	LSIL
C201613026_L.kfb	HSIL	0.980525434	LSIL
C201803041_L.TMAP	ASC	0.668844759	LSIL
C201914757_L.TMAP	LSIL	0.98275429	LSIL
L202005970.TMAP	LSIL	0.872349799	LSIL
V201804642L.tif	HSIL	0.50330627	LSIL
C201813507_L.TMAP	NILM	0.787359357	LSIL
C201810654_L.TMAP	NILM	0.985205352	LSIL
C201804235X_L.TMAP	ASC	0.537796974	LSIL
L201822396_LSIL_2019_01_04_16_18_57_2.tif	LSIL	0.995590329	LSIL
C201702303_L.kfb	LSIL	0.994589567	LSIL
L201816631L.tif	NILM	0.95712322	LSIL
C201700525_L.kfb	HSIL	0.986096442	LSIL
C201801827X_L.TMAP	LSIL	0.742143095	LSIL
V201904282_L.TMAP	ASC	0.725516081	LSIL
C201805772_L.kfb	ASC	0.778045475	LSIL
L202005967.TMAP	ASC	0.987304747	LSIL
C201800611X_L.TMAP	LSIL	0.964024961	LSIL
C201622863_L.kfb	HSIL	0.865322471	LSIL
V201906168_L.TMAP	LSIL	0.496544152	LSIL
C201811521_L.TMAP	LSIL	0.860895693	LSIL
C201811531_L.TMAP	LSIL	0.457143605	LSIL
C201612475_L.kfb	HSIL	0.505468965	LSIL
C201804935X_L.TMAP	NILM	0.90048331	LSIL
C201804421_L.TMAP	ASC	0.610483229	LSIL
C201814312_L.TMAP	NILM	0.996603251	LSIL
C201904125_L.TMAP	LSIL	0.623297989	LSIL
C201703134_L.kfb	HSIL	0.998100936	LSIL
L202006617.TMAP	LSIL	0.800416887	LSIL
L201818116L.tif	NILM	0.609064937	LSIL
L201910297_L.TMAP	ASC	0.50889194	LSIL
C201817180_L.TMAP	HSIL	0.998592079	LSIL
C201910346_L.TMAP	LSIL	0.961748302	LSIL
C201723063_L.kfb	HSIL	0.845164776	LSIL
C201915780_L.TMAP	LSIL	0.518874109	LSIL
C201819527_L.TMAP	NILM	0.862232387	LSIL
C201806425X_L.TMAP	NILM	0.877129972	LSIL
V202002684.TMAP	ASC	0.462715387	LSIL
C201806232_L.TMAP	NILM	0.992768288	LSIL
C201813463_L.TMAP	NILM	0.779885113	LSIL
V201801683LSIL.tif	LSIL	0.982123554	LSIL
C201610418_L.kfb	LSIL	0.884885371	LSIL
V202002683.TMAP	LSIL	0.756492794	LSIL
C201918442_L.TMAP	NILM	0.534205437	LSIL
C201811138_L.TMAP	LSIL	0.843601644	LSIL
C201804818X_L.TMAP	ASC	0.620005846	LSIL
L202006463.TMAP	ASC	0.701794863	LSIL
C201723591_L.tif	ASC	0.690533698	LSIL
C201809026_L.kfb	NILM	0.558833361	LSIL
L202006268.TMAP	HSIL	0.809476018	LSIL
C201618637_L.kfb	LSIL	0.765656531	LSIL
C201703262_L.kfb	LSIL	0.543599844	LSIL
C201802400X_L.TMAP	ASC	0.55915004	LSIL
C201614538_L.kfb	ASC	0.653681457	LSIL
C201700101_L_HPV.kfb	NILM	0.444238305	LSIL
C201618995_L.kfb	HSIL	0.943912268	LSIL
C201807381X_L.TMAP	NILM	0.962529361	LSIL
L201909158L.TMAP	LSIL	0.582802176	LSIL
L201819144L.tif	NILM	0.822565019	LSIL
C201607924_L_M.kfb	NILM	0.93626231	LSIL
L201817054L.tif	ASC	0.536562443	LSIL
V201805674L.tif	ASC	0.67477119	LSIL
C201805623_L.kfb	LSIL	0.931507289	LSIL
C201819650_L.TMAP	ASC	0.470042884	LSIL
V201907708_L.TMAP	ASC	0.576578319	LSIL
V202002689.TMAP	ASC	0.539742172	LSIL
C201815844_L.TMAP	LSIL	0.620167434	LSIL
C201917128_L.TMAP	NILM	0.940781713	LSIL
C201914132_L_M.tiff	LSIL	0.975378156	LSIL
C201815334_L.TMAP	ASC	0.578356147	LSIL
B0003666_L_003.TMAP	ASC	0.560117364	LSIL
C201604579_LSIL.tif	HSIL	0.854193211	LSIL
L201918097L.TMAP	ASC	0.858507812	LSIL
L201917047L.TMAP	LSIL	0.503812253	LSIL
C201724225_L.kfb	HSIL	0.731338799	LSIL
C201620621_L.kfb	LSIL	0.604438543	LSIL
C201710756_L.kfb	ASC	0.538076878	LSIL
C201625455_L.kfb	LSIL	0.744674802	LSIL
C201800547X_L.TMAP	HSIL	0.891308784	LSIL
C201810368_L.TMAP	NILM	0.986029088	LSIL
L201909156_L.TMAP	ASC	0.775908053	LSIL
C201912031_L.TMAP	LSIL	0.356467187	LSIL
C201806631_L.TMAP	LSIL	0.776076317	LSIL
C201807295X_L.TMAP	ASC	0.464699149	LSIL
C201804793X_L.TMAP	NILM	0.536890864	LSIL
B2001206.TMAP	ASC	0.860376835	LSIL
C201707582_L.kfb	HSIL	0.941238463	LSIL
C201811927_L.TMAP	NILM	0.946628153	LSIL
C201713407_L.kfb	HSIL	0.992867947	LSIL
C201804491X_L.TMAP	ASC	0.661114752	LSIL
C201601337_L.kfb	HSIL	0.826512516	LSIL
C201721746_L.kfb	HSIL	0.99545753	LSIL
V201907262_L.TMAP	ASC	0.949020028	LSIL
C201619300_L_HPV.kfb	NILM	0.676222086	LSIL
V201804137_LSIL_2019_01_14_16_01_31.tif	HSIL	0.789111733	LSIL
C201802394_L.TMAP	HSIL	0.747522295	LSIL
C201808733_L.TMAP	NILM	0.844019115	LSIL
C201801649X_L.TMAP	LSIL	0.404935271	LSIL
L201919606_L.TMAP	ASC	0.591890156	LSIL
WJ_L_2018_05_15_11_17_42.tif	HSIL	0.500260711	LSIL
C201811853_L.TMAP	NILM	0.946693897	LSIL
C201901156X_L.TMAP	LSIL	0.614095807	LSIL
C201817527_L.kfb	HSIL	0.859708309	LSIL
L201815670L.tif	NILM	0.361914873	LSIL
C201623111_L.kfb	HSIL	0.719057798	LSIL
V201903545_L.TMAP	NILM	0.817631662	LSIL
C201802568_L.TMAP	ASC	0.73516351	LSIL
C201714682_L.kfb	HSIL	0.955039561	LSIL
C201801817X_L.TMAP	HSIL	0.351669848	LSIL
C201813370_L.TMAP	NILM	0.775289774	LSIL
C201800554_L.TMAP	ASC	0.576217532	LSIL
C201718249_L.kfb	NILM	0.440285355	LSIL
C201805862_L.kfb	HSIL	0.708975911	LSIL
L202006462.TMAP	HSIL	0.657095015	LSIL
C201613255_L.kfb	LSIL	0.861834824	LSIL
L_03_19_12.tif	ASC	0.51742059	LSIL
C201708396_L.kfb	LSIL	0.754836559	LSIL
C201900971X_L.TMAP	NILM	0.436011851	LSIL
C201913567_L_xian.TMAP	LSIL	0.99392432	LSIL
C201617123_L.kfb	HSIL	0.999652028	LSIL
C201712173_L.kfb	NILM	0.998101175	LSIL
L_03_13_14.tif	HSIL	0.774012268	LSIL
L202006554.TMAP	NILM	0.7508834	LSIL
L202006599.TMAP	ASC	0.688180566	LSIL
C201613780_L.kfb	NILM	0.802239001	LSIL
L202006585.TMAP	ASC	0.523493707	LSIL
C201716014_L.kfb	HSIL	0.447922468	LSIL
C201904277_XL.tiff	ASC	0.512740731	LSIL
L202006318.TMAP	ASC	0.731508136	LSIL
C201604237_L.tif	LSIL	0.876048148	LSIL
V201805079_LSIL__2018_12_25_14_57_37_4.tif	LSIL	0.531406224	LSIL
L201920449_L.TMAP	LSIL	0.950947225	LSIL
L201921057_L.TMAP	ASC	0.751573443	LSIL
C201917034_L.TMAP	NILM	0.785476863	LSIL
C201723335_L.tif	HSIL	0.803273439	LSIL
C201906440_L.TMAP	LSIL	0.74372381	LSIL
C201803346X_L.TMAP	NILM	0.817277968	LSIL
C201725065_L.kfb	HSIL	0.518572509	LSIL
B2001164.TMAP	LSIL	0.96159339	LSIL
C201901357_L.TMAP	ASC	0.705861747	LSIL
L201917585L.TMAP	NILM	0.608349621	LSIL
B0003644_L_005.tiff	ASC	0.781504929	LSIL
C201907686_L.TMAP	ASC	0.588983357	LSIL
C201728210.kfb	NILM	0.9746508	NILM
C201907475.TMAP	NILM	0.999627113	NILM
C201902540.kfb	LSIL	0.966220438	NILM
C201901122X.TMAP	NILM	0.991477311	NILM
C201901108X.TMAP	NILM	0.68079114	NILM
C201712811.kfb	HSIL	0.996881604	NILM
C201904410.TMAP	NILM	0.94591099	NILM
C201909472.TMAP	NILM	0.999924779	NILM
C201902096.TMAP	NILM	0.998098433	NILM
C201903671.kfb	NILM	0.995914519	NILM
C201905221.TMAP	ASC	0.362204641	NILM
C201902140X.TMAP	NILM	0.868128836	NILM
C201907489.TMAP	NILM	0.987239659	NILM
C201619947_xian.kfb	NILM	0.99287051	NILM
C201903530.TMAP	NILM	0.991994858	NILM
C201902906.kfb	NILM	0.471953601	NILM
C201905853.TMAP	NILM	0.936698794	NILM
C201906304.TMAP	NILM	0.990205824	NILM
C201706346.kfb	ASC	0.761358798	NILM
C201625531_xian.kfb	HSIL	0.466655612	NILM
C201909505.TMAP	NILM	0.999786079	NILM
C201901118X.TMAP	NILM	0.616223752	NILM
C201720678.kfb	NILM	0.976123273	NILM
C201905197.kfb	NILM	0.993656158	NILM
C201801666.kfb	NILM	0.954497933	NILM
C201903476.TMAP	NILM	0.999948502	NILM
L202001601.kfb	NILM	0.997727573	NILM
C201904380.kfb	NILM	0.993814468	NILM
C201713125.kfb	NILM	0.87294364	NILM
C201903636.TMAP	NILM	0.998095691	NILM
C201906948.TMAP	NILM	0.468821555	NILM
C201901424.TMAP	HSIL	0.943612099	NILM
C201901296X.TMAP	NILM	0.981666028	NILM
C201728089.kfb	NILM	0.840868771	NILM
C201903421.TMAP	NILM	0.992676854	NILM
C201707423_xian.kfb	NILM	0.699979842	NILM
C201902481.TMAP	NILM	0.905569673	NILM
C201903436.kfb	NILM	0.57184267	NILM
C201906939.TMAP	NILM	0.999511719	NILM
C201906061.TMAP	NILM	0.998017073	NILM
C201904385_N.kfb	NILM	0.992124975	NILM
C201901736.TMAP	NILM	0.980812848	NILM
C201901873X.TMAP	NILM	0.998181701	NILM
C201905395.TMAP	NILM	0.999252856	NILM
C201905399.TMAP	NILM	0.949158549	NILM
C201720801.kfb	NILM	0.988834918	NILM
C201910309.TMAP	NILM	0.99805367	NILM
C201906195.TMAP	NILM	0.999937057	NILM
C201712827.kfb	NILM	0.986907125	NILM
C1700457.kfb	NILM	0.881592214	NILM
C201903096.TMAP	NILM	0.995150685	NILM
C201716171.kfb	NILM	0.896366179	NILM
C201905922.TMAP	NILM	0.999930382	NILM
C201901937X.TMAP	NILM	0.994651675	NILM
L202006590.TMAP	ASC	0.714635789	NILM
C201905933.TMAP	NILM	0.992411137	NILM
C201716299.kfb	NILM	0.91176796	NILM
C1700145.kfb	LSIL	0.442607641	NILM
C201906305.TMAP	NILM	0.99840194	NILM
C201720507.kfb	HSIL	0.53722322	NILM
C201903310.TMAP	NILM	0.999377191	NILM
C201712790.kfb	NILM	0.973066986	NILM
C201905855.TMAP	ASC	0.103827916	NILM
C201903349.TMAP	NILM	0.994256794	NILM
C201902071.TMAP	NILM	0.999946117	NILM
C201728100.kfb	HSIL	0.999137998	NILM
C201906028X_A.TMAP	NILM	0.997297704	NILM
C201901097X.TMAP	NILM	0.984880567	NILM
C201716170.kfb	HSIL	0.993508816	NILM
L202001156.TMAP	NILM	0.590143263	NILM
C201904856.TMAP	NILM	0.99851042	NILM
C201904539.TMAP	NILM	0.925964832	NILM
C201904772.kfb	NILM	0.809253454	NILM
C201716436.kfb	NILM	0.972694516	NILM
C201712539.kfb	NILM	0.912395775	NILM
C201904650.TMAP	LSIL	0.57967943	NILM
C201903603.TMAP	NILM	0.988769054	NILM
C201902042.TMAP	NILM	0.999831438	NILM
C201907484.TMAP	NILM	0.978771925	NILM
C201902043X.TMAP	NILM	0.994204223	NILM
C201712815.kfb	NILM	0.63641125	NILM
C201903674.TMAP	NILM	0.994407177	NILM
C201707950_A.kfb	NILM	0.999128282	NILM
C201900014.TMAP	NILM	0.995330691	NILM
C201906301.TMAP	NILM	0.999076486	NILM
C201902959.kfb	NILM	0.962741375	NILM
C201909465.TMAP	NILM	0.999621511	NILM
C201902094.TMAP	NILM	0.996499062	NILM
C201903696_yan.TMAP	LSIL	0.394481987	NILM
C201905146.kfb	NILM	0.971720457	NILM
C201902082X.TMAP	NILM	0.998079181	NILM
C201901639.TMAP	NILM	0.999899268	NILM
C201902940.kfb	NILM	0.897186637	NILM
C201700626.kfb	NILM	0.924758136	NILM
L202001129_XIAN.TMAP	NILM	0.944693804	NILM
C201902112.TMAP	NILM	0.999792397	NILM
C201712625.kfb	NILM	0.994659126	NILM
C201904579.TMAP	NILM	0.999427199	NILM
C201902770.TMAP	NILM	0.690981448	NILM
C201902565.kfb	ASC	0.702380955	NILM
C201903089.TMAP	NILM	0.990734577	NILM
C201901453X.kfb	ASC	0.447796077	NILM
C201712906.kfb	NILM	0.911536038	NILM
V202002729.TMAP	NILM	0.722183406	NILM
L202001484.kfb	HSIL	0.997334898	NILM
C201905963.TMAP	NILM	0.987797916	NILM
C201909585.TMAP	NILM	0.999258697	NILM
C201901473.TMAP	NILM	0.87839371	NILM
C201801950_A.kfb	NILM	0.999819338	NILM
C201907458.TMAP	NILM	0.999038577	NILM
C201720713.kfb	NILM	0.997512937	NILM
C201908096.TMAP	NILM	0.999806941	NILM
C201905002.TMAP	NILM	0.999336064	NILM
C201904025.TMAP	NILM	0.999511719	NILM
L202001546.kfb	HSIL	0.87055546	NILM
C201904036.TMAP	NILM	0.886761427	NILM
C201906342.TMAP	NILM	0.999594152	NILM
C201905194.kfb	NILM	0.946746647	NILM
C201901496X.TMAP	NILM	0.989987433	NILM
C201901806X.kfb	NILM	0.778458834	NILM
C201903544.TMAP	NILM	0.958160818	NILM
C201909275.TMAP	NILM	0.996319175	NILM
C201902290X.TMAP	HSIL	0.415026307	NILM
C201907490.TMAP	NILM	0.98863858	NILM
C201705301_xian.kfb	NILM	0.998457432	NILM
C201902578.kfb	ASC	0.674418926	NILM
C201908053.TMAP	NILM	0.997984648	NILM
C201915177_A.TMAP	NILM	0.953145385	NILM
C201720645.kfb	HSIL	0.959669113	NILM
C201900043.TMAP	NILM	0.999983668	NILM
C201902382.TMAP	NILM	0.980793238	NILM
C201905247.TMAP	NILM	0.985585153	NILM
C201905125.kfb	NILM	0.955056071	NILM
C201904412.TMAP	HSIL	0.808915973	NILM
C201723827_xian.kfb	NILM	0.976019084	NILM
C201904777.kfb	NILM	0.999790728	NILM
C201906398.TMAP	NILM	0.99712652	NILM
C201903980.kfb	HSIL	0.846197784	NILM
C201712936.kfb	NILM	0.994548738	NILM
L201907615_A.TMAP	NILM	0.958278716	NILM
C201906152.TMAP	NILM	0.998211384	NILM
C201906386.TMAP	NILM	0.954458952	NILM
C201712545.kfb	NILM	0.981784821	NILM
C201905636.TMAP	NILM	0.995194376	NILM
C201903294.kfb	NILM	0.918200493	NILM
V202000891.TMAP	NILM	0.810869515	NILM
C201901599X.TMAP	NILM	0.980030894	NILM
C201902223.TMAP	NILM	0.98987025	NILM
C201700819_xian.kfb	HSIL	0.43001464	NILM
C201905148.kfb	NILM	0.998086572	NILM
C201902612.TMAP	NILM	0.999999642	NILM
C201622438_xian.kfb	NILM	0.945594072	NILM
C201904371.kfb	HSIL	0.954336226	NILM
C201905361.TMAP	NILM	0.976716995	NILM
C201901798.TMAP	ASC	0.566886485	NILM
C201903303.kfb	HSIL	0.910765946	NILM
C201821307_N.kfb	NILM	0.968490303	NILM
C201904742.kfb	NILM	0.999030113	NILM
C201906014.TMAP	NILM	0.973466933	NILM
C201720557.kfb	NILM	0.958602071	NILM
C201904097.TMAP	NILM	0.947956562	NILM
C201902904.kfb	NILM	0.932016075	NILM
C201716298.kfb	HSIL	0.900149763	NILM
C201727841.kfb	HSIL	0.778315067	NILM
C201900108.TMAP	HSIL	0.985808253	NILM
C201905217.TMAP	NILM	0.998828471	NILM
C201906350.TMAP	NILM	0.999555767	NILM
C201901210X.TMAP	NILM	0.992880821	NILM
C201901485.TMAP	NILM	0.600290418	NILM
L202001103.TMAP	NILM	0.926426232	NILM
C201909232.TMAP	NILM	0.999985695	NILM
C201720899.kfb	NILM	0.539026558	NILM
C201906144.TMAP	ASC	0.658601999	NILM
C201713144.kfb	HSIL	0.969838679	NILM
C201901394X.TMAP	NILM	0.997575462	NILM
C201720920.kfb	NILM	0.998461366	NILM
C201901285.TMAP	NILM	0.970946491	NILM
C201901971.TMAP	NILM	0.999407768	NILM
C201802022.kfb	NILM	0.874698162	NILM
C201904038.TMAP	NILM	0.994993746	NILM
C201905815.TMAP	NILM	0.957425475	NILM
C201905603.TMAP	NILM	0.985759795	NILM
C201905104_yan.kfb	NILM	0.976764858	NILM
C201802028.kfb	NILM	0.947853208	NILM
C201901206X.TMAP	NILM	0.999782383	NILM
C201712866.kfb	NILM	0.90290767	NILM
C201901338X.TMAP	NILM	0.99967587	NILM
C201903411.TMAP	NILM	0.966079652	NILM
C201902217X.kfb	NILM	0.992597222	NILM
C201904516.TMAP	NILM	0.812924385	NILM
C201802086.kfb	HSIL	0.698743105	NILM
C201911536_A.TMAP	NILM	0.791339338	NILM
C201727076_xian.kfb	ASC	0.488534927	NILM
C201910932.TMAP	NILM	0.993636966	NILM
C201801678.kfb	LSIL	0.700067759	NILM
L202001558.kfb	NILM	0.998092115	NILM
C201902298.TMAP	NILM	0.969637573	NILM
C201901535X.TMAP	NILM	0.970717847	NILM
C201900048.TMAP	NILM	0.915874958	NILM
C201713112.kfb	LSIL	0.810597301	NILM
C201905233.TMAP	NILM	0.978807569	NILM
C201726687_xian.kfb	HSIL	0.993225038	NILM
C201900935X.TMAP	NILM	0.997815847	NILM
L202001170.TMAP	NILM	0.997240305	NILM
C201716214.kfb	NILM	0.936145902	NILM
C201904899.TMAP	NILM	0.498462945	NILM
C201720910.kfb	NILM	0.999122679	NILM
C201901275X.TMAP	NILM	0.870604813	NILM
C201902214X.kfb	NILM	0.991979599	NILM
C201720607.kfb	NILM	0.698976457	NILM
C201901179X.TMAP	NILM	0.973696113	NILM
C201902658.TMAP	NILM	0.967393219	NILM
C201901607.TMAP	NILM	0.994205296	NILM
C201904794.kfb	HSIL	0.661581874	NILM
C201801961.kfb	LSIL	0.476867616	NILM
C201906104.TMAP	NILM	0.996763349	NILM
C201905229.TMAP	NILM	0.677585006	NILM
C201909221.TMAP	NILM	0.997007191	NILM
C201903908.TMAP	NILM	0.998165548	NILM
C201801661.kfb	NILM	0.97301507	NILM
C201901953X.TMAP	NILM	0.917831957	NILM
C201904167.kfb	NILM	0.977979898	NILM
C201900942X.TMAP	NILM	0.770759165	NILM
B2000503.TMAP	NILM	0.757324338	NILM
C201904707.kfb	NILM	0.974579692	NILM
C201906019.TMAP	NILM	0.999999881	NILM
C201906947.TMAP	NILM	0.999723971	NILM
C201902452.TMAP	HSIL	0.841984332	NILM
C201902484.TMAP	NILM	0.999305844	NILM
C201902621.TMAP	NILM	0.997147024	NILM
C201901772.TMAP	NILM	0.999889374	NILM
C201716349.kfb	HSIL	0.99998045	NILM
L202001125.TMAP	ASC	0.68423152	NILM
C201901494X.TMAP	NILM	0.998376369	NILM
C201720458.kfb	NILM	0.548051417	NILM
C201903550.TMAP	NILM	0.978540421	NILM
C201801910.kfb	NILM	0.932574272	NILM
C201802067.kfb	HSIL	0.579783738	NILM
C201905076.TMAP	NILM	0.981675327	NILM
C201904998.TMAP	NILM	0.944797873	NILM
C201906601.TMAP	NILM	0.998113155	NILM
C201720871.kfb	NILM	0.859862864	NILM
C201905067.TMAP	ASC	0.71516186	NILM
C201712783.kfb	NILM	0.864122629	NILM
C201904847.TMAP	NILM	0.987027228	NILM
C201900041.TMAP	NILM	0.829991281	NILM
C201905814.TMAP	ASC	0.590294898	NILM
C201902125X.TMAP	NILM	0.814365089	NILM
L202001600.kfb	HSIL	0.752964139	NILM
C201728272.kfb	LSIL	0.456568539	NILM
C201909208.TMAP	NILM	0.999671817	NILM
C201905913.TMAP	NILM	0.998804212	NILM
C201902334.TMAP	NILM	0.725193858	NILM
C201904300.TMAP	NILM	0.999217629	NILM
C201712818.kfb	HSIL	0.809038579	NILM
C201905122.kfb	NILM	0.996242285	NILM
C201720370.kfb	HSIL	0.971993804	NILM
C201624686_xian.kfb	HSIL	0.922930121	NILM
C201712896.kfb	NILM	0.82927376	NILM
C201901834.TMAP	HSIL	0.833037019	NILM
C201904310.kfb	NILM	0.991118729	NILM
C201904192.TMAP	NILM	0.974785566	NILM
C201909593.TMAP	NILM	0.943761289	NILM
C201903226.TMAP	NILM	0.976163924	NILM
C201905973.TMAP	HSIL	0.934085786	NILM
C201901202X.TMAP	HSIL	0.807934999	NILM
C201907410.TMAP	NILM	0.972631335	NILM
C201905854.TMAP	ASC	0.539920509	NILM
C201901584.TMAP	ASC	0.837901711	NILM
C201802021.kfb	HSIL	0.349211752	NILM
C201900933X.TMAP	LSIL	0.646729589	NILM
C201902140.TMAP	ASC	0.577996552	NILM
C201904711.kfb	NILM	0.796357632	NILM
C201902144.TMAP	NILM	0.998782456	NILM
C201728225_xian.kfb	NILM	0.908639312	NILM
C201901172X.TMAP	NILM	0.808915555	NILM
C201901555X.TMAP	LSIL	0.463227898	NILM
C201801714.kfb	NILM	0.52380991	NILM
C201903708.TMAP	NILM	0.991639078	NILM
C201901059X.TMAP	NILM	0.997999966	NILM
C201801994.kfb	HSIL	0.440442324	NILM
B2000595.kfb	NILM	0.993253767	NILM
C201901887.TMAP	NILM	0.939586222	NILM
C201720798.kfb	HSIL	0.868040323	NILM
C201720721.kfb	HSIL	0.809978485	NILM
C201901134X.TMAP	NILM	0.919170082	NILM
C201909240.TMAP	NILM	0.990186691	NILM
C201801860_A.kfb	ASC	0.420906067	NILM
C201905959.TMAP	NILM	0.994434953	NILM
C201903759_yan.TMAP	NILM	0.98949337	NILM
C201903529.TMAP	NILM	0.998118162	NILM
C201909615.TMAP	NILM	0.998754859	NILM
C201903431.kfb	NILM	0.996642709	NILM
C201902062X.TMAP	NILM	0.990277708	NILM
C201909250.TMAP	NILM	0.991950393	NILM
C201901569.TMAP	NILM	0.999017	NILM
C201904200.TMAP	NILM	0.576273203	NILM
C201913123.TMAP	NILM	0.864947081	NILM
C201902136.TMAP	NILM	0.877296269	NILM
C201904536.TMAP	NILM	0.868805408	NILM
C201720358.kfb	HSIL	0.980043173	NILM
C201906100.TMAP	NILM	0.99847573	NILM
C201901594X.TMAP	NILM	0.492219478	NILM
C201722910_xian.kfb	NILM	0.992147148	NILM
V202000997.TMAP	HSIL	0.525803685	NILM
C201716293.kfb	NILM	0.815022707	NILM
C201902616.TMAP	HSIL	0.868019402	NILM
C201901856X.TMAP	NILM	0.980361819	NILM
L202001110.TMAP	NILM	0.600960135	NILM
C201902513.TMAP	NILM	0.987559974	NILM
C201904077.kfb	NILM	0.495851666	NILM
C201903442.kfb	NILM	0.997788906	NILM
C201802078.kfb	HSIL	0.765169978	NILM
C201717952_A.kfb	NILM	0.995736599	NILM
C201707553_A.kfb	NILM	0.914908051	NILM
C201901375X.TMAP	NILM	0.99857831	NILM
C201720553.kfb	NILM	0.951743782	NILM
C201712739.kfb	NILM	0.884269834	NILM
C201903742.kfb	NILM	0.80931896	NILM
C201902285X.TMAP	NILM	0.951949239	NILM
V202002817.TMAP	NILM	0.649944007	NILM
C201905672.TMAP	NILM	0.815317035	NILM
C201903647.TMAP	NILM	0.998517931	NILM
C201904837.TMAP	NILM	0.997467756	NILM
C201901279X.TMAP	NILM	0.943073332	NILM
C201720751.kfb	NILM	0.880802989	NILM
C201904914.TMAP	LSIL	0.570004523	NILM
C201909458.TMAP	NILM	0.992943823	NILM
C201900998X.TMAP	HSIL	0.848648965	NILM
C201901290X.TMAP	NILM	0.996792257	NILM
C201902377.kfb	NILM	0.99808985	NILM
C201906664.TMAP	NILM	0.998244286	NILM
C201904780.kfb	LSIL	0.970753729	NILM
C201903325_yan.TMAP	NILM	0.960433662	NILM
C201904253.TMAP	HSIL	0.94791168	NILM
C201905643.TMAP	NILM	0.999067843	NILM
L202001157.TMAP	ASC	0.666950703	NILM
C201902643.TMAP	NILM	0.984650612	NILM
C201906390.TMAP	NILM	0.9949646	NILM
C201903191.TMAP	NILM	0.859286547	NILM
C201720489.kfb	HSIL	0.984376311	NILM
C201904353.kfb	NILM	0.99761498	NILM
C201905627.TMAP	ASC	0.480084956	NILM
C201906327.TMAP	NILM	0.999434054	NILM
C201716606.kfb	HSIL	0.932031095	NILM
C201904305.kfb	NILM	0.996417761	NILM
C201907426.TMAP	NILM	0.996009588	NILM
C201901322X.TMAP	NILM	0.698308647	NILM
C201907935.TMAP	NILM	0.985937536	NILM
C201625375_xian.kfb	NILM	0.947563052	NILM
C201900955X.TMAP	NILM	0.945822954	NILM
C201908541.TMAP	NILM	0.996827185	NILM
C201903304.kfb	NILM	0.981445253	NILM
C201904768.kfb	NILM	0.983462095	NILM
C201905200.TMAP	NILM	0.95077157	NILM
C201903373.TMAP	HSIL	0.833587587	NILM
C201901487X.TMAP	NILM	0.936821282	NILM
C201712682.kfb	LSIL	0.381223917	NILM
C201906603.TMAP	NILM	0.998913527	NILM
C201905864.TMAP	NILM	0.99290812	NILM
C201904018.TMAP	NILM	0.999322891	NILM
C201902819.TMAP	NILM	0.94566077	NILM
C201902562.kfb	HSIL	0.608074665	NILM
L202006419.TMAP	LSIL	0.807029247	NILM
C201901872.TMAP	NILM	0.982774436	NILM
C201904029.TMAP	NILM	0.997047961	NILM
C201903091.TMAP	NILM	0.973248541	NILM
V201907309_A.TMAP	NILM	0.981739998	NILM
C201901836.TMAP	NILM	0.992068529	NILM
C201716332.kfb	NILM	0.880034745	NILM
C201720646_xian.kfb	LSIL	0.467584491	NILM
V202000903.TMAP	ASC	0.793167233	NILM
C201720603.kfb	HSIL	0.997708559	NILM
C201901246.TMAP	NILM	0.999733865	NILM
C201904406.kfb	NILM	0.65522927	NILM
C201904013.TMAP	NILM	0.996491611	NILM
B2000482.TMAP	HSIL	0.978301227	NILM
C201712788.kfb	ASC	0.488058329	NILM
C201802060.kfb	NILM	0.87287426	NILM
C201905716.TMAP	NILM	0.999576628	NILM
C201901563.TMAP	NILM	0.999609292	NILM
C201905798.TMAP	NILM	0.725012839	NILM
C201904015.TMAP	NILM	0.998630643	NILM
V202001074.TMAP	NILM	0.999872446	NILM
C201716289.kfb	NILM	0.994228601	NILM
C201900022.TMAP	NILM	0.991641879	NILM
C201905128.kfb	NILM	0.995990098	NILM
C201906180.TMAP	NILM	0.982723117	NILM
C201903175.TMAP	NILM	0.997739673	NILM
B2000497.TMAP	NILM	0.473563552	NILM
C201909284.TMAP	NILM	0.9978531	NILM
C201903428.kfb	HSIL	0.652740955	NILM
C201902546.kfb	NILM	0.888697445	NILM
C201901962.TMAP	HSIL	0.4907161	NILM
C201909277.TMAP	NILM	0.999343455	NILM
C201720625.kfb	NILM	0.982464969	NILM
C201905343.TMAP	NILM	0.998675168	NILM
C201720529.kfb	NILM	0.9900316	NILM
C201904144.TMAP	NILM	0.999642968	NILM
C201905729.TMAP	LSIL	0.501759946	NILM
C201620875_xian.kfb	NILM	0.947002947	NILM
C201906373.TMAP	NILM	0.953981578	NILM
C201903945.TMAP	NILM	0.985059977	NILM
C201902200X.TMAP	NILM	0.999144435	NILM
V202001067.TMAP	NILM	0.994424701	NILM
C201902757.TMAP	NILM	0.977600813	NILM
C201801473_A.kfb	HSIL	0.858978093	NILM
C201900930X.TMAP	NILM	0.920932889	NILM
C201909286.TMAP	NILM	0.999416828	NILM
C201909436_xian.TMAP	NILM	0.997678578	NILM
C201712891.kfb	NILM	0.881108999	NILM
C201906618.TMAP	NILM	0.999282062	NILM
C201901336X.TMAP	NILM	0.979126096	NILM
C201901103X.TMAP	NILM	0.999833703	NILM
C201716307.kfb	HSIL	0.945391774	NILM
C201902744.TMAP	NILM	0.942381084	NILM
C201901621X.TMAP	NILM	0.923644245	NILM
C201903077.TMAP	NILM	0.987104774	NILM
C201907488.TMAP	NILM	0.997702777	NILM
L202001205.TMAP	NILM	0.850999534	NILM
C201902604.TMAP	NILM	0.99942565	NILM
C201802090.kfb	LSIL	0.554918826	NILM
C201900060.TMAP	ASC	0.55052048	NILM
C201901430.TMAP	NILM	0.998145461	NILM
C201900018_xian.TMAP	NILM	0.995129228	NILM
C201713089.kfb	NILM	0.982001126	NILM
C201904567.TMAP	NILM	0.94606638	NILM
C201802027.kfb	NILM	0.99188292	NILM
C201905073.TMAP	NILM	0.999050319	NILM
C201903670.kfb	NILM	0.997138977	NILM
C201905717.TMAP	NILM	0.998549402	NILM
C201902022.TMAP	NILM	0.999698639	NILM
C201916679_A.TMAP	NILM	0.940572202	NILM
C201900947X.TMAP	NILM	0.743627787	NILM
C201902184.TMAP	NILM	0.999043763	NILM
V201902960_A.TMAP	NILM	0.690723062	NILM
C201901388.TMAP	NILM	0.962291002	NILM
V202000908.TMAP	NILM	0.999961495	NILM
L202001145.TMAP	NILM	0.914788604	NILM
L202001595.kfb	NILM	0.66087842	NILM
C201903379.TMAP	NILM	0.995714068	NILM
C201901415.TMAP	NILM	0.761067092	NILM
C201901951.TMAP	NILM	0.994415402	NILM
C201905108.kfb	NILM	0.932055116	NILM
C201907937.TMAP	NILM	0.99471879	NILM
C201901822.TMAP	HSIL	0.605309546	NILM
C201903029X_A.TMAP	NILM	0.976166844	NILM
C201801703.kfb	HSIL	0.711655796	NILM
V202000893.TMAP	NILM	0.982570469	NILM
C201902311.TMAP	NILM	0.999253213	NILM
C201714693_A.kfb	NILM	0.63308388	NILM
C201905826.TMAP	HSIL	0.727343023	NILM
C201621125_xian.kfb	NILM	0.890183151	NILM
C201904592.TMAP	HSIL	0.464906842	NILM
C201903308.TMAP	NILM	0.999511719	NILM
C201903453.kfb	NILM	0.703776002	NILM
C201905619.TMAP	NILM	0.999815762	NILM
V202001062.TMAP	NILM	0.945426404	NILM
C201906933.TMAP	NILM	0.999609888	NILM
C201904282.TMAP	NILM	0.932660937	NILM
C201903622.TMAP	NILM	0.994700074	NILM
C201904428.TMAP	NILM	0.933232546	NILM
V202002790.TMAP	ASC	0.425510138	NILM
C201907417.TMAP	NILM	0.997716904	NILM
C201901756X.TMAP	NILM	0.997551143	NILM
C201728066.kfb	ASC	0.471863806	NILM
C201906293.TMAP	NILM	0.481589705	NILM
L202001117.TMAP	NILM	0.995702803	NILM
C201901247X.TMAP	NILM	0.952532589	NILM
C201900924X.TMAP	NILM	0.997714996	NILM
C201902610.TMAP	NILM	0.999072313	NILM
C201722639_N.kfb	NILM	0.956492245	NILM
C201905042.TMAP	NILM	0.999882221	NILM
C201904062.kfb	HSIL	0.99800998	NILM
C201716101.kfb	HSIL	0.664157927	NILM
C201905107.kfb	NILM	0.977967799	NILM
C201909241.TMAP	NILM	0.998427153	NILM
C201904966.TMAP	NILM	0.997548282	NILM
C201903922.TMAP	HSIL	0.543369591	NILM
C201712836.kfb	HSIL	0.838088989	NILM
C201902290.TMAP	HSIL	0.908719718	NILM
C201905190.kfb	NILM	0.996696591	NILM
C201901866.TMAP	NILM	0.993886888	NILM
C201901847X.kfb	NILM	0.844770908	NILM
C201904541.TMAP	NILM	0.716820359	NILM
C201900079.TMAP	NILM	0.875884533	NILM
C201617697_xian.kfb	NILM	0.640419543	NILM
C201912842.TMAP	NILM	0.993490577	NILM
C201904715.kfb	NILM	0.999762356	NILM
C201901642X.kfb	HSIL	0.691945791	NILM
C201720916.kfb	NILM	0.970721364	NILM
C201715939.kfb	HSIL	0.941669524	NILM
C201902766.TMAP	NILM	0.992700934	NILM
C201716248.kfb	NILM	0.740633905	NILM
C201801628.kfb	HSIL	0.36296612	NILM
C201720389.kfb	NILM	0.535064459	NILM
C201903942.TMAP	NILM	0.998975992	NILM
C201901435X.TMAP	NILM	0.84861815	NILM
C201905930.TMAP	NILM	0.960123003	NILM
C201905239.TMAP	NILM	0.99796629	NILM
C201901394.TMAP	NILM	0.594921529	NILM
C201905990.TMAP	NILM	0.776549578	NILM
C201901376X.TMAP	NILM	0.990829349	NILM
C201907962.TMAP	NILM	0.998720944	NILM
C201902039_A.TMAP	NILM	0.469532937	NILM
C201901860X.TMAP	NILM	0.987186193	NILM
C201905376.TMAP	HSIL	0.5223189	NILM
C201901653.TMAP	NILM	0.999131858	NILM
C201906912.TMAP	NILM	0.993408799	NILM
C201901372X.TMAP	NILM	0.997469902	NILM
C201901917.TMAP	NILM	0.94964689	NILM
C201715997.kfb	NILM	0.998578548	NILM
C201903847.TMAP	NILM	0.998268604	NILM
C201905702.TMAP	NILM	0.999800026	NILM
C201901178X.TMAP	NILM	0.999317527	NILM
C201728271.kfb	NILM	0.81831485	NILM
C201903585.TMAP	NILM	0.987215161	NILM
C201716500.kfb	NILM	0.960441768	NILM
C201905683.TMAP	NILM	0.998103142	NILM
C201903767.TMAP	NILM	0.998895228	NILM
C201901912.TMAP	NILM	0.72230643	NILM
C201901368X.TMAP	NILM	0.812362969	NILM
C201909236.TMAP	NILM	0.977787137	NILM
L202001603.kfb	ASC	0.629902124	NILM
C201725049_A.kfb	NILM	0.971710563	NILM
C201904123.TMAP	NILM	0.949427307	NILM
C201903444.kfb	HSIL	0.781436086	NILM
C201905723.TMAP	NILM	0.982040286	NILM
C201904869.TMAP	NILM	0.982595682	NILM
C201723658_xian.kfb	NILM	0.986268163	NILM
C201901468.TMAP	NILM	0.992628455	NILM
C201904134.TMAP	NILM	0.944375694	NILM
C201802096.kfb	HSIL	0.999417901	NILM
C201904312.kfb	NILM	0.995378852	NILM
C201905655.TMAP	NILM	0.999608815	NILM
C201724162_xian.kfb	NILM	0.984963238	NILM
C201712747.kfb	NILM	0.921145022	NILM
C201903233.TMAP	NILM	0.960631728	NILM
C201903342.TMAP	NILM	0.994626462	NILM
C201906656.TMAP	NILM	0.999390602	NILM
C201902653.TMAP	NILM	0.958056211	NILM
C201902276.TMAP	NILM	0.982172787	NILM
C201902577.kfb	NILM	0.993068337	NILM
C201904131.TMAP	NILM	0.995399415	NILM
C201902016X.TMAP	NILM	0.923082352	NILM
C201712953.kfb	NILM	0.997791409	NILM
C201715284_xian.kfb	HSIL	0.872198701	NILM
C201902162X.TMAP	NILM	0.999358952	NILM
C201903919.TMAP	NILM	0.99447459	NILM
C201907478.TMAP	NILM	0.996987283	NILM
C201901980X.TMAP	NILM	0.996445239	NILM
C201903127.TMAP	NILM	0.996629179	NILM
C201906224.TMAP	NILM	0.990657926	NILM
C201906961.TMAP	HSIL	0.903572619	NILM
C201906689.TMAP	NILM	0.998992264	NILM
C201907756.TMAP	NILM	0.900043726	NILM
C201902508.TMAP	NILM	0.906239927	NILM
C201906905.TMAP	NILM	0.99945277	NILM
C201705621_xian.kfb	NILM	0.994248509	NILM
C201904318.kfb	NILM	0.995171487	NILM
C201910912.TMAP	NILM	0.99948287	NILM
C201908003.TMAP	NILM	0.984382212	NILM
C201905269.TMAP	NILM	0.999715149	NILM
C201901218X.TMAP	NILM	0.730953991	NILM
C201902045X.TMAP	NILM	0.998356521	NILM
C201720486.kfb	NILM	0.776625216	NILM
C201903958.TMAP	NILM	0.999769986	NILM
C201801729.kfb	NILM	0.997973025	NILM
C201905758.TMAP	NILM	0.996175885	NILM
C201909578.TMAP	NILM	0.999366939	NILM
C201716589.kfb	NILM	0.861392915	NILM
C201720550.kfb	HSIL	0.527097762	NILM
C201701883_xian.kfb	NILM	0.999955773	NILM
C201903071.TMAP	NILM	0.998745799	NILM
C201904398.kfb	NILM	0.989709914	NILM
C201904326.kfb	LSIL	0.711159647	NILM
C201903750.kfb	NILM	0.971541643	NILM
C201713092.kfb	HSIL	0.66548121	NILM
C201903842.TMAP	NILM	0.906719387	NILM
C201720960.kfb	HSIL	0.722128987	NILM
C201901349X.TMAP	NILM	0.502061605	NILM
C201901344X.TMAP	NILM	0.999334872	NILM
C201902272.TMAP	NILM	0.992975354	NILM
C201625882_xian.kfb	ASC	0.585838437	NILM
C201901831.TMAP	NILM	0.999330521	NILM
C201904849.TMAP	NILM	0.982308149	NILM
C201903092.TMAP	NILM	0.982370853	NILM
C201905337_A.TMAP	NILM	0.999235868	NILM
C201720407.kfb	NILM	0.999317408	NILM
B2000513.TMAP	ASC	0.689617336	NILM
C201809640_A.kfb	HSIL	0.9873209	NILM
C201720523.kfb	NILM	0.816343904	NILM
C201905398.TMAP	NILM	0.999511719	NILM
C201901891X.TMAP	NILM	0.995888054	NILM
C201903728.TMAP	NILM	0.995537996	NILM
C201900034.TMAP	NILM	0.778869033	NILM
C201900023.TMAP	NILM	0.999405503	NILM
C201809563_A.kfb	NILM	0.814540505	NILM
C201901081X.TMAP	ASC	0.426167428	NILM
C201902145X.TMAP	HSIL	0.912443459	NILM
C201907474.TMAP	NILM	0.851150572	NILM
C201901212X.TMAP	NILM	0.963365018	NILM
C201907499.TMAP	NILM	0.999991775	NILM
L202001950.kfb	HSIL	0.983826935	NILM
C201901782X.TMAP	NILM	0.986573994	NILM
C201903982.kfb	NILM	0.987998724	NILM
C201901659.TMAP	NILM	0.993027866	NILM
C201905348.TMAP	NILM	0.999613702	NILM
C201902101X.TMAP	NILM	0.999837875	NILM
C201902463.kfb	ASC	0.459572852	NILM
C1700535_xian.kfb	NILM	0.89396137	NILM
C201902103X.TMAP	NILM	0.999583662	NILM
C201902196.TMAP	HSIL	0.764439821	NILM
C201902199X.TMAP	NILM	0.950189352	NILM
C201720845.kfb	NILM	0.532982945	NILM
C201903181.TMAP	NILM	0.952864468	NILM
C201907467.TMAP	NILM	0.989302814	NILM
V202000899.TMAP	NILM	0.993041873	NILM
C201904925.TMAP	NILM	0.999224424	NILM
C201901760.TMAP	NILM	0.602134049	NILM
C201904239.TMAP	NILM	0.999365389	NILM
C201900011.TMAP	NILM	0.846344352	NILM
C201900129.TMAP	NILM	0.871613979	NILM
C201720712.kfb	NILM	0.680142224	NILM
C201901436.TMAP	NILM	0.752509654	NILM
C201901480X.TMAP	NILM	0.920896292	NILM
C201905676.TMAP	NILM	0.999067128	NILM
C201905278.TMAP	NILM	0.995190024	NILM
C201909509.TMAP	NILM	0.999390364	NILM
C201900988X.TMAP	NILM	0.998416543	NILM
C201903954.TMAP	NILM	0.771829367	NILM
C201902588.TMAP	NILM	0.75512445	NILM
C201901802.TMAP	NILM	0.727193236	NILM
C201620851_xian.kfb	HSIL	0.805735886	NILM
C201712462.kfb	NILM	0.992246866	NILM
C201906055_xian.TMAP	NILM	0.999936342	NILM
C201904112.TMAP	NILM	0.999108016	NILM
C201905673.TMAP	NILM	0.984677553	NILM
C201801993.kfb	NILM	0.976260602	NILM
C201905795.TMAP	NILM	0.949087083	NILM
C201901828.TMAP	NILM	0.994695127	NILM
C201911261_CC.TMAP	NILM	0.92950964	NILM
C201908079.TMAP	NILM	0.999498963	NILM
C201904911.TMAP	NILM	0.996189296	NILM
C201903970.kfb	NILM	0.687636614	NILM
C201904606.kfb	NILM	0.974500537	NILM
C201902457.TMAP	ASC	0.41036427	NILM
C201712627.kfb	HSIL	0.524941921	NILM
C201901283X.TMAP	NILM	0.991758525	NILM
C201905389.TMAP	NILM	0.994181812	NILM
C201901853X.TMAP	NILM	0.910809338	NILM
C201720677.kfb	NILM	0.995275617	NILM
C201901757.TMAP	NILM	0.940797031	NILM
C201901716.TMAP	HSIL	0.681463718	NILM
C201712544.kfb	HSIL	0.958886564	NILM
C201909475.TMAP	NILM	0.999905229	NILM
C201906971.TMAP	NILM	0.999594748	NILM
C201728244.kfb	NILM	0.934615433	NILM
C201901852X.TMAP	NILM	0.995256364	NILM
C201720631.kfb	HSIL	0.924762845	NILM
C201901544X.TMAP	NILM	0.999052107	NILM
C201716405.kfb	HSIL	0.764521897	NILM
C201615460_xian.kfb	HSIL	0.516724944	NILM
C201905347.TMAP	NILM	0.954103947	NILM
C201801627.kfb	NILM	0.986779571	NILM
C201907466.TMAP	NILM	0.984487951	NILM
C201723694_xian.kfb	HSIL	0.775223911	NILM
C201902644.TMAP	NILM	0.464191556	NILM
L202006475.TMAP	NILM	0.84010911	NILM
C201904887.TMAP	NILM	0.964304924	NILM
C201903369.TMAP	NILM	0.998696744	NILM
C201902605.TMAP	NILM	0.997932076	NILM
C201909423.TMAP	NILM	0.986677647	NILM
C201905762.TMAP	NILM	0.782014132	NILM
C201905616.TMAP	NILM	0.999816716	NILM
C201905834.TMAP	NILM	0.999772251	NILM
C201902918.kfb	NILM	0.935638785	NILM
C201905917.TMAP	NILM	0.994098663	NILM
C201901702.TMAP	NILM	0.999775708	NILM
C201720627.kfb	HSIL	0.985506535	NILM
C201802058.kfb	HSIL	0.879445374	NILM
C201901830.TMAP	NILM	0.999722183	NILM
C201801626.kfb	HSIL	0.931488693	NILM
C201903383.TMAP	NILM	0.99940598	NILM
C201908004.TMAP	NILM	0.890342057	NILM
C201901876.TMAP	ASC	0.883589208	NILM
C201906631.TMAP	NILM	0.999273837	NILM
C201909416_A.TMAP	NILM	0.99988234	NILM
C201901333X.TMAP	NILM	0.998139024	NILM
C201909609.TMAP	NILM	0.999614716	NILM
C201904851.TMAP	NILM	0.979187906	NILM
C201902221X.kfb	NILM	0.983609319	NILM
C201624627_xian.kfb	NILM	0.437979519	NILM
C201622207_xian.kfb	HSIL	0.996231496	NILM
C201720820.kfb	NILM	0.95061779	NILM
C201913129.TMAP	NILM	0.999803126	NILM
C201801878.kfb	NILM	0.709422052	NILM
C201909453.TMAP	NILM	0.998736322	NILM
C201705606_xian.kfb	NILM	0.998595774	NILM
C201901354.TMAP	NILM	0.99998033	NILM
C201618878_xian.kfb	NILM	0.999782145	NILM
C201902602.TMAP	NILM	0.999405265	NILM
C201913108.TMAP	NILM	0.994867563	NILM
C201903438.kfb	NILM	0.571357489	NILM
C201902446.TMAP	HSIL	0.877854228	NILM
C201901685.TMAP	NILM	0.987258732	NILM
C201903296.kfb	NILM	0.980676055	NILM
C201903994_N.kfb	NILM	0.822564065	NILM
C201901708.TMAP	HSIL	0.966699779	NILM
C201900921X.TMAP	NILM	0.935153663	NILM
C201903302.kfb	NILM	0.999998808	NILM
C201716374.kfb	NILM	0.712589443	NILM
C201903993.kfb	NILM	0.599313021	NILM
C201903793.TMAP	NILM	0.99832052	NILM
C201901450X.kfb	HSIL	0.634287	NILM
C201909230.TMAP	NILM	0.95088613	NILM
C201902249X.TMAP	NILM	0.997845531	NILM
C201801566_A.kfb	NILM	0.929386377	NILM
C201901019X.TMAP	NILM	0.994653821	NILM
C201616699.kfb	NILM	0.883708179	NILM
L202001169.TMAP	HSIL	0.86883229	NILM
C201904116.TMAP	NILM	0.845609009	NILM
B2000504.TMAP	HSIL	0.788101792	NILM
C201802034.kfb	NILM	0.883847594	NILM
C201712863.kfb	NILM	0.999793708	NILM
C201712825.kfb	HSIL	0.97908771	NILM
C201901475X.TMAP	NILM	0.9973647	NILM
C201909576.TMAP	NILM	0.999733627	NILM
C201901241.TMAP	NILM	0.99747473	NILM
C201908563.TMAP	NILM	0.99851042	NILM
C201904115.TMAP	NILM	0.986231148	NILM
C201900980X.TMAP	NILM	0.975322008	NILM
C201900962X.TMAP	NILM	0.988249421	NILM
C201711731_xian.kfb	NILM	0.999387145	NILM
C201720528.kfb	HSIL	0.996518612	NILM
C201901245.TMAP	NILM	0.9971807	NILM
C201901468X.TMAP	NILM	0.954353511	NILM
C201809654_A.kfb	NILM	0.509100795	NILM
C201716386.kfb	HSIL	0.988928735	NILM
V202001105.TMAP	NILM	0.987474978	NILM
C201716623.kfb	NILM	0.991753042	NILM
C201903386.TMAP	NILM	0.991629422	NILM
C201909533.TMAP	NILM	0.957410216	NILM
C201903961.TMAP	NILM	0.993641675	NILM
C201901588X.TMAP	NILM	0.977014542	NILM
C201908060.TMAP	NILM	0.989659011	NILM
V202001011.TMAP	NILM	0.724696457	NILM
C201902450.TMAP	NILM	0.99224937	NILM
L202001155.TMAP	HSIL	0.770702481	NILM
C201905941.TMAP	NILM	0.999131143	NILM
C201721070.kfb	HSIL	0.99946779	NILM
L202001592.kfb	NILM	0.999737918	NILM
C201905948.TMAP	NILM	0.996958733	NILM
C201903243.TMAP	NILM	0.999022722	NILM
C201905047.TMAP	NILM	0.999695301	NILM
C201904438.TMAP	NILM	0.999758303	NILM
C201727971.kfb	NILM	0.999838114	NILM
C201901341.TMAP	NILM	0.999492168	NILM
C201904658.TMAP	NILM	0.999546468	NILM
C201905189.kfb	NILM	0.936576843	NILM
C201903273.TMAP	HSIL	0.722246706	NILM
C201716446.kfb	NILM	0.579559326	NILM
C201903390.TMAP	NILM	0.952844441	NILM
C201801944.kfb	ASC	0.714800298	NILM
C201905837.TMAP	NILM	0.778824568	NILM
C201907432.TMAP	NILM	0.79713726	NILM
C201901845X.kfb	HSIL	0.925286233	NILM
C201902000.TMAP	HSIL	0.946799636	NILM
C201902628.TMAP	NILM	0.997350097	NILM
C201901761.TMAP	ASC	0.733210385	NILM
C201905928.TMAP	NILM	0.927302539	NILM
C201904283.TMAP	NILM	0.998679698	NILM
C201727835.kfb	NILM	0.986188352	NILM
C201904580.TMAP	NILM	0.999399543	NILM
C201712938.kfb	NILM	0.964641452	NILM
C201909294.TMAP	NILM	0.990364254	NILM
C201723943_xian.kfb	NILM	0.997654378	NILM
C201903395.TMAP	NILM	0.996140778	NILM
C201902250X.TMAP	NILM	0.997828305	NILM
C201700623.kfb	NILM	0.999588907	NILM
C201904101.TMAP	NILM	0.993130386	NILM
V202001061.TMAP	NILM	0.982773304	NILM
C201702325_xian.kfb	LSIL	0.587183893	NILM
C201902553.TMAP	NILM	0.52349937	NILM
V202000906.TMAP	NILM	0.998739183	NILM
C201718228_HSV.kfb	NILM	0.999680519	NILM
C201901694_xian.TMAP	NILM	0.999689817	NILM
C201901337.TMAP	ASC	0.635192037	NILM
C201801722.kfb	ASC	0.418650955	NILM
C201903635.TMAP	NILM	0.996155441	NILM
C201906150.TMAP	NILM	0.996930659	NILM
C201901077X.TMAP	NILM	0.998910308	NILM
C201903650_yan.TMAP	NILM	0.998153627	NILM
C201720502.kfb	HSIL	0.667596102	NILM
C201900035.TMAP	NILM	0.988376021	NILM
C201903979.kfb	NILM	0.998512089	NILM
C201901679X.TMAP	HSIL	0.660591006	NILM
C201902086.TMAP	NILM	0.997052431	NILM
C201720671.kfb	NILM	0.626158774	NILM
C201909597.TMAP	NILM	0.998986781	NILM
C201902492.TMAP	NILM	0.988278985	NILM
C201720665.kfb	NILM	0.995447934	NILM
C201904359.kfb	HSIL	0.988193989	NILM
C201901883X.TMAP	NILM	0.518081248	NILM
C201901243.TMAP	NILM	0.604156852	NILM
C201619758_xian.kfb	ASC	0.593586922	NILM
C201900961X.TMAP	NILM	0.98171401	NILM
C201906659.TMAP	NILM	0.983904362	NILM
C201902472.TMAP	NILM	0.983087301	NILM
C201903413_yan.TMAP	NILM	0.999249041	NILM
C201906304X_A.TMAP	NILM	0.992426276	NILM
C201901015X.TMAP	NILM	0.995866895	NILM
C201909478.TMAP	NILM	0.999913216	NILM
C201901189X.TMAP	ASC	0.511993349	NILM
C201802057.kfb	LSIL	0.430657506	NILM
C201901995.TMAP	NILM	0.999379873	NILM
C201712828.kfb	HSIL	0.978610277	NILM
C201903429.kfb	NILM	0.965354264	NILM
C201801695.kfb	HSIL	0.888115227	NILM
C201801943.kfb	HSIL	0.784528136	NILM
C201716345.kfb	NILM	0.871554911	NILM
C201906644.TMAP	NILM	0.892959297	NILM
C201908083.TMAP	NILM	0.947520792	NILM
C201720355.kfb	NILM	0.740365744	NILM
L201912903_A.TMAP	ASC	0.816936851	NILM
C201901763.TMAP	NILM	0.940565646	NILM
C201802001.kfb	ASC	0.511498988	NILM
C201903846.TMAP	NILM	0.97070384	NILM
C201720485.kfb	HSIL	0.843040705	NILM
C201913117.TMAP	NILM	0.984186351	NILM
C201905187.kfb	NILM	0.591104031	NILM
C201903775.TMAP	NILM	0.997505963	NILM
C201905031.TMAP	NILM	0.991222978	NILM
C201905260.TMAP	NILM	0.99976331	NILM
C201904728.kfb	HSIL	0.995787799	NILM
C201902241.TMAP	NILM	0.999481499	NILM
C201720366.kfb	HSIL	0.984626591	NILM
C201901497.TMAP	NILM	0.999855399	NILM
C201903917.TMAP	NILM	0.539025247	NILM
C201904323.kfb	NILM	0.998620629	NILM
C201904463.TMAP	NILM	0.999510527	NILM
C201720554.kfb	NILM	0.998705029	NILM
C201913127.TMAP	NILM	0.996294796	NILM
C201905088.TMAP	NILM	0.971377373	NILM
C201712804.kfb	NILM	0.962349832	NILM
C201720656.kfb	NILM	0.941458941	NILM
C201900943X.TMAP	NILM	0.993790805	NILM
C201902085X.TMAP	NILM	0.862414658	NILM
C201904347.kfb	LSIL	0.731430173	NILM
C201902111.TMAP	NILM	0.999822676	NILM
C201909267.TMAP	NILM	0.600549638	NILM
C201905694.TMAP	NILM	0.990119576	NILM
C201900952X.TMAP	ASC	0.62146157	NILM
C201905262.TMAP	NILM	0.998963118	NILM
C201904092.kfb	NILM	0.996068239	NILM
C201700680.kfb	NILM	0.917970479	NILM
C201903240.TMAP	NILM	0.92823571	NILM
C201901407X.TMAP	NILM	0.490905046	NILM
C201712994.kfb	NILM	0.974457979	NILM
C201905686.TMAP	NILM	0.996620893	NILM
C201902199.TMAP	NILM	0.995244086	NILM
C201904926.TMAP	NILM	0.999908686	NILM
C201901186X.TMAP	NILM	0.92683959	NILM
C201902498.TMAP	NILM	0.99319768	NILM
C201902821.TMAP	NILM	0.993564188	NILM
C201901773X.TMAP	NILM	0.713742793	NILM
C201725121_xian.kfb	NILM	0.98989898	NILM
C201720377.kfb	NILM	0.843480468	NILM
C201902762.TMAP	NILM	0.987974167	NILM
C201905170.kfb	NILM	0.998498797	NILM
L202001565.kfb	NILM	0.974540174	NILM
C201906161.TMAP	NILM	0.99910599	NILM
C201902084.TMAP	NILM	0.99551481	NILM
C201909213.TMAP	NILM	0.998177409	NILM
C201905350.TMAP	NILM	0.787838936	NILM
C201807525_A.kfb	LSIL	0.656327546	NILM
C201625274_xian.kfb	NILM	0.964675188	NILM
C201902954.kfb	NILM	0.993216217	NILM
C201901851X.TMAP	NILM	0.998482406	NILM
C201904937.TMAP	NILM	0.961207986	NILM
V202002695.TMAP	NILM	0.998807788	NILM
C201908043.TMAP	NILM	0.951896727	NILM
C201624609_xian.kfb	NILM	0.915662527	NILM
C201802099.kfb	NILM	0.727199674	NILM
C201716626.kfb	ASC	0.912909329	NILM
C201904608.kfb	NILM	0.873219371	NILM
C201901355.TMAP	NILM	0.985938787	NILM
C201905780.TMAP	ASC	0.35645318	NILM
C201902124.TMAP	NILM	0.99905926	NILM
C201901105X.TMAP	NILM	0.998783648	NILM
C201901269X.TMAP	NILM	0.750238121	NILM
C201802045.kfb	HSIL	0.993800819	NILM
C201912839.TMAP	NILM	0.884544969	NILM
C201905157.kfb	HSIL	0.656419039	NILM
C201905674.TMAP	NILM	0.997161508	NILM
C201801656.kfb	NILM	0.99996388	NILM
C201901472.TMAP	NILM	0.999207079	NILM
C201908020.TMAP	NILM	0.998275161	NILM
C201901069X.TMAP	NILM	0.999539256	NILM
C201900031.TMAP	NILM	0.998449922	NILM
C201905945.TMAP	NILM	0.988226712	NILM
L202001530.kfb	NILM	0.970823348	NILM
C201904220.TMAP	NILM	0.708725929	NILM
C201905277.TMAP	NILM	0.992395759	NILM
C201901737X_xian.kfb	LSIL	0.724784434	NILM
C201902259.TMAP	NILM	0.999427736	NILM
C201901331X.TMAP	HSIL	0.488958657	NILM
C201905876.TMAP	NILM	0.934051275	NILM
C201908097.TMAP	NILM	0.999884963	NILM
C201901355X.TMAP	NILM	0.973295808	NILM
C201904797.TMAP	NILM	0.99902451	NILM
C201906319.TMAP	NILM	0.997842669	NILM
C201720623.kfb	ASC	0.527351975	NILM
C201720925.kfb	NILM	0.998742998	NILM
C201901888X.TMAP	NILM	0.99777776	NILM
V202000993.TMAP	NILM	0.99495846	NILM
C201903467_yan.TMAP	NILM	0.962557316	NILM
C201912971.TMAP	NILM	0.993938088	NILM
C201902172X.TMAP	NILM	0.990990043	NILM
C201901379X.TMAP	NILM	0.999433935	NILM
C201906324.TMAP	HSIL	0.538315356	NILM
C201904831.TMAP	NILM	0.980129063	NILM
C201902282X.TMAP	NILM	0.990729511	NILM
C201909270.TMAP	HSIL	0.515532494	NILM
C201902912.kfb	ASC	0.505761623	NILM
C201905345.TMAP	NILM	0.525610268	NILM
C201720887.kfb	NILM	0.985998154	NILM
C201810026_A.kfb	NILM	0.912462115	NILM
C201903832.TMAP	NILM	0.991281867	NILM
C201905989_xian.TMAP	NILM	0.998672962	NILM
C201902225.TMAP	NILM	0.993909717	NILM
C201700845_xian.kfb	ASC	0.617542863	NILM
C201902124X.TMAP	NILM	0.81283325	NILM
C201903916.TMAP	NILM	0.998461843	NILM
C201904839.TMAP	NILM	0.998704076	NILM
C201901745.TMAP	NILM	0.979780257	NILM
C201902176.TMAP	NILM	0.999750197	NILM
C201903115.TMAP	NILM	0.999721587	NILM
C201902001X.TMAP	NILM	0.983400285	NILM
C201902143.TMAP	NILM	0.99913007	NILM
C201904297.TMAP	NILM	0.92627883	NILM
C201901165X.TMAP	NILM	0.818552136	NILM
C201903810.TMAP	NILM	0.998879731	NILM
C201901901.TMAP	NILM	0.989487767	NILM
C201904235.TMAP	NILM	0.997898698	NILM
C201902955.kfb	HSIL	0.624319136	NILM
C201716275.kfb	NILM	0.900906026	NILM
C201905621.TMAP	NILM	0.998419166	NILM
C201903238.TMAP	NILM	0.992066145	NILM
C201712611.kfb	NILM	0.718147755	NILM
C201720410_xian.kfb	NILM	0.937843323	NILM
C201906913.TMAP	ASC	0.617723107	NILM
C201901980.TMAP	NILM	0.998534918	NILM
C201905895.TMAP	ASC	0.595187604	NILM
C201901386.TMAP	NILM	0.904430866	NILM
C201909263.TMAP	NILM	0.995612025	NILM
C201905072.TMAP	NILM	0.990087688	NILM
V202000897.TMAP	NILM	0.960606396	NILM
B2000489.TMAP	HSIL	0.75186497	NILM
C201728291.kfb	NILM	0.964840829	NILM
C201903291.kfb	NILM	0.785621226	NILM
C201909246.TMAP	NILM	0.995711446	NILM
C201903287.kfb	NILM	0.977794886	NILM
C201904126.TMAP	NILM	0.999415159	NILM
C201721048.kfb	HSIL	0.774780631	NILM
C201721022.kfb	NILM	0.95800066	NILM
C201912960.TMAP	NILM	0.550487101	NILM
C201903642.TMAP	NILM	0.964942157	NILM
C201716494.kfb	HSIL	0.371073544	NILM
C201903432.kfb	NILM	0.999438226	NILM
C201901753.TMAP	NILM	0.905470788	NILM
C201903785.TMAP	NILM	0.958490491	NILM
C201901877X.TMAP	NILM	0.999904275	NILM
C201720915.kfb	NILM	0.978924751	NILM
C201900046.TMAP	NILM	0.881401718	NILM
C201909234.TMAP	NILM	0.999007285	NILM
C201720519.kfb	NILM	0.990460038	NILM
C201901799X.TMAP	NILM	0.998976707	NILM
C201905098.TMAP	NILM	0.998825014	NILM
C201903445.kfb	NILM	0.99721992	NILM
C201912986.TMAP	NILM	0.945230305	NILM
C201906376.TMAP	NILM	0.996852696	NILM
C201904721.kfb	HSIL	0.929417789	NILM
C201904651.TMAP	HSIL	0.455132395	NILM
C201903925.TMAP	LSIL	0.804114282	NILM
C201904121.TMAP	HSIL	0.802269042	NILM
C201716328.kfb	NILM	0.970152199	NILM
C201712969.kfb	HSIL	0.965112805	NILM
C201716592.kfb	HSIL	0.968388498	NILM
C201709323.kfb	HSIL	0.765687227	NILM
C201901662.TMAP	NILM	0.708785772	NILM
C201716511.kfb	NILM	0.99928683	NILM
C1700266_xian.kfb	NILM	0.994411767	NILM
C201904267.TMAP	NILM	0.99377948	NILM
C201909482.TMAP	NILM	0.967644155	NILM
C201901587.TMAP	ASC	0.633932114	NILM
C201901110X.TMAP	HSIL	0.536653459	NILM
C201905715.TMAP	NILM	0.998320878	NILM
C201904436.TMAP	NILM	0.987385273	NILM
C201901774X.TMAP	NILM	0.995291233	NILM
C201702177_xian.kfb	HSIL	0.866871595	NILM
C201901664.TMAP	NILM	0.991108775	NILM
C201904094.kfb	HSIL	0.471370041	NILM
C201728223.kfb	ASC	0.722034037	NILM
C201904776.kfb	HSIL	0.750187457	NILM
C201905821.TMAP	NILM	0.996978164	NILM
C201908090.TMAP	NILM	0.999973893	NILM
C201905829.TMAP	NILM	0.684163749	NILM
C201901025X.TMAP	NILM	0.615405738	NILM
C201906339.TMAP	NILM	0.838233411	NILM
C201905865.TMAP	NILM	0.984554112	NILM
C201903686.TMAP	NILM	0.979968429	NILM
C201905155.kfb	NILM	0.999349296	NILM
C201901584X.TMAP	NILM	0.99839431	NILM
C201901085X.TMAP	NILM	0.825452387	NILM
C201904006.kfb	NILM	0.996565044	NILM
C201903440.kfb	NILM	0.844860554	NILM
C201727972.kfb	HSIL	0.980466545	NILM
C201728231.kfb	LSIL	0.734439552	NILM
C201712903.kfb	NILM	0.98658967	NILM
C201902373.kfb	NILM	0.997912467	NILM
C201909435.TMAP	HSIL	0.971967936	NILM
C201909220.TMAP	NILM	0.886870265	NILM
C201901942X.TMAP	NILM	0.994882226	NILM
C201907764.TMAP	NILM	0.996851385	NILM
C201903293.kfb	NILM	0.902954876	NILM
C201901543X.TMAP	NILM	0.708497107	NILM
C201903999.kfb	HSIL	0.472954035	NILM
C201721052.kfb	NILM	0.978162706	NILM
C201908011.TMAP	NILM	0.998929441	NILM
C201620901_xian.kfb	HSIL	0.770606816	NILM
C201907427.TMAP	NILM	0.853326678	NILM
C201903290.kfb	NILM	0.998825014	NILM
C201904924.TMAP	NILM	0.99803859	NILM
C201901867X.TMAP	NILM	0.999621272	NILM
C1700075.kfb	NILM	0.656496346	NILM
C201906081.TMAP	NILM	0.995899141	NILM
C201901650.TMAP	NILM	0.999896049	NILM
C201901419.TMAP	ASC	0.76768595	NILM
C201902134.TMAP	NILM	0.999988794	NILM
C201902111X.TMAP	NILM	0.800786614	NILM
C201902263X.TMAP	NILM	0.982675314	NILM
C201800463_A.kfb	NILM	0.999808609	NILM
C201901220X.TMAP	NILM	0.99806565	NILM
C201902504.TMAP	NILM	0.959102213	NILM
C201903397.TMAP	NILM	0.999083281	NILM
B2000496.TMAP	HSIL	0.641534686	NILM
C201903425.TMAP	NILM	0.980985045	NILM
C201901246X.TMAP	NILM	0.998941123	NILM
C201905193.kfb	NILM	0.984276175	NILM
C201902835.TMAP	NILM	0.871434212	NILM
C1700489_xian.kfb	NILM	0.94925946	NILM
C201901759.TMAP	NILM	0.992373168	NILM
C201620839_xian.kfb	HSIL	0.4290196	NILM
C201903906.TMAP	HSIL	0.65823853	NILM
C201906672.TMAP	NILM	0.999849916	NILM
C201903730.TMAP	NILM	0.998360813	NILM
C201903774.TMAP	NILM	0.9989236	NILM
C201720481.kfb	HSIL	0.897699356	NILM
C201903627.TMAP	NILM	0.997937977	NILM
C201906641.TMAP	NILM	0.992046714	NILM
C201904676.kfb	ASC	0.799258053	NILM
C201725409_xian.kfb	HSIL	0.967462838	NILM
C201904070.kfb	NILM	0.997922957	NILM
C201901301X.TMAP	NILM	0.99990356	NILM
C201901649X.kfb	NILM	0.955825984	NILM
C201905004.TMAP	NILM	0.917448521	NILM
C201901458X.TMAP	NILM	0.932488024	NILM
C201905174.kfb	HSIL	0.876192749	NILM
C201901378X.TMAP	NILM	0.99039185	NILM
C201728276.kfb	NILM	0.999855161	NILM
C201716397.kfb	NILM	0.97880435	NILM
C201902274X.TMAP	NILM	0.315433979	NILM
C201902208X.TMAP	NILM	0.998537183	NILM
C201904493.TMAP	NILM	0.999440968	NILM
C201900919X.TMAP	NILM	0.63125658	NILM
C201909463.TMAP	NILM	0.999315262	NILM
C201903316.TMAP	NILM	0.65316987	NILM
C201906058.TMAP	NILM	0.9954983	NILM
C201623206_xian.kfb	HSIL	0.976307631	NILM
C201905370.TMAP	ASC	0.737596095	NILM
C201903844.TMAP	NILM	0.999138355	NILM
C201712901.kfb	NILM	0.994279504	NILM
C201903652.TMAP	NILM	0.999471128	NILM
C201801979.kfb	HSIL	0.621616423	NILM
C201901637X.TMAP	NILM	0.997182369	NILM
C201903203.TMAP	NILM	0.995492101	NILM
V202001009.TMAP	NILM	0.742217302	NILM
C201714796_N.kfb	ASC	0.81361568	NILM
C201901550.TMAP	NILM	0.999431431	NILM
C201704664.kfb	HSIL	0.485268235	NILM
C201901469X.TMAP	NILM	0.984330833	NILM
C201901982.TMAP	NILM	0.988718271	NILM
C201901463X.TMAP	NILM	0.932297826	NILM
C201901821.TMAP	NILM	0.998404801	NILM
C201901868X.TMAP	NILM	0.997834265	NILM
C201904640.TMAP	NILM	0.999541402	NILM
C201720492.kfb	LSIL	0.519392133	NILM
C201903430.kfb	LSIL	0.490115255	NILM
C201900003.TMAP	NILM	0.997055888	NILM
C201908032.TMAP	NILM	0.991840959	NILM
C201904736_yan.kfb	NILM	0.93413949	NILM
C201904832.TMAP	NILM	0.986299813	NILM
C201902015.TMAP	NILM	0.999389887	NILM
C201901617.TMAP	NILM	0.981566548	NILM
C201909271.TMAP	NILM	0.903286338	NILM
V202001040.TMAP	NILM	0.985516489	NILM
C201904482.TMAP	NILM	0.99782455	NILM
C201720670.kfb	NILM	0.905249953	NILM
B2001241.TMAP	NILM	0.844565988	NILM
C201905173_yan.kfb	NILM	0.809028745	NILM
C201904622.kfb	ASC	0.477335185	NILM
C201906662.TMAP	NILM	0.997849226	NILM
C201909591.TMAP	NILM	0.997303963	NILM
C201901462.TMAP	NILM	0.969679058	NILM
C201715236_A.kfb	NILM	0.800878644	NILM
C201903443.kfb	NILM	0.973921597	NILM
C201713244.kfb	ASC	0.749674439	NILM
C201901780.TMAP	NILM	0.998062313	NILM
C201720702.kfb	NILM	0.993816018	NILM
C201620462_xian.kfb	HSIL	0.959299505	NILM
C201720718.kfb	HSIL	0.571559966	NILM
C201905776.TMAP	NILM	0.996952534	NILM
C201906972.TMAP	NILM	0.999680042	NILM
C201728284.kfb	HSIL	0.73942852	NILM
C201720637.kfb	NILM	0.992348552	NILM
C201901789X.TMAP	NILM	0.999511719	NILM
C201907464.TMAP	HSIL	0.50033927	NILM
C201903297.kfb	HSIL	0.995766997	NILM
C201713128.kfb	NILM	0.616652906	NILM
C201901707.TMAP	NILM	0.901812255	NILM
C201908063.TMAP	NILM	0.9917714	NILM
C201901574.TMAP	NILM	0.876221418	NILM
C201901695.TMAP	NILM	0.999132931	NILM
C201903139_yan.TMAP	NILM	0.996111929	NILM
C201901946X.TMAP	NILM	0.954690337	NILM
C201801712.kfb	HSIL	0.972176313	NILM
C201728062.kfb	HSIL	0.944903016	NILM
C201721051.kfb	NILM	0.995785296	NILM
C201902947.kfb	ASC	0.822393119	NILM
C201904910.TMAP	NILM	0.998335302	NILM
C201905899.TMAP	NILM	0.963211834	NILM
C201720491.kfb	NILM	0.97237587	NILM
C201904677.kfb	ASC	0.453922778	NILM
C201720359.kfb	NILM	0.957457423	NILM
C201900075.TMAP	NILM	0.997424603	NILM
L202001198.TMAP	HSIL	0.930085421	NILM
C201902011X.TMAP	NILM	0.967965722	NILM
C201903584_A.TMAP	NILM	0.999436319	NILM
C201903938.TMAP	NILM	0.779262543	NILM
C201901410X.TMAP	NILM	0.996007025	NILM
C201905075.TMAP	NILM	0.99639231	NILM
C201901630.TMAP	NILM	0.99210608	NILM
L202001479.kfb	HSIL	0.948140085	NILM
C201905051.TMAP	NILM	0.94692415	NILM
C201725380_xian.kfb	NILM	0.930180311	NILM
C201720961.kfb	NILM	0.99346453	NILM
C201902660.TMAP	NILM	0.973877609	NILM
C201704354.kfb	HSIL	0.810074329	NILM
C201902424.kfb	NILM	0.948332727	NILM
C201901843.TMAP	ASC	0.624772489	NILM
C201900999X.TMAP	NILM	0.997324109	NILM
C201900973X.TMAP	NILM	0.951122344	NILM
C201728091.kfb	NILM	0.980624855	NILM
C201905040.TMAP	HSIL	0.776667356	NILM
C201904683.kfb	NILM	0.871707976	NILM
C201904727.kfb	NILM	0.869570255	NILM
C201901522.TMAP	ASC	0.650499701	NILM
C201905641.TMAP	NILM	0.984424412	NILM
C201901298X.TMAP	NILM	0.998725712	NILM
C201901611.TMAP	NILM	0.855896413	NILM
L202001596.kfb	NILM	0.926811099	NILM
C201907453.TMAP	NILM	0.998157799	NILM
C201901352X.TMAP	NILM	0.954049945	NILM
L202001506.kfb	NILM	0.816001356	NILM
C201901948X.TMAP	ASC	0.755825162	NILM
C201801901.kfb	NILM	0.431716532	NILM
C201904929.TMAP	NILM	0.996788025	NILM
C201902090X.TMAP	NILM	0.998539567	NILM
C201903248_yan.TMAP	NILM	0.999247551	NILM
C201801967.kfb	NILM	0.621915221	NILM
C201905659.TMAP	NILM	0.998379707	NILM
C201905393.TMAP	NILM	0.921894252	NILM
V202001118.kfb	ASC	0.876033723	NILM
C201903845.TMAP	NILM	0.999330997	NILM
V202000998.TMAP	NILM	0.701127112	NILM
C201901221X.TMAP	NILM	0.985771954	NILM
C201901549.TMAP	NILM	0.99956876	NILM
C201901635X.TMAP	NILM	0.998438656	NILM
C1700074.kfb	ASC	0.548075378	NILM
C201716433_A.kfb	NILM	0.528879225	NILM
C201903289.kfb	NILM	0.998446286	NILM
C201902661.TMAP	NILM	0.954778552	NILM
C201903517_yan.TMAP	NILM	0.996455312	NILM
L202006610.TMAP	HSIL	0.925956726	NILM
C201903883.kfb	ASC	0.777409256	NILM
C201907468.TMAP	NILM	0.990666568	NILM
C201903988.kfb	NILM	0.997557163	NILM
C201801649.kfb	NILM	0.989888012	NILM
C201904800.TMAP	NILM	0.999600708	NILM
C201702486_xian.kfb	HSIL	0.719244361	NILM
C201900072.TMAP	NILM	0.998118579	NILM
C201618608_xian.kfb	NILM	0.908969223	NILM
C201907441.TMAP	NILM	0.999317288	NILM
C201903936.TMAP	NILM	0.471316129	NILM
C201720837.kfb	NILM	0.702699065	NILM
C201905765.TMAP	NILM	0.999825776	NILM
C201903052X_A.TMAP	NILM	0.995914757	NILM
C201906105.TMAP	NILM	0.998996556	NILM
C201904059_M.kfb	HSIL	0.899057269	NILM
C201903700.TMAP	NILM	0.99859339	NILM
C201902221.TMAP	NILM	0.999511719	NILM
C201904675.kfb	NILM	0.982493043	NILM
C201906330.TMAP	NILM	0.997879028	NILM
C201904377.kfb	NILM	0.999154568	NILM
V202001004.TMAP	NILM	0.999440968	NILM
L202001122.TMAP	NILM	0.794463396	NILM
C201901781X.TMAP	NILM	0.96102792	NILM
C201903424.TMAP	NILM	0.998613954	NILM
C201903406.TMAP	NILM	0.999662995	NILM
L202001483.kfb	NILM	0.804389656	NILM
C201901837.TMAP	NILM	0.840378046	NILM
B2000501.TMAP	NILM	0.999597132	NILM
C201902502.TMAP	NILM	0.919029713	NILM
C201904563.TMAP	NILM	0.991506636	NILM
C201721019.kfb	HSIL	0.828238785	NILM
C201802101.kfb	NILM	0.995362997	NILM
C201907425.TMAP	ASC	0.48185125	NILM
C201903434.kfb	HSIL	0.773311496	NILM
C201907580.TMAP	NILM	0.999723017	NILM
C201903207.TMAP	NILM	0.999885798	NILM
C201720526.kfb	HSIL	0.895731986	NILM
C201903505.TMAP	NILM	0.999164343	NILM
C201712592_A.kfb	NILM	0.989652216	NILM
C201716463.kfb	NILM	0.995378137	NILM
C201720720.kfb	ASC	0.644421279	NILM
C201713113.kfb	NILM	0.893514991	NILM
C201905949.TMAP	NILM	0.924652755	NILM
C201716221.kfb	NILM	0.899598539	NILM
C201906688.TMAP	NILM	0.998362601	NILM
C201901409.TMAP	NILM	0.984856427	NILM
C201904532.TMAP	NILM	0.697060943	NILM
C201720361.kfb	HSIL	0.618605077	NILM
C201902325.TMAP	NILM	0.9264552	NILM
C201712746.kfb	NILM	0.993488073	NILM
C201901869.TMAP	NILM	0.999777377	NILM
C201702997_xian.kfb	NILM	0.878496647	NILM
C201904774.kfb	NILM	0.64753741	NILM
C201621731_xian.kfb	NILM	0.99805212	NILM
C201903747.kfb	NILM	0.818724275	NILM
C201901718.TMAP	NILM	0.959768295	NILM
C201901672.TMAP	ASC	0.779365718	NILM
C201905617X_A.TMAP	NILM	0.990313411	NILM
C201903042.TMAP	NILM	0.95305562	NILM
C201802095.kfb	ASC	0.810478806	NILM
C201721068.kfb	HSIL	0.842043161	NILM
C201904885.TMAP	NILM	0.997535825	NILM
C201803036_A.kfb	NILM	0.837967455	NILM
C201624572_xian.kfb	NILM	0.819376349	NILM
C201907435.TMAP	HSIL	0.77664417	NILM
C201901472X.TMAP	NILM	0.971583605	NILM
C201720349.kfb	HSIL	0.998427749	NILM
C201905012.TMAP	ASC	0.506764352	NILM
C201903032.TMAP	NILM	0.543255568	NILM
C201909454_xian.TMAP	NILM	0.998660445	NILM
C201907636.TMAP	NILM	0.979349434	NILM
C201905925.TMAP	NILM	0.99970454	NILM
C201905934.TMAP	NILM	0.993507981	NILM
C201900036.TMAP	NILM	0.997413993	NILM
C201904886.TMAP	NILM	0.999554098	NILM
C201716218.kfb	NILM	0.996792614	NILM
C201903823.TMAP	NILM	0.425284386	NILM
C201902667_xian.TMAP	NILM	0.933980644	NILM
C201901888.TMAP	NILM	0.968494594	NILM
C201905222.TMAP	NILM	0.969656169	NILM
C201712459.kfb	NILM	0.999925733	NILM
C201902459.TMAP	NILM	0.996059954	NILM
C201902027.TMAP	NILM	0.467327744	NILM
C201903913.TMAP	NILM	0.556491494	NILM
C201903244.TMAP	NILM	0.999383688	NILM
C201902180.TMAP	NILM	0.983338952	NILM
C201903965.TMAP	NILM	0.814598322	NILM
C201906969.TMAP	NILM	0.679545045	NILM
C201713763.kfb	HSIL	0.986129224	NILM
C201723903_N.kfb	HSIL	0.941946268	NILM
C201720530.kfb	HSIL	0.971770108	NILM
C201721035.kfb	NILM	0.973573923	NILM
C201720842.kfb	NILM	0.565071881	NILM
C201700627.kfb	NILM	0.999890327	NILM
C201901195X.TMAP	NILM	0.999928832	NILM
C201712779.kfb	NILM	0.999331772	NILM
C201902461.kfb	NILM	0.95260334	NILM
C201906917.TMAP	NILM	0.999044716	NILM
C201901078X.TMAP	NILM	0.998283744	NILM
L202001566.kfb	ASC	0.908286095	NILM
C201901619X.TMAP	NILM	0.71123153	NILM
C201909612.TMAP	NILM	0.999339163	NILM
C201900953X.TMAP	LSIL	0.646507263	NILM
C201909262.TMAP	HSIL	0.96001929	NILM
C201720382.kfb	NILM	0.878480911	NILM
C201904257.TMAP	NILM	0.924620271	NILM
C201721027.kfb	NILM	0.995821476	NILM
C201716172.kfb	HSIL	0.721678019	NILM
C201803035_A.kfb	NILM	0.975794077	NILM
C201901605X.TMAP	HSIL	0.487814069	NILM
C201901577.TMAP	ASC	0.45916906	NILM
C201905180.kfb	NILM	0.98204571	NILM
C201905777.TMAP	NILM	0.998642027	NILM
C201728090.kfb	NILM	0.999787033	NILM
C201903094.TMAP	NILM	0.999981284	NILM
V202000990.TMAP	NILM	0.998405397	NILM
C201902403.kfb	NILM	0.793897867	NILM
C201903351.TMAP	NILM	0.915136933	NILM
C201901895.TMAP	NILM	0.996026158	NILM
C201902550.TMAP	NILM	0.995719135	NILM
C201903433.kfb	NILM	0.995880008	NILM
C201716342.kfb	NILM	0.980900824	NILM
C201903151.TMAP	NILM	0.997849941	NILM
C201904992.TMAP	NILM	0.998517573	NILM
C201802003.kfb	NILM	0.938433051	NILM
V201900019_A.TMAP	NILM	0.999465406	NILM
C201901012X.TMAP	ASC	0.354189605	NILM
C201905087.TMAP	NILM	0.993478775	NILM
C201904819.TMAP	NILM	0.999359429	NILM
C201905038.TMAP	NILM	0.995311558	NILM
C201901839.TMAP	ASC	0.562107384	NILM
C201901314X.TMAP	NILM	0.999085307	NILM
C201903225.TMAP	LSIL	0.690290689	NILM
C201903470.TMAP	NILM	0.997946322	NILM
C201901846X.kfb	NILM	0.993283987	NILM
C201713097.kfb	NILM	0.924681008	NILM
C201902137.TMAP	NILM	0.967125535	NILM
C201903915.TMAP	NILM	0.980120838	NILM
C201902795.TMAP	NILM	0.99017626	NILM
C201906678.TMAP	NILM	0.968669832	NILM
C201903446.kfb	NILM	0.947043896	NILM
C201904229.TMAP	NILM	0.99582988	NILM
C201901795.TMAP	NILM	0.975476503	NILM
C201906131.TMAP	NILM	0.869055152	NILM
C201903523.TMAP	ASC	0.552516282	NILM
C201721046.kfb	NILM	0.739336014	NILM
L202001091.TMAP	HSIL	0.838119149	NILM
C201905216.TMAP	NILM	0.981728137	NILM
C201901104X.TMAP	NILM	0.998968244	NILM
C201904127.TMAP	NILM	0.786048353	NILM
C201801725.kfb	NILM	0.996701539	NILM
C201902220X.kfb	NILM	0.947501302	NILM
C201905886.TMAP	NILM	0.993529737	NILM
C201903662.TMAP	NILM	0.99946171	NILM
C201902412.kfb	HSIL	0.989111125	NILM
C201712865.kfb	NILM	0.986910045	NILM
C201801683.kfb	HSIL	0.465433419	NILM
C201720495.kfb	NILM	0.758366466	NILM
C201901668.TMAP	NILM	0.905408204	NILM
C201903079.TMAP	NILM	0.994643211	NILM
C201903197.TMAP	NILM	0.545406222	NILM
C201912833.TMAP	NILM	0.99983561	NILM
C201902145.TMAP	NILM	0.985177934	NILM
C201903485.TMAP	NILM	0.992283046	NILM
C201906153.TMAP	NILM	0.999172866	NILM
C201901874.TMAP	NILM	0.983710825	NILM
C201712872.kfb	NILM	0.914260328	NILM
V202001006.TMAP	NILM	0.986998856	NILM
C201720768.kfb	NILM	0.992692292	NILM
C201904644.TMAP	NILM	0.996467113	NILM
C201800533_A.kfb	NILM	0.945438802	NILM
C201904470.TMAP	NILM	0.822723389	NILM
C201901147X.TMAP	NILM	0.997633576	NILM
C201712744.kfb	NILM	0.912100136	NILM
C201904635.kfb	ASC	0.408879548	NILM
C201901859X.TMAP	NILM	0.998705268	NILM
C201901242.TMAP	NILM	0.980298936	NILM
C201728222_A.kfb	NILM	0.546843171	NILM
C201901728.TMAP	NILM	0.708519757	NILM
L202001162.TMAP	ASC	0.799940109	NILM
C201909411.TMAP	NILM	0.999577343	NILM
C201720456.kfb	HSIL	0.966819763	NILM
C201718345_A.kfb	NILM	0.997461319	NILM
C201902923.kfb	NILM	0.995758116	NILM
C201901851.TMAP	HSIL	0.895416856	NILM
C201720639.kfb	ASC	0.449267745	NILM
C201912847.TMAP	NILM	0.999283254	NILM
C201905070.TMAP	LSIL	0.778395414	NILM
C201905844.TMAP	NILM	0.986785591	NILM
C201901959.TMAP	HSIL	0.885295331	NILM
C201903047.TMAP	NILM	0.999388456	NILM
C201903301.kfb	ASC	0.434000343	NILM
C201901808.TMAP	ASC	0.449914932	NILM
C201906944.TMAP	NILM	0.997237802	NILM
C201721045.kfb	NILM	0.99510324	NILM
C201621730_xian.kfb	NILM	0.996753395	NILM
C201905613.TMAP	NILM	0.941623569	NILM
C201901486X.TMAP	NILM	0.999021053	NILM
C201720471.kfb	NILM	0.999492526	NILM
C201909253.TMAP	NILM	0.990980685	NILM
L202006289.TMAP	ASC	0.395468235	NILM
C201903897.kfb	NILM	0.991663694	NILM
C201904817.TMAP	NILM	0.999837756	NILM
L202006755.TMAP	ASC	0.662125111	NILM
C201903849.TMAP	NILM	0.993115008	NILM
C201905845.TMAP	NILM	0.974469423	NILM
C201905270.TMAP	NILM	0.898701847	NILM
C201904045.TMAP	NILM	0.979750276	NILM
C201903594.TMAP	NILM	0.992263913	NILM
C201901646X.kfb	HSIL	0.713056803	NILM
C201727840.kfb	NILM	0.988971412	NILM
C201902529.TMAP	NILM	0.992438018	NILM
C201712680.kfb	NILM	0.992114425	NILM
C201902830.TMAP	NILM	0.978541553	NILM
C201902318.TMAP	NILM	0.99987042	NILM
C201901936_xian.TMAP	NILM	0.502894878	NILM
C201713145.kfb	NILM	0.974015236	NILM
C201905972.TMAP	NILM	0.611590028	NILM
C201903617.TMAP	NILM	0.999888897	NILM
C201901443.TMAP	NILM	0.737851501	NILM
C201902534.TMAP	NILM	0.834926128	NILM
C201902769.TMAP	NILM	0.999584019	NILM
C201904936.TMAP	NILM	0.739376366	NILM
C201902953.kfb	NILM	0.96547401	NILM
C201907354.TMAP	NILM	0.999662519	NILM
C201728289_xian.kfb	NILM	0.994237661	NILM
C201905257.TMAP	NILM	0.972875237	NILM
L202001127.TMAP	HSIL	0.989348412	NILM
C201903441.kfb	NILM	0.973549545	NILM
C201906696.TMAP	NILM	0.998120368	NILM
C201905153.kfb	NILM	0.86710912	NILM
C201901950.TMAP	NILM	0.996204078	NILM
C201907404.TMAP	NILM	0.935293615	NILM
C201716594.kfb	NILM	0.998790205	NILM
C201901785X.TMAP	NILM	0.997675598	NILM
C201904551.TMAP	ASC	0.665412784	NILM
C201716297.kfb	NILM	0.997308493	NILM
C201701947.kfb	NILM	0.652617693	NILM
C201905639.TMAP	NILM	0.996496379	NILM
B2000555.kfb	NILM	0.999209106	NILM
L202001535.kfb	NILM	0.749492228	NILM
C201908021.TMAP	NILM	0.976760626	NILM
C201720537.kfb	NILM	0.996869862	NILM
C201905791.TMAP	NILM	0.988785386	NILM
C201901739.TMAP	NILM	0.9528898	NILM
C201909510.TMAP	NILM	0.99993217	NILM
C201724318_A.kfb	HSIL	0.909658253	NILM
C201901284.TMAP	NILM	0.985755384	NILM
C201702175_xian.kfb	HSIL	0.534677386	NILM
C201902385.TMAP	NILM	0.999153972	NILM
C201900941X.TMAP	NILM	0.936037302	NILM
C201902230.TMAP	NILM	0.778984666	NILM
C201900058.TMAP	LSIL	0.91126591	NILM
L202006257.TMAP	NILM	0.998175025	NILM
C201807553_A.kfb	NILM	0.999725997	NILM
C201900067.TMAP	NILM	0.46638149	NILM
C201900987X.TMAP	NILM	0.995230377	NILM
C201909402_xian.TMAP	NILM	0.994007945	NILM
C201901656.TMAP	NILM	0.374468148	NILM
C201901432.TMAP	NILM	0.825993419	NILM
C201802147_A.kfb	HSIL	0.812761247	NILM
C201622779_xian.kfb	HSIL	0.479916871	NILM
L202001098.TMAP	NILM	0.661181211	NILM
C201801753.kfb	ASC	0.663844347	NILM
C1700073.kfb	NILM	0.925475478	NILM
C201728262.kfb	HSIL	0.923900664	NILM
C201903235.TMAP	NILM	0.470648021	NILM
C201904883.TMAP	NILM	0.999511719	NILM
C201903480.TMAP	NILM	0.994373083	NILM
L202001562.kfb	NILM	0.955654681	NILM
C201907531.TMAP	NILM	0.993894637	NILM
C201902046.TMAP	NILM	0.999308705	NILM
C201906921.TMAP	NILM	0.994622827	NILM
C201901378.TMAP	NILM	0.846882463	NILM
C201902324.TMAP	NILM	0.903544247	NILM
C201720524.kfb	NILM	0.985931396	NILM
C201909255.TMAP	NILM	0.98365593	NILM
C201901753X.TMAP	NILM	0.999698758	NILM
C201706172_xian.kfb	NILM	0.999296427	NILM
C201909538.TMAP	NILM	0.999763906	NILM
C201906627.TMAP	NILM	0.965250611	NILM
C201720664.kfb	NILM	0.995860994	NILM
C201903921.TMAP	HSIL	0.522643387	NILM
C201901204X.TMAP	NILM	0.979112983	NILM
C201906674.TMAP	NILM	0.988812864	NILM
C201901508.TMAP	NILM	0.998559177	NILM
C201902229X.TMAP	ASC	0.563562036	NILM
C201906312.TMAP	NILM	0.90548563	NILM
C201908006.TMAP	NILM	0.994606912	NILM
L202001490.kfb	NILM	0.473782986	NILM
C201906140.TMAP	NILM	0.85143894	NILM
C201901732X.kfb	HSIL	0.50272131	NILM
C201901940X.TMAP	NILM	0.95648849	NILM
C201904030.TMAP	NILM	0.933994412	NILM
C201903946.TMAP	NILM	0.999916196	NILM
C201720640.kfb	NILM	0.99951458	NILM
C201700721_xian.kfb	HSIL	0.809701025	NILM
C201712816.kfb	NILM	0.906757116	NILM
C201902212.TMAP	NILM	0.914553344	NILM
C201903909.TMAP	NILM	0.419682056	NILM
C201904331.kfb	NILM	0.612485468	NILM
C201902158X.kfb	LSIL	0.871858835	NILM
C201716485.kfb	NILM	0.992760777	NILM
C201903069.TMAP	NILM	0.371576995	NILM
C201903254.TMAP	NILM	0.992968261	NILM
C201909214.TMAP	NILM	0.998163879	NILM
C201904456.TMAP	NILM	0.998474896	NILM
C201716312.kfb	NILM	0.999609649	NILM
C201909571.TMAP	NILM	0.946627438	NILM
C201619856_xian.kfb	NILM	0.939136624	NILM
C201801684.kfb	NILM	0.999511719	NILM
V202000983.TMAP	ASC	0.857574344	NILM
C201717507_xian.kfb	NILM	0.979783535	NILM
C201902031.TMAP	NILM	0.998145342	NILM
C201720940.kfb	NILM	0.962648213	NILM
C201905013.TMAP	NILM	0.998489141	NILM
C201908066.TMAP	NILM	0.992774844	NILM
C201903871.kfb	NILM	0.973001063	NILM
C201908081_xian.TMAP	NILM	0.994279861	NILM
C201720697.kfb	NILM	0.994831264	NILM
C201720544.kfb	NILM	0.535698891	NILM
C201906612.TMAP	NILM	0.482857555	NILM
C201903878.kfb	NILM	0.999490857	NILM
C201809786_A.kfb	HSIL	0.879067957	NILM
C201906338.TMAP	ASC	0.719325781	NILM
C201720757.kfb	HSIL	0.840810061	NILM
C201713147.kfb	NILM	0.982466102	NILM
C201904296.TMAP	NILM	0.999923825	NILM
C201716384.kfb	HSIL	0.920649767	NILM
C201901057X.TMAP	NILM	0.996563137	NILM
C201904271.TMAP	NILM	0.999002993	NILM
C201907982.TMAP	NILM	0.991448402	NILM
C201902525.TMAP	NILM	0.998466253	NILM
C201615852_xian.kfb	NILM	0.92179507	NILM
C201901633.TMAP	NILM	0.949111998	NILM
C201905202.TMAP	NILM	0.988270819	NILM
C201902117.TMAP	NILM	0.962372243	NILM
C201906967.TMAP	NILM	0.927662313	NILM
C201901726X.kfb	NILM	0.997277319	NILM
C201903713.TMAP	NILM	0.999638438	NILM
C201902277X.TMAP	NILM	0.991876125	NILM
C201901226X.TMAP	NILM	0.483946741	NILM
C201903174_xian.TMAP	NILM	0.96094811	NILM
C201720766.kfb	NILM	0.82318157	NILM
C201912997.TMAP	NILM	0.998691618	NILM
C201902072.TMAP	NILM	0.985801995	NILM
C201902453.TMAP	NILM	0.991333425	NILM
C201625598_xian.kfb	NILM	0.997284532	NILM
C201901393.TMAP	NILM	0.659901559	NILM
C201712907.kfb	NILM	0.860433519	NILM
C201902292.TMAP	LSIL	0.893658817	NILM
V202001106.TMAP	ASC	0.458123475	NILM
C201901537.TMAP	NILM	0.998274803	NILM
C201801942.kfb	NILM	0.963404894	NILM
C201903063.TMAP	NILM	0.999569476	NILM
C201901747X.TMAP	ASC	0.576358199	NILM
L201908989_A.TMAP	HSIL	0.963042974	NILM
C201716383.kfb	LSIL	0.372670084	NILM
C201720522.kfb	NILM	0.582810819	NILM
C201901364X.TMAP	NILM	0.982669473	NILM
C201902003.TMAP	HSIL	0.907503366	NILM
C201716621.kfb	NILM	0.690658271	NILM
C201720759.kfb	NILM	0.700973332	NILM
C201904243.TMAP	NILM	0.937734723	NILM
C201728097.kfb	ASC	0.512014806	NILM
C201801670.kfb	HSIL	0.434717149	NILM
L202001604.kfb	HSIL	0.910010695	NILM
C201901755X.TMAP	HSIL	0.984697342	NILM
C201901801.TMAP	NILM	0.99213326	NILM
C201903715.kfb	HSIL	0.606450021	NILM
C201712807.kfb	ASC	0.510309041	NILM
C201906991.TMAP	NILM	0.999462903	NILM
C201901717.TMAP	ASC	0.704194009	NILM
C201716616.kfb	NILM	0.997992516	NILM
C201904573.TMAP	NILM	0.987956941	NILM
C201903286.kfb	NILM	0.997451365	NILM
C201904535.TMAP	NILM	0.999093652	NILM
C201903126.TMAP	NILM	0.999872923	NILM
C201904057.kfb	HSIL	0.616642892	NILM
C201904496.TMAP	ASC	0.571560025	NILM
C201901431.TMAP	ASC	0.588214517	NILM
C201902059.TMAP	NILM	0.996282518	NILM
C201903279_yan.TMAP	NILM	0.988568068	NILM
C201901941.TMAP	NILM	0.993311942	NILM
C201906640.TMAP	NILM	0.995952964	NILM
C201909205.TMAP	NILM	0.971842825	NILM
B2000483.TMAP	NILM	0.998533964	NILM
C201728076.kfb	HSIL	0.976318181	NILM
C201903615.TMAP	NILM	0.957452297	NILM
[truncated: 125 more rows]
