# Supplementary material for: Artificial intelligence enables precision diagnosis of cervical cytology grades and cervical cancer
Source: Nat Commun. 2024 May 22;15:4369. doi: 10.1038/s41467-024-48705-3 (PMC11111770; doi:10.1038/s41467-024-48705-3)
Supplement: Supplementary file 4 — Source Data [file 41467_2024_48705_MOESM4_ESM.zip › Source Data/Table S2.Performance of four deep learning algorithms in cervical cytopathological diagnosis./Performance of four deep learning algorithms in cervical cytopathological diagnosis/FRCNN_RF.csv]

filename	confidence	Pred_AI	Truth
C201728210.kfb	0.940497788	normal	normal
C201907475.TMAP	0.976866363	normal	normal
C201902540.kfb	0.814510975	normal	normal
C201901122X.TMAP	0.979369886	normal	normal
C201620272_L.kfb	0.874025541	lsil	normal
C201901108X.TMAP	0.682881893	normal	normal
C201712811.kfb	0.476692905	asc	normal
C201904410.TMAP	0.865203871	normal	normal
C201909472.TMAP	0.973367808	normal	normal
C201902096.TMAP	0.973106629	normal	normal
C201903671.kfb	0.877928237	normal	normal
C201905221.TMAP	0.915802711	normal	normal
C201902140X.TMAP	0.950404692	normal	normal
C201907489.TMAP	0.86119762	normal	normal
C201619947_xian.kfb	0.729713462	normal	normal
C201903530.TMAP	0.877461258	normal	normal
C201902906.kfb	0.774890671	normal	normal
C201905853.TMAP	0.933379031	normal	normal
C201906304.TMAP	0.977464345	normal	normal
C201706346.kfb	0.4275757	asc	normal
C201625531_xian.kfb	0.81167576	normal	normal
C201909505.TMAP	0.870529653	normal	normal
C201901118X.TMAP	0.742776841	normal	normal
C201720678.kfb	0.92608216	normal	normal
C201905197.kfb	0.878433077	normal	normal
C201801666.kfb	0.778190956	normal	normal
C201903476.TMAP	0.966490001	normal	normal
L202001601.kfb	0.862059087	normal	normal
C201904380.kfb	0.920335839	normal	normal
C201713125.kfb	0.762706276	normal	normal
C201903636.TMAP	0.97055193	normal	normal
C201906948.TMAP	0.880690337	normal	normal
C201901424.TMAP	0.632558379	normal	normal
C201901296X.TMAP	0.875401102	normal	normal
C201728089.kfb	0.909271643	normal	normal
C201903421.TMAP	0.704497567	normal	normal
C201707423_xian.kfb	0.716938774	normal	normal
C201902481.TMAP	0.894488407	normal	normal
C201903436.kfb	0.587235821	asc	normal
C201906061.TMAP	0.954587683	normal	normal
C201904385_N.kfb	0.944368391	normal	normal
C201901736.TMAP	0.959016737	normal	normal
C201901873X.TMAP	0.535701927	asc	normal
C201905395.TMAP	0.819721525	normal	normal
C201905399.TMAP	0.943951986	normal	normal
C201720801.kfb	0.709367807	normal	normal
C201910309.TMAP	0.981654177	normal	normal
C201906195.TMAP	0.961582668	normal	normal
C201712827.kfb	0.673840983	normal	normal
C1700457.kfb	0.855047179	normal	normal
C201903096.TMAP	0.881160445	normal	normal
C201716171.kfb	0.710146843	normal	normal
C201905922.TMAP	0.936229849	normal	normal
C201901937X.TMAP	0.961189411	normal	normal
L202006590.TMAP	0.664646578	normal	normal
C201905933.TMAP	0.977735279	normal	normal
C201716299.kfb	0.794997269	normal	normal
C1700145.kfb	0.596148713	asc	normal
C201906305.TMAP	0.975344333	normal	normal
C201720507.kfb	0.744600497	normal	normal
C201903310.TMAP	0.95181684	normal	normal
C201712790.kfb	0.965603461	normal	normal
C201905855.TMAP	0.839843257	normal	normal
C201903349.TMAP	0.970233499	normal	normal
C201902071.TMAP	0.986500073	normal	normal
C201728100.kfb	0.4463998	asc	normal
C201906028X_A.TMAP	0.927353254	normal	normal
C201901097X.TMAP	0.896751271	normal	normal
C201716170.kfb	0.732269954	normal	normal
L202001156.TMAP	0.793336646	normal	normal
C201604622_A_H_F.kfb	0.850816042	normal	normal
C201904856.TMAP	0.990122015	normal	normal
C201904539.TMAP	0.953978488	normal	normal
C201904772.kfb	0.65587859	normal	normal
C201716436.kfb	0.96885928	normal	normal
C201712539.kfb	0.846457223	normal	normal
C201904650.TMAP	0.852784812	normal	normal
C201903603.TMAP	0.85814375	normal	normal
C201902042.TMAP	0.980887818	normal	normal
C201907484.TMAP	0.932701582	normal	normal
C201902043X.TMAP	0.917396084	normal	normal
C201712815.kfb	0.762911476	normal	normal
C201903674.TMAP	0.955882194	normal	normal
C201707950_A.kfb	0.854664364	normal	normal
C201900014.TMAP	0.851999788	normal	normal
C201906301.TMAP	0.956811275	normal	normal
C201902959.kfb	0.675527769	normal	normal
C201909465.TMAP	0.839086477	normal	normal
C201902094.TMAP	0.979100416	normal	normal
C201903696_yan.TMAP	0.917017183	normal	normal
C201905146.kfb	0.922872831	normal	normal
C201902082X.TMAP	0.769825495	normal	normal
C201901639.TMAP	0.961805863	normal	normal
C201902940.kfb	0.810326891	normal	normal
C201700626.kfb	0.689466551	normal	normal
L202001129_XIAN.TMAP	0.857106576	normal	normal
C201902112.TMAP	0.973302241	normal	normal
C201712625.kfb	0.87664614	normal	normal
C201904579.TMAP	0.989639775	normal	normal
C201902770.TMAP	0.856811657	normal	normal
C201902565.kfb	0.622287634	normal	normal
C201903089.TMAP	0.81884065	normal	normal
C201901453X.kfb	0.670667565	normal	normal
C201712906.kfb	0.838977964	normal	normal
V202002729.TMAP	0.751416997	normal	normal
L202001484.kfb	0.550510955	asc	normal
C201905963.TMAP	0.783021626	normal	normal
C201909585.TMAP	0.98456552	normal	normal
C201901473.TMAP	0.877283048	normal	normal
C201801950_A.kfb	0.926398723	normal	normal
C201907458.TMAP	0.955631079	normal	normal
C201908096.TMAP	0.986289076	normal	normal
C201905002.TMAP	0.971336732	normal	normal
L202001546.kfb	0.720731496	normal	normal
C201904036.TMAP	0.765316418	normal	normal
C201906342.TMAP	0.988936832	normal	normal
C201905194.kfb	0.608482844	normal	normal
C201901496X.TMAP	0.94259282	normal	normal
C201901806X.kfb	0.852257076	normal	normal
C201903544.TMAP	0.973472263	normal	normal
C201909275.TMAP	0.971840621	normal	normal
C201902290X.TMAP	0.675954517	normal	normal
C201907490.TMAP	0.928625051	normal	normal
C201705301_xian.kfb	0.918545557	normal	normal
C201902578.kfb	0.726865338	normal	normal
C201908053.TMAP	0.924536704	normal	normal
C201915177_A.TMAP	0.892388656	normal	normal
C201720645.kfb	0.680775556	normal	normal
C201900043.TMAP	0.712857524	normal	normal
C201902382.TMAP	0.918459148	normal	normal
C201905247.TMAP	0.962287859	normal	normal
C201905125.kfb	0.629380137	normal	normal
L201820839_LSIL_2019_01_04_15_44_57_2.tif	0.547979843	asc	normal
C201904412.TMAP	0.857956938	normal	normal
C201723827_xian.kfb	0.566102328	asc	normal
C201904777.kfb	0.950814978	normal	normal
C201906398.TMAP	0.952476953	normal	normal
C201903980.kfb	0.789668474	normal	normal
C201712936.kfb	0.968488501	normal	normal
L201907615_A.TMAP	0.930491134	normal	normal
C201906152.TMAP	0.947969565	normal	normal
C201906386.TMAP	0.958365293	normal	normal
C201712545.kfb	0.885318401	normal	normal
C201905636.TMAP	0.979794959	normal	normal
C201903294.kfb	0.757926056	normal	normal
V202000891.TMAP	0.483409689	asc	normal
C201901599X.TMAP	0.952231681	normal	normal
C201902223.TMAP	0.413472585	asc	normal
C201700819_xian.kfb	0.530354773	asc	normal
C201905148.kfb	0.914068675	normal	normal
C201902612.TMAP	0.959581412	normal	normal
C201622438_xian.kfb	0.903182273	normal	normal
C201904371.kfb	0.637699522	normal	normal
C201905361.TMAP	0.961631318	normal	normal
C201901798.TMAP	0.602987547	normal	normal
C201903303.kfb	0.554012512	asc	normal
C201821307_N.kfb	0.796707081	normal	normal
C201904742.kfb	0.987234346	normal	normal
C201906014.TMAP	0.949250623	normal	normal
C201720557.kfb	0.875874323	normal	normal
C201904097.TMAP	0.925195237	normal	normal
C201902904.kfb	0.752156094	normal	normal
C201716298.kfb	0.591552503	asc	normal
C201727841.kfb	0.660568336	normal	normal
C201900108.TMAP	0.720200177	normal	normal
C201906350.TMAP	0.97049058	normal	normal
C201901210X.TMAP	0.966355976	normal	normal
C201901485.TMAP	0.743811541	normal	normal
L202001103.TMAP	0.730157912	normal	normal
C201909232.TMAP	0.961297885	normal	normal
C201720899.kfb	0.669428366	normal	normal
C201906144.TMAP	0.575162719	asc	normal
C201713144.kfb	0.428122591	asc	normal
C201901394X.TMAP	0.936206942	normal	normal
C201720920.kfb	0.94936342	normal	normal
C201901285.TMAP	0.93707707	normal	normal
C201901971.TMAP	0.984894867	normal	normal
C201802022.kfb	0.817221334	normal	normal
C201904038.TMAP	0.94068932	normal	normal
C201905815.TMAP	0.972912193	normal	normal
C201905603.TMAP	0.762308885	normal	normal
C201905104_yan.kfb	0.898503762	normal	normal
C201802028.kfb	0.885739923	normal	normal
C201901206X.TMAP	0.972875085	normal	normal
C201712866.kfb	0.819208536	normal	normal
C201901338X.TMAP	0.86283287	normal	normal
C201903411.TMAP	0.794233156	normal	normal
C201902217X.kfb	0.76892461	normal	normal
C201904516.TMAP	0.731982925	normal	normal
C201802086.kfb	0.569297773	asc	normal
C201911536_A.TMAP	0.427771846	asc	normal
C201727076_xian.kfb	0.61847522	normal	normal
C201910932.TMAP	0.984950831	normal	normal
C201801678.kfb	0.743982917	normal	normal
L202001558.kfb	0.893627785	normal	normal
C201902298.TMAP	0.92067553	normal	normal
C201901535X.TMAP	0.891292134	normal	normal
C201900048.TMAP	0.937044636	normal	normal
C201713112.kfb	0.83217167	normal	normal
C201905233.TMAP	0.73247176	normal	normal
C201726687_xian.kfb	0.700942532	normal	normal
C201900935X.TMAP	0.90054976	normal	normal
L202001170.TMAP	0.780057816	normal	normal
C201716214.kfb	0.93265183	normal	normal
C201904899.TMAP	0.97136432	normal	normal
C201720910.kfb	0.928046133	normal	normal
C201901275X.TMAP	0.914370147	normal	normal
C201902214X.kfb	0.977980455	normal	normal
C201720607.kfb	0.933930137	normal	normal
C201901179X.TMAP	0.923736762	normal	normal
C201902658.TMAP	0.827066316	normal	normal
C201901607.TMAP	0.968457699	normal	normal
C201904794.kfb	0.660266321	normal	normal
C201801961.kfb	0.770936252	normal	normal
C201906104.TMAP	0.908737764	normal	normal
C201905229.TMAP	0.738405424	normal	normal
C201909221.TMAP	0.960788036	normal	normal
C201903908.TMAP	0.980476053	normal	normal
C201801661.kfb	0.930175099	normal	normal
C201901953X.TMAP	0.824281929	normal	normal
C201904167.kfb	0.857563115	normal	normal
B2000503.TMAP	0.763504071	normal	normal
C201904707.kfb	0.7981898	normal	normal
C201906019.TMAP	0.970850891	normal	normal
C201906947.TMAP	0.929420907	normal	normal
C201602532_H.kfb	0.559834023	asc	normal
C201902452.TMAP	0.743325852	normal	normal
C201902484.TMAP	0.906445136	normal	normal
C201902621.TMAP	0.850073228	normal	normal
C201901772.TMAP	0.951164032	normal	normal
C201716349.kfb	0.613040155	normal	normal
L202001125.TMAP	0.461512538	asc	normal
C201901494X.TMAP	0.94231283	normal	normal
C201720458.kfb	0.789328716	normal	normal
C201903550.TMAP	0.980635561	normal	normal
C201801910.kfb	0.834054482	normal	normal
C201802067.kfb	0.684713015	normal	normal
C201905076.TMAP	0.885195305	normal	normal
C201904998.TMAP	0.866536018	normal	normal
C201906601.TMAP	0.918983946	normal	normal
C201720871.kfb	0.897062118	normal	normal
C201905067.TMAP	0.778002315	normal	normal
C201712783.kfb	0.87338242	normal	normal
C201904847.TMAP	0.940941061	normal	normal
C201900041.TMAP	0.94987823	normal	normal
C201905814.TMAP	0.784116194	normal	normal
C201902125X.TMAP	0.896990051	lsil	normal
L202001600.kfb	0.722401869	normal	normal
C201728272.kfb	0.782530184	normal	normal
C201909208.TMAP	0.990258994	normal	normal
C201905913.TMAP	0.985917672	normal	normal
C201902334.TMAP	0.915215789	normal	normal
C201904300.TMAP	0.984285656	normal	normal
C201712818.kfb	0.855306721	normal	normal
C201905122.kfb	0.885058033	normal	normal
C201720370.kfb	0.719223216	normal	normal
C201701865_AGC.kfb	0.766706379	normal	normal
C201624686_xian.kfb	0.752690561	normal	normal
C201712896.kfb	0.848799611	normal	normal
C201901834.TMAP	0.501239433	asc	normal
C201904310.kfb	0.863165311	normal	normal
C201904192.TMAP	0.936583548	normal	normal
C201909593.TMAP	0.815362713	normal	normal
C201903226.TMAP	0.936059528	normal	normal
C201905973.TMAP	0.761550694	normal	normal
C201901202X.TMAP	0.799111043	normal	normal
C201907410.TMAP	0.983204104	normal	normal
C201905854.TMAP	0.518654419	asc	normal
C201901584.TMAP	0.746945864	normal	normal
C201802021.kfb	0.714849593	normal	normal
C201900933X.TMAP	0.655582694	normal	normal
C201902140.TMAP	0.695033821	lsil	normal
C201904711.kfb	0.938242974	normal	normal
C201902144.TMAP	0.982604002	normal	normal
C201728225_xian.kfb	0.832649089	normal	normal
C201901172X.TMAP	0.788735402	normal	normal
C201901555X.TMAP	0.7247326	normal	normal
C201801714.kfb	0.625547203	normal	normal
C201903708.TMAP	0.965771696	normal	normal
C201901059X.TMAP	0.976271076	normal	normal
C201801994.kfb	0.502347407	asc	normal
B2000595.kfb	0.947644757	normal	normal
C201901887.TMAP	0.877738781	normal	normal
C201720798.kfb	0.729106681	normal	normal
C201720721.kfb	0.949893738	normal	normal
C201901134X.TMAP	0.819892743	normal	normal
C201909240.TMAP	0.988405085	normal	normal
C201801860_A.kfb	0.906245607	normal	normal
C201905959.TMAP	0.940464017	normal	normal
C201903759_yan.TMAP	0.97383485	normal	normal
C201903529.TMAP	0.916158738	normal	normal
C201909615.TMAP	0.984492008	normal	normal
C201903431.kfb	0.918716657	normal	normal
C201902062X.TMAP	0.915097004	normal	normal
C201909250.TMAP	0.966322842	normal	normal
C201901569.TMAP	0.907933586	normal	normal
C201904200.TMAP	0.613209273	normal	normal
C201913123.TMAP	0.867366916	normal	normal
C201902136.TMAP	0.792293557	normal	normal
C201904536.TMAP	0.919285789	normal	normal
C201720358.kfb	0.568535256	asc	normal
C201906100.TMAP	0.989588669	normal	normal
C201901594X.TMAP	0.839707717	lsil	normal
C201722910_xian.kfb	0.93496223	normal	normal
V202000997.TMAP	0.605667747	normal	normal
C201716293.kfb	0.725657873	normal	normal
C201902616.TMAP	0.838828588	normal	normal
C201723065_A.kfb	0.475921614	asc	normal
C201901856X.TMAP	0.96294699	normal	normal
L202001110.TMAP	0.615572026	normal	normal
C201902513.TMAP	0.826120473	normal	normal
C201904077.kfb	0.688366662	normal	normal
C201903442.kfb	0.968364705	normal	normal
C201802078.kfb	0.637851385	normal	normal
C201717952_A.kfb	0.77332057	normal	normal
C201707553_A.kfb	0.635804246	normal	normal
C201901375X.TMAP	0.964771765	normal	normal
C201720553.kfb	0.727701203	normal	normal
C201712739.kfb	0.905041158	normal	normal
C201912184_H.tiff	0.539852715	asc	normal
C201903742.kfb	0.926228475	normal	normal
C201902285X.TMAP	0.897991079	normal	normal
V202002817.TMAP	0.63619826	normal	normal
C201905672.TMAP	0.927548732	normal	normal
C201903647.TMAP	0.979974634	normal	normal
C201904837.TMAP	0.904514305	normal	normal
C201901279X.TMAP	0.87930183	normal	normal
C201720751.kfb	0.892549038	normal	normal
C201904914.TMAP	0.781909039	normal	normal
C201909458.TMAP	0.941154183	normal	normal
C201900998X.TMAP	0.719236341	normal	normal
C201901290X.TMAP	0.909395891	normal	normal
C201902377.kfb	0.866426473	normal	normal
C201723648_A.kfb	0.579079802	asc	normal
C201906664.TMAP	0.975069505	normal	normal
C201904780.kfb	0.673022904	normal	normal
C201903325_yan.TMAP	0.807542413	normal	normal
C201904253.TMAP	0.690535624	normal	normal
C201905643.TMAP	0.980072712	normal	normal
L202001157.TMAP	0.511270308	asc	normal
C201902643.TMAP	0.939155875	normal	normal
C201906390.TMAP	0.967587923	normal	normal
C201903191.TMAP	0.836644204	normal	normal
C201720489.kfb	0.723380904	normal	normal
C201904353.kfb	0.931718166	normal	normal
C201905627.TMAP	0.325907097	asc	normal
C201906327.TMAP	0.989229101	normal	normal
C201716606.kfb	0.671047487	normal	normal
C201904305.kfb	0.945640355	normal	normal
C201907426.TMAP	0.763127885	normal	normal
C201901322X.TMAP	0.745076913	normal	normal
C201907935.TMAP	0.785820972	normal	normal
C201625375_xian.kfb	0.815706166	normal	normal
C201900955X.TMAP	0.861612841	normal	normal
C201908541.TMAP	0.8074154	normal	normal
C201903304.kfb	0.918119428	normal	normal
C201904768.kfb	0.904860636	normal	normal
C201905200.TMAP	0.914383633	normal	normal
C201903373.TMAP	0.69762671	normal	normal
C201901487X.TMAP	0.977670908	normal	normal
C201712682.kfb	0.813942859	normal	normal
C201906603.TMAP	0.97827981	normal	normal
C201905864.TMAP	0.969316082	normal	normal
C201904018.TMAP	0.959304137	normal	normal
C201902819.TMAP	0.827570679	normal	normal
C201902562.kfb	0.529068237	asc	normal
L202006419.TMAP	0.57070643	asc	normal
C201901872.TMAP	0.940578354	normal	normal
C201904029.TMAP	0.911029708	normal	normal
C201903091.TMAP	0.802349665	normal	normal
V201907309_A.TMAP	0.538635945	asc	normal
C201901836.TMAP	0.901227992	normal	normal
C201716332.kfb	0.60782664	normal	normal
C201720646_xian.kfb	0.786230297	normal	normal
V202000903.TMAP	0.826307111	normal	normal
C201720603.kfb	0.666923889	normal	normal
C201901246.TMAP	0.913533577	normal	normal
V201904282_L.TMAP	0.513509384	asc	normal
C201904406.kfb	0.785297644	normal	normal
C201904013.TMAP	0.984610582	normal	normal
B2000482.TMAP	0.561378961	asc	normal
C201712788.kfb	0.852884444	normal	normal
C201805772_L.kfb	0.789839796	lsil	normal
C201802060.kfb	0.769129037	normal	normal
C201905716.TMAP	0.978539186	normal	normal
C201901563.TMAP	0.919261731	normal	normal
C201905798.TMAP	0.788736055	normal	normal
C201904015.TMAP	0.973711902	normal	normal
V202001074.TMAP	0.89590427	normal	normal
C201716289.kfb	0.951014267	normal	normal
C201900022.TMAP	0.82259293	normal	normal
C201905128.kfb	0.857053551	normal	normal
C201906180.TMAP	0.971820986	normal	normal
C201903175.TMAP	0.832106925	normal	normal
B2000497.TMAP	0.486347372	asc	normal
C201909284.TMAP	0.947865667	normal	normal
C201903428.kfb	0.678555143	normal	normal
C201902546.kfb	0.928764021	normal	normal
C201901962.TMAP	0.804950659	normal	normal
C201909277.TMAP	0.98986278	normal	normal
C201720625.kfb	0.946495753	normal	normal
C201905343.TMAP	0.885664934	normal	normal
C201720529.kfb	0.868793512	normal	normal
C201904144.TMAP	0.943773035	normal	normal
C201905729.TMAP	0.8792467	normal	normal
C201620875_xian.kfb	0.820927899	normal	normal
C201906373.TMAP	0.879579942	normal	normal
C201903945.TMAP	0.949024849	normal	normal
C201902200X.TMAP	0.759520159	normal	normal
V202001067.TMAP	0.878588478	normal	normal
C201902757.TMAP	0.956589885	normal	normal
C201801473_A.kfb	0.66325753	normal	normal
C201900930X.TMAP	0.784585199	normal	normal
C201909286.TMAP	0.905808239	normal	normal
C201909436_xian.TMAP	0.981343794	normal	normal
C201712891.kfb	0.832314014	normal	normal
C201906618.TMAP	0.941711635	normal	normal
C201901336X.TMAP	0.939028523	normal	normal
C201901103X.TMAP	0.952935809	normal	normal
C201716307.kfb	0.357656609	asc	normal
C201902744.TMAP	0.983331388	normal	normal
C201901621X.TMAP	0.920355634	normal	normal
C201903077.TMAP	0.901120883	normal	normal
C201907488.TMAP	0.663933294	normal	normal
L202001205.TMAP	0.737148823	normal	normal
C201902604.TMAP	0.986179219	normal	normal
C201802090.kfb	0.452901046	asc	normal
C201900060.TMAP	0.666275544	normal	normal
C201901430.TMAP	0.981178515	normal	normal
C201900018_xian.TMAP	0.585581767	asc	normal
C201713089.kfb	0.916864814	normal	normal
C201904567.TMAP	0.733375658	normal	normal
C201802027.kfb	0.806031239	normal	normal
C201905073.TMAP	0.9547589	normal	normal
C201903670.kfb	0.973169292	normal	normal
C201905717.TMAP	0.972754548	normal	normal
C201902022.TMAP	0.972601979	normal	normal
C201916679_A.TMAP	0.83181629	normal	normal
C201900947X.TMAP	0.763438573	normal	normal
C201902184.TMAP	0.948388844	normal	normal
V201902960_A.TMAP	0.663508238	normal	normal
C201901388.TMAP	0.958723932	normal	normal
V202000908.TMAP	0.979773339	normal	normal
L202001145.TMAP	0.885020847	normal	normal
L202001595.kfb	0.772591914	normal	normal
C201903379.TMAP	0.93441453	normal	normal
C201901415.TMAP	0.904815909	normal	normal
C201901951.TMAP	0.911297536	normal	normal
C201905108.kfb	0.904100337	normal	normal
C201907937.TMAP	0.862607947	normal	normal
C201901822.TMAP	0.866204256	normal	normal
C201903029X_A.TMAP	0.863127159	normal	normal
C201801703.kfb	0.892129452	normal	normal
V202000893.TMAP	0.865210334	normal	normal
C201902311.TMAP	0.977677392	normal	normal
C201714693_A.kfb	0.466883787	asc	normal
C201905826.TMAP	0.520462783	asc	normal
C201621125_xian.kfb	0.937899023	normal	normal
C201904592.TMAP	0.807833789	normal	normal
C201903453.kfb	0.790619262	normal	normal
C201905619.TMAP	0.984792875	normal	normal
V202001062.TMAP	0.842126611	normal	normal
C201906933.TMAP	0.855521805	normal	normal
C201904282.TMAP	0.933045938	normal	normal
C201903622.TMAP	0.946831391	normal	normal
C201904428.TMAP	0.846615186	normal	normal
V202002790.TMAP	0.808236018	normal	normal
C201907417.TMAP	0.923443796	normal	normal
C201901756X.TMAP	0.98674969	normal	normal
C201728066.kfb	0.496347541	asc	normal
C201906293.TMAP	0.93446646	normal	normal
L202001117.TMAP	0.952435116	normal	normal
C201901247X.TMAP	0.970221961	normal	normal
C201900924X.TMAP	0.970282089	normal	normal
C201902610.TMAP	0.933659913	normal	normal
C201722639_N.kfb	0.796586397	normal	normal
C201905042.TMAP	0.982488584	normal	normal
C201904062.kfb	0.479870524	asc	normal
C201716101.kfb	0.482681741	asc	normal
C201905107.kfb	0.767739702	normal	normal
C201909241.TMAP	0.938805184	normal	normal
C201904966.TMAP	0.966904653	normal	normal
C201903922.TMAP	0.274446813	asc	normal
C201712836.kfb	0.609613536	normal	normal
C201902290.TMAP	0.830715149	normal	normal
C201905190.kfb	0.937293772	normal	normal
C201901866.TMAP	0.858290201	normal	normal
C201901847X.kfb	0.675607618	normal	normal
C201900079.TMAP	0.583182595	asc	normal
C201617697_xian.kfb	0.819754167	normal	normal
C201912842.TMAP	0.985430443	normal	normal
C201904715.kfb	0.989627766	normal	normal
C201901642X.kfb	0.521271327	asc	normal
C201720916.kfb	0.679170235	normal	normal
C201715939.kfb	0.424848036	asc	normal
C201902766.TMAP	0.774993983	normal	normal
C201716248.kfb	0.786424922	normal	normal
C201801628.kfb	0.705291084	normal	normal
C201720389.kfb	0.852609657	normal	normal
C201903942.TMAP	0.988510736	normal	normal
C201901435X.TMAP	0.842318904	normal	normal
C201905930.TMAP	0.982923543	normal	normal
C201905239.TMAP	0.973412544	normal	normal
C201901394.TMAP	0.620004253	normal	normal
C201905990.TMAP	0.858920852	normal	normal
C201901376X.TMAP	0.952234063	normal	normal
C201907962.TMAP	0.923468663	normal	normal
C201902039_A.TMAP	0.862138675	normal	normal
C201901860X.TMAP	0.787604836	normal	normal
C201905376.TMAP	0.949196421	normal	normal
C201901653.TMAP	0.948685046	normal	normal
C201906912.TMAP	0.98712682	normal	normal
C201901372X.TMAP	0.955240378	normal	normal
C201901917.TMAP	0.906934374	normal	normal
C201715997.kfb	0.86055889	normal	normal
C201903847.TMAP	0.975173822	normal	normal
C201905702.TMAP	0.954270925	normal	normal
C201901178X.TMAP	0.971496218	normal	normal
C201728271.kfb	0.880599392	normal	normal
C201903585.TMAP	0.904262426	normal	normal
C201716500.kfb	0.879735522	normal	normal
C201905683.TMAP	0.970522269	normal	normal
C201903767.TMAP	0.916805162	normal	normal
C201901912.TMAP	0.620037382	normal	normal
C201901368X.TMAP	0.748040199	normal	normal
C201909236.TMAP	0.93110825	normal	normal
L202001603.kfb	0.641719671	normal	normal
C201725049_A.kfb	0.844418316	normal	normal
C201904123.TMAP	0.452339552	asc	normal
C201903444.kfb	0.645003192	normal	normal
C201905723.TMAP	0.925634391	normal	normal
C201904869.TMAP	0.97039468	normal	normal
C201723658_xian.kfb	0.811030328	normal	normal
C201901468.TMAP	0.926996695	normal	normal
C201904134.TMAP	0.930360125	normal	normal
C201802096.kfb	0.588845706	asc	normal
C201904312.kfb	0.685983557	normal	normal
C201905655.TMAP	0.970808242	normal	normal
C201724162_xian.kfb	0.909174551	normal	normal
C201712747.kfb	0.833526562	normal	normal
C201903233.TMAP	0.614389545	normal	normal
C201903342.TMAP	0.981900592	normal	normal
C201906656.TMAP	0.990927236	normal	normal
C201902653.TMAP	0.937350959	normal	normal
C201902276.TMAP	0.877286025	normal	normal
C201902577.kfb	0.809830033	normal	normal
C201904131.TMAP	0.973785061	normal	normal
C201902016X.TMAP	0.939844396	normal	normal
C201712953.kfb	0.820068315	normal	normal
C201715284_xian.kfb	0.383275726	asc	normal
C201902162X.TMAP	0.988948056	normal	normal
C201903919.TMAP	0.976689815	normal	normal
C201907478.TMAP	0.733888889	normal	normal
C201901980X.TMAP	0.677813492	normal	normal
C201903127.TMAP	0.974157248	normal	normal
C201906224.TMAP	0.891460151	normal	normal
C201906961.TMAP	0.893854172	normal	normal
C201906689.TMAP	0.81648662	normal	normal
C201907756.TMAP	0.699140973	normal	normal
C201902508.TMAP	0.936846725	normal	normal
C201906905.TMAP	0.989508494	normal	normal
C201705621_xian.kfb	0.775708716	normal	normal
C201904318.kfb	0.86233736	normal	normal
C201910912.TMAP	0.975346189	normal	normal
C201908003.TMAP	0.935841867	normal	normal
C201905269.TMAP	0.971650457	normal	normal
C201901218X.TMAP	0.735604328	normal	normal
C201902045X.TMAP	0.968984219	normal	normal
C201720486.kfb	0.720863432	normal	normal
C201903958.TMAP	0.988180656	normal	normal
C201801729.kfb	0.910278349	normal	normal
C201905758.TMAP	0.965451879	normal	normal
C201909578.TMAP	0.972281083	normal	normal
C201716589.kfb	0.670210463	normal	normal
C201720550.kfb	0.508926064	asc	normal
C201701883_xian.kfb	0.936155127	normal	normal
C201903071.TMAP	0.946590814	normal	normal
C201904398.kfb	0.939381228	normal	normal
C201904326.kfb	0.836678191	normal	normal
C201903750.kfb	0.920340895	normal	normal
C201713092.kfb	0.80536165	normal	normal
C201903842.TMAP	0.871134365	normal	normal
C201720960.kfb	0.87954978	normal	normal
C201901349X.TMAP	0.559832621	asc	normal
C201901344X.TMAP	0.983406569	normal	normal
C201902272.TMAP	0.967552299	normal	normal
C201625882_xian.kfb	0.695103759	normal	normal
C201901831.TMAP	0.98060184	normal	normal
C201904849.TMAP	0.984937141	normal	normal
C201903092.TMAP	0.932635394	normal	normal
C201905337_A.TMAP	0.966768229	normal	normal
C201720407.kfb	0.986063919	normal	normal
B2000513.TMAP	0.707119933	normal	normal
C201809640_A.kfb	0.545319343	asc	normal
C201720523.kfb	0.433220845	asc	normal
C201901891X.TMAP	0.860787788	normal	normal
C201903728.TMAP	0.979110592	normal	normal
C201900034.TMAP	0.73187567	normal	normal
C201900023.TMAP	0.814506007	normal	normal
C201809563_A.kfb	0.837195633	normal	normal
C201901081X.TMAP	0.77874222	normal	normal
C201902145X.TMAP	0.684032921	normal	normal
C201907474.TMAP	0.825280358	normal	normal
C201901212X.TMAP	0.824475518	normal	normal
C201907499.TMAP	0.808615692	normal	normal
L202001950.kfb	0.771097687	normal	normal
C201901782X.TMAP	0.973275325	normal	normal
C201903982.kfb	0.931961401	normal	normal
C201901659.TMAP	0.922761062	normal	normal
C201905348.TMAP	0.961171821	normal	normal
C201902101X.TMAP	0.986801388	normal	normal
C201902463.kfb	0.801933281	normal	normal
C1700535_xian.kfb	0.77986326	normal	normal
C201902103X.TMAP	0.977421481	normal	normal
C201902196.TMAP	0.74299582	normal	normal
C201902199X.TMAP	0.950632606	normal	normal
C201720845.kfb	0.646422978	normal	normal
C201903181.TMAP	0.856768828	normal	normal
C201907467.TMAP	0.973802183	normal	normal
V202000899.TMAP	0.969276383	normal	normal
C201904925.TMAP	0.968875779	normal	normal
C201901760.TMAP	0.777941462	normal	normal
C201904239.TMAP	0.956973135	normal	normal
C201900011.TMAP	0.847534803	normal	normal
C201900129.TMAP	0.749491037	normal	normal
C201720712.kfb	0.497622898	asc	normal
C201901436.TMAP	0.851701722	normal	normal
C201901480X.TMAP	0.696023578	normal	normal
C201905676.TMAP	0.94856211	normal	normal
C201905278.TMAP	0.98314355	normal	normal
C201909509.TMAP	0.972722967	normal	normal
C201900988X.TMAP	0.715133282	normal	normal
C201903954.TMAP	0.939675506	normal	normal
C201902588.TMAP	0.878558974	normal	normal
C201901802.TMAP	0.731477361	lsil	normal
C201620851_xian.kfb	0.515328401	asc	normal
C201712462.kfb	0.971706895	normal	normal
C201906055_xian.TMAP	0.98775703	normal	normal
C201904112.TMAP	0.975003513	normal	normal
C201905673.TMAP	0.988559877	normal	normal
C201801993.kfb	0.808877719	normal	normal
C201905795.TMAP	0.781937042	normal	normal
C201901828.TMAP	0.967082695	normal	normal
C201911261_CC.TMAP	0.88433359	normal	normal
C201908079.TMAP	0.94906284	normal	normal
C201904911.TMAP	0.920997497	normal	normal
C201903970.kfb	0.547411251	asc	normal
C201904606.kfb	0.940098288	normal	normal
C201902457.TMAP	0.579032945	asc	normal
C201712627.kfb	0.562168012	asc	normal
C201901283X.TMAP	0.98196553	normal	normal
C201905389.TMAP	0.748196543	normal	normal
C201901853X.TMAP	0.941174316	normal	normal
C201720677.kfb	0.868186445	normal	normal
C201901757.TMAP	0.786440246	normal	normal
C201901716.TMAP	0.865501933	normal	normal
C201712544.kfb	0.487358744	asc	normal
C201909475.TMAP	0.985710151	normal	normal
C201906971.TMAP	0.976803091	normal	normal
C201728244.kfb	0.764621556	normal	normal
C201901852X.TMAP	0.958363214	normal	normal
C201720631.kfb	0.790256541	normal	normal
C201901544X.TMAP	0.980394029	normal	normal
C201716405.kfb	0.777198989	normal	normal
C201615460_xian.kfb	0.662698326	normal	normal
C201905347.TMAP	0.858025239	normal	normal
C201801627.kfb	0.74538368	normal	normal
C201907466.TMAP	0.87797176	normal	normal
C201723694_xian.kfb	0.6543075	normal	normal
V201801683LSIL.tif	0.948582574	lsil	normal
C201902644.TMAP	0.836123298	normal	normal
L202006475.TMAP	0.653598567	normal	normal
C201904887.TMAP	0.895582039	normal	normal
C201903369.TMAP	0.950667174	normal	normal
C201902605.TMAP	0.688073081	normal	normal
C201909423.TMAP	0.847659884	normal	normal
C201905762.TMAP	0.817411464	normal	normal
C201905616.TMAP	0.931855863	normal	normal
C201905834.TMAP	0.985277196	normal	normal
C201902918.kfb	0.912671216	normal	normal
C201905917.TMAP	0.901272481	normal	normal
C201901702.TMAP	0.987574206	normal	normal
C201720627.kfb	0.592247002	asc	normal
C201802058.kfb	0.846331999	normal	normal
C201901830.TMAP	0.987622194	normal	normal
C201801626.kfb	0.687799844	normal	normal
C201903383.TMAP	0.986819934	normal	normal
C201908004.TMAP	0.976771536	normal	normal
C201901876.TMAP	0.409916452	asc	normal
C201906631.TMAP	0.976058627	normal	normal
C201909416_A.TMAP	0.933493202	normal	normal
C201901333X.TMAP	0.919854432	normal	normal
C201909609.TMAP	0.917266191	normal	normal
C201904851.TMAP	0.936890936	normal	normal
C201902221X.kfb	0.924658409	normal	normal
C201624627_xian.kfb	0.70397495	normal	normal
C201622207_xian.kfb	0.386446979	asc	normal
C201720820.kfb	0.560928693	asc	normal
C201913129.TMAP	0.940806687	normal	normal
C201801878.kfb	0.746691045	normal	normal
C201909453.TMAP	0.956276547	normal	normal
C201705606_xian.kfb	0.945410932	normal	normal
C201901354.TMAP	0.938462124	normal	normal
C201618878_xian.kfb	0.97445006	normal	normal
C201902602.TMAP	0.984586615	normal	normal
C201913108.TMAP	0.943452293	normal	normal
C201903438.kfb	0.476399149	asc	normal
C201902446.TMAP	0.825155282	normal	normal
C201901685.TMAP	0.970444683	normal	normal
C201903296.kfb	0.859648632	normal	normal
C201903994_N.kfb	0.73052682	normal	normal
C201901708.TMAP	0.630279469	normal	normal
C201900921X.TMAP	0.706368588	normal	normal
C201903302.kfb	0.912248684	normal	normal
C201716374.kfb	0.648728927	normal	normal
C201903993.kfb	0.519799448	asc	normal
C201903793.TMAP	0.864668228	normal	normal
C201901450X.kfb	0.704264835	normal	normal
C201909230.TMAP	0.960276489	normal	normal
C201902249X.TMAP	0.968314229	normal	normal
C201801566_A.kfb	0.75641976	normal	normal
C201901019X.TMAP	0.874095261	normal	normal
C201616699.kfb	0.583169476	asc	normal
L202001169.TMAP	0.444467037	asc	normal
C201904116.TMAP	0.972372946	normal	normal
B2000504.TMAP	0.462289515	asc	normal
C201802034.kfb	0.906165596	normal	normal
C201712863.kfb	0.982364405	normal	normal
C201712825.kfb	0.531277247	asc	normal
C201901475X.TMAP	0.985838067	normal	normal
C201909576.TMAP	0.925446888	normal	normal
C201901241.TMAP	0.974552848	normal	normal
C201908563.TMAP	0.896104275	normal	normal
C201904115.TMAP	0.975631722	normal	normal
C201900980X.TMAP	0.925950292	normal	normal
C201900962X.TMAP	0.884427124	normal	normal
C201711731_xian.kfb	0.967358043	normal	normal
C201720528.kfb	0.474241198	asc	normal
C201901245.TMAP	0.981264646	normal	normal
C201901468X.TMAP	0.977569879	normal	normal
C201809654_A.kfb	0.814130771	normal	normal
C201716386.kfb	0.396298178	asc	normal
V202001105.TMAP	0.731131701	normal	normal
C201716623.kfb	0.913233464	normal	normal
C201903386.TMAP	0.715764879	normal	normal
C201909533.TMAP	0.904560804	normal	normal
C201903961.TMAP	0.89574575	normal	normal
C201901588X.TMAP	0.927785371	normal	normal
C201908060.TMAP	0.914940276	normal	normal
V202001011.TMAP	0.755684249	normal	normal
C201902450.TMAP	0.884432428	normal	normal
L202001155.TMAP	0.511681349	asc	normal
C201905941.TMAP	0.946611103	normal	normal
C201721070.kfb	0.612239189	normal	normal
L202001592.kfb	0.781687697	normal	normal
C201905948.TMAP	0.966235672	normal	normal
C201903243.TMAP	0.964857676	normal	normal
C201905047.TMAP	0.984008436	normal	normal
C201904438.TMAP	0.974963587	normal	normal
C201727971.kfb	0.78554436	normal	normal
C201901341.TMAP	0.98405839	normal	normal
C201904658.TMAP	0.984497214	normal	normal
C201905189.kfb	0.829716023	normal	normal
C201903273.TMAP	0.815722022	normal	normal
C201716446.kfb	0.56798343	asc	normal
C201903390.TMAP	0.734863096	normal	normal
C201801944.kfb	0.594211898	asc	normal
C201905837.TMAP	0.899811746	normal	normal
C201907432.TMAP	0.751277653	normal	normal
C201901845X.kfb	0.72595803	lsil	normal
C201902000.TMAP	0.732600292	normal	normal
C201902628.TMAP	0.973956654	normal	normal
C201901761.TMAP	0.695962198	normal	normal
C201905928.TMAP	0.955296676	normal	normal
C201904283.TMAP	0.964320944	normal	normal
C201727835.kfb	0.951306839	normal	normal
C201904580.TMAP	0.983830996	normal	normal
C201712938.kfb	0.811536664	normal	normal
C201909294.TMAP	0.906367246	normal	normal
C201723943_xian.kfb	0.988755378	normal	normal
C201903395.TMAP	0.835663625	normal	normal
C201902250X.TMAP	0.972975416	normal	normal
C201700623.kfb	0.802595764	normal	normal
C201904101.TMAP	0.936268992	normal	normal
V202001061.TMAP	0.747647513	normal	normal
C201702325_xian.kfb	0.732640932	lsil	normal
C201902553.TMAP	0.704126312	lsil	normal
V202000906.TMAP	0.966906066	normal	normal
C201718228_HSV.kfb	0.959976883	normal	normal
C201901694_xian.TMAP	0.793782364	normal	normal
C201901337.TMAP	0.775286972	normal	normal
C201801722.kfb	0.838847151	normal	normal
C201903635.TMAP	0.888322428	normal	normal
C201906150.TMAP	0.892103591	normal	normal
C201901077X.TMAP	0.913933454	normal	normal
C201903650_yan.TMAP	0.884964483	normal	normal
C201720502.kfb	0.602998041	normal	normal
C201900035.TMAP	0.933650209	normal	normal
C201903979.kfb	0.873339413	normal	normal
C201901679X.TMAP	0.77836751	normal	normal
C201902086.TMAP	0.921918685	normal	normal
C201720671.kfb	0.552845516	asc	normal
C201902492.TMAP	0.950076821	normal	normal
C201720665.kfb	0.931112067	normal	normal
C201904359.kfb	0.640219026	normal	normal
C201901883X.TMAP	0.867635041	normal	normal
C201901243.TMAP	0.785764546	normal	normal
C201619758_xian.kfb	0.460163138	asc	normal
C201900961X.TMAP	0.808119907	normal	normal
C201906659.TMAP	0.857921023	normal	normal
C201902472.TMAP	0.946065653	normal	normal
C201903413_yan.TMAP	0.811178636	normal	normal
C201906304X_A.TMAP	0.980909267	normal	normal
C201901015X.TMAP	0.913084655	normal	normal
C201909478.TMAP	0.881148185	normal	normal
C201901189X.TMAP	0.846179131	normal	normal
C201802057.kfb	0.691499667	normal	normal
C201901995.TMAP	0.969341129	normal	normal
C201712828.kfb	0.668241838	normal	normal
C201903429.kfb	0.90047021	normal	normal
C201801695.kfb	0.698466414	normal	normal
C201801943.kfb	0.631447105	normal	normal
C201716345.kfb	0.547651962	asc	normal
C201906644.TMAP	0.974238066	normal	normal
C201908083.TMAP	0.659784245	normal	normal
C201720355.kfb	0.619637657	normal	normal
L201912903_A.TMAP	0.366663782	asc	normal
C201901763.TMAP	0.964842877	normal	normal
C201802001.kfb	0.737467133	lsil	normal
C201903846.TMAP	0.955027821	normal	normal
C201720485.kfb	0.640392043	normal	normal
C201913117.TMAP	0.884208687	normal	normal
C201905187.kfb	0.625758808	normal	normal
C201903775.TMAP	0.947010299	normal	normal
C201905031.TMAP	0.915440167	normal	normal
C201905260.TMAP	0.988331267	normal	normal
C201904728.kfb	0.519838778	asc	normal
C201902241.TMAP	0.885954275	normal	normal
C201720366.kfb	0.562429931	asc	normal
C201901497.TMAP	0.972559905	normal	normal
C201903917.TMAP	0.761448778	normal	normal
C201904323.kfb	0.872367335	normal	normal
C201904463.TMAP	0.967438494	normal	normal
C201720554.kfb	0.956221407	normal	normal
C201913127.TMAP	0.934250288	normal	normal
C201905088.TMAP	0.97157121	normal	normal
C201720656.kfb	0.77402201	normal	normal
C201900943X.TMAP	0.898659286	normal	normal
C201902085X.TMAP	0.816298543	normal	normal
C201904347.kfb	0.664404215	normal	normal
C201902111.TMAP	0.989543808	normal	normal
C201909267.TMAP	0.835865242	normal	normal
C201905694.TMAP	0.934401676	normal	normal
C201900952X.TMAP	0.581080854	asc	normal
C201905262.TMAP	0.985854844	normal	normal
C201904092.kfb	0.961415693	normal	normal
C201700680.kfb	0.759073416	normal	normal
C201903240.TMAP	0.9273031	normal	normal
C201901407X.TMAP	0.390995395	asc	normal
C201712994.kfb	0.862729377	normal	normal
C201905686.TMAP	0.982049359	normal	normal
C201902199.TMAP	0.975327121	normal	normal
C201904926.TMAP	0.976328646	normal	normal
C201901186X.TMAP	0.94875012	normal	normal
C201902498.TMAP	0.889720594	normal	normal
C201902821.TMAP	0.966368975	normal	normal
C201901773X.TMAP	0.952283848	normal	normal
C201725121_xian.kfb	0.956034193	normal	normal
C201720377.kfb	0.665837467	normal	normal
C201902762.TMAP	0.904786537	normal	normal
C201905170.kfb	0.945635839	normal	normal
L202001565.kfb	0.851809988	normal	normal
C201906161.TMAP	0.95806353	normal	normal
C201902084.TMAP	0.95183976	normal	normal
C201909213.TMAP	0.964682011	normal	normal
C201905350.TMAP	0.821594505	normal	normal
C201807525_A.kfb	0.796407404	normal	normal
C201625274_xian.kfb	0.889727218	normal	normal
C201902954.kfb	0.893293907	normal	normal
C201901851X.TMAP	0.982907497	normal	normal
C201904937.TMAP	0.695463997	normal	normal
V202002695.TMAP	0.84850794	normal	normal
C201908043.TMAP	0.911591204	normal	normal
C201624609_xian.kfb	0.801982435	normal	normal
C201802099.kfb	0.527998869	asc	normal
C201716626.kfb	0.69213688	normal	normal
C201904608.kfb	0.892392496	normal	normal
C201901355.TMAP	0.869262633	normal	normal
C201905780.TMAP	0.77036985	normal	normal
C201902124.TMAP	0.914513201	normal	normal
C201901105X.TMAP	0.941192005	normal	normal
C201901269X.TMAP	0.72326737	normal	normal
C201802045.kfb	0.781994951	normal	normal
C201912839.TMAP	0.82717369	normal	normal
C201905157.kfb	0.665592935	normal	normal
C201905674.TMAP	0.973908174	normal	normal
C201801656.kfb	0.918679953	normal	normal
C201901472.TMAP	0.910539642	normal	normal
C201908020.TMAP	0.958128938	normal	normal
C201901069X.TMAP	0.971844827	normal	normal
C201900031.TMAP	0.966371552	normal	normal
C201905945.TMAP	0.932477564	normal	normal
L202001530.kfb	0.907347432	normal	normal
C201904220.TMAP	0.987783489	normal	normal
C201905277.TMAP	0.966661479	normal	normal
C201901737X_xian.kfb	0.873018294	normal	normal
C201902259.TMAP	0.985376515	normal	normal
C201901331X.TMAP	0.929764145	normal	normal
C201905876.TMAP	0.880086451	normal	normal
C201908097.TMAP	0.988826254	normal	normal
C201901355X.TMAP	0.955209814	normal	normal
C201904797.TMAP	0.905797314	normal	normal
C201906319.TMAP	0.94403274	normal	normal
C201720623.kfb	0.487847273	asc	normal
C201720925.kfb	0.880407282	normal	normal
C201901888X.TMAP	0.953205232	normal	normal
V202000993.TMAP	0.743162933	normal	normal
C201903467_yan.TMAP	0.528638154	asc	normal
C201912971.TMAP	0.964509975	normal	normal
C201902172X.TMAP	0.939482542	normal	normal
C201901379X.TMAP	0.961641007	normal	normal
C201906324.TMAP	0.713838381	normal	normal
C201904831.TMAP	0.943150533	normal	normal
C201902282X.TMAP	0.965860149	normal	normal
C201909270.TMAP	0.8105674	normal	normal
C201902912.kfb	0.806307387	normal	normal
C201905345.TMAP	0.958232095	normal	normal
C201720887.kfb	0.848057558	normal	normal
C201903832.TMAP	0.931807615	normal	normal
C201905989_xian.TMAP	0.984949245	normal	normal
C201902225.TMAP	0.91102448	normal	normal
C201700845_xian.kfb	0.592246859	asc	normal
C201902124X.TMAP	0.578971948	asc	normal
C201903916.TMAP	0.415322713	asc	normal
C201904839.TMAP	0.982699648	normal	normal
C201901745.TMAP	0.716623063	normal	normal
C201902176.TMAP	0.986372523	normal	normal
C201903115.TMAP	0.957417731	normal	normal
C201902001X.TMAP	0.921975303	normal	normal
C201902143.TMAP	0.931952666	normal	normal
C201904297.TMAP	0.978007863	normal	normal
C201901165X.TMAP	0.815399158	normal	normal
C201903810.TMAP	0.972399914	normal	normal
C201901901.TMAP	0.963222318	normal	normal
C201904235.TMAP	0.940975479	normal	normal
C201902955.kfb	0.820948217	normal	normal
C201716275.kfb	0.764966666	normal	normal
C201905621.TMAP	0.970203551	normal	normal
C201903238.TMAP	0.959257552	normal	normal
C201712611.kfb	0.773558091	normal	normal
C201720410_xian.kfb	0.700577426	normal	normal
C201906913.TMAP	0.742940492	normal	normal
C201901980.TMAP	0.976696903	normal	normal
C201905895.TMAP	0.763632981	normal	normal
C201901386.TMAP	0.969939963	normal	normal
C201909263.TMAP	0.887437766	normal	normal
C201905072.TMAP	0.962484776	normal	normal
V202000897.TMAP	0.789874552	normal	normal
B2000489.TMAP	0.489791414	asc	normal
C201728291.kfb	0.877333632	normal	normal
C201903291.kfb	0.870638222	normal	normal
C201909246.TMAP	0.92431163	normal	normal
C201903287.kfb	0.844961888	normal	normal
C201904126.TMAP	0.8177599	normal	normal
C201721048.kfb	0.620348789	normal	normal
C201721022.kfb	0.853099876	normal	normal
C201912960.TMAP	0.681872732	normal	normal
C201903642.TMAP	0.933915339	normal	normal
C201716494.kfb	0.700760618	normal	normal
C201903432.kfb	0.974617425	normal	normal
C201901753.TMAP	0.50837342	asc	normal
C201903785.TMAP	0.899738978	normal	normal
C201901877X.TMAP	0.943273223	normal	normal
C201720915.kfb	0.769717558	normal	normal
C201900046.TMAP	0.704793246	normal	normal
C201909234.TMAP	0.898881443	normal	normal
C201720519.kfb	0.730402606	normal	normal
C201901799X.TMAP	0.958797214	normal	normal
C201905098.TMAP	0.975190851	normal	normal
C201903445.kfb	0.920640305	normal	normal
C201912986.TMAP	0.95095808	normal	normal
C201906376.TMAP	0.90451575	normal	normal
C201904721.kfb	0.503994371	asc	normal
C201904651.TMAP	0.65290465	normal	normal
C201903925.TMAP	0.556025086	asc	normal
C201904121.TMAP	0.914839705	normal	normal
C201716328.kfb	0.851416148	normal	normal
C201712969.kfb	0.755120628	normal	normal
C201716592.kfb	0.63490789	lsil	normal
C201709323.kfb	0.446557777	asc	normal
C201901662.TMAP	0.83483054	normal	normal
C201716511.kfb	0.941618546	normal	normal
C1700266_xian.kfb	0.863678536	normal	normal
C201904267.TMAP	0.976905855	normal	normal
C201909482.TMAP	0.828462046	normal	normal
C201901587.TMAP	0.582074733	asc	normal
C201901110X.TMAP	0.846289325	normal	normal
C201905715.TMAP	0.902388166	normal	normal
C201904436.TMAP	0.973278231	normal	normal
C201901774X.TMAP	0.905513628	normal	normal
C201702177_xian.kfb	0.452928056	asc	normal
C201901664.TMAP	0.865589626	normal	normal
C201904094.kfb	0.808777885	normal	normal
C201728223.kfb	0.707456933	normal	normal
C201904776.kfb	0.391647798	asc	normal
C201905821.TMAP	0.958693451	normal	normal
C201908090.TMAP	0.964093226	normal	normal
C201905829.TMAP	0.985359491	normal	normal
C201901025X.TMAP	0.879983081	normal	normal
C201906339.TMAP	0.878654449	normal	normal
C201905865.TMAP	0.953167805	normal	normal
C201903686.TMAP	0.845127391	normal	normal
C201905155.kfb	0.97554678	normal	normal
C201901584X.TMAP	0.942423283	normal	normal
C201901085X.TMAP	0.944569103	normal	normal
C201904006.kfb	0.966326713	normal	normal
C201903440.kfb	0.805681749	normal	normal
C201727972.kfb	0.716914125	normal	normal
C201728231.kfb	0.704091208	normal	normal
C201712903.kfb	0.863853394	normal	normal
C201902373.kfb	0.980256104	normal	normal
C201909435.TMAP	0.867956701	normal	normal
C201909220.TMAP	0.856098065	normal	normal
C201901942X.TMAP	0.986247683	normal	normal
C201907764.TMAP	0.935990059	normal	normal
C201903293.kfb	0.771473087	normal	normal
C201901543X.TMAP	0.775718871	normal	normal
C201903999.kfb	0.973052632	normal	normal
C201721052.kfb	0.785853745	normal	normal
C201620901_xian.kfb	0.427602083	asc	normal
C201907427.TMAP	0.984950408	normal	normal
C201903290.kfb	0.965388911	normal	normal
C201904924.TMAP	0.977098488	normal	normal
C201901867X.TMAP	0.980341313	normal	normal
C1700075.kfb	0.658994457	normal	normal
C201906081.TMAP	0.903087865	normal	normal
C201901650.TMAP	0.926003438	normal	normal
C201901419.TMAP	0.755988046	normal	normal
C201902134.TMAP	0.987390664	normal	normal
C201902111X.TMAP	0.436535628	asc	normal
C201902263X.TMAP	0.97067186	normal	normal
C201800463_A.kfb	0.930445259	normal	normal
C201901220X.TMAP	0.976263846	normal	normal
C201902504.TMAP	0.616430947	normal	normal
C201903397.TMAP	0.838908434	normal	normal
B2000496.TMAP	0.57932348	asc	normal
C201903425.TMAP	0.922229535	normal	normal
C201901246X.TMAP	0.961442668	normal	normal
C201905193.kfb	0.844273228	normal	normal
C201902835.TMAP	0.884527447	normal	normal
C1700489_xian.kfb	0.696858535	normal	normal
C201901759.TMAP	0.963513819	normal	normal
C201620839_xian.kfb	0.559512104	asc	normal
C201903906.TMAP	0.937138055	normal	normal
C201906672.TMAP	0.970482925	normal	normal
C201903774.TMAP	0.971201658	normal	normal
C201720481.kfb	0.758533306	normal	normal
C201903627.TMAP	0.866293663	normal	normal
C201906641.TMAP	0.988637652	normal	normal
C201904676.kfb	0.599280993	asc	normal
C201725409_xian.kfb	0.749996551	normal	normal
C201904070.kfb	0.924290315	normal	normal
C201901301X.TMAP	0.981294812	normal	normal
C201901649X.kfb	0.867932661	normal	normal
C201905004.TMAP	0.984412816	normal	normal
C201901458X.TMAP	0.854294217	normal	normal
C201905174.kfb	0.784752036	normal	normal
C201901378X.TMAP	0.868359248	normal	normal
C201728276.kfb	0.953987436	normal	normal
C201716397.kfb	0.876480922	normal	normal
C201902274X.TMAP	0.87491373	normal	normal
C201902208X.TMAP	0.966246599	normal	normal
C201904493.TMAP	0.968610909	normal	normal
C201900919X.TMAP	0.772025725	normal	normal
C201909463.TMAP	0.87401505	normal	normal
C201903316.TMAP	0.778104372	normal	normal
C201906058.TMAP	0.961411934	normal	normal
C201623206_xian.kfb	0.451807378	asc	normal
C201905370.TMAP	0.918140141	normal	normal
C201903844.TMAP	0.964692964	normal	normal
C201712901.kfb	0.896635961	normal	normal
C201903652.TMAP	0.988787295	normal	normal
C201801979.kfb	0.423062208	asc	normal
C201901637X.TMAP	0.934578808	normal	normal
C201903203.TMAP	0.808053779	normal	normal
V202001009.TMAP	0.834218441	normal	normal
C201714796_N.kfb	0.800691367	normal	normal
C201901550.TMAP	0.981339565	normal	normal
C201704664.kfb	0.593031962	asc	normal
C201901469X.TMAP	0.971334508	normal	normal
C201901982.TMAP	0.966836447	normal	normal
C201901463X.TMAP	0.882961884	normal	normal
C201901821.TMAP	0.897849327	normal	normal
C201901868X.TMAP	0.890885094	normal	normal
C201904640.TMAP	0.986437519	normal	normal
C201720492.kfb	0.325674118	asc	normal
C201903430.kfb	0.688323553	normal	normal
C201900003.TMAP	0.960989061	normal	normal
C201908032.TMAP	0.983849511	normal	normal
C201800381_A.kfb	0.545227753	asc	normal
C201904736_yan.kfb	0.94775225	normal	normal
C201904832.TMAP	0.93859661	normal	normal
C201902015.TMAP	0.876326421	normal	normal
C201901617.TMAP	0.851772576	normal	normal
C201909271.TMAP	0.851002228	normal	normal
V202001040.TMAP	0.881356573	normal	normal
C201904482.TMAP	0.91050054	normal	normal
C201720670.kfb	0.820974286	normal	normal
B2001241.TMAP	0.958809739	normal	normal
C201905173_yan.kfb	0.847532434	normal	normal
C201904622.kfb	0.731715047	normal	normal
C201906662.TMAP	0.887050717	normal	normal
C201909591.TMAP	0.951604872	normal	normal
C201901462.TMAP	0.734822229	normal	normal
C201715236_A.kfb	0.614361499	normal	normal
C201903443.kfb	0.935902594	normal	normal
C201713244.kfb	0.779301588	normal	normal
C201901780.TMAP	0.861805345	normal	normal
C201720702.kfb	0.783783503	normal	normal
C201620462_xian.kfb	0.544163881	asc	normal
C201720718.kfb	0.52536306	asc	normal
C201905776.TMAP	0.961995087	normal	normal
C201906972.TMAP	0.983504309	normal	normal
C201728284.kfb	0.772601566	normal	normal
C201720637.kfb	0.880264693	normal	normal
C201901789X.TMAP	0.990440825	normal	normal
C201907464.TMAP	0.908899	normal	normal
C201903297.kfb	0.414257974	asc	normal
C201713128.kfb	0.786045415	normal	normal
C201901707.TMAP	0.862495762	normal	normal
C201908063.TMAP	0.979342746	normal	normal
C201901574.TMAP	0.776047574	normal	normal
C201901695.TMAP	0.962404661	normal	normal
C201903139_yan.TMAP	0.907106994	normal	normal
C201901946X.TMAP	0.943044011	normal	normal
C201801712.kfb	0.626780575	normal	normal
C201728062.kfb	0.802078503	normal	normal
C201721051.kfb	0.959946784	normal	normal
C201902947.kfb	0.404357257	asc	normal
C201904910.TMAP	0.973301295	normal	normal
C201905899.TMAP	0.933974362	normal	normal
C201720491.kfb	0.8894511	normal	normal
C201904677.kfb	0.87854888	normal	normal
C201720359.kfb	0.828824069	normal	normal
C201900075.TMAP	0.778377339	normal	normal
L202001198.TMAP	0.55918889	asc	normal
C201902011X.TMAP	0.730647832	normal	normal
C201903584_A.TMAP	0.734475624	normal	normal
C201903938.TMAP	0.857597582	normal	normal
C201901410X.TMAP	0.978881304	normal	normal
C201905075.TMAP	0.977843262	normal	normal
C201901630.TMAP	0.955420132	normal	normal
L202001479.kfb	0.633904916	normal	normal
C201905051.TMAP	0.891252829	normal	normal
C201725380_xian.kfb	0.703991564	normal	normal
C201720961.kfb	0.932251607	normal	normal
C201902660.TMAP	0.895174825	normal	normal
C201704354.kfb	0.403965113	asc	normal
C201902424.kfb	0.932307242	normal	normal
C201901843.TMAP	0.922150456	normal	normal
C201900973X.TMAP	0.880186003	normal	normal
C201728091.kfb	0.926915576	normal	normal
C201905040.TMAP	0.47063768	asc	normal
C201904683.kfb	0.828911028	normal	normal
C201904727.kfb	0.919202627	normal	normal
C201901522.TMAP	0.646313138	normal	normal
C201905641.TMAP	0.873498894	normal	normal
C201901298X.TMAP	0.921890971	normal	normal
C201901611.TMAP	0.809561539	normal	normal
L202001596.kfb	0.708265995	normal	normal
C201907453.TMAP	0.90797332	normal	normal
C201901352X.TMAP	0.945324279	normal	normal
L202001506.kfb	0.886547002	normal	normal
C201901948X.TMAP	0.828031619	normal	normal
C201801901.kfb	0.574166708	asc	normal
C201904929.TMAP	0.975437123	normal	normal
C201902090X.TMAP	0.983962498	normal	normal
C201801967.kfb	0.76103795	normal	normal
C201905659.TMAP	0.933207722	normal	normal
C201905393.TMAP	0.808451274	normal	normal
V202001118.kfb	0.782153343	normal	normal
C201903845.TMAP	0.96934428	normal	normal
V202000998.TMAP	0.869730407	normal	normal
C201901221X.TMAP	0.838639762	normal	normal
C201901549.TMAP	0.98105636	normal	normal
C201901635X.TMAP	0.951449364	normal	normal
C1700074.kfb	0.617859023	normal	normal
C201716433_A.kfb	0.447998018	asc	normal
C201903289.kfb	0.854126056	normal	normal
C201902661.TMAP	0.959624101	normal	normal
C201903517_yan.TMAP	0.972201574	normal	normal
L202006610.TMAP	0.537444613	asc	normal
C201903883.kfb	0.767323781	lsil	normal
C201907468.TMAP	0.7345128	normal	normal
C201903988.kfb	0.964089578	normal	normal
C201801649.kfb	0.925877732	normal	normal
C201702486_xian.kfb	0.666533729	normal	normal
C201900072.TMAP	0.969258683	normal	normal
C201618608_xian.kfb	0.851844268	normal	normal
C201907441.TMAP	0.848182356	normal	normal
C201903936.TMAP	0.364536404	asc	normal
C201720837.kfb	0.829306446	normal	normal
C201905765.TMAP	0.985479817	normal	normal
C201903052X_A.TMAP	0.970147317	normal	normal
C201906105.TMAP	0.945793781	normal	normal
C201904059_M.kfb	0.641621051	normal	normal
C201903700.TMAP	0.814647815	normal	normal
C201904675.kfb	0.899120517	normal	normal
C201906330.TMAP	0.870840119	normal	normal
C201904377.kfb	0.939141145	normal	normal
V202001004.TMAP	0.894126121	normal	normal
L202001122.TMAP	0.676017803	normal	normal
C201901781X.TMAP	0.442075378	asc	normal
C201903424.TMAP	0.933266356	normal	normal
L202001483.kfb	0.864582687	normal	normal
C201901837.TMAP	0.982119134	normal	normal
B2000501.TMAP	0.972550723	normal	normal
C201902502.TMAP	0.769531736	normal	normal
C201904563.TMAP	0.852940071	normal	normal
C201721019.kfb	0.805740223	normal	normal
C201802101.kfb	0.859823198	normal	normal
C201907425.TMAP	0.321107563	asc	normal
C201903434.kfb	0.847952522	normal	normal
C201907580.TMAP	0.938513164	normal	normal
C201903207.TMAP	0.906992307	normal	normal
C201720526.kfb	0.505942931	asc	normal
C201903505.TMAP	0.959455286	normal	normal
C201712592_A.kfb	0.786988915	normal	normal
C201716463.kfb	0.883437852	normal	normal
C201720720.kfb	0.782415898	normal	normal
C201713113.kfb	0.81778129	normal	normal
C201905949.TMAP	0.862721484	normal	normal
C201716221.kfb	0.501020616	asc	normal
C201906688.TMAP	0.933783996	normal	normal
C201901409.TMAP	0.773129559	normal	normal
C201904532.TMAP	0.915975401	normal	normal
C201720361.kfb	0.568197992	asc	normal
C201902325.TMAP	0.947013098	normal	normal
C201712746.kfb	0.846814243	normal	normal
C201901869.TMAP	0.940182407	normal	normal
C201702997_xian.kfb	0.567134625	asc	normal
C201904774.kfb	0.652776088	normal	normal
C201621731_xian.kfb	0.757078491	normal	normal
C201903747.kfb	0.954390685	normal	normal
C201901718.TMAP	0.945708117	normal	normal
C201901672.TMAP	0.440322838	asc	normal
C201905617X_A.TMAP	0.932567541	normal	normal
C201903042.TMAP	0.943913988	normal	normal
C201802095.kfb	0.462524691	asc	normal
C201721068.kfb	0.661904574	normal	normal
C201904885.TMAP	0.937585441	normal	normal
C201803036_A.kfb	0.804463569	normal	normal
C201624572_xian.kfb	0.886895877	normal	normal
C201907435.TMAP	0.684856898	normal	normal
C201901472X.TMAP	0.617314335	normal	normal
C201720349.kfb	0.461430472	asc	normal
C201905012.TMAP	0.796175978	normal	normal
C201903032.TMAP	0.890754164	normal	normal
C201909454_xian.TMAP	0.971667442	normal	normal
C201907636.TMAP	0.893674513	normal	normal
C201905925.TMAP	0.965525209	normal	normal
C201905934.TMAP	0.657083404	normal	normal
C201900036.TMAP	0.923397247	normal	normal
C201904886.TMAP	0.984219454	normal	normal
C201716218.kfb	0.876940328	normal	normal
C201903823.TMAP	0.667208801	normal	normal
C201902667_xian.TMAP	0.739843284	normal	normal
C201901888.TMAP	0.784081858	normal	normal
C201905222.TMAP	0.884451014	normal	normal
C201712459.kfb	0.425302923	asc	normal
C201902459.TMAP	0.865260619	normal	normal
C201902027.TMAP	0.949115213	normal	normal
C201903913.TMAP	0.506075631	asc	normal
C201903244.TMAP	0.935401317	normal	normal
C201902180.TMAP	0.879630849	normal	normal
C201903965.TMAP	0.947756411	normal	normal
C201906969.TMAP	0.960764852	normal	normal
C201713763.kfb	0.446696236	asc	normal
C201723903_N.kfb	0.721643942	normal	normal
C201720530.kfb	0.580477533	asc	normal
C201721035.kfb	0.788035435	normal	normal
C201720842.kfb	0.69954971	normal	normal
C201700627.kfb	0.903494401	normal	normal
C201901195X.TMAP	0.978119965	normal	normal
C201712779.kfb	0.933075095	normal	normal
C201902461.kfb	0.907433272	normal	normal
C201909546_A.TMAP	0.530675453	asc	normal
C201906917.TMAP	0.982115695	normal	normal
C201901078X.TMAP	0.96424307	normal	normal
L202001566.kfb	0.729040571	normal	normal
C201901619X.TMAP	0.914641497	normal	normal
C201909612.TMAP	0.958042431	normal	normal
C201900953X.TMAP	0.702754183	normal	normal
C201909262.TMAP	0.705307707	normal	normal
C201720382.kfb	0.847108994	normal	normal
C201904257.TMAP	0.384325021	asc	normal
C201721027.kfb	0.905058678	normal	normal
C201716172.kfb	0.82503609	normal	normal
C201803035_A.kfb	0.851703536	normal	normal
C201901605X.TMAP	0.631346849	normal	normal
C201901577.TMAP	0.640044652	lsil	normal
C201905180.kfb	0.881613961	normal	normal
C201905777.TMAP	0.950521343	normal	normal
C201728090.kfb	0.968712462	normal	normal
C201903094.TMAP	0.949623406	normal	normal
V202000990.TMAP	0.959239441	normal	normal
C201902403.kfb	0.764131538	normal	normal
C201903351.TMAP	0.829080581	normal	normal
C201901895.TMAP	0.968279467	normal	normal
C201902550.TMAP	0.927704308	normal	normal
C201903433.kfb	0.977767202	normal	normal
C201716342.kfb	0.873074295	normal	normal
C201903151.TMAP	0.974432472	normal	normal
C201904992.TMAP	0.982808035	normal	normal
C201802003.kfb	0.824940735	normal	normal
V201900019_A.TMAP	0.866755664	normal	normal
C201901012X.TMAP	0.76911627	normal	normal
C201905087.TMAP	0.924175652	normal	normal
C201904819.TMAP	0.954405688	normal	normal
C201905038.TMAP	0.954578114	normal	normal
C201901839.TMAP	0.427918622	asc	normal
C201901314X.TMAP	0.983695746	normal	normal
C201903225.TMAP	0.403324032	asc	normal
C201903470.TMAP	0.968267318	normal	normal
C201901846X.kfb	0.832229205	normal	normal
C201713097.kfb	0.742300172	normal	normal
C201902137.TMAP	0.873763371	normal	normal
C201903915.TMAP	0.933217498	normal	normal
C201902795.TMAP	0.808093958	normal	normal
C201906678.TMAP	0.952839334	normal	normal
C201903446.kfb	0.855752905	normal	normal
C201904229.TMAP	0.891265437	normal	normal
C201901795.TMAP	0.431573229	asc	normal
C201906131.TMAP	0.763062379	normal	normal
C201903523.TMAP	0.872162868	normal	normal
C201721046.kfb	0.742853832	normal	normal
L202001091.TMAP	0.4777692	asc	normal
C201905216.TMAP	0.973320115	normal	normal
C201901104X.TMAP	0.873579892	normal	normal
C201904127.TMAP	0.847711295	normal	normal
C201801725.kfb	0.712564722	normal	normal
C201902220X.kfb	0.720922606	normal	normal
C201905886.TMAP	0.927301917	normal	normal
C201903662.TMAP	0.956820346	normal	normal
C201902412.kfb	0.532776659	asc	normal
C201712865.kfb	0.984342764	normal	normal
C201801683.kfb	0.836589074	normal	normal
C201720495.kfb	0.831244334	normal	normal
C201901668.TMAP	0.810906135	normal	normal
C201903079.TMAP	0.878279817	normal	normal
C201903197.TMAP	0.811184502	normal	normal
C201912833.TMAP	0.954558963	normal	normal
C201902145.TMAP	0.950722222	normal	normal
C201903485.TMAP	0.891423282	normal	normal
C201906153.TMAP	0.970184211	normal	normal
C201901874.TMAP	0.945279347	normal	normal
C201712872.kfb	0.91204952	normal	normal
V202001006.TMAP	0.909034181	normal	normal
C201720768.kfb	0.818545737	normal	normal
C201904644.TMAP	0.963091254	normal	normal
C201800533_A.kfb	0.746139879	normal	normal
C201904470.TMAP	0.9461861	normal	normal
C201901147X.TMAP	0.922733918	normal	normal
C201712744.kfb	0.832046632	normal	normal
C201904635.kfb	0.833912536	normal	normal
C201901859X.TMAP	0.984163907	normal	normal
C201901242.TMAP	0.867080451	normal	normal
C201728222_A.kfb	0.743833345	normal	normal
C201901728.TMAP	0.945444959	normal	normal
L202001162.TMAP	0.460926226	asc	normal
C201909411.TMAP	0.93134015	normal	normal
C201720456.kfb	0.661587181	normal	normal
C201718345_A.kfb	0.882997649	normal	normal
C201902923.kfb	0.878856445	normal	normal
C201901851.TMAP	0.787992504	normal	normal
C201720639.kfb	0.71967726	normal	normal
C201912847.TMAP	0.85826017	normal	normal
C201905070.TMAP	0.853802708	normal	normal
C201905844.TMAP	0.936595078	normal	normal
C201901959.TMAP	0.605881375	normal	normal
C201903047.TMAP	0.92193816	normal	normal
C201903301.kfb	0.889376784	normal	normal
C201901808.TMAP	0.738398106	normal	normal
C201906944.TMAP	0.958305277	normal	normal
C201721045.kfb	0.989838426	normal	normal
C201621730_xian.kfb	0.835574154	normal	normal
C201905613.TMAP	0.969795483	normal	normal
C201901486X.TMAP	0.975029677	normal	normal
C201720471.kfb	0.971195717	normal	normal
C201909253.TMAP	0.977026088	normal	normal
L202006289.TMAP	0.610164225	normal	normal
C201903897.kfb	0.983905947	normal	normal
C201904817.TMAP	0.946730741	normal	normal
L202006755.TMAP	0.276877506	asc	normal
C201903849.TMAP	0.888085742	normal	normal
C201905845.TMAP	0.890017127	normal	normal
C201905270.TMAP	0.408970845	asc	normal
C201904045.TMAP	0.898506009	normal	normal
C201903594.TMAP	0.980312878	normal	normal
C201901646X.kfb	0.720067308	normal	normal
C201727840.kfb	0.860727529	normal	normal
C201902529.TMAP	0.885860901	normal	normal
C201712680.kfb	0.973567106	normal	normal
C201902830.TMAP	0.915343451	normal	normal
C201902318.TMAP	0.934448202	normal	normal
C201906034X_A.TMAP	0.551701978	asc	normal
C201901936_xian.TMAP	0.957693266	normal	normal
C201713145.kfb	0.960619589	normal	normal
C201905972.TMAP	0.36597474	asc	normal
C201903617.TMAP	0.983474166	normal	normal
C201901443.TMAP	0.436705251	asc	normal
C201902534.TMAP	0.59664202	asc	normal
C201902769.TMAP	0.914537568	normal	normal
C201904936.TMAP	0.431810553	asc	normal
C201902953.kfb	0.964564625	normal	normal
C201907354.TMAP	0.914918451	normal	normal
C201728289_xian.kfb	0.978419742	normal	normal
C201905257.TMAP	0.964119327	normal	normal
L202001127.TMAP	0.393602268	asc	normal
C201903441.kfb	0.776616564	normal	normal
C201906696.TMAP	0.938073698	normal	normal
C201905153.kfb	0.807959856	normal	normal
C201901950.TMAP	0.77080869	normal	normal
C201907404.TMAP	0.794647398	normal	normal
C201716594.kfb	0.869535034	normal	normal
C201901785X.TMAP	0.938255282	normal	normal
C201904551.TMAP	0.529758892	asc	normal
C201716297.kfb	0.928505107	normal	normal
C201701947.kfb	0.788093707	normal	normal
C201905639.TMAP	0.976033543	normal	normal
B2000555.kfb	0.82809359	normal	normal
L202001535.kfb	0.781100417	normal	normal
C201908021.TMAP	0.684927523	normal	normal
C201720537.kfb	0.682301633	normal	normal
C201905791.TMAP	0.877349705	normal	normal
C201901739.TMAP	0.90813793	normal	normal
C201909510.TMAP	0.982654151	normal	normal
C201724318_A.kfb	0.508847441	asc	normal
C201901284.TMAP	0.952983385	normal	normal
C201702175_xian.kfb	0.578521975	asc	normal
C201902385.TMAP	0.978066942	normal	normal
C201900941X.TMAP	0.80846634	normal	normal
C201902230.TMAP	0.906290011	normal	normal
C201900058.TMAP	0.729474244	normal	normal
L202006257.TMAP	0.899116281	normal	normal
C201807553_A.kfb	0.988581423	normal	normal
C201900067.TMAP	0.884657114	normal	normal
C201900987X.TMAP	0.95254919	normal	normal
C201909402_xian.TMAP	0.891623468	normal	normal
C201901656.TMAP	0.874894477	normal	normal
C201901432.TMAP	0.860306187	normal	normal
C201802147_A.kfb	0.638239176	normal	normal
C201622779_xian.kfb	0.654240145	normal	normal
L202001098.TMAP	0.590493035	asc	normal
C201801753.kfb	0.549087447	asc	normal
C1700073.kfb	0.744764654	normal	normal
C201728262.kfb	0.656593955	normal	normal
C201903235.TMAP	0.727794854	normal	normal
C201904883.TMAP	0.978016956	normal	normal
C201903480.TMAP	0.854599466	normal	normal
C201907531.TMAP	0.81103305	normal	normal
C201902046.TMAP	0.977272244	normal	normal
C201906921.TMAP	0.983413309	normal	normal
C201901378.TMAP	0.943508087	normal	normal
C201902324.TMAP	0.960259102	normal	normal
C201720524.kfb	0.917050864	normal	normal
C201909255.TMAP	0.969446444	normal	normal
C201901753X.TMAP	0.982856375	normal	normal
C201706172_xian.kfb	0.98322761	normal	normal
C201909538.TMAP	0.940782722	normal	normal
C201906627.TMAP	0.98622897	normal	normal
C201720664.kfb	0.981899422	normal	normal
C201903921.TMAP	0.689446898	normal	normal
C201901204X.TMAP	0.916880234	normal	normal
C201906674.TMAP	0.942027868	normal	normal
C201901508.TMAP	0.856084064	normal	normal
C201902229X.TMAP	0.762856686	normal	normal
C201906312.TMAP	0.947136111	normal	normal
C201908006.TMAP	0.864471308	normal	normal
L202001490.kfb	0.560079712	asc	normal
C201906140.TMAP	0.94523091	normal	normal
C201901732X.kfb	0.585502622	asc	normal
C201901940X.TMAP	0.904370739	normal	normal
C201904030.TMAP	0.952629935	normal	normal
C201903946.TMAP	0.960431664	normal	normal
C201720640.kfb	0.891071223	normal	normal
C201700721_xian.kfb	0.679777356	normal	normal
C201712816.kfb	0.875548644	normal	normal
C201902212.TMAP	0.738843559	normal	normal
C201903909.TMAP	0.660277733	normal	normal
C201904331.kfb	0.729560529	normal	normal
C201617123_L.kfb	0.503405061	asc	normal
C201902158X.kfb	0.81442021	normal	normal
C201716485.kfb	0.765796379	normal	normal
C201903069.TMAP	0.935669251	normal	normal
C201903254.TMAP	0.968857273	normal	normal
C201909214.TMAP	0.93186992	normal	normal
C201904456.TMAP	0.970767746	normal	normal
C201716312.kfb	0.88228562	normal	normal
C201619856_xian.kfb	0.916631672	normal	normal
V202000983.TMAP	0.711682827	normal	normal
C201717507_xian.kfb	0.813819534	normal	normal
C201902031.TMAP	0.957968921	normal	normal
C201720940.kfb	0.87493601	normal	normal
C201905013.TMAP	0.961551938	normal	normal
C201908066.TMAP	0.989749594	normal	normal
C201903871.kfb	0.891870555	normal	normal
C201908081_xian.TMAP	0.98379706	normal	normal
C201720697.kfb	0.848110979	normal	normal
C201720544.kfb	0.775694161	normal	normal
C201906612.TMAP	0.932428898	normal	normal
C201903878.kfb	0.947458682	normal	normal
C201809786_A.kfb	0.789612865	normal	normal
C201906338.TMAP	0.510508974	asc	normal
C201720757.kfb	0.655017488	normal	normal
C201713147.kfb	0.9043636	normal	normal
C201904296.TMAP	0.981398759	normal	normal
C201716384.kfb	0.448471765	asc	normal
C201901057X.TMAP	0.950664582	normal	normal
C201904271.TMAP	0.921398111	normal	normal
C201907982.TMAP	0.948184999	normal	normal
C201902525.TMAP	0.953036604	normal	normal
C201615852_xian.kfb	0.785940152	normal	normal
C201901633.TMAP	0.878551266	normal	normal
C201905202.TMAP	0.983168457	normal	normal
C201902117.TMAP	0.957140241	normal	normal
C201906967.TMAP	0.78745848	normal	normal
C201901726X.kfb	0.936373677	normal	normal
C201903713.TMAP	0.936856648	normal	normal
C201902277X.TMAP	0.949941915	normal	normal
C201901226X.TMAP	0.941465974	normal	normal
C201903174_xian.TMAP	0.801955733	normal	normal
C201720766.kfb	0.915516588	normal	normal
C201912997.TMAP	0.831557788	normal	normal
C201902072.TMAP	0.891569881	normal	normal
C201902453.TMAP	0.906720233	normal	normal
C201625598_xian.kfb	0.916317751	normal	normal
C201901393.TMAP	0.913696146	normal	normal
C201712907.kfb	0.736788087	normal	normal
C201902292.TMAP	0.631048196	lsil	normal
V202001106.TMAP	0.615594084	normal	normal
C201901537.TMAP	0.97872442	normal	normal
C201801942.kfb	0.768662586	normal	normal
C201903063.TMAP	0.970786411	normal	normal
C201901747X.TMAP	0.599219104	asc	normal
L201908989_A.TMAP	0.450186895	asc	normal
C201716383.kfb	0.342853188	asc	normal
C201720522.kfb	0.842401232	normal	normal
C201901364X.TMAP	0.95868202	normal	normal
C201902003.TMAP	0.723770052	normal	normal
C201716621.kfb	0.701385905	normal	normal
C201720759.kfb	0.78379919	normal	normal
C201904243.TMAP	0.847589722	normal	normal
C201728097.kfb	0.954349184	normal	normal
C201801670.kfb	0.751498427	normal	normal
L202001604.kfb	0.485206783	asc	normal
C201901755X.TMAP	0.711660496	normal	normal
C201901801.TMAP	0.815862975	normal	normal
C201903715.kfb	0.532750507	asc	normal
C201712807.kfb	0.716313212	normal	normal
C201906991.TMAP	0.90862901	normal	normal
C201901717.TMAP	0.794084632	normal	normal
C201716616.kfb	0.93191577	normal	normal
C201904573.TMAP	0.720707126	normal	normal
C201903286.kfb	0.948585744	normal	normal
C201904535.TMAP	0.983736254	normal	normal
C201903126.TMAP	0.963325342	normal	normal
C201904057.kfb	0.352212736	asc	normal
C201904496.TMAP	0.803580713	normal	normal
C201901431.TMAP	0.708874756	normal	normal
C201902059.TMAP	0.915623016	normal	normal
C201903279_yan.TMAP	0.864616524	normal	normal
C201901941.TMAP	0.98667493	normal	normal
C201906640.TMAP	0.894529421	normal	normal
C201909205.TMAP	0.86435867	normal	normal
B2000483.TMAP	0.987800523	normal	normal
C201728076.kfb	0.613710961	normal	normal
C201903615.TMAP	0.962019413	normal	normal
C201901233X.TMAP	0.782482346	normal	normal
C201903944.TMAP	0.978576602	normal	normal
C201906137.TMAP	0.969998227	normal	normal
C201912990.TMAP	0.750294379	normal	normal
C201905169.kfb	0.937008769	normal	normal
C201902743.TMAP	0.915586689	normal	normal
C201720654.kfb	0.903094391	normal	normal
C201902214.TMAP	0.983026981	normal	normal
C201901372.TMAP	0.836497954	normal	normal
C201904930.TMAP	0.969118649	normal	normal
C201712826.kfb	0.881371561	normal	normal
C201604077_H.kfb	0.448407102	asc	normal
C201906964.TMAP	0.538662839	asc	normal
C201805900_A.kfb	0.421799035	asc	normal
C201901125X.TMAP	0.887591801	normal	normal
C201902156X.TMAP	0.924686016	normal	normal
C201903609_xian.TMAP	0.417240313	asc	normal
C201901957X.TMAP	0.981687851	normal	normal
C201901359.TMAP	0.845141881	normal	normal
C201901185X.TMAP	0.971779614	normal	normal
C201909544.TMAP	0.753629077	normal	normal
C201902043.TMAP	0.981695466	normal	normal
C201909502.TMAP	0.975843603	normal	normal
C201903607_yan.TMAP	0.963315466	normal	normal
C201625658_xian.kfb	0.961457881	normal	normal
C201909449.TMAP	0.980029423	normal	normal
C201901292X.TMAP	0.958896731	normal	normal
C201901345.TMAP	0.508235	asc	normal
C201906196.TMAP	0.970621246	normal	normal
C201903435.kfb	0.727026806	normal	normal
C201901804.TMAP	0.823172743	normal	normal
C201902783.TMAP	0.97515885	normal	normal
C201901338.TMAP	0.817235582	normal	normal
V201900883_H.TMAP	0.566454468	asc	normal
C201905249.TMAP	0.978939967	normal	normal
C201906033.TMAP	0.890119594	normal	normal
C201720896.kfb	0.961709082	normal	normal
C201914913_A.TMAP	0.890693373	normal	normal
C201901458.TMAP	0.801797441	normal	normal
C201720520.kfb	0.973692402	normal	normal
C201712894.kfb	0.922960229	normal	normal
C201905191.kfb	0.974855763	normal	normal
C201901276.TMAP	0.657527798	normal	normal
C201908080.TMAP	0.88301599	normal	normal
C201901952.TMAP	0.914461642	normal	normal
C201902048.TMAP	0.977758889	normal	normal
C201902050X.TMAP	0.980565156	normal	normal
C201902218X.kfb	0.382710846	asc	normal
C201903249.TMAP	0.903400334	normal	normal
L202001559.kfb	0.675104053	normal	normal
C201720707.kfb	0.946577421	normal	normal
C201907352.TMAP	0.954816925	normal	normal
C201902098.TMAP	0.964679309	normal	normal
C201710110_N.kfb	0.800727469	normal	normal
C201902014X.TMAP	0.832701365	normal	normal
C201901316.TMAP	0.967536153	normal	normal
C201728259.kfb	0.766270684	normal	normal
C201905850.TMAP	0.925399592	normal	normal
C201904424.TMAP	0.985357758	normal	normal
C201902497.TMAP	0.96285979	normal	normal
C201906916.TMAP	0.936602776	normal	normal
C201906958.TMAP	0.987823531	normal	normal
C201902332.TMAP	0.970287754	normal	normal
C201903651.TMAP	0.973930764	normal	normal
C201903264.TMAP	0.98432761	normal	normal
C201904751_yan.kfb	0.963436702	normal	normal
C201721468.kfb	0.734049628	normal	normal
C201610650_A.kfb	0.706624651	normal	normal
C201901512.TMAP	0.811124623	normal	normal
C201720838.kfb	0.55762412	asc	normal
C201905331.TMAP	0.77629641	normal	normal
L202001135.TMAP	0.583457156	asc	normal
C201901315.TMAP	0.966989191	normal	normal
C201901293X.TMAP	0.980232729	normal	normal
C201909736_A.TMAP	0.973750898	normal	normal
C201901053X.TMAP	0.788607241	normal	normal
C201712581.kfb	0.583441524	asc	normal
C201909434.TMAP	0.931500612	normal	normal
C201901181X.TMAP	0.865685818	normal	normal
C201901027X.TMAP	0.962151986	normal	normal
C201901384.TMAP	0.824216158	normal	normal
C201720617.kfb	0.860299411	hsil	normal
C201807308_A.kfb	0.867225713	normal	normal
C201801771.kfb	0.713100336	normal	normal
C201901938.TMAP	0.963509898	normal	normal
C201905271.TMAP	0.97889071	normal	normal
C201907471.TMAP	0.976191328	normal	normal
C201802823.TMAP	0.879107907	normal	normal
C201903173.TMAP	0.794494852	normal	normal
C201900992X.TMAP	0.874045668	normal	normal
C201902301.TMAP	0.988273207	normal	normal
C201902745.TMAP	0.981727062	normal	normal
C201901420.TMAP	0.809621282	normal	normal
C201720694.kfb	0.933334765	normal	normal
C201720688.kfb	0.973926777	normal	normal
C201904113.TMAP	0.895852235	normal	normal
C201907493.TMAP	0.934535273	normal	normal
C201728093.kfb	0.839136148	normal	normal
C201802810_A.kfb	0.877315788	normal	normal
C201903179.TMAP	0.764088413	normal	normal
C201902216X.kfb	0.462874687	asc	normal
C201720877.kfb	0.749849564	normal	normal
C201616986_xian.kfb	0.815351516	normal	normal
C201903363_xian.TMAP	0.92767082	normal	normal
C201901441X.TMAP	0.805819369	normal	normal
C201904944.TMAP	0.852292909	normal	normal
C201903059.TMAP	0.795667034	normal	normal
C201904393.kfb	0.792373613	normal	normal
C201903371.TMAP	0.887329409	normal	normal
C201901633X.TMAP	0.963806188	normal	normal
C201902215X.kfb	0.96653015	normal	normal
C201901645X.kfb	0.742981664	normal	normal
C1700152.kfb	0.927348133	normal	normal
C201902094X.TMAP	0.977669534	normal	normal
C201902505.TMAP	0.817864874	normal	normal
C201712884.kfb	0.90126019	normal	normal
C201904187.TMAP	0.875256328	normal	normal
C201901217X.TMAP	0.929844688	normal	normal
C201905319.TMAP	0.81682142	normal	normal
C201803040_A.kfb	0.949204897	normal	normal
C201904845.TMAP	0.93548831	normal	normal
C201902998.TMAP	0.988276086	normal	normal
C201904174.kfb	0.712749621	normal	normal
C201906914.TMAP	0.917030479	normal	normal
C201901410.TMAP	0.97438711	normal	normal
C201720858.kfb	0.902482803	normal	normal
C201724859_A.kfb	0.839728229	lsil	asc
C201901492X_A.TMAP	0.409943756	asc	asc
C201905684X_A.TMAP	0.658819805	normal	asc
C201801053_A.kfb	0.356927877	asc	asc
C201915229_A.TMAP	0.843618026	normal	asc
C201911512_A.TMAP	0.597190204	asc	asc
C201806247_A.kfb	0.755802763	normal	asc
C201916994_A.TMAP	0.393319352	asc	asc
C201728071_A.kfb	0.775739703	normal	asc
C201915003_A.TMAP	0.575763669	asc	asc
L201914864_A.TMAP	0.484076371	asc	asc
C201800301_A.kfb	0.378450465	asc	asc
C201717020_A.kfb	0.656181111	normal	asc
C201720600_A.kfb	0.584326826	asc	asc
V201905437_A.TMAP	0.595805424	asc	asc
C1600143_A.kfb	0.536520515	asc	asc
L201911905_A.TMAP	0.538870862	asc	asc
C201717097_A.kfb	0.54962005	asc	asc
V201905425_A.TMAP	0.301117166	asc	asc
C201914864_A.TMAP	0.808501721	normal	asc
C201800363_A.kfb	0.71865029	normal	asc
C201722855_A.kfb	0.390211444	asc	asc
C201709951_A.kfb	0.823138677	lsil	asc
C201911816_A.TMAP	0.369222608	asc	asc
C201809729_A.kfb	0.722707807	lsil	asc
C201800062_A.kfb	0.578550047	asc	asc
L201906966_A.TMAP	0.468344679	asc	asc
C201724283_A.kfb	0.6901054	normal	asc
C201723536_A.kfb	0.809771134	lsil	asc
V201904308_A.TMAP	0.505646116	asc	asc
C201724852_A.kfb	0.690607312	lsil	asc
C201905981X_A.TMAP	0.365030998	asc	asc
L201904506_A.TMAP	0.611433196	normal	asc
C201622394_A.kfb	0.812486387	normal	asc
C201802220_A.kfb	0.460068482	asc	asc
C201911905_A.TMAP	0.704647683	normal	asc
C201723925_A.kfb	0.365015251	asc	asc
L201912222_A.TMAP	0.61570492	normal	asc
C201625381_A.kfb	0.607102777	normal	asc
C201918184_A.TMAP	0.432404208	asc	asc
C201913627_A.TMAP	0.586108681	asc	asc
C201621815_A.kfb	0.663538096	normal	asc
C201902129X_A.TMAP	0.42292878	asc	asc
L201906827_A.TMAP	0.404995323	asc	asc
V201907778_A.TMAP	0.642173124	normal	asc
C201902011_A.TMAP	0.415466182	asc	asc
C201617709_A.kfb	0.601313797	normal	asc
C201901313X_A.TMAP	0.350714901	asc	asc
L201906402_A.TMAP	0.482936759	asc	asc
C201805259_A.kfb	0.4465026	asc	asc
C201724160_A.kfb	0.873380897	lsil	asc
C201722894_A.kfb	0.3590074	asc	asc
V201907509_A.TMAP	0.719790581	normal	asc
V201805734_A.TMAP	0.498426296	asc	asc
V201907599_A.TMAP	0.295091201	asc	asc
C201906616X_A.TMAP	0.567815786	asc	asc
V201906938_A.TMAP	0.521405144	asc	asc
L201910303_A.TMAP	0.407189443	asc	asc
V201907964_A.TMAP	0.63938589	normal	asc
C201610433_A.kfb	0.726284238	normal	asc
C201723952_A.kfb	0.764122446	normal	asc
C201801801_A.kfb	0.748725071	normal	asc
C201904555X_A.TMAP	0.676412887	normal	asc
C201728026_A.kfb	0.462021295	asc	asc
L201920702_A.TMAP	0.549320733	asc	asc
C201904506_A.TMAP	0.450592859	asc	asc
C201916558_A.TMAP	0.464362095	asc	asc
C201700035_A.tif	0.576844968	asc	asc
C201915135_A.TMAP	0.418474469	asc	asc
C201902748_A.TMAP	0.747551487	lsil	asc
C201615397_A.kfb	0.447624061	asc	asc
V201900661_A.TMAP	0.660571944	lsil	asc
C201907272_A.TMAP	0.377891148	asc	asc
C201622454_A.kfb	0.650001647	hsil	asc
C201901229X_A.TMAP	0.571144691	asc	asc
C201901780X_M_A.TMAP	0.427669897	asc	asc
C201915887_A.TMAP	0.920366991	normal	asc
C201603768_A.kfb	0.293397688	asc	asc
L201920457_A.TMAP	0.430975682	asc	asc
C201903292X_A.TMAP	0.339990089	asc	asc
C201904972X_M_A.TMAP	0.487618759	asc	asc
V201903600_A.TMAP	0.720243603	lsil	asc
C201916631_A.TMAP	0.408259163	asc	asc
C201727240_A.kfb	0.733957472	normal	asc
C201807854X_L.TMAP	0.560023212	asc	lsil
01602176.TMAP	0.598388304	asc	lsil
B2001163.TMAP	0.605277507	lsil	lsil
C201914843_L.TMAP	0.430159259	asc	lsil
C201807083_L.kfb	0.681937581	lsil	lsil
C201802232_L.TMAP	0.578102992	asc	lsil
B2001162.TMAP	0.378385339	asc	lsil
L202006744.TMAP	0.829702451	lsil	lsil
C201709154_L.kfb	0.947859762	lsil	lsil
L202006119.TMAP	0.382198808	asc	lsil
L201817566L.tif	0.965901127	lsil	lsil
C201711155_L.kfb	0.558673752	asc	lsil
C201702378_L.kfb	0.755699407	lsil	lsil
B2001171.TMAP	0.642432458	lsil	lsil
C201706711_L.kfb	0.895568971	lsil	lsil
C201818315_L.TMAP	0.466976047	asc	lsil
B2001244.TMAP	0.591958864	asc	lsil
C201802513_L.TMAP	0.587082869	asc	lsil
C201910829_L.TMAP	0.920175214	normal	lsil
C201613026_L.kfb	0.494158397	asc	lsil
C201803041_L.TMAP	0.714707616	lsil	lsil
C201914757_L.TMAP	0.934299415	lsil	lsil
L202005970.TMAP	0.343177919	asc	lsil
V201804642L.tif	0.700509667	normal	lsil
C201813507_L.TMAP	0.568120751	asc	lsil
C201810654_L.TMAP	0.786599055	normal	lsil
C201804235X_L.TMAP	0.697878688	lsil	lsil
L201822396_LSIL_2019_01_04_16_18_57_2.tif	0.765663976	lsil	lsil
C201702303_L.kfb	0.729887946	lsil	lsil
L201816631L.tif	0.818212558	lsil	lsil
C201700525_L.kfb	0.419702928	asc	lsil
C201801827X_L.TMAP	0.326426169	asc	lsil
L202005967.TMAP	0.335416901	asc	lsil
C201800611X_L.TMAP	0.927053426	lsil	lsil
C201622863_L.kfb	0.32997929	asc	lsil
V201906168_L.TMAP	0.958519065	lsil	lsil
C201811521_L.TMAP	0.732323275	lsil	lsil
C201811531_L.TMAP	0.699569824	lsil	lsil
C201612475_L.kfb	0.827360353	lsil	lsil
C201804935X_L.TMAP	0.747319123	normal	lsil
C201804421_L.TMAP	0.818209413	lsil	lsil
C201814312_L.TMAP	0.719614107	normal	lsil
C201904125_L.TMAP	0.760687023	lsil	lsil
C201703134_L.kfb	0.48387487	asc	lsil
L202006617.TMAP	0.50360848	asc	lsil
L201818116L.tif	0.788495339	lsil	lsil
L201910297_L.TMAP	0.687684085	lsil	lsil
C201817180_L.TMAP	0.789090354	lsil	lsil
C201910346_L.TMAP	0.851150409	lsil	lsil
C201723063_L.kfb	0.898728917	lsil	lsil
C201915780_L.TMAP	0.652149258	lsil	lsil
C201819527_L.TMAP	0.721137363	normal	lsil
C201806425X_L.TMAP	0.756358961	lsil	lsil
V202002684.TMAP	0.421218556	asc	lsil
C201806232_L.TMAP	0.964675325	normal	lsil
C201813463_L.TMAP	0.764285872	lsil	lsil
C201610418_L.kfb	0.903017705	lsil	lsil
V202002683.TMAP	0.718760451	lsil	lsil
C201918442_L.TMAP	0.681966796	lsil	lsil
C201811138_L.TMAP	0.962182499	lsil	lsil
C201804818X_L.TMAP	0.641331373	lsil	lsil
L202006463.TMAP	0.820583884	lsil	lsil
C201723591_L.tif	0.744316177	lsil	lsil
C201809026_L.kfb	0.804565117	normal	lsil
L202006268.TMAP	0.337768807	asc	lsil
C201618637_L.kfb	0.708615079	lsil	lsil
C201703262_L.kfb	0.911914768	lsil	lsil
C201802400X_L.TMAP	0.889664447	lsil	lsil
C201614538_L.kfb	0.847001763	lsil	lsil
C201700101_L_HPV.kfb	0.661965368	lsil	lsil
C201618995_L.kfb	0.444855701	asc	lsil
C201807381X_L.TMAP	0.885959546	lsil	lsil
L201909158L.TMAP	0.775237014	lsil	lsil
L201819144L.tif	0.706718433	lsil	lsil
C201607924_L_M.kfb	0.511748231	asc	lsil
L201817054L.tif	0.591335973	asc	lsil
V201805674L.tif	0.402120744	asc	lsil
C201805623_L.kfb	0.464482696	asc	lsil
C201819650_L.TMAP	0.459584279	asc	lsil
V201907708_L.TMAP	0.734795237	lsil	lsil
V202002689.TMAP	0.468655324	asc	lsil
C201815844_L.TMAP	0.371410885	asc	lsil
C201917128_L.TMAP	0.603717529	lsil	lsil
C201914132_L_M.tiff	0.946453784	lsil	lsil
C201815334_L.TMAP	0.520659899	asc	lsil
B0003666_L_003.TMAP	0.885546109	lsil	lsil
C201604579_LSIL.tif	0.55538372	asc	lsil
L201918097L.TMAP	0.389455469	asc	lsil
L201917047L.TMAP	0.870592562	lsil	lsil
C201724225_L.kfb	0.92442089	lsil	lsil
C201620621_L.kfb	0.783443154	lsil	lsil
C201710756_L.kfb	0.874041104	lsil	lsil
C201625455_L.kfb	0.562664828	asc	lsil
C201800547X_L.TMAP	0.446444264	asc	lsil
C201810368_L.TMAP	0.869312791	normal	lsil
L201909156_L.TMAP	0.713104828	lsil	lsil
C201912031_L.TMAP	0.774596252	lsil	lsil
C201806631_L.TMAP	0.344004217	asc	lsil
C201807295X_L.TMAP	0.556658696	asc	lsil
C201804793X_L.TMAP	0.48848093	asc	lsil
B2001206.TMAP	0.540320093	asc	lsil
C201707582_L.kfb	0.416401061	asc	lsil
C201811927_L.TMAP	0.520808234	asc	lsil
C201713407_L.kfb	0.425287153	asc	lsil
C201804491X_L.TMAP	0.822701605	lsil	lsil
C201601337_L.kfb	0.770010163	lsil	lsil
C201721746_L.kfb	0.392740953	asc	lsil
V201907262_L.TMAP	0.366463883	asc	lsil
C201619300_L_HPV.kfb	0.803909782	lsil	lsil
V201804137_LSIL_2019_01_14_16_01_31.tif	0.73218314	lsil	lsil
C201802394_L.TMAP	0.48057292	asc	lsil
C201808733_L.TMAP	0.665290444	normal	lsil
C201801649X_L.TMAP	0.710866937	normal	lsil
L201919606_L.TMAP	0.921171314	lsil	lsil
WJ_L_2018_05_15_11_17_42.tif	0.854661256	lsil	lsil
C201811853_L.TMAP	0.623446736	normal	lsil
C201901156X_L.TMAP	0.678216456	lsil	lsil
C201817527_L.kfb	0.451497142	asc	lsil
L201815670L.tif	0.394201337	asc	lsil
C201623111_L.kfb	0.747477768	normal	lsil
V201903545_L.TMAP	0.572757992	asc	lsil
C201802568_L.TMAP	0.935328671	lsil	lsil
C201714682_L.kfb	0.52750825	asc	lsil
C201801817X_L.TMAP	0.406368552	asc	lsil
C201813370_L.TMAP	0.512462924	asc	lsil
C201800554_L.TMAP	0.781763355	lsil	lsil
C201718249_L.kfb	0.595548546	asc	lsil
C201805862_L.kfb	0.651658479	normal	lsil
L202006462.TMAP	0.327398758	asc	lsil
C201613255_L.kfb	0.422116499	asc	lsil
L_03_19_12.tif	0.882425178	lsil	lsil
C201708396_L.kfb	0.576242168	asc	lsil
C201900971X_L.TMAP	0.563523951	asc	lsil
C201913567_L_xian.TMAP	0.882079734	lsil	lsil
C201712173_L.kfb	0.948317187	normal	lsil
L_03_13_14.tif	0.909388748	lsil	lsil
L202006554.TMAP	0.574556297	asc	lsil
L202006599.TMAP	0.555289603	asc	lsil
C201613780_L.kfb	0.428278866	asc	lsil
L202006585.TMAP	0.655594934	lsil	lsil
C201716014_L.kfb	0.898902822	lsil	lsil
C201904277_XL.tiff	0.751255555	lsil	lsil
L202006318.TMAP	0.461046861	asc	lsil
C201604237_L.tif	0.817004675	lsil	lsil
V201805079_LSIL__2018_12_25_14_57_37_4.tif	0.838938336	lsil	lsil
L201920449_L.TMAP	0.927803437	lsil	lsil
L201921057_L.TMAP	0.626684796	lsil	lsil
C201917034_L.TMAP	0.40969207	asc	lsil
C201723335_L.tif	0.831186202	lsil	lsil
C201906440_L.TMAP	0.922757651	lsil	lsil
C201803346X_L.TMAP	0.72544717	lsil	lsil
C201725065_L.kfb	0.864541486	lsil	lsil
B2001164.TMAP	0.829882191	lsil	lsil
C201901357_L.TMAP	0.485347041	asc	lsil
L201917585L.TMAP	0.507195032	asc	lsil
B0003644_L_005.tiff	0.658048395	lsil	lsil
C201907686_L.TMAP	0.761261348	lsil	lsil
C201800154X_H.TMAP	0.73505703	hsil	hsil
C201916628_H.TMAP	0.458148678	asc	hsil
C201901600_H.TMAP	0.794436704	hsil	hsil
Z_H_2018_06_12_15_25_18.tif	0.966293889	hsil	hsil
C201604876_H_N.kfb	0.31374307	asc	hsil
V201805436H.tif	0.873122022	hsil	hsil
C201708380_H.kfb	0.940193808	hsil	hsil
C201803191_H.tiff	0.398528539	asc	hsil
C201915868_H_M.TMAP	0.413493394	asc	hsil
V201905199_H.TMAP	0.748622369	normal	hsil
V201905313_H_002.tiff	0.599367759	asc	hsil
C201815745_H.TMAP	0.568735091	asc	hsil
C201902764_H.TMAP	0.350854579	asc	hsil
C201800664X_H.TMAP	0.720798394	normal	hsil
C201618051_1_H.kfb	0.578840249	asc	hsil
L201816131H.tif	0.409745877	asc	hsil
C201705395_H.kfb	0.442818001	asc	hsil
C201704339_H.kfb	0.530498977	asc	hsil
C201621840_H.kfb	0.937771747	hsil	hsil
C201617233_H.kfb	0.59155825	asc	hsil
C201905593_H.TMAP	0.512598738	asc	hsil
C201814850_H.tiff	0.5434703	asc	hsil
C201617478_H.kfb	0.587635653	asc	hsil
C201615234_H.kfb	0.568805916	asc	hsil
L201903403_H.TMAP	0.671530949	hsil	hsil
C201618318_H.kfb	0.477587565	asc	hsil
C201613156_H.kfb	0.474302183	asc	hsil
C201816243_H.tiff	0.928362278	hsil	hsil
V201803292_HSIL_xian.tif	0.692669661	hsil	hsil
L201918620_H.TMAP	0.551623212	asc	hsil
L201904056_H.tif	0.801280886	hsil	hsil
C201619143_H.kfb	0.504584882	asc	hsil
C201605159_H.kfb	0.591519812	asc	hsil
C201800284_H.TMAP	0.746554598	hsil	hsil
C201618915_H.kfb	0.596426755	asc	hsil
C201603950_H.kfb	0.385852759	asc	hsil
C201622146_H.kfb	0.64919264	lsil	hsil
C201701087_H.kfb	0.404548063	asc	hsil
C201801187_H.TMAP	0.611005461	normal	hsil
T_H_2018_05_24_16_20_50.tif	0.506028721	asc	hsil
V202002653.TMAP	0.47282129	asc	hsil
Z_H_2018_06_12_16_52_09.tif	0.457251496	asc	hsil
C201916043_H.TMAP	0.64058341	normal	hsil
L201915075H.TMAP	0.821883999	normal	hsil
C201604897_H.kfb	0.781585083	hsil	hsil
C201707292_H.tif	0.626456827	normal	hsil
C201608074_H.kfb	0.770606381	normal	hsil
C201614385_H.kfb	0.338066254	asc	hsil
C201918755_H.TMAP	0.465016612	asc	hsil
HW_H_2018_05_09_16_33_25.tif	0.841899549	hsil	hsil
C201606048_H.kfb	0.635623776	hsil	hsil
H_03_17_16.tif	0.886391551	hsil	hsil
H_H_2018_05_15_12_53_42.tif	0.836324668	hsil	hsil
C201800667_H.TMAP	0.57284836	asc	hsil
[truncated: 102 more rows]
