# Supplementary material for: Artificial intelligence enables precision diagnosis of cervical cytology grades and cervical cancer
Source: Nat Commun. 2024 May 22;15:4369. doi: 10.1038/s41467-024-48705-3 (PMC11111770; doi:10.1038/s41467-024-48705-3)
Supplement: Supplementary file 4 — Source Data [file 41467_2024_48705_MOESM4_ESM.zip › Source Data/Table S2.Performance of four deep learning algorithms in cervical cytopathological diagnosis./Performance of four deep learning algorithms in cervical cytopathological diagnosis/Retina_DNN.csv]

filename	Pred_AI	confidence	Truth
01602176.TMAP	LSIL	0.445006818	LSIL
B0003644_L_005.tiff	NILM	0.793413758	LSIL
B0003666_L_003.TMAP	LSIL	0.879288852	LSIL
B2000240L.TMAP	LSIL	0.987521708	LSIL
B2000482.TMAP	NILM	0.999163747	NILM
B2000483.TMAP	NILM	0.991254568	NILM
B2000489.TMAP	NILM	0.999300957	NILM
B2000496.TMAP	NILM	0.98503089	NILM
B2000497.TMAP	NILM	0.987784863	NILM
B2000501.TMAP	NILM	0.999930501	NILM
B2000503.TMAP	NILM	0.994780481	NILM
B2000504.TMAP	NILM	0.71719408	NILM
B2000513.TMAP	NILM	0.993280113	NILM
B2000555.kfb	NILM	0.962288797	NILM
B2000595.kfb	NILM	0.999463022	NILM
B2000631A.TMAP	NILM	0.979135096	ASC
B2001162.TMAP	NILM	0.878664315	LSIL
B2001163.TMAP	LSIL	0.958954632	LSIL
B2001164.TMAP	LSIL	0.997897625	LSIL
B2001171.TMAP	LSIL	0.993695915	LSIL
B2001206.TMAP	NILM	0.592778921	LSIL
B2001241.TMAP	NILM	0.998555362	NILM
B2001244.TMAP	NILM	0.999168277	LSIL
C1600143_A.kfb	LSIL	0.965486825	ASC
C1700073.kfb	NILM	0.92670542	NILM
C1700074.kfb	NILM	0.828704596	NILM
C1700075.kfb	NILM	0.99998343	NILM
C1700145.kfb	NILM	0.999992132	NILM
C1700152.kfb	NILM	0.994549096	NILM
C1700266_xian.kfb	NILM	0.746102691	NILM
C1700457.kfb	NILM	0.990800083	NILM
C1700489_xian.kfb	NILM	0.999754965	NILM
C1700535_xian.kfb	NILM	0.999587238	NILM
C201601337_L.kfb	ASC	0.431025684	LSIL
C201602532_H.kfb	NILM	0.822954178	NILM
C201603571_A_H.kfb	NILM	0.652297199	HSIL
C201603613_SCC.kfb	HSIL	0.99999702	HSIL
C201603768_A.kfb	LSIL	0.999306083	ASC
C201603950_H.kfb	LSIL	0.900523722	HSIL
C201604077_H.kfb	LSIL	0.715824068	NILM
C201604237_L.tif	LSIL	0.495996088	LSIL
C201604579_LSIL.tif	LSIL	0.984159768	LSIL
C201604622_A_H_F.kfb	NILM	0.976332188	NILM
C201604876_H_N.kfb	NILM	0.943459213	HSIL
C201604897_H.kfb	HSIL	0.860560536	HSIL
C201605065_SCC.tif	HSIL	0.999853969	HSIL
C201605159_H.kfb	HSIL	0.977576554	HSIL
C201605976_H.kfb	HSIL	0.996136844	HSIL
C201606048_H.kfb	HSIL	0.826625347	HSIL
C201607924_L_M.kfb	NILM	0.96904701	LSIL
C201608074_H.kfb	NILM	0.997973979	HSIL
C201610418_L.kfb	ASC	0.382098883	LSIL
C201610433_A.kfb	NILM	0.994013965	ASC
C201610650_A.kfb	NILM	0.968927145	NILM
C201612475_L.kfb	LSIL	0.981095612	LSIL
C201612620_L.kfb	NILM	0.999108016	LSIL
C201613026_L.kfb	LSIL	0.561916292	LSIL
C201613156_H.kfb	HSIL	0.77990979	HSIL
C201613255_L.kfb	NILM	0.829523265	LSIL
C201613780_L.kfb	NILM	0.998392522	LSIL
C201614251_AGC.kfb	HSIL	0.9998703	AGC
C201614385_H.kfb	HSIL	0.99882406	HSIL
C201614538_L.kfb	LSIL	0.738063991	LSIL
C201614702_A_H.kfb	NILM	0.999949932	HSIL
C201615234_H.kfb	HSIL	0.996020019	HSIL
C201615397_A.kfb	NILM	0.99008441	ASC
C201615460_xian.kfb	NILM	0.957945943	NILM
C201615852_xian.kfb	NILM	0.999975204	NILM
C201616482_L_A_H.kfb	LSIL	0.93817991	HSIL
C201616699.kfb	HSIL	0.555754304	NILM
C201616986_xian.kfb	NILM	0.999911547	NILM
C201617123_L.kfb	NILM	0.962052584	NILM
C201617233_H.kfb	LSIL	0.917265713	HSIL
C201617478_H.kfb	NILM	0.778973937	HSIL
C201617540_H.kfb	HSIL	0.991453528	HSIL
C201617697_xian.kfb	NILM	0.992009878	NILM
C201617709_A.kfb	NILM	0.600406885	ASC
C201617800_AGC.tif	NILM	0.951348662	AGC
C201618051_1_H.kfb	HSIL	0.992088377	HSIL
C201618318_H.kfb	NILM	0.993754566	HSIL
C201618404_A_H.kfb	HSIL	0.843542039	HSIL
C201618608_xian.kfb	NILM	0.926281095	NILM
C201618637_L.kfb	HSIL	0.80310744	LSIL
C201618878_xian.kfb	NILM	0.999424338	NILM
C201618915_H.kfb	HSIL	0.798491418	HSIL
C201618995_L.kfb	HSIL	0.988554537	LSIL
C201619143_H.kfb	NILM	0.993359745	HSIL
C201619300_L_HPV.kfb	LSIL	0.997282624	LSIL
C201619758_xian.kfb	NILM	0.997331142	NILM
C201619856_xian.kfb	NILM	0.996421218	NILM
C201619947_xian.kfb	NILM	0.998636663	NILM
C201620272_L.kfb	LSIL	0.997359455	NILM
C201620462_xian.kfb	NILM	0.993641794	NILM
C201620621_L.kfb	LSIL	0.999948144	LSIL
C201620681_A_H.kfb	HSIL	0.996338487	HSIL
C201620760_AGC_N.kfb	HSIL	0.430869877	AGC
C201620839_xian.kfb	NILM	0.99944371	NILM
C201620851_xian.kfb	NILM	0.995123446	NILM
C201620875_xian.kfb	NILM	0.981372714	NILM
C201620901_xian.kfb	NILM	0.687930524	NILM
C201621125_xian.kfb	NILM	0.999743164	NILM
C201621730_xian.kfb	NILM	0.999916553	NILM
C201621731_xian.kfb	NILM	0.624176025	NILM
C201621815_A.kfb	NILM	0.999602616	ASC
C201621840_H.kfb	HSIL	0.958803236	HSIL
C201622146_H.kfb	HSIL	0.425292194	HSIL
C201622207_xian.kfb	NILM	0.551216304	NILM
C201622394_A.kfb	NILM	0.999531984	ASC
C201622438_xian.kfb	NILM	0.999833703	NILM
C201622454_A.kfb	HSIL	0.908881962	ASC
C201622472_AGC.kfb	NILM	0.917125046	AGC
C201622510_AGC.kfb	HSIL	0.999753654	AGC
C201622720_AGC.kfb	NILM	0.953699589	AGC
C201622779_xian.kfb	NILM	0.990269899	NILM
C201622863_L.kfb	LSIL	0.998422384	LSIL
C201623111_L.kfb	NILM	0.999608457	LSIL
C201623206_xian.kfb	LSIL	0.81388092	NILM
C201623575_AGC.kfb	NILM	0.999539256	NILM
C201624572_xian.kfb	NILM	0.999836683	NILM
C201624609_xian.kfb	NILM	0.998955965	NILM
C201624627_xian.kfb	NILM	0.999485731	NILM
C201624686_xian.kfb	NILM	0.999955893	NILM
C201625156_AGC.kfb	HSIL	0.643984675	AGC
C201625274_xian.kfb	NILM	0.98430723	NILM
C201625375_xian.kfb	NILM	0.998954773	NILM
C201625381_A.kfb	NILM	0.996788144	ASC
C201625455_L.kfb	LSIL	0.990516603	LSIL
C201625531_xian.kfb	NILM	0.936578631	NILM
C201625598_xian.kfb	NILM	0.991362154	NILM
C201625658_xian.kfb	NILM	0.974308372	NILM
C201625882_xian.kfb	NILM	0.99867177	NILM
C201700035_A.tif	NILM	0.993168235	ASC
C201700101_L_HPV.kfb	HSIL	0.490222782	LSIL
C201700248_A_H.kfb	NILM	0.9970119	HSIL
C201700525_L.kfb	LSIL	0.883283138	LSIL
C201700533_AGC.kfb	NILM	0.992305577	AGC
C201700623.kfb	NILM	0.999623418	NILM
C201700626.kfb	NILM	0.947419882	NILM
C201700627.kfb	NILM	0.999612391	NILM
C201700680.kfb	NILM	0.999761641	NILM
C201700721_xian.kfb	NILM	0.982156813	NILM
C201700819_xian.kfb	HSIL	0.997719944	NILM
C201700845_xian.kfb	NILM	0.951482773	NILM
C201701087_H.kfb	HSIL	0.993216217	HSIL
C201701100_L.kfb	HSIL	0.919148028	LSIL
C201701104_AGC_N.tif	NILM	0.999961495	AGC
C201701285_A_H.kfb	HSIL	0.998576999	HSIL
C201701865_AGC.kfb	NILM	0.992938757	NILM
C201701875_A_H.kfb	NILM	0.997711182	HSIL
C201701883_xian.kfb	NILM	0.999892116	NILM
C201701947.kfb	NILM	0.942504108	NILM
C201702063_A_H.kfb	HSIL	0.967845559	HSIL
C201702175_xian.kfb	NILM	0.865509689	NILM
C201702177_xian.kfb	NILM	0.809214473	NILM
C201702303_L.kfb	LSIL	0.999993563	LSIL
C201702325_xian.kfb	NILM	0.998088539	NILM
C201702378_L.kfb	LSIL	0.674248457	LSIL
C201702486_xian.kfb	NILM	0.999976158	NILM
C201702995_L_A_H.kfb	NILM	0.561975896	HSIL
C201702997_xian.kfb	NILM	0.978459358	NILM
C201703134_L.kfb	ASC	0.705024838	LSIL
C201703144_AGC.kfb	NILM	0.999664307	AGC
C201703262_L.kfb	NILM	0.999995708	LSIL
C201704339_H.kfb	HSIL	0.826091826	HSIL
C201704354.kfb	NILM	0.907890141	NILM
C201704664.kfb	NILM	0.988145709	NILM
C201704674_AGC_N.kfb	HSIL	0.600181341	AGC
C201705301_xian.kfb	NILM	0.999998689	NILM
C201705395_H.kfb	NILM	0.983527482	HSIL
C201705415_A_H.kfb	HSIL	0.955100954	HSIL
C201705519_AGC.kfb	LSIL	0.880139053	AGC
C201705606_xian.kfb	NILM	0.999662995	NILM
C201705621_xian.kfb	NILM	0.999484897	NILM
C201705694_A_H.kfb	HSIL	0.866916716	HSIL
C201705747_AGC_N.kfb	NILM	1	AGC
C201706095_H.kfb	HSIL	0.477797687	HSIL
C201706098_A_H.kfb	NILM	0.921933472	HSIL
C201706172_xian.kfb	NILM	0.996242881	NILM
C201706291_A_H.kfb	HSIL	0.910471797	HSIL
C201706346.kfb	NILM	0.999776423	NILM
C201706711_L.kfb	LSIL	0.999839664	LSIL
C201707079_AGC.kfb	LSIL	0.466053158	AGC
C201707292_H.tif	LSIL	0.551299274	HSIL
C201707423_xian.kfb	NILM	0.997862279	NILM
C201707553_A.kfb	NILM	0.990180373	NILM
C201707562_A_H_H.kfb	ASC	0.425523937	HSIL
C201707582_L.kfb	NILM	0.998592079	LSIL
C201707696_L_A_H.kfb	NILM	0.935890675	HSIL
C201707922_A_H.kfb	LSIL	0.494529456	HSIL
C201707950_A.kfb	NILM	0.999256551	NILM
C201708380_H.kfb	HSIL	0.998659968	HSIL
C201708396_L.kfb	NILM	0.995833516	LSIL
C201708692_L.kfb	NILM	0.945195675	LSIL
C201709154_L.kfb	LSIL	0.995420277	LSIL
C201709323.kfb	NILM	0.999774873	NILM
C201709951_A.kfb	NILM	0.999730051	ASC
C201710110_N.kfb	NILM	0.967494965	NILM
C201710179_SCC.tif	HSIL	0.995818913	HSIL
C201710427_A_H.kfb	HSIL	0.983079433	HSIL
C201710756_L.kfb	LSIL	0.898392916	LSIL
C201711155_L.kfb	NILM	0.999311924	LSIL
C201711731_xian.kfb	NILM	0.997056007	NILM
C201712173_L.kfb	NILM	0.941812158	LSIL
C201712459.kfb	NILM	0.98833406	NILM
C201712462.kfb	NILM	0.999779642	NILM
C201712539.kfb	NILM	0.997893631	NILM
C201712544.kfb	NILM	0.968492568	NILM
C201712545.kfb	NILM	0.731382549	NILM
C201712581.kfb	NILM	0.908625543	NILM
C201712592_A.kfb	NILM	0.996090472	NILM
C201712611.kfb	NILM	0.989833355	NILM
C201712625.kfb	NILM	0.999618649	NILM
C201712627.kfb	NILM	0.97796154	NILM
C201712680.kfb	NILM	0.999923587	NILM
C201712682.kfb	NILM	0.911803246	NILM
C201712739.kfb	NILM	0.998588145	NILM
C201712744.kfb	NILM	0.999783218	NILM
C201712746.kfb	NILM	0.999306798	NILM
C201712747.kfb	NILM	0.97524333	NILM
C201712779.kfb	NILM	0.999936938	NILM
C201712783.kfb	NILM	0.991621733	NILM
C201712788.kfb	LSIL	0.900977015	NILM
C201712790.kfb	NILM	0.995128036	NILM
C201712807.kfb	NILM	0.945372105	NILM
C201712811.kfb	NILM	0.98681289	NILM
C201712815.kfb	NILM	0.996680558	NILM
C201712816.kfb	NILM	0.999994516	NILM
C201712818.kfb	NILM	0.999971271	NILM
C201712825.kfb	NILM	0.999726236	NILM
C201712826.kfb	NILM	0.992938221	NILM
C201712827.kfb	NILM	0.998571873	NILM
C201712828.kfb	NILM	0.999953389	NILM
C201712836.kfb	NILM	0.988368213	NILM
C201712863.kfb	NILM	0.9999789	NILM
C201712865.kfb	NILM	0.997029662	NILM
C201712866.kfb	NILM	0.964454889	NILM
C201712872.kfb	NILM	0.999821484	NILM
C201712884.kfb	NILM	0.989726841	NILM
C201712891.kfb	NILM	0.998628139	NILM
C201712894.kfb	NILM	0.988397777	NILM
C201712896.kfb	NILM	0.999999642	NILM
C201712901.kfb	NILM	0.999958634	NILM
C201712903.kfb	NILM	0.97623831	NILM
C201712906.kfb	NILM	0.523615718	NILM
C201712907.kfb	NILM	0.885548115	NILM
C201712936.kfb	NILM	0.679000556	NILM
C201712938.kfb	NILM	0.98999244	NILM
C201712953.kfb	NILM	0.833307326	NILM
C201712969.kfb	NILM	0.98119992	NILM
C201712994.kfb	NILM	0.609955192	NILM
C201713089.kfb	NILM	0.998270273	NILM
C201713092.kfb	NILM	0.999943972	NILM
C201713097.kfb	NILM	0.96493119	NILM
C201713112.kfb	NILM	0.989271045	NILM
C201713113.kfb	NILM	0.97141248	NILM
C201713125.kfb	NILM	0.999948978	NILM
C201713128.kfb	NILM	0.999998927	NILM
C201713144.kfb	NILM	0.978425801	NILM
C201713145.kfb	NILM	0.99964118	NILM
C201713147.kfb	LSIL	0.78196466	NILM
C201713244.kfb	NILM	0.994914293	NILM
C201713297_L_A_H.kfb	HSIL	0.499188185	HSIL
C201713407_L.kfb	LSIL	0.780181885	LSIL
C201713763.kfb	HSIL	0.993786335	NILM
C201714682_L.kfb	HSIL	0.999885082	LSIL
C201714693_A.kfb	NILM	0.994356573	NILM
C201714796_N.kfb	NILM	0.792578578	NILM
C201715046_A_H.kfb	HSIL	0.989723086	HSIL
C201715062_A_H.kfb	NILM	0.975776494	HSIL
C201715236_A.kfb	NILM	0.999064982	NILM
C201715284_xian.kfb	NILM	0.978050053	NILM
C201715939.kfb	NILM	0.995441318	NILM
C201715997.kfb	HSIL	0.608906984	NILM
C201716014_L.kfb	LSIL	0.924425721	LSIL
C201716101.kfb	NILM	0.999421597	NILM
C201716145_H_M.kfb	HSIL	0.999226451	HSIL
C201716170.kfb	NILM	0.999529004	NILM
C201716171.kfb	ASC	0.381953299	NILM
C201716172.kfb	NILM	0.999905467	NILM
C201716214.kfb	NILM	0.974324465	NILM
C201716218.kfb	NILM	0.911345482	NILM
C201716221.kfb	NILM	0.952654302	NILM
C201716248.kfb	NILM	0.863494635	NILM
C201716275.kfb	NILM	0.986256182	NILM
C201716289.kfb	NILM	0.999201119	NILM
C201716293.kfb	NILM	0.999583304	NILM
C201716297.kfb	NILM	0.996987641	NILM
C201716298.kfb	NILM	0.997857392	NILM
C201716299.kfb	NILM	0.999599755	NILM
C201716307.kfb	NILM	0.504667044	NILM
C201716312.kfb	NILM	0.999900579	NILM
C201716328.kfb	NILM	0.992660761	NILM
C201716332.kfb	HSIL	0.91423279	NILM
C201716342.kfb	NILM	0.99788624	NILM
C201716345.kfb	NILM	0.99827683	NILM
C201716349.kfb	HSIL	0.605165601	NILM
C201716374.kfb	NILM	0.999808848	NILM
C201716383.kfb	ASC	0.710767925	NILM
C201716384.kfb	NILM	0.929483294	NILM
C201716386.kfb	HSIL	0.693731427	NILM
C201716397.kfb	NILM	0.995594919	NILM
C201716405.kfb	NILM	0.821719885	NILM
C201716433_A.kfb	NILM	0.986999214	NILM
C201716436.kfb	NILM	0.981372595	NILM
C201716446.kfb	NILM	0.996431708	NILM
C201716463.kfb	NILM	0.999739587	NILM
C201716485.kfb	LSIL	0.83919239	NILM
C201716494.kfb	LSIL	0.513367355	NILM
C201716500.kfb	NILM	0.999379039	NILM
C201716511.kfb	NILM	0.995261133	NILM
C201716589.kfb	NILM	0.972393334	NILM
C201716592.kfb	NILM	0.890251994	NILM
C201716594.kfb	NILM	0.999465406	NILM
C201716606.kfb	NILM	0.80160135	NILM
C201716616.kfb	LSIL	0.586056352	NILM
C201716621.kfb	NILM	0.978166342	NILM
C201716623.kfb	NILM	0.999194801	NILM
C201716626.kfb	NILM	0.994853318	NILM
C201717020_A.kfb	NILM	0.997723758	ASC
C201717097_A.kfb	NILM	0.995005786	ASC
C201717160_A_H.kfb	NILM	0.863874078	HSIL
C201717262_L_A_H.kfb	LSIL	0.783201516	HSIL
C201717507_xian.kfb	NILM	0.998119175	NILM
C201717726_A_H_M.kfb	HSIL	0.935176313	HSIL
C201717774_A_H.kfb	HSIL	0.993911862	HSIL
C201717854_A_H.kfb	NILM	0.87736243	HSIL
C201717952_A.kfb	NILM	0.762107849	NILM
C201718228_HSV.kfb	NILM	0.999997973	NILM
C201718249_L.kfb	NILM	0.999918699	LSIL
C201718345_A.kfb	NILM	0.99996686	NILM
C201719118_A_H.kfb	NILM	0.887791157	HSIL
C201720349.kfb	NILM	0.985287309	NILM
C201720355.kfb	NILM	0.999905229	NILM
C201720358.kfb	LSIL	0.510765254	NILM
C201720359.kfb	NILM	0.996367097	NILM
C201720361.kfb	NILM	0.999445617	NILM
C201720366.kfb	NILM	0.478882849	NILM
C201720369_A_H.kfb	NILM	0.995782137	HSIL
C201720370.kfb	LSIL	0.99166733	NILM
C201720377.kfb	LSIL	0.897357345	NILM
C201720382.kfb	LSIL	0.751011074	NILM
C201720389.kfb	NILM	0.746635973	NILM
C201720407.kfb	NILM	0.999922514	NILM
C201720410_xian.kfb	NILM	0.999945998	NILM
C201720437_A_H.kfb	NILM	0.693540692	HSIL
C201720456.kfb	NILM	0.847127914	NILM
C201720458.kfb	NILM	0.982913017	NILM
C201720471.kfb	NILM	0.999651074	NILM
C201720481.kfb	NILM	0.880745649	NILM
C201720485.kfb	NILM	0.793844879	NILM
C201720486.kfb	NILM	0.999979973	NILM
C201720489.kfb	NILM	0.999846578	NILM
C201720491.kfb	NILM	0.999338806	NILM
C201720492.kfb	NILM	0.998806834	NILM
C201720495.kfb	NILM	0.994802952	NILM
C201720502.kfb	NILM	0.964149654	NILM
C201720507.kfb	NILM	0.992031455	NILM
C201720519.kfb	NILM	0.999699354	NILM
C201720520.kfb	NILM	0.999653101	NILM
C201720522.kfb	NILM	0.999942064	NILM
C201720523.kfb	NILM	0.6253618	NILM
C201720524.kfb	NILM	0.999820769	NILM
C201720526.kfb	NILM	0.942231536	NILM
C201720528.kfb	LSIL	0.819892049	NILM
C201720529.kfb	LSIL	0.867164612	NILM
C201720530.kfb	NILM	0.99570471	NILM
C201720537.kfb	NILM	0.8392483	NILM
C201720544.kfb	NILM	0.999709308	NILM
C201720550.kfb	NILM	0.982786417	NILM
C201720553.kfb	HSIL	0.786137044	NILM
C201720554.kfb	NILM	0.996220291	NILM
C201720557.kfb	NILM	0.997536778	NILM
C201720600_A.kfb	NILM	0.999386787	ASC
C201720603.kfb	NILM	0.516189396	NILM
C201720607.kfb	NILM	0.9510656	NILM
C201720617.kfb	HSIL	0.708219945	NILM
C201720623.kfb	NILM	0.894828558	NILM
C201720625.kfb	NILM	0.993862987	NILM
C201720627.kfb	NILM	0.563033462	NILM
C201720631.kfb	NILM	0.984559357	NILM
C201720637.kfb	NILM	0.992787421	NILM
C201720639.kfb	NILM	0.999349892	NILM
C201720640.kfb	NILM	0.999757469	NILM
C201720645.kfb	NILM	0.999355614	NILM
C201720646_xian.kfb	NILM	0.82775414	NILM
C201720654.kfb	NILM	0.706390619	NILM
C201720656.kfb	NILM	0.998374104	NILM
C201720664.kfb	NILM	0.995261133	NILM
C201720665.kfb	NILM	0.999373138	NILM
C201720670.kfb	HSIL	0.890179396	NILM
C201720671.kfb	NILM	0.991106093	NILM
C201720677.kfb	LSIL	0.935967028	NILM
C201720678.kfb	NILM	0.998400509	NILM
C201720688.kfb	NILM	0.999999762	NILM
C201720694.kfb	NILM	0.99998486	NILM
C201720697.kfb	NILM	0.999834418	NILM
C201720702.kfb	NILM	0.999850154	NILM
C201720707.kfb	NILM	0.999729097	NILM
C201720712.kfb	HSIL	0.933733761	NILM
C201720718.kfb	NILM	0.998496413	NILM
C201720720.kfb	NILM	0.997480929	NILM
C201720721.kfb	NILM	0.99854064	NILM
C201720751.kfb	NILM	0.999915481	NILM
C201720757.kfb	NILM	0.999764144	NILM
C201720759.kfb	NILM	0.999481738	NILM
C201720766.kfb	NILM	0.999993443	NILM
C201720768.kfb	NILM	0.948414445	NILM
C201720798.kfb	NILM	0.996479213	NILM
C201720801.kfb	NILM	0.995082021	NILM
C201720820.kfb	NILM	0.888117492	NILM
C201720837.kfb	NILM	0.53640902	NILM
C201720838.kfb	LSIL	0.569927871	NILM
C201720842.kfb	NILM	0.991604805	NILM
C201720845.kfb	NILM	0.976638317	NILM
C201720858.kfb	NILM	0.951648653	NILM
C201720871.kfb	NILM	0.995967746	NILM
C201720877.kfb	NILM	0.999773204	NILM
C201720887.kfb	NILM	0.999918938	NILM
C201720896.kfb	NILM	0.999939799	NILM
C201720899.kfb	NILM	0.99968195	NILM
C201720910.kfb	NILM	0.999985695	NILM
C201720915.kfb	NILM	0.998799443	NILM
C201720916.kfb	NILM	0.999888659	NILM
C201720920.kfb	NILM	0.999588192	NILM
C201720925.kfb	NILM	0.999570787	NILM
C201720940.kfb	NILM	0.987897158	NILM
C201720960.kfb	NILM	0.908151567	NILM
C201720961.kfb	NILM	0.996741474	NILM
C201721019.kfb	NILM	0.999947906	NILM
C201721022.kfb	NILM	0.986157179	NILM
C201721027.kfb	NILM	0.988689482	NILM
C201721035.kfb	NILM	0.99998486	NILM
C201721045.kfb	NILM	0.519770384	NILM
C201721046.kfb	NILM	0.900227308	NILM
C201721048.kfb	NILM	0.865843773	NILM
C201721051.kfb	NILM	0.999344528	NILM
C201721052.kfb	NILM	0.998599946	NILM
C201721068.kfb	NILM	0.986940205	NILM
C201721070.kfb	NILM	0.981421053	NILM
C201721468.kfb	NILM	0.996783137	NILM
C201721746_L.kfb	LSIL	0.994022191	LSIL
C201722114_AGC.kfb	NILM	0.726868987	AGC
C201722163_AGC.kfb	NILM	0.978700459	AGC
C201722262_N.kfb	NILM	0.941688895	NILM
C201722521_A_H.kfb	NILM	0.798692763	HSIL
C201722639_N.kfb	NILM	0.997789145	NILM
C201722855_A.kfb	NILM	0.978546321	ASC
C201722894_A.kfb	NILM	0.999937534	ASC
C201722910_xian.kfb	NILM	0.999934196	NILM
C201723063_L.kfb	NILM	0.646873951	LSIL
C201723065_A.kfb	NILM	0.944444597	NILM
C201723331_A_H.kfb	NILM	0.998790085	HSIL
C201723335_L.tif	LSIL	0.99819535	LSIL
C201723536_A.kfb	LSIL	0.992233157	ASC
C201723591_L.tif	ASC	0.749903083	LSIL
C201723648_A.kfb	NILM	0.748695195	NILM
C201723658_xian.kfb	NILM	0.99957329	NILM
C201723694_xian.kfb	NILM	0.98572135	NILM
C201723827_xian.kfb	NILM	0.999651313	NILM
C201723903_N.kfb	NILM	0.999512076	NILM
C201723925_A.kfb	NILM	0.682577372	ASC
C201723942_L_A_H.kfb	NILM	0.600899994	HSIL
C201723943_xian.kfb	NILM	0.999999046	NILM
C201723952_A.kfb	LSIL	0.611173868	ASC
C201724160_A.kfb	LSIL	0.868798375	ASC
C201724162_xian.kfb	NILM	0.97491622	NILM
C201724225_L.kfb	LSIL	0.999922752	LSIL
C201724283_A.kfb	LSIL	0.762726605	ASC
C201724318_A.kfb	NILM	0.963236392	NILM
C201724852_A.kfb	NILM	0.995487273	ASC
C201724859_A.kfb	LSIL	0.99979037	ASC
C201725009_AGC.kfb	LSIL	0.87677592	AGC
C201725018_H.kfb	LSIL	0.551827252	HSIL
C201725049_A.kfb	NILM	0.999237657	NILM
C201725065_L.kfb	LSIL	0.996423662	LSIL
C201725121_xian.kfb	NILM	0.999131858	NILM
C201725380_xian.kfb	NILM	0.999966502	NILM
C201725409_xian.kfb	NILM	0.975533187	NILM
C201726687_xian.kfb	NILM	0.991935015	NILM
C201727076_xian.kfb	NILM	0.951550245	NILM
C201727240_A.kfb	NILM	0.999790728	ASC
C201727835.kfb	NILM	0.996367693	NILM
C201727840.kfb	NILM	0.937730432	NILM
C201727841.kfb	HSIL	0.644908965	NILM
C201727971.kfb	NILM	0.998251617	NILM
C201727972.kfb	NILM	0.997629464	NILM
C201728026_A.kfb	LSIL	0.98900944	ASC
C201728062.kfb	NILM	0.743421972	NILM
C201728066.kfb	NILM	0.989812195	NILM
C201728071_A.kfb	NILM	0.99985981	ASC
C201728076.kfb	NILM	0.999598205	NILM
C201728089.kfb	NILM	0.999906182	NILM
C201728090.kfb	NILM	0.995261133	NILM
C201728091.kfb	NILM	0.844803631	NILM
C201728093.kfb	NILM	0.999842286	NILM
C201728097.kfb	NILM	0.999790967	NILM
C201728100.kfb	NILM	0.922488213	NILM
C201728210.kfb	NILM	0.963003397	NILM
C201728222_A.kfb	NILM	0.973824382	NILM
C201728223.kfb	NILM	0.963430524	NILM
C201728225_xian.kfb	NILM	0.907510221	NILM
C201728231.kfb	NILM	0.994089484	NILM
C201728244.kfb	LSIL	0.719508231	NILM
C201728259.kfb	NILM	0.999459803	NILM
C201728262.kfb	NILM	0.999928713	NILM
C201728271.kfb	NILM	0.990970612	NILM
C201728272.kfb	NILM	0.945066333	NILM
C201728276.kfb	NILM	0.998191774	NILM
C201728284.kfb	NILM	0.981017828	NILM
C201728289_xian.kfb	NILM	0.99976927	NILM
C201728291.kfb	NILM	0.998722255	NILM
C201800009_A_H.kfb	NILM	0.569469333	HSIL
C201800062_A.kfb	NILM	0.96704036	ASC
C201800087_A_H.kfb	NILM	0.927130878	HSIL
C201800154X_H.TMAP	HSIL	0.77553916	HSIL
C201800262_LSIL.tif	NILM	0.998221338	LSIL
C201800280_A_H.kfb	NILM	0.701210558	HSIL
C201800284_H.TMAP	HSIL	0.998719096	HSIL
C201800301_A.kfb	LSIL	0.642585397	ASC
C201800363_A.kfb	NILM	0.977142394	ASC
C201800381_A.kfb	NILM	0.797800004	NILM
C201800463_A.kfb	NILM	0.998865604	NILM
C201800533_A.kfb	NILM	0.99984467	NILM
C201800547X_L.TMAP	HSIL	0.90467298	LSIL
C201800554_L.TMAP	ASC	0.898155689	LSIL
C201800611X_L.TMAP	LSIL	0.999949574	LSIL
C201800664X_H.TMAP	HSIL	0.801423252	HSIL
C201800667_H.TMAP	NILM	0.987747192	HSIL
C201800759_H.TMAP	HSIL	0.993138492	HSIL
C201800784X_H.TMAP	HSIL	0.696398556	HSIL
C201801053_A.kfb	NILM	0.997467995	ASC
C201801187_H.TMAP	NILM	0.939490914	HSIL
C201801245_A_H.kfb	NILM	0.997898579	HSIL
C201801248X_H.TMAP	HSIL	0.923830867	HSIL
C201801473_A.kfb	NILM	0.977348328	NILM
C201801565X_H.TMAP	NILM	0.960525334	HSIL
C201801566_A.kfb	NILM	0.767154157	NILM
C201801626.kfb	NILM	0.998798847	NILM
C201801627.kfb	ASC	0.905304611	NILM
C201801628.kfb	LSIL	0.731742561	NILM
C201801649.kfb	NILM	0.999575675	NILM
C201801649X_L.TMAP	NILM	0.998734057	LSIL
C201801656.kfb	NILM	0.999407053	NILM
C201801661.kfb	NILM	0.999851823	NILM
C201801666.kfb	NILM	0.99621743	NILM
C201801670.kfb	NILM	0.737203002	NILM
C201801678.kfb	NILM	0.994188428	NILM
C201801682X_H.TMAP	NILM	0.994388759	HSIL
C201801683.kfb	NILM	0.993228495	NILM
C201801695.kfb	NILM	0.999812424	NILM
C201801703.kfb	NILM	0.998885572	NILM
C201801712.kfb	NILM	0.919673741	NILM
C201801714.kfb	HSIL	0.546459973	NILM
C201801722.kfb	NILM	0.993791282	NILM
C201801725.kfb	NILM	0.994107127	NILM
C201801729.kfb	NILM	0.999791443	NILM
C201801745_ADC_ca.tif	NILM	0.999921679	AGC
C201801747_A_H.kfb	LSIL	0.878232777	HSIL
C201801753.kfb	LSIL	0.982070208	NILM
C201801771.kfb	NILM	0.999935746	NILM
C201801801_A.kfb	NILM	0.998115301	ASC
C201801817X_L.TMAP	LSIL	0.798567355	LSIL
C201801827X_L.TMAP	NILM	0.950526774	LSIL
C201801860_A.kfb	NILM	0.990522563	NILM
C201801878.kfb	NILM	0.982005358	NILM
C201801901.kfb	NILM	0.989642799	NILM
C201801910.kfb	NILM	0.734681249	NILM
C201801942.kfb	NILM	0.93957442	NILM
C201801943.kfb	NILM	0.999135435	NILM
C201801944.kfb	NILM	0.999337375	NILM
C201801950_A.kfb	NILM	0.984303474	NILM
C201801961.kfb	NILM	0.998944342	NILM
C201801967.kfb	NILM	0.54542917	NILM
C201801979.kfb	NILM	0.540902615	NILM
C201801990X_AGC.TMAP	NILM	0.999422669	AGC
C201801993.kfb	NILM	0.99946326	NILM
C201801994.kfb	NILM	0.998526931	NILM
C201802001.kfb	NILM	0.999815524	NILM
C201802003.kfb	NILM	0.999920487	NILM
C201802021.kfb	NILM	0.99984026	NILM
C201802022.kfb	NILM	0.999524355	NILM
C201802027.kfb	NILM	0.987590313	NILM
C201802028.kfb	NILM	0.999524355	NILM
C201802034.kfb	NILM	0.999154091	NILM
C201802045.kfb	NILM	0.999907017	NILM
C201802057.kfb	NILM	0.999808729	NILM
C201802058.kfb	NILM	0.844020903	NILM
C201802060.kfb	NILM	0.998841703	NILM
C201802067.kfb	NILM	0.995648086	NILM
C201802078.kfb	NILM	0.975094557	NILM
C201802086.kfb	NILM	0.928658247	NILM
C201802090.kfb	NILM	0.7453174	NILM
C201802095.kfb	NILM	0.961984634	NILM
C201802096.kfb	NILM	0.937192738	NILM
C201802099.kfb	NILM	0.712816298	NILM
C201802101.kfb	NILM	0.958092213	NILM
C201802147_A.kfb	NILM	0.985409319	NILM
C201802177_CA.tiff	HSIL	0.675176799	HSIL
C201802220_A.kfb	NILM	0.997186363	ASC
C201802232_L.TMAP	LSIL	0.99994874	LSIL
C201802394_L.TMAP	NILM	0.377490908	LSIL
C201802400X_L.TMAP	LSIL	0.903613865	LSIL
C201802513_L.TMAP	NILM	0.985081255	LSIL
C201802568_L.TMAP	LSIL	0.999841452	LSIL
C201802635_L_A_H.TMAP	NILM	0.845077217	HSIL
C201802720_H.TMAP	HSIL	0.947956562	HSIL
C201802810_A.kfb	NILM	0.994639099	NILM
C201802823.TMAP	NILM	0.983576953	NILM
C201803035_A.kfb	NILM	0.979808509	NILM
C201803036_A.kfb	LSIL	0.952779174	NILM
C201803040_A.kfb	NILM	0.998483121	NILM
C201803041_L.TMAP	LSIL	0.39309898	LSIL
C201803098_A_H.kfb	NILM	0.888913453	HSIL
C201803191_H.tiff	HSIL	0.566102505	HSIL
C201803193_H.TMAP	HSIL	0.999982119	HSIL
C201803217_H.TMAP	NILM	0.902065635	HSIL
C201803346X_L.TMAP	ASC	0.709485173	LSIL
C201803474_H_SCC.tiff	HSIL	0.99993062	HSIL
C201804221_H.TMAP	HSIL	0.959040999	HSIL
C201804235X_L.TMAP	LSIL	0.449636489	LSIL
C201804296X_L_A_H.TMAP	NILM	0.704559624	HSIL
C201804421_L.TMAP	NILM	0.925286651	LSIL
C201804491X_L.TMAP	ASC	0.748927832	LSIL
C201804793X_L.TMAP	LSIL	0.992343485	LSIL
C201804818X_L.TMAP	LSIL	0.62505585	LSIL
C201804935X_L.TMAP	NILM	0.999711215	LSIL
C201805136_N.kfb	NILM	0.992732108	NILM
C201805259_A.kfb	NILM	0.754308343	ASC
C201805623_L.kfb	LSIL	0.998863459	LSIL
C201805772_L.kfb	LSIL	0.989176929	NILM
C201805862_L.kfb	LSIL	0.927968204	LSIL
C201805900_A.kfb	NILM	0.989207029	NILM
C201806066X_H.TMAP	NILM	0.874878764	HSIL
C201806232_L.TMAP	NILM	0.984618485	LSIL
C201806247_A.kfb	LSIL	0.891373277	ASC
C201806425X_L.TMAP	NILM	0.951842964	LSIL
C201806631_L.TMAP	LSIL	0.710266232	LSIL
C201806690_A_H.kfb	NILM	0.944324255	HSIL
C201807083_L.kfb	NILM	0.97014308	LSIL
C201807295X_L.TMAP	NILM	0.923206627	LSIL
C201807308_A.kfb	NILM	0.938325167	NILM
C201807381X_L.TMAP	LSIL	0.81013149	LSIL
C201807525_A.kfb	NILM	0.951835036	NILM
C201807553_A.kfb	NILM	0.999238849	NILM
C201807854X_L.TMAP	LSIL	0.980693281	LSIL
C201808733_L.TMAP	NILM	0.996085644	LSIL
C201809026_L.kfb	NILM	0.994244277	LSIL
C201809563_A.kfb	NILM	0.99325341	NILM
C201809640_A.kfb	NILM	0.995041192	NILM
C201809654_A.kfb	NILM	0.988054216	NILM
C201809729_A.kfb	NILM	0.970149338	ASC
C201809786_A.kfb	NILM	0.997062266	NILM
C201810368_L.TMAP	NILM	0.990041077	LSIL
C201810654_L.TMAP	NILM	0.952084601	LSIL
C201811138_L.TMAP	LSIL	0.999971271	LSIL
C201811521_L.TMAP	LSIL	0.999890804	LSIL
C201811531_L.TMAP	LSIL	0.973773956	LSIL
C201811853_L.TMAP	NILM	0.950969994	LSIL
C201811927_L.TMAP	NILM	0.999661565	LSIL
C201813370_L.TMAP	NILM	0.998354554	LSIL
C201813463_L.TMAP	LSIL	0.610171914	LSIL
C201813507_L.TMAP	NILM	0.681065798	LSIL
C201814074_H.TMAP	HSIL	0.999994874	HSIL
C201814312_L.TMAP	NILM	0.99964118	LSIL
C201814850_H.tiff	NILM	0.521851778	HSIL
C201815334_L.TMAP	ASC	0.555202007	LSIL
C201815745_H.TMAP	HSIL	0.470606089	HSIL
C201815844_L.TMAP	NILM	0.977487504	LSIL
C201816243_H.tiff	HSIL	0.987008274	HSIL
C201817180_L.TMAP	LSIL	0.843288839	LSIL
C201817527_L.kfb	LSIL	0.637748897	LSIL
C201818073_H.TMAP	HSIL	0.998538733	HSIL
C201818315_L.TMAP	NILM	0.936213553	LSIL
C201819527_L.TMAP	LSIL	0.64352119	LSIL
C201819650_L.TMAP	NILM	0.943237603	LSIL
C201820987_H.TMAP	NILM	0.87888968	HSIL
C201821162_L_A_H.TMAP	NILM	0.947270513	HSIL
C201821307_N.kfb	NILM	0.99899286	NILM
C201900003.TMAP	NILM	0.988854051	NILM
C201900011.TMAP	NILM	0.793404877	NILM
C201900014.TMAP	NILM	0.993917584	NILM
C201900018_xian.TMAP	NILM	0.998630047	NILM
C201900022.TMAP	NILM	0.993231535	NILM
C201900023.TMAP	NILM	0.90089488	NILM
C201900031.TMAP	NILM	0.941178799	NILM
C201900034.TMAP	NILM	0.999810398	NILM
C201900035.TMAP	NILM	0.988354087	NILM
C201900036.TMAP	NILM	0.999942183	NILM
C201900041.TMAP	NILM	0.980143011	NILM
C201900043.TMAP	NILM	0.997753799	NILM
C201900046.TMAP	NILM	0.859499097	NILM
C201900048.TMAP	NILM	0.997999966	NILM
C201900058.TMAP	NILM	0.982550442	NILM
C201900060.TMAP	LSIL	0.974704027	NILM
C201900067.TMAP	NILM	0.930095315	NILM
C201900072.TMAP	NILM	0.999750316	NILM
C201900075.TMAP	NILM	0.661012828	NILM
C201900079.TMAP	NILM	0.999922156	NILM
C201900108.TMAP	NILM	0.952927887	NILM
C201900129.TMAP	NILM	0.97159642	NILM
C201900919X.TMAP	NILM	0.997445464	NILM
C201900921X.TMAP	NILM	0.993371606	NILM
C201900924X.TMAP	NILM	0.999678135	NILM
C201900930X.TMAP	NILM	0.99993968	NILM
C201900933X.TMAP	NILM	0.783463001	NILM
C201900935X.TMAP	NILM	0.999974966	NILM
C201900941X.TMAP	NILM	0.929991722	NILM
C201900943X.TMAP	NILM	0.996312559	NILM
C201900947X.TMAP	NILM	0.999629378	NILM
C201900952X.TMAP	NILM	0.999361575	NILM
C201900953X.TMAP	HSIL	0.580630779	NILM
C201900955X.TMAP	NILM	0.99909699	NILM
C201900961X.TMAP	LSIL	0.919680774	NILM
C201900962X.TMAP	NILM	0.984328508	NILM
C201900971X_L.TMAP	NILM	0.998469412	LSIL
C201900973X.TMAP	NILM	0.999965906	NILM
C201900980X.TMAP	NILM	0.999803007	NILM
C201900987X.TMAP	NILM	0.892468929	NILM
C201900988X.TMAP	NILM	0.653717339	NILM
C201900992X.TMAP	NILM	0.941354096	NILM
C201900998X.TMAP	LSIL	0.650686622	NILM
C201901012X.TMAP	NILM	0.999675274	NILM
C201901015X.TMAP	NILM	0.988289595	NILM
C201901019X.TMAP	NILM	0.999945164	NILM
C201901025X.TMAP	NILM	0.790277064	NILM
C201901027X.TMAP	NILM	0.99972564	NILM
C201901053X.TMAP	NILM	0.999587595	NILM
C201901057X.TMAP	NILM	0.999351561	NILM
C201901059X.TMAP	NILM	0.999941587	NILM
C201901069X.TMAP	NILM	0.998493671	NILM
C201901077X.TMAP	NILM	0.993701816	NILM
C201901078X.TMAP	NILM	0.993599176	NILM
C201901081X.TMAP	NILM	0.876407862	NILM
C201901085X.TMAP	NILM	0.921837628	NILM
C201901097X.TMAP	NILM	0.954856813	NILM
C201901103X.TMAP	NILM	0.99997437	NILM
C201901104X.TMAP	LSIL	0.886053622	NILM
C201901105X.TMAP	NILM	0.999555767	NILM
C201901108X.TMAP	NILM	0.999473393	NILM
C201901110X.TMAP	NILM	0.993118286	NILM
C201901118X.TMAP	NILM	0.998976827	NILM
C201901122X.TMAP	NILM	0.999790847	NILM
C201901125X.TMAP	NILM	0.998134494	NILM
C201901134X.TMAP	NILM	0.999686956	NILM
C201901147X.TMAP	NILM	0.999459326	NILM
C201901156X_L.TMAP	LSIL	0.999879718	LSIL
C201901165X.TMAP	NILM	0.998068988	NILM
C201901172X.TMAP	NILM	0.999573886	NILM
C201901178X.TMAP	NILM	0.863581359	NILM
C201901179X.TMAP	NILM	0.989246428	NILM
C201901181X.TMAP	NILM	0.999354899	NILM
C201901185X.TMAP	NILM	0.9926247	NILM
C201901186X.TMAP	NILM	0.998922229	NILM
C201901189X.TMAP	NILM	0.958969653	NILM
C201901195X.TMAP	NILM	0.999400496	NILM
C201901202X.TMAP	NILM	0.989112556	NILM
C201901204X.TMAP	NILM	0.988261282	NILM
C201901206X.TMAP	NILM	0.999710262	NILM
C201901210X.TMAP	NILM	0.804466724	NILM
C201901212X.TMAP	NILM	0.994247675	NILM
C201901217X.TMAP	NILM	0.985557139	NILM
C201901218X.TMAP	NILM	0.677894652	NILM
C201901220X.TMAP	NILM	0.995005071	NILM
C201901221X.TMAP	NILM	0.997025192	NILM
C201901226X.TMAP	NILM	0.378576905	NILM
C201901229X_A.TMAP	LSIL	0.964089572	ASC
C201901233X.TMAP	NILM	0.998724163	NILM
C201901241.TMAP	NILM	0.995744288	NILM
C201901242.TMAP	NILM	0.976222873	NILM
C201901243.TMAP	NILM	0.999837279	NILM
C201901245.TMAP	NILM	0.887085974	NILM
C201901246.TMAP	NILM	0.994781792	NILM
C201901246X.TMAP	NILM	0.999447286	NILM
C201901247X.TMAP	NILM	0.997680008	NILM
C201901269X.TMAP	NILM	0.999020457	NILM
C201901275X.TMAP	NILM	0.861547232	NILM
C201901276.TMAP	NILM	0.997414231	NILM
C201901279X.TMAP	NILM	0.993452549	NILM
C201901281_H.TMAP	HSIL	0.998680294	HSIL
C201901283X.TMAP	NILM	0.999720395	NILM
C201901284.TMAP	LSIL	0.498104393	NILM
C201901285.TMAP	NILM	0.861773133	NILM
C201901290X.TMAP	NILM	0.999242663	NILM
C201901292X.TMAP	NILM	0.99922955	NILM
C201901293X.TMAP	NILM	0.993186116	NILM
C201901296X.TMAP	NILM	0.998414636	NILM
C201901298X.TMAP	NILM	0.988813579	NILM
C201901301X.TMAP	NILM	0.999806941	NILM
C201901313X_A.TMAP	NILM	0.898680985	ASC
C201901314X.TMAP	NILM	0.999941707	NILM
C201901315.TMAP	NILM	0.99961853	NILM
C201901316.TMAP	NILM	0.999700785	NILM
C201901322X.TMAP	NILM	0.999524832	NILM
C201901331X.TMAP	NILM	0.511600733	NILM
C201901333X.TMAP	NILM	0.998863459	NILM
C201901336X.TMAP	NILM	0.999687195	NILM
C201901337.TMAP	NILM	0.82388413	NILM
C201901338.TMAP	NILM	0.999920011	NILM
C201901338X.TMAP	NILM	0.999850512	NILM
C201901341.TMAP	NILM	0.999603331	NILM
C201901344X.TMAP	NILM	0.915512025	NILM
C201901345.TMAP	NILM	0.999960542	NILM
C201901349X.TMAP	NILM	0.999294162	NILM
C201901352X.TMAP	NILM	0.999848843	NILM
C201901354.TMAP	NILM	0.891767502	NILM
C201901355.TMAP	NILM	0.999663591	NILM
C201901355X.TMAP	NILM	0.993291497	NILM
C201901357_L.TMAP	NILM	0.994150221	LSIL
C201901359.TMAP	ASC	0.404488206	NILM
C201901364X.TMAP	NILM	0.999508739	NILM
C201901368X.TMAP	NILM	0.907839537	NILM
C201901372.TMAP	NILM	0.999934196	NILM
C201901372X.TMAP	NILM	0.998215556	NILM
C201901375X.TMAP	NILM	0.999941826	NILM
C201901376X.TMAP	NILM	0.995261133	NILM
C201901378.TMAP	NILM	0.997524321	NILM
C201901378X.TMAP	NILM	0.999712408	NILM
C201901379X.TMAP	NILM	0.908648729	NILM
C201901384.TMAP	NILM	0.361139685	NILM
C201901386.TMAP	NILM	0.995135963	NILM
C201901388.TMAP	NILM	0.998651087	NILM
C201901393.TMAP	NILM	0.999974132	NILM
C201901394.TMAP	NILM	0.955647528	NILM
C201901394X.TMAP	NILM	0.999933124	NILM
C201901407X.TMAP	NILM	0.994634032	NILM
C201901409.TMAP	NILM	0.998450994	NILM
C201901410.TMAP	NILM	0.99972409	NILM
C201901410X.TMAP	NILM	0.99937278	NILM
C201901415.TMAP	NILM	0.991772592	NILM
C201901419.TMAP	NILM	0.998366773	NILM
C201901420.TMAP	NILM	0.979404688	NILM
C201901424.TMAP	NILM	0.994163334	NILM
C201901430.TMAP	NILM	0.999206007	NILM
C201901431.TMAP	NILM	0.994217634	NILM
C201901432.TMAP	NILM	0.997530043	NILM
C201901435X.TMAP	NILM	0.986451387	NILM
C201901436.TMAP	NILM	0.90016067	NILM
C201901441X.TMAP	NILM	0.970535934	NILM
C201901443.TMAP	NILM	0.998146653	NILM
C201901450X.kfb	NILM	0.710126042	NILM
C201901453X.kfb	NILM	0.889741957	NILM
C201901458.TMAP	NILM	0.999769866	NILM
C201901458X.TMAP	NILM	0.92712605	NILM
C201901462.TMAP	NILM	0.938007653	NILM
C201901463X.TMAP	NILM	0.999947071	NILM
C201901468.TMAP	NILM	0.999314547	NILM
C201901468X.TMAP	NILM	0.995662391	NILM
C201901469X.TMAP	NILM	0.999451816	NILM
C201901472.TMAP	NILM	0.996609986	NILM
C201901472X.TMAP	NILM	0.999345839	NILM
C201901473.TMAP	NILM	0.981888711	NILM
C201901475X.TMAP	NILM	0.99992013	NILM
C201901480X.TMAP	NILM	0.999839902	NILM
C201901485.TMAP	NILM	0.96899116	NILM
C201901486X.TMAP	NILM	0.999398947	NILM
C201901487X.TMAP	NILM	0.97666049	NILM
C201901492X_A.TMAP	NILM	0.999638557	ASC
C201901494X.TMAP	NILM	0.999939203	NILM
C201901496X.TMAP	NILM	0.963643253	NILM
C201901497.TMAP	NILM	0.999963403	NILM
C201901508.TMAP	NILM	0.992682874	NILM
C201901512.TMAP	NILM	0.999273241	NILM
C201901522.TMAP	NILM	0.995929182	NILM
C201901535X.TMAP	NILM	0.949202538	NILM
C201901537.TMAP	LSIL	0.580646753	NILM
C201901543X.TMAP	LSIL	0.508899808	NILM
C201901544X.TMAP	NILM	0.999963999	NILM
C201901549.TMAP	NILM	0.998846889	NILM
C201901550.TMAP	NILM	0.953150272	NILM
C201901555X.TMAP	NILM	0.924792826	NILM
C201901563.TMAP	NILM	0.998836815	NILM
C201901569.TMAP	LSIL	0.850820363	NILM
C201901574.TMAP	NILM	0.993291974	NILM
C201901577.TMAP	LSIL	0.634724319	NILM
C201901584.TMAP	NILM	0.999883771	NILM
C201901584X.TMAP	NILM	0.99955219	NILM
C201901587.TMAP	NILM	0.999970913	NILM
C201901588X.TMAP	NILM	0.995502174	NILM
C201901594X.TMAP	LSIL	0.999998331	NILM
C201901599X.TMAP	NILM	0.938094735	NILM
C201901600_H.TMAP	HSIL	0.999054968	HSIL
C201901605X.TMAP	LSIL	0.866464198	NILM
C201901607.TMAP	NILM	0.999543369	NILM
C201901611.TMAP	NILM	0.999983191	NILM
C201901617.TMAP	NILM	0.982767224	NILM
C201901619X.TMAP	NILM	0.999268353	NILM
C201901621X.TMAP	NILM	0.985982358	NILM
C201901630.TMAP	NILM	0.995802224	NILM
C201901633.TMAP	NILM	0.984871566	NILM
C201901633X.TMAP	NILM	0.997709751	NILM
C201901635X.TMAP	NILM	0.999891996	NILM
C201901637X.TMAP	NILM	0.983092785	NILM
C201901639.TMAP	NILM	0.998570561	NILM
C201901642X.kfb	LSIL	0.590197563	NILM
C201901645X.kfb	NILM	0.998365343	NILM
C201901646X.kfb	NILM	0.987926245	NILM
C201901649X.kfb	NILM	0.998274446	NILM
C201901650.TMAP	NILM	0.999694705	NILM
C201901653.TMAP	NILM	0.990932703	NILM
C201901656.TMAP	NILM	0.998130262	NILM
C201901659.TMAP	NILM	0.99234724	NILM
C201901662.TMAP	NILM	0.929045796	NILM
C201901664.TMAP	NILM	0.999942064	NILM
C201901668.TMAP	NILM	0.99998951	NILM
C201901672.TMAP	NILM	0.990624011	NILM
C201901679X.TMAP	NILM	0.810689032	NILM
C201901685.TMAP	NILM	0.999995351	NILM
C201901694_xian.TMAP	NILM	0.990761936	NILM
C201901695.TMAP	LSIL	0.99998343	NILM
C201901702.TMAP	NILM	0.997082055	NILM
C201901707.TMAP	NILM	0.997511864	NILM
C201901708.TMAP	NILM	0.998947918	NILM
C201901716.TMAP	NILM	0.999784887	NILM
C201901717.TMAP	NILM	0.999900103	NILM
C201901718.TMAP	NILM	0.998951077	NILM
C201901726X.kfb	NILM	0.983839154	NILM
C201901728.TMAP	LSIL	0.442105025	NILM
C201901732X.kfb	NILM	0.999571502	NILM
C201901736.TMAP	NILM	0.999629021	NILM
C201901737X_xian.kfb	NILM	0.999770701	NILM
C201901739.TMAP	NILM	0.962359667	NILM
C201901745.TMAP	NILM	0.793758333	NILM
C201901747X.TMAP	NILM	0.999362528	NILM
C201901753.TMAP	LSIL	0.996729255	NILM
C201901753X.TMAP	NILM	0.987434208	NILM
C201901755X.TMAP	NILM	0.934552848	NILM
C201901756X.TMAP	NILM	0.999744833	NILM
C201901757.TMAP	NILM	0.993048191	NILM
C201901759.TMAP	NILM	0.962208629	NILM
C201901760.TMAP	NILM	0.994905829	NILM
C201901761.TMAP	NILM	0.999850035	NILM
C201901763.TMAP	NILM	0.996221304	NILM
C201901772.TMAP	NILM	0.999444664	NILM
C201901773X.TMAP	NILM	0.999674082	NILM
C201901774X.TMAP	NILM	0.984346867	NILM
C201901780.TMAP	NILM	0.999775112	NILM
C201901780X_M_A.TMAP	NILM	0.99792248	ASC
C201901781X.TMAP	NILM	0.999410033	NILM
C201901782X.TMAP	NILM	0.999318004	NILM
C201901785X.TMAP	NILM	0.997423887	NILM
C201901789X.TMAP	NILM	0.999960899	NILM
C201901795.TMAP	NILM	0.963669598	NILM
C201901798.TMAP	NILM	0.999718487	NILM
C201901799X.TMAP	NILM	0.996571064	NILM
C201901801.TMAP	NILM	0.999533176	NILM
C201901802.TMAP	NILM	0.967110693	NILM
C201901804.TMAP	NILM	0.998674393	NILM
C201901806X.kfb	NILM	0.990599453	NILM
C201901808.TMAP	NILM	0.999199808	NILM
C201901821.TMAP	NILM	0.988514841	NILM
C201901822.TMAP	NILM	0.998997271	NILM
C201901828.TMAP	NILM	0.997386038	NILM
C201901830.TMAP	NILM	0.999631524	NILM
C201901831.TMAP	NILM	0.990470052	NILM
C201901834.TMAP	NILM	0.995521069	NILM
C201901836.TMAP	NILM	0.99966073	NILM
C201901837.TMAP	NILM	0.996163845	NILM
C201901839.TMAP	NILM	0.992053628	NILM
C201901843.TMAP	NILM	0.974247515	NILM
C201901845X.kfb	LSIL	0.754951715	NILM
C201901846X.kfb	LSIL	0.615436375	NILM
C201901847X.kfb	NILM	0.995698094	NILM
C201901851.TMAP	NILM	0.773645759	NILM
C201901851X.TMAP	NILM	0.9994784	NILM
C201901852X.TMAP	NILM	0.97844553	NILM
C201901853X.TMAP	NILM	0.999999523	NILM
C201901856X.TMAP	NILM	0.999668717	NILM
C201901859X.TMAP	NILM	0.786880076	NILM
C201901860X.TMAP	NILM	0.999793351	NILM
C201901866.TMAP	NILM	0.999989748	NILM
C201901867X.TMAP	NILM	0.992092788	NILM
C201901868X.TMAP	NILM	0.601635516	NILM
C201901869.TMAP	NILM	0.995453835	NILM
C201901872.TMAP	NILM	0.970512331	NILM
C201901873X.TMAP	NILM	0.977484286	NILM
C201901874.TMAP	NILM	0.999959469	NILM
C201901876.TMAP	NILM	0.984172165	NILM
C201901877X.TMAP	NILM	0.998048902	NILM
C201901883X.TMAP	NILM	0.976521552	NILM
C201901887.TMAP	NILM	0.527022064	NILM
C201901888.TMAP	NILM	0.998883784	NILM
C201901888X.TMAP	NILM	0.998131216	NILM
C201901891X.TMAP	NILM	0.98848021	NILM
C201901895.TMAP	NILM	0.991410553	NILM
C201901901.TMAP	NILM	0.999694943	NILM
C201901912.TMAP	LSIL	0.725743771	NILM
C201901917.TMAP	NILM	0.999706089	NILM
C201901936_xian.TMAP	NILM	0.707460165	NILM
C201901937X.TMAP	NILM	0.998354554	NILM
C201901938.TMAP	NILM	0.998035252	NILM
C201901940X.TMAP	NILM	0.987558126	NILM
C201901941.TMAP	NILM	0.9224841	NILM
C201901942X.TMAP	NILM	0.998676836	NILM
C201901946X.TMAP	NILM	0.994098663	NILM
C201901948X.TMAP	NILM	0.856324315	NILM
C201901950.TMAP	ASC	0.789382935	NILM
C201901951.TMAP	NILM	0.965775788	NILM
C201901952.TMAP	NILM	0.999954581	NILM
C201901953X.TMAP	NILM	0.999890208	NILM
C201901957X.TMAP	LSIL	0.716669858	NILM
C201901959.TMAP	NILM	0.999964237	NILM
C201901962.TMAP	NILM	0.999881983	NILM
C201901971.TMAP	NILM	0.678603411	NILM
C201901980.TMAP	NILM	0.995261133	NILM
C201901980X.TMAP	NILM	0.999630213	NILM
C201901982.TMAP	NILM	0.999597132	NILM
C201901985_H_CA.TMAP	NILM	0.853967667	HSIL
C201901995.TMAP	NILM	0.975859702	NILM
C201902000.TMAP	NILM	0.999632359	NILM
C201902001X.TMAP	NILM	0.883858263	NILM
C201902003.TMAP	NILM	0.988231957	NILM
C201902011_A.TMAP	LSIL	0.989506423	ASC
C201902011X.TMAP	NILM	0.997547209	NILM
C201902014X.TMAP	NILM	0.98267132	NILM
C201902015.TMAP	NILM	0.999006331	NILM
C201902016X.TMAP	NILM	0.99982208	NILM
C201902022.TMAP	NILM	0.996712089	NILM
C201902027.TMAP	NILM	0.999912024	NILM
C201902031.TMAP	NILM	0.958969653	NILM
C201902039_A.TMAP	NILM	0.992252529	NILM
C201902042.TMAP	NILM	0.994961143	NILM
C201902043.TMAP	NILM	0.948341429	NILM
C201902043X.TMAP	NILM	0.971091866	NILM
C201902045X.TMAP	NILM	0.999841332	NILM
C201902046.TMAP	NILM	0.999512315	NILM
C201902048.TMAP	NILM	0.968699813	NILM
C201902050X.TMAP	NILM	0.999552667	NILM
C201902059.TMAP	NILM	0.993168116	NILM
C201902062X.TMAP	NILM	0.996596396	NILM
C201902071.TMAP	NILM	0.99708432	NILM
C201902072.TMAP	NILM	0.95841217	NILM
C201902082X.TMAP	NILM	0.997614861	NILM
C201902084.TMAP	NILM	0.991123796	NILM
C201902085X.TMAP	NILM	0.984726012	NILM
C201902086.TMAP	NILM	0.999693155	NILM
C201902090X.TMAP	NILM	0.999939084	NILM
C201902094.TMAP	NILM	0.999887705	NILM
C201902094X.TMAP	NILM	0.996874452	NILM
C201902096.TMAP	NILM	0.999381542	NILM
C201902098.TMAP	NILM	0.996123016	NILM
C201902101X.TMAP	NILM	0.998106718	NILM
C201902103X.TMAP	NILM	0.99953723	NILM
C201902111.TMAP	NILM	0.997849822	NILM
C201902111X.TMAP	LSIL	0.967092097	NILM
C201902112.TMAP	NILM	0.994388878	NILM
C201902117.TMAP	NILM	0.98094064	NILM
C201902124.TMAP	NILM	0.999885798	NILM
C201902124X.TMAP	NILM	0.946231365	NILM
C201902125X.TMAP	NILM	0.97893548	NILM
C201902129X_A.TMAP	LSIL	0.817021489	ASC
C201902134.TMAP	NILM	0.943391383	NILM
C201902136.TMAP	NILM	0.995261133	NILM
C201902137.TMAP	NILM	0.966488957	NILM
C201902140.TMAP	NILM	0.884666324	NILM
C201902140X.TMAP	NILM	0.989042938	NILM
C201902143.TMAP	NILM	0.999986291	NILM
C201902144.TMAP	NILM	0.995261133	NILM
C201902145.TMAP	NILM	0.997182846	NILM
C201902145X.TMAP	NILM	0.999859452	NILM
C201902156X.TMAP	NILM	0.993107259	NILM
C201902158X.kfb	NILM	0.999878645	NILM
C201902162X.TMAP	NILM	0.999407768	NILM
C201902172X.TMAP	NILM	0.998982728	NILM
C201902176.TMAP	NILM	0.995261133	NILM
C201902180.TMAP	NILM	0.999925852	NILM
C201902184.TMAP	NILM	0.999419212	NILM
C201902196.TMAP	NILM	0.997466326	NILM
C201902199.TMAP	LSIL	0.541382253	NILM
C201902199X.TMAP	NILM	0.997818232	NILM
C201902200X.TMAP	LSIL	0.754806578	NILM
C201902208X.TMAP	NILM	0.999534011	NILM
C201902212.TMAP	NILM	0.996040702	NILM
C201902214.TMAP	NILM	0.998112559	NILM
C201902214X.kfb	NILM	0.975064874	NILM
C201902215X.kfb	NILM	0.999292493	NILM
C201902216X.kfb	NILM	0.999139905	NILM
C201902217X.kfb	NILM	0.999999404	NILM
C201902218X.kfb	NILM	0.970890343	NILM
C201902220X.kfb	NILM	0.999352515	NILM
C201902221X.kfb	NILM	0.992971361	NILM
C201902223.TMAP	NILM	0.997826278	NILM
C201902225.TMAP	NILM	0.906237006	NILM
C201902229X.TMAP	NILM	0.990725577	NILM
C201902230.TMAP	NILM	0.992512584	NILM
C201902241.TMAP	NILM	0.999455392	NILM
C201902249X.TMAP	NILM	0.991325259	NILM
C201902250X.TMAP	NILM	0.99862051	NILM
C201902259.TMAP	NILM	0.997302771	NILM
C201902263X.TMAP	NILM	0.999951482	NILM
C201902272.TMAP	NILM	0.99829942	NILM
C201902274X.TMAP	NILM	0.770740151	NILM
C201902276.TMAP	NILM	0.999991059	NILM
C201902277X.TMAP	NILM	0.991783738	NILM
C201902282X.TMAP	NILM	0.999737561	NILM
C201902285X.TMAP	NILM	0.826574087	NILM
C201902290.TMAP	NILM	0.748611212	NILM
C201902290X.TMAP	NILM	0.997477829	NILM
C201902292.TMAP	LSIL	0.658944964	NILM
C201902298.TMAP	NILM	0.697661579	NILM
C201902301.TMAP	LSIL	0.982207835	NILM
C201902311.TMAP	NILM	0.999937296	NILM
C201902318.TMAP	NILM	0.999714434	NILM
C201902324.TMAP	LSIL	0.489279717	NILM
C201902325.TMAP	NILM	0.955354452	NILM
C201902332.TMAP	NILM	0.999982595	NILM
C201902334.TMAP	NILM	0.985097408	NILM
C201902373.kfb	NILM	0.988703251	NILM
C201902377.kfb	NILM	0.999259174	NILM
C201902382.TMAP	NILM	0.999997973	NILM
C201902385.TMAP	NILM	0.999874234	NILM
C201902403.kfb	NILM	0.832352579	NILM
C201902412.kfb	NILM	0.964915097	NILM
C201902424.kfb	NILM	0.931762159	NILM
C201902444X_H.TMAP	NILM	0.712944865	HSIL
C201902446.TMAP	NILM	0.999506235	NILM
C201902450.TMAP	NILM	0.940418661	NILM
C201902452.TMAP	NILM	0.992949128	NILM
C201902453.TMAP	NILM	0.995597899	NILM
C201902457.TMAP	NILM	0.98086977	NILM
C201902459.TMAP	NILM	0.934528768	NILM
C201902461.kfb	NILM	0.983124971	NILM
C201902463.kfb	LSIL	0.749091268	NILM
C201902472.TMAP	NILM	0.998716593	NILM
C201902481.TMAP	NILM	0.610840619	NILM
C201902484.TMAP	NILM	0.993897736	NILM
C201902492.TMAP	NILM	0.996246755	NILM
C201902497.TMAP	NILM	0.99913305	NILM
C201902498.TMAP	NILM	0.998445332	NILM
C201902502.TMAP	NILM	0.786557913	NILM
C201902504.TMAP	NILM	0.996330202	NILM
C201902505.TMAP	NILM	0.99772054	NILM
C201902508.TMAP	NILM	0.998398125	NILM
C201902513.TMAP	NILM	0.995498538	NILM
C201902525.TMAP	NILM	0.987125456	NILM
C201902529.TMAP	NILM	0.998770773	NILM
C201902534.TMAP	NILM	0.991201878	NILM
C201902540.kfb	LSIL	0.984599233	NILM
C201902546.kfb	NILM	0.998507679	NILM
C201902550.TMAP	NILM	0.999074101	NILM
C201902553.TMAP	NILM	0.988935292	NILM
C201902562.kfb	NILM	0.915038288	NILM
C201902565.kfb	NILM	0.999209523	NILM
C201902577.kfb	NILM	0.998178959	NILM
C201902578.kfb	NILM	0.997410715	NILM
C201902588.TMAP	NILM	0.997578442	NILM
C201902602.TMAP	NILM	0.685912609	NILM
C201902604.TMAP	NILM	0.999921441	NILM
C201902605.TMAP	NILM	0.99951148	NILM
C201902610.TMAP	NILM	0.97477299	NILM
C201902612.TMAP	NILM	0.999834061	NILM
C201902616.TMAP	NILM	0.999555409	NILM
C201902621.TMAP	NILM	0.986008704	NILM
C201902628.TMAP	NILM	0.997635603	NILM
C201902643.TMAP	NILM	0.875614882	NILM
C201902644.TMAP	NILM	0.999911904	NILM
C201902653.TMAP	NILM	0.999972582	NILM
C201902658.TMAP	NILM	0.999566376	NILM
C201902660.TMAP	NILM	0.999111474	NILM
C201902661.TMAP	NILM	0.994612455	NILM
C201902667_xian.TMAP	NILM	0.999853015	NILM
C201902743.TMAP	NILM	0.99931097	NILM
C201902744.TMAP	ASC	0.433069974	NILM
C201902745.TMAP	NILM	0.99958533	NILM
C201902748_A.TMAP	NILM	0.970590949	ASC
C201902757.TMAP	NILM	0.979344547	NILM
C201902762.TMAP	NILM	0.92467916	NILM
C201902764_H.TMAP	HSIL	0.999391437	HSIL
C201902766.TMAP	NILM	0.999895573	NILM
C201902769.TMAP	NILM	0.999147058	NILM
C201902770.TMAP	NILM	0.816859484	NILM
C201902783.TMAP	NILM	0.999941707	NILM
C201902795.TMAP	NILM	0.998969197	NILM
C201902819.TMAP	NILM	0.999802053	NILM
C201902821.TMAP	NILM	0.999991655	NILM
C201902830.TMAP	NILM	0.99984777	NILM
C201902835.TMAP	NILM	0.993997812	NILM
C201902904.kfb	NILM	0.9870525	NILM
C201902906.kfb	NILM	0.987452328	NILM
C201902912.kfb	NILM	0.99784255	NILM
C201902918.kfb	NILM	0.999245763	NILM
C201902923.kfb	NILM	0.976325154	NILM
C201902940.kfb	LSIL	0.902073324	NILM
C201902947.kfb	NILM	0.995184004	NILM
C201902953.kfb	NILM	0.999081016	NILM
C201902954.kfb	NILM	0.999997735	NILM
C201902955.kfb	NILM	0.997872233	NILM
C201902959.kfb	NILM	0.999989629	NILM
C201902998.TMAP	NILM	0.999945998	NILM
C201903029X_A.TMAP	LSIL	0.864876091	NILM
C201903032.TMAP	NILM	0.992479086	NILM
C201903042.TMAP	NILM	0.999897361	NILM
C201903047.TMAP	NILM	0.999534011	NILM
C201903052X_A.TMAP	NILM	0.998967886	NILM
C201903059.TMAP	NILM	0.999907494	NILM
C201903063.TMAP	NILM	0.999987602	NILM
C201903069.TMAP	NILM	0.999211669	NILM
C201903071.TMAP	NILM	0.941686034	NILM
C201903077.TMAP	NILM	0.988455653	NILM
C201903079.TMAP	NILM	0.997994304	NILM
C201903089.TMAP	NILM	0.994791627	NILM
C201903091.TMAP	NILM	0.58817631	NILM
C201903092.TMAP	NILM	0.741911888	NILM
C201903094.TMAP	NILM	0.997463346	NILM
C201903096.TMAP	NILM	0.998822629	NILM
C201903115.TMAP	NILM	0.99784708	NILM
C201903126.TMAP	NILM	0.999162793	NILM
C201903127.TMAP	NILM	0.996870458	NILM
C201903139_yan.TMAP	NILM	0.999964595	NILM
C201903151.TMAP	NILM	0.999869227	NILM
C201903173.TMAP	NILM	0.99745816	NILM
C201903174_xian.TMAP	NILM	0.999916196	NILM
C201903175.TMAP	NILM	0.998278141	NILM
C201903179.TMAP	NILM	0.888048649	NILM
C201903181.TMAP	NILM	0.999944687	NILM
C201903191.TMAP	NILM	0.999625921	NILM
C201903197.TMAP	NILM	0.987999856	NILM
C201903203.TMAP	NILM	0.997649133	NILM
C201903207.TMAP	NILM	0.997502506	NILM
C201903225.TMAP	LSIL	0.969591737	NILM
C201903226.TMAP	NILM	0.98383671	NILM
C201903233.TMAP	NILM	0.999739468	NILM
C201903235.TMAP	NILM	0.971554756	NILM
C201903238.TMAP	NILM	0.99612844	NILM
C201903240.TMAP	NILM	0.999167085	NILM
C201903243.TMAP	NILM	0.997187912	NILM
C201903244.TMAP	NILM	0.998127759	NILM
C201903249.TMAP	NILM	0.857328951	NILM
C201903254.TMAP	NILM	0.999538541	NILM
C201903264.TMAP	NILM	0.97966969	NILM
C201903273.TMAP	NILM	0.999856472	NILM
C201903279_yan.TMAP	NILM	0.998925745	NILM
C201903286.kfb	NILM	0.998338699	NILM
C201903287.kfb	NILM	0.999504209	NILM
C201903289.kfb	NILM	0.997563958	NILM
C201903290.kfb	LSIL	0.482441723	NILM
C201903291.kfb	NILM	0.989300311	NILM
C201903292X_A.TMAP	NILM	0.999665976	ASC
C201903293.kfb	NILM	0.944559991	NILM
C201903294.kfb	NILM	0.997983336	NILM
C201903296.kfb	NILM	0.999093175	NILM
C201903297.kfb	NILM	0.62578249	NILM
C201903299.kfb	NILM	0.999999642	NILM
C201903301.kfb	NILM	0.999881864	NILM
C201903302.kfb	NILM	0.999306202	NILM
C201903303.kfb	NILM	0.999657035	NILM
C201903304.kfb	NILM	0.927987814	NILM
C201903310.TMAP	NILM	0.99990809	NILM
C201903316.TMAP	NILM	0.996672034	NILM
C201903325_yan.TMAP	NILM	0.996353865	NILM
C201903342.TMAP	NILM	0.998910308	NILM
C201903349.TMAP	NILM	0.998868585	NILM
C201903351.TMAP	NILM	0.998555839	NILM
C201903363_xian.TMAP	NILM	0.995726943	NILM
C201903369.TMAP	NILM	0.998284757	NILM
C201903371.TMAP	NILM	0.987068653	NILM
C201903373.TMAP	NILM	0.863271415	NILM
C201903379.TMAP	NILM	0.989655018	NILM
C201903383.TMAP	NILM	0.999997854	NILM
C201903386.TMAP	NILM	0.999958158	NILM
C201903390.TMAP	NILM	0.999745786	NILM
C201903395.TMAP	NILM	0.997889817	NILM
C201903397.TMAP	NILM	0.987980425	NILM
C201903403_H.TMAP	HSIL	0.715876281	HSIL
C201903411.TMAP	NILM	0.999498963	NILM
C201903413_yan.TMAP	NILM	0.999737084	NILM
C201903421.TMAP	NILM	0.99993515	NILM
C201903424.TMAP	NILM	0.986127138	NILM
C201903425.TMAP	NILM	0.730137229	NILM
C201903428.kfb	NILM	0.982390881	NILM
C201903429.kfb	NILM	0.998933852	NILM
C201903430.kfb	NILM	0.964482188	NILM
C201903431.kfb	NILM	0.999117434	NILM
C201903432.kfb	NILM	0.999334753	NILM
C201903433.kfb	NILM	0.99915874	NILM
C201903434.kfb	NILM	0.997860849	NILM
C201903435.kfb	NILM	0.997350216	NILM
C201903436.kfb	NILM	0.997046888	NILM
C201903437.kfb	NILM	0.997236311	NILM
C201903438.kfb	NILM	0.99689877	NILM
C201903440.kfb	NILM	0.999118268	NILM
C201903441.kfb	NILM	0.999569714	NILM
C201903442.kfb	NILM	0.99929285	NILM
C201903443.kfb	NILM	0.999707043	NILM
C201903444.kfb	NILM	0.944609761	NILM
C201903445.kfb	NILM	0.999998927	NILM
C201903446.kfb	NILM	0.999449313	NILM
C201903453.kfb	NILM	0.999712884	NILM
C201903467_yan.TMAP	NILM	0.993325353	NILM
C201903470.TMAP	LSIL	0.972946525	NILM
C201903476.TMAP	NILM	0.998799324	NILM
C201903480.TMAP	NILM	0.99901247	NILM
C201903485.TMAP	LSIL	0.631330371	NILM
C201903505.TMAP	NILM	0.999962807	NILM
C201903517_yan.TMAP	NILM	0.988422096	NILM
C201903523.TMAP	NILM	0.969596207	NILM
C201903529.TMAP	NILM	0.99889487	NILM
C201903530.TMAP	NILM	0.999936819	NILM
C201903544.TMAP	NILM	0.998753667	NILM
C201903550.TMAP	NILM	0.906492889	NILM
C201903584_A.TMAP	NILM	0.917286098	NILM
C201903585.TMAP	NILM	0.997960806	NILM
C201903594.TMAP	NILM	0.998979986	NILM
C201903603.TMAP	NILM	0.854949594	NILM
C201903607_yan.TMAP	NILM	0.999885917	NILM
C201903609_xian.TMAP	NILM	0.818529963	NILM
C201903615.TMAP	NILM	0.999331355	NILM
C201903617.TMAP	NILM	0.999786913	NILM
C201903622.TMAP	NILM	0.997239232	NILM
C201903627.TMAP	NILM	0.89133513	NILM
C201903635.TMAP	NILM	0.996679068	NILM
C201903636.TMAP	NILM	0.998090804	NILM
C201903642.TMAP	NILM	0.999689698	NILM
C201903647.TMAP	NILM	0.993843198	NILM
C201903650_yan.TMAP	NILM	0.996910512	NILM
C201903651.TMAP	NILM	0.999796569	NILM
C201903652.TMAP	NILM	0.998202443	NILM
C201903662.TMAP	NILM	0.994783938	NILM
C201903670.kfb	NILM	0.999363482	NILM
C201903671.kfb	NILM	0.99846673	NILM
C201903674.TMAP	NILM	0.995416284	NILM
C201903686.TMAP	NILM	0.940535426	NILM
C201903696_yan.TMAP	NILM	0.997810185	NILM
C201903700.TMAP	NILM	0.999502659	NILM
C201903708.TMAP	NILM	0.997569144	NILM
C201903713.TMAP	NILM	0.999685049	NILM
C201903715.kfb	NILM	0.998670459	NILM
C201903728.TMAP	NILM	0.9977718	NILM
C201903742.kfb	LSIL	0.810951412	NILM
C201903747.kfb	NILM	0.998931825	NILM
C201903750.kfb	NILM	0.997358739	NILM
C201903759_yan.TMAP	NILM	0.99760747	NILM
C201903767.TMAP	NILM	0.999946833	NILM
C201903774.TMAP	NILM	0.997864068	NILM
C201903775.TMAP	NILM	0.994488478	NILM
C201903785.TMAP	NILM	0.999539852	NILM
C201903793.TMAP	NILM	0.996239185	NILM
C201903810.TMAP	NILM	0.922907412	NILM
C201903823.TMAP	NILM	0.826465547	NILM
C201903832.TMAP	NILM	0.99974376	NILM
C201903842.TMAP	NILM	0.991711378	NILM
C201903844.TMAP	NILM	0.998146892	NILM
C201903845.TMAP	NILM	0.995261133	NILM
C201903846.TMAP	NILM	0.999481857	NILM
C201903847.TMAP	NILM	0.999926209	NILM
C201903849.TMAP	NILM	0.998091757	NILM
C201903871.kfb	NILM	0.998268127	NILM
C201903878.kfb	NILM	0.998093784	NILM
C201903883.kfb	NILM	0.755111754	NILM
C201903897.kfb	NILM	0.999811351	NILM
C201903906.TMAP	NILM	0.553258955	NILM
C201903908.TMAP	LSIL	0.590129316	NILM
C201903909.TMAP	NILM	0.997891605	NILM
C201903913.TMAP	NILM	0.990395248	NILM
C201903915.TMAP	NILM	0.999401569	NILM
C201903916.TMAP	NILM	0.969513953	NILM
C201903917.TMAP	NILM	0.992171049	NILM
C201903919.TMAP	NILM	0.995121062	NILM
C201903921.TMAP	NILM	0.999905348	NILM
C201903922.TMAP	NILM	0.999176562	NILM
C201903925.TMAP	NILM	0.405840665	NILM
C201903936.TMAP	NILM	0.998098195	NILM
C201903938.TMAP	NILM	0.997306585	NILM
C201903942.TMAP	NILM	0.99789691	NILM
C201903944.TMAP	NILM	0.991990507	NILM
C201903945.TMAP	NILM	0.690236747	NILM
C201903946.TMAP	NILM	0.9994874	NILM
C201903954.TMAP	NILM	0.798374891	NILM
C201903958.TMAP	NILM	0.988928616	NILM
C201903961.TMAP	NILM	0.999053657	NILM
C201903965.TMAP	NILM	0.999749362	NILM
C201903970.kfb	NILM	0.721768796	NILM
C201903979.kfb	NILM	0.999941349	NILM
C201903980.kfb	NILM	0.524919331	NILM
C201903982.kfb	NILM	0.999974489	NILM
C201903988.kfb	NILM	0.99924624	NILM
C201903993.kfb	NILM	0.999694109	NILM
C201903994_N.kfb	NILM	0.999227405	NILM
C201903999.kfb	NILM	0.999782264	NILM
C201904006.kfb	NILM	0.99892199	NILM
C201904013.TMAP	NILM	0.995261133	NILM
C201904015.TMAP	NILM	0.952893376	NILM
C201904018.TMAP	NILM	0.999930501	NILM
C201904029.TMAP	NILM	0.999291062	NILM
C201904030.TMAP	NILM	0.999589503	NILM
C201904036.TMAP	NILM	0.999971628	NILM
C201904038.TMAP	NILM	0.999947071	NILM
C201904045.TMAP	NILM	0.997819781	NILM
C201904057.kfb	NILM	0.999879837	NILM
C201904059_M.kfb	NILM	0.94339025	NILM
C201904062.kfb	NILM	0.663037062	NILM
C201904070.kfb	NILM	0.999839187	NILM
C201904077.kfb	NILM	0.98676759	NILM
C201904092.kfb	NILM	0.999020696	NILM
C201904094.kfb	NILM	0.998144746	NILM
C201904097.TMAP	NILM	0.977507293	NILM
C201904101.TMAP	NILM	0.998552263	NILM
C201904112.TMAP	NILM	0.687310576	NILM
C201904113.TMAP	NILM	0.999676585	NILM
C201904115.TMAP	NILM	0.995907784	NILM
C201904116.TMAP	NILM	0.891514421	NILM
C201904121.TMAP	NILM	0.999432504	NILM
C201904123.TMAP	NILM	0.974101305	NILM
C201904125_L.TMAP	LSIL	0.99617213	LSIL
C201904126.TMAP	NILM	0.999552667	NILM
C201904127.TMAP	NILM	0.998025417	NILM
C201904131.TMAP	NILM	0.974058032	NILM
C201904134.TMAP	NILM	0.999989033	NILM
C201904144.TMAP	NILM	0.99983871	NILM
C201904167.kfb	NILM	0.998080254	NILM
C201904174.kfb	NILM	0.995296538	NILM
C201904180_xian.kfb	NILM	0.997130454	NILM
C201904187.TMAP	NILM	0.986067712	NILM
C201904192.TMAP	NILM	0.987809181	NILM
C201904200.TMAP	NILM	0.875946641	NILM
C201904220.TMAP	NILM	0.991262674	NILM
C201904229.TMAP	NILM	0.994707048	NILM
C201904235.TMAP	NILM	0.995457053	NILM
C201904239.TMAP	NILM	0.998825014	NILM
C201904243.TMAP	NILM	0.99651897	NILM
C201904253.TMAP	NILM	0.97137624	NILM
C201904257.TMAP	NILM	0.998907447	NILM
C201904267.TMAP	NILM	0.999481499	NILM
C201904271.TMAP	NILM	0.992149949	NILM
C201904277_XL.tiff	NILM	0.894601345	LSIL
C201904282.TMAP	NILM	0.999320865	NILM
C201904283.TMAP	NILM	0.999878526	NILM
C201904296.TMAP	LSIL	0.377422363	NILM
C201904297.TMAP	NILM	0.999939322	NILM
C201904300.TMAP	NILM	0.996721685	NILM
C201904305.kfb	NILM	0.997334898	NILM
C201904310.kfb	NILM	0.999387264	NILM
C201904312.kfb	NILM	0.997912586	NILM
C201904318.kfb	NILM	0.988969088	NILM
C201904323.kfb	NILM	0.995261133	NILM
C201904326.kfb	NILM	0.995814145	NILM
C201904331.kfb	NILM	0.999933362	NILM
C201904347.kfb	NILM	0.999555171	NILM
C201904353.kfb	NILM	0.99756819	NILM
C201904359.kfb	LSIL	0.484401971	NILM
C201904369.kfb	NILM	0.998373628	NILM
C201904371.kfb	NILM	0.847904563	NILM
C201904377.kfb	NILM	0.907032371	NILM
C201904380.kfb	NILM	0.997060359	NILM
C201904385_N.kfb	NILM	0.999258101	NILM
C201904393.kfb	NILM	0.902850926	NILM
C201904398.kfb	NILM	0.899096191	NILM
C201904406.kfb	NILM	0.999810159	NILM
C201904410.TMAP	NILM	0.999541759	NILM
C201904412.TMAP	NILM	0.999668598	NILM
C201904424.TMAP	NILM	0.999432027	NILM
C201904428.TMAP	NILM	0.99184531	NILM
C201904436.TMAP	NILM	0.999390244	NILM
C201904438.TMAP	NILM	0.999802053	NILM
C201904456.TMAP	NILM	0.999673367	NILM
C201904463.TMAP	NILM	0.97748816	NILM
C201904470.TMAP	NILM	0.997819662	NILM
C201904482.TMAP	NILM	0.967734933	NILM
C201904493.TMAP	NILM	0.999627829	NILM
C201904496.TMAP	ASC	0.599990845	NILM
C201904506_A.TMAP	NILM	0.979043245	ASC
C201904516.TMAP	NILM	0.992034853	NILM
C201904532.TMAP	NILM	0.974711299	NILM
C201904535.TMAP	NILM	0.99853766	NILM
C201904536.TMAP	NILM	0.994990766	NILM
C201904539.TMAP	NILM	0.995524526	NILM
C201904551.TMAP	NILM	0.999074459	NILM
C201904555X_A.TMAP	NILM	0.981794357	ASC
C201904563.TMAP	NILM	0.999557436	NILM
C201904567.TMAP	NILM	0.998246908	NILM
C201904573.TMAP	LSIL	0.447123259	NILM
C201904579.TMAP	NILM	0.998564065	NILM
C201904580.TMAP	NILM	0.99924624	NILM
C201904592.TMAP	NILM	0.643106282	NILM
C201904606.kfb	NILM	0.980670214	NILM
C201904608.kfb	NILM	0.968598783	NILM
C201904622.kfb	NILM	0.999423265	NILM
C201904630.kfb	LSIL	0.833298445	NILM
C201904635.kfb	NILM	0.982603848	NILM
C201904640.TMAP	NILM	0.998667002	NILM
C201904644.TMAP	NILM	0.908787549	NILM
C201904650.TMAP	NILM	0.999980092	NILM
C201904651.TMAP	NILM	0.999730647	NILM
C201904658.TMAP	NILM	0.999993086	NILM
C201904675.kfb	NILM	0.998054743	NILM
C201904676.kfb	NILM	0.671579242	NILM
C201904677.kfb	NILM	0.998873532	NILM
C201904683.kfb	NILM	0.999909282	NILM
C201904693.kfb	NILM	0.994480491	NILM
C201904707.kfb	NILM	0.999943376	NILM
C201904711.kfb	NILM	0.999495506	NILM
C201904715.kfb	NILM	0.999839664	NILM
C201904721.kfb	NILM	0.988664508	NILM
C201904727.kfb	NILM	0.999940395	NILM
C201904728.kfb	NILM	0.993836105	NILM
C201904736_yan.kfb	NILM	0.999814689	NILM
C201904742.kfb	NILM	0.983454823	NILM
C201904751_yan.kfb	NILM	0.995969772	NILM
C201904768.kfb	NILM	0.999941945	NILM
C201904772.kfb	NILM	0.993576944	NILM
C201904774.kfb	NILM	0.999183118	NILM
C201904776.kfb	NILM	0.968035877	NILM
C201904777.kfb	NILM	0.999274194	NILM
C201904780.kfb	NILM	0.847873032	NILM
C201904794.kfb	LSIL	0.84288168	NILM
C201904797.TMAP	NILM	0.998836458	NILM
C201904817.TMAP	NILM	0.990853012	NILM
C201904819.TMAP	NILM	0.99055475	NILM
C201904831.TMAP	NILM	0.999845982	NILM
C201904832.TMAP	NILM	0.999378204	NILM
C201904837.TMAP	NILM	0.996500969	NILM
C201904839.TMAP	NILM	0.995261133	NILM
C201904845.TMAP	NILM	0.999675512	NILM
C201904847.TMAP	NILM	0.999924779	NILM
C201904849.TMAP	NILM	0.999882579	NILM
C201904851.TMAP	NILM	0.999090791	NILM
C201904856.TMAP	NILM	0.997805536	NILM
C201904869.TMAP	NILM	0.999355376	NILM
C201904883.TMAP	NILM	0.996105075	NILM
C201904885.TMAP	NILM	0.996026039	NILM
C201904886.TMAP	NILM	0.998500347	NILM
C201904887.TMAP	NILM	0.999931931	NILM
C201904899.TMAP	NILM	0.969656169	NILM
C201904910.TMAP	NILM	0.999810517	NILM
C201904911.TMAP	NILM	0.981242299	NILM
C201904914.TMAP	NILM	0.999997973	NILM
C201904924.TMAP	NILM	0.997449338	NILM
C201904925.TMAP	NILM	0.998043895	NILM
C201904926.TMAP	NILM	0.998601496	NILM
C201904929.TMAP	NILM	0.986691892	NILM
C201904930.TMAP	NILM	0.999324918	NILM
C201904936.TMAP	NILM	0.9997105	NILM
C201904937.TMAP	NILM	0.90844202	NILM
C201904944.TMAP	NILM	0.997521818	NILM
C201904966.TMAP	NILM	0.998647153	NILM
C201904972X_M_A.TMAP	NILM	0.949837744	ASC
C201904992.TMAP	NILM	0.999966741	NILM
C201904998.TMAP	NILM	0.999943256	NILM
C201905002.TMAP	NILM	0.997832	NILM
C201905004.TMAP	NILM	0.999658585	NILM
C201905012.TMAP	NILM	0.988134503	NILM
C201905013.TMAP	NILM	0.834335685	NILM
C201905031.TMAP	NILM	0.993591368	NILM
C201905038.TMAP	NILM	0.99998188	NILM
C201905040.TMAP	NILM	0.996764302	NILM
C201905042.TMAP	NILM	0.999293566	NILM
C201905047.TMAP	NILM	0.998560011	NILM
C201905051.TMAP	NILM	0.99974817	NILM
C201905067.TMAP	NILM	0.999457419	NILM
C201905070.TMAP	NILM	0.997623503	NILM
C201905072.TMAP	NILM	0.994955122	NILM
C201905073.TMAP	NILM	0.993177772	NILM
C201905075.TMAP	NILM	0.998836935	NILM
C201905076.TMAP	LSIL	0.526044965	NILM
C201905087.TMAP	NILM	0.998431385	NILM
C201905088.TMAP	NILM	0.999917865	NILM
C201905098.TMAP	NILM	0.983127832	NILM
C201905101X_L_A_H.TMAP	NILM	0.992114723	HSIL
C201905104_yan.kfb	NILM	0.999560058	NILM
C201905107.kfb	NILM	0.997982979	NILM
C201905108.kfb	NILM	0.999909759	NILM
C201905122.kfb	NILM	0.999971867	NILM
C201905125.kfb	NILM	0.98975718	NILM
C201905128.kfb	NILM	0.98294729	NILM
C201905139_yan.kfb	NILM	0.985369027	NILM
C201905146.kfb	NILM	0.980403185	NILM
C201905148.kfb	LSIL	0.593971133	NILM
C201905153.kfb	NILM	0.997531891	NILM
C201905155.kfb	NILM	0.999738514	NILM
C201905157.kfb	NILM	0.999208629	NILM
C201905169.kfb	NILM	0.99904269	NILM
C201905170.kfb	NILM	0.999877691	NILM
C201905173_yan.kfb	NILM	0.999130666	NILM
C201905174.kfb	HSIL	0.60409379	NILM
C201905180.kfb	NILM	0.828346789	NILM
C201905187.kfb	NILM	0.999768794	NILM
C201905189.kfb	NILM	0.992929161	NILM
C201905190.kfb	LSIL	0.804039896	NILM
C201905191.kfb	NILM	0.999953151	NILM
C201905193.kfb	NILM	0.921495557	NILM
C201905194.kfb	NILM	0.983164728	NILM
C201905197.kfb	NILM	0.99114579	NILM
C201905200.TMAP	NILM	0.998448849	NILM
C201905202.TMAP	NILM	0.999344409	NILM
C201905216.TMAP	NILM	0.999767601	NILM
C201905221.TMAP	NILM	0.985974371	NILM
C201905222.TMAP	NILM	0.999984622	NILM
C201905229.TMAP	NILM	0.999760091	NILM
C201905233.TMAP	NILM	0.581105113	NILM
C201905239.TMAP	NILM	0.999895334	NILM
C201905247.TMAP	NILM	0.998520553	NILM
C201905249.TMAP	NILM	0.993105829	NILM
C201905257.TMAP	NILM	0.991392851	NILM
C201905260.TMAP	NILM	0.999403715	NILM
C201905262.TMAP	NILM	0.999970913	NILM
C201905269.TMAP	NILM	0.999960899	NILM
C201905270.TMAP	HSIL	0.564091742	NILM
C201905271.TMAP	NILM	0.999600351	NILM
C201905277.TMAP	NILM	0.999931812	NILM
C201905278.TMAP	NILM	0.995261133	NILM
C201905319.TMAP	NILM	0.998256862	NILM
C201905331.TMAP	NILM	0.977021515	NILM
C201905337_A.TMAP	NILM	0.999966979	NILM
C201905343.TMAP	NILM	0.999726117	NILM
C201905345.TMAP	NILM	0.999983072	NILM
C201905347.TMAP	NILM	0.999787629	NILM
C201905348.TMAP	NILM	0.999859095	NILM
C201905350.TMAP	NILM	0.999823868	NILM
C201905361.TMAP	NILM	0.998736799	NILM
C201905370.TMAP	NILM	0.971445739	NILM
C201905376.TMAP	NILM	0.999985695	NILM
C201905389.TMAP	NILM	0.992999792	NILM
C201905393.TMAP	NILM	0.99895978	NILM
C201905395.TMAP	NILM	0.999114573	NILM
C201905399.TMAP	NILM	0.998212934	NILM
C201905593_H.TMAP	NILM	0.996942222	HSIL
C201905603.TMAP	NILM	0.998912811	NILM
C201905613.TMAP	NILM	0.991553724	NILM
C201905616.TMAP	NILM	0.995323718	NILM
C201905617X_A.TMAP	NILM	0.920212865	NILM
C201905619.TMAP	NILM	0.999810278	NILM
C201905621.TMAP	NILM	0.992478132	NILM
C201905627.TMAP	NILM	0.984543264	NILM
C201905636.TMAP	NILM	0.999927163	NILM
C201905639.TMAP	NILM	0.999364913	NILM
C201905641.TMAP	NILM	0.999825776	NILM
C201905643.TMAP	NILM	0.996030152	NILM
C201905655.TMAP	NILM	0.966499507	NILM
C201905659.TMAP	NILM	0.999937534	NILM
C201905672.TMAP	NILM	0.970865965	NILM
C201905673.TMAP	NILM	0.996295393	NILM
C201905674.TMAP	NILM	0.999139071	NILM
C201905676.TMAP	NILM	0.995722532	NILM
C201905683.TMAP	NILM	0.999991179	NILM
C201905684X_A.TMAP	NILM	0.979001105	ASC
C201905686.TMAP	NILM	0.999982357	NILM
C201905694.TMAP	NILM	0.990916669	NILM
C201905702.TMAP	NILM	0.999544442	NILM
C201905715.TMAP	NILM	0.999696374	NILM
C201905716.TMAP	NILM	0.999262869	NILM
C201905717.TMAP	NILM	0.999379396	NILM
C201905723.TMAP	NILM	0.996607065	NILM
C201905729.TMAP	NILM	0.99985981	NILM
C201905758.TMAP	NILM	0.999927402	NILM
C201905762.TMAP	NILM	0.997948229	NILM
C201905765.TMAP	NILM	0.940462232	NILM
C201905776.TMAP	NILM	0.999633908	NILM
C201905777.TMAP	NILM	0.995261133	NILM
C201905780.TMAP	NILM	0.998143196	NILM
C201905791.TMAP	NILM	0.996814191	NILM
C201905795.TMAP	NILM	0.987960994	NILM
C201905798.TMAP	ASC	0.514897466	NILM
C201905814.TMAP	NILM	0.999592721	NILM
C201905815.TMAP	NILM	0.483188987	NILM
C201905821.TMAP	NILM	0.999610245	NILM
C201905826.TMAP	NILM	0.993183434	NILM
C201905829.TMAP	NILM	0.999857783	NILM
C201905834.TMAP	NILM	0.999747217	NILM
C201905837.TMAP	NILM	0.99890697	NILM
C201905844.TMAP	NILM	0.998803496	NILM
C201905845.TMAP	NILM	0.999357164	NILM
C201905850.TMAP	NILM	0.938908041	NILM
C201905853.TMAP	NILM	0.997874975	NILM
C201905854.TMAP	NILM	0.988997877	NILM
C201905855.TMAP	NILM	0.997289896	NILM
C201905864.TMAP	NILM	0.831494689	NILM
C201905865.TMAP	NILM	0.998507798	NILM
C201905876.TMAP	NILM	0.981800914	NILM
C201905886.TMAP	NILM	0.999680042	NILM
C201905895.TMAP	NILM	0.999666452	NILM
C201905899.TMAP	NILM	0.999705017	NILM
C201905913.TMAP	NILM	0.999822676	NILM
C201905917.TMAP	NILM	0.954645753	NILM
C201905922.TMAP	NILM	0.998893201	NILM
C201905925.TMAP	NILM	0.999942303	NILM
C201905928.TMAP	NILM	0.973893106	NILM
C201905930.TMAP	NILM	0.994942844	NILM
C201905933.TMAP	NILM	0.998201132	NILM
C201905934.TMAP	NILM	0.994738042	NILM
C201905941.TMAP	NILM	0.994611025	NILM
C201905945.TMAP	NILM	0.985100687	NILM
C201905948.TMAP	NILM	0.9706406	NILM
C201905949.TMAP	NILM	0.852325439	NILM
C201905959.TMAP	NILM	0.998387456	NILM
C201905963.TMAP	NILM	0.96962589	NILM
C201905972.TMAP	NILM	0.99523586	NILM
C201905973.TMAP	NILM	0.997025073	NILM
C201905981X_A.TMAP	NILM	0.981700718	ASC
C201905989_xian.TMAP	NILM	0.999940753	NILM
C201905990.TMAP	NILM	0.998246312	NILM
C201906014.TMAP	NILM	0.999848366	NILM
C201906019.TMAP	NILM	0.99993968	NILM
C201906028X_A.TMAP	ASC	0.802621961	NILM
C201906033.TMAP	NILM	0.999994874	NILM
C201906034X_A.TMAP	NILM	0.996409118	NILM
C201906055_xian.TMAP	NILM	0.999054015	NILM
C201906058.TMAP	NILM	0.999878287	NILM
C201906061.TMAP	NILM	0.99317652	NILM
C201906081.TMAP	NILM	0.93503201	NILM
C201906100.TMAP	NILM	0.960916936	NILM
C201906104.TMAP	NILM	0.995920897	NILM
C201906105.TMAP	NILM	0.963182211	NILM
C201906131.TMAP	NILM	0.999979258	NILM
C201906137.TMAP	NILM	0.993200839	NILM
C201906140.TMAP	NILM	0.99994576	NILM
C201906144.TMAP	NILM	0.997769713	NILM
C201906150.TMAP	NILM	0.999533534	NILM
C201906152.TMAP	NILM	0.999614835	NILM
C201906153.TMAP	NILM	0.999946833	NILM
C201906161.TMAP	NILM	0.999690652	NILM
C201906180.TMAP	LSIL	0.768676996	NILM
C201906195.TMAP	NILM	0.999298334	NILM
C201906196.TMAP	NILM	0.999460995	NILM
C201906224.TMAP	NILM	0.999772489	NILM
C201906293.TMAP	NILM	0.999912739	NILM
C201906301.TMAP	NILM	0.989993632	NILM
C201906304.TMAP	NILM	0.982785761	NILM
C201906304X_A.TMAP	NILM	0.999941111	NILM
C201906305.TMAP	NILM	0.99919337	NILM
C201906312.TMAP	NILM	0.995813191	NILM
C201906319.TMAP	NILM	0.999969482	NILM
C201906324.TMAP	NILM	0.999916792	NILM
C201906327.TMAP	NILM	0.998834908	NILM
C201906330.TMAP	NILM	0.999955654	NILM
C201906338.TMAP	NILM	0.99966538	NILM
C201906339.TMAP	NILM	0.996449828	NILM
C201906342.TMAP	NILM	0.998467982	NILM
C201906350.TMAP	NILM	0.9934237	NILM
C201906373.TMAP	NILM	0.999529958	NILM
C201906376.TMAP	NILM	0.999862075	NILM
C201906386.TMAP	NILM	0.999433219	NILM
C201906390.TMAP	NILM	0.999496341	NILM
C201906398.TMAP	NILM	0.995846927	NILM
C201906440_L.TMAP	LSIL	0.999839306	LSIL
C201906496_A_H.TMAP	HSIL	0.997276008	HSIL
C201906601.TMAP	NILM	0.999695539	NILM
C201906603.TMAP	NILM	0.999487281	NILM
C201906612.TMAP	NILM	0.999625564	NILM
C201906616X_A.TMAP	ASC	0.907905936	ASC
C201906618.TMAP	NILM	0.999956727	NILM
C201906627.TMAP	NILM	0.996883214	NILM
C201906631.TMAP	NILM	0.999618888	NILM
C201906640.TMAP	NILM	0.995159447	NILM
C201906641.TMAP	NILM	0.920297742	NILM
C201906644.TMAP	NILM	0.999984741	NILM
C201906656.TMAP	NILM	0.996060312	NILM
C201906659.TMAP	NILM	0.999322176	NILM
C201906662.TMAP	NILM	0.998107433	NILM
C201906664.TMAP	NILM	0.999915004	NILM
C201906672.TMAP	NILM	0.995135605	NILM
C201906674.TMAP	NILM	0.994732618	NILM
C201906678.TMAP	NILM	0.97236383	NILM
C201906688.TMAP	NILM	0.999972343	NILM
C201906689.TMAP	ASC	0.53221482	NILM
C201906696.TMAP	NILM	0.997454464	NILM
C201906905.TMAP	NILM	0.959887445	NILM
C201906912.TMAP	NILM	0.999556124	NILM
C201906913.TMAP	NILM	0.997410953	NILM
C201906914.TMAP	NILM	0.99812609	NILM
C201906916.TMAP	NILM	0.924406409	NILM
C201906917.TMAP	NILM	0.999373972	NILM
C201906921.TMAP	NILM	0.803084135	NILM
C201906933.TMAP	NILM	0.999473155	NILM
C201906944.TMAP	NILM	0.99878186	NILM
C201906947.TMAP	NILM	0.999002516	NILM
C201906948.TMAP	NILM	0.990419567	NILM
C201906958.TMAP	NILM	0.999974132	NILM
C201906961.TMAP	NILM	0.998846173	NILM
C201906964.TMAP	NILM	0.999635458	NILM
C201906967.TMAP	NILM	0.999539018	NILM
C201906969.TMAP	NILM	0.996387243	NILM
C201906971.TMAP	NILM	0.999549568	NILM
C201906972.TMAP	NILM	0.999854088	NILM
C201906991.TMAP	NILM	0.998424888	NILM
C201907272_A.TMAP	NILM	0.519292653	ASC
C201907352.TMAP	NILM	0.999862075	NILM
C201907354.TMAP	NILM	0.998995483	NILM
C201907404.TMAP	NILM	0.999936104	NILM
C201907410.TMAP	NILM	0.999872804	NILM
C201907417.TMAP	NILM	0.999859214	NILM
C201907425.TMAP	NILM	0.995801151	NILM
C201907426.TMAP	NILM	0.999718249	NILM
C201907427.TMAP	NILM	0.99862349	NILM
C201907432.TMAP	NILM	0.999342382	NILM
C201907435.TMAP	NILM	0.985566735	NILM
C201907441.TMAP	NILM	0.998274684	NILM
C201907453.TMAP	NILM	0.998759031	NILM
C201907458.TMAP	NILM	0.997823477	NILM
C201907464.TMAP	NILM	0.970252514	NILM
C201907466.TMAP	NILM	0.999994874	NILM
C201907467.TMAP	NILM	0.99322927	NILM
C201907468.TMAP	NILM	0.998944342	NILM
C201907471.TMAP	NILM	0.999142885	NILM
C201907474.TMAP	NILM	0.996634305	NILM
C201907475.TMAP	NILM	0.999151826	NILM
C201907478.TMAP	NILM	0.996249616	NILM
C201907484.TMAP	NILM	0.996271729	NILM
C201907488.TMAP	NILM	0.999420285	NILM
C201907489.TMAP	NILM	0.999435008	NILM
C201907490.TMAP	NILM	0.999999762	NILM
C201907493.TMAP	NILM	0.998685777	NILM
C201907499.TMAP	NILM	0.999618053	NILM
C201907531.TMAP	NILM	0.99889344	NILM
C201907580.TMAP	NILM	0.950959086	NILM
C201907636.TMAP	NILM	0.526117682	NILM
C201907686_L.TMAP	ASC	0.754282415	LSIL
C201907756.TMAP	NILM	0.99970144	NILM
C201907764.TMAP	NILM	0.999004304	NILM
C201907935.TMAP	NILM	0.960661769	NILM
C201907937.TMAP	NILM	0.859572649	NILM
C201907962.TMAP	NILM	0.999940276	NILM
C201907982.TMAP	NILM	0.974398136	NILM
C201908003.TMAP	NILM	0.99961406	NILM
C201908004.TMAP	NILM	0.967141807	NILM
C201908006.TMAP	NILM	0.983964801	NILM
C201908020.TMAP	NILM	0.987638712	NILM
C201908021.TMAP	NILM	0.909344137	NILM
C201908032.TMAP	NILM	0.999896288	NILM
C201908043.TMAP	NILM	0.999913931	NILM
C201908053.TMAP	NILM	0.997216463	NILM
C201908060.TMAP	NILM	0.995889127	NILM
C201908063.TMAP	NILM	0.964601099	NILM
C201908066.TMAP	NILM	0.998777688	NILM
C201908079.TMAP	NILM	0.999938607	NILM
C201908080.TMAP	NILM	0.999991059	NILM
C201908081_xian.TMAP	NILM	0.928126514	NILM
C201908083.TMAP	NILM	0.998024821	NILM
C201908090.TMAP	NILM	0.996988952	NILM
C201908096.TMAP	NILM	0.999893069	NILM
C201908097.TMAP	NILM	0.999655485	NILM
C201908541.TMAP	NILM	0.999794185	NILM
C201908563.TMAP	NILM	0.999175966	NILM
C201909205.TMAP	NILM	0.996746778	NILM
C201909208.TMAP	NILM	0.999928832	NILM
C201909213.TMAP	NILM	0.994179606	NILM
C201909214.TMAP	NILM	0.998575449	NILM
C201909220.TMAP	NILM	0.997875094	NILM
C201909221.TMAP	NILM	0.99793005	NILM
C201909230.TMAP	NILM	0.999079823	NILM
C201909232.TMAP	NILM	0.999313712	NILM
C201909234.TMAP	NILM	0.999392271	NILM
C201909236.TMAP	NILM	0.99609369	NILM
C201909240.TMAP	NILM	0.999508619	NILM
C201909241.TMAP	NILM	0.998474181	NILM
C201909246.TMAP	NILM	0.997060955	NILM
C201909250.TMAP	NILM	0.988108337	NILM
C201909253.TMAP	NILM	0.999987483	NILM
C201909255.TMAP	NILM	0.998422265	NILM
C201909262.TMAP	NILM	0.96496594	NILM
C201909263.TMAP	NILM	0.999391794	NILM
C201909267.TMAP	NILM	0.849991441	NILM
C201909270.TMAP	NILM	0.999836922	NILM
C201909271.TMAP	NILM	0.998162091	NILM
C201909275.TMAP	NILM	0.999824822	NILM
C201909277.TMAP	NILM	0.999951839	NILM
C201909284.TMAP	NILM	0.999462426	NILM
C201909286.TMAP	NILM	0.955460727	NILM
C201909294.TMAP	NILM	0.99940145	NILM
C201909402_xian.TMAP	NILM	0.51433152	NILM
C201909411.TMAP	NILM	0.990011156	NILM
C201909416_A.TMAP	NILM	0.999941468	NILM
C201909423.TMAP	NILM	0.998790801	NILM
C201909434.TMAP	NILM	0.9565171	NILM
C201909435.TMAP	NILM	0.995996356	NILM
C201909436_xian.TMAP	NILM	0.999798119	NILM
C201909449.TMAP	NILM	0.999045551	NILM
C201909453.TMAP	NILM	0.995001018	NILM
C201909454_xian.TMAP	NILM	0.996424973	NILM
C201909458.TMAP	NILM	0.999161482	NILM
C201909463.TMAP	NILM	0.999943256	NILM
C201909465.TMAP	NILM	0.994145095	NILM
C201909472.TMAP	NILM	0.998705745	NILM
C201909475.TMAP	NILM	0.999762595	NILM
C201909478.TMAP	NILM	0.998757124	NILM
C201909482.TMAP	NILM	0.978993058	NILM
C201909502.TMAP	NILM	0.995400131	NILM
C201909505.TMAP	NILM	0.996607304	NILM
C201909509.TMAP	NILM	0.999178588	NILM
C201909510.TMAP	NILM	0.998524725	NILM
C201909533.TMAP	NILM	0.993712246	NILM
C201909538.TMAP	NILM	0.987982094	NILM
C201909544.TMAP	LSIL	0.988063872	NILM
C201909546_A.TMAP	NILM	0.847322345	NILM
C201909576.TMAP	NILM	0.997729599	NILM
C201909578.TMAP	NILM	0.997676909	NILM
C201909585.TMAP	NILM	0.994779468	NILM
C201909591.TMAP	NILM	0.736718893	NILM
C201909593.TMAP	NILM	0.985348761	NILM
C201909609.TMAP	NILM	0.999112785	NILM
C201909612.TMAP	NILM	0.998893082	NILM
C201909615.TMAP	NILM	0.995261133	NILM
C201909736_A.TMAP	NILM	0.991524637	NILM
C201910309.TMAP	NILM	0.546938241	NILM
C201910346_L.TMAP	LSIL	0.999916077	LSIL
C201910829_L.TMAP	LSIL	0.482438505	LSIL
C201910912.TMAP	NILM	0.998661041	NILM
C201910932.TMAP	NILM	0.996851504	NILM
C201911261_CC.TMAP	NILM	0.919304252	NILM
C201911512_A.TMAP	NILM	0.93402642	ASC
C201911536_A.TMAP	NILM	0.83912456	NILM
C201911816_A.TMAP	LSIL	0.912792623	ASC
C201911905_A.TMAP	NILM	0.718542278	ASC
C201912031_L.TMAP	LSIL	0.999620438	LSIL
C201912184_H.tiff	NILM	0.959592044	NILM
C201912833.TMAP	NILM	0.990392566	NILM
C201912839.TMAP	NILM	0.97810179	NILM
C201912842.TMAP	NILM	0.998939097	NILM
C201912847.TMAP	NILM	0.999480307	NILM
C201912960.TMAP	NILM	0.91828233	NILM
C201912971.TMAP	NILM	0.999668121	NILM
C201912986.TMAP	NILM	0.989259362	NILM
C201912990.TMAP	HSIL	0.893590152	NILM
C201912997.TMAP	NILM	0.999308944	NILM
C201913108.TMAP	NILM	0.998835981	NILM
C201913117.TMAP	NILM	0.858523309	NILM
C201913123.TMAP	NILM	0.596541464	NILM
C201913127.TMAP	NILM	0.999873042	NILM
C201913129.TMAP	NILM	0.999994516	NILM
C201913504_H.TMAP	NILM	0.998532653	HSIL
C201913567_L_xian.TMAP	LSIL	0.995333374	LSIL
C201913627_A.TMAP	ASC	0.754143834	ASC
C201914132_L_M.tiff	LSIL	0.99998939	LSIL
C201914757_L.TMAP	LSIL	0.999544203	LSIL
C201914843_L.TMAP	NILM	0.999076486	LSIL
C201914864_A.TMAP	NILM	0.9999789	ASC
C201914913_A.TMAP	NILM	0.998886764	NILM
C201915003_A.TMAP	NILM	0.999863625	ASC
C201915135_A.TMAP	NILM	0.949724078	ASC
C201915177_A.TMAP	NILM	0.99146688	NILM
C201915229_A.TMAP	NILM	0.916251302	ASC
C201915780_L.TMAP	NILM	0.99620831	LSIL
C201915791_L_A_H.tiff	LSIL	0.995153069	HSIL
C201915868_H_M.TMAP	HSIL	0.999961376	HSIL
C201915887_A.TMAP	NILM	0.999207556	ASC
C201915945_A_H.TMAP	NILM	0.675570786	HSIL
C201916043_H.TMAP	NILM	0.892033875	HSIL
C201916205_M_L_A_H.TMAP	NILM	0.677059174	HSIL
C201916558_A.TMAP	NILM	0.983675539	ASC
C201916628_H.TMAP	NILM	0.54195869	HSIL
C201916631_A.TMAP	NILM	0.999200761	ASC
C201916679_A.TMAP	NILM	0.61764425	NILM
C201916994_A.TMAP	NILM	0.992761791	ASC
C201917034_L.TMAP	NILM	0.742035687	LSIL
C201917128_L.TMAP	NILM	0.672007561	LSIL
C201917597_SCC.tiff	HSIL	0.99982506	HSIL
C201918184_A.TMAP	NILM	0.767937362	ASC
C201918442_L.TMAP	LSIL	0.999994397	LSIL
C201918755_H.TMAP	HSIL	0.939166844	HSIL
H_03_17_16.tif	HSIL	0.978646696	HSIL
H_03_19_09.tif	LSIL	0.827968955	HSIL
H_H_2018_05_15_12_53_42.tif	HSIL	0.998074174	HSIL
H_H_2018_05_21_15_53_57.tif	NILM	0.867726982	HSIL
HW_H_2018_05_09_16_33_25.tif	HSIL	0.999996424	HSIL
L_03_13_14.tif	LSIL	0.99324894	LSIL
L_03_19_12.tif	NILM	0.997029781	LSIL
L201815670L.tif	NILM	0.714156032	LSIL
L201816131H.tif	NILM	0.99331677	HSIL
L201816485H_CA.tif	HSIL	0.993626595	HSIL
L201816631L.tif	ASC	0.547984481	LSIL
L201817054L.tif	NILM	0.996542871	LSIL
L201817566L.tif	LSIL	0.998947322	LSIL
L201818116L.tif	NILM	0.998254836	LSIL
L201818894H.tif	LSIL	0.998253286	HSIL
L201819144L.tif	LSIL	0.490450472	LSIL
L201820839_LSIL_2019_01_04_15_44_57_2.tif	NILM	0.995491803	NILM
L201821062L.tif	NILM	0.990537107	LSIL
L201822396_LSIL_2019_01_04_16_18_57_2.tif	LSIL	0.999961615	LSIL
L201900098_L_A_H.TMAP	NILM	0.999847412	HSIL
L201902462H.tif	HSIL	0.4247289	HSIL
L201903403_H.TMAP	HSIL	0.9981426	HSIL
L201904056_H.tif	HSIL	0.998618841	HSIL
L201904506_A.TMAP	NILM	0.997200847	ASC
L201904915_A_H.TMAP	NILM	0.998193204	HSIL
L201906402_A.TMAP	ASC	0.98427552	ASC
L201906827_A.TMAP	NILM	0.902860999	ASC
L201906966_A.TMAP	NILM	0.997611403	ASC
L201907615_A.TMAP	NILM	0.981971443	NILM
L201908989_A.TMAP	NILM	0.983078063	NILM
L201909156_L.TMAP	LSIL	0.931545913	LSIL
L201909158L.TMAP	NILM	0.966773093	LSIL
L201909378_A.TMAP	LSIL	0.984240949	ASC
L201909706_A.TMAP	NILM	0.682175756	ASC
L201910297_L.TMAP	LSIL	0.978039563	LSIL
L201910303_A.TMAP	NILM	0.827216327	ASC
L201911905_A.TMAP	LSIL	0.903921425	ASC
L201912222_A.TMAP	NILM	0.98455137	ASC
L201912903_A.TMAP	NILM	0.999301195	NILM
L201914864_A.TMAP	NILM	0.985372603	ASC
L201915075H.TMAP	HSIL	0.864396214	HSIL
L201915784_A.TMAP	NILM	0.98886019	ASC
L201917047L.TMAP	LSIL	0.999995351	LSIL
L201917585L.TMAP	LSIL	0.829861104	LSIL
L201918097L.TMAP	ASC	0.811639965	LSIL
L201918620_H.TMAP	LSIL	0.965250611	HSIL
L201919606_L.TMAP	LSIL	0.997217417	LSIL
L201920116_H.TMAP	NILM	0.911802828	HSIL
L201920449_L.TMAP	LSIL	0.999953747	LSIL
L201920457_A.TMAP	LSIL	0.515776396	ASC
L201920702_A.TMAP	NILM	0.707304001	ASC
L201921057_L.TMAP	NILM	0.994280219	LSIL
[truncated: 153 more rows]
