# Supplementary material for: Artificial intelligence enables precision diagnosis of cervical cytology grades and cervical cancer
Source: Nat Commun. 2024 May 22;15:4369. doi: 10.1038/s41467-024-48705-3 (PMC11111770; doi:10.1038/s41467-024-48705-3)
Supplement: Supplementary file 4 — Source Data [file 41467_2024_48705_MOESM4_ESM.zip › Source Data/Table S1.Average precision in the patch-level detection and classification./ground_truth_126/V201905425_A.TMAP.xml]

<?xml version="1.0"?><annotation><folder>med</folder><filename>/datasets/Review/label-check/kfbtmap682/V201905425_A.TMAP</filename><size><width>60160</width><height>56320</height></size><mpp>0.25294119041063823</mpp><object><name>MET</name><difficult>0</difficult><truncated>0</truncated><info>[{"confidence": "0.705005"}, {"action": "CREATE", "cat": "MET", "time": "2020-07-23 14:54;30", "who": "admin", "typeOfanno": "PersonManul"}]</info><confidence>0.705005</confidence><bndbox><xmin>11344.0</xmin><ymin>38515.0</ymin><xmax>11445.0</xmax><ymax>38686.0</ymax></bndbox><segmentation><points><x>11344.0</x><y>38686.0</y></points><points><x>11344.0</x><y>38515.0</y></points><points><x>11445.0</x><y>38515.0</y></points><points><x>11445.0</x><y>38686.0</y></points></segmentation></object><object><name>NILM</name><difficult>0</difficult><truncated>0</truncated><info>[{"confidence": "0.709182"}, {"action": "CREATE", "cat": "NILM", "time": "2020-07-23 14:54;30", "who": "admin", "typeOfanno": "PersonManul"}]</info><confidence>0.709182</confidence><bndbox><xmin>22812.0</xmin><ymin>36731.0</ymin><xmax>22896.0</xmax><ymax>36820.0</ymax></bndbox><segmentation><points><x>22812.0</x><y>36820.0</y></points><points><x>22812.0</x><y>36731.0</y></points><points><x>22896.0</x><y>36731.0</y></points><points><x>22896.0</x><y>36820.0</y></points></segmentation></object><object><name>MET</name><difficult>0</difficult><truncated>0</truncated><info>[{"confidence": "0.711411"}, {"action": "CREATE", "cat": "MET", "time": "2020-07-23 14:54;30", "who": "admin", "typeOfanno": "PersonManul"}]</info><confidence>0.711411</confidence><bndbox><xmin>11419.0</xmin><ymin>30339.0</ymin><xmax>11576.0</xmax><ymax>30440.0</ymax></bndbox><segmentation><points><x>11419.0</x><y>30440.0</y></points><points><x>11419.0</x><y>30339.0</y></points><points><x>11576.0</x><y>30339.0</y></points><points><x>11576.0</x><y>30440.0</y></points></segmentation></object><object><name>MET</name><difficult>0</difficult><truncated>0</truncated><info>[{"confidence": "0.728739"}, {"action": "CREATE", "cat": "MET", "time": "2020-07-23 14:54;30", "who": "admin", "typeOfanno": "PersonManul"}]</info><confidence>0.728739</confidence><bndbox><xmin>41879.0</xmin><ymin>39560.0</ymin><xmax>42072.0</xmax><ymax>39686.0</ymax></bndbox><segmentation><points><x>41879.0</x><y>39686.0</y></points><points><x>41879.0</x><y>39560.0</y></points><points><x>42072.0</x><y>39560.0</y></points><points><x>42072.0</x><y>39686.0</y></points></segmentation></object><object><name>MET</name><difficult>0</difficult><truncated>0</truncated><info>[{"confidence": "0.737178"}, {"action": "CREATE", "cat": "MET", "time": "2020-07-23 14:54;30", "who": "admin", "typeOfanno": "PersonManul"}]</info><confidence>0.737178</confidence><bndbox><xmin>36391.0</xmin><ymin>32991.0</ymin><xmax>36452.0</xmax><ymax>33080.0</ymax></bndbox><segmentation><points><x>36391.0</x><y>33080.0</y></points><points><x>36391.0</x><y>32991.0</y></points><points><x>36452.0</x><y>32991.0</y></points><points><x>36452.0</x><y>33080.0</y></points></segmentation></object><object><name>NILM</name><difficult>0</difficult><truncated>0</truncated><info>[{"confidence": "0.769954"}, {"action": "CREATE", "cat": "NILM", "time": "2020-07-23 14:54;30", "who": "admin", "typeOfanno": "PersonManul"}]</info><confidence>0.769954</confidence><bndbox><xmin>32808.0</xmin><ymin>49720.0</ymin><xmax>32880.0</xmax><ymax>49820.0</ymax></bndbox><segmentation><points><x>32808.0</x><y>49820.0</y></points><points><x>32808.0</x><y>49720.0</y></points><points><x>32880.0</x><y>49720.0</y></points><points><x>32880.0</x><y>49820.0</y></points></segmentation></object><object><name>MET</name><difficult>0</difficult><truncated>0</truncated><info>[{"confidence": "0.780114"}, {"action": "CREATE", "cat": "MET", "time": "2020-07-23 14:54;30", "who": "admin", "typeOfanno": "PersonManul"}]</info><confidence>0.780114</confidence><bndbox><xmin>17444.0</xmin><ymin>16451.0</ymin><xmax>17548.0</xmax><ymax>16572.0</ymax></bndbox><segmentation><points><x>17444.0</x><y>16572.0</y></points><points><x>17444.0</x><y>16451.0</y></points><points><x>17548.0</x><y>16451.0</y></points><points><x>17548.0</x><y>16572.0</y></points></segmentation></object><object><name>MET</name><difficult>0</difficult><truncated>0</truncated><info>[{"confidence": "0.788581"}, {"action": "CREATE", "cat": "MET", "time": "2020-07-23 14:54;30", "who": "admin", "typeOfanno": "PersonManul"}]</info><confidence>0.788581</confidence><bndbox><xmin>38948.0</xmin><ymin>29839.0</ymin><xmax>39135.0</xmax><ymax>29971.0</ymax></bndbox><segmentation><points><x>38948.0</x><y>29971.0</y></points><points><x>38948.0</x><y>29839.0</y></points><points><x>39135.0</x><y>29839.0</y></points><points><x>39135.0</x><y>29971.0</y></points></segmentation></object><object><name>MET</name><difficult>0</difficult><truncated>0</truncated><info>[{"confidence": "0.797859"}, {"action": "CREATE", "cat": "MET", "time": "2020-07-23 14:54;30", "who": "admin", "typeOfanno": "PersonManul"}]</info><confidence>0.797859</confidence><bndbox><xmin>38223.0</xmin><ymin>15076.0</ymin><xmax>38294.0</xmax><ymax>15144.0</ymax></bndbox><segmentation><points><x>38223.0</x><y>15144.0</y></points><points><x>38223.0</x><y>15076.0</y></points><points><x>38294.0</x><y>15076.0</y></points><points><x>38294.0</x><y>15144.0</y></points></segmentation></object><object><name>MET</name><difficult>0</difficult><truncated>0</truncated><info>[{"confidence": "0.817117"}, {"action": "CREATE", "cat": "MET", "time": "2020-07-23 14:54;30", "who": "admin", "typeOfanno": "PersonManul"}]</info><confidence>0.817117</confidence><bndbox><xmin>21505.0</xmin><ymin>14906.0</ymin><xmax>21641.0</xmax><ymax>15016.0</ymax></bndbox><segmentation><points><x>21505.0</x><y>15016.0</y></points><points><x>21505.0</x><y>14906.0</y></points><points><x>21641.0</x><y>14906.0</y></points><points><x>21641.0</x><y>15016.0</y></points></segmentation></object><object><name>MET</name><difficult>0</difficult><truncated>0</truncated><info>[{"confidence": "0.826492"}, {"action": "CREATE", "cat": "MET", "time": "2020-07-23 14:54;30", "who": "admin", "typeOfanno": "PersonManul"}]</info><confidence>0.826492</confidence><bndbox><xmin>26618.0</xmin><ymin>12648.0</ymin><xmax>26791.0</xmax><ymax>12796.0</ymax></bndbox><segmentation><points><x>26618.0</x><y>12796.0</y></points><points><x>26618.0</x><y>12648.0</y></points><points><x>26791.0</x><y>12648.0</y></points><points><x>26791.0</x><y>12796.0</y></points></segmentation></object><object><name>MET</name><difficult>0</difficult><truncated>0</truncated><info>[{"confidence": "0.850373"}, {"action": "CREATE", "cat": "MET", "time": "2020-07-23 14:54;30", "who": "admin", "typeOfanno": "PersonManul"}]</info><confidence>0.850373</confidence><bndbox><xmin>38279.0</xmin><ymin>49511.0</ymin><xmax>38399.0</xmax><ymax>49617.0</ymax></bndbox><segmentation><points><x>38279.0</x><y>49617.0</y></points><points><x>38279.0</x><y>49511.0</y></points><points><x>38399.0</x><y>49511.0</y></points><points><x>38399.0</x><y>49617.0</y></points></segmentation></object><object><name>MET</name><difficult>0</difficult><truncated>0</truncated><info>[{"confidence": "0.862763"}, {"action": "CREATE", "cat": "MET", "time": "2020-07-23 14:54;30", "who": "admin", "typeOfanno": "PersonManul"}]</info><confidence>0.862763</confidence><bndbox><xmin>51677.0</xmin><ymin>38469.0</ymin><xmax>51775.0</xmax><ymax>38610.0</ymax></bndbox><segmentation><points><x>51677.0</x><y>38610.0</y></points><points><x>51677.0</x><y>38469.0</y></points><points><x>51775.0</x><y>38469.0</y></points><points><x>51775.0</x><y>38610.0</y></points></segmentation></object><object><name>NILM</name><difficult>0</difficult><truncated>0</truncated><info>[{"confidence": "0.901618"}, {"action": "CREATE", "cat": "NILM", "time": "2020-07-23 14:54;30", "who": "admin", "typeOfanno": "PersonManul"}]</info><confidence>0.901618</confidence><bndbox><xmin>36212.0</xmin><ymin>36439.0</ymin><xmax>36454.0</xmax><ymax>36645.0</ymax></bndbox><segmentation><points><x>36212.0</x><y>36645.0</y></points><points><x>36212.0</x><y>36439.0</y></points><points><x>36454.0</x><y>36439.0</y></points><points><x>36454.0</x><y>36645.0</y></points></segmentation></object><object><name>ASC_US</name><difficult>0</difficult><truncated>0</truncated><info>[{"confidence": "0.955138"}, {"action": "CREATE", "cat": "ASC_US", "time": "2020-07-23 14:54;30", "who": "admin", "typeOfanno": "PersonManul"}]</info><confidence>0.955138</confidence><bndbox><xmin>38534.0</xmin><ymin>31452.0</ymin><xmax>38681.0</xmax><ymax>31587.0</ymax></bndbox><segmentation><points><x>38534.0</x><y>31587.0</y></points><points><x>38534.0</x><y>31452.0</y></points><points><x>38681.0</x><y>31452.0</y></points><points><x>38681.0</x><y>31587.0</y></points></segmentation></object><object><name>MET</name><difficult>0</difficult><truncated>0</truncated><info>[{"confidence": "0.956868"}, {"action": "CREATE", "cat": "MET", "time": "2020-07-23 14:54;30", "who": "admin", "typeOfanno": "PersonManul"}]</info><confidence>0.956868</confidence><bndbox><xmin>53382.0</xmin><ymin>28142.0</ymin><xmax>53673.0</xmax><ymax>28424.0</ymax></bndbox><segmentation><points><x>53382.0</x><y>28424.0</y></points><points><x>53382.0</x><y>28142.0</y></points><points><x>53673.0</x><y>28142.0</y></points><points><x>53673.0</x><y>28424.0</y></points></segmentation></object><object><name>MET</name><difficult>0</difficult><truncated>0</truncated><info>[{"confidence": "0.707983"}, {"action": "CREATE", "cat": "MET", "time": "2020-07-23 14:54;30", "who": "admin", "typeOfanno": "PersonManul"}]</info><confidence>0.707983</confidence><bndbox><xmin>38978.0</xmin><ymin>22110.0</ymin><xmax>39140.0</xmax><ymax>22220.0</ymax></bndbox><segmentation><points><x>38978.0</x><y>22220.0</y></points><points><x>38978.0</x><y>22110.0</y></points><points><x>39140.0</x><y>22110.0</y></points><points><x>39140.0</x><y>22220.0</y></points></segmentation></object><object><name>EC</name><difficult>0</difficult><truncated>0</truncated><info>[{"confidence": "0.729157"}, {"action": "CREATE", "cat": "EC", "time": "2020-07-23 14:54;30", "who": "admin", "typeOfanno": "PersonManul"}]</info><confidence>0.729157</confidence><bndbox><xmin>31356.0</xmin><ymin>18176.0</ymin><xmax>31511.0</xmax><ymax>18298.0</ymax></bndbox><segmentation><points><x>31356.0</x><y>18298.0</y></points><points><x>31356.0</x><y>18176.0</y></points><points><x>31511.0</x><y>18176.0</y></points><points><x>31511.0</x><y>18298.0</y></points></segmentation></object><object><name>EC</name><difficult>0</difficult><truncated>0</truncated><info>[{"confidence": "0.732808"}, {"action": "CREATE", "cat": "EC", "time": "2020-07-23 14:54;30", "who": "admin", "typeOfanno": "PersonManul"}]</info><confidence>0.732808</confidence><bndbox><xmin>33906.0</xmin><ymin>13617.0</ymin><xmax>34021.0</xmax><ymax>13729.0</ymax></bndbox><segmentation><points><x>33906.0</x><y>13729.0</y></points><points><x>33906.0</x><y>13617.0</y></points><points><x>34021.0</x><y>13617.0</y></points><points><x>34021.0</x><y>13729.0</y></points></segmentation></object><object><name>MET</name><difficult>0</difficult><truncated>0</truncated><info>[{"confidence": "0.76258"}, {"action": "CREATE", "cat": "MET", "time": "2020-07-23 14:54;30", "who": "admin", "typeOfanno": "PersonManul"}]</info><confidence>0.76258</confidence><bndbox><xmin>10772.0</xmin><ymin>17641.0</ymin><xmax>11039.0</xmax><ymax>17967.0</ymax></bndbox><segmentation><points><x>10772.0</x><y>17967.0</y></points><points><x>10772.0</x><y>17641.0</y></points><points><x>11039.0</x><y>17641.0</y></points><points><x>11039.0</x><y>17967.0</y></points></segmentation></object><object><name>MET</name><difficult>0</difficult><truncated>0</truncated><info>[{"confidence": "0.771458"}, {"action": "CREATE", "cat": "MET", "time": "2020-07-23 14:54;30", "who": "admin", "typeOfanno": "PersonManul"}]</info><confidence>0.771458</confidence><bndbox><xmin>30984.0</xmin><ymin>42212.0</ymin><xmax>31097.0</xmax><ymax>42290.0</ymax></bndbox><segmentation><points><x>30984.0</x><y>42290.0</y></points><points><x>30984.0</x><y>42212.0</y></points><points><x>31097.0</x><y>42212.0</y></points><points><x>31097.0</x><y>42290.0</y></points></segmentation></object><object><name>MET</name><difficult>0</difficult><truncated>0</truncated><info>[{"confidence": "0.77915"}, {"action": "CREATE", "cat": "MET", "time": "2020-07-23 14:54;30", "who": "admin", "typeOfanno": "PersonManul"}]</info><confidence>0.77915</confidence><bndbox><xmin>49754.0</xmin><ymin>34471.0</ymin><xmax>49991.0</xmax><ymax>34681.0</ymax></bndbox><segmentation><points><x>49754.0</x><y>34681.0</y></points><points><x>49754.0</x><y>34471.0</y></points><points><x>49991.0</x><y>34471.0</y></points><points><x>49991.0</x><y>34681.0</y></points></segmentation></object><object><name>MET</name><difficult>0</difficult><truncated>0</truncated><info>[{"confidence": "0.790097"}, {"action": "CREATE", "cat": "MET", "time": "2020-07-23 14:54;30", "who": "admin", "typeOfanno": "PersonManul"}]</info><confidence>0.790097</confidence><bndbox><xmin>12342.0</xmin><ymin>33916.0</ymin><xmax>12528.0</xmax><ymax>34045.0</ymax></bndbox><segmentation><points><x>12342.0</x><y>34045.0</y></points><points><x>12342.0</x><y>33916.0</y></points><points><x>12528.0</x><y>33916.0</y></points><points><x>12528.0</x><y>34045.0</y></points></segmentation></object><object><name>MET</name><difficult>0</difficult><truncated>0</truncated><info>[{"confidence": "0.793468"}, {"action": "CREATE", "cat": "MET", "time": "2020-07-23 14:54;30", "who": "admin", "typeOfanno": "PersonManul"}]</info><confidence>0.793468</confidence><bndbox><xmin>22216.0</xmin><ymin>32995.0</ymin><xmax>22432.0</xmax><ymax>33153.0</ymax></bndbox><segmentation><points><x>22216.0</x><y>33153.0</y></points><points><x>22216.0</x><y>32995.0</y></points><points><x>22432.0</x><y>32995.0</y></points><points><x>22432.0</x><y>33153.0</y></points></segmentation></object><object><name>MET</name><difficult>0</difficult><truncated>0</truncated><info>[{"confidence": "0.816166"}, {"action": "CREATE", "cat": "MET", "time": "2020-07-23 14:54;30", "who": "admin", "typeOfanno": "PersonManul"}]</info><confidence>0.816166</confidence><bndbox><xmin>45603.0</xmin><ymin>19876.0</ymin><xmax>45775.0</xmax><ymax>20050.0</ymax></bndbox><segmentation><points><x>45603.0</x><y>20050.0</y></points><points><x>45603.0</x><y>19876.0</y></points><points><x>45775.0</x><y>19876.0</y></points><points><x>45775.0</x><y>20050.0</y></points></segmentation></object><object><name>MET</name><difficult>0</difficult><truncated>0</truncated><info>[{"confidence": "0.845275"}, {"action": "CREATE", "cat": "MET", "time": "2020-07-23 14:54;30", "who": "admin", "typeOfanno": "PersonManul"}]</info><confidence>0.845275</confidence><bndbox><xmin>19677.0</xmin><ymin>9376.0</ymin><xmax>19814.0</xmax><ymax>9467.0</ymax></bndbox><segmentation><points><x>19677.0</x><y>9467.0</y></points><points><x>19677.0</x><y>9376.0</y></points><points><x>19814.0</x><y>9376.0</y></points><points><x>19814.0</x><y>9467.0</y></points></segmentation></object><object><name>MET</name><difficult>0</difficult><truncated>0</truncated><info>[{"confidence": "0.900335"}, {"action": "CREATE", "cat": "MET", "time": "2020-07-23 14:54;30", "who": "admin", "typeOfanno": "PersonManul"}]</info><confidence>0.900335</confidence><bndbox><xmin>24361.0</xmin><ymin>18390.0</ymin><xmax>24615.0</xmax><ymax>18565.0</ymax></bndbox><segmentation><points><x>24361.0</x><y>18565.0</y></points><points><x>24361.0</x><y>18390.0</y></points><points><x>24615.0</x><y>18390.0</y></points><points><x>24615.0</x><y>18565.0</y></points></segmentation></object><object><name>EC</name><difficult>0</difficult><truncated>0</truncated><info>[{"confidence": "0.907598"}, {"action": "CREATE", "cat": "EC", "time": "2020-07-23 14:54;30", "who": "admin", "typeOfanno": "PersonManul"}]</info><confidence>0.907598</confidence><bndbox><xmin>33607.0</xmin><ymin>17832.0</ymin><xmax>33924.0</xmax><ymax>18079.0</ymax></bndbox><segmentation><points><x>33607.0</x><y>18079.0</y></points><points><x>33607.0</x><y>17832.0</y></points><points><x>33924.0</x><y>17832.0</y></points><points><x>33924.0</x><y>18079.0</y></points></segmentation></object><object><name>EC</name><difficult>0</difficult><truncated>0</truncated><info>[{"confidence": "0.964986"}, {"action": "CREATE", "cat": "EC", "time": "2020-07-23 14:54;30", "who": "admin", "typeOfanno": "PersonManul"}]</info><confidence>0.964986</confidence><bndbox><xmin>30285.0</xmin><ymin>32544.0</ymin><xmax>30407.0</xmax><ymax>32653.0</ymax></bndbox><segmentation><points><x>30285.0</x><y>32653.0</y></points><points><x>30285.0</x><y>32544.0</y></points><points><x>30407.0</x><y>32544.0</y></points><points><x>30407.0</x><y>32653.0</y></points></segmentation></object><object><name>ASC_US</name><difficult>0</difficult><truncated>0</truncated><info>[{"confidence": "0.719131"}, {"action": "CREATE", "cat": "ASC_US", "time": "2020-07-23 14:54;30", "who": "admin", "typeOfanno": "PersonManul"}]</info><confidence>0.719131</confidence><bndbox><xmin>42782.62246732973</xmin><ymin>42719.36328372159</ymin><xmax>43045.20221288098</xmax><ymax>42932.9136162031</ymax></bndbox><segmentation><points><x>42782.62246732973</x><y>42932.9136162031</y></points><points><x>42782.62246732973</x><y>42719.36328372159</y></points><points><x>43045.20221288098</x><y>42719.36328372159</y></points><points><x>43045.20221288098</x><y>42932.9136162031</y></points></segmentation></object><object><name>ASC_US</name><difficult>0</difficult><truncated>0</truncated><info>[{"confidence": "0.749029"}, {"action": "CREATE", "cat": "ASC_US", "time": "2020-07-23 14:54;30", "who": "admin", "typeOfanno": "PersonManul"}]</info><confidence>0.749029</confidence><bndbox><xmin>36785.0</xmin><ymin>24658.0</ymin><xmax>36965.0</xmax><ymax>24797.0</ymax></bndbox><segmentation><points><x>36785.0</x><y>24797.0</y></points><points><x>36785.0</x><y>24658.0</y></points><points><x>36965.0</x><y>24658.0</y></points><points><x>36965.0</x><y>24797.0</y></points></segmentation></object><object><name>ASC_US</name><difficult>0</difficult><truncated>0</truncated><info>[{"confidence": "0.786512"}, {"action": "CREATE", "cat": "ASC_US", "time": "2020-07-23 14:54;30", "who": "admin", "typeOfanno": "PersonManul"}]</info><confidence>0.786512</confidence><bndbox><xmin>8243.966139954857</xmin><ymin>23828.96613995485</ymin><xmax>8459.966139954857</xmax><ymax>24070.96613995485</ymax></bndbox><segmentation><points><x>8243.966139954857</x><y>24070.96613995485</y></points><points><x>8243.966139954857</x><y>23828.96613995485</y></points><points><x>8459.966139954857</x><y>23828.96613995485</y></points><points><x>8459.966139954857</x><y>24070.96613995485</y></points></segmentation></object><object><name>ASC_US</name><difficult>0</difficult><truncated>0</truncated><info>[{"confidence": "0.797636"}, {"action": "CREATE", "cat": "ASC_US", "time": "2020-07-23 14:54;30", "who": "admin", "typeOfanno": "PersonManul"}]</info><confidence>0.797636</confidence><bndbox><xmin>38896.69242231887</xmin><ymin>41927.109538454926</ymin><xmax>39022.30757768113</xmax><ymax>42138.89046154505</ymax></bndbox><segmentation><points><x>38896.69242231887</x><y>42138.89046154505</y></points><points><x>38896.69242231887</x><y>41927.109538454926</y></points><points><x>39022.30757768113</x><y>41927.109538454926</y></points><points><x>39022.30757768113</x><y>42138.89046154505</y></points></segmentation></object><object><name>NILM</name><difficult>0</difficult><truncated>0</truncated><info>[{"confidence": "0.756426"}, {"action": "CREATE", "cat": "NILM", "time": "2020-07-23 14:54;30", "who": "admin", "typeOfanno": "PersonManul"}]</info><confidence>0.756426</confidence><bndbox><xmin>48368.0</xmin><ymin>27635.0</ymin><xmax>48496.0</xmax><ymax>27819.0</ymax></bndbox><segmentation><points><x>48368.0</x><y>27819.0</y></points><points><x>48368.0</x><y>27635.0</y></points><points><x>48496.0</x><y>27635.0</y></points><points><x>48496.0</x><y>27819.0</y></points></segmentation></object><object><name>NILM</name><difficult>0</difficult><truncated>0</truncated><info>[{"confidence": "0.782159"}, {"action": "CREATE", "cat": "NILM", "time": "2020-07-23 14:54;30", "who": "admin", "typeOfanno": "PersonManul"}]</info><confidence>0.782159</confidence><bndbox><xmin>27139.0</xmin><ymin>39548.0</ymin><xmax>27277.0</xmax><ymax>39663.0</ymax></bndbox><segmentation><points><x>27139.0</x><y>39663.0</y></points><points><x>27139.0</x><y>39548.0</y></points><points><x>27277.0</x><y>39548.0</y></points><points><x>27277.0</x><y>39663.0</y></points></segmentation></object><object><name>ASC_US</name><difficult>0</difficult><truncated>0</truncated><info>[{"confidence": "0.834281"}, {"action": "CREATE", "cat": "ASC_US", "time": "2020-07-23 14:54;30", "who": "admin", "typeOfanno": "PersonManul"}]</info><confidence>0.834281</confidence><bndbox><xmin>45297.65750503244</xmin><ymin>46382.0657690022</ymin><xmax>45479.61939489236</xmax><ymax>46544.17727087742</ymax></bndbox><segmentation><points><x>45297.65750503244</x><y>46544.17727087742</y></points><points><x>45297.65750503244</x><y>46382.0657690022</y></points><points><x>45479.61939489236</x><y>46382.0657690022</y></points><points><x>45479.61939489236</x><y>46544.17727087742</y></points></segmentation></object><object><name>NILM</name><difficult>0</difficult><truncated>0</truncated><info>[{"confidence": "0.860789"}, {"action": "CREATE", "cat": "NILM", "time": "2020-07-23 14:54;30", "who": "admin", "typeOfanno": "PersonManul"}]</info><confidence>0.860789</confidence><bndbox><xmin>45373.0</xmin><ymin>15250.0</ymin><xmax>45658.0</xmax><ymax>15421.0</ymax></bndbox><segmentation><points><x>45373.0</x><y>15421.0</y></points><points><x>45373.0</x><y>15250.0</y></points><points><x>45658.0</x><y>15250.0</y></points><points><x>45658.0</x><y>15421.0</y></points></segmentation></object><object><name>NILM</name><difficult>0</difficult><truncated>0</truncated><info>[{"confidence": "0.86681"}, {"action": "CREATE", "cat": "NILM", "time": "2020-07-23 14:54;30", "who": "admin", "typeOfanno": "PersonManul"}]</info><confidence>0.86681</confidence><bndbox><xmin>34189.0</xmin><ymin>37086.0</ymin><xmax>34348.0</xmax><ymax>37181.0</ymax></bndbox><segmentation><points><x>34189.0</x><y>37181.0</y></points><points><x>34189.0</x><y>37086.0</y></points><points><x>34348.0</x><y>37086.0</y></points><points><x>34348.0</x><y>37181.0</y></points></segmentation></object><object><name>NILM</name><difficult>0</difficult><truncated>0</truncated><info>[{"confidence": "0.879898"}, {"action": "CREATE", "cat": "NILM", "time": "2020-07-23 14:54;30", "who": "admin", "typeOfanno": "PersonManul"}]</info><confidence>0.879898</confidence><bndbox><xmin>41635.0</xmin><ymin>31956.0</ymin><xmax>41742.0</xmax><ymax>32062.0</ymax></bndbox><segmentation><points><x>41635.0</x><y>32062.0</y></points><points><x>41635.0</x><y>31956.0</y></points><points><x>41742.0</x><y>31956.0</y></points><points><x>41742.0</x><y>32062.0</y></points></segmentation></object><object><name>ASC_US</name><difficult>0</difficult><truncated>0</truncated><info>[{"confidence": "0.90815"}, {"action": "CREATE", "cat": "ASC_US", "time": "2020-07-23 14:54;30", "who": "admin", "typeOfanno": "PersonManul"}]</info><confidence>0.90815</confidence><bndbox><xmin>15819.0</xmin><ymin>20565.0</ymin><xmax>15961.0</xmax><ymax>20807.0</ymax></bndbox><segmentation><points><x>15819.0</x><y>20807.0</y></points><points><x>15819.0</x><y>20565.0</y></points><points><x>15961.0</x><y>20565.0</y></points><points><x>15961.0</x><y>20807.0</y></points></segmentation></object><object><name>ASC_US</name><difficult>0</difficult><truncated>0</truncated><info>[{"confidence": "0.923373"}, {"action": "CREATE", "cat": "ASC_US", "time": "2020-07-23 14:54;30", "who": "admin", "typeOfanno": "PersonManul"}]</info><confidence>0.923373</confidence><bndbox><xmin>48607.273890142955</xmin><ymin>26439.0</ymin><xmax>48946.273890142955</xmax><ymax>26636.0</ymax></bndbox><segmentation><points><x>48607.273890142955</x><y>26636.0</y></points><points><x>48607.273890142955</x><y>26439.0</y></points><points><x>48946.273890142955</x><y>26439.0</y></points><points><x>48946.273890142955</x><y>26636.0</y></points></segmentation></object><object><name>NILM</name><difficult>0</difficult><truncated>0</truncated><info>[{"confidence": "0.975543"}, {"action": "CREATE", "cat": "NILM", "time": "2020-07-23 14:54;30", "who": "admin", "typeOfanno": "PersonManul"}]</info><confidence>0.975543</confidence><bndbox><xmin>32012.0</xmin><ymin>33559.0</ymin><xmax>32159.0</xmax><ymax>33828.0</ymax></bndbox><segmentation><points><x>32012.0</x><y>33828.0</y></points><points><x>32012.0</x><y>33559.0</y></points><points><x>32159.0</x><y>33559.0</y></points><points><x>32159.0</x><y>33828.0</y></points></segmentation></object><object><name>BOX_SCREEN</name><difficult>0</difficult><truncated>0</truncated><info>[{"confidence": "1.0"}, {"action": "CREATE", "cat": "BOX_SCREEN", "time": "2020-07-23 14:54;30", "who": "admin", "typeOfanno": "PersonManul"}]</info><confidence>1.0</confidence><bndbox><xmin>7278.373374613011</xmin><ymin>22985.960165118664</ymin><xmax>9326.373374613011</xmax><ymax>25033.960165118664</ymax></bndbox><segmentation><points><x>7278.373374613011</x><y>25033.960165118664</y></points><points><x>7278.373374613011</x><y>22985.960165118664</y></points><points><x>9326.373374613011</x><y>22985.960165118664</y></points><points><x>9326.373374613011</x><y>25033.960165118664</y></points></segmentation></object><object><name>BOX_SCREEN</name><difficult>0</difficult><truncated>0</truncated><info>[{"confidence": "1.0"}, {"action": "CREATE", "cat": "BOX_SCREEN", "time": "2020-07-23 14:54;30", "who": "admin", "typeOfanno": "PersonManul"}]</info><confidence>1.0</confidence><bndbox><xmin>43545.33188854486</xmin><ymin>35761.281114551064</ymin><xmax>45593.33188854486</xmax><ymax>37809.281114551064</ymax></bndbox><segmentation><points><x>43545.33188854486</x><y>37809.281114551064</y></points><points><x>43545.33188854486</x><y>35761.281114551064</y></points><points><x>45593.33188854486</x><y>35761.281114551064</y></points><points><x>45593.33188854486</x><y>37809.281114551064</y></points></segmentation></object><object><name>ASC_US</name><difficult>0</difficult><truncated>0</truncated><info>[{"confidence": 1}, {"action": "CREATE", "cat": "ASC_US", "time": "2020-07-26 15:58;54", "who": "woodrow", "typeOfanno": "PersonManul"}]</info><confidence>1.0</confidence><bndbox><xmin>44541.95711060948</xmin><ymin>36578.35289691497</ymin><xmax>44698.39051918736</xmax><ymax>36736.4416854778</ymax></bndbox><segmentation><points><x>44541.95711060948</x><y>36736.4416854778</y></points><points><x>44541.95711060948</x><y>36578.35289691497</y></points><points><x>44698.39051918736</x><y>36578.35289691497</y></points><points><x>44698.39051918736</x><y>36736.4416854778</y></points></segmentation></object></annotation>
