# Supplementary material for: Artificial intelligence enables precision diagnosis of cervical cytology grades and cervical cancer
Source: Nat Commun. 2024 May 22;15:4369. doi: 10.1038/s41467-024-48705-3 (PMC11111770; doi:10.1038/s41467-024-48705-3)
Supplement: Supplementary file 4 — Source Data [file 41467_2024_48705_MOESM4_ESM.zip › Source Data/Table S1.Average precision in the patch-level detection and classification./ground_truth_126/H_H_2018_05_21_15_53_57.tif.xml]

<?xml version="1.0"?><annotation><folder>med</folder><filename>/datasets/Review/label-check/tif-tiff/H_H_2018_05_21_15_53_57.tif</filename><size><width>55793</width><height>57331</height></size><mpp>0.248447</mpp><object><name>NONE</name><difficult>0</difficult><truncated>0</truncated><info>[{"confidence": "0"}, {"action": "CREATE", "cat": "NONE", "time": "2020-07-23 14:39;06", "who": "admin", "typeOfanno": "PersonManul"}]</info><confidence>0</confidence><bndbox><xmin>4013.425048828125</xmin><ymin>34682.45703125</ymin><xmax>4061.088623046875</xmax><ymax>34733.15625</ymax></bndbox><segmentation><points><x>4016.458251953125</x><y>34700.22265625</y></points><points><x>4018.19140625</x><y>34713.65625</y></points><points><x>4025.5576171875</x><y>34726.22265625</y></points><points><x>4047.65625</x><y>34733.15625</y></points><points><x>4051.12255859375</x><y>34728.38671875</y></points><points><x>4056.755615234375</x><y>34721.88671875</y></points><points><x>4061.088623046875</x><y>34704.98828125</y></points><points><x>4058.922119140625</x><y>34686.359375</y></points><points><x>4040.723388671875</x><y>34682.45703125</y></points><points><x>4028.157470703125</x><y>34687.22265625</y></points><points><x>4013.425048828125</x><y>34688.08984375</y></points><points><x>4013.425048828125</x><y>34688.08984375</y></points></segmentation></object><object><name>NONE</name><difficult>0</difficult><truncated>0</truncated><info>[{"confidence": "0"}, {"action": "CREATE", "cat": "NONE", "time": "2020-07-23 14:39;06", "who": "admin", "typeOfanno": "PersonManul"}]</info><confidence>0</confidence><bndbox><xmin>3944.52978515625</xmin><ymin>34729.25390625</ymin><xmax>4172.01416015625</xmax><ymax>34924.2421875</ymax></bndbox><segmentation><points><x>4006.4921875</x><y>34742.25390625</y></points><points><x>3987.4267578125</x><y>34752.65234375</y></points><points><x>3982.227294921875</x><y>34766.953125</y></points><points><x>3978.7607421875</x><y>34776.05078125</y></points><points><x>3985.693603515625</x><y>34794.68359375</y></points><points><x>3991.32666015625</x><y>34794.68359375</y></points><points><x>3989.59326171875</x><y>34805.515625</y></points><points><x>3977.89404296875</x><y>34821.546875</y></points><points><x>3956.22900390625</x><y>34831.94921875</y></points><points><x>3944.52978515625</x><y>34846.6796875</y></points><points><x>3954.49560546875</x><y>34875.27734375</y></points><points><x>3973.56103515625</x><y>34889.578125</y></points><points><x>3987.860107421875</x><y>34906.91015625</y></points><points><x>4010.39208984375</x><y>34920.34375</y></points><points><x>4024.691162109375</x><y>34912.109375</y></points><points><x>4027.290771484375</x><y>34888.27734375</y></points><points><x>4045.923095703125</x><y>34882.64453125</y></points><points><x>4054.15576171875</x><y>34880.91015625</y></points><points><x>4067.15478515625</x><y>34892.17578125</y></points><points><x>4071.921142578125</x><y>34897.37890625</y></points><points><x>4077.987548828125</x><y>34910.80859375</y></points><points><x>4096.619140625</x><y>34924.2421875</y></points><points><x>4122.1845703125</x><y>34922.5078125</y></points><points><x>4132.58349609375</x><y>34915.140625</y></points><points><x>4131.71728515625</x><y>34894.34375</y></points><points><x>4146.44921875</x><y>34899.109375</y></points><points><x>4159.01513671875</x><y>34894.34375</y></points><points><x>4169.41455078125</x><y>34877.4453125</y></points><points><x>4165.5146484375</x><y>34864.87890625</y></points><points><x>4155.11572265625</x><y>34854.9140625</y></points><points><x>4155.98193359375</x><y>34842.78125</y></points><points><x>4150.7822265625</x><y>34831.94921875</y></points><points><x>4143.41650390625</x><y>34828.48046875</y></points><points><x>4142.5498046875</x><y>34823.28125</y></points><points><x>4161.615234375</x><y>34827.18359375</y></points><points><x>4165.5146484375</x><y>34820.25</y></points><points><x>4171.14794921875</x><y>34802.91796875</y></points><points><x>4172.01416015625</x><y>34786.01953125</y></points><points><x>4155.548828125</x><y>34779.0859375</y></points><points><x>4142.5498046875</x><y>34786.8828125</y></points><points><x>4141.24951171875</x><y>34774.75</y></points><points><x>4129.55029296875</x><y>34763.91796875</y></points><points><x>4112.21826171875</x><y>34763.91796875</y></points><points><x>4103.55224609375</x><y>34775.18359375</y></points><points><x>4101.81884765625</x><y>34763.91796875</y></points><points><x>4093.153076171875</x><y>34755.25390625</y></points><points><x>4067.588134765625</x><y>34753.51953125</y></points><points><x>4055.888916015625</x><y>34751.3515625</y></points><points><x>4049.389404296875</x><y>34760.88671875</y></points><points><x>4042.45654296875</x><y>34769.1171875</y></points><points><x>4039.42333984375</x><y>34778.21875</y></points><points><x>4036.390380859375</x><y>34778.21875</y></points><points><x>4032.923828125</x><y>34771.71875</y></points><points><x>4042.023193359375</x><y>34764.78515625</y></points><points><x>4043.3232421875</x><y>34750.48828125</y></points><points><x>4030.323974609375</x><y>34740.0859375</y></points><points><x>4008.65869140625</x><y>34729.25390625</y></points><points><x>4008.65869140625</x><y>34729.25390625</y></points></segmentation></object><object><name>HSIL</name><difficult>0</difficult><truncated>0</truncated><info>[{"confidence": "0"}, {"action": "CREATE", "cat": "HSIL", "time": "2020-07-23 14:39;06", "who": "admin", "typeOfanno": "PersonManul"}]</info><confidence>0</confidence><bndbox><xmin>16686.267578125</xmin><ymin>27387.103515625</ymin><xmax>16892.955078125</xmax><ymax>27603.755859375</ymax></bndbox><segmentation><points><x>16694.068359375</x><y>27404.00390625</y></points><points><x>16702.734375</x><y>27419.6015625</y></points><points><x>16710.533203125</x><y>27420.90234375</y></points><points><x>16711.83203125</x><y>27439.1015625</y></points><points><x>16702.30078125</x><y>27447.767578125</y></points><points><x>16700.56640625</x><y>27456.0</y></points><points><x>16686.267578125</x><y>27464.232421875</y></points><points><x>16687.134765625</x><y>27484.1640625</y></points><points><x>16698.400390625</x><y>27497.59765625</y></points><points><x>16714.865234375</x><y>27500.197265625</y></points><points><x>16726.1328125</x><y>27506.697265625</y></points><points><x>16726.564453125</x><y>27517.095703125</y></points><points><x>16731.765625</x><y>27526.1953125</y></points><points><x>16744.330078125</x><y>27524.4609375</y></points><points><x>16736.09765625</x><y>27536.16015625</y></points><points><x>16734.365234375</x><y>27550.4609375</y></points><points><x>16750.396484375</x><y>27558.693359375</y></points><points><x>16765.99609375</x><y>27555.2265625</y></points><points><x>16782.029296875</x><y>27542.2265625</y></points><points><x>16789.39453125</x><y>27543.52734375</y></points><points><x>16783.328125</x><y>27559.560546875</y></points><points><x>16796.328125</x><y>27566.92578125</y></points><points><x>16795.89453125</x><y>27585.55859375</y></points><points><x>16804.126953125</x><y>27595.08984375</y></points><points><x>16817.9921875</x><y>27591.625</y></points><points><x>16828.392578125</x><y>27603.755859375</y></points><points><x>16853.5234375</x><y>27601.58984375</y></points><points><x>16861.755859375</x><y>27578.19140625</y></points><points><x>16886.021484375</x><y>27571.69140625</y></points><points><x>16892.955078125</x><y>27554.79296875</y></points><points><x>16892.521484375</x><y>27539.626953125</y></points><points><x>16872.58984375</x><y>27539.193359375</y></points><points><x>16863.923828125</x><y>27514.49609375</y></points><points><x>16866.95703125</x><y>27490.23046875</y></points><points><x>16859.15625</x><y>27483.73046875</y></points><points><x>16865.22265625</x><y>27452.966796875</y></points><points><x>16855.255859375</x><y>27433.03515625</y></points><points><x>16850.056640625</x><y>27424.802734375</y></points><points><x>16856.990234375</x><y>27407.037109375</y></points><points><x>16844.857421875</x><y>27396.203125</y></points><points><x>16825.359375</x><y>27400.537109375</y></points><points><x>16800.66015625</x><y>27397.0703125</y></points><points><x>16787.662109375</x><y>27403.5703125</y></points><points><x>16759.0625</x><y>27400.970703125</y></points><points><x>16747.796875</x><y>27402.703125</y></points><points><x>16742.1640625</x><y>27388.404296875</y></points><points><x>16724.83203125</x><y>27388.404296875</y></points><points><x>16699.267578125</x><y>27387.103515625</y></points><points><x>16699.267578125</x><y>27387.103515625</y></points></segmentation></object><object><name>NONE</name><difficult>0</difficult><truncated>0</truncated><info>[{"confidence": "0"}, {"action": "CREATE", "cat": "NONE", "time": "2020-07-23 14:39;06", "who": "admin", "typeOfanno": "PersonManul"}]</info><confidence>0</confidence><bndbox><xmin>8756.3662109375</xmin><ymin>19994.408203125</ymin><xmax>8912.35546875</xmax><ymax>20130.900390625</ymax></bndbox><segmentation><points><x>8760.69921875</x><y>20035.572265625</y></points><points><x>8786.2646484375</x><y>20032.97265625</y></points><points><x>8786.2646484375</x><y>20043.8046875</y></points><points><x>8794.9306640625</x><y>20045.10546875</y></points><points><x>8793.630859375</x><y>20049.87109375</y></points><points><x>8782.7978515625</x><y>20050.3046875</y></points><points><x>8772.83203125</x><y>20065.037109375</y></points><points><x>8768.0654296875</x><y>20077.169921875</y></points><points><x>8772.3984375</x><y>20098.40234375</y></points><points><x>8771.0986328125</x><y>20109.234375</y></points><points><x>8774.1318359375</x><y>20123.533203125</y></points><points><x>8791.0302734375</x><y>20130.900390625</y></points><points><x>8805.7626953125</x><y>20129.599609375</y></points><points><x>8809.2294921875</x><y>20126.56640625</y></points><points><x>8823.9619140625</x><y>20130.466796875</y></points><points><x>8842.59375</x><y>20126.56640625</y></points><points><x>8850.826171875</x><y>20115.30078125</y></points><points><x>8868.1591796875</x><y>20118.767578125</y></points><points><x>8885.0576171875</x><y>20102.30078125</y></points><points><x>8895.0234375</x><y>20082.369140625</y></points><points><x>8909.755859375</x><y>20073.26953125</y></points><points><x>8912.35546875</x><y>20052.47265625</y></points><points><x>8904.9892578125</x><y>20043.8046875</y></points><points><x>8895.45703125</x><y>20043.8046875</y></points><points><x>8885.923828125</x><y>20033.40625</y></points><points><x>8871.625</x><y>20024.740234375</y></points><points><x>8862.525390625</x><y>20020.83984375</y></points><points><x>8862.958984375</x><y>20006.541015625</y></points><points><x>8851.259765625</x><y>19994.841796875</y></points><points><x>8828.294921875</x><y>19994.408203125</y></points><points><x>8826.5615234375</x><y>20000.474609375</y></points><points><x>8822.662109375</x><y>19994.841796875</y></points><points><x>8812.6962890625</x><y>19995.708984375</y></points><points><x>8805.7626953125</x><y>20008.275390625</y></points><points><x>8802.7294921875</x><y>19997.0078125</y></points><points><x>8791.0302734375</x><y>20003.07421875</y></points><points><x>8770.6650390625</x><y>20006.541015625</y></points><points><x>8759.3994140625</x><y>20012.607421875</y></points><points><x>8756.3662109375</x><y>20023.0078125</y></points></segmentation></object><object><name>NONE</name><difficult>0</difficult><truncated>0</truncated><info>[{"confidence": "0"}, {"action": "CREATE", "cat": "NONE", "time": "2020-07-23 14:39;06", "who": "admin", "typeOfanno": "PersonManul"}]</info><confidence>0</confidence><bndbox><xmin>31833.533203125</xmin><ymin>54898.75</ymin><xmax>31918.044921875</xmax><ymax>54986.48828125</ymax></bndbox><segmentation><points><x>31843.85546875</x><y>54986.48828125</y></points><points><x>31861.919921875</x><y>54986.48828125</y></points><points><x>31875.466796875</x><y>54975.5234375</y></points><points><x>31879.982421875</x><y>54962.62109375</y></points><points><x>31892.884765625</x><y>54963.265625</y></points><points><x>31916.109375</x><y>54953.5859375</y></points><points><x>31910.94921875</x><y>54939.39453125</y></points><points><x>31918.044921875</x><y>54918.75</y></points><points><x>31905.787109375</x><y>54903.9140625</y></points><points><x>31891.595703125</x><y>54898.75</y></points><points><x>31872.240234375</x><y>54899.39453125</y></points><points><x>31861.2734375</x><y>54914.234375</y></points><points><x>31861.2734375</x><y>54932.94140625</y></points><points><x>31869.66015625</x><y>54945.19921875</y></points><points><x>31852.2421875</x><y>54943.91015625</y></points><points><x>31842.564453125</x><y>54951.0078125</y></points><points><x>31833.533203125</x><y>54971.0078125</y></points><points><x>31834.177734375</x><y>54971.0078125</y></points></segmentation></object><object><name>NONE</name><difficult>0</difficult><truncated>0</truncated><info>[{"confidence": "0"}, {"action": "CREATE", "cat": "NONE", "time": "2020-07-23 14:39;06", "who": "admin", "typeOfanno": "PersonManul"}]</info><confidence>0</confidence><bndbox><xmin>31838.048828125</xmin><ymin>54912.9453125</ymin><xmax>32078.037109375</xmax><ymax>55372.921875</ymax></bndbox><segmentation><points><x>31887.724609375</x><y>54985.19921875</y></points><points><x>31893.53125</x><y>54970.359375</y></points><points><x>31903.8515625</x><y>54961.97265625</y></points><points><x>31916.109375</x><y>54965.19921875</y></points><points><x>31923.20703125</x><y>54956.16796875</y></points><points><x>31938.689453125</x><y>54954.234375</y></points><points><x>31954.818359375</x><y>54954.234375</y></points><points><x>31982.55859375</x><y>54948.42578125</y></points><points><x>31998.041015625</x><y>54951.0078125</y></points><points><x>31996.10546875</x><y>54957.45703125</y></points><points><x>32001.912109375</x><y>54954.234375</y></points><points><x>32001.267578125</x><y>54943.91015625</y></points><points><x>32010.9453125</x><y>54916.81640625</y></points><points><x>32030.943359375</x><y>54912.9453125</y></points><points><x>32029.0078125</x><y>54927.13671875</y></points><points><x>32023.201171875</x><y>54956.16796875</y></points><points><x>32016.75</x><y>54972.296875</y></points><points><x>32026.427734375</x><y>54975.5234375</y></points><points><x>32027.716796875</x><y>54985.19921875</y></points><points><x>32059.974609375</x><y>54952.296875</y></points><points><x>32069.650390625</x><y>54978.1015625</y></points><points><x>32067.0703125</x><y>55005.84375</y></points><points><x>32067.0703125</x><y>55021.97265625</y></points><points><x>32076.103515625</x><y>55022.6171875</y></points><points><x>32078.037109375</x><y>55051.00390625</y></points><points><x>32078.037109375</x><y>55082.61328125</y></points><points><x>32073.521484375</x><y>55100.67578125</y></points><points><x>32076.103515625</x><y>55134.22265625</y></points><points><x>32068.361328125</x><y>55173.578125</y></points><points><x>32052.232421875</x><y>55196.80078125</y></points><points><x>32047.716796875</x><y>55236.15625</y></points><points><x>32046.42578125</x><y>55265.83203125</y></points><points><x>32027.716796875</x><y>55281.3125</y></points><points><x>32018.041015625</x><y>55314.859375</y></points><points><x>32001.267578125</x><y>55336.1484375</y></points><points><x>31981.9140625</x><y>55360.01953125</y></points><points><x>31958.689453125</x><y>55362.6015625</y></points><points><x>31919.3359375</x><y>55369.05078125</y></points><points><x>31898.69140625</x><y>55372.921875</y></points><points><x>31889.66015625</x><y>55352.27734375</y></points><points><x>31892.884765625</x><y>55329.69921875</y></points><points><x>31895.46484375</x><y>55309.69921875</y></points><points><x>31870.3046875</x><y>55308.41015625</y></points><points><x>31870.951171875</x><y>55280.66796875</y></points><points><x>31863.208984375</x><y>55262.60546875</y></points><points><x>31851.59765625</x><y>55249.703125</y></points><points><x>31838.048828125</x><y>55245.1875</y></points><points><x>31847.7265625</x><y>55225.83203125</y></points><points><x>31864.5</x><y>55219.3828125</y></points><points><x>31865.7890625</x><y>55188.4140625</y></points><points><x>31879.337890625</x><y>55164.546875</y></points><points><x>31883.853515625</x><y>55123.90234375</y></points><points><x>31891.595703125</x><y>55105.19140625</y></points><points><x>31890.3046875</x><y>55070.35546875</y></points><points><x>31911.59375</x><y>55039.390625</y></points><points><x>31916.755859375</x><y>55026.48828125</y></points><points><x>31890.94921875</x><y>55018.1015625</y></points><points><x>31874.822265625</x><y>55004.55078125</y></points><points><x>31874.822265625</x><y>55004.55078125</y></points></segmentation></object><object><name>NONE</name><difficult>0</difficult><truncated>0</truncated><info>[{"confidence": "0"}, {"action": "CREATE", "cat": "NONE", "time": "2020-07-23 14:39;06", "who": "admin", "typeOfanno": "PersonManul"}]</info><confidence>0</confidence><bndbox><xmin>12023.212890625</xmin><ymin>12683.6005859375</ymin><xmax>12133.53125</xmax><ymax>12842.9482421875</ymax></bndbox><segmentation><points><x>12034.1806640625</x><y>12746.82421875</y></points><points><x>12054.8251953125</x><y>12746.1787109375</y></points><points><x>12060.630859375</x><y>12746.1787109375</y></points><points><x>12059.9853515625</x><y>12739.08203125</y></points><points><x>12072.2431640625</x><y>12729.4052734375</y></points><points><x>12075.46875</x><y>12715.212890625</y></points><points><x>12078.6943359375</x><y>12697.7939453125</y></points><points><x>12089.662109375</x><y>12697.7939453125</y></points><points><x>12096.7587890625</x><y>12684.8916015625</y></points><points><x>12110.951171875</x><y>12683.6005859375</y></points><points><x>12107.080078125</x><y>12708.7607421875</y></points><points><x>12128.3701171875</x><y>12729.4052734375</y></points><points><x>12132.8857421875</x><y>12742.3076171875</y></points><points><x>12133.53125</x><y>12760.3720703125</y></points><points><x>12127.0791015625</x><y>12771.3388671875</y></points><points><x>12124.4990234375</x><y>12793.9189453125</y></points><points><x>12110.3056640625</x><y>12806.8212890625</y></points><points><x>12092.2421875</x><y>12823.5947265625</y></points><points><x>12075.46875</x><y>12842.9482421875</y></points><points><x>12056.115234375</x><y>12840.3681640625</y></points><points><x>12036.1162109375</x><y>12837.142578125</y></points><points><x>12023.8583984375</x><y>12819.0791015625</y></points><points><x>12023.212890625</x><y>12790.693359375</y></points><points><x>12029.01953125</x><y>12767.4677734375</y></points><points><x>12029.01953125</x><y>12767.4677734375</y></points></segmentation></object><object><name>HSIL</name><difficult>0</difficult><truncated>0</truncated><info>[{"confidence": "0"}, {"action": "CREATE", "cat": "HSIL", "time": "2020-07-23 14:39;06", "who": "admin", "typeOfanno": "PersonManul"}]</info><confidence>0</confidence><bndbox><xmin>17212.95703125</xmin><ymin>19374.564453125</ymin><xmax>17678.7421875</xmax><ymax>19788.09375</ymax></bndbox><segmentation><points><x>17285.857421875</x><y>19433.271484375</y></points><points><x>17304.56640625</x><y>19430.69140625</y></points><points><x>17315.533203125</x><y>19419.72265625</y></points><points><x>17314.888671875</x><y>19406.17578125</y></points><points><x>17327.146484375</x><y>19388.111328125</y></points><points><x>17351.66015625</x><y>19398.43359375</y></points><points><x>17358.111328125</x><y>19399.078125</y></points><points><x>17372.94921875</x><y>19384.240234375</y></points><points><x>17388.43359375</x><y>19384.240234375</y></points><points><x>17392.3046875</x><y>19396.498046875</y></points><points><x>17414.23828125</x><y>19395.853515625</y></points><points><x>17441.978515625</x><y>19395.853515625</y></points><points><x>17449.720703125</x><y>19400.369140625</y></points><points><x>17460.6875</x><y>19390.69140625</y></points><points><x>17471.654296875</x><y>19382.3046875</y></points><points><x>17497.4609375</x><y>19376.5</y></points><points><x>17502.62109375</x><y>19378.435546875</y></points><points><x>17512.943359375</x><y>19374.564453125</y></points><points><x>17522.62109375</x><y>19379.080078125</y></points><points><x>17539.39453125</x><y>19375.853515625</y></points><points><x>17551.005859375</x><y>19382.951171875</y></points><points><x>17556.16796875</x><y>19396.498046875</y></points><points><x>17565.19921875</x><y>19397.7890625</y></points><points><x>17589.71484375</x><y>19388.7578125</y></points><points><x>17610.359375</x><y>19395.853515625</y></points><points><x>17628.421875</x><y>19390.046875</y></points><points><x>17640.6796875</x><y>19401.013671875</y></points><points><x>17654.2265625</x><y>19424.23828125</y></points><points><x>17664.548828125</x><y>19459.720703125</y></points><points><x>17672.935546875</x><y>19499.71875</y></points><points><x>17667.775390625</x><y>19508.751953125</y></points><points><x>17678.09765625</x><y>19541.65234375</y></points><points><x>17678.7421875</x><y>19550.685546875</y></points><points><x>17661.32421875</x><y>19562.296875</y></points><points><x>17645.83984375</x><y>19555.201171875</y></points><points><x>17637.453125</x><y>19575.19921875</y></points><points><x>17625.197265625</x><y>19586.16796875</y></points><points><x>17605.841796875</x><y>19582.94140625</y></points><points><x>17611.00390625</x><y>19598.423828125</y></points><points><x>17604.552734375</x><y>19604.876953125</y></points><points><x>17569.0703125</x><y>19597.134765625</y></points><points><x>17577.45703125</x><y>19626.166015625</y></points><points><x>17581.328125</x><y>19668.099609375</y></points><points><x>17569.0703125</x><y>19686.162109375</y></points><points><x>17561.97265625</x><y>19707.451171875</y></points><points><x>17546.490234375</x><y>19704.87109375</y></points><points><x>17534.232421875</x><y>19698.419921875</y></points><points><x>17541.330078125</x><y>19686.162109375</y></points><points><x>17531.0078125</x><y>19685.517578125</y></points><points><x>17523.91015625</x><y>19695.83984375</y></points><points><x>17529.072265625</x><y>19720.35546875</y></points><points><x>17517.458984375</x><y>19737.12890625</y></points><points><x>17500.685546875</x><y>19744.869140625</y></points><points><x>17490.36328125</x><y>19778.416015625</y></points><points><x>17468.4296875</x><y>19781.642578125</y></points><points><x>17436.173828125</x><y>19788.09375</y></points><points><x>17422.625</x><y>19788.09375</y></points><points><x>17431.65625</x><y>19772.609375</y></points><points><x>17418.75390625</x><y>19763.578125</y></points><points><x>17434.23828125</x><y>19739.708984375</y></points><points><x>17437.462890625</x><y>19731.966796875</y></points><points><x>17417.46484375</x><y>19744.224609375</y></points><points><x>17398.755859375</x><y>19735.193359375</y></points><points><x>17395.529296875</x><y>19724.224609375</y></points><points><x>17382.626953125</x><y>19710.033203125</y></points><points><x>17381.982421875</x><y>19698.419921875</y></points><points><x>17381.3359375</x><y>19688.7421875</y></points><points><x>17382.626953125</x><y>19673.904296875</y></points><points><x>17383.91796875</x><y>19661.6484375</y></points><points><x>17366.498046875</x><y>19694.548828125</y></points><points><x>17347.7890625</x><y>19708.7421875</y></points><points><x>17336.822265625</x><y>19728.095703125</y></points><points><x>17320.048828125</x><y>19737.7734375</y></points><points><x>17299.404296875</x><y>19732.611328125</y></points><points><x>17294.244140625</x><y>19713.90234375</y></points><points><x>17269.083984375</x><y>19704.2265625</y></points><points><x>17256.181640625</x><y>19680.35546875</y></points><points><x>17263.27734375</x><y>19664.228515625</y></points><points><x>17233.6015625</x><y>19647.455078125</y></points><points><x>17218.119140625</x><y>19630.681640625</y></points><points><x>17218.119140625</x><y>19594.5546875</y></points><points><x>17231.666015625</x><y>19588.748046875</y></points><points><x>17212.95703125</x><y>19565.5234375</y></points><points><x>17230.376953125</x><y>19551.330078125</y></points><points><x>17239.408203125</x><y>19506.81640625</y></points><points><x>17258.1171875</x><y>19482.30078125</y></points><points><x>17272.955078125</x><y>19447.46484375</y></points><points><x>17272.955078125</x><y>19447.46484375</y></points></segmentation></object><object><name>NONE</name><difficult>0</difficult><truncated>0</truncated><info>[{"confidence": "0"}, {"action": "CREATE", "cat": "NONE", "time": "2020-07-23 14:39;06", "who": "admin", "typeOfanno": "PersonManul"}]</info><confidence>0</confidence><bndbox><xmin>30609.509765625</xmin><ymin>31615.607421875</ymin><xmax>30943.6875</xmax><ymax>32005.265625</ymax></bndbox><segmentation><points><x>30609.509765625</x><y>31720.1171875</y></points><points><x>30628.21875</x><y>31711.73046875</y></points><points><x>30656.60546875</x><y>31714.95703125</y></points><points><x>30677.248046875</x><y>31712.376953125</y></points><points><x>30693.376953125</x><y>31718.181640625</y></points><points><x>30691.44140625</x><y>31692.376953125</y></points><points><x>30686.92578125</x><y>31669.15234375</y></points><points><x>30683.69921875</x><y>31639.4765625</y></points><points><x>30704.990234375</x><y>31627.86328125</y></points><points><x>30705.634765625</x><y>31640.767578125</y></points><points><x>30724.34375</x><y>31617.541015625</y></points><points><x>30735.955078125</x><y>31615.607421875</y></points><points><x>30743.052734375</x><y>31664.63671875</y></points><points><x>30790.791015625</x><y>31680.119140625</y></points><points><x>30806.919921875</x><y>31718.181640625</y></points><points><x>30820.46875</x><y>31729.794921875</y></points><points><x>30843.046875</x><y>31766.56640625</y></points><points><x>30850.14453125</x><y>31769.79296875</y></points><points><x>30851.43359375</x><y>31751.728515625</y></points><points><x>30877.240234375</x><y>31782.6953125</y></points><points><x>30883.044921875</x><y>31814.306640625</y></points><points><x>30894.658203125</x><y>31856.88671875</y></points><points><x>30908.205078125</x><y>31874.94921875</y></points><points><x>30923.689453125</x><y>31891.72265625</y></points><points><x>30915.947265625</x><y>31914.302734375</y></points><points><x>30907.560546875</x><y>31910.431640625</y></points><points><x>30937.236328125</x><y>31964.623046875</y></points><points><x>30943.6875</x><y>32005.265625</y></points><points><x>30917.23828125</x><y>32000.75</y></points><points><x>30879.8203125</x><y>31978.169921875</y></points><points><x>30852.080078125</x><y>31960.751953125</y></points><points><x>30827.564453125</x><y>31972.365234375</y></points><points><x>30806.275390625</x><y>31960.751953125</y></points><points><x>30784.986328125</x><y>31955.591796875</y></points><points><x>30759.826171875</x><y>31908.49609375</y></points><points><x>30735.955078125</x><y>31878.8203125</y></points><points><x>30709.505859375</x><y>31876.240234375</y></points><points><x>30696.603515625</x><y>31838.177734375</y></points><points><x>30712.0859375</x><y>31827.85546875</y></points><points><x>30708.21484375</x><y>31807.2109375</y></points><points><x>30691.44140625</x><y>31823.984375</y></points><points><x>30658.5390625</x><y>31796.888671875</y></points><points><x>30644.34765625</x><y>31773.01953125</y></points><points><x>30615.31640625</x><y>31744.6328125</y></points><points><x>30615.31640625</x><y>31744.6328125</y></points></segmentation></object><object><name>NONE</name><difficult>0</difficult><truncated>0</truncated><info>[{"confidence": "0"}, {"action": "CREATE", "cat": "NONE", "time": "2020-07-23 14:39;06", "who": "admin", "typeOfanno": "PersonManul"}]</info><confidence>0</confidence><bndbox><xmin>15718.8486328125</xmin><ymin>33804.13671875</ymin><xmax>16148.505859375</xmax><ymax>34234.44140625</ymax></bndbox><segmentation><points><x>15780.1357421875</x><y>33871.23046875</y></points><points><x>15775.6201171875</x><y>33896.390625</y></points><points><x>15797.5546875</x><y>33915.1015625</y></points><points><x>15787.8779296875</x><y>33926.71484375</y></points><points><x>15756.9111328125</x><y>33938.96875</y></points><points><x>15769.8134765625</x><y>33956.390625</y></points><points><x>15754.3310546875</x><y>33965.421875</y></points><points><x>15756.2666015625</x><y>33977.6796875</y></points><points><x>15734.33203125</x><y>33979.61328125</y></points><points><x>15733.041015625</x><y>33993.80859375</y></points><points><x>15740.783203125</x><y>34002.83984375</y></points><points><x>15736.267578125</x><y>34014.44921875</y></points><points><x>15718.8486328125</x><y>34028.0</y></points><points><x>15719.494140625</x><y>34039.609375</y></points><points><x>15738.84765625</x><y>34050.578125</y></points><points><x>15759.4921875</x><y>34055.09375</y></points><points><x>15765.943359375</x><y>34056.3828125</y></points><points><x>15765.2978515625</x><y>34078.96484375</y></points><points><x>15777.5556640625</x><y>34093.15625</y></points><points><x>15769.8134765625</x><y>34109.28515625</y></points><points><x>15815.6181640625</x><y>34166.05859375</y></points><points><x>15821.4248046875</x><y>34169.92578125</y></points><points><x>15831.74609375</x><y>34189.28125</y></points><points><x>15842.068359375</x><y>34189.92578125</y></points><points><x>15847.2294921875</x><y>34206.69921875</y></points><points><x>15909.162109375</x><y>34234.44140625</y></points><points><x>15940.12890625</x><y>34233.15234375</y></points><points><x>15958.837890625</x><y>34219.6015625</y></points><points><x>15960.7724609375</x><y>34200.25</y></points><points><x>15978.19140625</x><y>34192.5078125</y></points><points><x>15982.0625</x><y>34169.92578125</y></points><points><x>16010.4482421875</x><y>34177.66796875</y></points><points><x>16045.28515625</x><y>34173.796875</y></points><points><x>16067.2197265625</x><y>34146.703125</y></points><points><x>16083.9931640625</x><y>34135.734375</y></points><points><x>16085.9287109375</x><y>34119.60546875</y></points><points><x>16089.798828125</x><y>34097.02734375</y></points><points><x>16120.765625</x><y>34083.48046875</y></points><points><x>16132.3779296875</x><y>34044.7734375</y></points><points><x>16148.505859375</x><y>34012.515625</y></points><points><x>16140.7646484375</x><y>33993.16015625</y></points><points><x>16130.4423828125</x><y>33986.7109375</y></points><points><x>16130.4423828125</x><y>33953.80859375</y></points><points><x>16116.25</x><y>33953.1640625</y></points><points><x>16099.4765625</x><y>33926.06640625</y></points><points><x>16088.5087890625</x><y>33896.390625</y></points><points><x>16059.4775390625</x><y>33884.1328125</y></points><points><x>16021.4150390625</x><y>33850.5859375</y></points><points><x>16011.73828125</x><y>33865.42578125</y></points><points><x>15983.3525390625</x><y>33846.71484375</y></points><points><x>15969.8046875</x><y>33858.97265625</y></points><points><x>15941.4189453125</x><y>33848.65234375</y></points><points><x>15936.2578125</x><y>33855.75</y></points><points><x>15916.2587890625</x><y>33835.10546875</y></points><points><x>15912.3876953125</x><y>33804.13671875</y></points><points><x>15875.615234375</x><y>33805.4296875</y></points><points><x>15877.55078125</x><y>33839.62109375</y></points><points><x>15837.552734375</x><y>33855.75</y></points><points><x>15829.166015625</x><y>33880.91015625</y></points><points><x>15803.3603515625</x><y>33865.42578125</y></points><points><x>15803.3603515625</x><y>33865.42578125</y></points></segmentation></object><object><name>NONE</name><difficult>0</difficult><truncated>0</truncated><info>[{"confidence": "0"}, {"action": "CREATE", "cat": "NONE", "time": "2020-07-23 14:39;06", "who": "admin", "typeOfanno": "PersonManul"}]</info><confidence>0</confidence><bndbox><xmin>43454.484375</xmin><ymin>44428.55078125</ymin><xmax>43773.828125</xmax><ymax>44865.94921875</ymax></bndbox><segmentation><points><x>43495.12890625</x><y>44463.38671875</y></points><points><x>43533.8359375</x><y>44467.90234375</y></points><points><x>43557.70703125</x><y>44467.90234375</y></points><points><x>43571.25390625</x><y>44453.7109375</y></points><points><x>43596.4140625</x><y>44457.58203125</y></points><points><x>43599.640625</x><y>44444.03515625</y></points><points><x>43606.09375</x><y>44428.55078125</y></points><points><x>43622.8671875</x><y>44428.55078125</y></points><points><x>43644.80078125</x><y>44439.51953125</y></points><points><x>43646.08984375</x><y>44457.58203125</y></points><points><x>43643.5078125</x><y>44469.1953125</y></points><points><x>43666.08984375</x><y>44474.35546875</y></points><points><x>43675.12109375</x><y>44489.19140625</y></points><points><x>43686.734375</x><y>44492.41796875</y></points><points><x>43687.37890625</x><y>44522.09375</y></points><points><x>43693.828125</x><y>44529.19140625</y></points><points><x>43700.28125</x><y>44519.515625</y></points><points><x>43712.5390625</x><y>44511.7734375</y></points><points><x>43726.0859375</x><y>44518.22265625</y></points><points><x>43726.0859375</x><y>44526.609375</y></points><points><x>43731.89453125</x><y>44538.8671875</y></points><points><x>43726.0859375</x><y>44558.8671875</y></points><points><x>43738.34375</x><y>44558.8671875</y></points><points><x>43748.01953125</x><y>44556.28515625</y></points><points><x>43773.828125</x><y>44592.4140625</y></points><points><x>43773.1796875</x><y>44610.4765625</y></points><points><x>43750.6015625</x><y>44618.86328125</y></points><points><x>43743.50390625</x><y>44636.9296875</y></points><points><x>43726.0859375</x><y>44649.18359375</y></points><points><x>43726.73046875</x><y>44676.28125</y></points><points><x>43708.0234375</x><y>44712.41015625</y></points><points><x>43679.63671875</x><y>44729.828125</y></points><points><x>43675.765625</x><y>44747.890625</y></points><points><x>43677.0546875</x><y>44768.53515625</y></points><points><x>43662.21875</x><y>44772.40625</y></points><points><x>43646.734375</x><y>44796.921875</y></points><points><x>43628.671875</x><y>44789.1796875</y></points><points><x>43625.4453125</x><y>44818.85546875</y></points><points><x>43606.73828125</x><y>44822.7265625</y></points><points><x>43593.19140625</x><y>44858.20703125</y></points><points><x>43582.22265625</x><y>44865.94921875</y></points><points><x>43567.3828125</x><y>44853.046875</y></points><points><x>43548.67578125</x><y>44844.015625</y></points><points><x>43544.16015625</x><y>44824.015625</y></points><points><x>43531.90234375</x><y>44804.015625</y></points><points><x>43509.96875</x><y>44811.11328125</y></points><points><x>43488.6796875</x><y>44805.30859375</y></points><points><x>43482.87109375</x><y>44780.1484375</y></points><points><x>43496.41796875</x><y>44765.953125</y></points><points><x>43480.29296875</x><y>44746.6015625</y></points><points><x>43475.77734375</x><y>44722.0859375</y></points><points><x>43486.09765625</x><y>44716.92578125</y></points><points><x>43467.390625</x><y>44691.1171875</y></points><points><x>43471.90625</x><y>44675.63671875</y></points><points><x>43479.64453125</x><y>44660.796875</y></points><points><x>43469.32421875</x><y>44647.25</y></points><points><x>43454.484375</x><y>44633.703125</y></points><points><x>43466.7421875</x><y>44613.703125</y></points><points><x>43479.0</x><y>44613.05859375</y></points><points><x>43470.61328125</x><y>44589.1875</y></points><points><x>43464.80859375</x><y>44566.609375</y></points><points><x>43482.2265625</x><y>44556.93359375</y></points><points><x>43493.1953125</x><y>44548.546875</y></points><points><x>43479.0</x><y>44540.8046875</y></points><points><x>43469.32421875</x><y>44520.8046875</y></points><points><x>43473.1953125</x><y>44490.484375</y></points><points><x>43473.1953125</x><y>44490.484375</y></points></segmentation></object><object><name>NONE</name><difficult>0</difficult><truncated>0</truncated><info>[{"confidence": "0"}, {"action": "CREATE", "cat": "NONE", "time": "2020-07-23 14:39;06", "who": "admin", "typeOfanno": "PersonManul"}]</info><confidence>0</confidence><bndbox><xmin>28989.568359375</xmin><ymin>41253.640625</ymin><xmax>29226.9765625</xmax><ymax>41550.40234375</ymax></bndbox><segmentation><points><x>29036.017578125</x><y>41302.0234375</y></points><points><x>29008.27734375</x><y>41313.63671875</y></points><points><x>29011.501953125</x><y>41327.83203125</y></points><points><x>28989.568359375</x><y>41342.0234375</y></points><points><x>28992.79296875</x><y>41363.3125</y></points><points><x>28995.375</x><y>41384.6015625</y></points><points><x>29017.953125</x><y>41378.15234375</y></points><points><x>29027.630859375</x><y>41380.0859375</y></points><points><x>29017.953125</x><y>41408.47265625</y></points><points><x>29023.115234375</x><y>41433.6328125</y></points><points><x>29047.62890625</x><y>41441.375</y></points><points><x>29058.59765625</x><y>41441.375</y></points><points><x>29059.88671875</x><y>41429.76171875</y></points><points><x>29082.466796875</x><y>41454.921875</y></points><points><x>29099.240234375</x><y>41466.53515625</y></points><points><x>29103.755859375</x><y>41474.2734375</y></points><points><x>29112.7890625</x><y>41482.66015625</y></points><points><x>29099.884765625</x><y>41483.953125</y></points><points><x>29077.951171875</x><y>41486.53125</y></points><points><x>29085.693359375</x><y>41500.08203125</y></points><points><x>29101.17578125</x><y>41500.7265625</y></points><points><x>29109.5625</x><y>41518.7890625</y></points><points><x>29132.142578125</x><y>41518.7890625</y></points><points><x>29155.3671875</x><y>41546.53125</y></points><points><x>29177.947265625</x><y>41550.40234375</y></points><points><x>29185.6875</x><y>41539.43359375</y></points><points><x>29206.9765625</x><y>41536.8515625</y></points><points><x>29223.10546875</x><y>41527.8203125</y></points><points><x>29226.9765625</x><y>41496.2109375</y></points><points><x>29214.07421875</x><y>41480.08203125</y></points><points><x>29206.33203125</x><y>41446.53515625</y></points><points><x>29177.30078125</x><y>41438.79296875</y></points><points><x>29137.94921875</x><y>41427.82421875</y></points><points><x>29121.8203125</x><y>41420.0859375</y></points><points><x>29119.240234375</x><y>41400.0859375</y></points><points><x>29141.818359375</x><y>41410.40625</y></points><points><x>29143.75390625</x><y>41382.0234375</y></points><points><x>29145.044921875</x><y>41363.95703125</y></points><points><x>29142.46484375</x><y>41331.0546875</y></points><points><x>29120.529296875</x><y>41309.765625</y></points><points><x>29113.43359375</x><y>41294.28515625</y></points><points><x>29103.755859375</x><y>41278.80078125</y></points><points><x>29083.111328125</x><y>41277.51171875</y></points><points><x>29076.66015625</x><y>41260.08984375</y></points><points><x>29048.919921875</x><y>41253.640625</y></points><points><x>29036.662109375</x><y>41267.83203125</y></points><points><x>29044.404296875</x><y>41280.734375</y></points><points><x>29036.662109375</x><y>41292.9921875</y></points><points><x>29036.017578125</x><y>41292.9921875</y></points></segmentation></object><object><name>HSIL</name><difficult>0</difficult><truncated>0</truncated><info>[{"confidence": "0"}, {"action": "CREATE", "cat": "HSIL", "time": "2020-07-23 14:39;06", "who": "admin", "typeOfanno": "PersonManul"}]</info><confidence>0</confidence><bndbox><xmin>46866.640625</xmin><ymin>45301.47265625</ymin><xmax>47277.58984375</xmax><ymax>45753.7109375</ymax></bndbox><segmentation><points><x>46908.57421875</x><y>45476.94921875</y></points><points><x>46891.80078125</x><y>45460.17578125</y></points><points><x>46869.8671875</x><y>45463.40234375</y></points><points><x>46866.640625</x><y>45485.3359375</y></points><points><x>46878.25390625</x><y>45504.69140625</y></points><points><x>46889.8671875</x><y>45505.3359375</y></points><points><x>46866.640625</x><y>45518.23828125</y></points><points><x>46868.578125</x><y>45542.109375</y></points><points><x>46878.25390625</x><y>45547.9140625</y></points><points><x>46902.76953125</x><y>45547.26953125</y></points><points><x>46908.57421875</x><y>45567.26953125</y></points><points><x>46913.08984375</x><y>45596.30078125</y></points><points><x>46933.08984375</x><y>45624.68359375</y></points><points><x>46933.08984375</x><y>45636.94140625</y></points><points><x>46920.1875</x><y>45645.328125</y></points><points><x>46926.63671875</x><y>45665.97265625</y></points><points><x>46925.9921875</x><y>45692.42578125</y></points><points><x>46954.37890625</x><y>45709.19921875</y></points><points><x>46968.5703125</x><y>45707.90625</y></points><points><x>46988.5703125</x><y>45706.6171875</y></points><points><x>46995.0234375</x><y>45724.03515625</y></points><points><x>47012.44140625</x><y>45751.77734375</y></points><points><x>47026.6328125</x><y>45751.77734375</y></points><points><x>47022.76171875</x><y>45729.84375</y></points><points><x>47038.24609375</x><y>45742.74609375</y></points><points><x>47058.24609375</x><y>45753.7109375</y></points><points><x>47077.59765625</x><y>45743.390625</y></points><points><x>47098.2421875</x><y>45747.26171875</y></points><points><x>47117.59765625</x><y>45747.26171875</y></points><points><x>47141.46875</x><y>45742.74609375</y></points><points><x>47158.2421875</x><y>45730.48828125</y></points><points><x>47207.9140625</x><y>45719.51953125</y></points><points><x>47216.30078125</x><y>45707.90625</y></points><points><x>47225.98046875</x><y>45696.296875</y></points><points><x>47245.33203125</x><y>45700.8125</y></points><points><x>47259.52734375</x><y>45685.328125</y></points><points><x>47260.171875</x><y>45662.75</y></points><points><x>47249.84765625</x><y>45649.84375</y></points><points><x>47265.33203125</x><y>45624.68359375</y></points><points><x>47276.30078125</x><y>45616.296875</y></points><points><x>47277.58984375</x><y>45596.9453125</y></points><points><x>47260.81640625</x><y>45568.55859375</y></points><points><x>47248.55859375</x><y>45527.26953125</y></points><points><x>47235.01171875</x><y>45490.5</y></points><points><x>47214.3671875</x><y>45476.3046875</y></points><points><x>47185.3359375</x><y>45447.2734375</y></points><points><x>47161.46484375</x><y>45436.30859375</y></points><points><x>47145.984375</x><y>45414.37109375</y></points><points><x>47127.91796875</x><y>45400.1796875</y></points><points><x>47122.11328125</x><y>45400.1796875</y></points><points><x>47129.2109375</x><y>45378.890625</y></points><points><x>47122.11328125</x><y>45356.3125</y></points><points><x>47107.2734375</x><y>45347.27734375</y></points><points><x>47102.7578125</x><y>45309.859375</y></points><points><x>47080.82421875</x><y>45301.47265625</y></points><points><x>47047.921875</x><y>45305.9921875</y></points><points><x>47036.95703125</x><y>45319.5390625</y></points><points><x>47018.890625</x><y>45335.66796875</y></points><points><x>47027.921875</x><y>45347.27734375</y></points><points><x>47004.0546875</x><y>45358.890625</y></points><points><x>46986.63671875</x><y>45365.98828125</y></points><points><x>46967.28125</x><y>45404.6953125</y></points><points><x>46931.80078125</x><y>45431.14453125</y></points><points><x>46931.80078125</x><y>45431.79296875</y></points></segmentation></object><object><name>NONE</name><difficult>0</difficult><truncated>0</truncated><info>[{"confidence": "0"}, {"action": "CREATE", "cat": "NONE", "time": "2020-07-23 14:39;06", "who": "admin", "typeOfanno": "PersonManul"}]</info><confidence>0</confidence><bndbox><xmin>52100.09375</xmin><ymin>35267.3515625</ymin><xmax>52281.375</xmax><ymax>35531.85546875</ymax></bndbox><segmentation><points><x>52151.05859375</x><y>35358.3125</y></points><points><x>52138.80078125</x><y>35351.21875</y></points><points><x>52121.3828125</x><y>35374.44140625</y></points><points><x>52125.8984375</x><y>35380.24609375</y></points><points><x>52103.96484375</x><y>35388.6328125</y></points><points><x>52100.09375</x><y>35422.1796875</y></points><points><x>52116.22265625</x><y>35435.08203125</y></points><points><x>52124.609375</x><y>35438.953125</y></points><points><x>52109.125</x><y>35479.59765625</y></points><points><x>52105.25390625</x><y>35504.11328125</y></points><points><x>52118.15625</x><y>35507.33984375</y></points><points><x>52131.05859375</x><y>35489.921875</y></points><points><x>52139.4453125</x><y>35509.91796875</y></points><points><x>52151.703125</x><y>35531.85546875</y></points><points><x>52167.1875</x><y>35507.33984375</y></points><points><x>52187.18359375</x><y>35502.17578125</y></points><points><x>52195.5703125</x><y>35490.56640625</y></points><points><x>52220.0859375</x><y>35489.2734375</y></points><points><x>52218.15234375</x><y>35465.40625</y></points><points><x>52239.44140625</x><y>35462.82421875</y></points><points><x>52264.6015625</x><y>35465.40625</y></points><points><x>52273.6328125</x><y>35450.56640625</y></points><points><x>52265.24609375</x><y>35429.921875</y></points><points><x>52281.375</x><y>35371.21484375</y></points><points><x>52272.34375</x><y>35344.765625</y></points><points><x>52250.41015625</x><y>35362.18359375</y></points><points><x>52231.69921875</x><y>35368.63671875</y></points><points><x>52216.21484375</x><y>35380.89453125</y></points><points><x>52210.41015625</x><y>35371.21484375</y></points><points><x>52232.98828125</x><y>35357.0234375</y></points><points><x>52238.15234375</x><y>35339.60546875</y></points><points><x>52231.69921875</x><y>35322.83203125</y></points><points><x>52216.86328125</x><y>35306.703125</y></points><points><x>52231.69921875</x><y>35292.51171875</y></points><points><x>52228.47265625</x><y>35271.8671875</y></points><points><x>52206.5390625</x><y>35267.3515625</y></points><points><x>52193.63671875</x><y>35278.9609375</y></points><points><x>52196.21875</x><y>35301.54296875</y></points><points><x>52178.15234375</x><y>35293.80078125</y></points><points><x>52151.703125</x><y>35305.4140625</y></points><points><x>52143.9609375</x><y>35312.5078125</y></points><points><x>52156.86328125</x><y>35328.63671875</y></points><points><x>52156.86328125</x><y>35328.63671875</y></points></segmentation></object><object><name>HSIL</name><difficult>0</difficult><truncated>0</truncated><info>[{"confidence": "0"}, {"action": "CREATE", "cat": "HSIL", "time": "2020-07-23 14:39;06", "who": "admin", "typeOfanno": "PersonManul"}]</info><confidence>0</confidence><bndbox><xmin>28390.0234375</xmin><ymin>41102.12109375</ymin><xmax>28693.236328125</xmax><ymax>41394.3671875</ymax></bndbox><segmentation><points><x>28414.5390625</x><y>41252.4375</y></points><points><x>28393.89453125</x><y>41277.59765625</y></points><points><x>28396.474609375</x><y>41291.14453125</y></points><points><x>28407.443359375</x><y>41307.91796875</y></points><points><x>28416.474609375</x><y>41314.37109375</y></points><points><x>28390.669921875</x><y>41325.3359375</y></points><points><x>28390.0234375</x><y>41336.3046875</y></points><points><x>28398.41015625</x><y>41349.8515625</y></points><points><x>28424.216796875</x><y>41365.3359375</y></points><points><x>28443.5703125</x><y>41385.3359375</y></points><points><x>28448.73046875</x><y>41393.07421875</y></points><points><x>28471.955078125</x><y>41394.3671875</y></points><points><x>28480.98828125</x><y>41372.4296875</y></points><points><x>28488.728515625</x><y>41394.3671875</y></points><points><x>28504.857421875</x><y>41389.8515625</y></points><points><x>28515.82421875</x><y>41378.8828125</y></points><points><x>28540.33984375</x><y>41369.8515625</y></points><points><x>28556.46875</x><y>41356.3046875</y></points><points><x>28577.7578125</x><y>41363.3984375</y></points><points><x>28579.693359375</x><y>41345.3359375</y></points><points><x>28595.17578125</x><y>41347.91796875</y></points><points><x>28613.884765625</x><y>41337.59375</y></points><points><x>28614.529296875</x><y>41325.98046875</y></points><points><x>28638.400390625</x><y>41316.94921875</y></points><points><x>28640.98046875</x><y>41309.85546875</y></points><points><x>28667.4296875</x><y>41281.46875</y></points><points><x>28690.009765625</x><y>41275.66015625</y></points><points><x>28687.4296875</x><y>41260.82421875</y></points><points><x>28693.236328125</x><y>41245.33984375</y></points><points><x>28685.494140625</x><y>41227.921875</y></points><points><x>28690.654296875</x><y>41205.98828125</y></points><points><x>28671.947265625</x><y>41187.27734375</y></points><points><x>28677.751953125</x><y>41138.89453125</y></points><points><x>28655.173828125</x><y>41147.92578125</y></points><points><x>28648.720703125</x><y>41140.18359375</y></points><points><x>28671.947265625</x><y>41131.796875</y></points><points><x>28660.978515625</x><y>41109.21875</y></points><points><x>28643.560546875</x><y>41109.21875</y></points><points><x>28624.20703125</x><y>41102.12109375</y></points><points><x>28615.8203125</x><y>41122.12109375</y></points><points><x>28620.3359375</x><y>41143.41015625</y></points><points><x>28618.400390625</x><y>41160.828125</y></points><points><x>28579.046875</x><y>41165.98828125</y></points><points><x>28579.046875</x><y>41196.3125</y></points><points><x>28570.66015625</x><y>41205.98828125</y></points><points><x>28543.564453125</x><y>41201.47265625</y></points><points><x>28540.984375</x><y>41227.921875</y></points><points><x>28540.984375</x><y>41251.79296875</y></points><points><x>28506.79296875</x><y>41264.6953125</y></points><points><x>28486.1484375</x><y>41302.11328125</y></points><points><x>28464.859375</x><y>41328.5625</y></points><points><x>28444.859375</x><y>41295.66015625</y></points><points><x>28449.376953125</x><y>41263.40625</y></points></segmentation></object><object><name>HSIL</name><difficult>0</difficult><truncated>0</truncated><info>[{"confidence": "0"}, {"action": "CREATE", "cat": "HSIL", "time": "2020-07-23 14:39;06", "who": "admin", "typeOfanno": "PersonManul"}]</info><confidence>0</confidence><bndbox><xmin>20854.212890625</xmin><ymin>26765.712890625</ymin><xmax>20989.69140625</xmax><ymax>27025.701171875</ymax></bndbox><segmentation><points><x>20887.115234375</x><y>26814.09765625</y></points><points><x>20908.404296875</x><y>26793.453125</y></points><points><x>20921.953125</x><y>26785.06640625</y></points><points><x>20940.015625</x><y>26765.712890625</y></points><points><x>20970.337890625</x><y>26769.583984375</y></points><points><x>20978.078125</x><y>26776.03515625</y></points><points><x>20978.078125</x><y>26796.03515625</y></points><points><x>20985.17578125</x><y>26800.55078125</y></points><points><x>20989.69140625</x><y>26812.80859375</y></points><points><x>20975.498046875</x><y>26853.451171875</y></points><points><x>20958.724609375</x><y>26881.8359375</y></points><points><x>20961.3046875</x><y>26896.67578125</y></points><points><x>20934.208984375</x><y>26916.673828125</y></points><points><x>20932.919921875</x><y>26933.447265625</y></points><points><x>20955.5</x><y>26963.123046875</y></points><points><x>20938.080078125</x><y>26979.251953125</y></points><points><x>20918.08203125</x><y>26983.767578125</y></points><points><x>20928.404296875</x><y>26996.669921875</y></points><points><x>20914.2109375</x><y>27021.830078125</y></points><points><x>20893.56640625</x><y>27025.701171875</y></points><points><x>20880.6640625</x><y>27014.734375</y></points><points><x>20880.6640625</x><y>27008.283203125</y></points><points><x>20857.439453125</x><y>26983.123046875</y></points><points><x>20856.1484375</x><y>26954.736328125</y></points><points><x>20854.212890625</x><y>26921.8359375</y></points><points><x>20863.24609375</x><y>26906.99609375</y></points><points><x>20861.955078125</x><y>26874.740234375</y></points><points><x>20854.859375</x><y>26865.0625</y></points><points><x>20860.01953125</x><y>26842.484375</y></points><points><x>20870.341796875</x><y>26827.0</y></points></segmentation></object><object><name>HSIL</name><difficult>0</difficult><truncated>0</truncated><info>[{"confidence": "0"}, {"action": "CREATE", "cat": "HSIL", "time": "2020-07-23 14:39;06", "who": "admin", "typeOfanno": "PersonManul"}]</info><confidence>0</confidence><bndbox><xmin>40591.859375</xmin><ymin>40779.93359375</ymin><xmax>40878.94140625</xmax><ymax>41102.49609375</ymax></bndbox><segmentation><points><x>40629.27734375</x><y>40787.671875</y></points><points><x>40606.05078125</x><y>40797.99609375</y></points><points><x>40597.6640625</x><y>40830.8984375</y></points><points><x>40596.375</x><y>40860.57421875</y></points><points><x>40601.53515625</x><y>40888.3125</y></points><points><x>40624.76171875</x><y>40899.92578125</y></points><points><x>40640.890625</x><y>40910.89453125</y></points><points><x>40659.59765625</x><y>40912.828125</y></points><points><x>40669.2734375</x><y>40910.25</y></points><points><x>40657.015625</x><y>40921.859375</y></points><points><x>40630.56640625</x><y>40916.69921875</y></points><points><x>40606.6953125</x><y>40921.21484375</y></points><points><x>40591.859375</x><y>40949.6015625</y></points><points><x>40602.82421875</x><y>40972.1796875</y></points><points><x>40615.73046875</x><y>40987.01953125</y></points><points><x>40617.01953125</x><y>41007.6640625</y></points><points><x>40622.1796875</x><y>41029.59765625</y></points><points><x>40640.890625</x><y>41047.66015625</y></points><points><x>40655.08203125</x><y>41061.2109375</y></points><points><x>40675.7265625</x><y>41059.2734375</y></points><points><x>40687.33984375</x><y>41071.53125</y></points><points><x>40697.66015625</x><y>41064.43359375</y></points><points><x>40709.91796875</x><y>41083.14453125</y></points><points><x>40717.66015625</x><y>41092.17578125</y></points><points><x>40740.8828125</x><y>41096.69140625</y></points><points><x>40756.3671875</x><y>41084.43359375</y></points><points><x>40762.171875</x><y>41097.98046875</y></points><points><x>40778.30078125</x><y>41102.49609375</y></points><points><x>40824.75</x><y>41074.7578125</y></points><points><x>40831.84765625</x><y>41060.5625</y></points><points><x>40854.42578125</x><y>41043.14453125</y></points><points><x>40867.9765625</x><y>41034.7578125</y></points><points><x>40878.94140625</x><y>41012.1796875</y></points><points><x>40864.10546875</x><y>41002.50390625</y></points><points><x>40839.58984375</x><y>41008.953125</y></points><points><x>40816.36328125</x><y>40995.40625</y></points><points><x>40809.9140625</x><y>40968.30859375</y></points><points><x>40815.71875</x><y>40944.44140625</y></points><points><x>40804.75390625</x><y>40926.375</y></points><points><x>40822.171875</x><y>40923.15234375</y></points><points><x>40840.234375</x><y>40925.0859375</y></points><points><x>40873.13671875</x><y>40914.765625</y></points><points><x>40867.328125</x><y>40894.12109375</y></points><points><x>40853.13671875</x><y>40888.9609375</y></points><points><x>40836.36328125</x><y>40890.89453125</y></points><points><x>40821.52734375</x><y>40864.4453125</y></points><points><x>40791.203125</x><y>40855.4140625</y></points><points><x>40781.52734375</x><y>40862.5078125</y></points><points><x>40765.3984375</x><y>40860.57421875</y></points><points><x>40766.04296875</x><y>40837.9921875</y></points><points><x>40777.01171875</x><y>40825.08984375</y></points><points><x>40759.59375</x><y>40808.9609375</y></points><points><x>40729.91796875</x><y>40829.60546875</y></points><points><x>40724.7578125</x><y>40816.05859375</y></points><points><x>40704.11328125</x><y>40803.15625</y></points><points><x>40709.2734375</x><y>40780.578125</y></points><points><x>40680.88671875</x><y>40779.93359375</y></points><points><x>40678.953125</x><y>40805.09375</y></points><points><x>40669.2734375</x><y>40813.48046875</y></points><points><x>40665.40234375</x><y>40788.3203125</y></points><points><x>40665.40234375</x><y>40787.671875</y></points></segmentation></object><object><name>HSIL</name><difficult>0</difficult><truncated>0</truncated><info>[{"confidence": "0"}, {"action": "CREATE", "cat": "HSIL", "time": "2020-07-23 14:39;06", "who": "admin", "typeOfanno": "PersonManul"}]</info><confidence>0</confidence><bndbox><xmin>39110.5078125</xmin><ymin>44052.3515625</ymin><xmax>39550.42578125</xmax><ymax>44584.4765625</ymax></bndbox><segmentation><points><x>39218.0859375</x><y>44084.046875</y></points><points><x>39208.48046875</x><y>44100.375</y></points><points><x>39184.46875</x><y>44101.3359375</y></points><points><x>39178.70703125</x><y>44123.4296875</y></points><points><x>39189.26953125</x><y>44139.7578125</y></points><points><x>39183.5078125</x><y>44152.24609375</y></points><points><x>39189.26953125</x><y>44182.98046875</y></points><points><x>39181.5859375</x><y>44205.07421875</y></points><points><x>39192.15234375</x><y>44215.63671875</y></points><points><x>39194.07421875</x><y>44240.61328125</y></points><points><x>39185.4296875</x><y>44270.38671875</y></points><points><x>39161.41796875</x><y>44277.109375</y></points><points><x>39129.71875</x><y>44275.19140625</y></points><points><x>39131.640625</x><y>44292.48046875</y></points><points><x>39110.5078125</x><y>44303.04296875</y></points><points><x>39122.99609375</x><y>44326.09765625</y></points><points><x>39122.99609375</x><y>44343.38671875</y></points><points><x>39134.5234375</x><y>44354.9140625</y></points><points><x>39137.40234375</x><y>44377.00390625</y></points><points><x>39123.95703125</x><y>44394.29296875</y></points><points><x>39123.95703125</x><y>44422.1484375</y></points><points><x>39141.24609375</x><y>44464.41015625</y></points><points><x>39149.890625</x><y>44467.29296875</y></points><points><x>39155.65234375</x><y>44502.83203125</y></points><points><x>39178.70703125</x><y>44505.71484375</y></points><points><x>39160.45703125</x><y>44516.27734375</y></points><points><x>39181.5859375</x><y>44541.25390625</y></points><points><x>39215.20703125</x><y>44531.6484375</y></points><points><x>39209.44140625</x><y>44548.9375</y></points><points><x>39220.96875</x><y>44566.2265625</y></points><points><x>39237.296875</x><y>44562.3828125</y></points><points><x>39240.1796875</x><y>44584.4765625</y></points><points><x>39262.26953125</x><y>44582.5546875</y></points><points><x>39281.48046875</x><y>44565.265625</y></points><points><x>39308.375</x><y>44568.14453125</y></points><points><x>39323.7421875</x><y>44549.8984375</y></points><points><x>39356.40234375</x><y>44549.8984375</y></points><points><x>39364.0859375</x><y>44539.33203125</y></points><points><x>39398.6640625</x><y>44539.33203125</y></points><points><x>39396.7421875</x><y>44514.359375</y></points><points><x>39401.54296875</x><y>44511.4765625</y></points><points><x>39445.7265625</x><y>44527.8046875</y></points><points><x>39463.015625</x><y>44513.3984375</y></points><points><x>39481.265625</x><y>44511.4765625</y></points><points><x>39498.5546875</x><y>44455.765625</y></points><points><x>39524.4921875</x><y>44433.67578125</y></points><points><x>39531.21484375</x><y>44420.2265625</y></points><points><x>39550.42578125</x><y>44391.41015625</y></points><points><x>39542.73828125</x><y>44363.55859375</y></points><points><x>39527.37109375</x><y>44346.26953125</y></points><points><x>39517.765625</x><y>44327.05859375</y></points><points><x>39494.71484375</x><y>44323.21484375</y></points><points><x>39475.50390625</x><y>44306.88671875</y></points><points><x>39489.91015625</x><y>44283.8359375</y></points><points><x>39467.8203125</x><y>44269.42578125</y></points><points><x>39461.09765625</x><y>44235.80859375</y></points><points><x>39452.453125</x><y>44197.38671875</y></points><points><x>39439.96484375</x><y>44181.05859375</y></points><points><x>39422.67578125</x><y>44146.48046875</y></points><points><x>39397.703125</x><y>44148.40234375</y></points><points><x>39388.09765625</x><y>44129.19140625</y></points><points><x>39406.34765625</x><y>44099.41796875</y></points><points><x>39394.8203125</x><y>44071.5625</y></points><points><x>39374.6484375</x><y>44062.91796875</y></points><points><x>39349.67578125</x><y>44064.8359375</y></points><points><x>39338.15234375</x><y>44053.3125</y></points><points><x>39312.21875</x><y>44057.15234375</y></points><points><x>39288.203125</x><y>44054.2734375</y></points><points><x>39257.46875</x><y>44052.3515625</y></points><points><x>39239.21875</x><y>44064.8359375</y></points><points><x>39213.28515625</x><y>44061.95703125</y></points><points><x>39212.32421875</x><y>44061.95703125</y></points></segmentation></object><object><name>HSIL</name><difficult>0</difficult><truncated>0</truncated><info>[{"confidence": "0"}, {"action": "CREATE", "cat": "HSIL", "time": "2020-07-23 14:39;06", "who": "admin", "typeOfanno": "PersonManul"}]</info><confidence>0</confidence><bndbox><xmin>6914.8876953125</xmin><ymin>21137.306640625</ymin><xmax>7280.67724609375</xmax><ymax>21468.2578125</ymax></bndbox><segmentation><points><x>6947.14404296875</x><y>21206.3359375</y></points><points><x>6958.75634765625</x><y>21181.8203125</y></points><points><x>6982.62646484375</x><y>21205.689453125</y></points><points><x>7012.302734375</x><y>21163.111328125</y></points><points><x>7031.01123046875</x><y>21164.40234375</y></points><points><x>7027.140625</x><y>21185.69140625</y></points><points><x>7052.30078125</x><y>21174.078125</y></points><points><x>7074.88037109375</x><y>21184.400390625</y></points><points><x>7126.49072265625</x><y>21150.208984375</y></points><points><x>7147.134765625</x><y>21150.208984375</y></points><points><x>7145.8447265625</x><y>21137.306640625</y></points><points><x>7180.03662109375</x><y>21143.11328125</y></points><points><x>7189.068359375</x><y>21168.91796875</y></points><points><x>7215.51904296875</x><y>21161.8203125</y></points><points><x>7231.001953125</x><y>21168.2734375</y></points><points><x>7224.55078125</x><y>21181.8203125</y></points><points><x>7265.83935546875</x><y>21199.884765625</y></points><points><x>7280.67724609375</x><y>21223.75390625</y></points><points><x>7276.806640625</x><y>21233.431640625</y></points><points><x>7267.7744140625</x><y>21233.431640625</y></points><points><x>7272.29052734375</x><y>21253.4296875</y></points><points><x>7258.74267578125</x><y>21266.33203125</y></points><points><x>7260.033203125</x><y>21286.9765625</y></points><points><x>7249.06591796875</x><y>21292.138671875</y></points><points><x>7216.1640625</x><y>21301.169921875</y></points><points><x>7209.712890625</x><y>21317.298828125</y></points><points><x>7181.3271484375</x><y>21330.845703125</y></points><points><x>7171.64990234375</x><y>21334.716796875</y></points><points><x>7166.48876953125</x><y>21350.19921875</y></points><points><x>7178.74658203125</x><y>21370.19921875</y></points><points><x>7172.9404296875</x><y>21394.712890625</y></points><points><x>7140.03857421875</x><y>21399.875</y></points><points><x>7121.32958984375</x><y>21407.6171875</y></points><points><x>7101.33056640625</x><y>21409.552734375</y></points><points><x>7089.71826171875</x><y>21416.6484375</y></points><points><x>7069.71923828125</x><y>21422.455078125</y></points><points><x>7057.4619140625</x><y>21450.83984375</y></points><points><x>7038.7529296875</x><y>21468.2578125</y></points><points><x>7012.94775390625</x><y>21452.130859375</y></points><points><x>7009.72216796875</x><y>21439.228515625</y></points><points><x>6994.23876953125</x><y>21453.419921875</y></points><points><x>6981.33642578125</x><y>21445.6796875</y></points><points><x>6990.3681640625</x><y>21417.939453125</y></points><points><x>6989.07763671875</x><y>21381.810546875</y></points><points><x>6970.369140625</x><y>21394.712890625</y></points><points><x>6957.46630859375</x><y>21366.328125</y></points><points><x>6954.24072265625</x><y>21337.94140625</y></points><points><x>6961.3369140625</x><y>21341.16796875</y></points><points><x>6962.62744140625</x><y>21321.16796875</y></points><points><x>6927.7900390625</x><y>21290.203125</y></points><points><x>6914.8876953125</x><y>21271.494140625</y></points><points><x>6935.53173828125</x><y>21252.140625</y></points><points><x>6919.4033203125</x><y>21210.20703125</y></points><points><x>6919.4033203125</x><y>21210.20703125</y></points></segmentation></object><object><name>NONE</name><difficult>0</difficult><truncated>0</truncated><info>[{"confidence": "0"}, {"action": "CREATE", "cat": "NONE", "time": "2020-07-23 14:39;06", "who": "admin", "typeOfanno": "PersonManul"}]</info><confidence>0</confidence><bndbox><xmin>33902.91015625</xmin><ymin>41743.09375</ymin><xmax>35094.9140625</xmax><ymax>42803.4296875</ymax></bndbox><segmentation><points><x>34064.73046875</x><y>42070.98828125</y></points><points><x>34060.47265625</x><y>42004.984375</y></points><points><x>34039.1796875</x><y>41975.17578125</y></points><points><x>34041.30859375</x><y>41938.98046875</y></points><points><x>34062.6015625</x><y>41915.55859375</y></points><points><x>34122.21875</x><y>41870.84375</y></points><points><x>34130.734375</x><y>41858.0703125</y></points><points><x>34103.0546875</x><y>41858.0703125</y></points><points><x>34081.76171875</x><y>41838.90625</y></points><points><x>34096.66796875</x><y>41802.7109375</y></points><points><x>34160.54296875</x><y>41764.38671875</y></points><points><x>34228.67578125</x><y>41751.609375</y></points><points><x>34313.84375</x><y>41743.09375</y></points><points><x>34328.75</x><y>41768.64453125</y></points><points><x>34381.9765625</x><y>41775.03125</y></points><points><x>34418.17578125</x><y>41777.16015625</y></points><points><x>34430.94921875</x><y>41792.06640625</y></points><points><x>34511.859375</x><y>41811.2265625</y></points><points><x>34531.01953125</x><y>41849.5546875</y></points><points><x>34601.28515625</x><y>41881.4921875</y></points><points><x>34584.25</x><y>41979.43359375</y></points><points><x>34548.0546875</x><y>41985.8203125</y></points><points><x>34541.66796875</x><y>42017.7578125</y></points><points><x>34607.671875</x><y>42041.1796875</y></points><points><x>34701.35546875</x><y>42060.34375</y></points><points><x>34737.55078125</x><y>42102.92578125</y></points><points><x>34797.16796875</x><y>42100.796875</y></points><points><x>34807.81640625</x><y>42143.3828125</y></points><points><x>34871.69140625</x><y>42171.05859375</y></points><points><x>34852.52734375</x><y>42226.41796875</y></points><points><x>34884.46484375</x><y>42269.00390625</y></points><points><x>34903.62890625</x><y>42335.0078125</y></points><points><x>34973.890625</x><y>42369.07421875</y></points><points><x>35033.5078125</x><y>42411.66015625</y></points><points><x>35032.98046875</x><y>42455.3125</y></points><points><x>34995.56640625</x><y>42478.5390625</y></points><points><x>35009.11328125</x><y>42497.24609375</y></points><points><x>35059.43359375</x><y>42488.21484375</y></points><points><x>35094.9140625</x><y>42524.98828125</y></points><points><x>35042.66015625</x><y>42590.14453125</y></points><points><x>35019.43359375</x><y>42672.72265625</y></points><points><x>35012.21484375</x><y>42686.32421875</y></points><points><x>34967.50390625</x><y>42758.71484375</y></points><points><x>34937.6953125</x><y>42756.5859375</y></points><points><x>34882.3359375</x><y>42771.4921875</y></points><points><x>34809.9453125</x><y>42777.87890625</y></points><points><x>34765.23046875</x><y>42794.91015625</y></points><points><x>34722.6484375</x><y>42777.87890625</y></points><points><x>34720.51953125</x><y>42777.87890625</y></points><points><x>34652.3828125</x><y>42792.78125</y></points><points><x>34614.05859375</x><y>42782.13671875</y></points><points><x>34558.69921875</x><y>42803.4296875</y></points><points><x>34499.08203125</x><y>42739.55078125</y></points><points><x>34452.2421875</x><y>42696.96875</y></points><points><x>34418.17578125</x><y>42684.1953125</y></points><points><x>34405.3984375</x><y>42728.90625</y></points><points><x>34350.0390625</x><y>42714.00390625</y></points><points><x>34296.8125</x><y>42688.453125</y></points><points><x>34213.7734375</x><y>42694.83984375</y></points><points><x>34188.22265625</x><y>42650.125</y></points><points><x>34103.0546875</x><y>42620.31640625</y></points><points><x>34037.05078125</x><y>42562.83203125</y></points><points><x>34005.11328125</x><y>42471.2734375</y></points><points><x>33962.52734375</x><y>42418.046875</y></points><points><x>33951.8828125</x><y>42373.33203125</y></points><points><x>33951.8828125</x><y>42373.33203125</y></points><points><x>33902.91015625</x><y>42373.33203125</y></points><points><x>33924.203125</x><y>42320.1015625</y></points><points><x>33913.55859375</x><y>42262.6171875</y></points><points><x>33928.4609375</x><y>42183.8359375</y></points><points><x>33971.046875</x><y>42154.02734375</y></points><points><x>34000.85546875</x><y>42171.05859375</y></points><points><x>34028.53515625</x><y>42145.51171875</y></points><points><x>34026.40625</x><y>42105.0546875</y></points><points><x>34026.40625</x><y>42105.0546875</y></points></segmentation></object><object><name>NONE</name><difficult>0</difficult><truncated>0</truncated><info>[{"confidence": "0"}, {"action": "CREATE", "cat": "NONE", "time": "2020-07-23 14:39;06", "who": "admin", "typeOfanno": "PersonManul"}]</info><confidence>0</confidence><bndbox><xmin>15198.630859375</xmin><ymin>11014.359375</ymin><xmax>15405.75</xmax><ymax>11328.072265625</ymax></bndbox><segmentation><points><x>15267.9599609375</x><y>11076.322265625</y></points><points><x>15263.6259765625</x><y>11071.9892578125</y></points><points><x>15260.59375</x><y>11064.189453125</y></points><points><x>15262.759765625</x><y>11049.0244140625</y></points><points><x>15265.359375</x><y>11047.291015625</y></points><points><x>15273.1591796875</x><y>11031.2587890625</y></points><points><x>15283.125</x><y>11022.5927734375</y></points><points><x>15296.9912109375</x><y>11017.826171875</y></points><points><x>15314.3232421875</x><y>11014.359375</y></points><points><x>15332.521484375</x><y>11016.9599609375</y></points><points><x>15346.8212890625</x><y>11028.2255859375</y></points><points><x>15354.1875</x><y>11033.8583984375</y></points><points><x>15352.8876953125</x><y>11039.4912109375</y></points><points><x>15368.919921875</x><y>11036.4580078125</y></points><points><x>15374.119140625</x><y>11050.7568359375</y></points><points><x>15374.9853515625</x><y>11061.58984375</y></points><points><x>15385.384765625</x><y>11069.822265625</y></points><points><x>15389.7177734375</x><y>11080.6552734375</y></points><points><x>15397.517578125</x><y>11091.9208984375</y></points><points><x>15405.75</x><y>11103.6201171875</y></points><points><x>15399.6845703125</x><y>11129.619140625</y></points><points><x>15385.384765625</x><y>11127.4521484375</y></points><points><x>15378.0185546875</x><y>11133.9521484375</y></points><points><x>15381.4853515625</x><y>11154.75</y></points><points><x>15397.517578125</x><y>11173.3828125</y></points><points><x>15391.884765625</x><y>11183.7822265625</y></points><points><x>15378.8857421875</x><y>11185.08203125</y></points><points><x>15372.8193359375</x><y>11212.3798828125</y></points><points><x>15366.3193359375</x><y>11217.146484375</y></points><points><x>15357.220703125</x><y>11216.712890625</y></points><points><x>15352.0205078125</x><y>11212.8134765625</y></points><points><x>15348.12109375</x><y>11212.3798828125</y></points><points><x>15343.3544921875</x><y>11212.3798828125</y></points><points><x>15345.087890625</x><y>11221.912109375</y></points><points><x>15362.419921875</x><y>11224.0791015625</y></points><points><x>15374.9853515625</x><y>11226.6787109375</y></points><points><x>15374.9853515625</x><y>11245.744140625</y></points><points><x>15368.052734375</x><y>11254.84375</y></points><points><x>15366.7529296875</x><y>11276.5087890625</y></points><points><x>15352.8876953125</x><y>11285.1748046875</y></points><points><x>15343.3544921875</x><y>11280.841796875</y></points><points><x>15339.021484375</x><y>11296.8740234375</y></points><points><x>15330.7890625</x><y>11301.20703125</y></points><points><x>15328.6220703125</x><y>11319.83984375</y></points><points><x>15309.990234375</x><y>11328.072265625</y></points><points><x>15296.5576171875</x><y>11319.83984375</y></points><points><x>15282.2587890625</x><y>11318.5390625</y></points><points><x>15275.7587890625</x><y>11305.9736328125</y></points><points><x>15263.6259765625</x><y>11310.740234375</y></points><points><x>15254.9599609375</x><y>11318.5390625</y></points><points><x>15240.2275390625</x><y>11309.873046875</y></points><points><x>15232.4287109375</x><y>11302.9404296875</y></points><points><x>15239.794921875</x><y>11321.1396484375</y></points><points><x>15227.228515625</x><y>11317.6728515625</y></points><points><x>15209.4638671875</x><y>11306.4072265625</y></points><points><x>15198.630859375</x><y>11284.7421875</y></points><points><x>15205.1298828125</x><y>11270.009765625</y></points><points><x>15217.2626953125</x><y>11259.6103515625</y></points><points><x>15225.49609375</x><y>11241.8447265625</y></points><points><x>15236.76171875</x><y>11236.64453125</y></points><points><x>15238.4951171875</x><y>11228.412109375</y></points><points><x>15254.52734375</x><y>11224.0791015625</y></points><points><x>15236.328125</x><y>11220.6123046875</y></points><points><x>15221.595703125</x><y>11210.646484375</y></points><points><x>15223.7626953125</x><y>11183.7822265625</y></points><points><x>15224.62890625</x><y>11170.349609375</y></points><points><x>15211.1962890625</x><y>11156.4833984375</y></points><points><x>15210.330078125</x><y>11136.5517578125</y></points><points><x>15222.8955078125</x><y>11128.751953125</y></points><points><x>15231.5615234375</x><y>11124.4189453125</y></points><points><x>15227.228515625</x><y>11113.5859375</y></points><points><x>15229.8291015625</x><y>11095.8212890625</y></points><points><x>15238.4951171875</x><y>11077.6220703125</y></points><points><x>15251.060546875</x><y>11061.58984375</y></points><points><x>15251.060546875</x><y>11061.58984375</y></points></segmentation></object><object><name>BOX_SCREEN</name><difficult>0</difficult><truncated>0</truncated><info>[{"confidence": "0"}, {"action": "CREATE", "cat": "BOX_SCREEN", "time": "2020-07-23 14:39;06", "who": "admin", "typeOfanno": "PersonManul"}]</info><confidence>0</confidence><bndbox><xmin>19373.44739927222</xmin><ymin>25807.90196999046</ymin><xmax>21421.44739927222</xmax><ymax>27855.90196999046</ymax></bndbox><segmentation><points><x>19373.44739927222</x><y>27855.90196999046</y></points><points><x>19373.44739927222</x><y>25807.90196999046</y></points><points><x>21421.44739927222</x><y>25807.90196999046</y></points><points><x>21421.44739927222</x><y>27855.90196999046</y></points></segmentation></object><object><name>NONE</name><difficult>0</difficult><truncated>0</truncated><info>[{"confidence": "0"}, {"action": "CREATE", "cat": "NONE", "time": "2020-07-23 14:39;06", "who": "admin", "typeOfanno": "PersonManul"}]</info><confidence>0</confidence><bndbox><xmin>19677.38094801381</xmin><ymin>26601.81639868901</ymin><xmax>19755.55166952539</xmax><ymax>26656.995731520714</ymax></bndbox><segmentation><points><x>19677.38094801381</x><y>26656.995731520714</y></points><points><x>19677.38094801381</x><y>26601.81639868901</y></points><points><x>19755.55166952539</x><y>26601.81639868901</y></points><points><x>19755.55166952539</x><y>26656.995731520714</y></points></segmentation></object><object><name>BOX_SCREEN</name><difficult>0</difficult><truncated>0</truncated><info>[{"confidence": "0"}, {"action": "CREATE", "cat": "BOX_SCREEN", "time": "2020-07-23 14:39;06", "who": "admin", "typeOfanno": "PersonManul"}]</info><confidence>0</confidence><bndbox><xmin>38195.993358199274</xmin><ymin>43309.7773130643</ymin><xmax>40243.993358199274</xmax><ymax>45357.7773130643</ymax></bndbox><segmentation><points><x>38195.993358199274</x><y>45357.7773130643</y></points><points><x>38195.993358199274</x><y>43309.7773130643</y></points><points><x>40243.993358199274</x><y>43309.7773130643</y></points><points><x>40243.993358199274</x><y>45357.7773130643</y></points></segmentation></object><object><name>NONE</name><difficult>0</difficult><truncated>0</truncated><info>[{"confidence": "0"}, {"action": "CREATE", "cat": "NONE", "time": "2020-07-23 14:39;06", "who": "admin", "typeOfanno": "PersonManul"}]</info><confidence>0</confidence><bndbox><xmin>20021.978148859096</xmin><ymin>25993.873823011618</ymin><xmax>20115.779821424563</xmax><ymax>26098.053552967307</ymax></bndbox><segmentation><points><x>20021.978148859096</x><y>26098.053552967307</y></points><points><x>20021.978148859096</x><y>25993.873823011618</y></points><points><x>20115.779821424563</x><y>25993.873823011618</y></points><points><x>20115.779821424563</x><y>26098.053552967307</y></points></segmentation></object><object><name>BOX_SCREEN</name><difficult>0</difficult><truncated>0</truncated><info>[{"confidence": "0"}, {"action": "CREATE", "cat": "BOX_SCREEN", "time": "2020-07-23 14:39;06", "who": "admin", "typeOfanno": "PersonManul"}]</info><confidence>0</confidence><bndbox><xmin>16478.382209623287</xmin><ymin>26546.97982698662</ymin><xmax>18526.382209623287</xmax><ymax>28594.97982698662</ymax></bndbox><segmentation><points><x>16478.382209623287</x><y>28594.97982698662</y></points><points><x>16478.382209623287</x><y>26546.97982698662</y></points><points><x>18526.382209623287</x><y>26546.97982698662</y></points><points><x>18526.382209623287</x><y>28594.97982698662</y></points></segmentation></object><object><name>NONE</name><difficult>0</difficult><truncated>0</truncated><info>[{"confidence": "0"}, {"action": "CREATE", "cat": "NONE", "time": "2020-07-23 14:39;06", "who": "admin", "typeOfanno": "PersonManul"}]</info><confidence>0</confidence><bndbox><xmin>17738.69581731445</xmin><ymin>28075.264762265953</ymin><xmax>17966.080123242005</xmax><ymax>28302.6490681935</ymax></bndbox><segmentation><points><x>17738.69581731445</x><y>28302.6490681935</y></points><points><x>17738.69581731445</x><y>28075.264762265953</y></points><points><x>17966.080123242005</x><y>28075.264762265953</y></points><points><x>17966.080123242005</x><y>28302.6490681935</y></points></segmentation></object><object><name>NONE</name><difficult>0</difficult><truncated>0</truncated><info>[{"confidence": "0"}, {"action": "CREATE", "cat": "NONE", "time": "2020-07-23 14:39;06", "who": "admin", "typeOfanno": "PersonManul"}]</info><confidence>0</confidence><bndbox><xmin>17644.605711223536</xmin><ymin>28480.323437248702</ymin><xmax>17723.638609810612</xmax><ymax>28550.25557781666</ymax></bndbox><segmentation><points><x>17644.605711223536</x><y>28550.25557781666</y></points><points><x>17644.605711223536</x><y>28480.323437248702</y></points><points><x>17723.638609810612</x><y>28480.323437248702</y></points><points><x>17723.638609810612</x><y>28550.25557781666</y></points></segmentation></object><object><name>NONE</name><difficult>0</difficult><truncated>0</truncated><info>[{"confidence": "0"}, {"action": "CREATE", "cat": "NONE", "time": "2020-07-23 14:39;06", "who": "admin", "typeOfanno": "PersonManul"}]</info><confidence>0</confidence><bndbox><xmin>16720.376875168582</xmin><ymin>28399.339400185025</ymin><xmax>16855.690777294938</xmax><ymax>28484.75879562762</ymax></bndbox><segmentation><points><x>16720.376875168582</x><y>28484.75879562762</y></points><points><x>16720.376875168582</x><y>28399.339400185025</y></points><points><x>16855.690777294938</x><y>28399.339400185025</y></points><points><x>16855.690777294938</x><y>28484.75879562762</y></points></segmentation></object><object><name>BOX_SCREEN</name><difficult>0</difficult><truncated>0</truncated><info>[{"confidence": "0"}, {"action": "CREATE", "cat": "BOX_SCREEN", "time": "2020-07-23 14:39;06", "who": "admin", "typeOfanno": "PersonManul"}]</info><confidence>0</confidence><bndbox><xmin>42590.15625</xmin><ymin>43733.25</ymin><xmax>44638.15625</xmax><ymax>45781.25</ymax></bndbox><segmentation><points><x>42590.15625</x><y>45781.25</y></points><points><x>42590.15625</x><y>43733.25</y></points><points><x>44638.15625</x><y>43733.25</y></points><points><x>44638.15625</x><y>45781.25</y></points></segmentation></object><object><name>ASC_H</name><difficult>0</difficult><truncated>0</truncated><info>[{"confidence": 1}, {"action": "CREATE", "cat": "ASC_H", "time": "2020-07-23 18:16;21", "who": "admin", "typeOfanno": "PersonManul"}]</info><confidence>1.0</confidence><bndbox><xmin>17989.349612019894</xmin><ymin>27136.458806842107</ymin><xmax>18471.197438106854</xmax><ymax>27647.00228510298</ymax></bndbox><segmentation><points><x>17989.349612019894</x><y>27647.00228510298</y></points><points><x>17989.349612019894</x><y>27136.458806842107</y></points><points><x>18471.197438106854</x><y>27136.458806842107</y></points><points><x>18471.197438106854</x><y>27647.00228510298</y></points></segmentation></object></annotation>
