# Supplementary material for: Artificial intelligence enables precision diagnosis of cervical cytology grades and cervical cancer
Source: Nat Commun. 2024 May 22;15:4369. doi: 10.1038/s41467-024-48705-3 (PMC11111770; doi:10.1038/s41467-024-48705-3)
Supplement: Supplementary file 4 — Source Data [file 41467_2024_48705_MOESM4_ESM.zip › Source Data/Table S1.Average precision in the patch-level detection and classification./ground_truth_126/L201822396_LSIL_2019_01_04_16_18_57_2.tif.xml]

<?xml version="1.0"?><annotation><folder>med</folder><filename>/datasets/Review/label-check/tif-tiff/L201822396_LSIL_2019_01_04_16_18_57_2.tif</filename><size><width>55787</width><height>53248</height></size><mpp>0.248447</mpp><object><name>LSIL</name><difficult>0</difficult><truncated>0</truncated><info>[{"confidence": "0"}, {"action": "CREATE", "cat": "LSIL", "time": "2020-07-23 14:39;33", "who": "admin", "typeOfanno": "PersonManul"}]</info><confidence>0</confidence><bndbox><xmin>10424.2314453125</xmin><ymin>26149.841796875</ymin><xmax>10553.001953125</xmax><ymax>26345.740234375</ymax></bndbox><segmentation><points><x>10460.7001953125</x><y>26319.275390625</y></points><points><x>10478.4501953125</x><y>26329.603515625</y></points><points><x>10496.5234375</x><y>26343.802734375</y></points><points><x>10512.0146484375</x><y>26345.740234375</y></points><points><x>10527.828125</x><y>26330.572265625</y></points><points><x>10542.673828125</x><y>26305.720703125</y></points><points><x>10551.7109375</x><y>26283.775390625</y></points><points><x>10553.001953125</x><y>26261.505859375</y></points><points><x>10549.12890625</x><y>26236.333984375</y></points><points><x>10550.0966796875</x><y>26213.419921875</y></points><points><x>10550.0966796875</x><y>26213.09765625</y></points><points><x>10548.1611328125</x><y>26191.796875</y></points><points><x>10538.478515625</x><y>26178.88671875</y></points><points><x>10521.05078125</x><y>26157.91015625</y></points><points><x>10495.8779296875</x><y>26150.1640625</y></points><points><x>10495.8779296875</x><y>26150.1640625</y></points><points><x>10493.619140625</x><y>26149.841796875</y></points><points><x>10493.2958984375</x><y>26149.841796875</y></points><points><x>10491.037109375</x><y>26149.841796875</y></points><points><x>10474.2548828125</x><y>26151.77734375</y></points><points><x>10473.9326171875</x><y>26151.77734375</y></points><points><x>10471.99609375</x><y>26152.423828125</y></points><points><x>10453.6005859375</x><y>26152.1015625</y></points><points><x>10441.9814453125</x><y>26163.71875</y></points><points><x>10436.4951171875</x><y>26183.40625</y></points><points><x>10424.2314453125</x><y>26195.669921875</y></points><points><x>10428.4267578125</x><y>26230.84765625</y></points><points><x>10434.8818359375</x><y>26269.8984375</y></points><points><x>10441.9814453125</x><y>26302.171875</y></points><points><x>10448.1142578125</x><y>26312.17578125</y></points><points><x>10448.1142578125</x><y>26312.17578125</y></points></segmentation></object><object><name>LSIL</name><difficult>0</difficult><truncated>0</truncated><info>[{"confidence": "0"}, {"action": "CREATE", "cat": "LSIL", "time": "2020-07-23 14:39;33", "who": "admin", "typeOfanno": "PersonManul"}]</info><confidence>0</confidence><bndbox><xmin>8924.392578125</xmin><ymin>23099.853515625</ymin><xmax>9088.3408203125</xmax><ymax>23270.900390625</ymax></bndbox><segmentation><points><x>8979.580078125</x><y>23259.60546875</y></points><points><x>9000.2353515625</x><y>23270.900390625</y></points><points><x>9032.185546875</x><y>23267.99609375</y></points><points><x>9039.28515625</x><y>23258.9609375</y></points><points><x>9055.421875</x><y>23255.087890625</y></points><points><x>9078.013671875</x><y>23261.541015625</y></points><points><x>9085.4365234375</x><y>23248.310546875</y></points><points><x>9086.7275390625</x><y>23227.009765625</y></points><points><x>9088.3408203125</x><y>23201.19140625</y></points><points><x>9087.0498046875</x><y>23179.24609375</y></points><points><x>9087.0498046875</x><y>23178.921875</y></points><points><x>9087.0498046875</x><y>23176.986328125</y></points><points><x>9087.0498046875</x><y>23175.6953125</y></points><points><x>9087.0498046875</x><y>23148.908203125</y></points><points><x>9072.849609375</x><y>23136.0</y></points><points><x>9048.64453125</x><y>23123.736328125</y></points><points><x>9043.158203125</x><y>23110.826171875</y></points><points><x>9034.4443359375</x><y>23099.853515625</y></points><points><x>9000.8798828125</x><y>23102.435546875</y></points><points><x>8983.453125</x><y>23116.3125</y></points><points><x>8983.1298828125</x><y>23116.3125</y></points><points><x>8982.162109375</x><y>23118.248046875</y></points><points><x>8948.275390625</x><y>23140.83984375</y></points><points><x>8924.392578125</x><y>23157.298828125</y></points><points><x>8933.4296875</x><y>23176.986328125</y></points><points><x>8945.0478515625</x><y>23191.83203125</y></points><points><x>8953.4384765625</x><y>23205.708984375</y></points><points><x>8956.9892578125</x><y>23227.33203125</y></points><points><x>8966.025390625</x><y>23253.150390625</y></points><points><x>8966.025390625</x><y>23253.150390625</y></points></segmentation></object><object><name>NONE</name><difficult>0</difficult><truncated>0</truncated><info>[{"confidence": "0"}, {"action": "CREATE", "cat": "NONE", "time": "2020-07-23 14:39;33", "who": "admin", "typeOfanno": "PersonManul"}]</info><confidence>0</confidence><bndbox><xmin>8433.892578125</xmin><ymin>24999.765625</ymin><xmax>8609.78125</xmax><ymax>25138.541015625</ymax></bndbox><segmentation><points><x>8473.265625</x><y>25113.689453125</y></points><points><x>8485.20703125</x><y>25126.599609375</y></points><points><x>8509.734375</x><y>25135.3125</y></points><points><x>8533.2939453125</x><y>25138.541015625</y></points><points><x>8553.9482421875</x><y>25132.73046875</y></points><points><x>8566.53515625</x><y>25122.7265625</y></points><points><x>8588.158203125</x><y>25117.240234375</y></points><points><x>8592.9990234375</x><y>25092.712890625</y></points><points><x>8592.9990234375</x><y>25092.712890625</y></points><points><x>8593.9677734375</x><y>25090.453125</y></points><points><x>8600.421875</x><y>25060.439453125</y></points><points><x>8609.1357421875</x><y>25037.203125</y></points><points><x>8609.78125</x><y>25019.453125</y></points><points><x>8603.6494140625</x><y>25009.125</y></points><points><x>8592.6767578125</x><y>25002.34765625</y></points><points><x>8572.990234375</x><y>24999.765625</y></points><points><x>8552.01171875</x><y>25003.638671875</y></points><points><x>8530.7119140625</x><y>25011.060546875</y></points><points><x>8521.3525390625</x><y>25017.515625</y></points><points><x>8508.443359375</x><y>25025.583984375</y></points><points><x>8487.7880859375</x><y>25022.6796875</y></points><points><x>8471.3291015625</x><y>25023.32421875</y></points><points><x>8452.6103515625</x><y>25030.748046875</y></points><points><x>8452.6103515625</x><y>25030.748046875</y></points><points><x>8450.9970703125</x><y>25033.0078125</y></points><points><x>8437.119140625</x><y>25045.916015625</y></points><points><x>8433.892578125</x><y>25064.95703125</y></points><points><x>8439.0556640625</x><y>25078.189453125</y></points><points><x>8454.8701171875</x><y>25095.6171875</y></points><points><x>8454.8701171875</x><y>25095.6171875</y></points></segmentation></object><object><name>LSIL</name><difficult>0</difficult><truncated>0</truncated><info>[{"confidence": "0"}, {"action": "CREATE", "cat": "LSIL", "time": "2020-07-23 14:39;33", "who": "admin", "typeOfanno": "PersonManul"}]</info><confidence>0</confidence><bndbox><xmin>26330.65625</xmin><ymin>43850.90234375</ymin><xmax>26482.017578125</xmax><ymax>44034.2109375</ymax></bndbox><segmentation><points><x>26391.9765625</x><y>44034.2109375</y></points><points><x>26402.625</x><y>44033.890625</y></points><points><x>26420.052734375</x><y>44025.17578125</y></points><points><x>26431.671875</x><y>44011.296875</y></points><points><x>26447.162109375</x><y>43997.09765625</y></points><points><x>26467.171875</x><y>43984.8359375</y></points><points><x>26482.017578125</x><y>43966.1171875</y></points><points><x>26479.435546875</x><y>43943.5234375</y></points><points><x>26479.435546875</x><y>43943.203125</y></points><points><x>26478.791015625</x><y>43941.265625</y></points><points><x>26465.236328125</x><y>43913.51171875</y></points><points><x>26459.42578125</x><y>43895.11328125</y></points><points><x>26452.6484375</x><y>43878.9765625</y></points><points><x>26438.126953125</x><y>43862.84375</y></points><points><x>26420.052734375</x><y>43850.90234375</y></points><points><x>26381.001953125</x><y>43850.90234375</y></points><points><x>26363.251953125</x><y>43853.16015625</y></points><points><x>26351.634765625</x><y>43866.0703125</y></points><points><x>26348.73046875</x><y>43876.3984375</y></points><points><x>26340.662109375</x><y>43879.30078125</y></points><points><x>26331.947265625</x><y>43884.46484375</y></points><points><x>26330.65625</x><y>43904.15234375</y></points><points><x>26331.625</x><y>43926.7421875</y></points><points><x>26341.306640625</x><y>43940.94140625</y></points><points><x>26341.306640625</x><y>43940.94140625</y></points><points><x>26348.083984375</x><y>43952.23828125</y></points><points><x>26352.6015625</x><y>43967.73046875</y></points><points><x>26358.734375</x><y>43988.0625</y></points><points><x>26375.83984375</x><y>43994.515625</y></points><points><x>26383.583984375</x><y>44007.42578125</y></points><points><x>26386.166015625</x><y>44021.625</y></points><points><x>26386.166015625</x><y>44021.94921875</y></points></segmentation></object><object><name>LSIL</name><difficult>0</difficult><truncated>0</truncated><info>[{"confidence": "0"}, {"action": "CREATE", "cat": "LSIL", "time": "2020-07-23 14:39;33", "who": "admin", "typeOfanno": "PersonManul"}]</info><confidence>0</confidence><bndbox><xmin>31957.896484375</xmin><ymin>49600.14453125</ymin><xmax>32164.123046875</xmax><ymax>49802.49609375</ymax></bndbox><segmentation><points><x>31976.615234375</x><y>49771.8359375</y></points><points><x>31985.65234375</x><y>49784.74609375</y></points><points><x>32003.40234375</x><y>49793.4609375</y></points><points><x>32003.40234375</x><y>49793.4609375</y></points><points><x>32005.66015625</x><y>49793.4609375</y></points><points><x>32023.087890625</x><y>49796.04296875</y></points><points><x>32023.087890625</x><y>49796.04296875</y></points><points><x>32025.025390625</x><y>49796.6875</y></points><points><x>32039.546875</x><y>49801.8515625</y></points><points><x>32039.546875</x><y>49801.8515625</y></points><points><x>32041.806640625</x><y>49802.49609375</y></points><points><x>32059.880859375</x><y>49802.49609375</y></points><points><x>32065.04296875</x><y>49787.328125</y></points><points><x>32080.212890625</x><y>49766.3515625</y></points><points><x>32089.572265625</x><y>49750.5390625</y></points><points><x>32089.572265625</x><y>49750.5390625</y></points><points><x>32105.384765625</x><y>49724.39453125</y></points><points><x>32109.580078125</x><y>49700.19140625</y></points><points><x>32139.91796875</x><y>49684.69921875</y></points><points><x>32140.240234375</x><y>49684.69921875</y></points><points><x>32142.17578125</x><y>49683.73046875</y></points><points><x>32142.822265625</x><y>49682.765625</y></points><points><x>32143.791015625</x><y>49682.44140625</y></points><points><x>32145.404296875</x><y>49681.47265625</y></points><points><x>32162.5078125</x><y>49673.40625</y></points><points><x>32162.5078125</x><y>49673.40625</y></points><points><x>32163.4765625</x><y>49671.46875</y></points><points><x>32163.4765625</x><y>49671.14453125</y></points><points><x>32164.123046875</x><y>49656.30078125</y></points><points><x>32164.123046875</x><y>49656.30078125</y></points><points><x>32150.890625</x><y>49634.35546875</y></points><points><x>32150.890625</x><y>49634.35546875</y></points><points><x>32150.890625</x><y>49631.7734375</y></points><points><x>32150.890625</x><y>49631.44921875</y></points><points><x>32150.890625</x><y>49629.51171875</y></points><points><x>32141.853515625</x><y>49613.375</y></points><points><x>32141.853515625</x><y>49613.375</y></points><points><x>32140.5625</x><y>49611.76171875</y></points><points><x>32139.91796875</x><y>49611.1171875</y></points><points><x>32138.626953125</x><y>49609.828125</y></points><points><x>32137.98046875</x><y>49609.50390625</y></points><points><x>32121.19921875</x><y>49600.14453125</y></points><points><x>32087.3125</x><y>49600.7890625</y></points><points><x>32087.3125</x><y>49600.7890625</y></points><points><x>32085.052734375</x><y>49601.43359375</y></points><points><x>32084.73046875</x><y>49601.7578125</y></points><points><x>32083.1171875</x><y>49602.08203125</y></points><points><x>32082.470703125</x><y>49602.7265625</y></points><points><x>32081.1796875</x><y>49603.05078125</y></points><points><x>32063.4296875</x><y>49609.828125</y></points><points><x>32047.29296875</x><y>49617.5703125</y></points><points><x>32047.29296875</x><y>49617.89453125</y></points><points><x>32046.6484375</x><y>49619.5078125</y></points><points><x>32046.6484375</x><y>49619.83203125</y></points><points><x>32041.162109375</x><y>49639.51953125</y></points><points><x>32041.162109375</x><y>49639.83984375</y></points><points><x>32040.193359375</x><y>49641.77734375</y></points><points><x>32037.2890625</x><y>49653.39453125</y></points><points><x>32029.54296875</x><y>49654.6875</y></points><points><x>32012.4375</x><y>49663.3984375</y></points><points><x>32012.4375</x><y>49663.72265625</y></points><points><x>32010.501953125</x><y>49665.3359375</y></points><points><x>32009.2109375</x><y>49665.98046875</y></points><points><x>32007.919921875</x><y>49666.94921875</y></points><points><x>31989.5234375</x><y>49684.37890625</y></points><points><x>31978.228515625</x><y>49698.25390625</y></points><points><x>31978.228515625</x><y>49698.578125</y></points><points><x>31978.228515625</x><y>49700.515625</y></points><points><x>31978.228515625</x><y>49700.8359375</y></points><points><x>31978.228515625</x><y>49702.7734375</y></points><points><x>31967.578125</x><y>49727.30078125</y></points><points><x>31957.896484375</x><y>49742.14453125</y></points><points><x>31957.896484375</x><y>49742.46875</y></points><points><x>31957.896484375</x><y>49744.40625</y></points><points><x>31969.19140625</x><y>49764.73828125</y></points><points><x>31969.19140625</x><y>49764.73828125</y></points></segmentation></object><object><name>LSIL</name><difficult>0</difficult><truncated>0</truncated><info>[{"confidence": "0"}, {"action": "CREATE", "cat": "LSIL", "time": "2020-07-23 14:39;33", "who": "admin", "typeOfanno": "PersonManul"}]</info><confidence>0</confidence><bndbox><xmin>7175.57763671875</xmin><ymin>40266.8828125</ymin><xmax>7323.66650390625</xmax><ymax>40508.69140625</ymax></bndbox><segmentation><points><x>7228.517578125</x><y>40508.69140625</y></points><points><x>7263.57275390625</x><y>40495.09765625</y></points><points><x>7263.57275390625</x><y>40494.3828125</y></points><points><x>7264.2880859375</x><y>40492.953125</y></points><points><x>7280.7421875</x><y>40463.62109375</y></points><points><x>7309.3583984375</x><y>40430.7109375</y></points><points><x>7309.3583984375</x><y>40430.7109375</y></points><points><x>7310.78955078125</x><y>40429.28125</y></points><points><x>7323.66650390625</x><y>40377.0546875</y></points><points><x>7304.3505859375</x><y>40334.84765625</y></points><points><x>7287.896484375</x><y>40302.65234375</y></points><points><x>7287.18115234375</x><y>40302.65234375</y></points><points><x>7286.4658203125</x><y>40300.5078125</y></points><points><x>7285.75</x><y>40299.078125</y></points><points><x>7285.03466796875</x><y>40298.359375</y></points><points><x>7266.43408203125</x><y>40275.46875</y></points><points><x>7230.6640625</x><y>40266.8828125</y></points><points><x>7229.94873046875</x><y>40266.8828125</y></points><points><x>7228.517578125</x><y>40266.8828125</y></points><points><x>7227.80224609375</x><y>40266.8828125</y></points><points><x>7226.37158203125</x><y>40266.8828125</y></points><points><x>7224.94091796875</x><y>40266.8828125</y></points><points><x>7222.79443359375</x><y>40266.8828125</y></points><points><x>7220.6484375</x><y>40266.8828125</y></points><points><x>7188.455078125</x><y>40295.5</y></points><points><x>7177.72412109375</x><y>40326.9765625</y></points><points><x>7177.0087890625</x><y>40364.89453125</y></points><points><x>7175.57763671875</x><y>40396.37109375</y></points><points><x>7175.57763671875</x><y>40397.0859375</y></points><points><x>7175.57763671875</x><y>40398.51953125</y></points><points><x>7175.57763671875</x><y>40399.234375</y></points><points><x>7175.57763671875</x><y>40401.37890625</y></points><points><x>7176.29345703125</x><y>40404.2421875</y></points><points><x>7176.29345703125</x><y>40406.38671875</y></points><points><x>7181.30126953125</x><y>40428.56640625</y></points><points><x>7181.30126953125</x><y>40428.56640625</y></points><points><x>7182.73193359375</x><y>40431.42578125</y></points><points><x>7182.73193359375</x><y>40432.140625</y></points><points><x>7193.462890625</x><y>40455.75</y></points><points><x>7193.462890625</x><y>40455.75</y></points><points><x>7194.8935546875</x><y>40457.1796875</y></points><points><x>7195.609375</x><y>40457.8984375</y></points><points><x>7197.75537109375</x><y>40470.05859375</y></points><points><x>7197.75537109375</x><y>40470.7734375</y></points><points><x>7198.470703125</x><y>40472.921875</y></points><points><x>7198.470703125</x><y>40473.63671875</y></points><points><x>7199.18603515625</x><y>40475.78125</y></points><points><x>7209.91748046875</x><y>40497.2421875</y></points><points><x>7209.91748046875</x><y>40497.2421875</y></points></segmentation></object><object><name>LSIL</name><difficult>0</difficult><truncated>0</truncated><info>[{"confidence": "0"}, {"action": "CREATE", "cat": "LSIL", "time": "2020-07-23 14:39;33", "who": "admin", "typeOfanno": "PersonManul"}]</info><confidence>0</confidence><bndbox><xmin>28667.05859375</xmin><ymin>48434.24609375</ymin><xmax>28953.220703125</xmax><ymax>48700.37890625</ymax></bndbox><segmentation><points><x>28745.751953125</x><y>48679.6328125</y></points><points><x>28790.107421875</x><y>48696.80078125</y></points><points><x>28790.822265625</x><y>48696.80078125</y></points><points><x>28792.25390625</x><y>48696.80078125</y></points><points><x>28793.685546875</x><y>48698.23046875</y></points><points><x>28795.115234375</x><y>48699.6640625</y></points><points><x>28796.546875</x><y>48700.37890625</y></points><points><x>28851.6328125</x><y>48696.0859375</y></points><points><x>28851.6328125</x><y>48696.0859375</y></points><points><x>28853.779296875</x><y>48696.80078125</y></points><points><x>28917.44921875</x><y>48698.23046875</y></points><points><x>28917.44921875</x><y>48698.23046875</y></points><points><x>28920.3125</x><y>48698.23046875</y></points><points><x>28922.45703125</x><y>48698.23046875</y></points><points><x>28923.888671875</x><y>48698.23046875</y></points><points><x>28947.49609375</x><y>48675.33984375</y></points><points><x>28947.49609375</x><y>48675.33984375</y></points><points><x>28948.927734375</x><y>48672.4765625</y></points><points><x>28948.927734375</x><y>48671.76171875</y></points><points><x>28953.220703125</x><y>48641.0</y></points><points><x>28953.220703125</x><y>48640.28515625</y></points><points><x>28952.50390625</x><y>48638.8515625</y></points><points><x>28951.7890625</x><y>48637.421875</y></points><points><x>28936.765625</x><y>48600.22265625</y></points><points><x>28921.02734375</x><y>48558.01171875</y></points><points><x>28893.126953125</x><y>48520.8125</y></points><points><x>28893.126953125</x><y>48520.8125</y></points><points><x>28891.6953125</x><y>48518.6640625</y></points><points><x>28891.6953125</x><y>48517.94921875</y></points><points><x>28857.35546875</x><y>48486.47265625</y></points><points><x>28857.35546875</x><y>48485.7578125</y></points><points><x>28834.462890625</x><y>48461.43359375</y></points><points><x>28834.462890625</x><y>48460.71875</y></points><points><x>28805.130859375</x><y>48434.24609375</y></points><points><x>28777.23046875</x><y>48443.546875</y></points><points><x>28777.23046875</x><y>48443.546875</y></points><points><x>28777.23046875</x><y>48445.6953125</y></points><points><x>28775.798828125</x><y>48447.125</y></points><points><x>28749.330078125</x><y>48470.015625</y></points><points><x>28749.330078125</x><y>48470.015625</y></points><points><x>28747.18359375</x><y>48472.1640625</y></points><points><x>28724.291015625</x><y>48485.0390625</y></points><points><x>28724.291015625</x><y>48485.0390625</y></points><points><x>28722.859375</x><y>48486.47265625</y></points><points><x>28722.859375</x><y>48487.1875</y></points><points><x>28721.4296875</x><y>48489.33203125</y></points><points><x>28708.55078125</x><y>48507.21875</y></points><points><x>28708.55078125</x><y>48507.21875</y></points><points><x>28684.943359375</x><y>48527.96484375</y></points><points><x>28684.228515625</x><y>48527.96484375</y></points><points><x>28683.51171875</x><y>48529.39453125</y></points><points><x>28681.3671875</x><y>48531.54296875</y></points><points><x>28679.220703125</x><y>48532.97265625</y></points><points><x>28667.05859375</x><y>48568.02734375</y></points><points><x>28667.05859375</x><y>48568.7421875</y></points><points><x>28667.05859375</x><y>48570.17578125</y></points><points><x>28667.05859375</x><y>48570.890625</y></points><points><x>28667.05859375</x><y>48572.3203125</y></points><points><x>28667.05859375</x><y>48573.03515625</y></points><points><x>28667.05859375</x><y>48574.46484375</y></points><points><x>28671.3515625</x><y>48602.3671875</y></points><points><x>28671.3515625</x><y>48602.3671875</y></points><points><x>28671.3515625</x><y>48604.51171875</y></points><points><x>28677.07421875</x><y>48643.14453125</y></points><points><x>28677.07421875</x><y>48643.859375</y></points><points><x>28677.7890625</x><y>48645.29296875</y></points><points><x>28678.50390625</x><y>48646.72265625</y></points><points><x>28726.4375</x><y>48672.4765625</y></points><points><x>28737.8828125</x><y>48674.625</y></points><points><x>28738.599609375</x><y>48674.625</y></points></segmentation></object><object><name>LSIL</name><difficult>0</difficult><truncated>0</truncated><info>[{"confidence": "0"}, {"action": "CREATE", "cat": "LSIL", "time": "2020-07-23 14:39;33", "who": "admin", "typeOfanno": "PersonManul"}]</info><confidence>0</confidence><bndbox><xmin>36357.5</xmin><ymin>38033.75390625</ymin><xmax>36556.3828125</xmax><ymax>38283.4296875</ymax></bndbox><segmentation><points><x>36448.35546875</x><y>38283.4296875</y></points><points><x>36474.82421875</x><y>38256.24609375</y></points><points><x>36499.90625</x><y>38240.81640625</y></points><points><x>36500.5546875</x><y>38203.96484375</y></points><points><x>36519.89453125</x><y>38188.28125</y></points><points><x>36519.89453125</x><y>38188.28125</y></points><points><x>36554.94921875</x><y>38163.95703125</y></points><points><x>36554.94921875</x><y>38163.95703125</y></points><points><x>36554.94921875</x><y>38161.8125</y></points><points><x>36556.3828125</x><y>38121.75</y></points><points><x>36556.3828125</x><y>38121.75</y></points><points><x>36556.3828125</x><y>38119.6015625</y></points><points><x>36556.3828125</x><y>38118.88671875</y></points><points><x>36556.3828125</x><y>38117.45703125</y></points><points><x>36556.3828125</x><y>38116.7421875</y></points><points><x>36556.3828125</x><y>38115.30859375</y></points><points><x>36556.3828125</x><y>38114.59375</y></points><points><x>36541.359375</x><y>38075.24609375</y></points><points><x>36541.359375</x><y>38074.53125</y></points><points><x>36540.640625</x><y>38073.1015625</y></points><points><x>36539.92578125</x><y>38072.38671875</y></points><points><x>36539.2109375</x><y>38070.953125</y></points><points><x>36539.2109375</x><y>38069.5234375</y></points><points><x>36539.2109375</x><y>38068.80859375</y></points><points><x>36537.78125</x><y>38067.37890625</y></points><points><x>36537.78125</x><y>38066.66015625</y></points><points><x>36517.03515625</x><y>38045.9140625</y></points><points><x>36517.03515625</x><y>38045.9140625</y></points><points><x>36514.88671875</x><y>38045.19921875</y></points><points><x>36514.171875</x><y>38045.19921875</y></points><points><x>36512.02734375</x><y>38045.19921875</y></points><points><x>36479.83203125</x><y>38037.33203125</y></points><points><x>36444.0625</x><y>38033.75390625</y></points><points><x>36412.5859375</x><y>38055.21484375</y></points><points><x>36399.70703125</x><y>38075.24609375</y></points><points><x>36378.9609375</x><y>38090.26953125</y></points><points><x>36358.9296875</x><y>38093.1328125</y></points><points><x>36358.21484375</x><y>38093.1328125</y></points><points><x>36357.5</x><y>38094.5625</y></points><points><x>36364.65234375</x><y>38116.0234375</y></points><points><x>36364.65234375</x><y>38116.0234375</y></points><points><x>36366.08203125</x><y>38117.45703125</y></points><points><x>36373.953125</x><y>38148.93359375</y></points><points><x>36373.953125</x><y>38148.93359375</y></points><points><x>36383.96875</x><y>38182.55859375</y></points><points><x>36391.12109375</x><y>38200.44140625</y></points><points><x>36391.12109375</x><y>38200.44140625</y></points><points><x>36389.69140625</x><y>38224.765625</y></points><points><x>36389.69140625</x><y>38224.765625</y></points><points><x>36388.9765625</x><y>38226.9140625</y></points><points><x>36388.9765625</x><y>38228.34375</y></points><points><x>36388.26171875</x><y>38229.05859375</y></points><points><x>36386.11328125</x><y>38246.23046875</y></points><points><x>36396.12890625</x><y>38259.8203125</y></points><points><x>36396.12890625</x><y>38259.8203125</y></points><points><x>36398.27734375</x><y>38261.96875</y></points><points><x>36411.15234375</x><y>38266.26171875</y></points><points><x>36411.15234375</x><y>38266.26171875</y></points><points><x>36427.609375</x><y>38276.9921875</y></points><points><x>36427.609375</x><y>38276.9921875</y></points></segmentation></object><object><name>NILM</name><difficult>0</difficult><truncated>0</truncated><info>[{"confidence": "0"}, {"action": "CREATE", "cat": "NILM", "time": "2020-07-23 14:39;33", "who": "admin", "typeOfanno": "PersonManul"}]</info><confidence>0</confidence><bndbox><xmin>11859.056640625</xmin><ymin>43157.04296875</ymin><xmax>12026.7412109375</xmax><ymax>43301.38671875</ymax></bndbox><segmentation><points><x>11900.82421875</x><y>43211.7109375</y></points><points><x>11936.44921875</x><y>43191.44140625</y></points><points><x>11963.4755859375</x><y>43177.3125</y></points><points><x>11989.2724609375</x><y>43161.34375</y></points><points><x>11998.486328125</x><y>43157.04296875</y></points><points><x>12007.69921875</x><y>43170.5546875</y></points><points><x>12016.9130859375</x><y>43190.82421875</y></points><points><x>12016.9130859375</x><y>43190.82421875</y></points><points><x>12026.7412109375</x><y>43193.8984375</y></points><points><x>12009.5419921875</x><y>43217.23828125</y></points><points><x>11989.88671875</x><y>43236.27734375</y></points><points><x>11984.359375</x><y>43243.6484375</y></points><points><x>11976.3740234375</x><y>43276.81640625</y></points><points><x>11973.302734375</x><y>43295.24609375</y></points><points><x>11973.302734375</x><y>43295.24609375</y></points><points><x>11970.845703125</x><y>43296.47265625</y></points><points><x>11943.8203125</x><y>43298.31640625</y></points><points><x>11920.4794921875</x><y>43301.38671875</y></points><points><x>11895.91015625</x><y>43301.38671875</y></points><points><x>11873.18359375</x><y>43292.171875</y></points><points><x>11862.1279296875</x><y>43277.43359375</y></points><points><x>11859.056640625</x><y>43271.90234375</y></points><points><x>11859.056640625</x><y>43271.2890625</y></points><points><x>11882.3974609375</x><y>43237.5078125</y></points><points><x>11882.3974609375</x><y>43237.5078125</y></points></segmentation></object><object><name>LSIL</name><difficult>0</difficult><truncated>0</truncated><info>[{"confidence": "0"}, {"action": "CREATE", "cat": "LSIL", "time": "2020-07-23 14:39;33", "who": "admin", "typeOfanno": "PersonManul"}]</info><confidence>0</confidence><bndbox><xmin>11771.8359375</xmin><ymin>43118.34765625</ymin><xmax>11890.3818359375</xmax><ymax>43262.078125</ymax></bndbox><segmentation><points><x>11834.4873046875</x><y>43127.5625</y></points><points><x>11854.142578125</x><y>43118.34765625</y></points><points><x>11870.7265625</x><y>43125.71875</y></points><points><x>11886.08203125</x><y>43163.80078125</y></points><points><x>11890.3818359375</x><y>43207.41015625</y></points><points><x>11881.783203125</x><y>43231.98046875</y></points><points><x>11863.3564453125</x><y>43248.5625</y></points><points><x>11845.54296875</x><y>43259.62109375</y></points><points><x>11809.91796875</x><y>43262.078125</y></points><points><x>11786.5771484375</x><y>43254.08984375</y></points><points><x>11776.1357421875</x><y>43227.6796875</y></points><points><x>11771.8359375</x><y>43209.8671875</y></points><points><x>11771.8359375</x><y>43209.25390625</y></points><points><x>11771.8359375</x><y>43207.41015625</y></points><points><x>11790.2626953125</x><y>43173.01171875</y></points><points><x>11811.146484375</x><y>43142.91796875</y></points><points><x>11811.146484375</x><y>43142.91796875</y></points></segmentation></object><object><name>LSIL</name><difficult>0</difficult><truncated>0</truncated><info>[{"confidence": "0"}, {"action": "CREATE", "cat": "LSIL", "time": "2020-07-23 14:39;33", "who": "admin", "typeOfanno": "PersonManul"}]</info><confidence>0</confidence><bndbox><xmin>11729.4541015625</xmin><ymin>43048.32421875</ymin><xmax>11827.73046875</xmax><ymax>43204.33984375</ymax></bndbox><segmentation><points><x>11754.6376953125</x><y>43048.32421875</y></points><points><x>11777.3642578125</x><y>43050.78125</y></points><points><x>11795.1767578125</x><y>43060.609375</y></points><points><x>11803.162109375</x><y>43066.75390625</y></points><points><x>11822.203125</x><y>43071.05078125</y></points><points><x>11827.73046875</x><y>43081.4921875</y></points><points><x>11827.73046875</x><y>43081.4921875</y></points><points><x>11824.0458984375</x><y>43117.734375</y></points><points><x>11823.431640625</x><y>43144.7578125</y></points><points><x>11819.74609375</x><y>43160.73046875</y></points><points><x>11809.3037109375</x><y>43177.92578125</y></points><points><x>11809.3037109375</x><y>43177.92578125</y></points><points><x>11806.8466796875</x><y>43179.76953125</y></points><points><x>11792.7197265625</x><y>43192.66796875</y></points><points><x>11792.7197265625</x><y>43192.66796875</y></points><points><x>11790.876953125</x><y>43195.125</y></points><points><x>11768.150390625</x><y>43204.33984375</y></points><points><x>11748.4951171875</x><y>43204.33984375</y></points><points><x>11736.2109375</x><y>43196.35546875</y></points><points><x>11729.4541015625</x><y>43177.92578125</y></points><points><x>11731.296875</x><y>43152.7421875</y></points><points><x>11731.296875</x><y>43152.7421875</y></points><points><x>11733.1396484375</x><y>43150.28515625</y></points><points><x>11734.982421875</x><y>43106.0625</y></points><points><x>11734.982421875</x><y>43106.0625</y></points><points><x>11737.439453125</x><y>43070.4375</y></points><points><x>11737.439453125</x><y>43070.4375</y></points></segmentation></object><object><name>LSIL</name><difficult>0</difficult><truncated>0</truncated><info>[{"confidence": "0"}, {"action": "CREATE", "cat": "LSIL", "time": "2020-07-23 14:39;33", "who": "admin", "typeOfanno": "PersonManul"}]</info><confidence>0</confidence><bndbox><xmin>11435.408203125</xmin><ymin>42476.64453125</ymin><xmax>11632.9404296875</xmax><ymax>42721.73046875</ymax></bndbox><segmentation><points><x>11520.45703125</x><y>42476.64453125</y></points><points><x>11570.75390625</x><y>42501.3359375</y></points><points><x>11570.75390625</x><y>42501.3359375</y></points><points><x>11612.8212890625</x><y>42522.3671875</y></points><points><x>11612.8212890625</x><y>42522.3671875</y></points><points><x>11613.7353515625</x><y>42524.19921875</y></points><points><x>11613.7353515625</x><y>42525.11328125</y></points><points><x>11627.453125</x><y>42558.03515625</y></points><points><x>11632.9404296875</x><y>42591.87109375</y></points><points><x>11632.9404296875</x><y>42592.78515625</y></points><points><x>11613.7353515625</x><y>42628.44921875</y></points><points><x>11613.7353515625</x><y>42628.44921875</y></points><points><x>11612.8212890625</x><y>42630.28125</y></points><points><x>11611.9072265625</x><y>42632.109375</y></points><points><x>11594.53125</x><y>42679.6640625</y></points><points><x>11594.53125</x><y>42679.6640625</y></points><points><x>11593.6171875</x><y>42682.40625</y></points><points><x>11578.0703125</x><y>42709.83984375</y></points><points><x>11578.0703125</x><y>42709.83984375</y></points><points><x>11577.1552734375</x><y>42711.671875</y></points><points><x>11527.7724609375</x><y>42717.15625</y></points><points><x>11527.7724609375</x><y>42717.15625</y></points><points><x>11488.44921875</x><y>42721.73046875</y></points><points><x>11461.013671875</x><y>42715.328125</y></points><points><x>11461.013671875</x><y>42714.4140625</y></points><points><x>11460.099609375</x><y>42713.5</y></points><points><x>11455.52734375</x><y>42688.80859375</y></points><points><x>11455.52734375</x><y>42687.89453125</y></points><points><x>11447.2958984375</x><y>42645.828125</y></points><points><x>11447.2958984375</x><y>42645.828125</y></points><points><x>11447.2958984375</x><y>42643.08203125</y></points><points><x>11440.89453125</x><y>42592.78515625</y></points><points><x>11440.89453125</x><y>42592.78515625</y></points><points><x>11440.89453125</x><y>42589.12890625</y></points><points><x>11435.408203125</x><y>42544.31640625</y></points><points><x>11435.408203125</x><y>42543.40234375</y></points><points><x>11435.408203125</x><y>42541.57421875</y></points><points><x>11466.5009765625</x><y>42490.359375</y></points><points><x>11466.5009765625</x><y>42490.359375</y></points></segmentation></object><object><name>LSIL</name><difficult>0</difficult><truncated>0</truncated><info>[{"confidence": "0"}, {"action": "CREATE", "cat": "LSIL", "time": "2020-07-23 14:39;33", "who": "admin", "typeOfanno": "PersonManul"}]</info><confidence>0</confidence><bndbox><xmin>15698.376953125</xmin><ymin>43262.359375</ymin><xmax>15929.087890625</xmax><ymax>43452.125</ymax></bndbox><segmentation><points><x>15723.2275390625</x><y>43393.38671875</y></points><points><x>15740.6552734375</x><y>43402.74609375</y></points><points><x>15756.46875</x><y>43408.87890625</y></points><points><x>15759.6962890625</x><y>43421.46484375</y></points><points><x>15760.6640625</x><y>43433.73046875</y></points><points><x>15783.255859375</x><y>43441.15234375</y></points><points><x>15783.578125</x><y>43441.15234375</y></points><points><x>15785.1923828125</x><y>43441.796875</y></points><points><x>15817.7880859375</x><y>43448.25</y></points><points><x>15858.775390625</x><y>43452.125</y></points><points><x>15898.1484375</x><y>43439.5390625</y></points><points><x>15923.64453125</x><y>43415.98046875</y></points><points><x>15929.087890625</x><y>43394.02734375</y></points><points><x>15914.607421875</x><y>43360.79296875</y></points><points><x>15879.58203125</x><y>43344.109375</y></points><points><x>15856.515625</x><y>43339.8125</y></points><points><x>15856.515625</x><y>43339.8125</y></points><points><x>15854.5791015625</x><y>43338.84765625</y></points><points><x>15837.15234375</x><y>43325.9375</y></points><points><x>15819.4013671875</x><y>43307.5390625</y></points><points><x>15806.560546875</x><y>43292.5390625</y></points><points><x>15770.3466796875</x><y>43270.42578125</y></points><points><x>15744.8505859375</x><y>43262.359375</y></points><points><x>15715.1591796875</x><y>43265.91015625</y></points><points><x>15706.123046875</x><y>43292.37109375</y></points><points><x>15699.66796875</x><y>43314.640625</y></points><points><x>15699.66796875</x><y>43314.96484375</y></points><points><x>15698.376953125</x><y>43346.9140625</y></points><points><x>15713.22265625</x><y>43374.9921875</y></points><points><x>15716.7734375</x><y>43385.96484375</y></points><points><x>15716.7734375</x><y>43385.96484375</y></points></segmentation></object><object><name>LSIL</name><difficult>0</difficult><truncated>0</truncated><info>[{"confidence": "0"}, {"action": "CREATE", "cat": "LSIL", "time": "2020-07-23 14:39;33", "who": "admin", "typeOfanno": "PersonManul"}]</info><confidence>0</confidence><bndbox><xmin>20304.166015625</xmin><ymin>37997.9921875</ymin><xmax>20479.220703125</xmax><ymax>38144.79296875</ymax></bndbox><segmentation><points><x>20332.419921875</x><y>38005.9765625</y></points><points><x>20355.759765625</x><y>38001.67578125</y></points><points><x>20376.64453125</x><y>38000.44921875</y></points><points><x>20401.212890625</x><y>37997.9921875</y></points><points><x>20433.15234375</x><y>37997.9921875</y></points><points><x>20452.193359375</x><y>38018.26171875</y></points><points><x>20452.193359375</x><y>38018.26171875</y></points><points><x>20466.935546875</x><y>38042.21484375</y></points><points><x>20479.220703125</x><y>38052.65625</y></points><points><x>20475.53515625</x><y>38080.91015625</y></points><points><x>20475.53515625</x><y>38080.91015625</y></points><points><x>20463.25</x><y>38128.20703125</y></points><points><x>20462.63671875</x><y>38128.20703125</y></points><points><x>20460.79296875</x><y>38129.4375</y></points><points><x>20451.580078125</x><y>38144.79296875</y></points><points><x>20406.7421875</x><y>38136.8046875</y></points><points><x>20374.1875</x><y>38124.5234375</y></points><points><x>20346.546875</x><y>38107.9375</y></points><points><x>20317.677734375</x><y>38095.0390625</y></points><points><x>20304.166015625</x><y>38070.46875</y></points><points><x>20307.849609375</x><y>38030.546875</y></points><points><x>20307.849609375</x><y>38029.9296875</y></points></segmentation></object><object><name>EC</name><difficult>0</difficult><truncated>0</truncated><info>[{"confidence": "0"}, {"action": "CREATE", "cat": "EC", "time": "2020-07-23 14:39;33", "who": "admin", "typeOfanno": "PersonManul"}]</info><confidence>0</confidence><bndbox><xmin>4517.59130859375</xmin><ymin>31506.404296875</ymin><xmax>5424.396484375</xmax><ymax>32102.771484375</ymax></bndbox><segmentation><points><x>4592.4775390625</x><y>31928.490234375</y></points><points><x>4584.30810546875</x><y>31886.28125</y></points><points><x>4584.30810546875</x><y>31884.919921875</y></points><points><x>4584.30810546875</x><y>31883.55859375</y></points><points><x>4626.51708984375</x><y>31854.966796875</y></points><points><x>4659.19482421875</x><y>31844.07421875</y></points><points><x>4625.1552734375</x><y>31820.927734375</y></points><points><x>4623.7939453125</x><y>31786.88671875</y></points><points><x>4618.34765625</x><y>31761.017578125</y></points><points><x>4626.51708984375</x><y>31750.125</y></points><points><x>4648.30224609375</x><y>31725.6171875</y></points><points><x>4690.5107421875</x><y>31679.32421875</y></points><points><x>4697.318359375</x><y>31643.921875</y></points><points><x>4697.318359375</x><y>31643.921875</y></points><points><x>4700.04150390625</x><y>31642.560546875</y></points><points><x>4704.12646484375</x><y>31639.837890625</y></points><points><x>4740.888671875</x><y>31589.4609375</y></points><points><x>4791.26708984375</x><y>31589.4609375</y></points><points><x>4838.921875</x><y>31547.251953125</y></points><points><x>4838.921875</x><y>31545.890625</y></points><points><x>4838.921875</x><y>31544.52734375</y></points><points><x>4840.283203125</x><y>31543.166015625</y></points><points><x>4883.853515625</x><y>31529.55078125</y></points><points><x>4893.384765625</x><y>31506.404296875</y></points><points><x>4949.208984375</x><y>31515.935546875</y></points><points><x>4984.60986328125</x><y>31518.658203125</y></points><points><x>5021.3720703125</x><y>31536.359375</y></points><points><x>5051.32666015625</x><y>31543.166015625</y></points><points><x>5086.7275390625</x><y>31555.419921875</y></points><points><x>5097.6201171875</x><y>31575.84375</y></points><points><x>5146.63623046875</x><y>31552.697265625</y></points><points><x>5160.251953125</x><y>31528.189453125</y></points><points><x>5191.568359375</x><y>31522.744140625</y></points><points><x>5235.13818359375</x><y>31548.61328125</y></points><points><x>5235.13818359375</x><y>31549.974609375</y></points><points><x>5235.13818359375</x><y>31551.3359375</y></points><points><x>5289.60107421875</x><y>31597.62890625</y></points><points><x>5329.0869140625</x><y>31620.775390625</y></points><points><x>5334.533203125</x><y>31660.26171875</y></points><points><x>5367.21044921875</x><y>31668.431640625</y></points><points><x>5379.46484375</x><y>31695.662109375</y></points><points><x>5379.46484375</x><y>31695.662109375</y></points><points><x>5382.18798828125</x><y>31697.0234375</y></points><points><x>5424.396484375</x><y>31702.470703125</y></points><points><x>5416.22705078125</x><y>31737.87109375</y></points><points><x>5398.52685546875</x><y>31756.93359375</y></points><points><x>5357.6796875</x><y>31754.208984375</y></points><points><x>5319.5556640625</x><y>31793.6953125</y></points><points><x>5282.79345703125</x><y>31814.119140625</y></points><points><x>5282.79345703125</x><y>31814.119140625</y></points><points><x>5280.0703125</x><y>31815.48046875</y></points><points><x>5278.70849609375</x><y>31816.841796875</y></points><points><x>5243.3076171875</x><y>31829.095703125</y></points><points><x>5243.3076171875</x><y>31829.095703125</y></points><points><x>5241.9462890625</x><y>31831.8203125</y></points><points><x>5240.58447265625</x><y>31831.8203125</y></points><points><x>5235.13818359375</x><y>31831.8203125</y></points><points><x>5184.76025390625</x><y>31856.328125</y></points><points><x>5184.76025390625</x><y>31856.328125</y></points><points><x>5182.037109375</x><y>31857.689453125</y></points><points><x>5119.40478515625</x><y>31884.919921875</y></points><points><x>5119.40478515625</x><y>31884.919921875</y></points><points><x>5116.68212890625</x><y>31886.28125</y></points><points><x>5115.3203125</x><y>31887.64453125</y></points><points><x>5113.958984375</x><y>31889.005859375</y></points><points><x>5073.11181640625</x><y>31897.173828125</y></points><points><x>5073.11181640625</x><y>31897.173828125</y></points><points><x>5069.02685546875</x><y>31897.173828125</y></points><points><x>4995.50244140625</x><y>31924.40625</y></points><points><x>4995.50244140625</x><y>31924.40625</y></points><points><x>4991.41748046875</x><y>31927.12890625</y></points><points><x>4987.3330078125</x><y>31929.8515625</y></points><points><x>4936.95458984375</x><y>31966.615234375</y></points><points><x>4936.95458984375</x><y>31966.615234375</y></points><points><x>4890.66162109375</x><y>31999.29296875</y></points><points><x>4890.66162109375</x><y>31999.29296875</y></points><points><x>4886.57666015625</x><y>32000.654296875</y></points><points><x>4844.3681640625</x><y>32031.970703125</y></points><points><x>4844.3681640625</x><y>32031.970703125</y></points><points><x>4833.4755859375</x><y>32086.43359375</y></points><points><x>4833.4755859375</x><y>32086.43359375</y></points><points><x>4832.11376953125</x><y>32089.15625</y></points><points><x>4802.1591796875</x><y>32101.41015625</y></points><points><x>4802.1591796875</x><y>32101.41015625</y></points><points><x>4798.07470703125</x><y>32101.41015625</y></points><points><x>4795.3515625</x><y>32102.771484375</y></points><points><x>4791.26708984375</x><y>32102.771484375</y></points><points><x>4689.14892578125</x><y>32095.962890625</y></points><points><x>4689.14892578125</x><y>32094.6015625</y></points><points><x>4686.42578125</x><y>32094.6015625</y></points><points><x>4618.34765625</x><y>32089.15625</y></points><points><x>4618.34765625</x><y>32089.15625</y></points><points><x>4536.6533203125</x><y>32072.81640625</y></points><points><x>4527.12255859375</x><y>32041.501953125</y></points><points><x>4517.59130859375</x><y>32006.099609375</y></points><points><x>4517.59130859375</x><y>32004.73828125</y></points><points><x>4517.59130859375</x><y>32003.376953125</y></points><points><x>4573.416015625</x><y>31970.69921875</y></points><points><x>4573.416015625</x><y>31970.69921875</y></points></segmentation></object><object><name>NONE</name><difficult>0</difficult><truncated>0</truncated><info>[{"confidence": "0"}, {"action": "CREATE", "cat": "NONE", "time": "2020-07-23 14:39;33", "who": "admin", "typeOfanno": "PersonManul"}]</info><confidence>0</confidence><bndbox><xmin>13013.8935546875</xmin><ymin>19949.73046875</ymin><xmax>13197.751953125</xmax><ymax>20077.23828125</ymax></bndbox><segmentation><points><x>13078.9951171875</x><y>20077.23828125</y></points><points><x>13123.349609375</x><y>20064.361328125</y></points><points><x>13162.697265625</x><y>20042.18359375</y></points><points><x>13197.751953125</x><y>20027.875</y></points><points><x>13194.1748046875</x><y>19979.943359375</y></points><points><x>13194.1748046875</x><y>19979.943359375</y></points><points><x>13158.3271484375</x><y>19949.73046875</y></points><points><x>13087.69140625</x><y>19954.64453125</y></points><points><x>13046.0859375</x><y>19965.634765625</y></points><points><x>13025.33984375</x><y>19992.10546875</y></points><points><x>13013.8935546875</x><y>20025.728515625</y></points><points><x>13037.501953125</x><y>20035.029296875</y></points><points><x>13044.6552734375</x><y>20056.4921875</y></points><points><x>13042.509765625</x><y>20071.515625</y></points><points><x>13056.1015625</x><y>20072.9453125</y></points><points><x>13056.8173828125</x><y>20072.9453125</y></points></segmentation></object><object><name>LSIL</name><difficult>0</difficult><truncated>0</truncated><info>[{"confidence": "0"}, {"action": "CREATE", "cat": "LSIL", "time": "2020-07-23 14:39;33", "who": "admin", "typeOfanno": "PersonManul"}]</info><confidence>0</confidence><bndbox><xmin>11894.0439453125</xmin><ymin>17344.275390625</ymin><xmax>12121.54296875</xmax><ymax>17581.7890625</ymax></bndbox><segmentation><points><x>11894.0439453125</x><y>17466.609375</y></points><points><x>11908.3525390625</x><y>17503.09375</y></points><points><x>11928.3837890625</x><y>17533.857421875</y></points><points><x>11928.3837890625</x><y>17533.857421875</y></points><points><x>11930.5302734375</x><y>17536.71875</y></points><points><x>11931.9609375</x><y>17537.43359375</y></points><points><x>11974.884765625</x><y>17571.05859375</y></points><points><x>11974.884765625</x><y>17571.05859375</y></points><points><x>11978.4619140625</x><y>17571.7734375</y></points><points><x>12029.970703125</x><y>17581.7890625</y></points><points><x>12075.0419921875</x><y>17566.05078125</y></points><points><x>12075.0419921875</x><y>17566.05078125</y></points><points><x>12075.7568359375</x><y>17563.904296875</y></points><points><x>12107.2353515625</x><y>17518.833984375</y></points><points><x>12107.2353515625</x><y>17518.833984375</y></points><points><x>12108.666015625</x><y>17515.97265625</y></points><points><x>12121.54296875</x><y>17469.470703125</y></points><points><x>12121.54296875</x><y>17469.470703125</y></points><points><x>12121.54296875</x><y>17467.32421875</y></points><points><x>12106.51953125</x><y>17434.416015625</y></points><points><x>12106.51953125</x><y>17434.416015625</y></points><points><x>12105.0888671875</x><y>17432.26953125</y></points><points><x>12105.0888671875</x><y>17431.5546875</y></points><points><x>12104.373046875</x><y>17429.408203125</y></points><points><x>12085.0576171875</x><y>17377.8984375</y></points><points><x>12085.0576171875</x><y>17377.18359375</y></points><points><x>12084.341796875</x><y>17375.751953125</y></points><points><x>12077.1875</x><y>17354.291015625</y></points><points><x>12077.1875</x><y>17354.291015625</y></points><points><x>12075.7568359375</x><y>17352.859375</y></points><points><x>12075.7568359375</x><y>17352.14453125</y></points><points><x>12074.326171875</x><y>17351.427734375</y></points><points><x>12034.978515625</x><y>17344.275390625</y></points><points><x>12034.263671875</x><y>17344.275390625</y></points><points><x>12032.8330078125</x><y>17344.275390625</y></points><points><x>12032.1171875</x><y>17344.275390625</y></points><points><x>12030.6865234375</x><y>17344.275390625</y></points><points><x>12029.255859375</x><y>17344.275390625</y></points><points><x>12027.109375</x><y>17344.275390625</y></points><points><x>12024.962890625</x><y>17344.990234375</y></points><points><x>12022.8173828125</x><y>17345.705078125</y></points><points><x>11990.6240234375</x><y>17350.712890625</y></points><points><x>11989.908203125</x><y>17350.712890625</y></points><points><x>11958.4306640625</x><y>17370.744140625</y></points><points><x>11957.71484375</x><y>17370.744140625</y></points><points><x>11935.2099609375</x><y>17395.80078125</y></points><points><x>11918.3681640625</x><y>17419.392578125</y></points><points><x>11914.791015625</x><y>17440.138671875</y></points><points><x>11894.759765625</x><y>17446.578125</y></points><points><x>11894.0439453125</x><y>17446.578125</y></points></segmentation></object><object><name>EC</name><difficult>0</difficult><truncated>0</truncated><info>[{"confidence": "0"}, {"action": "CREATE", "cat": "EC", "time": "2020-07-23 14:39;33", "who": "admin", "typeOfanno": "PersonManul"}]</info><confidence>0</confidence><bndbox><xmin>10561.6279296875</xmin><ymin>13784.2841796875</ymin><xmax>10892.677734375</xmax><ymax>14140.9404296875</ymax></bndbox><segmentation><points><x>10602.7802734375</x><y>13921.4599609375</y></points><points><x>10586.3193359375</x><y>13898.5966796875</y></points><points><x>10586.3193359375</x><y>13898.5966796875</y></points><points><x>10575.3447265625</x><y>13872.9912109375</y></points><points><x>10575.3447265625</x><y>13845.5556640625</y></points><points><x>10581.74609375</x><y>13818.12109375</y></points><points><x>10581.74609375</x><y>13818.12109375</y></points><points><x>10583.5751953125</x><y>13815.376953125</y></points><points><x>10601.865234375</x><y>13790.685546875</y></points><points><x>10601.865234375</x><y>13790.685546875</y></points><points><x>10603.6943359375</x><y>13789.771484375</y></points><points><x>10604.609375</x><y>13789.771484375</y></points><points><x>10632.0439453125</x><y>13784.2841796875</y></points><points><x>10632.0439453125</x><y>13784.2841796875</y></points><points><x>10635.7021484375</x><y>13784.2841796875</y></points><points><x>10668.6240234375</x><y>13789.771484375</y></points><points><x>10678.68359375</x><y>13813.548828125</y></points><points><x>10678.68359375</x><y>13813.548828125</y></points><points><x>10678.68359375</x><y>13816.2919921875</y></points><points><x>10686.9140625</x><y>13857.4443359375</y></points><points><x>10677.76953125</x><y>13891.28125</y></points><points><x>10677.76953125</x><y>13891.28125</y></points><points><x>10676.8544921875</x><y>13894.0244140625</y></points><points><x>10675.9404296875</x><y>13894.939453125</y></points><points><x>10676.8544921875</x><y>13920.544921875</y></points><points><x>10716.1787109375</x><y>13912.314453125</y></points><points><x>10716.1787109375</x><y>13912.314453125</y></points><points><x>10718.0078125</x><y>13911.400390625</y></points><points><x>10751.84375</x><y>13915.0576171875</y></points><points><x>10799.3984375</x><y>13934.2626953125</y></points><points><x>10851.5244140625</x><y>13959.869140625</y></points><points><x>10851.5244140625</x><y>13959.869140625</y></points><points><x>10853.353515625</x><y>13961.697265625</y></points><points><x>10882.6181640625</x><y>13996.44921875</y></points><points><x>10882.6181640625</x><y>13996.44921875</y></points><points><x>10892.677734375</x><y>14036.6865234375</y></points><points><x>10892.677734375</x><y>14036.6865234375</y></points><points><x>10890.8486328125</x><y>14037.6015625</y></points><points><x>10867.9853515625</x><y>14077.83984375</y></points><points><x>10867.9853515625</x><y>14077.83984375</y></points><points><x>10866.15625</x><y>14078.75390625</y></points><points><x>10866.15625</x><y>14079.6689453125</y></points><points><x>10839.6357421875</x><y>14107.103515625</y></points><points><x>10839.6357421875</x><y>14107.103515625</y></points><points><x>10837.8076171875</x><y>14108.0185546875</y></points><points><x>10836.892578125</x><y>14108.0185546875</y></points><points><x>10835.978515625</x><y>14109.8466796875</y></points><points><x>10793.9111328125</x><y>14128.13671875</y></points><points><x>10793.9111328125</x><y>14128.13671875</y></points><points><x>10792.08203125</x><y>14129.0517578125</y></points><points><x>10792.08203125</x><y>14129.9658203125</y></points><points><x>10790.2529296875</x><y>14129.9658203125</y></points><points><x>10788.423828125</x><y>14131.794921875</y></points><points><x>10757.3310546875</x><y>14140.9404296875</y></points><points><x>10736.2978515625</x><y>14123.564453125</y></points><points><x>10736.2978515625</x><y>14123.564453125</y></points><points><x>10733.5537109375</x><y>14122.650390625</y></points><points><x>10699.7177734375</x><y>14120.8212890625</y></points><points><x>10686.0</x><y>14097.0439453125</y></points><points><x>10686.0</x><y>14097.0439453125</y></points><points><x>10685.0849609375</x><y>14094.30078125</y></points><points><x>10682.341796875</x><y>14091.556640625</y></points><points><x>10681.427734375</x><y>14088.8134765625</y></points><points><x>10668.6240234375</x><y>14062.29296875</y></points><points><x>10656.7353515625</x><y>14061.37890625</y></points><points><x>10666.794921875</x><y>14095.21484375</y></points><points><x>10659.4794921875</x><y>14108.0185546875</y></points><points><x>10637.53125</x><y>14099.787109375</y></points><points><x>10637.53125</x><y>14099.787109375</y></points><points><x>10637.53125</x><y>14097.0439453125</y></points><points><x>10637.53125</x><y>14096.1298828125</y></points><points><x>10637.53125</x><y>14091.556640625</y></points><points><x>10636.6162109375</x><y>14089.7275390625</y></points><points><x>10617.412109375</x><y>14062.29296875</y></points><points><x>10603.6943359375</x><y>14025.712890625</y></points><points><x>10578.0888671875</x><y>14004.6796875</y></points><points><x>10561.6279296875</x><y>13977.244140625</y></points><points><x>10578.0888671875</x><y>13957.125</y></points><points><x>10601.865234375</x><y>13964.44140625</y></points><points><x>10601.865234375</x><y>13964.44140625</y></points><points><x>10640.2744140625</x><y>13979.9873046875</y></points><points><x>10614.6689453125</x><y>13942.4931640625</y></points><points><x>10614.6689453125</x><y>13942.4931640625</y></points></segmentation></object><object><name>EC</name><difficult>0</difficult><truncated>0</truncated><info>[{"confidence": "0"}, {"action": "CREATE", "cat": "EC", "time": "2020-07-23 14:39;33", "who": "admin", "typeOfanno": "PersonManul"}]</info><confidence>0</confidence><bndbox><xmin>17879.66796875</xmin><ymin>15696.8564453125</ymin><xmax>19250.048828125</xmax><ymax>17057.1015625</ymax></bndbox><segmentation><points><x>17926.29296875</x><y>15696.8564453125</y></points><points><x>18007.380859375</x><y>15696.8564453125</y></points><points><x>18072.251953125</x><y>15696.8564453125</y></points><points><x>18131.0390625</x><y>15719.1552734375</y></points><points><x>18131.0390625</x><y>15719.1552734375</y></points><points><x>18201.9921875</x><y>15788.080078125</y></points><points><x>18201.9921875</x><y>15788.080078125</y></points><points><x>18254.69921875</x><y>15852.9501953125</y></points><points><x>18254.69921875</x><y>15852.9501953125</y></points><points><x>18256.7265625</x><y>15854.9765625</y></points><points><x>18325.650390625</x><y>15887.412109375</y></points><points><x>18400.65625</x><y>15944.1728515625</y></points><points><x>18400.65625</x><y>15944.1728515625</y></points><points><x>18481.744140625</x><y>15992.826171875</y></points><points><x>18558.77734375</x><y>16090.130859375</y></points><points><x>18585.130859375</x><y>16187.4365234375</y></points><points><x>18585.130859375</x><y>16187.4365234375</y></points><points><x>18611.484375</x><y>16278.66015625</y></points><points><x>18621.62109375</x><y>16341.5029296875</y></points><points><x>18621.62109375</x><y>16416.509765625</y></points><points><x>18706.76171875</x><y>16418.53515625</y></points><points><x>18708.7890625</x><y>16418.53515625</y></points><points><x>18840.556640625</x><y>16436.78125</y></points><points><x>18947.998046875</x><y>16477.32421875</y></points><points><x>18950.025390625</x><y>16477.32421875</y></points><points><x>18952.052734375</x><y>16477.32421875</y></points><points><x>19069.62890625</x><y>16538.140625</y></points><points><x>19175.04296875</x><y>16607.064453125</y></points><points><x>19175.04296875</x><y>16607.064453125</y></points><points><x>19250.048828125</x><y>16680.04296875</y></points><points><x>19250.048828125</x><y>16759.103515625</y></points><points><x>19250.048828125</x><y>16759.103515625</y></points><points><x>19250.048828125</x><y>16761.130859375</y></points><points><x>19223.6953125</x><y>16838.1640625</y></points><points><x>19223.6953125</x><y>16840.19140625</y></points><points><x>19221.66796875</x><y>16840.19140625</y></points><points><x>19183.15234375</x><y>16846.2734375</y></points><points><x>19158.826171875</x><y>16919.251953125</y></points><points><x>19158.826171875</x><y>16919.251953125</y></points><points><x>19158.826171875</x><y>16921.279296875</y></points><points><x>19102.064453125</x><y>16939.5234375</y></points><points><x>19075.7109375</x><y>16988.17578125</y></points><points><x>18976.37890625</x><y>17008.44921875</y></points><points><x>18862.85546875</x><y>16996.28515625</y></points><points><x>18862.85546875</x><y>16996.28515625</y></points><points><x>18860.828125</x><y>16996.28515625</y></points><points><x>18856.775390625</x><y>16994.2578125</y></points><points><x>18785.822265625</x><y>16951.6875</y></points><points><x>18729.060546875</x><y>16988.17578125</y></points><points><x>18727.03515625</x><y>16988.17578125</y></points><points><x>18654.0546875</x><y>17036.830078125</y></points><points><x>18654.0546875</x><y>17036.830078125</y></points><points><x>18652.02734375</x><y>17036.830078125</y></points><points><x>18652.02734375</x><y>17038.857421875</y></points><points><x>18564.859375</x><y>17053.046875</y></points><points><x>18562.83203125</x><y>17053.046875</y></points><points><x>18560.8046875</x><y>17055.07421875</y></points><points><x>18556.75</x><y>17055.07421875</y></points><points><x>18554.72265625</x><y>17055.07421875</y></points><points><x>18554.72265625</x><y>17057.1015625</y></points><points><x>18552.6953125</x><y>17057.1015625</y></points><points><x>18414.84765625</x><y>17055.07421875</y></points><points><x>18414.84765625</x><y>17055.07421875</y></points><points><x>18303.3515625</x><y>17036.830078125</y></points><points><x>18232.400390625</x><y>16982.095703125</y></points><points><x>18232.400390625</x><y>16982.095703125</y></points><points><x>18232.400390625</x><y>16980.068359375</y></points><points><x>18175.638671875</x><y>16834.109375</y></points><points><x>18068.197265625</x><y>16809.783203125</y></points><points><x>18068.197265625</x><y>16809.783203125</y></points><points><x>17952.646484375</x><y>16702.341796875</y></points><points><x>17906.021484375</x><y>16562.466796875</y></points><points><x>17903.994140625</x><y>16562.466796875</y></points><points><x>17903.994140625</x><y>16556.384765625</y></points><points><x>17879.66796875</x><y>16390.15625</y></points><points><x>17879.66796875</x><y>16390.15625</y></points><points><x>17879.66796875</x><y>16388.12890625</y></points><points><x>17879.66796875</x><y>16384.07421875</y></points><points><x>17879.66796875</x><y>16382.046875</y></points><points><x>17883.72265625</x><y>16240.1435546875</y></points><points><x>17883.72265625</x><y>16240.1435546875</y></points><points><x>17883.72265625</x><y>16238.1162109375</y></points><points><x>17922.240234375</x><y>16132.7021484375</y></points><points><x>17991.1640625</x><y>16035.396484375</y></points><points><x>17991.1640625</x><y>16035.396484375</y></points><points><x>17991.1640625</x><y>16033.3701171875</y></points><points><x>17997.24609375</x><y>16029.3154296875</y></points><points><x>17999.2734375</x><y>16029.3154296875</y></points><points><x>17999.2734375</x><y>16027.2880859375</y></points><points><x>18056.033203125</x><y>15946.2001953125</y></points><points><x>18056.033203125</x><y>15946.2001953125</y></points><points><x>18056.033203125</x><y>15869.1669921875</y></points><points><x>18011.435546875</x><y>15826.5966796875</y></points><points><x>17966.837890625</x><y>15812.40625</y></points><points><x>17908.048828125</x><y>15757.671875</y></points><points><x>17908.048828125</x><y>15757.671875</y></points></segmentation></object><object><name>ASC_US</name><difficult>0</difficult><truncated>0</truncated><info>[{"confidence": "0"}, {"action": "CREATE", "cat": "ASC_US", "time": "2020-07-23 14:39;33", "who": "admin", "typeOfanno": "PersonManul"}]</info><confidence>0</confidence><bndbox><xmin>33485.5859375</xmin><ymin>32165.990234375</ymin><xmax>33639.22265625</xmax><ymax>32347.0625</ymax></bndbox><segmentation><points><x>33563.3203125</x><y>32172.392578125</y></points><points><x>33592.5859375</x><y>32165.990234375</y></points><points><x>33621.84765625</x><y>32187.9375</y></points><points><x>33634.65234375</x><y>32218.1171875</y></points><points><x>33639.22265625</x><y>32250.125</y></points><points><x>33639.22265625</x><y>32251.0390625</y></points><points><x>33626.421875</x><y>32283.9609375</y></points><points><x>33608.12890625</x><y>32304.994140625</y></points><points><x>33608.12890625</x><y>32304.994140625</y></points><points><x>33605.38671875</x><y>32305.908203125</y></points><points><x>33577.0390625</x><y>32334.2578125</y></points><points><x>33577.0390625</x><y>32334.2578125</y></points><points><x>33575.20703125</x><y>32335.173828125</y></points><points><x>33543.19921875</x><y>32347.0625</y></points><points><x>33492.90234375</x><y>32330.6015625</y></points><points><x>33485.5859375</x><y>32301.3359375</y></points><points><x>33485.5859375</x><y>32300.421875</y></points><points><x>33507.53515625</x><y>32246.466796875</y></points><points><x>33507.53515625</x><y>32246.466796875</y></points><points><x>33508.44921875</x><y>32244.63671875</y></points><points><x>33527.65625</x><y>32202.5703125</y></points><points><x>33528.5703125</x><y>32202.5703125</y></points></segmentation></object><object><name>LSIL</name><difficult>0</difficult><truncated>0</truncated><info>[{"confidence": "0"}, {"action": "CREATE", "cat": "LSIL", "time": "2020-07-23 14:39;33", "who": "admin", "typeOfanno": "PersonManul"}]</info><confidence>0</confidence><bndbox><xmin>33540.45703125</xmin><ymin>32220.861328125</ymin><xmax>33748.96484375</xmax><ymax>32401.017578125</ymax></bndbox><segmentation><points><x>33644.7109375</x><y>32238.236328125</y></points><points><x>33673.9765625</x><y>32220.861328125</y></points><points><x>33694.09375</x><y>32228.17578125</y></points><points><x>33709.640625</x><y>32265.671875</y></points><points><x>33729.7578125</x><y>32307.73828125</y></points><points><x>33729.7578125</x><y>32307.73828125</y></points><points><x>33748.96484375</x><y>32334.2578125</y></points><points><x>33746.21875</x><y>32358.03515625</y></points><points><x>33746.21875</x><y>32358.03515625</y></points><points><x>33734.33203125</x><y>32380.8984375</y></points><points><x>33734.33203125</x><y>32380.8984375</y></points><points><x>33704.15234375</x><y>32390.04296875</y></points><points><x>33704.15234375</x><y>32390.04296875</y></points><points><x>33701.41015625</x><y>32390.95703125</y></points><points><x>33700.49609375</x><y>32390.95703125</y></points><points><x>33652.02734375</x><y>32400.103515625</y></points><points><x>33652.02734375</x><y>32400.103515625</y></points><points><x>33649.28515625</x><y>32400.103515625</y></points><points><x>33609.9609375</x><y>32401.017578125</y></points><points><x>33609.046875</x><y>32401.017578125</y></points><points><x>33607.21484375</x><y>32401.017578125</y></points><points><x>33605.38671875</x><y>32401.017578125</y></points><points><x>33602.64453125</x><y>32401.017578125</y></points><points><x>33573.37890625</x><y>32392.787109375</y></points><points><x>33573.37890625</x><y>32392.787109375</y></points><points><x>33570.63671875</x><y>32392.787109375</y></points><points><x>33547.7734375</x><y>32370.837890625</y></points><points><x>33540.45703125</x><y>32344.318359375</y></points><points><x>33551.32421875</x><y>32335.2265625</y></points><points><x>33583.1875</x><y>32332.455078125</y></points><points><x>33598.4296875</x><y>32315.552734375</y></points><points><x>33613.390625</x><y>32291.72265625</y></points><points><x>33613.6171875</x><y>32270.244140625</y></points><points><x>33613.6171875</x><y>32270.244140625</y></points></segmentation></object><object><name>LSIL</name><difficult>0</difficult><truncated>0</truncated><info>[{"confidence": "0"}, {"action": "CREATE", "cat": "LSIL", "time": "2020-07-23 14:39;33", "who": "admin", "typeOfanno": "PersonManul"}]</info><confidence>0</confidence><bndbox><xmin>18896.3359375</xmin><ymin>42498.49609375</ymin><xmax>19106.40234375</xmax><ymax>42742.34375</ymax></bndbox><segmentation><points><x>18973.73046875</x><y>42499.72265625</y></points><points><x>19022.8671875</x><y>42498.49609375</y></points><points><x>19060.3359375</x><y>42504.0234375</y></points><points><x>19081.833984375</x><y>42531.6640625</y></points><points><x>19081.833984375</x><y>42531.6640625</y></points><points><x>19102.103515625</x><y>42577.73046875</y></points><points><x>19106.40234375</x><y>42613.35546875</y></points><points><x>19106.40234375</x><y>42613.35546875</y></points><points><x>19106.40234375</x><y>42615.8125</y></points><points><x>19106.40234375</x><y>42616.42578125</y></points><points><x>19095.9609375</x><y>42651.4375</y></points><points><x>19095.9609375</x><y>42652.0546875</y></points><points><x>19095.34765625</x><y>42653.89453125</y></points><points><x>19094.732421875</x><y>42656.3515625</y></points><points><x>19078.1484375</x><y>42698.734375</y></points><points><x>19078.1484375</x><y>42698.734375</y></points><points><x>19068.7734375</x><y>42732.8046875</y></points><points><x>19069.599609375</x><y>42732.8046875</y></points><points><x>19039.451171875</x><y>42742.34375</y></points><points><x>19007.51171875</x><y>42726.375</y></points><points><x>19007.51171875</x><y>42726.375</y></points><points><x>19003.826171875</x><y>42725.14453125</y></points><points><x>18984.78515625</x><y>42721.4609375</y></points><points><x>18984.171875</x><y>42721.4609375</y></points><points><x>18981.71484375</x><y>42721.4609375</y></points><points><x>18948.546875</x><y>42718.390625</y></points><points><x>18925.205078125</x><y>42701.19140625</y></points><points><x>18909.236328125</x><y>42652.66796875</y></points><points><x>18896.951171875</x><y>42625.02734375</y></points><points><x>18896.3359375</x><y>42625.02734375</y></points><points><x>18903.70703125</x><y>42577.1171875</y></points><points><x>18911.693359375</x><y>42547.6328125</y></points><points><x>18936.875</x><y>42512.0078125</y></points><points><x>18939.33203125</x><y>42510.16796875</y></points></segmentation></object><object><name>NONE</name><difficult>0</difficult><truncated>0</truncated><info>[{"confidence": "0"}, {"action": "CREATE", "cat": "NONE", "time": "2020-07-23 14:39;33", "who": "admin", "typeOfanno": "PersonManul"}]</info><confidence>0</confidence><bndbox><xmin>10391.5068359375</xmin><ymin>14848.271484375</ymin><xmax>10650.498046875</xmax><ymax>15101.4970703125</ymax></bndbox><segmentation><points><x>10579.3837890625</x><y>14903.048828125</y></points><points><x>10602.4482421875</x><y>14911.2177734375</y></points><points><x>10615.90234375</x><y>14930.91796875</y></points><points><x>10636.0830078125</x><y>14949.6572265625</y></points><points><x>10636.5634765625</x><y>14949.6572265625</y></points><points><x>10637.5244140625</x><y>14951.099609375</y></points><points><x>10649.537109375</x><y>14975.6044921875</y></points><points><x>10649.537109375</x><y>14976.0849609375</y></points><points><x>10650.017578125</x><y>14978.0078125</y></points><points><x>10650.498046875</x><y>15010.201171875</y></points><points><x>10650.498046875</x><y>15010.201171875</y></points><points><x>10649.056640625</x><y>15012.603515625</y></points><points><x>10637.0439453125</x><y>15033.265625</y></points><points><x>10637.0439453125</x><y>15033.265625</y></points><points><x>10636.0830078125</x><y>15035.1875</y></points><points><x>10635.6025390625</x><y>15037.109375</y></points><points><x>10628.8759765625</x><y>15052.0048828125</y></points><points><x>10628.8759765625</x><y>15052.0048828125</y></points><points><x>10627.9150390625</x><y>15054.8876953125</y></points><points><x>10620.70703125</x><y>15070.7451171875</y></points><points><x>10620.70703125</x><y>15070.7451171875</y></points><points><x>10618.78515625</x><y>15071.7060546875</y></points><points><x>10598.603515625</x><y>15080.3544921875</y></points><points><x>10598.603515625</x><y>15080.3544921875</y></points><points><x>10571.6953125</x><y>15075.5498046875</y></points><points><x>10542.384765625</x><y>15079.3935546875</y></points><points><x>10515.4765625</x><y>15069.783203125</y></points><points><x>10490.970703125</x><y>15090.92578125</y></points><points><x>10490.970703125</x><y>15090.92578125</y></points><points><x>10489.048828125</x><y>15092.3671875</y></points><points><x>10488.568359375</x><y>15093.328125</y></points><points><x>10486.646484375</x><y>15094.76953125</y></points><points><x>10445.8037109375</x><y>15101.4970703125</y></points><points><x>10445.8037109375</x><y>15101.4970703125</y></points><points><x>10401.1171875</x><y>15078.9130859375</y></points><points><x>10400.63671875</x><y>15078.9130859375</y></points><points><x>10399.1943359375</x><y>15077.4716796875</y></points><points><x>10397.2724609375</x><y>15041.9140625</y></points><points><x>10391.5068359375</x><y>15010.681640625</y></points><points><x>10391.5068359375</x><y>15010.681640625</y></points><points><x>10395.8310546875</x><y>14982.33203125</y></points><points><x>10395.8310546875</x><y>14982.33203125</y></points><points><x>10426.5830078125</x><y>14967.9169921875</y></points><points><x>10428.505859375</x><y>14945.3330078125</y></points><points><x>10428.505859375</x><y>14945.3330078125</y></points><points><x>10429.947265625</x><y>14942.9306640625</y></points><points><x>10444.3623046875</x><y>14914.1005859375</y></points><points><x>10447.7255859375</x><y>14882.8671875</y></points><points><x>10447.7255859375</x><y>14882.8671875</y></points><points><x>10466.9462890625</x><y>14855.478515625</y></points><points><x>10497.2177734375</x><y>14848.271484375</y></points><points><x>10497.2177734375</x><y>14848.271484375</y></points><points><x>10499.6201171875</x><y>14848.271484375</y></points><points><x>10543.826171875</x><y>14861.2451171875</y></points><points><x>10543.826171875</x><y>14861.2451171875</y></points><points><x>10545.267578125</x><y>14862.6865234375</y></points><points><x>10569.29296875</x><y>14892.4775390625</y></points><points><x>10569.29296875</x><y>14892.4775390625</y></points></segmentation></object><object><name>NILM</name><difficult>0</difficult><truncated>0</truncated><info>[{"confidence": "0"}, {"action": "CREATE", "cat": "NILM", "time": "2020-07-23 14:39;33", "who": "admin", "typeOfanno": "PersonManul"}]</info><confidence>0</confidence><bndbox><xmin>11409.5068359375</xmin><ymin>13261.8017578125</ymin><xmax>11565.46484375</xmax><ymax>13437.076171875</ymax></bndbox><segmentation><points><x>11459.5849609375</x><y>13271.1015625</y></points><points><x>11485.33984375</x><y>13263.9482421875</y></points><points><x>11507.517578125</x><y>13261.8017578125</y></points><points><x>11534.7021484375</x><y>13271.1015625</y></points><points><x>11534.7021484375</x><y>13271.1015625</y></points><points><x>11538.279296875</x><y>13272.533203125</y></points><points><x>11550.44140625</x><y>13296.8564453125</y></points><points><x>11550.44140625</x><y>13296.8564453125</y></points><points><x>11551.1572265625</x><y>13299.0029296875</y></points><points><x>11551.1572265625</x><y>13300.43359375</y></points><points><x>11559.7421875</x><y>13338.349609375</y></points><points><x>11559.7421875</x><y>13338.349609375</y></points><points><x>11559.7421875</x><y>13359.8125</y></points><points><x>11559.7421875</x><y>13359.8125</y></points><points><x>11559.7421875</x><y>13361.9580078125</y></points><points><x>11559.7421875</x><y>13362.673828125</y></points><points><x>11559.7421875</x><y>13364.8203125</y></points><points><x>11565.46484375</x><y>13411.3212890625</y></points><points><x>11565.46484375</x><y>13411.3212890625</y></points><points><x>11564.0341796875</x><y>13413.4677734375</y></points><points><x>11544.0029296875</x><y>13430.6376953125</y></points><points><x>11544.0029296875</x><y>13430.6376953125</y></points><points><x>11541.8564453125</x><y>13430.6376953125</y></points><points><x>11502.509765625</x><y>13437.076171875</y></points><points><x>11501.7939453125</x><y>13437.076171875</y></points><points><x>11498.9326171875</x><y>13437.076171875</y></points><points><x>11464.5927734375</x><y>13429.2060546875</y></points><points><x>11463.8779296875</x><y>13429.2060546875</y></points><points><x>11461.7314453125</x><y>13428.4912109375</y></points><points><x>11426.6767578125</x><y>13412.037109375</y></points><points><x>11426.6767578125</x><y>13412.037109375</y></points><points><x>11423.814453125</x><y>13409.1748046875</y></points><points><x>11409.5068359375</x><y>13382.705078125</y></points><points><x>11409.5068359375</x><y>13382.705078125</y></points><points><x>11409.5068359375</x><y>13380.55859375</y></points><points><x>11409.5068359375</x><y>13379.1279296875</y></points><points><x>11410.2216796875</x><y>13344.0732421875</y></points><points><x>11410.2216796875</x><y>13344.0732421875</y></points><points><x>11410.2216796875</x><y>13341.9267578125</y></points><points><x>11410.2216796875</x><y>13341.2119140625</y></points><points><x>11412.3681640625</x><y>13311.1650390625</y></points><points><x>11412.3681640625</x><y>13310.44921875</y></points><points><x>11413.083984375</x><y>13308.302734375</y></points><points><x>11413.798828125</x><y>13306.8720703125</y></points><points><x>11428.822265625</x><y>13282.548828125</y></points><points><x>11428.822265625</x><y>13282.548828125</y></points></segmentation></object><object><name>LSIL</name><difficult>0</difficult><truncated>0</truncated><info>[{"confidence": "0"}, {"action": "CREATE", "cat": "LSIL", "time": "2020-07-23 14:39;33", "who": "admin", "typeOfanno": "PersonManul"}]</info><confidence>0</confidence><bndbox><xmin>5460.09716796875</xmin><ymin>23057.36328125</ymin><xmax>5726.94287109375</xmax><ymax>23412.919921875</ymax></bndbox><segmentation><points><x>5615.33984375</x><y>23072.38671875</y></points><points><x>5658.9794921875</x><y>23096.7109375</y></points><points><x>5658.9794921875</x><y>23096.7109375</y></points><points><x>5660.41064453125</x><y>23098.140625</y></points><points><x>5680.44189453125</x><y>23112.44921875</y></points><points><x>5680.44189453125</x><y>23112.44921875</y></points><points><x>5680.44189453125</x><y>23114.595703125</y></points><points><x>5684.734375</x><y>23138.919921875</y></points><points><x>5684.734375</x><y>23139.634765625</y></points><points><x>5676.1494140625</x><y>23168.966796875</y></points><points><x>5676.1494140625</x><y>23168.966796875</y></points><points><x>5691.88818359375</x><y>23191.859375</y></points><points><x>5691.88818359375</x><y>23191.859375</y></points><points><x>5711.91943359375</x><y>23209.744140625</y></points><points><x>5726.94287109375</x><y>23234.783203125</y></points><points><x>5726.94287109375</x><y>23234.783203125</y></points><points><x>5726.94287109375</x><y>23236.9296875</y></points><points><x>5722.65087890625</x><y>23268.408203125</y></points><points><x>5722.65087890625</x><y>23268.408203125</y></points><points><x>5722.65087890625</x><y>23270.5546875</y></points><points><x>5710.48876953125</x><y>23297.0234375</y></points><points><x>5710.48876953125</x><y>23297.0234375</y></points><points><x>5709.05810546875</x><y>23298.455078125</y></points><points><x>5707.626953125</x><y>23299.169921875</y></points><points><x>5706.91162109375</x><y>23301.31640625</y></points><points><x>5691.1728515625</x><y>23316.33984375</y></points><points><x>5696.1806640625</x><y>23334.939453125</y></points><points><x>5696.1806640625</x><y>23334.939453125</y></points><points><x>5696.1806640625</x><y>23337.802734375</y></points><points><x>5690.45751953125</x><y>23355.6875</y></points><points><x>5673.28759765625</x><y>23372.857421875</y></points><points><x>5633.9404296875</x><y>23385.017578125</y></points><points><x>5633.9404296875</x><y>23385.017578125</y></points><points><x>5582.43115234375</x><y>23388.595703125</y></points><points><x>5564.54638671875</x><y>23402.904296875</y></points><points><x>5564.54638671875</x><y>23402.904296875</y></points><points><x>5563.115234375</x><y>23404.333984375</y></points><points><x>5562.39990234375</x><y>23404.333984375</y></points><points><x>5526.6298828125</x><y>23412.919921875</y></points><points><x>5526.6298828125</x><y>23412.919921875</y></points><points><x>5523.052734375</x><y>23412.919921875</y></points><points><x>5489.4287109375</x><y>23402.1875</y></points><points><x>5490.14404296875</x><y>23366.41796875</y></points><points><x>5481.55908203125</x><y>23337.802734375</y></points><points><x>5480.12841796875</x><y>23294.162109375</y></points><points><x>5501.59033203125</x><y>23244.798828125</y></points><points><x>5501.59033203125</x><y>23244.798828125</y></points><points><x>5503.021484375</x><y>23243.369140625</y></points><points><x>5488.71337890625</x><y>23232.63671875</y></points><points><x>5488.71337890625</x><y>23232.63671875</y></points><points><x>5485.8515625</x><y>23232.63671875</y></points><points><x>5466.53564453125</x><y>23229.060546875</y></points><points><x>5460.09716796875</x><y>23186.8515625</y></points><points><x>5460.09716796875</x><y>23186.8515625</y></points><points><x>5475.8359375</x><y>23136.056640625</y></points><points><x>5476.55126953125</x><y>23113.880859375</y></points><points><x>5475.8359375</x><y>23078.82421875</y></points><points><x>5475.8359375</x><y>23078.82421875</y></points><points><x>5477.2666015625</x><y>23077.39453125</y></points><points><x>5477.98193359375</x><y>23075.962890625</y></points><points><x>5479.4130859375</x><y>23075.248046875</y></points><points><x>5510.17529296875</x><y>23057.36328125</y></points><points><x>5543.083984375</x><y>23064.517578125</y></points><points><x>5543.083984375</x><y>23064.517578125</y></points><points><x>5545.22998046875</x><y>23064.517578125</y></points><points><x>5581.00048828125</x><y>23066.6640625</y></points><points><x>5581.00048828125</x><y>23066.6640625</y></points></segmentation></object><object><name>LSIL</name><difficult>0</difficult><truncated>0</truncated><info>[{"confidence": "0"}, {"action": "CREATE", "cat": "LSIL", "time": "2020-07-23 14:39;33", "who": "admin", "typeOfanno": "PersonManul"}]</info><confidence>0</confidence><bndbox><xmin>13057.9580078125</xmin><ymin>37349.015625</ymin><xmax>13249.6787109375</xmax><ymax>37532.0859375</ymax></bndbox><segmentation><points><x>13149.25390625</x><y>37526.3203125</y></points><points><x>13179.525390625</x><y>37532.0859375</y></points><points><x>13216.5244140625</x><y>37530.1640625</y></points><points><x>13234.783203125</x><y>37521.515625</y></points><points><x>13245.8349609375</x><y>37513.34765625</y></points><points><x>13244.8740234375</x><y>37500.85546875</y></points><points><x>13249.6787109375</x><y>37487.87890625</y></points><points><x>13248.7177734375</x><y>37468.66015625</y></points><points><x>13238.6279296875</x><y>37452.8046875</y></points><points><x>13233.341796875</x><y>37438.38671875</y></points><points><x>13226.134765625</x><y>37421.5703125</y></points><points><x>13217.4853515625</x><y>37389.37890625</y></points><points><x>13208.8359375</x><y>37370.63671875</y></points><points><x>13186.7333984375</x><y>37354.30078125</y></points><points><x>13165.1103515625</x><y>37349.015625</y></points><points><x>13136.7607421875</x><y>37356.703125</y></points><points><x>13110.8134765625</x><y>37370.15625</y></points><points><x>13093.515625</x><y>37376.8828125</y></points><points><x>13079.5810546875</x><y>37386.01171875</y></points><points><x>13065.166015625</x><y>37401.390625</y></points><points><x>13057.9580078125</x><y>37420.12890625</y></points><points><x>13057.9580078125</x><y>37420.12890625</y></points><points><x>13057.9580078125</x><y>37422.53125</y></points><points><x>13057.9580078125</x><y>37444.63671875</y></points><points><x>13072.373046875</x><y>37466.73828125</y></points><points><x>13090.6328125</x><y>37490.76171875</y></points><points><x>13120.904296875</x><y>37515.75</y></points><points><x>13120.904296875</x><y>37515.75</y></points></segmentation></object><object><name>LSIL</name><difficult>0</difficult><truncated>0</truncated><info>[{"confidence": "0"}, {"action": "CREATE", "cat": "LSIL", "time": "2020-07-23 14:39;33", "who": "admin", "typeOfanno": "PersonManul"}]</info><confidence>0</confidence><bndbox><xmin>12458.2802734375</xmin><ymin>37501.50390625</ymin><xmax>12939.927734375</xmax><ymax>38121.07421875</ymax></bndbox><segmentation><points><x>12835.5439453125</x><y>37632.03125</y></points><points><x>12869.6279296875</x><y>37640.5546875</y></points><points><x>12869.6279296875</x><y>37640.5546875</y></points><points><x>12871.7587890625</x><y>37641.6171875</y></points><points><x>12915.4287109375</x><y>37666.1171875</y></points><points><x>12916.494140625</x><y>37666.1171875</y></points><points><x>12929.2763671875</x><y>37711.91796875</y></points><points><x>12934.6015625</x><y>37740.67578125</y></points><points><x>12934.6015625</x><y>37741.7421875</y></points><points><x>12934.6015625</x><y>37742.8046875</y></points><points><x>12934.6015625</x><y>37746.0</y></points><points><x>12938.8623046875</x><y>37801.390625</y></points><points><x>12938.8623046875</x><y>37801.390625</y></points><points><x>12938.8623046875</x><y>37803.51953125</y></points><points><x>12938.8623046875</x><y>37804.5859375</y></points><points><x>12938.8623046875</x><y>37805.6484375</y></points><points><x>12938.8623046875</x><y>37807.78125</y></points><points><x>12939.927734375</x><y>37845.05859375</y></points><points><x>12939.927734375</x><y>37845.05859375</y></points><points><x>12939.927734375</x><y>37847.19140625</y></points><points><x>12939.927734375</x><y>37848.25390625</y></points><points><x>12938.8623046875</x><y>37849.3203125</y></points><points><x>12925.015625</x><y>37862.1015625</y></points><points><x>12925.015625</x><y>37862.1015625</y></points><points><x>12922.884765625</x><y>37863.16796875</y></points><points><x>12921.8203125</x><y>37863.16796875</y></points><points><x>12920.7548828125</x><y>37863.16796875</y></points><points><x>12893.0615234375</x><y>37866.36328125</y></points><points><x>12886.669921875</x><y>37898.31640625</y></points><points><x>12885.60546875</x><y>37898.31640625</y></points><points><x>12884.5400390625</x><y>37900.4453125</y></points><points><x>12884.5400390625</x><y>37901.51171875</y></points><points><x>12866.4326171875</x><y>37927.07421875</y></points><points><x>12866.4326171875</x><y>37927.07421875</y></points><points><x>12866.4326171875</x><y>37929.20703125</y></points><points><x>12865.3671875</x><y>37930.26953125</y></points><points><x>12836.6083984375</x><y>37949.4453125</y></points><points><x>12781.2216796875</x><y>37947.3125</y></points><points><x>12794.0029296875</x><y>37983.52734375</y></points><points><x>12794.0029296875</x><y>37983.52734375</y></points><points><x>12794.0029296875</x><y>37985.66015625</y></points><points><x>12794.0029296875</x><y>37987.7890625</y></points><points><x>12794.0029296875</x><y>37989.91796875</y></points><points><x>12794.0029296875</x><y>37990.984375</y></points><points><x>12796.1337890625</x><y>38031.4609375</y></points><points><x>12770.5703125</x><y>38063.4140625</y></points><points><x>12770.5703125</x><y>38064.48046875</y></points><points><x>12768.439453125</x><y>38066.609375</y></points><points><x>12767.375</x><y>38067.67578125</y></points><points><x>12766.3095703125</x><y>38067.67578125</y></points><points><x>12748.2021484375</x><y>38083.65234375</y></points><points><x>12719.755859375</x><y>38087.921875</y></points><points><x>12677.9521484375</x><y>38107.62109375</y></points><points><x>12677.9521484375</x><y>38107.62109375</y></points><points><x>12675.548828125</x><y>38109.0625</y></points><points><x>12642.39453125</x><y>38121.07421875</y></points><points><x>12641.9140625</x><y>38121.07421875</y></points><points><x>12633.2646484375</x><y>38110.984375</y></points><points><x>12633.2646484375</x><y>38110.50390625</y></points><points><x>12623.1748046875</x><y>38063.89453125</y></points><points><x>12618.849609375</x><y>38019.20703125</y></points><points><x>12599.6298828125</x><y>37991.33984375</y></points><points><x>12599.6298828125</x><y>37991.33984375</y></points><points><x>12594.34375</x><y>37959.625</y></points><points><x>12580.4091796875</x><y>37932.71875</y></points><points><x>12573.2021484375</x><y>37916.86328125</y></points><points><x>12565.033203125</x><y>37897.640625</y></points><points><x>12562.630859375</x><y>37866.890625</y></points><points><x>12556.865234375</x><y>37831.8125</y></points><points><x>12556.865234375</x><y>37831.33203125</y></points><points><x>12556.865234375</x><y>37829.41015625</y></points><points><x>12556.865234375</x><y>37803.4609375</y></points><points><x>12534.828125</x><y>37804.12109375</y></points><points><x>12509.0732421875</x><y>37804.8359375</y></points><points><x>12480.45703125</x><y>37793.390625</y></points><points><x>12463.2880859375</x><y>37754.04296875</y></points><points><x>12466.1494140625</x><y>37723.28125</y></points><points><x>12463.2880859375</x><y>37674.6328125</y></points><points><x>12463.2880859375</x><y>37674.6328125</y></points><points><x>12459.7109375</x><y>37621.69140625</y></points><points><x>12475.44921875</x><y>37593.078125</y></points><points><x>12475.44921875</x><y>37593.078125</y></points><points><x>12463.2880859375</x><y>37548.0078125</y></points><points><x>12463.2880859375</x><y>37547.2890625</y></points><points><x>12463.2880859375</x><y>37545.859375</y></points><points><x>12458.2802734375</x><y>37522.25</y></points><points><x>12458.2802734375</x><y>37522.25</y></points><points><x>12458.9951171875</x><y>37520.10546875</y></points><points><x>12459.7109375</x><y>37520.10546875</y></points><points><x>12484.75</x><y>37507.9453125</y></points><points><x>12521.2353515625</x><y>37501.50390625</y></points><points><x>12521.2353515625</x><y>37501.50390625</y></points><points><x>12524.0966796875</x><y>37501.50390625</y></points><points><x>12525.5283203125</x><y>37501.50390625</y></points><points><x>12573.4599609375</x><y>37501.50390625</y></points><points><x>12573.4599609375</x><y>37501.50390625</y></points><points><x>12576.3212890625</x><y>37501.50390625</y></points><points><x>12577.037109375</x><y>37501.50390625</y></points><points><x>12606.3681640625</x><y>37501.50390625</y></points><points><x>12607.083984375</x><y>37501.50390625</y></points><points><x>12609.23046875</x><y>37501.50390625</y></points><points><x>12672.9013671875</x><y>37523.68359375</y></points><points><x>12672.9013671875</x><y>37523.68359375</y></points><points><x>12715.8251953125</x><y>37543.71484375</y></points><points><x>12715.8251953125</x><y>37543.71484375</y></points><points><x>12717.2568359375</x><y>37545.14453125</y></points><points><x>12717.9716796875</x><y>37545.859375</y></points><points><x>12720.1181640625</x><y>37546.57421875</y></points><points><x>12755.1728515625</x><y>37580.9140625</y></points><points><x>12755.1728515625</x><y>37580.9140625</y></points><points><x>12756.603515625</x><y>37582.34375</y></points><points><x>12798.09765625</x><y>37608.81640625</y></points><points><x>12798.09765625</x><y>37608.81640625</y></points></segmentation></object><object><name>LSIL</name><difficult>0</difficult><truncated>0</truncated><info>[{"confidence": "0"}, {"action": "CREATE", "cat": "LSIL", "time": "2020-07-23 14:39;33", "who": "admin", "typeOfanno": "PersonManul"}]</info><confidence>0</confidence><bndbox><xmin>33938.546875</xmin><ymin>48387.29296875</ymin><xmax>34287.390625</xmax><ymax>48704.90625</ymax></bndbox><segmentation><points><x>34168.2265625</x><y>48456.0078125</y></points><points><x>34210.03125</x><y>48463.6953125</y></points><points><x>34210.03125</x><y>48463.6953125</y></points><points><x>34243.18359375</x><y>48480.9921875</y></points><points><x>34243.18359375</x><y>48480.9921875</y></points><points><x>34245.10546875</x><y>48482.43359375</y></points><points><x>34257.12109375</x><y>48506.4609375</y></points><points><x>34257.12109375</x><y>48532.88671875</y></points><points><x>34257.12109375</x><y>48533.3671875</y></points><points><x>34272.015625</x><y>48558.8359375</y></points><points><x>34281.14453125</x><y>48582.859375</y></points><points><x>34281.625</x><y>48582.859375</y></points><points><x>34281.625</x><y>48585.7421875</y></points><points><x>34276.33984375</x><y>48613.61328125</y></points><points><x>34276.33984375</x><y>48614.09375</y></points><points><x>34276.33984375</x><y>48616.015625</y></points><points><x>34284.02734375</x><y>48649.6484375</y></points><points><x>34284.5078125</x><y>48649.6484375</y></points><points><x>34285.46875</x><y>48651.5703125</y></points><points><x>34287.390625</x><y>48680.40234375</y></points><points><x>34248.953125</x><y>48688.5703125</y></points><points><x>34202.34375</x><y>48704.90625</y></points><points><x>34202.34375</x><y>48704.90625</y></points><points><x>34199.4609375</x><y>48704.90625</y></points><points><x>34132.1875</x><y>48704.42578125</y></points><points><x>34132.1875</x><y>48704.42578125</y></points><points><x>34129.3046875</x><y>48703.9453125</y></points><points><x>34084.6171875</x><y>48687.609375</y></points><points><x>34084.6171875</x><y>48687.609375</y></points><points><x>34080.7734375</x><y>48688.08984375</y></points><points><x>34029.83984375</x><y>48688.08984375</y></points><points><x>34029.359375</x><y>48688.08984375</y></points><points><x>33986.59765625</x><y>48672.234375</y></points><points><x>33971.69921875</x><y>48650.12890625</y></points><points><x>33949.1171875</x><y>48652.05078125</y></points><points><x>33939.02734375</x><y>48622.26171875</y></points><points><x>33938.546875</x><y>48595.3515625</y></points><points><x>33941.4296875</x><y>48573.25</y></points><points><x>33954.8828125</x><y>48561.23828125</y></points><points><x>33949.1171875</x><y>48540.57421875</y></points><points><x>33940.94921875</x><y>48504.5390625</y></points><points><x>33953.44140625</x><y>48484.8359375</y></points><points><x>33970.2578125</x><y>48459.8515625</y></points><points><x>33970.2578125</x><y>48459.8515625</y></points><points><x>33970.73828125</x><y>48457.44921875</y></points><points><x>33973.140625</x><y>48428.6171875</y></points><points><x>33973.140625</x><y>48428.6171875</y></points><points><x>33974.58203125</x><y>48427.17578125</y></points><points><x>33998.609375</x><y>48407.95703125</y></points><points><x>33998.609375</x><y>48407.95703125</y></points><points><x>34001.4921875</x><y>48406.99609375</y></points><points><x>34045.21875</x><y>48395.9453125</y></points><points><x>34045.69921875</x><y>48395.9453125</y></points><points><x>34047.62109375</x><y>48395.46484375</y></points><points><x>34048.1015625</x><y>48395.46484375</y></points><points><x>34050.50390625</x><y>48395.46484375</y></points><points><x>34085.578125</x><y>48387.29296875</y></points><points><x>34085.578125</x><y>48387.29296875</y></points><points><x>34088.9453125</x><y>48387.29296875</y></points><points><x>34121.6171875</x><y>48389.21875</y></points><points><x>34122.09765625</x><y>48389.21875</y></points><points><x>34123.5390625</x><y>48390.1796875</y></points><points><x>34145.64453125</x><y>48413.72265625</y></points><points><x>34156.6953125</x><y>48437.265625</y></points><points><x>34156.6953125</x><y>48437.265625</y></points></segmentation></object><object><name>LSIL</name><difficult>0</difficult><truncated>0</truncated><info>[{"confidence": "0"}, {"action": "CREATE", "cat": "LSIL", "time": "2020-07-23 14:39;33", "who": "admin", "typeOfanno": "PersonManul"}]</info><confidence>0</confidence><bndbox><xmin>36573.16796875</xmin><ymin>46750.4140625</ymin><xmax>36775.26953125</xmax><ymax>47013.7890625</ymax></bndbox><segmentation><points><x>36607.00390625</x><y>46790.65234375</y></points><points><x>36645.41015625</x><y>46764.1328125</y></points><points><x>36645.41015625</x><y>46764.1328125</y></points><points><x>36647.2421875</x><y>46763.21875</y></points><points><x>36696.625</x><y>46750.4140625</y></points><points><x>36742.34765625</x><y>46750.4140625</y></points><points><x>36770.69921875</x><y>46773.27734375</y></points><points><x>36774.35546875</x><y>46810.76953125</y></points><points><x>36774.35546875</x><y>46810.76953125</y></points><points><x>36775.26953125</x><y>46812.6015625</y></points><points><x>36768.87109375</x><y>46861.984375</y></points><points><x>36754.23828125</x><y>46918.68359375</y></points><points><x>36747.8359375</x><y>46961.6640625</y></points><points><x>36747.8359375</x><y>46962.578125</y></points><points><x>36741.43359375</x><y>46996.4140625</y></points><points><x>36730.4609375</x><y>47013.7890625</y></points><points><x>36701.1953125</x><y>47008.3046875</y></points><points><x>36700.28125</x><y>47008.3046875</y></points><points><x>36699.3671875</x><y>47007.390625</y></points><points><x>36698.453125</x><y>47007.390625</y></points><points><x>36696.625</x><y>47006.47265625</y></points><points><x>36658.21484375</x><y>46987.26953125</y></points><points><x>36658.21484375</x><y>46987.26953125</y></points><points><x>36656.38671875</x><y>46985.44140625</y></points><points><x>36628.03515625</x><y>46968.06640625</y></points><points><x>36612.48828125</x><y>46929.65625</y></points><points><x>36611.57421875</x><y>46929.65625</y></points><points><x>36611.57421875</x><y>46927.828125</y></points><points><x>36611.57421875</x><y>46926.0</y></points><points><x>36590.54296875</x><y>46907.70703125</y></points><points><x>36590.54296875</x><y>46907.70703125</y></points><points><x>36573.16796875</x><y>46888.50390625</y></points><points><x>36573.16796875</x><y>46887.58984375</y></points><points><x>36574.99609375</x><y>46830.890625</y></points><points><x>36574.99609375</x><y>46830.890625</y></points></segmentation></object><object><name>LSIL</name><difficult>0</difficult><truncated>0</truncated><info>[{"confidence": "0"}, {"action": "CREATE", "cat": "LSIL", "time": "2020-07-23 14:39;33", "who": "admin", "typeOfanno": "PersonManul"}]</info><confidence>0</confidence><bndbox><xmin>44209.25</xmin><ymin>43601.09375</ymin><xmax>44549.06640625</xmax><ymax>43932.328125</ymax></bndbox><segmentation><points><x>44445.3359375</x><y>43624.703125</y></points><points><x>44480.390625</x><y>43651.890625</y></points><points><x>44480.390625</x><y>43651.890625</y></points><points><x>44481.8203125</x><y>43653.3203125</y></points><points><x>44500.421875</x><y>43677.64453125</y></points><points><x>44500.421875</x><y>43678.359375</y></points><points><x>44500.421875</x><y>43679.7890625</y></points><points><x>44500.421875</x><y>43681.22265625</y></points><points><x>44500.421875</x><y>43682.65234375</y></points><points><x>44496.84375</x><y>43706.26171875</y></points><points><x>44496.84375</x><y>43706.26171875</y></points><points><x>44496.12890625</x><y>43708.40625</y></points><points><x>44495.4140625</x><y>43709.12109375</y></points><points><x>44494.6953125</x><y>43709.8359375</y></points><points><x>44476.8125</x><y>43743.4609375</y></points><points><x>44476.8125</x><y>43744.17578125</y></points><points><x>44476.8125</x><y>43745.60546875</y></points><points><x>44476.8125</x><y>43746.32421875</y></points><points><x>44476.8125</x><y>43747.75390625</y></points><points><x>44521.16796875</x><y>43787.1015625</y></points><points><x>44521.16796875</x><y>43787.1015625</y></points><points><x>44521.8828125</x><y>43789.24609375</y></points><points><x>44521.8828125</x><y>43789.9609375</y></points><points><x>44547.63671875</x><y>43829.30859375</y></points><points><x>44547.63671875</x><y>43829.30859375</y></points><points><x>44549.06640625</x><y>43830.7421875</y></points><points><x>44549.06640625</x><y>43831.45703125</y></points><points><x>44548.3515625</x><y>43849.33984375</y></points><points><x>44531.8984375</x><y>43870.8046875</y></points><points><x>44531.8984375</x><y>43870.8046875</y></points><points><x>44530.46875</x><y>43872.234375</y></points><points><x>44516.16015625</x><y>43894.41015625</y></points><points><x>44516.16015625</x><y>43894.41015625</y></points><points><x>44514.7265625</x><y>43895.84375</y></points><points><x>44489.6875</x><y>43925.890625</y></points><points><x>44488.97265625</x><y>43925.890625</y></points><points><x>44488.2578125</x><y>43927.3203125</y></points><points><x>44487.54296875</x><y>43928.03515625</y></points><points><x>44468.2265625</x><y>43932.328125</y></points><points><x>44468.2265625</x><y>43932.328125</y></points><points><x>44410.99609375</x><y>43905.140625</y></points><points><x>44380.94921875</x><y>43870.0859375</y></points><points><x>44355.91015625</x><y>43825.015625</y></points><points><x>44334.4453125</x><y>43774.9375</y></points><points><x>44334.4453125</x><y>43774.9375</y></points><points><x>44328.0078125</x><y>43752.046875</y></points><points><x>44328.0078125</x><y>43752.046875</y></points><points><x>44325.86328125</x><y>43752.046875</y></points><points><x>44324.4296875</x><y>43752.76171875</y></points><points><x>44302.25390625</x><y>43766.35546875</y></points><points><x>44302.25390625</x><y>43766.35546875</y></points><points><x>44300.10546875</x><y>43767.0703125</y></points><points><x>44271.4921875</x><y>43759.19921875</y></points><points><x>44244.3046875</x><y>43744.17578125</y></points><points><x>44212.11328125</x><y>43727.0078125</y></points><points><x>44212.11328125</x><y>43727.0078125</y></points><points><x>44209.25</x><y>43698.390625</y></points><points><x>44229.28125</x><y>43673.3515625</y></points><points><x>44247.8828125</x><y>43648.3125</y></points><points><x>44290.80859375</x><y>43639.7265625</y></points><points><x>44291.5234375</x><y>43639.7265625</y></points><points><x>44292.953125</x><y>43639.7265625</y></points><points><x>44293.66796875</x><y>43639.01171875</y></points><points><x>44294.3828125</x><y>43638.296875</y></points><points><x>44320.13671875</x><y>43617.55078125</y></points><points><x>44345.89453125</x><y>43601.8125</y></points><points><x>44346.609375</x><y>43601.8125</y></points><points><x>44348.0390625</x><y>43601.8125</y></points><points><x>44395.25390625</x><y>43601.09375</y></points><points><x>44395.97265625</x><y>43601.09375</y></points></segmentation></object><object><name>ASC_US</name><difficult>0</difficult><truncated>0</truncated><info>[{"confidence": "0"}, {"action": "CREATE", "cat": "ASC_US", "time": "2020-07-23 14:39;33", "who": "admin", "typeOfanno": "PersonManul"}]</info><confidence>0</confidence><bndbox><xmin>27718.703125</xmin><ymin>39793.41015625</ymin><xmax>27922.63671875</xmax><ymax>39971.73828125</ymax></bndbox><segmentation><points><x>27740.650390625</x><y>39797.0703125</y></points><points><x>27763.513671875</x><y>39793.41015625</y></points><points><x>27782.716796875</x><y>39805.30078125</y></points><points><x>27782.716796875</x><y>39806.21484375</y></points><points><x>27810.15234375</x><y>39828.16015625</y></points><points><x>27816.5546875</x><y>39833.6484375</y></points><points><x>27844.060546875</x><y>39820.96875</y></points><points><x>27872.890625</x><y>39827.0390625</y></points><points><x>27886.330078125</x><y>39845.6796875</y></points><points><x>27893.916015625</x><y>39862.37109375</y></points><points><x>27906.48828125</x><y>39874.9453125</y></points><points><x>27922.63671875</x><y>39903.15234375</y></points><points><x>27922.63671875</x><y>39904.06640625</y></points><points><x>27922.63671875</x><y>39905.89453125</y></points><points><x>27922.63671875</x><y>39906.80859375</y></points><points><x>27908.919921875</x><y>39934.2421875</y></points><points><x>27908.919921875</x><y>39935.15625</y></points><points><x>27908.00390625</x><y>39936.07421875</y></points><points><x>27907.08984375</x><y>39936.98828125</y></points><points><x>27897.03125</x><y>39968.08203125</y></points><points><x>27897.03125</x><y>39968.99609375</y></points><points><x>27896.115234375</x><y>39969.91015625</y></points><points><x>27850.390625</x><y>39971.73828125</y></points><points><x>27850.390625</x><y>39971.73828125</y></points><points><x>27793.69140625</x><y>39937.90234375</y></points><points><x>27793.69140625</x><y>39937.90234375</y></points><points><x>27745.22265625</x><y>39921.44140625</y></points><points><x>27718.703125</x><y>39887.60546875</y></points><points><x>27718.703125</x><y>39887.60546875</y></points><points><x>27718.703125</x><y>39884.859375</y></points><points><x>27718.703125</x><y>39883.9453125</y></points><points><x>27719.6171875</x><y>39827.24609375</y></points><points><x>27719.6171875</x><y>39827.24609375</y></points></segmentation></object><object><name>LSIL</name><difficult>0</difficult><truncated>0</truncated><info>[{"confidence": "0"}, {"action": "CREATE", "cat": "LSIL", "time": "2020-07-23 14:39;33", "who": "admin", "typeOfanno": "PersonManul"}]</info><confidence>0</confidence><bndbox><xmin>21035.125</xmin><ymin>32565.265625</ymin><xmax>21590.205078125</xmax><ymax>32937.7890625</ymax></bndbox><segmentation><points><x>21492.18359375</x><y>32600.74609375</y></points><points><x>21518.611328125</x><y>32602.66796875</y></points><points><x>21545.0390625</x><y>32617.564453125</y></points><points><x>21545.0390625</x><y>32617.564453125</y></points><points><x>21546.0</x><y>32619.486328125</y></points><points><x>21559.93359375</x><y>32642.55078125</y></points><points><x>21559.93359375</x><y>32642.55078125</y></points><points><x>21559.93359375</x><y>32645.43359375</y></points><points><x>21569.0625</x><y>32671.861328125</y></points><points><x>21569.0625</x><y>32672.341796875</y></points><points><x>21570.025390625</x><y>32674.263671875</y></points><points><x>21570.505859375</x><y>32675.224609375</y></points><points><x>21571.466796875</x><y>32676.185546875</y></points><points><x>21586.841796875</x><y>32691.5625</y></points><points><x>21586.841796875</x><y>32691.5625</y></points><points><x>21588.283203125</x><y>32694.4453125</y></points><points><x>21588.763671875</x><y>32710.30078125</y></points><points><x>21588.763671875</x><y>32710.783203125</y></points><points><x>21588.763671875</x><y>32712.705078125</y></points><points><x>21589.244140625</x><y>32713.185546875</y></points><points><x>21590.205078125</x><y>32716.068359375</y></points><points><x>21588.283203125</x><y>32736.248046875</y></points><points><x>21588.283203125</x><y>32736.248046875</y></points><points><x>21586.841796875</x><y>32737.69140625</y></points><points><x>21586.361328125</x><y>32739.1328125</y></points><points><x>21558.01171875</x><y>32764.599609375</y></points><points><x>21549.84375</x><y>32768.44140625</y></points><points><x>21560.4140625</x><y>32798.234375</y></points><points><x>21567.955078125</x><y>32813.92578125</y></points><points><x>21578.576171875</x><y>32829.53125</y></points><points><x>21580.744140625</x><y>32855.54296875</y></points><points><x>21561.453125</x><y>32891.3125</y></points><points><x>21533.16796875</x><y>32927.05859375</y></points><points><x>21509.560546875</x><y>32937.7890625</y></points><points><x>21475.935546875</x><y>32937.07421875</y></points><points><x>21454.474609375</x><y>32928.48828125</y></points><points><x>21441.67578125</x><y>32902.0625</y></points><points><x>21432.5703125</x><y>32899.67578125</y></points><points><x>21425.634765625</x><y>32898.16015625</y></points><points><x>21424.55078125</x><y>32895.55859375</y></points><points><x>21415.6640625</x><y>32894.69140625</y></points><points><x>21404.390625</x><y>32894.69140625</y></points><points><x>21392.927734375</x><y>32890.0</y></points><points><x>21392.927734375</x><y>32890.0</y></points><points><x>21391.00390625</x><y>32891.44140625</y></points><points><x>21390.5234375</x><y>32891.921875</y></points><points><x>21388.6015625</x><y>32893.36328125</y></points><points><x>21360.732421875</x><y>32907.77734375</y></points><points><x>21360.251953125</x><y>32907.77734375</y></points><points><x>21339.591796875</x><y>32909.21875</y></points><points><x>21339.109375</x><y>32909.21875</y></points><points><x>21337.66796875</x><y>32910.66015625</y></points><points><x>21305.955078125</x><y>32923.15625</y></points><points><x>21305.955078125</x><y>32923.15625</y></points><points><x>21303.072265625</x><y>32924.1171875</y></points><points><x>21252.619140625</x><y>32926.51953125</y></points><points><x>21252.619140625</x><y>32926.51953125</y></points><points><x>21249.736328125</x><y>32927.48046875</y></points><points><x>21216.1015625</x><y>32915.46484375</y></points><points><x>21196.880859375</x><y>32882.3125</y></points><points><x>21180.3515625</x><y>32876.46484375</y></points><points><x>21142.435546875</x><y>32882.90625</y></points><points><x>21141.720703125</x><y>32882.90625</y></points><points><x>21138.859375</x><y>32882.90625</y></points><points><x>21105.951171875</x><y>32865.01953125</y></points><points><x>21105.951171875</x><y>32865.01953125</y></points><points><x>21070.1796875</x><y>32838.55078125</y></points><points><x>21070.1796875</x><y>32838.55078125</y></points><points><x>21036.556640625</x><y>32818.51953125</y></points><points><x>21036.556640625</x><y>32818.51953125</y></points><points><x>21035.125</x><y>32817.0859375</y></points><points><x>21036.556640625</x><y>32778.45703125</y></points><points><x>21036.556640625</x><y>32777.73828125</y></points><points><x>21074.47265625</x><y>32755.5625</y></points><points><x>21075.1875</x><y>32755.5625</y></points><points><x>21077.333984375</x><y>32755.5625</y></points><points><x>21123.8359375</x><y>32747.693359375</y></points><points><x>21124.55078125</x><y>32747.693359375</y></points><points><x>21125.982421875</x><y>32746.26171875</y></points><points><x>21127.412109375</x><y>32745.546875</y></points><points><x>21150.3046875</x><y>32729.80859375</y></points><points><x>21150.3046875</x><y>32729.80859375</y></points><points><x>21188.22265625</x><y>32741.25390625</y></points><points><x>21218.984375</x><y>32724.083984375</y></points><points><x>21247.6015625</x><y>32697.615234375</y></points><points><x>21247.6015625</x><y>32697.615234375</y></points><points><x>21249.74609375</x><y>32697.615234375</y></points><points><x>21275.501953125</x><y>32665.421875</y></points><points><x>21296.962890625</x><y>32644.673828125</y></points><points><x>21296.962890625</x><y>32644.673828125</y></points><points><x>21300.541015625</x><y>32643.958984375</y></points><points><x>21301.255859375</x><y>32643.958984375</y></points><points><x>21304.83203125</x><y>32642.529296875</y></points><points><x>21342.75</x><y>32640.3828125</y></points><points><x>21342.033203125</x><y>32606.04296875</y></points><points><x>21344.1796875</x><y>32582.43359375</y></points><points><x>21344.1796875</x><y>32581.71875</y></points><points><x>21344.896484375</x><y>32580.2890625</y></points><points><x>21346.326171875</x><y>32579.572265625</y></points><points><x>21382.09765625</x><y>32565.265625</y></points><points><x>21382.09765625</x><y>32565.265625</y></points><points><x>21384.2421875</x><y>32565.265625</y></points><points><x>21422.16015625</x><y>32579.572265625</y></points><points><x>21462.9375</x><y>32578.857421875</y></points><points><x>21462.9375</x><y>32578.857421875</y></points></segmentation></object><object><name>LSIL</name><difficult>0</difficult><truncated>0</truncated><info>[{"confidence": "0"}, {"action": "CREATE", "cat": "LSIL", "time": "2020-07-23 14:39;33", "who": "admin", "typeOfanno": "PersonManul"}]</info><confidence>0</confidence><bndbox><xmin>22453.53515625</xmin><ymin>26537.431640625</ymin><xmax>23061.73046875</xmax><ymax>27049.765625</ymax></bndbox><segmentation><points><x>22874.265625</x><y>26698.267578125</y></points><points><x>22910.48046875</x><y>26671.640625</y></points><points><x>22910.48046875</x><y>26671.640625</y></points><points><x>22946.6953125</x><y>26652.466796875</y></points><points><x>22986.10546875</x><y>26669.509765625</y></points><points><x>22986.10546875</x><y>26670.57421875</y></points><points><x>22986.10546875</x><y>26671.640625</y></points><points><x>22987.171875</x><y>26672.705078125</y></points><points><x>23011.669921875</x><y>26721.701171875</y></points><points><x>23011.669921875</x><y>26722.765625</y></points><points><x>23011.669921875</x><y>26723.83203125</y></points><points><x>23011.669921875</x><y>26724.896484375</y></points><points><x>23050.013671875</x><y>26799.45703125</y></points><points><x>23061.73046875</x><y>26835.671875</y></points><points><x>23061.73046875</x><y>26836.736328125</y></points><points><x>23061.73046875</x><y>26837.80078125</y></points><points><x>23061.73046875</x><y>26838.8671875</y></points><points><x>23046.818359375</x><y>26879.341796875</y></points><points><x>23045.75390625</x><y>26879.341796875</y></points><points><x>23009.5390625</x><y>26921.947265625</y></points><points><x>23009.5390625</x><y>26921.947265625</y></points><points><x>23006.34375</x><y>26926.208984375</y></points><points><x>23006.34375</x><y>26927.2734375</y></points><points><x>23005.27734375</x><y>26929.404296875</y></points><points><x>22957.34765625</x><y>26958.162109375</y></points><points><x>22957.34765625</x><y>26958.162109375</y></points><points><x>22955.216796875</x><y>26959.228515625</y></points><points><x>22953.0859375</x><y>26959.228515625</y></points><points><x>22917.9375</x><y>26954.966796875</y></points><points><x>22917.9375</x><y>26954.966796875</y></points><points><x>22915.806640625</x><y>26954.966796875</y></points><points><x>22896.634765625</x><y>26946.4453125</y></points><points><x>22896.634765625</x><y>26946.4453125</y></points><points><x>22894.50390625</x><y>26946.4453125</y></points><points><x>22849.767578125</x><y>26987.986328125</y></points><points><x>22849.767578125</x><y>26989.05078125</y></points><points><x>22849.767578125</x><y>26991.181640625</y></points><points><x>22807.162109375</x><y>27026.33203125</y></points><points><x>22807.162109375</x><y>27026.33203125</y></points><points><x>22805.03125</x><y>27028.4609375</y></points><points><x>22747.513671875</x><y>27039.11328125</y></points><points><x>22747.513671875</x><y>27039.11328125</y></points><points><x>22745.384765625</x><y>27039.11328125</y></points><points><x>22743.25390625</x><y>27039.11328125</y></points><points><x>22708.103515625</x><y>27049.765625</y></points><points><x>22708.103515625</x><y>27049.765625</y></points><points><x>22664.43359375</x><y>27007.158203125</y></points><points><x>22664.43359375</x><y>27007.158203125</y></points><points><x>22622.892578125</x><y>26957.09765625</y></points><points><x>22553.658203125</x><y>26926.208984375</y></points><points><x>22552.59375</x><y>26926.208984375</y></points><points><x>22550.462890625</x><y>26924.078125</y></points><points><x>22482.294921875</x><y>26875.08203125</y></points><points><x>22462.056640625</x><y>26823.955078125</y></points><points><x>22462.056640625</x><y>26823.955078125</y></points><points><x>22453.53515625</x><y>26776.0234375</y></points><points><x>22453.53515625</x><y>26774.958984375</y></points><points><x>22453.53515625</x><y>26773.892578125</y></points><points><x>22483.359375</x><y>26708.919921875</y></points><points><x>22512.119140625</x><y>26643.9453125</y></points><points><x>22512.119140625</x><y>26643.9453125</y></points><points><x>22514.248046875</x><y>26642.880859375</y></points><points><x>22515.314453125</x><y>26641.81640625</y></points><points><x>22515.314453125</x><y>26640.75</y></points><points><x>22516.37890625</x><y>26639.685546875</y></points><points><x>22558.984375</x><y>26569.38671875</y></points><points><x>22558.984375</x><y>26569.38671875</y></points><points><x>22558.984375</x><y>26567.255859375</y></points><points><x>22600.525390625</x><y>26537.431640625</y></points><points><x>22600.525390625</x><y>26537.431640625</y></points><points><x>22603.720703125</x><y>26537.431640625</y></points><points><x>22604.78515625</x><y>26537.431640625</y></points><points><x>22698.517578125</x><y>26542.7578125</y></points><points><x>22698.517578125</x><y>26542.7578125</y></points><points><x>22700.6484375</x><y>26542.7578125</y></points><points><x>22702.779296875</x><y>26543.822265625</y></points><points><x>22705.974609375</x><y>26544.888671875</y></points><points><x>22709.169921875</x><y>26544.888671875</y></points><points><x>22775.20703125</x><y>26562.99609375</y></points><points><x>22775.20703125</x><y>26562.99609375</y></points><points><x>22777.337890625</x><y>26564.060546875</y></points><points><x>22777.337890625</x><y>26565.125</y></points><points><x>22779.46875</x><y>26566.19140625</y></points><points><x>22817.814453125</x><y>26586.427734375</y></points><points><x>22817.814453125</x><y>26587.494140625</y></points><points><x>22817.814453125</x><y>26588.55859375</y></points><points><x>22821.009765625</x><y>26589.623046875</y></points><points><x>22823.138671875</x><y>26591.75390625</y></points><points><x>22827.400390625</x><y>26593.884765625</y></points><points><x>22829.529296875</x><y>26593.884765625</y></points><points><x>22830.595703125</x><y>26593.884765625</y></points><points><x>22831.66015625</x><y>26594.94921875</y></points><points><x>22833.791015625</x><y>26596.015625</y></points><points><x>22857.224609375</x><y>26607.73046875</y></points><points><x>22857.224609375</x><y>26607.73046875</y></points><points><x>22861.484375</x><y>26608.796875</y></points><points><x>22880.65625</x><y>26654.59765625</y></points><points><x>22880.65625</x><y>26654.59765625</y></points></segmentation></object><object><name>LSIL</name><difficult>0</difficult><truncated>0</truncated><info>[{"confidence": "0"}, {"action": "CREATE", "cat": "LSIL", "time": "2020-07-23 14:39;33", "who": "admin", "typeOfanno": "PersonManul"}]</info><confidence>0</confidence><bndbox><xmin>24374.6015625</xmin><ymin>27491.822265625</ymin><xmax>24601.982421875</xmax><ymax>27698.779296875</ymax></bndbox><segmentation><points><x>24427.703125</x><y>27498.62890625</y></points><points><x>24494.419921875</x><y>27491.822265625</y></points><points><x>24550.244140625</x><y>27504.076171875</y></points><points><x>24578.8359375</x><y>27512.244140625</y></points><points><x>24592.453125</x><y>27550.369140625</y></points><points><x>24592.453125</x><y>27551.73046875</y></points><points><x>24592.453125</x><y>27553.091796875</y></points><points><x>24592.453125</x><y>27554.453125</y></points><points><x>24601.982421875</x><y>27618.447265625</y></points><points><x>24591.08984375</x><y>27678.357421875</y></points><points><x>24572.029296875</x><y>27685.1640625</y></points><points><x>24535.265625</x><y>27691.97265625</y></points><points><x>24535.265625</x><y>27691.97265625</y></points><points><x>24532.54296875</x><y>27693.333984375</y></points><points><x>24502.587890625</x><y>27698.779296875</y></points><points><x>24502.587890625</x><y>27698.779296875</y></points><points><x>24499.865234375</x><y>27698.779296875</y></points><points><x>24498.50390625</x><y>27698.779296875</y></points><points><x>24495.78125</x><y>27698.779296875</y></points><points><x>24446.763671875</x><y>27693.333984375</y></points><points><x>24446.763671875</x><y>27693.333984375</y></points><points><x>24444.041015625</x><y>27693.333984375</y></points><points><x>24400.470703125</x><y>27681.080078125</y></points><points><x>24400.470703125</x><y>27681.080078125</y></points><points><x>24374.6015625</x><y>27652.486328125</y></points><points><x>24374.6015625</x><y>27652.486328125</y></points><points><x>24374.6015625</x><y>27649.763671875</y></points><points><x>24374.6015625</x><y>27608.916015625</y></points><points><x>24374.6015625</x><y>27608.916015625</y></points><points><x>24374.6015625</x><y>27606.193359375</y></points><points><x>24374.6015625</x><y>27604.83203125</y></points><points><x>24384.1328125</x><y>27549.0078125</y></points><points><x>24408.640625</x><y>27491.822265625</y></points><points><x>24408.640625</x><y>27491.822265625</y></points></segmentation></object><object><name>LSIL</name><difficult>0</difficult><truncated>0</truncated><info>[{"confidence": "0"}, {"action": "CREATE", "cat": "LSIL", "time": "2020-07-23 14:39;33", "who": "admin", "typeOfanno": "PersonManul"}]</info><confidence>0</confidence><bndbox><xmin>35463.75390625</xmin><ymin>25385.298828125</ymin><xmax>35769.23046875</xmax><ymax>25721.5390625</ymax></bndbox><segmentation><points><x>35597.53515625</x><y>25436.09375</y></points><points><x>35636.1640625</x><y>25414.630859375</y></points><points><x>35670.50390625</x><y>25401.0390625</y></points><points><x>35670.50390625</x><y>25401.0390625</y></points><points><x>35673.3671875</x><y>25401.0390625</y></points><points><x>35704.12890625</x><y>25385.298828125</y></points><points><x>35704.12890625</x><y>25385.298828125</y></points><points><x>35706.2734375</x><y>25385.298828125</y></points><points><x>35752.0625</x><y>25399.607421875</y></points><points><x>35752.0625</x><y>25399.607421875</y></points><points><x>35752.77734375</x><y>25401.75390625</y></points><points><x>35753.4921875</x><y>25402.46875</y></points><points><x>35767.0859375</x><y>25416.77734375</y></points><points><x>35767.0859375</x><y>25417.4921875</y></points><points><x>35767.0859375</x><y>25419.638671875</y></points><points><x>35767.0859375</x><y>25420.353515625</y></points><points><x>35768.515625</x><y>25445.39453125</y></points><points><x>35768.515625</x><y>25445.39453125</y></points><points><x>35769.23046875</x><y>25447.5390625</y></points><points><x>35769.23046875</x><y>25448.970703125</y></points><points><x>35768.515625</x><y>25488.318359375</y></points><points><x>35757.78515625</x><y>25538.396484375</y></points><points><x>35757.78515625</x><y>25539.111328125</y></points><points><x>35756.3515625</x><y>25540.54296875</y></points><points><x>35755.63671875</x><y>25541.2578125</y></points><points><x>35744.90625</x><y>25566.296875</y></points><points><x>35744.90625</x><y>25567.01171875</y></points><points><x>35743.4765625</x><y>25569.875</y></points><points><x>35743.4765625</x><y>25572.01953125</y></points><points><x>35743.4765625</x><y>25573.451171875</y></points><points><x>35729.16796875</x><y>25616.375</y></points><points><x>35729.16796875</x><y>25617.08984375</y></points><points><x>35727.73828125</x><y>25617.806640625</y></points><points><x>35727.0234375</x><y>25618.521484375</y></points><points><x>35727.0234375</x><y>25619.953125</y></points><points><x>35725.58984375</x><y>25622.09765625</y></points><points><x>35706.9921875</x><y>25646.421875</y></points><points><x>35706.9921875</x><y>25646.421875</y></points><points><x>35705.55859375</x><y>25647.853515625</y></points><points><x>35705.55859375</x><y>25648.568359375</y></points><points><x>35704.12890625</x><y>25649.283203125</y></points><points><x>35676.9453125</x><y>25657.869140625</y></points><points><x>35631.15625</x><y>25634.9765625</y></points><points><x>35603.2578125</x><y>25627.822265625</y></points><points><x>35592.52734375</x><y>25652.861328125</y></points><points><x>35592.52734375</x><y>25652.861328125</y></points><points><x>35591.80859375</x><y>25655.0078125</y></points><points><x>35591.80859375</x><y>25656.4375</y></points><points><x>35574.640625</x><y>25688.630859375</y></points><points><x>35574.640625</x><y>25688.630859375</y></points><points><x>35573.2109375</x><y>25691.4921875</y></points><points><x>35571.77734375</x><y>25692.923828125</y></points><points><x>35570.34765625</x><y>25694.35546875</y></points><points><x>35541.015625</x><y>25721.5390625</y></points><points><x>35541.015625</x><y>25721.5390625</y></points><points><x>35504.53125</x><y>25712.240234375</y></points><points><x>35504.53125</x><y>25712.240234375</y></points><points><x>35479.4921875</x><y>25645.70703125</y></points><points><x>35479.4921875</x><y>25645.70703125</y></points><points><x>35478.77734375</x><y>25642.845703125</y></points><points><x>35478.77734375</x><y>25642.130859375</y></points><points><x>35478.77734375</x><y>25639.984375</y></points><points><x>35463.75390625</x><y>25572.01953125</y></points><points><x>35463.75390625</x><y>25571.3046875</y></points><points><x>35463.75390625</x><y>25569.875</y></points><points><x>35463.75390625</x><y>25569.158203125</y></points><points><x>35464.46875</x><y>25567.01171875</y></points><points><x>35465.18359375</x><y>25564.150390625</y></points><points><x>35468.046875</x><y>25557.712890625</y></points><points><x>35488.078125</x><y>25517.650390625</y></points><points><x>35488.078125</x><y>25517.650390625</y></points><points><x>35488.79296875</x><y>25514.787109375</y></points><points><x>35490.22265625</x><y>25513.357421875</y></points><points><x>35522.41796875</x><y>25495.47265625</y></points><points><x>35523.1328125</x><y>25495.47265625</y></points><points><x>35546.0234375</x><y>25491.89453125</y></points><points><x>35546.73828125</x><y>25491.89453125</y></points></segmentation></object><object><name>ASC_US</name><difficult>0</difficult><truncated>0</truncated><info>[{"confidence": "0"}, {"action": "CREATE", "cat": "ASC_US", "time": "2020-07-23 14:39;33", "who": "admin", "typeOfanno": "PersonManul"}]</info><confidence>0</confidence><bndbox><xmin>34401.8984375</xmin><ymin>24086.7265625</ymin><xmax>34748.15234375</xmax><ymax>24354.2890625</ymax></bndbox><segmentation><points><x>34552.84765625</x><y>24163.275390625</y></points><points><x>34575.7421875</x><y>24179.73046875</y></points><points><x>34608.6484375</x><y>24179.73046875</y></points><points><x>34609.3671875</x><y>24179.73046875</y></points><points><x>34611.51171875</x><y>24179.73046875</y></points><points><x>34612.2265625</x><y>24179.73046875</y></points><points><x>34641.55859375</x><y>24191.892578125</y></points><points><x>34641.55859375</x><y>24192.607421875</y></points><points><x>34663.734375</x><y>24216.21484375</y></points><points><x>34683.765625</x><y>24206.916015625</y></points><points><x>34683.765625</x><y>24206.916015625</y></points><points><x>34713.09765625</x><y>24222.654296875</y></points><points><x>34730.26953125</x><y>24246.978515625</y></points><points><x>34730.26953125</x><y>24246.978515625</y></points><points><x>34747.4375</x><y>24275.59375</y></points><points><x>34747.4375</x><y>24275.59375</y></points><points><x>34748.15234375</x><y>24277.740234375</y></points><points><x>34738.85546875</x><y>24324.2421875</y></points><points><x>34738.85546875</x><y>24324.2421875</y></points><points><x>34738.85546875</x><y>24326.388671875</y></points><points><x>34738.85546875</x><y>24327.103515625</y></points><points><x>34720.25390625</x><y>24352.857421875</y></points><points><x>34719.5390625</x><y>24352.857421875</y></points><points><x>34717.390625</x><y>24353.57421875</y></points><points><x>34715.9609375</x><y>24354.2890625</y></points><points><x>34683.05078125</x><y>24351.427734375</y></points><points><x>34682.3359375</x><y>24351.427734375</y></points><points><x>34680.90625</x><y>24351.427734375</y></points><points><x>34657.296875</x><y>24340.6953125</y></points><points><x>34657.296875</x><y>24340.6953125</y></points><points><x>34655.8671875</x><y>24339.265625</y></points><points><x>34655.15234375</x><y>24337.833984375</y></points><points><x>34640.84375</x><y>24315.65625</y></points><points><x>34607.93359375</x><y>24326.388671875</y></points><points><x>34607.93359375</x><y>24326.388671875</y></points><points><x>34606.50390625</x><y>24327.818359375</y></points><points><x>34585.04296875</x><y>24339.98046875</y></points><points><x>34544.98046875</x><y>24317.802734375</y></points><points><x>34544.26171875</x><y>24317.802734375</y></points><points><x>34542.83203125</x><y>24316.373046875</y></points><points><x>34541.40234375</x><y>24314.94140625</y></points><points><x>34519.22265625</x><y>24273.447265625</y></points><points><x>34519.22265625</x><y>24273.447265625</y></points><points><x>34519.22265625</x><y>24270.5859375</y></points><points><x>34518.5078125</x><y>24269.87109375</y></points><points><x>34468.4296875</x><y>24229.09375</y></points><points><x>34468.4296875</x><y>24229.09375</y></points><points><x>34431.23046875</x><y>24177.583984375</y></points><points><x>34401.8984375</x><y>24136.8046875</y></points><points><x>34407.62109375</x><y>24099.60546875</y></points><points><x>34434.8046875</x><y>24093.166015625</y></points><points><x>34435.5234375</x><y>24093.166015625</y></points><points><x>34436.953125</x><y>24093.166015625</y></points><points><x>34437.66796875</x><y>24093.166015625</y></points><points><x>34439.09765625</x><y>24093.166015625</y></points><points><x>34441.24609375</x><y>24093.166015625</y></points><points><x>34491.32421875</x><y>24086.7265625</y></points><points><x>34491.32421875</x><y>24086.7265625</y></points><points><x>34493.46875</x><y>24087.443359375</y></points><points><x>34495.6171875</x><y>24088.158203125</y></points><points><x>34499.91015625</x><y>24089.58984375</y></points><points><x>34539.25390625</x><y>24101.03515625</y></points><points><x>34539.25390625</x><y>24101.03515625</y></points><points><x>34541.40234375</x><y>24102.466796875</y></points><points><x>34542.83203125</x><y>24103.896484375</y></points><points><x>34544.26171875</x><y>24104.61328125</y></points><points><x>34549.26953125</x><y>24131.796875</y></points><points><x>34549.26953125</x><y>24131.796875</y></points></segmentation></object><object><name>LSIL</name><difficult>0</difficult><truncated>0</truncated><info>[{"confidence": "0"}, {"action": "CREATE", "cat": "LSIL", "time": "2020-07-23 14:39;33", "who": "admin", "typeOfanno": "PersonManul"}]</info><confidence>0</confidence><bndbox><xmin>33936.94140625</xmin><ymin>22877.83203125</ymin><xmax>34275.65625</xmax><ymax>23136.662109375</ymax></bndbox><segmentation><points><x>34259.6796875</x><y>22969.43359375</y></points><points><x>34275.65625</x><y>23004.583984375</y></points><points><x>34275.65625</x><y>23004.583984375</y></points><points><x>34275.65625</x><y>23007.779296875</y></points><points><x>34275.65625</x><y>23009.91015625</y></points><points><x>34275.65625</x><y>23012.041015625</y></points><points><x>34262.875</x><y>23061.037109375</y></points><points><x>34262.875</x><y>23061.037109375</y></points><points><x>34259.6796875</x><y>23061.037109375</y></points><points><x>34257.55078125</x><y>23062.1015625</y></points><points><x>34237.3125</x><y>23100.447265625</y></points><points><x>34236.24609375</x><y>23100.447265625</y></points><points><x>34235.18359375</x><y>23103.642578125</y></points><points><x>34235.18359375</x><y>23104.70703125</y></points><points><x>34233.05078125</x><y>23107.90234375</y></points><points><x>34231.984375</x><y>23108.96875</y></points><points><x>34230.921875</x><y>23112.1640625</y></points><points><x>34217.07421875</x><y>23135.595703125</y></points><points><x>34217.07421875</x><y>23136.662109375</y></points><points><x>34188.31640625</x><y>23131.3359375</y></points><points><x>34188.31640625</x><y>23131.3359375</y></points><points><x>34186.18359375</x><y>23129.205078125</y></points><points><x>34155.296875</x><y>23113.228515625</y></points><points><x>34155.296875</x><y>23113.228515625</y></points><points><x>34118.015625</x><y>23100.447265625</y></points><points><x>34118.015625</x><y>23100.447265625</y></points><points><x>34118.015625</x><y>23097.251953125</y></points><points><x>34114.8203125</x><y>23061.037109375</y></points><points><x>34080.73828125</x><y>23041.86328125</y></points><points><x>34038.12890625</x><y>23013.10546875</y></points><points><x>34038.12890625</x><y>23013.10546875</y></points><points><x>33983.80859375</x><y>23015.236328125</y></points><points><x>33940.13671875</x><y>23009.91015625</y></points><points><x>33936.94140625</x><y>22964.109375</y></points><points><x>33936.94140625</x><y>22964.109375</y></points><points><x>33975.2890625</x><y>22902.330078125</y></points><points><x>33975.2890625</x><y>22902.330078125</y></points><points><x>33977.41796875</x><y>22900.201171875</y></points><points><x>34030.67578125</x><y>22877.83203125</y></points><points><x>34030.67578125</x><y>22877.83203125</y></points><points><x>34034.93359375</x><y>22877.83203125</y></points><points><x>34036.0</x><y>22877.83203125</y></points><points><x>34040.26171875</x><y>22877.83203125</y></points><points><x>34073.28125</x><y>22877.83203125</y></points><points><x>34073.28125</x><y>22877.83203125</y></points><points><x>34076.4765625</x><y>22877.83203125</y></points><points><x>34077.5390625</x><y>22877.83203125</y></points><points><x>34079.671875</x><y>22877.83203125</y></points><points><x>34130.796875</x><y>22877.83203125</y></points><points><x>34131.86328125</x><y>22877.83203125</y></points><points><x>34132.9296875</x><y>22877.83203125</y></points><points><x>34187.25</x><y>22914.046875</y></points><points><x>34187.25</x><y>22914.046875</y></points></segmentation></object><object><name>LSIL</name><difficult>0</difficult><truncated>0</truncated><info>[{"confidence": "0"}, {"action": "CREATE", "cat": "LSIL", "time": "2020-07-23 14:39;33", "who": "admin", "typeOfanno": "PersonManul"}]</info><confidence>0</confidence><bndbox><xmin>42705.84765625</xmin><ymin>24409.951171875</ymin><xmax>42933.34765625</xmax><ymax>24604.541015625</ymax></bndbox><segmentation><points><x>42781.68359375</x><y>24432.84375</y></points><points><x>42799.56640625</x><y>24420.68359375</y></points><points><x>42833.90625</x><y>24412.8125</y></points><points><x>42834.62109375</x><y>24412.8125</y></points><points><x>42836.0546875</x><y>24412.8125</y></points><points><x>42877.546875</x><y>24409.951171875</y></points><points><x>42877.546875</x><y>24409.951171875</y></points><points><x>42879.69140625</x><y>24409.951171875</y></points><points><x>42880.40625</x><y>24409.951171875</y></points><points><x>42899.72265625</x><y>24417.10546875</y></points><points><x>42899.72265625</x><y>24417.10546875</y></points><points><x>42900.4375</x><y>24419.251953125</y></points><points><x>42900.4375</x><y>24420.68359375</y></points><points><x>42900.4375</x><y>24445.72265625</y></points><points><x>42900.4375</x><y>24446.4375</y></points><points><x>42900.4375</x><y>24447.8671875</y></points><points><x>42900.4375</x><y>24448.583984375</y></points><points><x>42900.4375</x><y>24475.76953125</y></points><points><x>42900.4375</x><y>24476.484375</y></points><points><x>42900.4375</x><y>24477.916015625</y></points><points><x>42900.4375</x><y>24478.630859375</y></points><points><x>42901.87109375</x><y>24480.060546875</y></points><points><x>42903.30078125</x><y>24482.20703125</y></points><points><x>42904.73046875</x><y>24482.923828125</y></points><points><x>42928.33984375</x><y>24513.685546875</y></points><points><x>42928.33984375</x><y>24513.685546875</y></points><points><x>42929.0546875</x><y>24516.546875</y></points><points><x>42929.0546875</x><y>24517.26171875</y></points><points><x>42929.76953125</x><y>24518.693359375</y></points><points><x>42933.34765625</x><y>24550.171875</y></points><points><x>42933.34765625</x><y>24550.171875</y></points><points><x>42933.34765625</x><y>24552.31640625</y></points><points><x>42933.34765625</x><y>24554.462890625</y></points><points><x>42933.34765625</x><y>24555.1796875</y></points><points><x>42932.6328125</x><y>24556.609375</y></points><points><x>42917.609375</x><y>24579.501953125</y></points><points><x>42916.89453125</x><y>24579.501953125</y></points><points><x>42916.1796875</x><y>24581.6484375</y></points><points><x>42914.74609375</x><y>24582.36328125</y></points><points><x>42914.03125</x><y>24583.080078125</y></points><points><x>42912.6015625</x><y>24585.2265625</y></points><points><x>42888.27734375</x><y>24601.6796875</y></points><points><x>42888.27734375</x><y>24601.6796875</y></points><points><x>42886.1328125</x><y>24602.396484375</y></points><points><x>42863.953125</x><y>24604.541015625</y></points><points><x>42863.953125</x><y>24604.541015625</y></points><points><x>42843.921875</x><y>24597.38671875</y></points><points><x>42843.20703125</x><y>24597.38671875</y></points><points><x>42841.77734375</x><y>24597.38671875</y></points><points><x>42841.0625</x><y>24597.38671875</y></points><points><x>42816.01953125</x><y>24602.396484375</y></points><points><x>42816.01953125</x><y>24602.396484375</y></points><points><x>42789.55078125</x><y>24597.38671875</y></points><points><x>42768.08984375</x><y>24562.33203125</y></points><points><x>42763.08203125</x><y>24541.5859375</y></points><points><x>42754.9765625</x><y>24539.689453125</y></points><points><x>42732.3203125</x><y>24535.146484375</y></points><points><x>42719.44140625</x><y>24512.970703125</y></points><points><x>42705.84765625</x><y>24487.21484375</y></points><points><x>42727.3125</x><y>24456.453125</y></points><points><x>42727.3125</x><y>24456.453125</y></points></segmentation></object><object><name>BOX_SCREEN</name><difficult>0</difficult><truncated>0</truncated><info>[{"confidence": "0"}, {"action": "CREATE", "cat": "BOX_SCREEN", "time": "2020-07-23 14:39;33", "who": "admin", "typeOfanno": "PersonManul"}]</info><confidence>0</confidence><bndbox><xmin>10983.793457031246</xmin><ymin>16549.0322265625</ymin><xmax>13031.793457031246</xmax><ymax>18597.0322265625</ymax></bndbox><segmentation><points><x>10983.793457031246</x><y>18597.0322265625</y></points><points><x>10983.793457031246</x><y>16549.0322265625</y></points><points><x>13031.793457031246</x><y>16549.0322265625</y></points><points><x>13031.793457031246</x><y>18597.0322265625</y></points></segmentation></object><object><name>BOX_SCREEN</name><difficult>0</difficult><truncated>0</truncated><info>[{"confidence": "0"}, {"action": "CREATE", "cat": "BOX_SCREEN", "time": "2020-07-23 14:39;33", "who": "admin", "typeOfanno": "PersonManul"}]</info><confidence>0</confidence><bndbox><xmin>6225.622070312498</xmin><ymin>39473.787109375</ymin><xmax>8273.622070312498</xmax><ymax>41521.787109375</ymax></bndbox><segmentation><points><x>6225.622070312498</x><y>41521.787109375</y></points><points><x>6225.622070312498</x><y>39473.787109375</y></points><points><x>8273.622070312498</x><y>39473.787109375</y></points><points><x>8273.622070312498</x><y>41521.787109375</y></points></segmentation></object><object><name>BOX_SCREEN</name><difficult>0</difficult><truncated>0</truncated><info>[{"confidence": "0"}, {"action": "CREATE", "cat": "BOX_SCREEN", "time": "2020-07-23 14:39;33", "who": "admin", "typeOfanno": "PersonManul"}]</info><confidence>0</confidence><bndbox><xmin>25382.336914062496</xmin><ymin>43028.556640624985</ymin><xmax>27430.336914062496</xmax><ymax>45076.556640624985</ymax></bndbox><segmentation><points><x>25382.336914062496</x><y>45076.556640624985</y></points><points><x>25382.336914062496</x><y>43028.556640624985</y></points><points><x>27430.336914062496</x><y>43028.556640624985</y></points><points><x>27430.336914062496</x><y>45076.556640624985</y></points></segmentation></object></annotation>
