# Supplementary material for: Artificial intelligence enables precision diagnosis of cervical cytology grades and cervical cancer
Source: Nat Commun. 2024 May 22;15:4369. doi: 10.1038/s41467-024-48705-3 (PMC11111770; doi:10.1038/s41467-024-48705-3)
Supplement: Supplementary file 4 — Source Data [file 41467_2024_48705_MOESM4_ESM.zip › Source Data/Table S1.Average precision in the patch-level detection and classification./ground_truth_126/Z_H_2018_06_12_16_52_09.tif.xml]

<?xml version="1.0"?><annotation><folder>med</folder><filename>/datasets/Review/label-check/tif-tiff/Z_H_2018_06_12_16_52_09.tif</filename><size><width>55822</width><height>55290</height></size><mpp>0.248447</mpp><object><name>AREA</name><difficult>0</difficult><truncated>0</truncated><info>[{"confidence": "0"}, {"action": "CREATE", "cat": "AREA", "time": "2020-07-23 14:52;49", "who": "admin", "typeOfanno": "PersonManul"}]</info><confidence>0</confidence><bndbox><xmin>5342.162897832817</xmin><ymin>33776.76540928793</ymin><xmax>9438.162897832817</xmax><ymax>37872.76540928793</ymax></bndbox><segmentation><points><x>5342.162897832817</x><y>33776.76540928793</y></points><points><x>9438.162897832817</x><y>33776.76540928793</y></points><points><x>9438.162897832817</x><y>37872.76540928793</y></points><points><x>5342.162897832817</x><y>37872.76540928793</y></points></segmentation></object><object><name>HSIL</name><difficult>0</difficult><truncated>0</truncated><info>[{"confidence": "0"}, {"action": "CREATE", "cat": "HSIL", "time": "2020-07-23 14:52;49", "who": "admin", "typeOfanno": "PersonManul"}]</info><confidence>0</confidence><bndbox><xmin>3139.960752142235</xmin><ymin>35081.61404366567</ymin><xmax>3464.0150762875587</xmax><ymax>35462.07372798646</ymax></bndbox><segmentation><points><x>3139.960752142235</x><y>35081.61404366567</y></points><points><x>3464.0150762875587</x><y>35081.61404366567</y></points><points><x>3464.0150762875587</x><y>35462.07372798646</y></points><points><x>3139.960752142235</x><y>35462.07372798646</y></points></segmentation></object><object><name>AREA</name><difficult>0</difficult><truncated>0</truncated><info>[{"confidence": "0"}, {"action": "CREATE", "cat": "AREA", "time": "2020-07-23 14:52;49", "who": "admin", "typeOfanno": "PersonManul"}]</info><confidence>0</confidence><bndbox><xmin>3235.0</xmin><ymin>29206.0</ymin><xmax>7331.0</xmax><ymax>33302.0</ymax></bndbox><segmentation><points><x>3235.0</x><y>29206.0</y></points><points><x>7331.0</x><y>29206.0</y></points><points><x>7331.0</x><y>33302.0</y></points><points><x>3235.0</x><y>33302.0</y></points></segmentation></object><object><name>HSIL</name><difficult>0</difficult><truncated>0</truncated><info>[{"confidence": "0"}, {"action": "CREATE", "cat": "HSIL", "time": "2020-07-23 14:52;49", "who": "admin", "typeOfanno": "PersonManul"}]</info><confidence>0</confidence><bndbox><xmin>3444.526468805403</xmin><ymin>30507.86258396985</ymin><xmax>3580.2356412191916</xmax><ymax>30657.541818249763</ymax></bndbox><segmentation><points><x>3444.526468805403</x><y>30507.86258396985</y></points><points><x>3580.2356412191916</x><y>30507.86258396985</y></points><points><x>3580.2356412191916</x><y>30657.541818249763</y></points><points><x>3444.526468805403</x><y>30657.541818249763</y></points></segmentation></object><object><name>HSIL</name><difficult>0</difficult><truncated>0</truncated><info>[{"confidence": "0"}, {"action": "CREATE", "cat": "HSIL", "time": "2020-07-23 14:52;49", "who": "admin", "typeOfanno": "PersonManul"}]</info><confidence>0</confidence><bndbox><xmin>3960.219860753031</xmin><ymin>31224.500356541368</ymin><xmax>4069.984632558301</xmax><ymax>31342.7469516225</ymax></bndbox><segmentation><points><x>3960.219860753031</x><y>31224.500356541368</y></points><points><x>4069.984632558301</x><y>31224.500356541368</y></points><points><x>4069.984632558301</x><y>31342.7469516225</y></points><points><x>3960.219860753031</x><y>31342.7469516225</y></points></segmentation></object><object><name>AREA</name><difficult>0</difficult><truncated>0</truncated><info>[{"confidence": "0"}, {"action": "CREATE", "cat": "AREA", "time": "2020-07-23 14:52;49", "who": "admin", "typeOfanno": "PersonManul"}]</info><confidence>0</confidence><bndbox><xmin>7828.0</xmin><ymin>15422.0</ymin><xmax>11924.0</xmax><ymax>19518.0</ymax></bndbox><segmentation><points><x>7828.0</x><y>15422.0</y></points><points><x>11924.0</x><y>15422.0</y></points><points><x>11924.0</x><y>19518.0</y></points><points><x>7828.0</x><y>19518.0</y></points></segmentation></object><object><name>ASC_H</name><difficult>0</difficult><truncated>0</truncated><info>[{"confidence": "0"}, {"action": "CREATE", "cat": "ASC_H", "time": "2020-07-23 14:52;49", "who": "admin", "typeOfanno": "PersonManul"}]</info><confidence>0</confidence><bndbox><xmin>10137.997894072547</xmin><ymin>16345.031540955146</ymin><xmax>10400.43548484333</xmax><ymax>16513.621414712154</ymax></bndbox><segmentation><points><x>10137.997894072547</x><y>16345.031540955146</y></points><points><x>10400.43548484333</x><y>16345.031540955146</y></points><points><x>10400.43548484333</x><y>16513.621414712154</y></points><points><x>10137.997894072547</x><y>16513.621414712154</y></points></segmentation></object><object><name>AREA</name><difficult>0</difficult><truncated>0</truncated><info>[{"confidence": "0"}, {"action": "CREATE", "cat": "AREA", "time": "2020-07-23 14:52;49", "who": "admin", "typeOfanno": "PersonManul"}]</info><confidence>0</confidence><bndbox><xmin>9368.0</xmin><ymin>26474.0</ymin><xmax>13464.0</xmax><ymax>30570.0</ymax></bndbox><segmentation><points><x>9368.0</x><y>26474.0</y></points><points><x>13464.0</x><y>26474.0</y></points><points><x>13464.0</x><y>30570.0</y></points><points><x>9368.0</x><y>30570.0</y></points></segmentation></object><object><name>HSIL</name><difficult>0</difficult><truncated>0</truncated><info>[{"confidence": "0"}, {"action": "CREATE", "cat": "HSIL", "time": "2020-07-23 14:52;49", "who": "admin", "typeOfanno": "PersonManul"}]</info><confidence>0</confidence><bndbox><xmin>11261.021263830968</xmin><ymin>26616.936136270844</ymin><xmax>11383.758235940497</xmax><ymax>26847.44215706191</ymax></bndbox><segmentation><points><x>11261.021263830968</x><y>26616.936136270844</y></points><points><x>11383.758235940497</x><y>26616.936136270844</y></points><points><x>11383.758235940497</x><y>26847.44215706191</y></points><points><x>11261.021263830968</x><y>26847.44215706191</y></points></segmentation></object><object><name>AREA</name><difficult>0</difficult><truncated>0</truncated><info>[{"confidence": "0"}, {"action": "CREATE", "cat": "AREA", "time": "2020-07-23 14:52;49", "who": "admin", "typeOfanno": "PersonManul"}]</info><confidence>0</confidence><bndbox><xmin>15183.0</xmin><ymin>25403.0</ymin><xmax>19279.0</xmax><ymax>29499.0</ymax></bndbox><segmentation><points><x>15183.0</x><y>25403.0</y></points><points><x>19279.0</x><y>25403.0</y></points><points><x>19279.0</x><y>29499.0</y></points><points><x>15183.0</x><y>29499.0</y></points></segmentation></object><object><name>HSIL</name><difficult>0</difficult><truncated>0</truncated><info>[{"confidence": "0"}, {"action": "CREATE", "cat": "HSIL", "time": "2020-07-23 14:52;49", "who": "admin", "typeOfanno": "PersonManul"}]</info><confidence>0</confidence><bndbox><xmin>18648.76124140472</xmin><ymin>26178.876552523463</ymin><xmax>18830.870976445283</xmax><ymax>26488.213636701952</ymax></bndbox><segmentation><points><x>18648.76124140472</x><y>26178.876552523463</y></points><points><x>18830.870976445283</x><y>26178.876552523463</y></points><points><x>18830.870976445283</x><y>26488.213636701952</y></points><points><x>18648.76124140472</x><y>26488.213636701952</y></points></segmentation></object><object><name>AREA</name><difficult>0</difficult><truncated>0</truncated><info>[{"confidence": "0"}, {"action": "CREATE", "cat": "AREA", "time": "2020-07-23 14:52;49", "who": "admin", "typeOfanno": "PersonManul"}]</info><confidence>0</confidence><bndbox><xmin>25730.0</xmin><ymin>3037.0</ymin><xmax>29826.0</xmax><ymax>7133.0</ymax></bndbox><segmentation><points><x>25730.0</x><y>3037.0</y></points><points><x>29826.0</x><y>3037.0</y></points><points><x>29826.0</x><y>7133.0</y></points><points><x>25730.0</x><y>7133.0</y></points></segmentation></object><object><name>MET</name><difficult>0</difficult><truncated>0</truncated><info>[{"confidence": "0"}, {"action": "CREATE", "cat": "MET", "time": "2020-07-23 14:52;49", "who": "admin", "typeOfanno": "PersonManul"}]</info><confidence>0</confidence><bndbox><xmin>25854.61471960465</xmin><ymin>3149.0352243011903</ymin><xmax>26009.283261693898</xmax><ymax>3389.020929929986</ymax></bndbox><segmentation><points><x>25854.61471960465</x><y>3149.0352243011903</y></points><points><x>26009.283261693898</x><y>3149.0352243011903</y></points><points><x>26009.283261693898</x><y>3389.020929929986</y></points><points><x>25854.61471960465</x><y>3389.020929929986</y></points></segmentation></object><object><name>NONE</name><difficult>0</difficult><truncated>0</truncated><info>[{"confidence": "0"}, {"action": "CREATE", "cat": "NONE", "time": "2020-07-23 14:52;49", "who": "admin", "typeOfanno": "PersonManul"}]</info><confidence>0</confidence><bndbox><xmin>28934.175556485035</xmin><ymin>5776.658986244184</ymin><xmax>29044.93818985217</xmax><ymax>5935.817905361826</ymax></bndbox><segmentation><points><x>28934.175556485035</x><y>5776.658986244184</y></points><points><x>29044.93818985217</x><y>5776.658986244184</y></points><points><x>29044.93818985217</x><y>5935.817905361826</y></points><points><x>28934.175556485035</x><y>5935.817905361826</y></points></segmentation></object><object><name>AREA</name><difficult>0</difficult><truncated>0</truncated><info>[{"confidence": "0"}, {"action": "CREATE", "cat": "AREA", "time": "2020-07-23 14:52;49", "who": "admin", "typeOfanno": "PersonManul"}]</info><confidence>0</confidence><bndbox><xmin>19304.16286658972</xmin><ymin>23687.255615682974</ymin><xmax>23400.16286658972</xmax><ymax>27783.255615682974</ymax></bndbox><segmentation><points><x>19304.16286658972</x><y>23687.255615682974</y></points><points><x>23400.16286658972</x><y>23687.255615682974</y></points><points><x>23400.16286658972</x><y>27783.255615682974</y></points><points><x>19304.16286658972</x><y>27783.255615682974</y></points></segmentation></object><object><name>HSIL</name><difficult>0</difficult><truncated>0</truncated><info>[{"confidence": "0"}, {"action": "CREATE", "cat": "HSIL", "time": "2020-07-23 14:52;49", "who": "admin", "typeOfanno": "PersonManul"}]</info><confidence>0</confidence><bndbox><xmin>26125.162284820002</xmin><ymin>26110.131719836765</ymin><xmax>26511.439056377072</xmax><ymax>26608.577323134446</ymax></bndbox><segmentation><points><x>26125.162284820002</x><y>26110.131719836765</y></points><points><x>26511.439056377072</x><y>26110.131719836765</y></points><points><x>26511.439056377072</x><y>26608.577323134446</y></points><points><x>26125.162284820002</x><y>26608.577323134446</y></points></segmentation></object><object><name>HSIL</name><difficult>0</difficult><truncated>0</truncated><info>[{"confidence": "0"}, {"action": "CREATE", "cat": "HSIL", "time": "2020-07-23 14:52;49", "who": "admin", "typeOfanno": "PersonManul"}]</info><confidence>0</confidence><bndbox><xmin>26107.298256618364</xmin><ymin>27828.7521227537</ymin><xmax>26486.88946866772</xmax><ymax>28327.19772605138</ymax></bndbox><segmentation><points><x>26107.298256618364</x><y>27828.7521227537</y></points><points><x>26486.88946866772</x><y>27828.7521227537</y></points><points><x>26486.88946866772</x><y>28327.19772605138</y></points><points><x>26107.298256618364</x><y>28327.19772605138</y></points></segmentation></object><object><name>AREA</name><difficult>0</difficult><truncated>0</truncated><info>[{"confidence": "0"}, {"action": "CREATE", "cat": "AREA", "time": "2020-07-23 14:52;49", "who": "admin", "typeOfanno": "PersonManul"}]</info><confidence>0</confidence><bndbox><xmin>28765.0</xmin><ymin>41414.0</ymin><xmax>32861.0</xmax><ymax>45510.0</ymax></bndbox><segmentation><points><x>28765.0</x><y>41414.0</y></points><points><x>32861.0</x><y>41414.0</y></points><points><x>32861.0</x><y>45510.0</y></points><points><x>28765.0</x><y>45510.0</y></points></segmentation></object><object><name>HSIL</name><difficult>0</difficult><truncated>0</truncated><info>[{"confidence": "0"}, {"action": "CREATE", "cat": "HSIL", "time": "2020-07-23 14:52;49", "who": "admin", "typeOfanno": "PersonManul"}]</info><confidence>0</confidence><bndbox><xmin>29719.89712026483</xmin><ymin>41799.041786370006</ymin><xmax>29925.45660200925</xmax><ymax>41983.64617531523</ymax></bndbox><segmentation><points><x>29719.89712026483</x><y>41799.041786370006</y></points><points><x>29925.45660200925</x><y>41799.041786370006</y></points><points><x>29925.45660200925</x><y>41983.64617531523</y></points><points><x>29719.89712026483</x><y>41983.64617531523</y></points></segmentation></object><object><name>AREA</name><difficult>0</difficult><truncated>0</truncated><info>[{"confidence": "0"}, {"action": "CREATE", "cat": "AREA", "time": "2020-07-23 14:52;49", "who": "admin", "typeOfanno": "PersonManul"}]</info><confidence>0</confidence><bndbox><xmin>29970.0</xmin><ymin>24949.0</ymin><xmax>34066.0</xmax><ymax>29045.0</ymax></bndbox><segmentation><points><x>29970.0</x><y>24949.0</y></points><points><x>34066.0</x><y>24949.0</y></points><points><x>34066.0</x><y>29045.0</y></points><points><x>29970.0</x><y>29045.0</y></points></segmentation></object><object><name>AREA</name><difficult>0</difficult><truncated>0</truncated><info>[{"confidence": "0"}, {"action": "CREATE", "cat": "AREA", "time": "2020-07-23 14:52;49", "who": "admin", "typeOfanno": "PersonManul"}]</info><confidence>0</confidence><bndbox><xmin>30566.770699690376</xmin><ymin>28552.640866873076</ymin><xmax>34662.77069969038</xmax><ymax>32648.640866873084</ymax></bndbox><segmentation><points><x>30566.770699690376</x><y>28552.640866873076</y></points><points><x>34662.77069969038</x><y>28552.640866873076</y></points><points><x>34662.77069969038</x><y>32648.640866873084</y></points><points><x>30566.770699690376</x><y>32648.640866873084</y></points></segmentation></object><object><name>AREA</name><difficult>0</difficult><truncated>0</truncated><info>[{"confidence": "0"}, {"action": "CREATE", "cat": "AREA", "time": "2020-07-23 14:52;49", "who": "admin", "typeOfanno": "PersonManul"}]</info><confidence>0</confidence><bndbox><xmin>43077.0</xmin><ymin>32334.0</ymin><xmax>47173.0</xmax><ymax>36430.0</ymax></bndbox><segmentation><points><x>43077.0</x><y>32334.0</y></points><points><x>47173.0</x><y>32334.0</y></points><points><x>47173.0</x><y>36430.0</y></points><points><x>43077.0</x><y>36430.0</y></points></segmentation></object><object><name>HSIL</name><difficult>0</difficult><truncated>0</truncated><info>[{"confidence": "0"}, {"action": "CREATE", "cat": "HSIL", "time": "2020-07-23 14:52;49", "who": "admin", "typeOfanno": "PersonManul"}]</info><confidence>0</confidence><bndbox><xmin>44170.842626306454</xmin><ymin>33858.6763854406</ymin><xmax>44380.39355429833</xmax><ymax>34040.78612048116</ymax></bndbox><segmentation><points><x>44170.842626306454</x><y>33858.6763854406</y></points><points><x>44380.39355429833</x><y>33858.6763854406</y></points><points><x>44380.39355429833</x><y>34040.78612048116</y></points><points><x>44170.842626306454</x><y>34040.78612048116</y></points></segmentation></object><object><name>AREA</name><difficult>0</difficult><truncated>0</truncated><info>[{"confidence": "0"}, {"action": "CREATE", "cat": "AREA", "time": "2020-07-23 14:52;49", "who": "admin", "typeOfanno": "PersonManul"}]</info><confidence>0</confidence><bndbox><xmin>45831.69609907112</xmin><ymin>41346.710439628514</ymin><xmax>49927.69609907112</xmax><ymax>45442.710439628514</ymax></bndbox><segmentation><points><x>45831.69609907112</x><y>41346.710439628514</y></points><points><x>49927.69609907112</x><y>41346.710439628514</y></points><points><x>49927.69609907112</x><y>45442.710439628514</y></points><points><x>45831.69609907112</x><y>45442.710439628514</y></points></segmentation></object><object><name>HSIL</name><difficult>0</difficult><truncated>0</truncated><info>[{"confidence": "0"}, {"action": "CREATE", "cat": "HSIL", "time": "2020-07-23 14:52;49", "who": "admin", "typeOfanno": "PersonManul"}]</info><confidence>0</confidence><bndbox><xmin>44751.12822085643</xmin><ymin>43474.6528507487</ymin><xmax>44988.12034179963</xmax><ymax>43583.488980023874</ymax></bndbox><segmentation><points><x>44751.12822085643</x><y>43474.6528507487</y></points><points><x>44988.12034179963</x><y>43474.6528507487</y></points><points><x>44988.12034179963</x><y>43583.488980023874</y></points><points><x>44751.12822085643</x><y>43583.488980023874</y></points></segmentation></object><object><name>AREA</name><difficult>0</difficult><truncated>0</truncated><info>[{"confidence": "0"}, {"action": "CREATE", "cat": "AREA", "time": "2020-07-23 14:52;49", "who": "admin", "typeOfanno": "PersonManul"}]</info><confidence>0</confidence><bndbox><xmin>49452.0</xmin><ymin>17448.0</ymin><xmax>53548.0</xmax><ymax>21544.0</ymax></bndbox><segmentation><points><x>49452.0</x><y>17448.0</y></points><points><x>53548.0</x><y>17448.0</y></points><points><x>53548.0</x><y>21544.0</y></points><points><x>49452.0</x><y>21544.0</y></points></segmentation></object><object><name>HSIL</name><difficult>0</difficult><truncated>0</truncated><info>[{"confidence": "0"}, {"action": "CREATE", "cat": "HSIL", "time": "2020-07-23 14:52;49", "who": "admin", "typeOfanno": "PersonManul"}]</info><confidence>0</confidence><bndbox><xmin>52758.554418768384</xmin><ymin>18010.03410999205</ymin><xmax>52938.16949990428</xmax><ymax>18222.578622669527</ymax></bndbox><segmentation><points><x>52758.554418768384</x><y>18010.03410999205</y></points><points><x>52938.16949990428</x><y>18010.03410999205</y></points><points><x>52938.16949990428</x><y>18222.578622669527</y></points><points><x>52758.554418768384</x><y>18222.578622669527</y></points></segmentation></object><object><name>HSIL</name><difficult>0</difficult><truncated>0</truncated><info>[{"confidence": "0"}, {"action": "CREATE", "cat": "HSIL", "time": "2020-07-23 14:52;49", "who": "admin", "typeOfanno": "PersonManul"}]</info><confidence>0</confidence><bndbox><xmin>51917.89707490759</xmin><ymin>18974.612283705137</ymin><xmax>52157.88278053638</xmax><ymax>19261.996413522575</ymax></bndbox><segmentation><points><x>51917.89707490759</x><y>18974.612283705137</y></points><points><x>52157.88278053638</x><y>18974.612283705137</y></points><points><x>52157.88278053638</x><y>19261.996413522575</y></points><points><x>51917.89707490759</x><y>19261.996413522575</y></points></segmentation></object><object><name>AREA</name><difficult>0</difficult><truncated>0</truncated><info>[{"confidence": "0"}, {"action": "CREATE", "cat": "AREA", "time": "2020-07-23 14:52;49", "who": "admin", "typeOfanno": "PersonManul"}]</info><confidence>0</confidence><bndbox><xmin>1690.3190578158428</xmin><ymin>19380.591006423983</ymin><xmax>5786.319057815843</xmax><ymax>23476.591006423983</ymax></bndbox><segmentation><points><x>1690.3190578158428</x><y>19380.591006423983</y></points><points><x>5786.319057815843</x><y>19380.591006423983</y></points><points><x>5786.319057815843</x><y>23476.591006423983</y></points><points><x>1690.3190578158428</x><y>23476.591006423983</y></points></segmentation></object><object><name>HSIL</name><difficult>0</difficult><truncated>0</truncated><info>[{"confidence": "0"}, {"action": "CREATE", "cat": "HSIL", "time": "2020-07-23 14:52;49", "who": "admin", "typeOfanno": "PersonManul"}]</info><confidence>0</confidence><bndbox><xmin>3593.5588606777155</xmin><ymin>21886.055755060068</ymin><xmax>3949.3791944774034</xmax><ymax>22201.01989186814</ymax></bndbox><segmentation><points><x>3593.5588606777155</x><y>21886.055755060068</y></points><points><x>3949.3791944774034</x><y>21886.055755060068</y></points><points><x>3949.3791944774034</x><y>22201.01989186814</y></points><points><x>3593.5588606777155</x><y>22201.01989186814</y></points></segmentation></object><object><name>AREA</name><difficult>0</difficult><truncated>0</truncated><info>[{"confidence": "0"}, {"action": "CREATE", "cat": "AREA", "time": "2020-07-23 14:52;49", "who": "admin", "typeOfanno": "PersonManul"}]</info><confidence>0</confidence><bndbox><xmin>46772.08149542796</xmin><ymin>22452.992105178746</ymin><xmax>50868.08149542796</xmax><ymax>26548.992105178746</ymax></bndbox><segmentation><points><x>46772.08149542796</x><y>22452.992105178746</y></points><points><x>50868.08149542796</x><y>22452.992105178746</y></points><points><x>50868.08149542796</x><y>26548.992105178746</y></points><points><x>46772.08149542796</x><y>26548.992105178746</y></points></segmentation></object><object><name>HSIL</name><difficult>0</difficult><truncated>0</truncated><info>[{"confidence": "0"}, {"action": "CREATE", "cat": "HSIL", "time": "2020-07-23 14:52;49", "who": "admin", "typeOfanno": "PersonManul"}]</info><confidence>0</confidence><bndbox><xmin>48524.46394287972</xmin><ymin>23629.46263868372</ymin><xmax>48713.145288986445</xmax><ymax>23967.454813796157</ymax></bndbox><segmentation><points><x>48524.46394287972</x><y>23629.46263868372</y></points><points><x>48713.145288986445</x><y>23629.46263868372</y></points><points><x>48713.145288986445</x><y>23967.454813796157</y></points><points><x>48524.46394287972</x><y>23967.454813796157</y></points></segmentation></object><object><name>AREA</name><difficult>0</difficult><truncated>0</truncated><info>[{"confidence": "0"}, {"action": "CREATE", "cat": "AREA", "time": "2020-07-23 14:52;49", "who": "admin", "typeOfanno": "PersonManul"}]</info><confidence>0</confidence><bndbox><xmin>48717.5842844459</xmin><ymin>12688.822993216809</ymin><xmax>52813.5842844459</xmax><ymax>16784.822993216818</ymax></bndbox><segmentation><points><x>48717.5842844459</x><y>12688.822993216809</y></points><points><x>52813.5842844459</x><y>12688.822993216809</y></points><points><x>52813.5842844459</x><y>16784.822993216818</y></points><points><x>48717.5842844459</x><y>16784.822993216818</y></points></segmentation></object><object><name>BOX_SCREEN</name><difficult>0</difficult><truncated>0</truncated><info>[{"confidence": "0"}, {"action": "CREATE", "cat": "BOX_SCREEN", "time": "2020-07-23 14:52;50", "who": "admin", "typeOfanno": "PersonManul"}]</info><confidence>0</confidence><bndbox><xmin>2142.719654152976</xmin><ymin>33976.28129841632</ymin><xmax>4190.719654152976</xmax><ymax>36024.28129841632</ymax></bndbox><segmentation><points><x>2142.719654152976</x><y>36024.28129841632</y></points><points><x>2142.719654152976</x><y>33976.28129841632</y></points><points><x>4190.719654152976</x><y>33976.28129841632</y></points><points><x>4190.719654152976</x><y>36024.28129841632</y></points></segmentation></object><object><name>BOX_SCREEN</name><difficult>0</difficult><truncated>0</truncated><info>[{"confidence": "0"}, {"action": "CREATE", "cat": "BOX_SCREEN", "time": "2020-07-23 14:52;50", "who": "admin", "typeOfanno": "PersonManul"}]</info><confidence>0</confidence><bndbox><xmin>43635.388013010175</xmin><ymin>42526.4793446949</ymin><xmax>45683.388013010175</xmax><ymax>44574.4793446949</ymax></bndbox><segmentation><points><x>43635.388013010175</x><y>44574.4793446949</y></points><points><x>43635.388013010175</x><y>42526.4793446949</y></points><points><x>45683.388013010175</x><y>42526.4793446949</y></points><points><x>45683.388013010175</x><y>44574.4793446949</y></points></segmentation></object></annotation>
