# Supplementary material for: Artificial intelligence enables precision diagnosis of cervical cytology grades and cervical cancer
Source: Nat Commun. 2024 May 22;15:4369. doi: 10.1038/s41467-024-48705-3 (PMC11111770; doi:10.1038/s41467-024-48705-3)
Supplement: Supplementary file 4 — Source Data [file 41467_2024_48705_MOESM4_ESM.zip › Source Data/Table S1.Average precision in the patch-level detection and classification./ground_truth_126/C201816243_H.tiff.xml]

<?xml version="1.0"?><annotation><folder>med</folder><filename>/datasets/Review/label-check/tif-tiff/C201816243_H.tiff</filename><size><width>45568</width><height>42496</height></size><mpp>0</mpp><object><name>NILM</name><difficult>0</difficult><truncated>0</truncated><info>[{"confidence": "0"}, {"action": "CREATE", "cat": "NILM", "time": "2020-07-23 14:39;12", "who": "admin", "typeOfanno": "PersonManul"}]</info><confidence>0</confidence><bndbox><xmin>25718.849609375</xmin><ymin>6765.248046875</ymin><xmax>25935.384765625</xmax><ymax>6946.33154296875</ymax></bndbox><segmentation><points><x>25789.474609375</x><y>6765.248046875</y></points><points><x>25765.353515625</x><y>6781.919921875</y></points><points><x>25754.35546875</x><y>6800.8974609375</y></points><points><x>25729.880859375</x><y>6799.1240234375</y></points><points><x>25718.849609375</x><y>6807.5107421875</y></points><points><x>25722.546875</x><y>6825.46728515625</y></points><points><x>25726.2421875</x><y>6846.3291015625</y></points><points><x>25731.5234375</x><y>6871.943359375</y></points><points><x>25749.744140625</x><y>6895.18115234375</y></points><points><x>25775.095703125</x><y>6899.67041015625</y></points><points><x>25789.619140625</x><y>6878.80908203125</y></points><points><x>25798.0703125</x><y>6860.8525390625</y></points><points><x>25818.0</x><y>6861.0</y></points><points><x>25807.0</x><y>6864.0</y></points><points><x>25797.0</x><y>6885.0</y></points><points><x>25800.0</x><y>6888.0</y></points><points><x>25810.0</x><y>6891.0</y></points><points><x>25811.0</x><y>6896.0</y></points><points><x>25818.0</x><y>6908.0</y></points><points><x>25845.0</x><y>6913.0</y></points><points><x>25848.0</x><y>6895.0</y></points><points><x>25855.0</x><y>6891.0</y></points><points><x>25858.0</x><y>6907.0</y></points><points><x>25865.89453125</x><y>6914.16064453125</y></points><points><x>25870.138671875</x><y>6931.64599609375</y></points><points><x>25885.1015625</x><y>6946.33154296875</y></points><points><x>25897.5703125</x><y>6930.53759765625</y></points><points><x>25892.58203125</x><y>6902.82861328125</y></points><points><x>25896.185546875</x><y>6893.40771484375</y></points><points><x>25903.15234375</x><y>6897.41650390625</y></points><points><x>25919.0</x><y>6897.0</y></points><points><x>25935.384765625</x><y>6877.48876953125</y></points><points><x>25929.046875</x><y>6857.94775390625</y></points><points><x>25916.900390625</x><y>6850.2900390625</y></points><points><x>25898.943359375</x><y>6849.49755859375</y></points><points><x>25886.0</x><y>6853.0</y></points><points><x>25879.0</x><y>6851.0</y></points><points><x>25871.0</x><y>6842.0</y></points><points><x>25850.8828125</x><y>6836.822265625</y></points><points><x>25832.0</x><y>6832.0</y></points><points><x>25831.0</x><y>6821.0</y></points><points><x>25824.0</x><y>6814.0</y></points><points><x>25816.0</x><y>6807.0</y></points><points><x>25813.6484375</x><y>6799.060546875</y></points><points><x>25808.62890625</x><y>6783.693359375</y></points></segmentation></object><object><name>NILM</name><difficult>0</difficult><truncated>0</truncated><info>[{"confidence": "0"}, {"action": "CREATE", "cat": "NILM", "time": "2020-07-23 14:39;12", "who": "admin", "typeOfanno": "PersonManul"}]</info><confidence>0</confidence><bndbox><xmin>9304.44140625</xmin><ymin>34150.4375</ymin><xmax>9420.7587890625</xmax><ymax>34251.125</ymax></bndbox><segmentation><points><x>9353.3876953125</x><y>34152.671875</y></points><points><x>9336.0</x><y>34157.0</y></points><points><x>9336.0</x><y>34171.0</y></points><points><x>9327.0</x><y>34172.0</y></points><points><x>9321.0</x><y>34173.0</y></points><points><x>9313.0</x><y>34180.0</y></points><points><x>9304.44140625</x><y>34198.828125</y></points><points><x>9310.0</x><y>34211.0</y></points><points><x>9324.0</x><y>34211.0</y></points><points><x>9330.4970703125</x><y>34205.8984375</y></points><points><x>9329.9384765625</x><y>34223.01953125</y></points><points><x>9343.5244140625</x><y>34230.27734375</y></points><points><x>9355.0634765625</x><y>34241.07421875</y></points><points><x>9366.0</x><y>34242.0</y></points><points><x>9371.0</x><y>34231.0</y></points><points><x>9377.0</x><y>34229.0</y></points><points><x>9386.0</x><y>34234.0</y></points><points><x>9392.0986328125</x><y>34251.125</y></points><points><x>9418.0</x><y>34246.0</y></points><points><x>9420.7587890625</x><y>34234.0</y></points><points><x>9416.0</x><y>34221.0</y></points><points><x>9420.7587890625</x><y>34211.109375</y></points><points><x>9419.0</x><y>34192.0</y></points><points><x>9391.912109375</x><y>34177.796875</y></points><points><x>9403.6376953125</x><y>34168.3046875</y></points><points><x>9395.634765625</x><y>34159.1875</y></points><points><x>9371.626953125</x><y>34150.4375</y></points><points><x>9370.1376953125</x><y>34160.67578125</y></points><points><x>9364.3681640625</x><y>34164.3984375</y></points></segmentation></object><object><name>NILM</name><difficult>0</difficult><truncated>0</truncated><info>[{"confidence": "0"}, {"action": "CREATE", "cat": "NILM", "time": "2020-07-23 14:39;12", "who": "admin", "typeOfanno": "PersonManul"}]</info><confidence>0</confidence><bndbox><xmin>17643.951171875</xmin><ymin>15559.0</ymin><xmax>17802.169921875</xmax><ymax>15758.1318359375</ymax></bndbox><segmentation><points><x>17704.0</x><y>15559.0</y></points><points><x>17691.0</x><y>15570.0</y></points><points><x>17688.0</x><y>15574.0</y></points><points><x>17671.3828125</x><y>15578.578125</y></points><points><x>17650.32421875</x><y>15576.361328125</y></points><points><x>17643.951171875</x><y>15596.5888671875</y></points><points><x>17650.6015625</x><y>15615.4306640625</y></points><points><x>17674.431640625</x><y>15630.3935546875</y></points><points><x>17683.021484375</x><y>15625.12890625</y></points><points><x>17697.4296875</x><y>15606.009765625</y></points><points><x>17718.0</x><y>15632.0</y></points><points><x>17718.0</x><y>15643.0</y></points><points><x>17718.0</x><y>15652.0</y></points><points><x>17717.0</x><y>15667.0</y></points><points><x>17725.0</x><y>15686.0</y></points><points><x>17722.0</x><y>15683.0</y></points><points><x>17718.0</x><y>15676.0</y></points><points><x>17711.0</x><y>15672.0</y></points><points><x>17704.634765625</x><y>15664.1982421875</y></points><points><x>17696.0</x><y>15666.0</y></points><points><x>17687.0</x><y>15678.0</y></points><points><x>17678.0</x><y>15682.0</y></points><points><x>17676.0</x><y>15698.0</y></points><points><x>17682.0</x><y>15705.0</y></points><points><x>17679.0</x><y>15725.0</y></points><points><x>17685.0</x><y>15732.0</y></points><points><x>17701.0</x><y>15733.0</y></points><points><x>17708.0</x><y>15724.0</y></points><points><x>17715.1640625</x><y>15722.1103515625</y></points><points><x>17717.103515625</x><y>15726.8203125</y></points><points><x>17726.0</x><y>15737.0</y></points><points><x>17729.572265625</x><y>15750.0966796875</y></points><points><x>17751.185546875</x><y>15758.1318359375</y></points><points><x>17767.533203125</x><y>15751.7587890625</y></points><points><x>17768.642578125</x><y>15738.7353515625</y></points><points><x>17782.0</x><y>15729.0</y></points><points><x>17782.0</x><y>15712.0</y></points><points><x>17797.181640625</x><y>15712.412109375</y></points><points><x>17802.169921875</x><y>15702.7138671875</y></points><points><x>17792.47265625</x><y>15686.919921875</y></points><points><x>17791.36328125</x><y>15660.873046875</y></points><points><x>17783.8828125</x><y>15645.3564453125</y></points><points><x>17769.0</x><y>15645.0</y></points><points><x>17775.0</x><y>15641.0</y></points><points><x>17776.0</x><y>15617.0</y></points><points><x>17765.0</x><y>15603.0</y></points><points><x>17759.0</x><y>15598.0</y></points><points><x>17764.0</x><y>15574.0</y></points><points><x>17740.0</x><y>15565.0</y></points><points><x>17736.0</x><y>15569.0</y></points><points><x>17722.0</x><y>15569.0</y></points><points><x>17721.0</x><y>15562.0</y></points><points><x>17718.0</x><y>15559.0</y></points></segmentation></object><object><name>NILM</name><difficult>0</difficult><truncated>0</truncated><info>[{"confidence": "0"}, {"action": "CREATE", "cat": "NILM", "time": "2020-07-23 14:39;12", "who": "admin", "typeOfanno": "PersonManul"}]</info><confidence>0</confidence><bndbox><xmin>28134.53125</xmin><ymin>38643.26171875</ymin><xmax>28193.90625</xmax><ymax>38684.38671875</ymax></bndbox><segmentation><points><x>28169.53125</x><y>38645.26171875</y></points><points><x>28182.53125</x><y>38646.38671875</y></points><points><x>28191.53125</x><y>38652.51171875</y></points><points><x>28193.90625</x><y>38662.76171875</y></points><points><x>28190.40625</x><y>38672.38671875</y></points><points><x>28190.40625</x><y>38672.38671875</y></points><points><x>28189.28125</x><y>38674.13671875</y></points><points><x>28184.53125</x><y>38677.26171875</y></points><points><x>28176.28125</x><y>38678.63671875</y></points><points><x>28168.15625</x><y>38675.63671875</y></points><points><x>28165.15625</x><y>38681.88671875</y></points><points><x>28156.28125</x><y>38684.38671875</y></points><points><x>28156.28125</x><y>38684.38671875</y></points><points><x>28154.03125</x><y>38683.88671875</y></points><points><x>28143.53125</x><y>38680.76171875</y></points><points><x>28135.65625</x><y>38674.01171875</y></points><points><x>28134.53125</x><y>38666.88671875</y></points><points><x>28140.90625</x><y>38658.26171875</y></points><points><x>28143.15625</x><y>38648.88671875</y></points><points><x>28147.15625</x><y>38643.38671875</y></points><points><x>28157.53125</x><y>38643.26171875</y></points><points><x>28165.78125</x><y>38645.38671875</y></points><points><x>28165.78125</x><y>38645.38671875</y></points></segmentation></object><object><name>NILM</name><difficult>0</difficult><truncated>0</truncated><info>[{"confidence": "0"}, {"action": "CREATE", "cat": "NILM", "time": "2020-07-23 14:39;12", "who": "admin", "typeOfanno": "PersonManul"}]</info><confidence>0</confidence><bndbox><xmin>8648.6787109375</xmin><ymin>17312.810546875</ymin><xmax>8698.0537109375</xmax><ymax>17370.248046875</ymax></bndbox><segmentation><points><x>8659.1162109375</x><y>17312.810546875</y></points><points><x>8648.6787109375</x><y>17322.498046875</y></points><points><x>8657.1162109375</x><y>17353.810546875</y></points><points><x>8659.1162109375</x><y>17365.810546875</y></points><points><x>8666.9287109375</x><y>17370.248046875</y></points><points><x>8677.1162109375</x><y>17368.810546875</y></points><points><x>8695.5595703125</x><y>17356.44921875</y></points><points><x>8698.0537109375</x><y>17343.248046875</y></points><points><x>8686.1162109375</x><y>17321.810546875</y></points><points><x>8680.1162109375</x><y>17314.810546875</y></points></segmentation></object><object><name>NILM</name><difficult>0</difficult><truncated>0</truncated><info>[{"confidence": "0"}, {"action": "CREATE", "cat": "NILM", "time": "2020-07-23 14:39;12", "who": "admin", "typeOfanno": "PersonManul"}]</info><confidence>0</confidence><bndbox><xmin>19075.0</xmin><ymin>18386.56640625</ymin><xmax>19187.08984375</xmax><ymax>18536.0</ymax></bndbox><segmentation><points><x>19128.65234375</x><y>18393.453125</y></points><points><x>19106.0</x><y>18400.0</y></points><points><x>19103.0</x><y>18414.0</y></points><points><x>19107.0</x><y>18431.0</y></points><points><x>19105.57421875</x><y>18438.490234375</y></points><points><x>19101.0</x><y>18443.0</y></points><points><x>19097.0</x><y>18447.0</y></points><points><x>19091.0</x><y>18453.0</y></points><points><x>19083.798828125</x><y>18464.544921875</y></points><points><x>19090.126953125</x><y>18471.990234375</y></points><points><x>19090.87109375</x><y>18478.130859375</y></points><points><x>19085.474609375</x><y>18483.529296875</y></points><points><x>19076.0</x><y>18490.0</y></points><points><x>19076.0</x><y>18494.0</y></points><points><x>19075.0</x><y>18507.0</y></points><points><x>19081.56640625</x><y>18510.142578125</y></points><points><x>19084.357421875</x><y>18520.9375</y></points><points><x>19089.197265625</x><y>18528.1953125</y></points><points><x>19093.0</x><y>18536.0</y></points><points><x>19115.0</x><y>18536.0</y></points><points><x>19121.0</x><y>18524.0</y></points><points><x>19127.0</x><y>18519.0</y></points><points><x>19143.7265625</x><y>18514.98046875</y></points><points><x>19160.84765625</x><y>18526.1484375</y></points><points><x>19174.248046875</x><y>18528.0078125</y></points><points><x>19179.2734375</x><y>18511.81640625</y></points><points><x>19186.158203125</x><y>18496.7421875</y></points><points><x>19177.0</x><y>18477.0</y></points><points><x>19177.0</x><y>18465.0</y></points><points><x>19171.0</x><y>18459.0</y></points><points><x>19171.0</x><y>18451.0</y></points><points><x>19174.0</x><y>18443.0</y></points><points><x>19187.08984375</x><y>18434.955078125</y></points><points><x>19177.970703125</x><y>18416.158203125</y></points><points><x>19163.640625</x><y>18401.828125</y></points><points><x>19147.634765625</x><y>18386.56640625</y></points></segmentation></object><object><name>NILM</name><difficult>0</difficult><truncated>0</truncated><info>[{"confidence": "0"}, {"action": "CREATE", "cat": "NILM", "time": "2020-07-23 14:39;12", "who": "admin", "typeOfanno": "PersonManul"}]</info><confidence>0</confidence><bndbox><xmin>13388.48828125</xmin><ymin>31498.447265625</ymin><xmax>13508.0</xmax><ymax>31602.109375</ymax></bndbox><segmentation><points><x>13443.7626953125</x><y>31501.611328125</y></points><points><x>13429.24609375</x><y>31498.447265625</y></points><points><x>13425.5244140625</x><y>31514.82421875</y></points><points><x>13430.1767578125</x><y>31520.966796875</y></points><points><x>13422.732421875</x><y>31522.455078125</y></points><points><x>13419.94140625</x><y>31531.57421875</y></points><points><x>13409.890625</x><y>31528.96875</y></points><points><x>13400.9580078125</x><y>31521.7109375</y></points><points><x>13388.48828125</x><y>31525.8046875</y></points><points><x>13388.861328125</x><y>31537.90234375</y></points><points><x>13403.5634765625</x><y>31548.13671875</y></points><points><x>13413.4267578125</x><y>31552.232421875</y></points><points><x>13401.7021484375</x><y>31571.21484375</y></points><points><x>13407.099609375</x><y>31585.173828125</y></points><points><x>13417.8935546875</x><y>31592.990234375</y></points><points><x>13440.2265625</x><y>31601.365234375</y></points><points><x>13453.6259765625</x><y>31602.109375</y></points><points><x>13472.7958984375</x><y>31601.921875</y></points><points><x>13484.892578125</x><y>31598.572265625</y></points><points><x>13496.2451171875</x><y>31594.29296875</y></points><points><x>13503.8759765625</x><y>31583.87109375</y></points><points><x>13508.0</x><y>31576.0</y></points><points><x>13507.0</x><y>31560.0</y></points><points><x>13501.0</x><y>31554.0</y></points><points><x>13490.662109375</x><y>31547.021484375</y></points><points><x>13495.5009765625</x><y>31534.1796875</y></points><points><x>13477.634765625</x><y>31525.24609375</y></points><points><x>13467.7705078125</x><y>31513.70703125</y></points><points><x>13459.0234375</x><y>31514.451171875</y></points></segmentation></object><object><name>MET</name><difficult>0</difficult><truncated>0</truncated><info>[{"confidence": "0"}, {"action": "CREATE", "cat": "MET", "time": "2020-07-23 14:39;12", "who": "admin", "typeOfanno": "PersonManul"}]</info><confidence>0</confidence><bndbox><xmin>32811.37890625</xmin><ymin>19053.783203125</ymin><xmax>32961.9375</xmax><ymax>19199.3203125</ymax></bndbox><segmentation><points><x>32840.96875</x><y>19081.326171875</y></points><points><x>32830.546875</x><y>19092.12109375</y></points><points><x>32811.37890625</x><y>19112.40625</y></points><points><x>32832.22265625</x><y>19126.365234375</y></points><points><x>32852.0</x><y>19129.0</y></points><points><x>32837.8046875</x><y>19143.30078125</y></points><points><x>32837.9921875</x><y>19167.123046875</y></points><points><x>32842.0859375</x><y>19190.38671875</y></points><points><x>32861.0703125</x><y>19199.3203125</y></points><points><x>32880.609375</x><y>19195.96875</y></points><points><x>32886.56640625</x><y>19183.685546875</y></points><points><x>32904.6171875</x><y>19179.21875</y></points><points><x>32912.9921875</x><y>19166.19140625</y></points><points><x>32940.0</x><y>19153.0</y></points><points><x>32945.19140625</x><y>19141.625</y></points><points><x>32961.9375</x><y>19127.294921875</y></points><points><x>32955.796875</x><y>19112.03515625</y></points><points><x>32946.0</x><y>19098.0</y></points><points><x>32937.0</x><y>19096.0</y></points><points><x>32928.0</x><y>19084.0</y></points><points><x>32927.0</x><y>19076.0</y></points><points><x>32905.0</x><y>19060.0</y></points><points><x>32893.0</x><y>19057.0</y></points><points><x>32882.84375</x><y>19053.783203125</y></points><points><x>32872.0</x><y>19056.0</y></points><points><x>32857.0</x><y>19058.0</y></points><points><x>32843.9453125</x><y>19070.533203125</y></points></segmentation></object><object><name>MET</name><difficult>0</difficult><truncated>0</truncated><info>[{"confidence": "0"}, {"action": "CREATE", "cat": "MET", "time": "2020-07-23 14:39;12", "who": "admin", "typeOfanno": "PersonManul"}]</info><confidence>0</confidence><bndbox><xmin>13920.2998046875</xmin><ymin>26443.640625</ymin><xmax>14008.0</xmax><ymax>26506.73046875</ymax></bndbox><segmentation><points><x>13957.8935546875</x><y>26443.640625</y></points><points><x>13941.0</x><y>26453.0</y></points><points><x>13931.0</x><y>26473.0</y></points><points><x>13923.8349609375</x><y>26479.373046875</y></points><points><x>13920.2998046875</x><y>26488.865234375</y></points><points><x>13922.0</x><y>26494.0</y></points><points><x>13930.349609375</x><y>26497.240234375</y></points><points><x>13934.8154296875</x><y>26506.73046875</y></points><points><x>13941.1435546875</x><y>26505.80078125</y></points><points><x>13951.0068359375</x><y>26500.962890625</y></points><points><x>13958.6376953125</x><y>26493.890625</y></points><points><x>13963.2900390625</x><y>26486.259765625</y></points><points><x>13975.9453125</x><y>26478.814453125</y></points><points><x>13985.8095703125</x><y>26484.3984375</y></points><points><x>13991.0</x><y>26483.0</y></points><points><x>13997.0</x><y>26484.0</y></points><points><x>14007.583984375</x><y>26482.537109375</y></points><points><x>14008.0</x><y>26465.0</y></points><points><x>14007.0</x><y>26454.0</y></points><points><x>14006.0</x><y>26449.0</y></points><points><x>13982.0869140625</x><y>26445.31640625</y></points></segmentation></object><object><name>MET</name><difficult>0</difficult><truncated>0</truncated><info>[{"confidence": "0"}, {"action": "CREATE", "cat": "MET", "time": "2020-07-23 14:39;12", "who": "admin", "typeOfanno": "PersonManul"}]</info><confidence>0</confidence><bndbox><xmin>26231.552734375</xmin><ymin>23752.134765625</ymin><xmax>26339.681640625</xmax><ymax>23855.240234375</ymax></bndbox><segmentation><points><x>26263.376953125</x><y>23752.134765625</y></points><points><x>26249.0</x><y>23760.0</y></points><points><x>26246.0</x><y>23776.0</y></points><points><x>26239.0</x><y>23786.0</y></points><points><x>26231.552734375</x><y>23801.267578125</y></points><points><x>26234.158203125</x><y>23812.43359375</y></points><points><x>26239.18359375</x><y>23817.2734375</y></points><points><x>26248.0</x><y>23817.0</y></points><points><x>26251.09375</x><y>23827.13671875</y></points><points><x>26263.19140625</x><y>23830.673828125</y></points><points><x>26264.6796875</x><y>23839.048828125</y></points><points><x>26275.287109375</x><y>23855.240234375</y></points><points><x>26288.873046875</x><y>23851.703125</y></points><points><x>26298.0</x><y>23838.0</y></points><points><x>26311.0</x><y>23837.0</y></points><points><x>26315.0</x><y>23833.0</y></points><points><x>26321.0</x><y>23833.0</y></points><points><x>26324.0</x><y>23830.0</y></points><points><x>26328.701171875</x><y>23828.25390625</y></points><points><x>26335.0</x><y>23825.0</y></points><points><x>26339.681640625</x><y>23815.78515625</y></points><points><x>26331.0</x><y>23805.0</y></points><points><x>26324.0</x><y>23798.0</y></points><points><x>26330.93359375</x><y>23784.890625</y></points><points><x>26318.0</x><y>23779.0</y></points><points><x>26300.0</x><y>23778.0</y></points><points><x>26287.0</x><y>23774.0</y></points><points><x>26282.173828125</x><y>23760.697265625</y></points><points><x>26278.63671875</x><y>23755.671875</y></points></segmentation></object><object><name>NILM</name><difficult>0</difficult><truncated>0</truncated><info>[{"confidence": "0"}, {"action": "CREATE", "cat": "NILM", "time": "2020-07-23 14:39;12", "who": "admin", "typeOfanno": "PersonManul"}]</info><confidence>0</confidence><bndbox><xmin>34191.08984375</xmin><ymin>27422.177734375</ymin><xmax>34278.5625</xmax><ymax>27535.0</ymax></bndbox><segmentation><points><x>34212.0</x><y>27431.0</y></points><points><x>34212.0</x><y>27446.0</y></points><points><x>34200.39453125</x><y>27449.908203125</y></points><points><x>34195.55859375</x><y>27455.677734375</y></points><points><x>34191.08984375</x><y>27470.0078125</y></points><points><x>34200.0</x><y>27476.0</y></points><points><x>34203.0</x><y>27479.0</y></points><points><x>34203.0</x><y>27487.0</y></points><points><x>34206.0</x><y>27497.0</y></points><points><x>34212.0</x><y>27504.0</y></points><points><x>34216.0</x><y>27507.0</y></points><points><x>34216.0</x><y>27513.0</y></points><points><x>34223.2890625</x><y>27522.302734375</y></points><points><x>34230.0</x><y>27529.0</y></points><points><x>34235.0</x><y>27529.0</y></points><points><x>34236.0</x><y>27535.0</y></points><points><x>34260.0</x><y>27535.0</y></points><points><x>34260.0</x><y>27528.0</y></points><points><x>34258.0</x><y>27520.0</y></points><points><x>34269.0</x><y>27519.0</y></points><points><x>34278.5625</x><y>27511.13671875</y></points><points><x>34273.3515625</x><y>27491.41015625</y></points><points><x>34263.859375</x><y>27484.708984375</y></points><points><x>34260.6953125</x><y>27474.845703125</y></points><points><x>34253.625</x><y>27462.376953125</y></points><points><x>34260.13671875</x><y>27451.76953125</y></points><points><x>34258.0</x><y>27440.0</y></points><points><x>34224.77734375</x><y>27422.177734375</y></points></segmentation></object><object><name>STR</name><difficult>0</difficult><truncated>0</truncated><info>[{"confidence": "0"}, {"action": "CREATE", "cat": "STR", "time": "2020-07-23 14:39;12", "who": "admin", "typeOfanno": "PersonManul"}]</info><confidence>0</confidence><bndbox><xmin>33555.31640625</xmin><ymin>29011.548828125</ymin><xmax>33602.69140625</xmax><ymax>29065.048828125</ymax></bndbox><segmentation><points><x>33586.69140625</x><y>29012.798828125</y></points><points><x>33595.19140625</x><y>29014.798828125</y></points><points><x>33602.69140625</x><y>29027.173828125</y></points><points><x>33602.56640625</x><y>29039.548828125</y></points><points><x>33600.19140625</x><y>29049.298828125</y></points><points><x>33595.69140625</x><y>29059.548828125</y></points><points><x>33587.19140625</x><y>29065.048828125</y></points><points><x>33568.81640625</x><y>29064.048828125</y></points><points><x>33559.81640625</x><y>29051.548828125</y></points><points><x>33557.06640625</x><y>29037.923828125</y></points><points><x>33555.31640625</x><y>29027.298828125</y></points><points><x>33562.31640625</x><y>29016.173828125</y></points><points><x>33572.19140625</x><y>29011.548828125</y></points><points><x>33572.31640625</x><y>29011.548828125</y></points></segmentation></object><object><name>NILM</name><difficult>0</difficult><truncated>0</truncated><info>[{"confidence": "0"}, {"action": "CREATE", "cat": "NILM", "time": "2020-07-23 14:39;12", "who": "admin", "typeOfanno": "PersonManul"}]</info><confidence>0</confidence><bndbox><xmin>35344.984375</xmin><ymin>32118.880859375</ymin><xmax>35486.41796875</xmax><ymax>32258.216796875</ymax></bndbox><segmentation><points><x>35349.41015625</x><y>32120.255859375</y></points><points><x>35345.78515625</x><y>32130.755859375</y></points><points><x>35356.53515625</x><y>32144.130859375</y></points><points><x>35369.41015625</x><y>32150.880859375</y></points><points><x>35371.03125</x><y>32175.921875</y></points><points><x>35373.24609375</x><y>32205.015625</y></points><points><x>35391.0</x><y>32205.0</y></points><points><x>35387.0</x><y>32220.0</y></points><points><x>35371.0</x><y>32221.0</y></points><points><x>35356.0</x><y>32227.0</y></points><points><x>35350.24609375</x><y>32231.6171875</y></points><points><x>35344.984375</x><y>32242.9765625</y></points><points><x>35364.37890625</x><y>32258.216796875</y></points><points><x>35383.5</x><y>32256.83203125</y></points><points><x>35395.0</x><y>32250.0</y></points><points><x>35406.0</x><y>32250.0</y></points><points><x>35422.0</x><y>32251.0</y></points><points><x>35433.8984375</x><y>32241.1640625</y></points><points><x>35438.0</x><y>32247.0</y></points><points><x>35445.0</x><y>32252.0</y></points><points><x>35452.2734375</x><y>32253.0390625</y></points><points><x>35458.0234375</x><y>32250.4140625</y></points><points><x>35460.6484375</x><y>32244.2890625</y></points><points><x>35460.7734375</x><y>32240.0390625</y></points><points><x>35458.0</x><y>32235.0</y></points><points><x>35453.0</x><y>32226.0</y></points><points><x>35448.0</x><y>32220.0</y></points><points><x>35436.0</x><y>32217.0</y></points><points><x>35435.0</x><y>32209.0</y></points><points><x>35464.45703125</x><y>32215.603515625</y></points><points><x>35484.18359375</x><y>32202.017578125</y></points><points><x>35486.41796875</x><y>32191.41015625</y></points><points><x>35474.3203125</x><y>32163.494140625</y></points><points><x>35468.0</x><y>32158.0</y></points><points><x>35463.0</x><y>32152.0</y></points><points><x>35463.0</x><y>32148.0</y></points><points><x>35458.0</x><y>32142.0</y></points><points><x>35439.0</x><y>32140.0</y></points><points><x>35425.0</x><y>32145.0</y></points><points><x>35420.0</x><y>32143.0</y></points><points><x>35397.0</x><y>32132.0</y></points><points><x>35364.53515625</x><y>32118.880859375</y></points></segmentation></object><object><name>NILM</name><difficult>0</difficult><truncated>0</truncated><info>[{"confidence": "0"}, {"action": "CREATE", "cat": "NILM", "time": "2020-07-23 14:39;12", "who": "admin", "typeOfanno": "PersonManul"}]</info><confidence>0</confidence><bndbox><xmin>29492.109375</xmin><ymin>20419.640625</ymin><xmax>29615.021484375</xmax><ymax>20550.703125</ymax></bndbox><segmentation><points><x>29537.109375</x><y>20427.94921875</y></points><points><x>29520.109375</x><y>20431.94921875</y></points><points><x>29510.109375</x><y>20454.94921875</y></points><points><x>29507.109375</x><y>20457.94921875</y></points><points><x>29502.109375</x><y>20471.94921875</y></points><points><x>29493.109375</x><y>20483.94921875</y></points><points><x>29492.109375</x><y>20498.94921875</y></points><points><x>29493.109375</x><y>20506.94921875</y></points><points><x>29504.109375</x><y>20512.94921875</y></points><points><x>29524.109375</x><y>20513.94921875</y></points><points><x>29534.109375</x><y>20512.94921875</y></points><points><x>29545.109375</x><y>20526.94921875</y></points><points><x>29551.109375</x><y>20534.94921875</y></points><points><x>29565.109375</x><y>20534.94921875</y></points><points><x>29571.109375</x><y>20536.94921875</y></points><points><x>29577.615234375</x><y>20545.9921875</y></points><points><x>29594.240234375</x><y>20550.703125</y></points><points><x>29605.046875</x><y>20537.126953125</y></points><points><x>29611.109375</x><y>20519.94921875</y></points><points><x>29611.109375</x><y>20498.94921875</y></points><points><x>29598.396484375</x><y>20490.298828125</y></points><points><x>29601.16796875</x><y>20478.66015625</y></points><points><x>29611.974609375</x><y>20470.34765625</y></points><points><x>29615.021484375</x><y>20453.4453125</y></points><points><x>29608.37109375</x><y>20445.6875</y></points><points><x>29595.349609375</x><y>20441.806640625</y></points><points><x>29583.109375</x><y>20438.94921875</y></points><points><x>29576.783203125</x><y>20445.1328125</y></points><points><x>29572.109375</x><y>20436.94921875</y></points><points><x>29572.109375</x><y>20427.94921875</y></points><points><x>29558.7734375</x><y>20419.640625</y></points></segmentation></object><object><name>MET</name><difficult>0</difficult><truncated>0</truncated><info>[{"confidence": "0"}, {"action": "CREATE", "cat": "MET", "time": "2020-07-23 14:39;12", "who": "admin", "typeOfanno": "PersonManul"}]</info><confidence>0</confidence><bndbox><xmin>10405.0</xmin><ymin>16949.791015625</ymin><xmax>10485.0</xmax><ymax>17035.134765625</ymax></bndbox><segmentation><points><x>10419.3154296875</x><y>16949.791015625</y></points><points><x>10411.0</x><y>16952.0</y></points><points><x>10411.0</x><y>16958.0</y></points><points><x>10408.0</x><y>16961.0</y></points><points><x>10407.0</x><y>16971.0</y></points><points><x>10405.0</x><y>16990.0</y></points><points><x>10415.0</x><y>17004.0</y></points><points><x>10428.181640625</x><y>17010.474609375</y></points><points><x>10432.615234375</x><y>17012.4140625</y></points><points><x>10425.96484375</x><y>17020.7265625</y></points><points><x>10430.953125</x><y>17031.255859375</y></points><points><x>10455.890625</x><y>17035.134765625</y></points><points><x>10465.0</x><y>17024.0</y></points><points><x>10470.0</x><y>17019.0</y></points><points><x>10474.0</x><y>17013.0</y></points><points><x>10482.4912109375</x><y>17009.365234375</y></points><points><x>10485.0</x><y>17001.0</y></points><points><x>10484.0</x><y>16996.0</y></points><points><x>10483.0</x><y>16991.0</y></points><points><x>10478.0</x><y>16983.0</y></points><points><x>10474.0</x><y>16978.0</y></points><points><x>10472.0</x><y>16969.0</y></points><points><x>10463.0</x><y>16959.0</y></points><points><x>10454.0</x><y>16957.0</y></points><points><x>10442.0</x><y>16954.0</y></points><points><x>10430.953125</x><y>16953.947265625</y></points></segmentation></object><object><name>MET</name><difficult>0</difficult><truncated>0</truncated><info>[{"confidence": "0"}, {"action": "CREATE", "cat": "MET", "time": "2020-07-23 14:39;12", "who": "admin", "typeOfanno": "PersonManul"}]</info><confidence>0</confidence><bndbox><xmin>26036.0</xmin><ymin>24484.859375</ymin><xmax>26122.52734375</xmax><ymax>24567.984375</ymax></bndbox><segmentation><points><x>26065.447265625</x><y>24486.244140625</y></points><points><x>26061.84375</x><y>24496.7734375</y></points><points><x>26044.388671875</x><y>24494.556640625</y></points><points><x>26040.0</x><y>24510.0</y></points><points><x>26039.0</x><y>24517.0</y></points><points><x>26036.0</x><y>24520.0</y></points><points><x>26036.0</x><y>24544.0</y></points><points><x>26048.0</x><y>24544.0</y></points><points><x>26051.0</x><y>24553.0</y></points><points><x>26058.796875</x><y>24560.2265625</y></points><points><x>26075.9765625</x><y>24567.984375</y></points><points><x>26087.3359375</x><y>24565.767578125</y></points><points><x>26089.0</x><y>24549.0</y></points><points><x>26102.298828125</x><y>24542.76953125</y></points><points><x>26120.310546875</x><y>24539.4453125</y></points><points><x>26122.52734375</x><y>24516.724609375</y></points><points><x>26109.78125</x><y>24511.458984375</y></points><points><x>26108.0</x><y>24504.0</y></points><points><x>26088.16796875</x><y>24484.859375</y></points></segmentation></object><object><name>MET</name><difficult>0</difficult><truncated>0</truncated><info>[{"confidence": "0"}, {"action": "CREATE", "cat": "MET", "time": "2020-07-23 14:39;12", "who": "admin", "typeOfanno": "PersonManul"}]</info><confidence>0</confidence><bndbox><xmin>16093.1474609375</xmin><ymin>16467.921875</ymin><xmax>16388.119140625</xmax><ymax>16785.171875</ymax></bndbox><segmentation><points><x>16132.0</x><y>16505.0</y></points><points><x>16121.2001953125</x><y>16515.77734375</y></points><points><x>16122.0</x><y>16534.0</y></points><points><x>16123.0</x><y>16544.0</y></points><points><x>16125.0</x><y>16554.0</y></points><points><x>16122.0</x><y>16557.0</y></points><points><x>16122.0</x><y>16568.0</y></points><points><x>16126.0</x><y>16572.0</y></points><points><x>16126.0</x><y>16576.0</y></points><points><x>16128.0</x><y>16585.0</y></points><points><x>16125.0</x><y>16596.0</y></points><points><x>16124.0</x><y>16607.0</y></points><points><x>16100.9853515625</x><y>16618.08984375</y></points><points><x>16093.5595703125</x><y>16642.841796875</y></points><points><x>16093.1474609375</x><y>16666.357421875</y></points><points><x>16113.0</x><y>16670.0</y></points><points><x>16121.2001953125</x><y>16666.357421875</y></points><points><x>16134.0</x><y>16662.0</y></points><points><x>16136.0</x><y>16675.0</y></points><points><x>16143.0</x><y>16678.0</y></points><points><x>16148.0166015625</x><y>16682.447265625</y></points><points><x>16146.0</x><y>16686.0</y></points><points><x>16138.0</x><y>16693.0</y></points><points><x>16138.0</x><y>16705.0</y></points><points><x>16148.0</x><y>16712.0</y></points><points><x>16163.0</x><y>16712.0</y></points><points><x>16167.0</x><y>16708.0</y></points><points><x>16173.181640625</x><y>16696.47265625</y></points><points><x>16180.1953125</x><y>16716.6875</y></points><points><x>16180.1953125</x><y>16746.8046875</y></points><points><x>16228.8759765625</x><y>16737.31640625</y></points><points><x>16227.2255859375</x><y>16753.818359375</y></points><points><x>16268.48046875</x><y>16756.29296875</y></points><points><x>16249.0908203125</x><y>16782.283203125</y></points><points><x>16262.2919921875</x><y>16785.171875</y></points><points><x>16292.408203125</x><y>16771.556640625</y></points><points><x>16307.6728515625</x><y>16757.943359375</y></points><points><x>16349.33984375</x><y>16761.65625</y></points><points><x>16368.3173828125</x><y>16748.041015625</y></points><points><x>16388.119140625</x><y>16741.44140625</y></points><points><x>16376.1552734375</x><y>16718.75</y></points><points><x>16362.541015625</x><y>16709.67578125</y></points><points><x>16365.0166015625</x><y>16673.37109375</y></points><points><x>16360.478515625</x><y>16619.740234375</y></points><points><x>16373.267578125</x><y>16591.2734375</y></points><points><x>16350.5771484375</x><y>16564.45703125</y></points><points><x>16323.76171875</x><y>16533.517578125</y></points><points><x>16301.896484375</x><y>16514.951171875</y></points><points><x>16283.33203125</x><y>16505.05078125</y></points><points><x>16258.5791015625</x><y>16499.275390625</y></points><points><x>16249.0908203125</x><y>16490.611328125</y></points><points><x>16214.8486328125</x><y>16467.921875</y></points><points><x>16202.884765625</x><y>16495.5625</y></points><points><x>16193.396484375</x><y>16503.400390625</y></points><points><x>16179.0</x><y>16509.0</y></points><points><x>16174.0</x><y>16513.0</y></points><points><x>16163.693359375</x><y>16510.001953125</y></points><points><x>16155.029296875</x><y>16497.625</y></points></segmentation></object><object><name>MET</name><difficult>0</difficult><truncated>0</truncated><info>[{"confidence": "0"}, {"action": "CREATE", "cat": "MET", "time": "2020-07-23 14:39;12", "who": "admin", "typeOfanno": "PersonManul"}]</info><confidence>0</confidence><bndbox><xmin>35563.9765625</xmin><ymin>12564.0</ymin><xmax>35662.0625</xmax><ymax>12687.873046875</ymax></bndbox><segmentation><points><x>35646.0</x><y>12564.0</y></points><points><x>35630.0</x><y>12569.0</y></points><points><x>35622.0</x><y>12575.0</y></points><points><x>35622.0</x><y>12579.0</y></points><points><x>35613.0</x><y>12587.0</y></points><points><x>35601.0</x><y>12589.0</y></points><points><x>35585.0</x><y>12588.0</y></points><points><x>35578.3828125</x><y>12597.5419921875</y></points><points><x>35581.70703125</x><y>12619.1552734375</y></points><points><x>35569.0</x><y>12634.0</y></points><points><x>35563.9765625</x><y>12646.033203125</y></points><points><x>35575.0</x><y>12655.0</y></points><points><x>35575.0</x><y>12663.0</y></points><points><x>35574.0</x><y>12680.0</y></points><points><x>35597.0</x><y>12685.0</y></points><points><x>35615.0</x><y>12684.0</y></points><points><x>35633.80078125</x><y>12687.873046875</y></points><points><x>35645.0</x><y>12684.0</y></points><points><x>35652.0</x><y>12683.0</y></points><points><x>35658.0</x><y>12678.0</y></points><points><x>35661.234375</x><y>12674.5732421875</y></points><points><x>35662.0625</x><y>12670.4169921875</y></points><points><x>35660.95703125</x><y>12662.935546875</y></points><points><x>35661.234375</x><y>12654.623046875</y></points><points><x>35659.0</x><y>12644.0</y></points><points><x>35644.0</x><y>12640.0</y></points><points><x>35643.0</x><y>12635.0</y></points><points><x>35640.0</x><y>12620.0</y></points><points><x>35642.0</x><y>12607.0</y></points><points><x>35650.0</x><y>12595.0</y></points><points><x>35653.0</x><y>12591.0</y></points><points><x>35661.0</x><y>12580.0</y></points><points><x>35661.0</x><y>12566.0</y></points></segmentation></object><object><name>NILM</name><difficult>0</difficult><truncated>0</truncated><info>[{"confidence": "0"}, {"action": "CREATE", "cat": "NILM", "time": "2020-07-23 14:39;12", "who": "admin", "typeOfanno": "PersonManul"}]</info><confidence>0</confidence><bndbox><xmin>20308.0</xmin><ymin>17268.888671875</ymin><xmax>20541.72265625</xmax><ymax>17562.89453125</ymax></bndbox><segmentation><points><x>20437.537109375</x><y>17284.40625</y></points><points><x>20408.443359375</x><y>17290.501953125</y></points><points><x>20402.900390625</x><y>17304.6328125</y></points><points><x>20412.0</x><y>17325.0</y></points><points><x>20411.0</x><y>17333.0</y></points><points><x>20406.0</x><y>17341.0</y></points><points><x>20401.7109375</x><y>17331.888671875</y></points><points><x>20397.27734375</x><y>17324.9609375</y></points><points><x>20379.544921875</x><y>17323.8515625</y></points><points><x>20355.9921875</x><y>17329.94921875</y></points><points><x>20337.98046875</x><y>17340.75390625</y></points><points><x>20322.46484375</x><y>17353.77734375</y></points><points><x>20335.48828125</x><y>17372.06640625</y></points><points><x>20353.498046875</x><y>17379.82421875</y></points><points><x>20364.3046875</x><y>17381.763671875</y></points><points><x>20374.556640625</x><y>17387.58203125</y></points><points><x>20381.76171875</x><y>17393.125</y></points><points><x>20377.35546875</x><y>17399.607421875</y></points><points><x>20374.0</x><y>17402.0</y></points><points><x>20374.0</x><y>17416.0</y></points><points><x>20372.0</x><y>17422.0</y></points><points><x>20364.0</x><y>17422.0</y></points><points><x>20363.0</x><y>17416.0</y></points><points><x>20359.0</x><y>17411.0</y></points><points><x>20339.0</x><y>17409.0</y></points><points><x>20334.0</x><y>17410.0</y></points><points><x>20326.09375</x><y>17412.5234375</y></points><points><x>20317.96875</x><y>17421.3984375</y></points><points><x>20316.59375</x><y>17435.7734375</y></points><points><x>20341.34375</x><y>17437.1484375</y></points><points><x>20329.84375</x><y>17441.5234375</y></points><points><x>20323.0</x><y>17446.0</y></points><points><x>20310.0</x><y>17452.0</y></points><points><x>20308.0</x><y>17476.0</y></points><points><x>20310.0</x><y>17492.0</y></points><points><x>20323.0</x><y>17496.0</y></points><points><x>20345.0</x><y>17503.0</y></points><points><x>20346.0</x><y>17514.0</y></points><points><x>20351.0</x><y>17531.0</y></points><points><x>20351.302734375</x><y>17549.28125</y></points><points><x>20388.01953125</x><y>17562.89453125</y></points><points><x>20421.0234375</x><y>17549.693359375</y></points><points><x>20431.748046875</x><y>17547.216796875</y></points><points><x>20457.326171875</x><y>17534.015625</y></points><points><x>20465.166015625</x><y>17507.201171875</y></points><points><x>20475.0</x><y>17500.0</y></points><points><x>20478.0</x><y>17497.0</y></points><points><x>20483.0</x><y>17491.0</y></points><points><x>20487.0</x><y>17491.0</y></points><points><x>20492.0</x><y>17470.0</y></points><points><x>20488.0</x><y>17466.0</y></points><points><x>20487.0</x><y>17433.0</y></points><points><x>20493.0</x><y>17423.0</y></points><points><x>20501.0</x><y>17416.0</y></points><points><x>20517.0</x><y>17410.0</y></points><points><x>20524.0</x><y>17409.0</y></points><points><x>20533.6875</x><y>17389.9765625</y></points><points><x>20519.001953125</x><y>17379.447265625</y></points><points><x>20508.748046875</x><y>17363.9296875</y></points><points><x>20491.0</x><y>17364.0</y></points><points><x>20490.0</x><y>17358.0</y></points><points><x>20483.0</x><y>17352.0</y></points><points><x>20482.0</x><y>17342.0</y></points><points><x>20481.0</x><y>17334.0</y></points><points><x>20505.701171875</x><y>17317.65625</y></points><points><x>20527.037109375</x><y>17310.728515625</y></points><points><x>20541.72265625</x><y>17293.2734375</y></points><points><x>20524.54296875</x><y>17268.888671875</y></points><points><x>20498.21875</x><y>17269.720703125</y></points><points><x>20481.87109375</x><y>17279.6953125</y></points><points><x>20459.703125</x><y>17285.513671875</y></points><points><x>20450.005859375</x><y>17290.501953125</y></points></segmentation></object><object><name>NILM</name><difficult>0</difficult><truncated>0</truncated><info>[{"confidence": "0"}, {"action": "CREATE", "cat": "NILM", "time": "2020-07-23 14:39;12", "who": "admin", "typeOfanno": "PersonManul"}]</info><confidence>0</confidence><bndbox><xmin>16722.822265625</xmin><ymin>9856.255859375</ymin><xmax>16797.9140625</xmax><ymax>9933.818359375</ymax></bndbox><segmentation><points><x>16733.90625</x><y>9859.00390625</y></points><points><x>16722.822265625</x><y>9869.533203125</y></points><points><x>16725.87109375</x><y>9881.7255859375</y></points><points><x>16724.0</x><y>9887.0</y></points><points><x>16724.0</x><y>9900.0</y></points><points><x>16737.0</x><y>9903.0</y></points><points><x>16737.0</x><y>9919.0</y></points><points><x>16790.708984375</x><y>9933.818359375</y></points><points><x>16797.9140625</x><y>9919.9638671875</y></points><points><x>16787.939453125</x><y>9909.1572265625</y></points><points><x>16774.0</x><y>9877.0</y></points><points><x>16761.0</x><y>9874.0</y></points><points><x>16748.861328125</x><y>9856.255859375</y></points></segmentation></object><object><name>NILM</name><difficult>0</difficult><truncated>0</truncated><info>[{"confidence": "0"}, {"action": "CREATE", "cat": "NILM", "time": "2020-07-23 14:39;12", "who": "admin", "typeOfanno": "PersonManul"}]</info><confidence>0</confidence><bndbox><xmin>28189.810546875</xmin><ymin>34549.0</ymin><xmax>28294.55078125</xmax><ymax>34617.2578125</ymax></bndbox><segmentation><points><x>28202.0</x><y>34549.0</y></points><points><x>28197.0</x><y>34550.0</y></points><points><x>28189.810546875</x><y>34569.04296875</y></points><points><x>28203.0</x><y>34582.0</y></points><points><x>28206.0</x><y>34586.0</y></points><points><x>28210.0</x><y>34592.0</y></points><points><x>28216.0</x><y>34592.0</y></points><points><x>28229.43359375</x><y>34597.3046875</y></points><points><x>28239.1328125</x><y>34617.2578125</y></points><points><x>28253.818359375</x><y>34601.18359375</y></points><points><x>28272.0</x><y>34602.0</y></points><points><x>28294.55078125</x><y>34595.3671875</y></points><points><x>28292.333984375</x><y>34578.7421875</y></points><points><x>28280.140625</x><y>34570.15234375</y></points><points><x>28266.841796875</x><y>34567.37890625</y></points><points><x>28261.0</x><y>34557.0</y></points><points><x>28244.0</x><y>34556.0</y></points><points><x>28241.0</x><y>34553.0</y></points><points><x>28226.0</x><y>34553.0</y></points><points><x>28223.0</x><y>34550.0</y></points></segmentation></object><object><name>MET</name><difficult>0</difficult><truncated>0</truncated><info>[{"confidence": "0"}, {"action": "CREATE", "cat": "MET", "time": "2020-07-23 14:39;12", "who": "admin", "typeOfanno": "PersonManul"}]</info><confidence>0</confidence><bndbox><xmin>18242.662109375</xmin><ymin>23986.0</ymin><xmax>18301.912109375</xmax><ymax>24025.724609375</ymax></bndbox><segmentation><points><x>18262.537109375</x><y>23988.724609375</y></points><points><x>18242.662109375</x><y>23997.724609375</y></points><points><x>18246.662109375</x><y>24025.724609375</y></points><points><x>18269.037109375</x><y>24024.849609375</y></points><points><x>18283.912109375</x><y>24022.849609375</y></points><points><x>18296.162109375</x><y>24008.724609375</y></points><points><x>18301.912109375</x><y>23993.474609375</y></points><points><x>18294.0</x><y>23986.0</y></points></segmentation></object><object><name>MET</name><difficult>0</difficult><truncated>0</truncated><info>[{"confidence": "0"}, {"action": "CREATE", "cat": "MET", "time": "2020-07-23 14:39;12", "who": "admin", "typeOfanno": "PersonManul"}]</info><confidence>0</confidence><bndbox><xmin>26395.3125</xmin><ymin>33757.4375</ymin><xmax>26477.5625</xmax><ymax>33846.0</ymax></bndbox><segmentation><points><x>26395.3125</x><y>33759.4375</y></points><points><x>26404.3125</x><y>33783.1875</y></points><points><x>26415.0</x><y>33789.0</y></points><points><x>26405.0</x><y>33798.0</y></points><points><x>26402.0</x><y>33819.0</y></points><points><x>26405.9375</x><y>33825.8125</y></points><points><x>26416.0</x><y>33839.0</y></points><points><x>26424.0625</x><y>33841.9375</y></points><points><x>26433.6875</x><y>33843.5625</y></points><points><x>26449.1875</x><y>33845.4375</y></points><points><x>26475.0</x><y>33846.0</y></points><points><x>26477.5625</x><y>33820.0625</y></points><points><x>26472.3125</x><y>33810.6875</y></points><points><x>26461.0</x><y>33813.0</y></points><points><x>26462.8125</x><y>33797.8125</y></points><points><x>26465.0</x><y>33783.0</y></points><points><x>26460.0</x><y>33777.0</y></points><points><x>26443.0</x><y>33775.0</y></points><points><x>26431.0625</x><y>33776.0625</y></points><points><x>26407.9375</x><y>33757.4375</y></points></segmentation></object><object><name>MET</name><difficult>0</difficult><truncated>0</truncated><info>[{"confidence": "0"}, {"action": "CREATE", "cat": "MET", "time": "2020-07-23 14:39;12", "who": "admin", "typeOfanno": "PersonManul"}]</info><confidence>0</confidence><bndbox><xmin>29375.0</xmin><ymin>12939.1162109375</ymin><xmax>29420.9375</xmax><ymax>12996.0625</ymax></bndbox><segmentation><points><x>29400.21875</x><y>12939.1162109375</y></points><points><x>29391.0</x><y>12950.0</y></points><points><x>29388.0</x><y>12968.0</y></points><points><x>29377.69921875</x><y>12977.08203125</y></points><points><x>29375.0</x><y>12994.0</y></points><points><x>29403.6875</x><y>12996.0625</y></points><points><x>29420.9375</x><y>12989.6875</y></points><points><x>29420.8125</x><y>12961.8125</y></points><points><x>29411.0</x><y>12945.0</y></points></segmentation></object><object><name>ASC_H</name><difficult>0</difficult><truncated>0</truncated><info>[{"confidence": "0"}, {"action": "CREATE", "cat": "ASC_H", "time": "2020-07-23 14:39;12", "who": "admin", "typeOfanno": "PersonManul"}]</info><confidence>0</confidence><bndbox><xmin>12138.1689453125</xmin><ymin>30876.150390625</ymin><xmax>12398.6015625</xmax><ymax>31167.908203125</ymax></bndbox><segmentation><points><x>12320.658203125</x><y>30879.568359375</y></points><points><x>12333.4931640625</x><y>30882.29296875</y></points><points><x>12370.9609375</x><y>30928.359375</y></points><points><x>12370.9609375</x><y>30928.974609375</y></points><points><x>12383.24609375</x><y>30949.857421875</y></points><points><x>12398.6015625</x><y>30949.244140625</y></points><points><x>12393.0732421875</x><y>30968.8984375</y></points><points><x>12393.0732421875</x><y>30968.8984375</y></points><points><x>12391.8447265625</x><y>30971.35546875</y></points><points><x>12393.0732421875</x><y>30995.310546875</y></points><points><x>12393.0732421875</x><y>30995.310546875</y></points><points><x>12393.0732421875</x><y>30997.767578125</y></points><points><x>12396.14453125</x><y>31011.28125</y></points><points><x>12396.14453125</x><y>31011.89453125</y></points><points><x>12396.14453125</x><y>31013.73828125</y></points><points><x>12384.474609375</x><y>31029.09375</y></points><points><x>12384.474609375</x><y>31029.09375</y></points><points><x>12380.7890625</x><y>31031.55078125</y></points><points><x>12359.9052734375</x><y>31047.51953125</y></points><points><x>12352.5341796875</x><y>31086.216796875</y></points><points><x>12329.193359375</x><y>31120.61328125</y></points><points><x>12311.9951171875</x><y>31157.466796875</y></points><points><x>12311.9951171875</x><y>31157.466796875</y></points><points><x>12292.9541015625</x><y>31167.908203125</y></points><points><x>12274.52734375</x><y>31162.994140625</y></points><points><x>12247.501953125</x><y>31147.025390625</y></points><points><x>12227.845703125</x><y>31110.171875</y></points><points><x>12227.232421875</x><y>31110.171875</y></points><points><x>12227.845703125</x><y>31105.87109375</y></points><points><x>12224.1611328125</x><y>31073.931640625</y></points><points><x>12182.3935546875</x><y>31065.33203125</y></points><points><x>12181.779296875</x><y>31065.33203125</y></points><points><x>12147.3818359375</x><y>31055.50390625</y></points><points><x>12138.1689453125</x><y>31029.09375</y></points><points><x>12138.1689453125</x><y>31029.09375</y></points><points><x>12140.01171875</x><y>31027.865234375</y></points><points><x>12162.1240234375</x><y>30979.33984375</y></points><points><x>12162.73828125</x><y>30979.33984375</y></points><points><x>12163.966796875</x><y>30978.111328125</y></points><points><x>12190.3779296875</x><y>30934.501953125</y></points><points><x>12190.3779296875</x><y>30934.501953125</y></points><points><x>12222.318359375</x><y>30914.232421875</y></points><points><x>12231.53125</x><y>30891.505859375</y></points><points><x>12251.1865234375</x><y>30876.150390625</y></points><points><x>12258.1259765625</x><y>30885.5234375</y></points><points><x>12267.8037109375</x><y>30898.55078125</y></points><points><x>12271.7119140625</x><y>30908.6015625</y></points><points><x>12280.8310546875</x><y>30913.625</y></points><points><x>12294.4169921875</x><y>30902.458984375</y></points><points><x>12301.5537109375</x><y>30882.90625</y></points><points><x>12301.5537109375</x><y>30882.90625</y></points></segmentation></object><object><name>MET</name><difficult>0</difficult><truncated>0</truncated><info>[{"confidence": "0"}, {"action": "CREATE", "cat": "MET", "time": "2020-07-23 14:39;12", "who": "admin", "typeOfanno": "PersonManul"}]</info><confidence>0</confidence><bndbox><xmin>29059.056640625</xmin><ymin>20383.0</ymin><xmax>29113.806640625</xmax><ymax>20458.435546875</ymax></bndbox><segmentation><points><x>29077.0</x><y>20383.0</y></points><points><x>29069.431640625</x><y>20391.560546875</y></points><points><x>29065.056640625</x><y>20403.560546875</y></points><points><x>29066.0</x><y>20415.0</y></points><points><x>29059.056640625</x><y>20422.685546875</y></points><points><x>29062.0</x><y>20437.0</y></points><points><x>29067.0</x><y>20446.0</y></points><points><x>29079.431640625</x><y>20447.310546875</y></points><points><x>29082.0</x><y>20458.0</y></points><points><x>29098.681640625</x><y>20458.435546875</y></points><points><x>29109.681640625</x><y>20455.435546875</y></points><points><x>29113.806640625</x><y>20436.685546875</y></points><points><x>29099.181640625</x><y>20423.310546875</y></points><points><x>29101.0</x><y>20413.0</y></points><points><x>29103.0</x><y>20394.0</y></points><points><x>29097.0</x><y>20385.0</y></points></segmentation></object><object><name>MET</name><difficult>0</difficult><truncated>0</truncated><info>[{"confidence": "0"}, {"action": "CREATE", "cat": "MET", "time": "2020-07-23 14:39;12", "who": "admin", "typeOfanno": "PersonManul"}]</info><confidence>0</confidence><bndbox><xmin>35178.5625</xmin><ymin>31448.6875</ymin><xmax>35250.0625</xmax><ymax>31533.0625</ymax></bndbox><segmentation><points><x>35190.8125</x><y>31450.6875</y></points><points><x>35178.5625</x><y>31462.9375</y></points><points><x>35179.0</x><y>31479.0</y></points><points><x>35189.4375</x><y>31488.5625</y></points><points><x>35186.5625</x><y>31498.1875</y></points><points><x>35190.3125</x><y>31512.0625</y></points><points><x>35203.4375</x><y>31517.6875</y></points><points><x>35241.6875</x><y>31533.0625</y></points><points><x>35246.6875</x><y>31524.0625</y></points><points><x>35250.0625</x><y>31515.1875</y></points><points><x>35249.1875</x><y>31509.1875</y></points><points><x>35249.6875</x><y>31490.6875</y></points><points><x>35249.0</x><y>31475.0</y></points><points><x>35230.5625</x><y>31448.6875</y></points></segmentation></object><object><name>NILM</name><difficult>0</difficult><truncated>0</truncated><info>[{"confidence": "0"}, {"action": "CREATE", "cat": "NILM", "time": "2020-07-23 14:39;12", "who": "admin", "typeOfanno": "PersonManul"}]</info><confidence>0</confidence><bndbox><xmin>38505.3203125</xmin><ymin>19888.240234375</ymin><xmax>38629.1796875</xmax><ymax>20014.31640625</ymax></bndbox><segmentation><points><x>38585.3984375</x><y>19952.802734375</y></points><points><x>38598.14453125</x><y>19958.34375</y></points><points><x>38598.14453125</x><y>19958.34375</y></points><points><x>38599.53125</x><y>19960.0078125</y></points><points><x>38608.12109375</x><y>19973.03125</y></points><points><x>38608.12109375</x><y>19973.306640625</y></points><points><x>38609.2265625</x><y>19982.451171875</y></points><points><x>38623.9140625</x><y>19983.005859375</y></points><points><x>38626.40625</x><y>19991.318359375</y></points><points><x>38626.40625</x><y>19991.595703125</y></points><points><x>38629.1796875</x><y>20001.84765625</y></points><points><x>38615.87890625</x><y>20008.498046875</y></points><points><x>38596.48046875</x><y>20008.220703125</y></points><points><x>38584.2890625</x><y>20001.84765625</y></points><points><x>38580.6875</x><y>19990.486328125</y></points><points><x>38579.85546875</x><y>19981.896484375</y></points><points><x>38569.05078125</x><y>19983.560546875</y></points><points><x>38564.89453125</x><y>19991.318359375</y></points><points><x>38560.73828125</x><y>20008.775390625</y></points><points><x>38560.73828125</x><y>20008.775390625</y></points><points><x>38539.6796875</x><y>20014.31640625</y></points><points><x>38526.65625</x><y>20009.328125</y></points><points><x>38519.171875</x><y>19993.2578125</y></points><points><x>38519.171875</x><y>19993.2578125</y></points><points><x>38515.015625</x><y>19977.1875</y></points><points><x>38506.42578125</x><y>19961.947265625</y></points><points><x>38506.98046875</x><y>19942.2734375</y></points><points><x>38511.69140625</x><y>19937.28515625</y></points><points><x>38505.3203125</x><y>19925.09375</y></points><points><x>38505.3203125</x><y>19924.81640625</y></points><points><x>38513.35546875</x><y>19907.63671875</y></points><points><x>38528.31640625</x><y>19897.939453125</y></points><points><x>38536.62890625</x><y>19896.552734375</y></points><points><x>38546.8828125</x><y>19888.240234375</y></points><points><x>38559.3515625</x><y>19893.505859375</y></points><points><x>38559.3515625</x><y>19893.505859375</y></points><points><x>38559.90625</x><y>19896.0</y></points><points><x>38558.796875</x><y>19912.34765625</y></points><points><x>38547.9921875</x><y>19920.10546875</y></points><points><x>38547.9921875</x><y>19920.10546875</y></points><points><x>38546.05078125</x><y>19921.21484375</y></points><points><x>38537.18359375</x><y>19926.478515625</y></points><points><x>38560.4609375</x><y>19928.6953125</y></points><points><x>38575.9765625</x><y>19945.044921875</y></points><points><x>38575.9765625</x><y>19945.044921875</y></points></segmentation></object><object><name>MET</name><difficult>0</difficult><truncated>0</truncated><info>[{"confidence": "0"}, {"action": "CREATE", "cat": "MET", "time": "2020-07-23 14:39;12", "who": "admin", "typeOfanno": "PersonManul"}]</info><confidence>0</confidence><bndbox><xmin>11337.71875</xmin><ymin>33194.75</ymin><xmax>11385.09375</xmax><ymax>33257.0</ymax></bndbox><segmentation><points><x>11349.71875</x><y>33209.75</y></points><points><x>11345.71875</x><y>33215.125</y></points><points><x>11339.96875</x><y>33225.375</y></points><points><x>11337.71875</x><y>33243.625</y></points><points><x>11349.34375</x><y>33255.75</y></points><points><x>11368.59375</x><y>33257.0</y></points><points><x>11385.09375</x><y>33249.375</y></points><points><x>11384.59375</x><y>33221.25</y></points><points><x>11381.96875</x><y>33199.25</y></points><points><x>11374.09375</x><y>33194.75</y></points><points><x>11364.84375</x><y>33196.5</y></points><points><x>11355.84375</x><y>33203.125</y></points></segmentation></object><object><name>MET</name><difficult>0</difficult><truncated>0</truncated><info>[{"confidence": "0"}, {"action": "CREATE", "cat": "MET", "time": "2020-07-23 14:39;12", "who": "admin", "typeOfanno": "PersonManul"}]</info><confidence>0</confidence><bndbox><xmin>34709.9375</xmin><ymin>23964.6875</ymin><xmax>34773.6875</xmax><ymax>24036.6875</ymax></bndbox><segmentation><points><x>34749.8125</x><y>23964.6875</y></points><points><x>34719.4375</x><y>23970.9375</y></points><points><x>34709.9375</x><y>23997.0625</y></points><points><x>34717.0</x><y>24016.0</y></points><points><x>34725.3125</x><y>24025.6875</y></points><points><x>34737.0625</x><y>24036.6875</y></points><points><x>34754.8125</x><y>24031.0625</y></points><points><x>34767.6875</x><y>24024.3125</y></points><points><x>34773.6875</x><y>23998.5625</y></points><points><x>34768.9375</x><y>23988.3125</y></points><points><x>34770.4375</x><y>23980.8125</y></points><points><x>34762.9375</x><y>23965.3125</y></points></segmentation></object><object><name>MET</name><difficult>0</difficult><truncated>0</truncated><info>[{"confidence": "0"}, {"action": "CREATE", "cat": "MET", "time": "2020-07-23 14:39;12", "who": "admin", "typeOfanno": "PersonManul"}]</info><confidence>0</confidence><bndbox><xmin>10981.068359375</xmin><ymin>33903.1328125</ymin><xmax>11166.8271484375</xmax><ymax>34029.6484375</ymax></bndbox><segmentation><points><x>11143.75</x><y>33913.5546875</y></points><points><x>11124.2080078125</x><y>33903.1328125</y></points><points><x>11105.0390625</x><y>33906.109375</y></points><points><x>11091.267578125</x><y>33922.30078125</y></points><points><x>11067.0</x><y>33921.0</y></points><points><x>11054.0458984375</x><y>33928.2578125</y></points><points><x>11040.0</x><y>33944.0</y></points><points><x>11035.0</x><y>33936.0</y></points><points><x>11016.0</x><y>33935.0</y></points><points><x>11009.0</x><y>33940.0</y></points><points><x>11007.0</x><y>33952.0</y></points><points><x>10998.376953125</x><y>33969.34765625</y></points><points><x>10986.837890625</x><y>33990.5625</y></points><points><x>10981.068359375</x><y>34005.08203125</y></points><points><x>10989.6298828125</x><y>34029.6484375</y></points><points><x>11004.0537109375</x><y>34029.55859375</y></points><points><x>11009.822265625</x><y>34012.62109375</y></points><points><x>11031.9697265625</x><y>34005.55078125</y></points><points><x>11058.2109375</x><y>34020.4375</y></points><points><x>11090.779296875</x><y>34027.8828125</y></points><points><x>11106.4130859375</x><y>34014.296875</y></points><points><x>11117.765625</x><y>33998.6640625</y></points><points><x>11107.7158203125</x><y>33983.9609375</y></points><points><x>11105.7841796875</x><y>33963.6171875</y></points><points><x>11113.6005859375</x><y>33953.1953125</y></points><points><x>11132.5830078125</x><y>33963.05859375</y></points><points><x>11152.125</x><y>33953.1953125</y></points><points><x>11163.6630859375</x><y>33933.83984375</y></points><points><x>11166.8271484375</x><y>33913.3671875</y></points></segmentation></object><object><name>NILM</name><difficult>0</difficult><truncated>0</truncated><info>[{"confidence": "0"}, {"action": "CREATE", "cat": "NILM", "time": "2020-07-23 14:39;12", "who": "admin", "typeOfanno": "PersonManul"}]</info><confidence>0</confidence><bndbox><xmin>11658.384765625</xmin><ymin>19219.384765625</ymin><xmax>11722.0341796875</xmax><ymax>19281.73046875</ymax></bndbox><segmentation><points><x>11699.142578125</x><y>19219.384765625</y></points><points><x>11689.279296875</x><y>19223.107421875</y></points><points><x>11685.1845703125</x><y>19229.62109375</y></points><points><x>11675.0</x><y>19230.0</y></points><points><x>11671.0</x><y>19234.0</y></points><points><x>11665.0849609375</x><y>19235.94921875</y></points><points><x>11658.384765625</x><y>19245.998046875</y></points><points><x>11661.0</x><y>19260.0</y></points><points><x>11671.78515625</x><y>19281.73046875</y></points><points><x>11691.0</x><y>19281.0</y></points><points><x>11703.0</x><y>19279.0</y></points><points><x>11722.0341796875</x><y>19260.328125</y></points><points><x>11720.359375</x><y>19238.181640625</y></points><points><x>11709.564453125</x><y>19227.57421875</y></points></segmentation></object><object><name>NILM</name><difficult>0</difficult><truncated>0</truncated><info>[{"confidence": "0"}, {"action": "CREATE", "cat": "NILM", "time": "2020-07-23 14:39;13", "who": "admin", "typeOfanno": "PersonManul"}]</info><confidence>0</confidence><bndbox><xmin>29878.04296875</xmin><ymin>15804.0</ymin><xmax>29959.0</xmax><ymax>15886.55078125</ymax></bndbox><segmentation><points><x>29942.99609375</x><y>15804.849609375</y></points><points><x>29940.576171875</x><y>15804.291015625</y></points><points><x>29935.0</x><y>15804.0</y></points><points><x>29929.0</x><y>15813.0</y></points><points><x>29918.615234375</x><y>15821.78515625</y></points><points><x>29912.0</x><y>15809.0</y></points><points><x>29893.0</x><y>15808.0</y></points><points><x>29889.0</x><y>15812.0</y></points><points><x>29886.0</x><y>15816.0</y></points><points><x>29886.0</x><y>15826.0</y></points><points><x>29880.8359375</x><y>15832.951171875</y></points><points><x>29880.0</x><y>15846.0</y></points><points><x>29888.466796875</x><y>15853.7958984375</y></points><points><x>29878.04296875</x><y>15859.0068359375</y></points><points><x>29879.0</x><y>15878.0</y></points><points><x>29890.884765625</x><y>15886.55078125</y></points><points><x>29928.0</x><y>15878.0</y></points><points><x>29934.0</x><y>15868.0</y></points><points><x>29941.0</x><y>15846.0</y></points><points><x>29944.0</x><y>15841.0</y></points><points><x>29951.0</x><y>15834.0</y></points><points><x>29955.091796875</x><y>15820.482421875</y></points><points><x>29959.0</x><y>15814.3408203125</y></points><points><x>29952.859375</x><y>15807.455078125</y></points><points><x>29947.462890625</x><y>15805.779296875</y></points></segmentation></object><object><name>NILM</name><difficult>0</difficult><truncated>0</truncated><info>[{"confidence": "0"}, {"action": "CREATE", "cat": "NILM", "time": "2020-07-23 14:39;13", "who": "admin", "typeOfanno": "PersonManul"}]</info><confidence>0</confidence><bndbox><xmin>16990.0</xmin><ymin>33690.8359375</ymin><xmax>17068.234375</xmax><ymax>33778.3046875</ymax></bndbox><segmentation><points><x>17030.08203125</x><y>33690.8359375</y></points><points><x>17012.7734375</x><y>33696.7890625</y></points><points><x>17004.0</x><y>33698.0</y></points><points><x>16990.0</x><y>33709.0</y></points><points><x>16990.0</x><y>33731.0</y></points><points><x>16995.65234375</x><y>33742.7578125</y></points><points><x>17001.421875</x><y>33746.85546875</y></points><points><x>17012.7734375</x><y>33755.4140625</y></points><points><x>17021.0</x><y>33758.0</y></points><points><x>17033.0</x><y>33761.0</y></points><points><x>17038.083984375</x><y>33772.53515625</y></points><points><x>17051.669921875</x><y>33778.3046875</y></points><points><x>17065.0703125</x><y>33776.2578125</y></points><points><x>17068.234375</x><y>33761.18359375</y></points><points><x>17061.162109375</x><y>33749.83203125</y></points><points><x>17061.0</x><y>33743.0</y></points><points><x>17061.0</x><y>33730.0</y></points><points><x>17054.0</x><y>33722.0</y></points><points><x>17043.0</x><y>33719.0</y></points><points><x>17040.0</x><y>33716.0</y></points><points><x>17042.0</x><y>33699.0</y></points></segmentation></object><object><name>NILM</name><difficult>0</difficult><truncated>0</truncated><info>[{"confidence": "0"}, {"action": "CREATE", "cat": "NILM", "time": "2020-07-23 14:39;13", "who": "admin", "typeOfanno": "PersonManul"}]</info><confidence>0</confidence><bndbox><xmin>23137.765625</xmin><ymin>17240.359375</ymin><xmax>23220.025390625</xmax><ymax>17311.08203125</ymax></bndbox><segmentation><points><x>23178.708984375</x><y>17240.359375</y></points><points><x>23163.0</x><y>17244.0</y></points><points><x>23162.0</x><y>17261.0</y></points><points><x>23147.0</x><y>17262.0</y></points><points><x>23141.0</x><y>17266.0</y></points><points><x>23140.0</x><y>17274.0</y></points><points><x>23137.765625</x><y>17281.86328125</y></points><points><x>23137.951171875</x><y>17286.515625</y></points><points><x>23139.626953125</x><y>17291.7265625</y></points><points><x>23142.046875</x><y>17295.076171875</y></points><points><x>23148.931640625</x><y>17298.240234375</y></points><points><x>23154.142578125</x><y>17299.9140625</y></points><points><x>23157.865234375</x><y>17301.404296875</y></points><points><x>23160.099609375</x><y>17300.66015625</y></points><points><x>23165.0</x><y>17302.0</y></points><points><x>23165.0</x><y>17306.0</y></points><points><x>23174.615234375</x><y>17311.08203125</y></points><points><x>23189.0</x><y>17310.0</y></points><points><x>23203.275390625</x><y>17294.517578125</y></points><points><x>23208.0</x><y>17290.0</y></points><points><x>23220.025390625</x><y>17278.51171875</y></points><points><x>23218.0</x><y>17264.0</y></points><points><x>23207.0</x><y>17256.0</y></points><points><x>23203.0</x><y>17251.0</y></points><points><x>23193.0</x><y>17246.0</y></points></segmentation></object><object><name>NILM</name><difficult>0</difficult><truncated>0</truncated><info>[{"confidence": "0"}, {"action": "CREATE", "cat": "NILM", "time": "2020-07-23 14:39;13", "who": "admin", "typeOfanno": "PersonManul"}]</info><confidence>0</confidence><bndbox><xmin>18764.724609375</xmin><ymin>8497.541015625</ymin><xmax>18823.533203125</xmax><ymax>8546.859375</ymax></bndbox><segmentation><points><x>18798.037109375</x><y>8497.541015625</y></points><points><x>18786.498046875</x><y>8499.2158203125</y></points><points><x>18773.0</x><y>8512.0</y></points><points><x>18773.099609375</x><y>8518.0126953125</y></points><points><x>18766.3984375</x><y>8522.1064453125</y></points><points><x>18764.724609375</x><y>8535.5068359375</y></points><points><x>18769.376953125</x><y>8543.8818359375</y></points><points><x>18786.126953125</x><y>8546.859375</y></points><points><x>18804.365234375</x><y>8544.6259765625</y></points><points><x>18812.181640625</x><y>8528.0625</y></points><points><x>18823.533203125</x><y>8514.8486328125</y></points><points><x>18807.900390625</x><y>8502.9375</y></points></segmentation></object><object><name>NILM</name><difficult>0</difficult><truncated>0</truncated><info>[{"confidence": "0"}, {"action": "CREATE", "cat": "NILM", "time": "2020-07-23 14:39;13", "who": "admin", "typeOfanno": "PersonManul"}]</info><confidence>0</confidence><bndbox><xmin>22452.0</xmin><ymin>10517.3798828125</ymin><xmax>22550.0</xmax><ymax>10608.5732421875</ymax></bndbox><segmentation><points><x>22459.033203125</x><y>10520.7294921875</y></points><points><x>22452.0</x><y>10531.0</y></points><points><x>22453.0</x><y>10539.0</y></points><points><x>22461.265625</x><y>10550.87890625</y></points><points><x>22456.0</x><y>10562.0</y></points><points><x>22454.0</x><y>10575.0</y></points><points><x>22455.0</x><y>10589.0</y></points><points><x>22460.0</x><y>10594.0</y></points><points><x>22478.9453125</x><y>10608.5732421875</y></points><points><x>22502.396484375</x><y>10607.642578125</y></points><points><x>22514.865234375</x><y>10594.2421875</y></points><points><x>22532.0</x><y>10597.0</y></points><points><x>22544.0</x><y>10595.0</y></points><points><x>22546.0</x><y>10585.0</y></points><points><x>22550.0</x><y>10564.0</y></points><points><x>22534.96484375</x><y>10553.6708984375</y></points><points><x>22518.0</x><y>10550.0</y></points><points><x>22517.0</x><y>10539.0</y></points><points><x>22508.0</x><y>10530.0</y></points><points><x>22500.0</x><y>10528.0</y></points><points><x>22480.0625</x><y>10517.3798828125</y></points></segmentation></object><object><name>NILM</name><difficult>0</difficult><truncated>0</truncated><info>[{"confidence": "0"}, {"action": "CREATE", "cat": "NILM", "time": "2020-07-23 14:39;13", "who": "admin", "typeOfanno": "PersonManul"}]</info><confidence>0</confidence><bndbox><xmin>33516.0</xmin><ymin>27322.607421875</ymin><xmax>33569.0</xmax><ymax>27371.740234375</ymax></bndbox><segmentation><points><x>33519.0</x><y>27329.0</y></points><points><x>33516.0</x><y>27353.0</y></points><points><x>33525.2265625</x><y>27362.9921875</y></points><points><x>33546.44140625</x><y>27371.740234375</y></points><points><x>33569.0</x><y>27369.0</y></points><points><x>33569.0</x><y>27335.0</y></points><points><x>33553.88671875</x><y>27322.607421875</y></points></segmentation></object><object><name>MET</name><difficult>0</difficult><truncated>0</truncated><info>[{"confidence": "0"}, {"action": "CREATE", "cat": "MET", "time": "2020-07-23 14:39;13", "who": "admin", "typeOfanno": "PersonManul"}]</info><confidence>0</confidence><bndbox><xmin>22710.09765625</xmin><ymin>27673.9609375</ymin><xmax>22822.3203125</xmax><ymax>27784.880859375</ymax></bndbox><segmentation><points><x>22793.1015625</x><y>27681.591796875</y></points><points><x>22807.6171875</x><y>27673.9609375</y></points><points><x>22820.0859375</x><y>27676.193359375</y></points><points><x>22822.3203125</x><y>27695.921875</y></points><points><x>22822.3203125</x><y>27695.921875</y></points><points><x>22812.828125</x><y>27716.021484375</y></points><points><x>22800.91796875</x><y>27738.353515625</y></points><points><x>22800.91796875</x><y>27738.353515625</y></points><points><x>22787.703125</x><y>27753.2421875</y></points><points><x>22787.703125</x><y>27753.2421875</y></points><points><x>22785.841796875</x><y>27754.173828125</y></points><points><x>22770.396484375</x><y>27772.970703125</y></points><points><x>22770.396484375</x><y>27772.970703125</y></points><points><x>22770.58203125</x><y>27775.017578125</y></points><points><x>22754.763671875</x><y>27783.01953125</y></points><points><x>22722.380859375</x><y>27784.880859375</y></points><points><x>22712.888671875</x><y>27777.80859375</y></points><points><x>22722.0078125</x><y>27758.08203125</y></points><points><x>22718.47265625</x><y>27746.728515625</y></points><points><x>22710.09765625</x><y>27734.4453125</y></points><points><x>22714.5625</x><y>27720.30078125</y></points><points><x>22727.77734375</x><y>27714.71875</y></points><points><x>22740.619140625</x><y>27718.068359375</y></points><points><x>22740.619140625</x><y>27718.068359375</y></points><points><x>22753.2734375</x><y>27720.115234375</y></points><points><x>22764.068359375</x><y>27704.66796875</y></points><points><x>22770.767578125</x><y>27690.7109375</y></points><points><x>22780.07421875</x><y>27684.94140625</y></points><points><x>22780.07421875</x><y>27684.94140625</y></points></segmentation></object><object><name>NILM</name><difficult>0</difficult><truncated>0</truncated><info>[{"confidence": "0"}, {"action": "CREATE", "cat": "NILM", "time": "2020-07-23 14:39;13", "who": "admin", "typeOfanno": "PersonManul"}]</info><confidence>0</confidence><bndbox><xmin>30247.0078125</xmin><ymin>27773.0</ymin><xmax>30348.994140625</xmax><ymax>27927.857421875</ymax></bndbox><segmentation><points><x>30300.0</x><y>27773.0</y></points><points><x>30279.0</x><y>27807.0</y></points><points><x>30269.0</x><y>27817.0</y></points><points><x>30260.0</x><y>27823.0</y></points><points><x>30253.0</x><y>27831.0</y></points><points><x>30248.310546875</x><y>27843.24609375</y></points><points><x>30247.0078125</x><y>27852.55078125</y></points><points><x>30250.0</x><y>27861.0</y></points><points><x>30261.5234375</x><y>27872.650390625</y></points><points><x>30257.056640625</x><y>27881.95703125</y></points><points><x>30251.0</x><y>27889.0</y></points><points><x>30250.416015625</x><y>27915.38671875</y></points><points><x>30255.404296875</x><y>27926.748046875</y></points><points><x>30281.44921875</x><y>27927.857421875</y></points><points><x>30300.015625</x><y>27914.556640625</y></points><points><x>30315.0</x><y>27904.0</y></points><points><x>30318.025390625</x><y>27893.775390625</y></points><points><x>30312.0</x><y>27880.0</y></points><points><x>30327.724609375</x><y>27874.931640625</y></points><points><x>30340.0</x><y>27873.0</y></points><points><x>30348.994140625</x><y>27862.228515625</y></points><points><x>30339.0</x><y>27844.0</y></points><points><x>30327.0</x><y>27836.0</y></points><points><x>30316.0</x><y>27832.0</y></points><points><x>30315.0</x><y>27820.0</y></points><points><x>30316.0</x><y>27812.0</y></points><points><x>30317.0</x><y>27804.0</y></points><points><x>30318.0</x><y>27787.0</y></points><points><x>30317.0</x><y>27781.0</y></points><points><x>30311.0</x><y>27773.0</y></points></segmentation></object><object><name>NILM</name><difficult>0</difficult><truncated>0</truncated><info>[{"confidence": "0"}, {"action": "CREATE", "cat": "NILM", "time": "2020-07-23 14:39;13", "who": "admin", "typeOfanno": "PersonManul"}]</info><confidence>0</confidence><bndbox><xmin>20587.43359375</xmin><ymin>14511.123046875</ymin><xmax>20659.60546875</xmax><ymax>14608.37890625</ymax></bndbox><segmentation><points><x>20639.1015625</x><y>14511.123046875</y></points><points><x>20622.0</x><y>14520.0</y></points><points><x>20606.0</x><y>14520.0</y></points><points><x>20587.43359375</x><y>14536.9130859375</y></points><points><x>20594.505859375</x><y>14549.94140625</y></points><points><x>20587.43359375</x><y>14561.2939453125</y></points><points><x>20593.76171875</x><y>14570.2265625</y></points><points><x>20611.0703125</x><y>14571.34375</y></points><points><x>20609.0234375</x><y>14591.8154296875</y></points><points><x>20623.912109375</x><y>14608.37890625</y></points><points><x>20639.171875</x><y>14597.212890625</y></points><points><x>20649.037109375</x><y>14567.9931640625</y></points><points><x>20653.130859375</x><y>14554.03515625</y></points><points><x>20659.60546875</x><y>14535.5068359375</y></points><points><x>20654.0</x><y>14516.0</y></points></segmentation></object><object><name>MET</name><difficult>0</difficult><truncated>0</truncated><info>[{"confidence": "0"}, {"action": "CREATE", "cat": "MET", "time": "2020-07-23 14:39;13", "who": "admin", "typeOfanno": "PersonManul"}]</info><confidence>0</confidence><bndbox><xmin>27806.26953125</xmin><ymin>11240.6513671875</ymin><xmax>27994.392578125</xmax><ymax>11500.556640625</ymax></bndbox><segmentation><points><x>27956.4375</x><y>11326.4609375</y></points><points><x>27956.4375</x><y>11344.61328125</y></points><points><x>27966.33984375</x><y>11358.2275390625</y></points><points><x>27967.1640625</x><y>11372.666015625</y></points><points><x>27970.876953125</x><y>11385.455078125</y></points><points><x>27985.31640625</x><y>11385.455078125</y></points><points><x>27994.392578125</x><y>11399.89453125</y></points><points><x>27994.392578125</x><y>11400.3076171875</y></points><points><x>27994.392578125</x><y>11401.95703125</y></points><points><x>27989.029296875</x><y>11409.7958984375</y></points><points><x>27970.876953125</x><y>11411.8583984375</y></points><points><x>27955.61328125</x><y>11411.033203125</y></points><points><x>27955.61328125</x><y>11411.033203125</y></points><points><x>27953.55078125</x><y>11412.271484375</y></points><points><x>27952.724609375</x><y>11413.095703125</y></points><points><x>27950.662109375</x><y>11427.9482421875</y></points><points><x>27950.662109375</x><y>11428.3603515625</y></points><points><x>27950.662109375</x><y>11430.4228515625</y></points><points><x>27939.935546875</x><y>11444.8623046875</y></points><points><x>27939.935546875</x><y>11444.8623046875</y></points><points><x>27910.64453125</x><y>11465.490234375</y></points><points><x>27910.64453125</x><y>11465.490234375</y></points><points><x>27908.994140625</x><y>11467.1396484375</y></points><points><x>27899.91796875</x><y>11491.48046875</y></points><points><x>27899.91796875</x><y>11491.48046875</y></points><points><x>27890.017578125</x><y>11500.556640625</y></points><points><x>27870.21484375</x><y>11492.7177734375</y></points><points><x>27849.17578125</x><y>11472.916015625</y></points><points><x>27842.57421875</x><y>11458.4765625</y></points><points><x>27842.57421875</x><y>11458.4765625</y></points><points><x>27843.8125</x><y>11456.4140625</y></points><points><x>27846.69921875</x><y>11448.5751953125</y></points><points><x>27870.62890625</x><y>11453.11328125</y></points><points><x>27868.15234375</x><y>11429.59765625</y></points><points><x>27867.740234375</x><y>11404.4326171875</y></points><points><x>27860.314453125</x><y>11394.53125</y></points><points><x>27860.314453125</x><y>11394.53125</y></points><points><x>27836.38671875</x><y>11397.0068359375</y></points><points><x>27835.1484375</x><y>11381.330078125</y></points><points><x>27848.763671875</x><y>11341.7255859375</y></points><points><x>27827.72265625</x><y>11332.236328125</y></points><points><x>27827.72265625</x><y>11332.236328125</y></points><points><x>27821.947265625</x><y>11309.958984375</y></points><points><x>27821.947265625</x><y>11309.958984375</y></points><points><x>27820.296875</x><y>11308.7216796875</y></points><points><x>27819.884765625</x><y>11308.7216796875</y></points><points><x>27817.41015625</x><y>11306.24609375</y></points><points><x>27806.68359375</x><y>11284.7939453125</y></points><points><x>27806.68359375</x><y>11284.7939453125</y></points><points><x>27807.095703125</x><y>11282.73046875</y></points><points><x>27807.095703125</x><y>11281.90625</y></points><points><x>27806.26953125</x><y>11246.013671875</y></points><points><x>27806.26953125</x><y>11246.013671875</y></points><points><x>27807.919921875</x><y>11243.951171875</y></points><points><x>27827.72265625</x><y>11240.6513671875</y></points><points><x>27835.560546875</x><y>11260.041015625</y></points><points><x>27835.560546875</x><y>11260.041015625</y></points><points><x>27835.974609375</x><y>11262.515625</y></points><points><x>27850.826171875</x><y>11293.8701171875</y></points><points><x>27850.826171875</x><y>11293.8701171875</y></points><points><x>27852.4765625</x><y>11295.9326171875</y></points><points><x>27868.564453125</x><y>11292.6318359375</y></points><points><x>27877.228515625</x><y>11295.107421875</y></points><points><x>27886.3046875</x><y>11275.7177734375</y></points><points><x>27905.28125</x><y>11274.892578125</y></points><points><x>27909.408203125</x><y>11288.9189453125</y></points><points><x>27924.259765625</x><y>11282.73046875</y></points><points><x>27939.935546875</x><y>11293.45703125</y></points><points><x>27939.935546875</x><y>11293.8701171875</y></points><points><x>27939.935546875</x><y>11295.51953125</y></points><points><x>27939.935546875</x><y>11296.7578125</y></points><points><x>27938.69921875</x><y>11300.0576171875</y></points><points><x>27938.69921875</x><y>11300.0576171875</y></points><points><x>27940.76171875</x><y>11300.470703125</y></points><points><x>27957.67578125</x><y>11300.0576171875</y></points><points><x>27957.67578125</x><y>11300.0576171875</y></points><points><x>27958.5</x><y>11302.12109375</y></points><points><x>27956.4375</x><y>11316.97265625</y></points><points><x>27956.4375</x><y>11316.97265625</y></points></segmentation></object><object><name>MET</name><difficult>0</difficult><truncated>0</truncated><info>[{"confidence": "0"}, {"action": "CREATE", "cat": "MET", "time": "2020-07-23 14:39;13", "who": "admin", "typeOfanno": "PersonManul"}]</info><confidence>0</confidence><bndbox><xmin>25241.0</xmin><ymin>11471.55859375</ymin><xmax>25332.697265625</xmax><ymax>11582.0</ymax></bndbox><segmentation><points><x>25299.755859375</x><y>11494.4501953125</y></points><points><x>25281.0</x><y>11496.0</y></points><points><x>25267.0</x><y>11504.0</y></points><points><x>25261.251953125</x><y>11512.5546875</y></points><points><x>25255.0</x><y>11517.0</y></points><points><x>25251.251953125</x><y>11527.3046875</y></points><points><x>25252.626953125</x><y>11545.8046875</y></points><points><x>25241.126953125</x><y>11549.3046875</y></points><points><x>25241.0</x><y>11564.0</y></points><points><x>25250.0</x><y>11574.0</y></points><points><x>25264.0</x><y>11575.0</y></points><points><x>25288.0</x><y>11582.0</y></points><points><x>25292.376953125</x><y>11570.9296875</y></points><points><x>25292.376953125</x><y>11556.3046875</y></points><points><x>25309.126953125</x><y>11558.5546875</y></points><points><x>25319.251953125</x><y>11548.6796875</y></points><points><x>25325.998046875</x><y>11524.78515625</y></points><points><x>25310.55078125</x><y>11513.8046875</y></points><points><x>25328.9765625</x><y>11496.68359375</y></points><points><x>25332.697265625</x><y>11479.5615234375</y></points><points><x>25323.20703125</x><y>11471.55859375</y></points><points><x>25308.876953125</x><y>11481.421875</y></points></segmentation></object><object><name>MET</name><difficult>0</difficult><truncated>0</truncated><info>[{"confidence": "0"}, {"action": "CREATE", "cat": "MET", "time": "2020-07-23 14:39;13", "who": "admin", "typeOfanno": "PersonManul"}]</info><confidence>0</confidence><bndbox><xmin>18585.89453125</xmin><ymin>31140.0</ymin><xmax>18707.05078125</xmax><ymax>31299.193359375</ymax></bndbox><segmentation><points><x>18674.0</x><y>31140.0</y></points><points><x>18663.0</x><y>31142.0</y></points><points><x>18653.0</x><y>31144.0</y></points><points><x>18648.0</x><y>31149.0</y></points><points><x>18642.0</x><y>31149.0</y></points><points><x>18627.0</x><y>31155.0</y></points><points><x>18621.0</x><y>31156.0</y></points><points><x>18618.0</x><y>31159.0</y></points><points><x>18612.0</x><y>31169.0</y></points><points><x>18608.0</x><y>31188.0</y></points><points><x>18609.0</x><y>31199.0</y></points><points><x>18611.0</x><y>31213.0</y></points><points><x>18613.0</x><y>31220.0</y></points><points><x>18611.0</x><y>31226.0</y></points><points><x>18610.0</x><y>31232.0</y></points><points><x>18602.830078125</x><y>31251.1875</y></points><points><x>18585.89453125</x><y>31261.794921875</y></points><points><x>18585.89453125</x><y>31288.408203125</y></points><points><x>18603.376953125</x><y>31299.193359375</y></points><points><x>18624.435546875</x><y>31296.69921875</y></points><points><x>18635.2421875</x><y>31283.3984375</y></points><points><x>18654.1953125</x><y>31285.6171875</y></points><points><x>18675.0</x><y>31282.0</y></points><points><x>18679.0</x><y>31278.0</y></points><points><x>18680.0</x><y>31256.0</y></points><points><x>18683.0</x><y>31253.0</y></points><points><x>18695.697265625</x><y>31246.162109375</y></points><points><x>18693.0</x><y>31236.0</y></points><points><x>18687.0</x><y>31229.0</y></points><points><x>18683.0</x><y>31223.0</y></points><points><x>18682.0</x><y>31212.0</y></points><points><x>18682.111328125</x><y>31200.751953125</y></points><points><x>18680.251953125</x><y>31192.19140625</y></points><points><x>18686.765625</x><y>31181.76953125</y></points><points><x>18694.0234375</x><y>31179.162109375</y></points><points><x>18704.072265625</x><y>31174.509765625</y></points><points><x>18707.05078125</x><y>31162.2265625</y></points><points><x>18702.0</x><y>31155.0</y></points><points><x>18693.650390625</x><y>31145.10546875</y></points><points><x>18685.0</x><y>31140.0</y></points></segmentation></object><object><name>MET</name><difficult>0</difficult><truncated>0</truncated><info>[{"confidence": "0"}, {"action": "CREATE", "cat": "MET", "time": "2020-07-23 14:39;13", "who": "admin", "typeOfanno": "PersonManul"}]</info><confidence>0</confidence><bndbox><xmin>21880.216796875</xmin><ymin>28170.576171875</ymin><xmax>22068.0</xmax><ymax>28337.384765625</ymax></bndbox><segmentation><points><x>21946.71875</x><y>28170.576171875</y></points><points><x>21936.189453125</x><y>28174.1796875</y></points><points><x>21923.443359375</x><y>28183.322265625</y></points><points><x>21914.0</x><y>28191.0</y></points><points><x>21915.0</x><y>28204.0</y></points><points><x>21919.0</x><y>28208.0</y></points><points><x>21927.0</x><y>28213.0</y></points><points><x>21923.998046875</x><y>28226.271484375</y></points><points><x>21907.650390625</x><y>28247.052734375</y></points><points><x>21880.216796875</x><y>28278.640625</y></points><points><x>21880.771484375</x><y>28311.615234375</y></points><points><x>21897.951171875</x><y>28337.384765625</y></points><points><x>21942.28515625</x><y>28329.072265625</y></points><points><x>21970.548828125</x><y>28326.85546875</y></points><points><x>21986.06640625</x><y>28326.0234375</y></points><points><x>22002.69140625</x><y>28308.013671875</y></points><points><x>22012.666015625</x><y>28302.748046875</y></points><points><x>22032.33984375</x><y>28308.013671875</y></points><points><x>22053.3984375</x><y>28304.6875</y></points><points><x>22057.0</x><y>28285.845703125</y></points><points><x>22062.54296875</x><y>28261.185546875</y></points><points><x>22060.603515625</x><y>28232.08984375</y></points><points><x>22068.0</x><y>28217.0</y></points><points><x>22065.0</x><y>28203.0</y></points><points><x>22056.0</x><y>28200.0</y></points><points><x>22055.0</x><y>28195.0</y></points><points><x>22035.0</x><y>28193.0</y></points><points><x>22023.75</x><y>28201.888671875</y></points><points><x>22029.568359375</x><y>28214.91015625</y></points><points><x>22038.0</x><y>28223.0</y></points><points><x>22035.0</x><y>28229.0</y></points><points><x>22020.0</x><y>28228.0</y></points><points><x>21998.0</x><y>28223.0</y></points><points><x>21984.0</x><y>28223.0</y></points><points><x>21984.0</x><y>28208.0</y></points><points><x>21977.0</x><y>28200.0</y></points><points><x>21972.0</x><y>28196.0</y></points><points><x>21971.65625</x><y>28173.625</y></points></segmentation></object><object><name>NILM</name><difficult>0</difficult><truncated>0</truncated><info>[{"confidence": "0"}, {"action": "CREATE", "cat": "NILM", "time": "2020-07-23 14:39;13", "who": "admin", "typeOfanno": "PersonManul"}]</info><confidence>0</confidence><bndbox><xmin>20529.30078125</xmin><ymin>11802.8701171875</ymin><xmax>20601.341796875</xmax><ymax>11897.1884765625</ymax></bndbox><segmentation><points><x>20535.67578125</x><y>11802.8701171875</y></points><points><x>20529.30078125</x><y>11822.7451171875</y></points><points><x>20549.0</x><y>11830.0</y></points><points><x>20544.0</x><y>11856.0</y></points><points><x>20545.0</x><y>11866.0</y></points><points><x>20544.0</x><y>11883.0</y></points><points><x>20547.591796875</x><y>11890.4384765625</y></points><points><x>20581.466796875</x><y>11897.1884765625</y></points><points><x>20601.341796875</x><y>11895.1884765625</y></points><points><x>20599.966796875</x><y>11883.8134765625</y></points><points><x>20593.0</x><y>11875.0</y></points><points><x>20580.216796875</x><y>11871.1884765625</y></points><points><x>20585.0</x><y>11862.0</y></points><points><x>20587.0</x><y>11851.0</y></points><points><x>20588.0</x><y>11844.0</y></points><points><x>20587.841796875</x><y>11825.5634765625</y></points><points><x>20582.0</x><y>11819.0</y></points><points><x>20564.80078125</x><y>11803.3701171875</y></points></segmentation></object><object><name>MET</name><difficult>0</difficult><truncated>0</truncated><info>[{"confidence": "0"}, {"action": "CREATE", "cat": "MET", "time": "2020-07-23 14:39;13", "who": "admin", "typeOfanno": "PersonManul"}]</info><confidence>0</confidence><bndbox><xmin>26780.318359375</xmin><ymin>14436.3134765625</ymin><xmax>26975.11328125</xmax><ymax>14581.2314453125</ymax></bndbox><segmentation><points><x>26828.80859375</x><y>14447.673828125</y></points><points><x>26815.0</x><y>14450.0</y></points><points><x>26811.0</x><y>14454.0</y></points><points><x>26810.0</x><y>14475.0</y></points><points><x>26816.0625</x><y>14482.8642578125</y></points><points><x>26801.099609375</x><y>14489.5146484375</y></points><points><x>26787.24609375</x><y>14501.4296875</y></points><points><x>26780.318359375</x><y>14512.7900390625</y></points><points><x>26799.9921875</x><y>14528.583984375</y></points><points><x>26820.0</x><y>14517.0</y></points><points><x>26839.615234375</x><y>14516.115234375</y></points><points><x>26859.0</x><y>14518.0</y></points><points><x>26866.0</x><y>14538.0</y></points><points><x>26869.0</x><y>14541.0</y></points><points><x>26869.0</x><y>14557.0</y></points><points><x>26875.083984375</x><y>14565.4375</y></points><points><x>26890.046875</x><y>14575.689453125</y></points><points><x>26907.2265625</x><y>14581.2314453125</y></points><points><x>26934.0</x><y>14577.0</y></points><points><x>26948.0</x><y>14573.0</y></points><points><x>26951.0</x><y>14570.0</y></points><points><x>26953.0</x><y>14552.0</y></points><points><x>26953.0</x><y>14538.0</y></points><points><x>26936.0</x><y>14536.0</y></points><points><x>26934.0</x><y>14528.0</y></points><points><x>26941.0</x><y>14523.0</y></points><points><x>26948.0</x><y>14526.0</y></points><points><x>26961.0</x><y>14526.0</y></points><points><x>26963.0</x><y>14516.0</y></points><points><x>26969.0</x><y>14505.0</y></points><points><x>26975.11328125</x><y>14483.1416015625</y></points><points><x>26973.0</x><y>14463.0</y></points><points><x>26949.0</x><y>14459.0</y></points><points><x>26942.0</x><y>14468.0</y></points><points><x>26935.0</x><y>14469.0</y></points><points><x>26924.958984375</x><y>14472.3349609375</y></points><points><x>26932.44140625</x><y>14446.56640625</y></points><points><x>26914.4296875</x><y>14439.916015625</y></points><points><x>26906.0</x><y>14449.0</y></points><points><x>26903.0703125</x><y>14460.4208984375</y></points><points><x>26887.0</x><y>14462.0</y></points><points><x>26879.79296875</x><y>14492.5625</y></points><points><x>26874.251953125</x><y>14478.431640625</y></points><points><x>26880.90234375</x><y>14463.19140625</y></points><points><x>26865.384765625</x><y>14451.5537109375</y></points><points><x>26861.783203125</x><y>14442.1328125</y></points><points><x>26844.603515625</x><y>14436.3134765625</y></points></segmentation></object><object><name>MET</name><difficult>0</difficult><truncated>0</truncated><info>[{"confidence": "0"}, {"action": "CREATE", "cat": "MET", "time": "2020-07-23 14:39;13", "who": "admin", "typeOfanno": "PersonManul"}]</info><confidence>0</confidence><bndbox><xmin>21037.484375</xmin><ymin>12075.990234375</ymin><xmax>21248.296875</xmax><ymax>12257.51171875</ymax></bndbox><segmentation><points><x>21169.912109375</x><y>12077.640625</y></points><points><x>21194.666015625</x><y>12075.990234375</y></points><points><x>21195.078125</x><y>12075.990234375</y></points><points><x>21207.455078125</x><y>12100.3310546875</y></points><points><x>21206.62890625</x><y>12118.4833984375</y></points><points><x>21206.62890625</x><y>12118.4833984375</y></points><points><x>21206.62890625</x><y>12120.9580078125</y></points><points><x>21213.23046875</x><y>12142.8232421875</y></points><points><x>21232.20703125</x><y>12137.873046875</y></points><points><x>21243.345703125</x><y>12149.423828125</y></points><points><x>21247.470703125</x><y>12166.3388671875</y></points><points><x>21248.296875</x><y>12188.2041015625</y></points><points><x>21240.458984375</x><y>12216.669921875</y></points><points><x>21240.458984375</x><y>12217.08203125</y></points><points><x>21238.80859375</x><y>12218.3193359375</y></points><points><x>21237.158203125</x><y>12226.5703125</y></points><points><x>21241.6953125</x><y>12243.8974609375</y></points><points><x>21241.6953125</x><y>12243.8974609375</y></points><points><x>21241.6953125</x><y>12245.9609375</y></points><points><x>21233.03125</x><y>12257.51171875</y></points><points><x>21213.23046875</x><y>12242.66015625</y></points><points><x>21197.552734375</x><y>12233.171875</y></points><points><x>21194.251953125</x><y>12210.4814453125</y></points><points><x>21193.427734375</x><y>12210.8935546875</y></points><points><x>21192.6015625</x><y>12212.1318359375</y></points><points><x>21177.337890625</x><y>12218.3193359375</y></points><points><x>21166.12890625</x><y>12212.625</y></points><points><x>21150.75390625</x><y>12203.375</y></points><points><x>21136.083984375</x><y>12200.16796875</y></points><points><x>21136.083984375</x><y>12200.16796875</y></points><points><x>21134.021484375</x><y>12200.16796875</y></points><points><x>21133.607421875</x><y>12200.16796875</y></points><points><x>21118.34375</x><y>12200.9931640625</y></points><points><x>21094.828125</x><y>12194.3916015625</y></points><points><x>21074.201171875</x><y>12198.517578125</y></points><points><x>21056.873046875</x><y>12187.37890625</y></points><points><x>21037.484375</x><y>12166.3388671875</y></points><points><x>21043.259765625</x><y>12149.01171875</y></points><points><x>21043.259765625</x><y>12149.01171875</y></points><points><x>21064.712890625</x><y>12139.1103515625</y></points><points><x>21079.564453125</x><y>12130.859375</y></points><points><x>21095.240234375</x><y>12132.09765625</y></points><points><x>21112.98046875</x><y>12133.7470703125</y></points><points><x>21123.294921875</x><y>12144.8857421875</y></points><points><x>21123.294921875</x><y>12144.8857421875</y></points><points><x>21125.357421875</x><y>12145.7109375</y></points><points><x>21126.59375</x><y>12146.1240234375</y></points><points><x>21146.396484375</x><y>12151.8994140625</y></points><points><x>21146.396484375</x><y>12151.8994140625</y></points><points><x>21149.28515625</x><y>12152.3125</y></points><points><x>21150.935546875</x><y>12152.3125</y></points><points><x>21158.361328125</x><y>12143.236328125</y></points><points><x>21149.28515625</x><y>12127.5595703125</y></points><points><x>21156.7109375</x><y>12106.931640625</y></points><points><x>21151.34765625</x><y>12094.142578125</y></points><points><x>21160.01171875</x><y>12078.87890625</y></points><points><x>21160.01171875</x><y>12078.4658203125</y></points></segmentation></object><object><name>MET</name><difficult>0</difficult><truncated>0</truncated><info>[{"confidence": "0"}, {"action": "CREATE", "cat": "MET", "time": "2020-07-23 14:39;13", "who": "admin", "typeOfanno": "PersonManul"}]</info><confidence>0</confidence><bndbox><xmin>36859.59375</xmin><ymin>15722.724609375</ymin><xmax>36961.76953125</xmax><ymax>15788.419921875</ymax></bndbox><segmentation><points><x>36905.0</x><y>15726.0</y></points><points><x>36899.609375</x><y>15729.423828125</y></points><points><x>36879.5078125</x><y>15729.0517578125</y></points><points><x>36871.0</x><y>15739.0</y></points><points><x>36859.59375</x><y>15748.9658203125</y></points><points><x>36866.109375</x><y>15767.2041015625</y></points><points><x>36871.3203125</x><y>15774.833984375</y></points><points><x>36876.0</x><y>15786.0</y></points><points><x>36885.08984375</x><y>15786.373046875</y></points><points><x>36891.60546875</x><y>15783.5810546875</y></points><points><x>36915.0</x><y>15785.0</y></points><points><x>36920.453125</x><y>15781.5341796875</y></points><points><x>36942.4140625</x><y>15788.419921875</y></points><points><x>36952.0</x><y>15783.0</y></points><points><x>36952.0</x><y>15774.0</y></points><points><x>36961.76953125</x><y>15767.9482421875</y></points><points><x>36956.18359375</x><y>15757.712890625</y></points><points><x>36958.0</x><y>15745.0</y></points><points><x>36951.0</x><y>15735.0</y></points><points><x>36935.0</x><y>15733.0</y></points><points><x>36928.828125</x><y>15722.724609375</y></points></segmentation></object><object><name>MET</name><difficult>0</difficult><truncated>0</truncated><info>[{"confidence": "0"}, {"action": "CREATE", "cat": "MET", "time": "2020-07-23 14:39;13", "who": "admin", "typeOfanno": "PersonManul"}]</info><confidence>0</confidence><bndbox><xmin>23408.9609375</xmin><ymin>28502.208984375</ymin><xmax>23613.5859375</xmax><ymax>28655.67578125</ymax></bndbox><segmentation><points><x>23609.873046875</x><y>28571.515625</y></points><points><x>23609.873046875</x><y>28571.515625</y></points><points><x>23606.984375</x><y>28573.166015625</y></points><points><x>23603.271484375</x><y>28602.45703125</y></points><points><x>23602.859375</x><y>28621.84765625</y></points><points><x>23602.859375</x><y>28621.84765625</y></points><points><x>23602.033203125</x><y>28623.91015625</y></points><points><x>23598.3203125</x><y>28640.0</y></points><points><x>23576.45703125</x><y>28644.125</y></points><points><x>23547.578125</x><y>28654.439453125</y></points><points><x>23547.166015625</x><y>28654.439453125</y></points><points><x>23545.515625</x><y>28655.263671875</y></points><points><x>23545.1015625</x><y>28655.67578125</y></points><points><x>23523.650390625</x><y>28651.962890625</y></points><points><x>23494.359375</x><y>28647.837890625</y></points><points><x>23494.359375</x><y>28647.837890625</y></points><points><x>23492.296875</x><y>28648.662109375</y></points><points><x>23491.470703125</x><y>28648.662109375</y></points><points><x>23472.494140625</x><y>28644.537109375</y></points><points><x>23458.87890625</x><y>28634.224609375</y></points><points><x>23460.1171875</x><y>28619.78515625</y></points><points><x>23427.11328125</x><y>28603.6953125</y></points><points><x>23427.11328125</x><y>28603.6953125</y></points><points><x>23424.638671875</x><y>28602.869140625</y></points><points><x>23412.26171875</x><y>28588.84375</y></points><points><x>23412.26171875</x><y>28588.84375</y></points><points><x>23411.0234375</x><y>28586.3671875</y></points><points><x>23408.9609375</x><y>28573.9921875</y></points><points><x>23408.9609375</x><y>28573.9921875</y></points><points><x>23433.71484375</x><y>28560.791015625</y></points><points><x>23441.552734375</x><y>28541.400390625</y></points><points><x>23441.552734375</x><y>28541.400390625</y></points><points><x>23443.203125</x><y>28540.162109375</y></points><points><x>23477.857421875</x><y>28523.66015625</y></points><points><x>23477.857421875</x><y>28523.66015625</y></points><points><x>23479.919921875</x><y>28523.66015625</y></points><points><x>23513.748046875</x><y>28528.19921875</y></points><points><x>23534.7890625</x><y>28532.736328125</y></points><points><x>23540.564453125</x><y>28536.86328125</y></points><points><x>23552.115234375</x><y>28529.0234375</y></points><points><x>23557.06640625</x><y>28524.8984375</y></points><points><x>23563.66796875</x><y>28514.583984375</y></points><points><x>23576.869140625</x><y>28502.208984375</y></points><points><x>23613.5859375</x><y>28516.6484375</y></points><points><x>23612.34765625</x><y>28536.44921875</y></points><points><x>23613.173828125</x><y>28551.71484375</y></points></segmentation></object><object><name>NILM</name><difficult>0</difficult><truncated>0</truncated><info>[{"confidence": "0"}, {"action": "CREATE", "cat": "NILM", "time": "2020-07-23 14:39;13", "who": "admin", "typeOfanno": "PersonManul"}]</info><confidence>0</confidence><bndbox><xmin>18550.962890625</xmin><ymin>18432.578125</ymin><xmax>18636.306640625</xmax><ymax>18588.025390625</ymax></bndbox><segmentation><points><x>18577.5625</x><y>18432.578125</y></points><points><x>18569.0</x><y>18438.0</y></points><points><x>18558.0</x><y>18440.0</y></points><points><x>18550.962890625</x><y>18448.927734375</y></points><points><x>18553.0</x><y>18469.0</y></points><points><x>18553.0</x><y>18495.0</y></points><points><x>18557.0</x><y>18501.0</y></points><points><x>18558.720703125</x><y>18519.583984375</y></points><points><x>18564.263671875</x><y>18537.595703125</y></points><points><x>18571.744140625</x><y>18571.955078125</y></points><points><x>18593.080078125</x><y>18577.49609375</y></points><points><x>18618.294921875</x><y>18588.025390625</y></points><points><x>18636.306640625</x><y>18579.158203125</y></points><points><x>18634.64453125</x><y>18557.822265625</y></points><points><x>18627.439453125</x><y>18543.69140625</y></points><points><x>18615.0</x><y>18535.0</y></points><points><x>18631.0</x><y>18533.0</y></points><points><x>18633.0</x><y>18515.0</y></points><points><x>18629.0</x><y>18511.0</y></points><points><x>18634.64453125</x><y>18497.970703125</y></points><points><x>18635.0</x><y>18478.0</y></points><points><x>18630.0</x><y>18472.0</y></points><points><x>18622.0</x><y>18465.0</y></points><points><x>18609.0</x><y>18458.0</y></points><points><x>18603.0</x><y>18458.0</y></points><points><x>18599.0</x><y>18454.0</y></points><points><x>18590.0</x><y>18437.0</y></points></segmentation></object><object><name>MET</name><difficult>0</difficult><truncated>0</truncated><info>[{"confidence": "0"}, {"action": "CREATE", "cat": "MET", "time": "2020-07-23 14:39;13", "who": "admin", "typeOfanno": "PersonManul"}]</info><confidence>0</confidence><bndbox><xmin>14642.0</xmin><ymin>32424.484375</ymin><xmax>14735.3037109375</xmax><ymax>32628.14453125</ymax></bndbox><segmentation><points><x>14650.2373046875</x><y>32446.650390625</y></points><points><x>14646.6357421875</x><y>32463.830078125</y></points><points><x>14644.0</x><y>32478.0</y></points><points><x>14643.0</x><y>32496.0</y></points><points><x>14645.0</x><y>32504.0</y></points><points><x>14648.0</x><y>32507.0</y></points><points><x>14652.0</x><y>32510.0</y></points><points><x>14665.0</x><y>32511.0</y></points><points><x>14666.0</x><y>32517.0</y></points><points><x>14665.0</x><y>32525.0</y></points><points><x>14646.0</x><y>32526.0</y></points><points><x>14643.0</x><y>32529.0</y></points><points><x>14642.0</x><y>32551.0</y></points><points><x>14647.0</x><y>32557.0</y></points><points><x>14655.0</x><y>32558.0</y></points><points><x>14659.6591796875</x><y>32564.13671875</y></points><points><x>14661.875</x><y>32568.015625</y></points><points><x>14673.5126953125</x><y>32573.28125</y></points><points><x>14682.0</x><y>32580.0</y></points><points><x>14685.0</x><y>32583.0</y></points><points><x>14683.0</x><y>32591.0</y></points><points><x>14682.0</x><y>32605.0</y></points><points><x>14687.0</x><y>32609.0</y></points><points><x>14710.3662109375</x><y>32628.14453125</y></points><points><x>14725.8828125</x><y>32616.783203125</y></points><points><x>14734.75</x><y>32600.712890625</y></points><points><x>14733.6416015625</x><y>32582.978515625</y></points><points><x>14735.3037109375</x><y>32563.58203125</y></points><points><x>14731.0</x><y>32554.0</y></points><points><x>14733.0869140625</x><y>32529.77734375</y></points><points><x>14717.29296875</x><y>32521.1875</y></points><points><x>14710.919921875</x><y>32497.634765625</y></points><points><x>14717.84765625</x><y>32487.10546875</y></points><points><x>14722.00390625</x><y>32476.0234375</y></points><points><x>14712.3056640625</x><y>32458.56640625</y></points><points><x>14722.00390625</x><y>32445.265625</y></points><points><x>14715.353515625</x><y>32432.796875</y></points><points><x>14693.1865234375</x><y>32424.484375</y></points><points><x>14667.4169921875</x><y>32433.626953125</y></points></segmentation></object><object><name>MET</name><difficult>0</difficult><truncated>0</truncated><info>[{"confidence": "0"}, {"action": "CREATE", "cat": "MET", "time": "2020-07-23 14:39;13", "who": "admin", "typeOfanno": "PersonManul"}]</info><confidence>0</confidence><bndbox><xmin>19081.638671875</xmin><ymin>8829.5908203125</ymin><xmax>19147.513671875</xmax><ymax>8898.0</ymax></bndbox><segmentation><points><x>19107.263671875</x><y>8835.0908203125</y></points><points><x>19091.513671875</x><y>8838.7158203125</y></points><points><x>19081.638671875</x><y>8858.7158203125</y></points><points><x>19092.0</x><y>8882.0</y></points><points><x>19104.013671875</x><y>8884.9658203125</y></points><points><x>19106.0</x><y>8888.0</y></points><points><x>19107.263671875</x><y>8896.9658203125</y></points><points><x>19121.0</x><y>8898.0</y></points><points><x>19126.0</x><y>8895.0</y></points><points><x>19128.0</x><y>8881.0</y></points><points><x>19142.138671875</x><y>8871.8408203125</y></points><points><x>19147.513671875</x><y>8845.3408203125</y></points><points><x>19131.388671875</x><y>8829.5908203125</y></points></segmentation></object><object><name>MET</name><difficult>0</difficult><truncated>0</truncated><info>[{"confidence": "0"}, {"action": "CREATE", "cat": "MET", "time": "2020-07-23 14:39;13", "who": "admin", "typeOfanno": "PersonManul"}]</info><confidence>0</confidence><bndbox><xmin>12591.9912109375</xmin><ymin>34532.3046875</ymin><xmax>12687.033203125</xmax><ymax>34687.41015625</ymax></bndbox><segmentation><points><x>12621.0</x><y>34542.0</y></points><points><x>12621.0</x><y>34554.0</y></points><points><x>12615.0</x><y>34561.0</y></points><points><x>12598.0</x><y>34583.0</y></points><points><x>12593.6533203125</x><y>34589.59765625</y></points><points><x>12591.9912109375</x><y>34599.8515625</y></points><points><x>12597.810546875</x><y>34608.44140625</y></points><points><x>12591.9912109375</x><y>34626.73046875</y></points><points><x>12603.0</x><y>34631.0</y></points><points><x>12596.7021484375</x><y>34642.24609375</y></points><points><x>12597.0</x><y>34657.0</y></points><points><x>12604.0</x><y>34668.0</y></points><points><x>12617.0</x><y>34668.0</y></points><points><x>12634.0</x><y>34667.0</y></points><points><x>12643.806640625</x><y>34678.82421875</y></points><points><x>12659.046875</x><y>34687.41015625</y></points><points><x>12682.599609375</x><y>34687.41015625</y></points><points><x>12687.033203125</x><y>34679.09765625</y></points><points><x>12684.0</x><y>34669.0</y></points><points><x>12681.2138671875</x><y>34662.75</y></points><points><x>12679.0</x><y>34657.0</y></points><points><x>12679.0</x><y>34645.0</y></points><points><x>12675.0</x><y>34640.0</y></points><points><x>12677.0</x><y>34624.0</y></points><points><x>12686.0</x><y>34623.0</y></points><points><x>12687.0</x><y>34599.0</y></points><points><x>12674.361328125</x><y>34593.32421875</y></points><points><x>12657.107421875</x><y>34597.63671875</y></points><points><x>12653.0</x><y>34585.0</y></points><points><x>12647.0</x><y>34578.0</y></points><points><x>12660.7470703125</x><y>34551.24609375</y></points><points><x>12659.5087890625</x><y>34536.39453125</y></points><points><x>12633.2412109375</x><y>34532.3046875</y></points></segmentation></object><object><name>BOX_SCREEN</name><difficult>0</difficult><truncated>0</truncated><info>[{"confidence": "0"}, {"action": "CREATE", "cat": "BOX_SCREEN", "time": "2020-07-23 14:39;13", "who": "admin", "typeOfanno": "PersonManul"}]</info><confidence>0</confidence><bndbox><xmin>10426.80779400337</xmin><ymin>21933.377578182142</ymin><xmax>12474.80779400337</xmax><ymax>23981.377578182142</ymax></bndbox><segmentation><points><x>10426.80779400337</x><y>23981.377578182142</y></points><points><x>10426.80779400337</x><y>21933.377578182142</y></points><points><x>12474.80779400337</x><y>21933.377578182142</y></points><points><x>12474.80779400337</x><y>23981.377578182142</y></points></segmentation></object><object><name>ASC_H</name><difficult>0</difficult><truncated>0</truncated><info>[{"confidence": "0"}, {"action": "CREATE", "cat": "ASC_H", "time": "2020-07-23 14:39;13", "who": "admin", "typeOfanno": "PersonManul"}]</info><confidence>0</confidence><bndbox><xmin>10955.011189116169</xmin><ymin>23564.282891456936</ymin><xmax>11014.608712335983</xmax><ymax>23637.1243087256</ymax></bndbox><segmentation><points><x>10955.011189116169</x><y>23637.1243087256</y></points><points><x>10955.011189116169</x><y>23564.282891456936</y></points><points><x>11014.608712335983</x><y>23564.282891456936</y></points><points><x>11014.608712335983</x><y>23637.1243087256</y></points></segmentation></object><object><name>BOX_SCREEN</name><difficult>0</difficult><truncated>0</truncated><info>[{"confidence": "0"}, {"action": "CREATE", "cat": "BOX_SCREEN", "time": "2020-07-23 14:39;13", "who": "admin", "typeOfanno": "PersonManul"}]</info><confidence>0</confidence><bndbox><xmin>3803.4152985953397</xmin><ymin>19312.026488934032</ymin><xmax>5851.41529859534</xmax><ymax>21360.026488934032</ymax></bndbox><segmentation><points><x>3803.4152985953397</x><y>21360.026488934032</y></points><points><x>3803.4152985953397</x><y>19312.026488934032</y></points><points><x>5851.41529859534</x><y>19312.026488934032</y></points><points><x>5851.41529859534</x><y>21360.026488934032</y></points></segmentation></object><object><name>HSIL</name><difficult>0</difficult><truncated>0</truncated><info>[{"confidence": "0"}, {"action": "CREATE", "cat": "HSIL", "time": "2020-07-23 14:39;13", "who": "admin", "typeOfanno": "PersonManul"}]</info><confidence>0</confidence><bndbox><xmin>4678.932326459118</xmin><ymin>19923.95218552846</ymin><xmax>5016.765143796579</xmax><ymax>20152.806674692543</ymax></bndbox><segmentation><points><x>4678.932326459118</x><y>20152.806674692543</y></points><points><x>4678.932326459118</x><y>19923.95218552846</y></points><points><x>5016.765143796579</x><y>19923.95218552846</y></points><points><x>5016.765143796579</x><y>20152.806674692543</y></points></segmentation></object><object><name>HSIL</name><difficult>0</difficult><truncated>0</truncated><info>[{"confidence": "0"}, {"action": "CREATE", "cat": "HSIL", "time": "2020-07-23 14:39;13", "who": "admin", "typeOfanno": "PersonManul"}]</info><confidence>0</confidence><bndbox><xmin>4644.876598904937</xmin><ymin>20140.546612773043</ymin><xmax>4984.071645344567</xmax><ymax>20355.778810915454</ymax></bndbox><segmentation><points><x>4644.876598904937</x><y>20355.778810915454</y></points><points><x>4644.876598904937</x><y>20140.546612773043</y></points><points><x>4984.071645344567</x><y>20140.546612773043</y></points><points><x>4984.071645344567</x><y>20355.778810915454</y></points></segmentation></object><object><name>HSIL</name><difficult>0</difficult><truncated>0</truncated><info>[{"confidence": "0"}, {"action": "CREATE", "cat": "HSIL", "time": "2020-07-23 14:39;13", "who": "admin", "typeOfanno": "PersonManul"}]</info><confidence>0</confidence><bndbox><xmin>4565.867310979242</xmin><ymin>20329.89645797428</ymin><xmax>4958.189292403389</xmax><ymax>20547.853114321028</ymax></bndbox><segmentation><points><x>4565.867310979242</x><y>20547.853114321028</y></points><points><x>4565.867310979242</x><y>20329.89645797428</y></points><points><x>4958.189292403389</x><y>20329.89645797428</y></points><points><x>4958.189292403389</x><y>20547.853114321028</y></points></segmentation></object><object><name>HSIL</name><difficult>0</difficult><truncated>0</truncated><info>[{"confidence": "0"}, {"action": "CREATE", "cat": "HSIL", "time": "2020-07-23 14:39;13", "who": "admin", "typeOfanno": "PersonManul"}]</info><confidence>0</confidence><bndbox><xmin>4809.208097586265</xmin><ymin>20553.72457401609</ymin><xmax>5149.765373128061</xmax><ymax>20718.554295378322</ymax></bndbox><segmentation><points><x>4809.208097586265</x><y>20718.554295378322</y></points><points><x>4809.208097586265</x><y>20553.72457401609</y></points><points><x>5149.765373128061</x><y>20553.72457401609</y></points><points><x>5149.765373128061</x><y>20718.554295378322</y></points></segmentation></object><object><name>HSIL</name><difficult>0</difficult><truncated>0</truncated><info>[{"confidence": "0"}, {"action": "CREATE", "cat": "HSIL", "time": "2020-07-23 14:39;13", "who": "admin", "typeOfanno": "PersonManul"}]</info><confidence>0</confidence><bndbox><xmin>4948.653688688218</xmin><ymin>20354.41658181329</ymin><xmax>5283.762047821345</xmax><ymax>20541.041968810194</ymax></bndbox><segmentation><points><x>4948.653688688218</x><y>20541.041968810194</y></points><points><x>4948.653688688218</x><y>20354.41658181329</y></points><points><x>5283.762047821345</x><y>20354.41658181329</y></points><points><x>5283.762047821345</x><y>20541.041968810194</y></points></segmentation></object><object><name>HSIL</name><difficult>0</difficult><truncated>0</truncated><info>[{"confidence": "0"}, {"action": "CREATE", "cat": "HSIL", "time": "2020-07-23 14:39;13", "who": "admin", "typeOfanno": "PersonManul"}]</info><confidence>0</confidence><bndbox><xmin>5158.436970421965</xmin><ymin>20302.651875930933</ymin><xmax>5204.7527598956485</xmax><ymax>20374.85001834579</ymax></bndbox><segmentation><points><x>5158.436970421965</x><y>20374.85001834579</y></points><points><x>5158.436970421965</x><y>20302.651875930933</y></points><points><x>5204.7527598956485</x><y>20302.651875930933</y></points><points><x>5204.7527598956485</x><y>20374.85001834579</y></points></segmentation></object><object><name>ASC_H</name><difficult>0</difficult><truncated>0</truncated><info>[{"confidence": "0"}, {"action": "CREATE", "cat": "ASC_H", "time": "2020-07-23 14:39;13", "who": "admin", "typeOfanno": "PersonManul"}]</info><confidence>0</confidence><bndbox><xmin>4721.815041409943</xmin><ymin>19742.491219935913</ymin><xmax>4781.753121905299</xmax><ymax>19836.48502798545</ymax></bndbox><segmentation><points><x>4721.815041409943</x><y>19836.48502798545</y></points><points><x>4721.815041409943</x><y>19742.491219935913</y></points><points><x>4781.753121905299</x><y>19742.491219935913</y></points><points><x>4781.753121905299</x><y>19836.48502798545</y></points></segmentation></object><object><name>HSIL</name><difficult>0</difficult><truncated>0</truncated><info>[{"confidence": 1}, {"action": "CREATE", "cat": "HSIL", "time": "2020-07-28 16:18;07", "who": "admin", "typeOfanno": "PersonManul"}]</info><confidence>1.0</confidence><bndbox><xmin>11266.24077922849</xmin><ymin>22964.41681297937</ymin><xmax>11529.605072314145</xmax><ymax>23178.9678965707</ymax></bndbox><segmentation><points><x>11266.24077922849</x><y>23178.9678965707</y></points><points><x>11266.24077922849</x><y>22964.41681297937</y></points><points><x>11529.605072314145</x><y>22964.41681297937</y></points><points><x>11529.605072314145</x><y>23178.9678965707</y></points></segmentation></object><object><name>ASC_H</name><difficult>0</difficult><truncated>0</truncated><info>[{"confidence": 1}, {"action": "CREATE", "cat": "ASC_H", "time": "2020-07-28 16:18;07", "who": "admin", "typeOfanno": "PersonManul"}]</info><confidence>1.0</confidence><bndbox><xmin>11525.632640217163</xmin><ymin>22957.178536288153</ymin><xmax>11633.753881728715</xmax><ymax>23062.562531179155</ymax></bndbox><segmentation><points><x>11525.632640217163</x><y>23062.562531179155</y></points><points><x>11525.632640217163</x><y>22957.178536288153</y></points><points><x>11633.753881728715</x><y>22957.178536288153</y></points><points><x>11633.753881728715</x><y>23062.562531179155</y></points></segmentation></object><object><name>HSIL</name><difficult>0</difficult><truncated>0</truncated><info>[{"confidence": 1}, {"action": "CREATE", "cat": "HSIL", "time": "2020-07-28 16:18;07", "who": "admin", "typeOfanno": "PersonManul"}]</info><confidence>1.0</confidence><bndbox><xmin>11638.269690243917</xmin><ymin>23523.249687990025</ymin><xmax>11785.424068564445</xmax><ymax>23627.046079841108</ymax></bndbox><segmentation><points><x>11638.269690243917</x><y>23627.046079841108</y></points><points><x>11638.269690243917</x><y>23523.249687990025</y></points><points><x>11785.424068564445</x><y>23523.249687990025</y></points><points><x>11785.424068564445</x><y>23627.046079841108</y></points></segmentation></object></annotation>
