# Supplementary material for: Artificial intelligence enables precision diagnosis of cervical cytology grades and cervical cancer
Source: Nat Commun. 2024 May 22;15:4369. doi: 10.1038/s41467-024-48705-3 (PMC11111770; doi:10.1038/s41467-024-48705-3)
Supplement: Supplementary file 4 — Source Data [file 41467_2024_48705_MOESM4_ESM.zip › Source Data/Table S1.Average precision in the patch-level detection and classification./ground_truth_126/L201920116_H.TMAP.xml]

<?xml version="1.0"?><annotation><folder>med</folder><filename>/datasets/Review/label-check/tmap684/L201920116_H.TMAP</filename><size><width>61696</width><height>57600</height></size><mpp>0.25294119041063823</mpp><object><name>NILM</name><difficult>0</difficult><truncated>0</truncated><info>[{"confidence": "0.673912"}, {"action": "CREATE", "cat": "NILM", "time": "2020-07-23 14:56;02", "who": "admin", "typeOfanno": "PersonManul"}]</info><confidence>0.673912</confidence><bndbox><xmin>29687.0</xmin><ymin>41733.0</ymin><xmax>29979.0</xmax><ymax>41865.0</ymax></bndbox><segmentation><points><x>29687.0</x><y>41865.0</y></points><points><x>29687.0</x><y>41733.0</y></points><points><x>29979.0</x><y>41733.0</y></points><points><x>29979.0</x><y>41865.0</y></points></segmentation></object><object><name>NILM</name><difficult>0</difficult><truncated>0</truncated><info>[{"confidence": "0.693527"}, {"action": "CREATE", "cat": "NILM", "time": "2020-07-23 14:56;02", "who": "admin", "typeOfanno": "PersonManul"}]</info><confidence>0.693527</confidence><bndbox><xmin>48499.0</xmin><ymin>22508.0</ymin><xmax>48697.0</xmax><ymax>22741.0</ymax></bndbox><segmentation><points><x>48499.0</x><y>22741.0</y></points><points><x>48499.0</x><y>22508.0</y></points><points><x>48697.0</x><y>22508.0</y></points><points><x>48697.0</x><y>22741.0</y></points></segmentation></object><object><name>NILM</name><difficult>0</difficult><truncated>0</truncated><info>[{"confidence": "0.699364"}, {"action": "CREATE", "cat": "NILM", "time": "2020-07-23 14:56;02", "who": "admin", "typeOfanno": "PersonManul"}]</info><confidence>0.699364</confidence><bndbox><xmin>22743.0</xmin><ymin>24763.0</ymin><xmax>22867.0</xmax><ymax>24830.0</ymax></bndbox><segmentation><points><x>22743.0</x><y>24830.0</y></points><points><x>22743.0</x><y>24763.0</y></points><points><x>22867.0</x><y>24763.0</y></points><points><x>22867.0</x><y>24830.0</y></points></segmentation></object><object><name>NONE</name><difficult>0</difficult><truncated>0</truncated><info>[{"confidence": "0.702255"}, {"action": "CREATE", "cat": "NONE", "time": "2020-07-23 14:56;02", "who": "admin", "typeOfanno": "PersonManul"}]</info><confidence>0.702255</confidence><bndbox><xmin>23954.0</xmin><ymin>11489.0</ymin><xmax>24024.0</xmax><ymax>11560.0</ymax></bndbox><segmentation><points><x>23954.0</x><y>11560.0</y></points><points><x>23954.0</x><y>11489.0</y></points><points><x>24024.0</x><y>11489.0</y></points><points><x>24024.0</x><y>11560.0</y></points></segmentation></object><object><name>NONE</name><difficult>0</difficult><truncated>0</truncated><info>[{"confidence": "0.717231"}, {"action": "CREATE", "cat": "NONE", "time": "2020-07-23 14:56;02", "who": "admin", "typeOfanno": "PersonManul"}]</info><confidence>0.717231</confidence><bndbox><xmin>26557.0</xmin><ymin>34517.0</ymin><xmax>26955.0</xmax><ymax>34865.0</ymax></bndbox><segmentation><points><x>26557.0</x><y>34865.0</y></points><points><x>26557.0</x><y>34517.0</y></points><points><x>26955.0</x><y>34517.0</y></points><points><x>26955.0</x><y>34865.0</y></points></segmentation></object><object><name>HSIL</name><difficult>0</difficult><truncated>0</truncated><info>[{"confidence": "0.744148"}, {"action": "CREATE", "cat": "HSIL", "time": "2020-07-23 14:56;02", "who": "admin", "typeOfanno": "PersonManul"}]</info><confidence>0.744148</confidence><bndbox><xmin>54784.0</xmin><ymin>19613.0</ymin><xmax>54890.0</xmax><ymax>19710.0</ymax></bndbox><segmentation><points><x>54784.0</x><y>19710.0</y></points><points><x>54784.0</x><y>19613.0</y></points><points><x>54890.0</x><y>19613.0</y></points><points><x>54890.0</x><y>19710.0</y></points></segmentation></object><object><name>HSIL</name><difficult>0</difficult><truncated>0</truncated><info>[{"confidence": "0.748117"}, {"action": "CREATE", "cat": "HSIL", "time": "2020-07-23 14:56;02", "who": "admin", "typeOfanno": "PersonManul"}]</info><confidence>0.748117</confidence><bndbox><xmin>49828.2490239871</xmin><ymin>20895.40436913125</ymin><xmax>50041.35504276712</xmax><ymax>21028.595630868764</ymax></bndbox><segmentation><points><x>49828.2490239871</x><y>21028.595630868764</y></points><points><x>49828.2490239871</x><y>20895.40436913125</y></points><points><x>50041.35504276712</x><y>20895.40436913125</y></points><points><x>50041.35504276712</x><y>21028.595630868764</y></points></segmentation></object><object><name>NILM</name><difficult>0</difficult><truncated>0</truncated><info>[{"confidence": "0.817155"}, {"action": "CREATE", "cat": "NILM", "time": "2020-07-23 14:56;02", "who": "admin", "typeOfanno": "PersonManul"}]</info><confidence>0.817155</confidence><bndbox><xmin>37652.0</xmin><ymin>46953.0</ymin><xmax>37721.0</xmax><ymax>47074.0</ymax></bndbox><segmentation><points><x>37652.0</x><y>47074.0</y></points><points><x>37652.0</x><y>46953.0</y></points><points><x>37721.0</x><y>46953.0</y></points><points><x>37721.0</x><y>47074.0</y></points></segmentation></object><object><name>NILM</name><difficult>0</difficult><truncated>0</truncated><info>[{"confidence": "0.831216"}, {"action": "CREATE", "cat": "NILM", "time": "2020-07-23 14:56;02", "who": "admin", "typeOfanno": "PersonManul"}]</info><confidence>0.831216</confidence><bndbox><xmin>24171.0</xmin><ymin>6247.0</ymin><xmax>24251.0</xmax><ymax>6357.0</ymax></bndbox><segmentation><points><x>24171.0</x><y>6357.0</y></points><points><x>24171.0</x><y>6247.0</y></points><points><x>24251.0</x><y>6247.0</y></points><points><x>24251.0</x><y>6357.0</y></points></segmentation></object><object><name>NILM</name><difficult>0</difficult><truncated>0</truncated><info>[{"confidence": "0.842541"}, {"action": "CREATE", "cat": "NILM", "time": "2020-07-23 14:56;02", "who": "admin", "typeOfanno": "PersonManul"}]</info><confidence>0.842541</confidence><bndbox><xmin>17474.0</xmin><ymin>30742.0</ymin><xmax>17542.0</xmax><ymax>30846.0</ymax></bndbox><segmentation><points><x>17474.0</x><y>30846.0</y></points><points><x>17474.0</x><y>30742.0</y></points><points><x>17542.0</x><y>30742.0</y></points><points><x>17542.0</x><y>30846.0</y></points></segmentation></object><object><name>HSIL</name><difficult>0</difficult><truncated>0</truncated><info>[{"confidence": "0.868047"}, {"action": "CREATE", "cat": "HSIL", "time": "2020-07-23 14:56;02", "who": "admin", "typeOfanno": "PersonManul"}]</info><confidence>0.868047</confidence><bndbox><xmin>36012.0</xmin><ymin>43797.0</ymin><xmax>36092.0</xmax><ymax>43860.0</ymax></bndbox><segmentation><points><x>36012.0</x><y>43860.0</y></points><points><x>36012.0</x><y>43797.0</y></points><points><x>36092.0</x><y>43797.0</y></points><points><x>36092.0</x><y>43860.0</y></points></segmentation></object><object><name>NILM</name><difficult>0</difficult><truncated>0</truncated><info>[{"confidence": "0.680115"}, {"action": "CREATE", "cat": "NILM", "time": "2020-07-23 14:56;02", "who": "admin", "typeOfanno": "PersonManul"}]</info><confidence>0.680115</confidence><bndbox><xmin>35192.0</xmin><ymin>20320.0</ymin><xmax>35290.0</xmax><ymax>20465.0</ymax></bndbox><segmentation><points><x>35192.0</x><y>20465.0</y></points><points><x>35192.0</x><y>20320.0</y></points><points><x>35290.0</x><y>20320.0</y></points><points><x>35290.0</x><y>20465.0</y></points></segmentation></object><object><name>ASC_US</name><difficult>0</difficult><truncated>0</truncated><info>[{"confidence": "0.688152"}, {"action": "CREATE", "cat": "ASC_US", "time": "2020-07-23 14:56;02", "who": "admin", "typeOfanno": "PersonManul"}]</info><confidence>0.688152</confidence><bndbox><xmin>11505.0</xmin><ymin>38584.12872616607</ymin><xmax>11702.0</xmax><ymax>38936.12872616607</ymax></bndbox><segmentation><points><x>11505.0</x><y>38936.12872616607</y></points><points><x>11505.0</x><y>38584.12872616607</y></points><points><x>11702.0</x><y>38584.12872616607</y></points><points><x>11702.0</x><y>38936.12872616607</y></points></segmentation></object><object><name>ASC_US</name><difficult>0</difficult><truncated>0</truncated><info>[{"confidence": "0.700888"}, {"action": "CREATE", "cat": "ASC_US", "time": "2020-07-23 14:56;02", "who": "admin", "typeOfanno": "PersonManul"}]</info><confidence>0.700888</confidence><bndbox><xmin>49573.0</xmin><ymin>32673.0</ymin><xmax>49695.0</xmax><ymax>32809.0</ymax></bndbox><segmentation><points><x>49573.0</x><y>32809.0</y></points><points><x>49573.0</x><y>32673.0</y></points><points><x>49695.0</x><y>32673.0</y></points><points><x>49695.0</x><y>32809.0</y></points></segmentation></object><object><name>ASC_US</name><difficult>0</difficult><truncated>0</truncated><info>[{"confidence": "0.708016"}, {"action": "CREATE", "cat": "ASC_US", "time": "2020-07-23 14:56;02", "who": "admin", "typeOfanno": "PersonManul"}]</info><confidence>0.708016</confidence><bndbox><xmin>19788.81602169694</xmin><ymin>36886.17219276239</ymin><xmax>19899.183978303074</xmax><ymax>37052.82780723763</ymax></bndbox><segmentation><points><x>19788.81602169694</x><y>37052.82780723763</y></points><points><x>19788.81602169694</x><y>36886.17219276239</y></points><points><x>19899.183978303074</x><y>36886.17219276239</y></points><points><x>19899.183978303074</x><y>37052.82780723763</y></points></segmentation></object><object><name>NILM</name><difficult>0</difficult><truncated>0</truncated><info>[{"confidence": "0.744624"}, {"action": "CREATE", "cat": "NILM", "time": "2020-07-23 14:56;02", "who": "admin", "typeOfanno": "PersonManul"}]</info><confidence>0.744624</confidence><bndbox><xmin>26136.0</xmin><ymin>18596.0</ymin><xmax>26316.0</xmax><ymax>18702.0</ymax></bndbox><segmentation><points><x>26136.0</x><y>18702.0</y></points><points><x>26136.0</x><y>18596.0</y></points><points><x>26316.0</x><y>18596.0</y></points><points><x>26316.0</x><y>18702.0</y></points></segmentation></object><object><name>NILM</name><difficult>0</difficult><truncated>0</truncated><info>[{"confidence": "0.749902"}, {"action": "CREATE", "cat": "NILM", "time": "2020-07-23 14:56;02", "who": "admin", "typeOfanno": "PersonManul"}]</info><confidence>0.749902</confidence><bndbox><xmin>18175.0</xmin><ymin>42565.0</ymin><xmax>18348.0</xmax><ymax>42729.0</ymax></bndbox><segmentation><points><x>18175.0</x><y>42729.0</y></points><points><x>18175.0</x><y>42565.0</y></points><points><x>18348.0</x><y>42565.0</y></points><points><x>18348.0</x><y>42729.0</y></points></segmentation></object><object><name>NILM</name><difficult>0</difficult><truncated>0</truncated><info>[{"confidence": "0.778139"}, {"action": "CREATE", "cat": "NILM", "time": "2020-07-23 14:56;02", "who": "admin", "typeOfanno": "PersonManul"}]</info><confidence>0.778139</confidence><bndbox><xmin>12381.0</xmin><ymin>13921.0</ymin><xmax>12524.0</xmax><ymax>14047.0</ymax></bndbox><segmentation><points><x>12381.0</x><y>14047.0</y></points><points><x>12381.0</x><y>13921.0</y></points><points><x>12524.0</x><y>13921.0</y></points><points><x>12524.0</x><y>14047.0</y></points></segmentation></object><object><name>NILM</name><difficult>0</difficult><truncated>0</truncated><info>[{"confidence": "0.796118"}, {"action": "CREATE", "cat": "NILM", "time": "2020-07-23 14:56;02", "who": "admin", "typeOfanno": "PersonManul"}]</info><confidence>0.796118</confidence><bndbox><xmin>42749.0</xmin><ymin>12976.0</ymin><xmax>42911.0</xmax><ymax>13064.0</ymax></bndbox><segmentation><points><x>42749.0</x><y>13064.0</y></points><points><x>42749.0</x><y>12976.0</y></points><points><x>42911.0</x><y>12976.0</y></points><points><x>42911.0</x><y>13064.0</y></points></segmentation></object><object><name>ASC_US</name><difficult>0</difficult><truncated>0</truncated><info>[{"confidence": "0.811026"}, {"action": "CREATE", "cat": "ASC_US", "time": "2020-07-23 14:56;02", "who": "admin", "typeOfanno": "PersonManul"}]</info><confidence>0.811026</confidence><bndbox><xmin>22150.0</xmin><ymin>33352.0</ymin><xmax>22375.0</xmax><ymax>33562.0</ymax></bndbox><segmentation><points><x>22150.0</x><y>33562.0</y></points><points><x>22150.0</x><y>33352.0</y></points><points><x>22375.0</x><y>33352.0</y></points><points><x>22375.0</x><y>33562.0</y></points></segmentation></object><object><name>ASC_US</name><difficult>0</difficult><truncated>0</truncated><info>[{"confidence": "0.812346"}, {"action": "CREATE", "cat": "ASC_US", "time": "2020-07-23 14:56;02", "who": "admin", "typeOfanno": "PersonManul"}]</info><confidence>0.812346</confidence><bndbox><xmin>13117.0</xmin><ymin>19655.0</ymin><xmax>13302.0</xmax><ymax>19821.0</ymax></bndbox><segmentation><points><x>13117.0</x><y>19821.0</y></points><points><x>13117.0</x><y>19655.0</y></points><points><x>13302.0</x><y>19655.0</y></points><points><x>13302.0</x><y>19821.0</y></points></segmentation></object><object><name>ASC_US</name><difficult>0</difficult><truncated>0</truncated><info>[{"confidence": "0.820953"}, {"action": "CREATE", "cat": "ASC_US", "time": "2020-07-23 14:56;02", "who": "admin", "typeOfanno": "PersonManul"}]</info><confidence>0.820953</confidence><bndbox><xmin>17785.0</xmin><ymin>43839.0</ymin><xmax>17882.0</xmax><ymax>43914.0</ymax></bndbox><segmentation><points><x>17785.0</x><y>43914.0</y></points><points><x>17785.0</x><y>43839.0</y></points><points><x>17882.0</x><y>43839.0</y></points><points><x>17882.0</x><y>43914.0</y></points></segmentation></object><object><name>NILM</name><difficult>0</difficult><truncated>0</truncated><info>[{"confidence": "0.825805"}, {"action": "CREATE", "cat": "NILM", "time": "2020-07-23 14:56;02", "who": "admin", "typeOfanno": "PersonManul"}]</info><confidence>0.825805</confidence><bndbox><xmin>52432.0</xmin><ymin>29675.0</ymin><xmax>52645.0</xmax><ymax>29895.0</ymax></bndbox><segmentation><points><x>52432.0</x><y>29895.0</y></points><points><x>52432.0</x><y>29675.0</y></points><points><x>52645.0</x><y>29675.0</y></points><points><x>52645.0</x><y>29895.0</y></points></segmentation></object><object><name>NILM</name><difficult>0</difficult><truncated>0</truncated><info>[{"confidence": "0.845932"}, {"action": "CREATE", "cat": "NILM", "time": "2020-07-23 14:56;02", "who": "admin", "typeOfanno": "PersonManul"}]</info><confidence>0.845932</confidence><bndbox><xmin>45358.0</xmin><ymin>29566.0</ymin><xmax>45518.0</xmax><ymax>29716.0</ymax></bndbox><segmentation><points><x>45358.0</x><y>29716.0</y></points><points><x>45358.0</x><y>29566.0</y></points><points><x>45518.0</x><y>29566.0</y></points><points><x>45518.0</x><y>29716.0</y></points></segmentation></object><object><name>ASC_US</name><difficult>0</difficult><truncated>0</truncated><info>[{"confidence": "0.850175"}, {"action": "CREATE", "cat": "ASC_US", "time": "2020-07-23 14:56;02", "who": "admin", "typeOfanno": "PersonManul"}]</info><confidence>0.850175</confidence><bndbox><xmin>45753.0</xmin><ymin>45438.0</ymin><xmax>45993.0</xmax><ymax>45637.0</ymax></bndbox><segmentation><points><x>45753.0</x><y>45637.0</y></points><points><x>45753.0</x><y>45438.0</y></points><points><x>45993.0</x><y>45438.0</y></points><points><x>45993.0</x><y>45637.0</y></points></segmentation></object><object><name>NILM</name><difficult>0</difficult><truncated>0</truncated><info>[{"confidence": "0.865232"}, {"action": "CREATE", "cat": "NILM", "time": "2020-07-23 14:56;02", "who": "admin", "typeOfanno": "PersonManul"}]</info><confidence>0.865232</confidence><bndbox><xmin>22668.0</xmin><ymin>34359.0</ymin><xmax>22790.0</xmax><ymax>34463.0</ymax></bndbox><segmentation><points><x>22668.0</x><y>34463.0</y></points><points><x>22668.0</x><y>34359.0</y></points><points><x>22790.0</x><y>34359.0</y></points><points><x>22790.0</x><y>34463.0</y></points></segmentation></object><object><name>ASC_US</name><difficult>0</difficult><truncated>0</truncated><info>[{"confidence": "0.865386"}, {"action": "CREATE", "cat": "ASC_US", "time": "2020-07-23 14:56;02", "who": "admin", "typeOfanno": "PersonManul"}]</info><confidence>0.865386</confidence><bndbox><xmin>20495.0</xmin><ymin>46622.0</ymin><xmax>20726.0</xmax><ymax>46777.0</ymax></bndbox><segmentation><points><x>20495.0</x><y>46777.0</y></points><points><x>20495.0</x><y>46622.0</y></points><points><x>20726.0</x><y>46622.0</y></points><points><x>20726.0</x><y>46777.0</y></points></segmentation></object><object><name>NILM</name><difficult>0</difficult><truncated>0</truncated><info>[{"confidence": "0.879816"}, {"action": "CREATE", "cat": "NILM", "time": "2020-07-23 14:56;02", "who": "admin", "typeOfanno": "PersonManul"}]</info><confidence>0.879816</confidence><bndbox><xmin>32269.0</xmin><ymin>37635.0</ymin><xmax>32568.0</xmax><ymax>37902.0</ymax></bndbox><segmentation><points><x>32269.0</x><y>37902.0</y></points><points><x>32269.0</x><y>37635.0</y></points><points><x>32568.0</x><y>37635.0</y></points><points><x>32568.0</x><y>37902.0</y></points></segmentation></object><object><name>ASC_US</name><difficult>0</difficult><truncated>0</truncated><info>[{"confidence": "0.89905"}, {"action": "CREATE", "cat": "ASC_US", "time": "2020-07-23 14:56;02", "who": "admin", "typeOfanno": "PersonManul"}]</info><confidence>0.89905</confidence><bndbox><xmin>24103.25561074857</xmin><ymin>8190.411052475047</ymin><xmax>24282.57596606143</xmax><ymax>8365.103785715315</ymax></bndbox><segmentation><points><x>24103.25561074857</x><y>8365.103785715315</y></points><points><x>24103.25561074857</x><y>8190.411052475047</y></points><points><x>24282.57596606143</x><y>8190.411052475047</y></points><points><x>24282.57596606143</x><y>8365.103785715315</y></points></segmentation></object><object><name>NILM</name><difficult>0</difficult><truncated>0</truncated><info>[{"confidence": "0.901284"}, {"action": "CREATE", "cat": "NILM", "time": "2020-07-23 14:56;02", "who": "admin", "typeOfanno": "PersonManul"}]</info><confidence>0.901284</confidence><bndbox><xmin>31649.0</xmin><ymin>12632.0</ymin><xmax>31795.0</xmax><ymax>12767.0</ymax></bndbox><segmentation><points><x>31649.0</x><y>12767.0</y></points><points><x>31649.0</x><y>12632.0</y></points><points><x>31795.0</x><y>12632.0</y></points><points><x>31795.0</x><y>12767.0</y></points></segmentation></object><object><name>NILM</name><difficult>0</difficult><truncated>0</truncated><info>[{"confidence": "0.901927"}, {"action": "CREATE", "cat": "NILM", "time": "2020-07-23 14:56;02", "who": "admin", "typeOfanno": "PersonManul"}]</info><confidence>0.901927</confidence><bndbox><xmin>50859.0</xmin><ymin>40427.0</ymin><xmax>51056.0</xmax><ymax>40612.0</ymax></bndbox><segmentation><points><x>50859.0</x><y>40612.0</y></points><points><x>50859.0</x><y>40427.0</y></points><points><x>51056.0</x><y>40427.0</y></points><points><x>51056.0</x><y>40612.0</y></points></segmentation></object><object><name>ASC_US</name><difficult>0</difficult><truncated>0</truncated><info>[{"confidence": "0.904438"}, {"action": "CREATE", "cat": "ASC_US", "time": "2020-07-23 14:56;02", "who": "admin", "typeOfanno": "PersonManul"}]</info><confidence>0.904438</confidence><bndbox><xmin>25136.0</xmin><ymin>21484.0</ymin><xmax>25356.0</xmax><ymax>21681.0</ymax></bndbox><segmentation><points><x>25136.0</x><y>21681.0</y></points><points><x>25136.0</x><y>21484.0</y></points><points><x>25356.0</x><y>21484.0</y></points><points><x>25356.0</x><y>21681.0</y></points></segmentation></object><object><name>ASC_US</name><difficult>0</difficult><truncated>0</truncated><info>[{"confidence": "0.917924"}, {"action": "CREATE", "cat": "ASC_US", "time": "2020-07-23 14:56;02", "who": "admin", "typeOfanno": "PersonManul"}]</info><confidence>0.917924</confidence><bndbox><xmin>43601.35608829279</xmin><ymin>28342.540737710708</ymin><xmax>43766.64391170719</xmax><ymax>28525.45926228929</ymax></bndbox><segmentation><points><x>43601.35608829279</x><y>28525.45926228929</y></points><points><x>43601.35608829279</x><y>28342.540737710708</y></points><points><x>43766.64391170719</x><y>28342.540737710708</y></points><points><x>43766.64391170719</x><y>28525.45926228929</y></points></segmentation></object><object><name>ASC_US</name><difficult>0</difficult><truncated>0</truncated><info>[{"confidence": "0.934656"}, {"action": "CREATE", "cat": "ASC_US", "time": "2020-07-23 14:56;02", "who": "admin", "typeOfanno": "PersonManul"}]</info><confidence>0.934656</confidence><bndbox><xmin>34352.073887107996</xmin><ymin>47311.75808164345</ymin><xmax>34584.77759804054</xmax><ymax>47595.92511326299</ymax></bndbox><segmentation><points><x>34352.073887107996</x><y>47595.92511326299</y></points><points><x>34352.073887107996</x><y>47311.75808164345</y></points><points><x>34584.77759804054</x><y>47311.75808164345</y></points><points><x>34584.77759804054</x><y>47595.92511326299</y></points></segmentation></object><object><name>NILM</name><difficult>0</difficult><truncated>0</truncated><info>[{"confidence": "0.937315"}, {"action": "CREATE", "cat": "NILM", "time": "2020-07-23 14:56;02", "who": "admin", "typeOfanno": "PersonManul"}]</info><confidence>0.937315</confidence><bndbox><xmin>20120.0</xmin><ymin>13126.0</ymin><xmax>20344.0</xmax><ymax>13398.0</ymax></bndbox><segmentation><points><x>20120.0</x><y>13398.0</y></points><points><x>20120.0</x><y>13126.0</y></points><points><x>20344.0</x><y>13126.0</y></points><points><x>20344.0</x><y>13398.0</y></points></segmentation></object><object><name>HSIL</name><difficult>0</difficult><truncated>0</truncated><info>[{"confidence": "0.946114"}, {"action": "CREATE", "cat": "HSIL", "time": "2020-07-23 14:56;02", "who": "admin", "typeOfanno": "PersonManul"}]</info><confidence>0.946114</confidence><bndbox><xmin>19603.0</xmin><ymin>35797.0</ymin><xmax>19730.0</xmax><ymax>35937.0</ymax></bndbox><segmentation><points><x>19603.0</x><y>35937.0</y></points><points><x>19603.0</x><y>35797.0</y></points><points><x>19730.0</x><y>35797.0</y></points><points><x>19730.0</x><y>35937.0</y></points></segmentation></object><object><name>NILM</name><difficult>0</difficult><truncated>0</truncated><info>[{"confidence": "0.953101"}, {"action": "CREATE", "cat": "NILM", "time": "2020-07-23 14:56;02", "who": "admin", "typeOfanno": "PersonManul"}]</info><confidence>0.953101</confidence><bndbox><xmin>52073.0</xmin><ymin>41404.0</ymin><xmax>52260.0</xmax><ymax>41636.0</ymax></bndbox><segmentation><points><x>52073.0</x><y>41636.0</y></points><points><x>52073.0</x><y>41404.0</y></points><points><x>52260.0</x><y>41404.0</y></points><points><x>52260.0</x><y>41636.0</y></points></segmentation></object><object><name>NILM</name><difficult>0</difficult><truncated>0</truncated><info>[{"confidence": "0.972582"}, {"action": "CREATE", "cat": "NILM", "time": "2020-07-23 14:56;02", "who": "admin", "typeOfanno": "PersonManul"}]</info><confidence>0.972582</confidence><bndbox><xmin>42553.0</xmin><ymin>7761.0</ymin><xmax>42739.0</xmax><ymax>8019.0</ymax></bndbox><segmentation><points><x>42553.0</x><y>8019.0</y></points><points><x>42553.0</x><y>7761.0</y></points><points><x>42739.0</x><y>7761.0</y></points><points><x>42739.0</x><y>8019.0</y></points></segmentation></object><object><name>ASC_US</name><difficult>0</difficult><truncated>0</truncated><info>[{"confidence": "0.97452"}, {"action": "CREATE", "cat": "ASC_US", "time": "2020-07-23 14:56;02", "who": "admin", "typeOfanno": "PersonManul"}]</info><confidence>0.97452</confidence><bndbox><xmin>17198.0</xmin><ymin>17201.0</ymin><xmax>17340.0</xmax><ymax>17330.0</ymax></bndbox><segmentation><points><x>17198.0</x><y>17330.0</y></points><points><x>17198.0</x><y>17201.0</y></points><points><x>17340.0</x><y>17201.0</y></points><points><x>17340.0</x><y>17330.0</y></points></segmentation></object><object><name>ASC_US</name><difficult>0</difficult><truncated>0</truncated><info>[{"confidence": "0.976537"}, {"action": "CREATE", "cat": "ASC_US", "time": "2020-07-23 14:56;02", "who": "admin", "typeOfanno": "PersonManul"}]</info><confidence>0.976537</confidence><bndbox><xmin>21446.0</xmin><ymin>43574.0</ymin><xmax>21629.0</xmax><ymax>43712.0</ymax></bndbox><segmentation><points><x>21446.0</x><y>43712.0</y></points><points><x>21446.0</x><y>43574.0</y></points><points><x>21629.0</x><y>43574.0</y></points><points><x>21629.0</x><y>43712.0</y></points></segmentation></object><object><name>ASC_US</name><difficult>0</difficult><truncated>0</truncated><info>[{"confidence": "0.996558"}, {"action": "CREATE", "cat": "ASC_US", "time": "2020-07-23 14:56;02", "who": "admin", "typeOfanno": "PersonManul"}]</info><confidence>0.996558</confidence><bndbox><xmin>31564.0</xmin><ymin>39433.0</ymin><xmax>31813.0</xmax><ymax>39632.0</ymax></bndbox><segmentation><points><x>31564.0</x><y>39632.0</y></points><points><x>31564.0</x><y>39433.0</y></points><points><x>31813.0</x><y>39433.0</y></points><points><x>31813.0</x><y>39632.0</y></points></segmentation></object><object><name>NILM</name><difficult>0</difficult><truncated>0</truncated><info>[{"confidence": "0.69363"}, {"action": "CREATE", "cat": "NILM", "time": "2020-07-23 14:56;02", "who": "admin", "typeOfanno": "PersonManul"}]</info><confidence>0.69363</confidence><bndbox><xmin>35937.0</xmin><ymin>17305.0</ymin><xmax>36180.0</xmax><ymax>17465.0</ymax></bndbox><segmentation><points><x>35937.0</x><y>17465.0</y></points><points><x>35937.0</x><y>17305.0</y></points><points><x>36180.0</x><y>17305.0</y></points><points><x>36180.0</x><y>17465.0</y></points></segmentation></object><object><name>NILM</name><difficult>0</difficult><truncated>0</truncated><info>[{"confidence": "0.837744"}, {"action": "CREATE", "cat": "NILM", "time": "2020-07-23 14:56;02", "who": "admin", "typeOfanno": "PersonManul"}]</info><confidence>0.837744</confidence><bndbox><xmin>21304.0</xmin><ymin>19674.0</ymin><xmax>21519.0</xmax><ymax>19825.0</ymax></bndbox><segmentation><points><x>21304.0</x><y>19825.0</y></points><points><x>21304.0</x><y>19674.0</y></points><points><x>21519.0</x><y>19674.0</y></points><points><x>21519.0</x><y>19825.0</y></points></segmentation></object><object><name>NILM</name><difficult>0</difficult><truncated>0</truncated><info>[{"confidence": "0.849695"}, {"action": "CREATE", "cat": "NILM", "time": "2020-07-23 14:56;02", "who": "admin", "typeOfanno": "PersonManul"}]</info><confidence>0.849695</confidence><bndbox><xmin>28759.0</xmin><ymin>52717.0</ymin><xmax>29086.0</xmax><ymax>52958.0</ymax></bndbox><segmentation><points><x>28759.0</x><y>52958.0</y></points><points><x>28759.0</x><y>52717.0</y></points><points><x>29086.0</x><y>52717.0</y></points><points><x>29086.0</x><y>52958.0</y></points></segmentation></object><object><name>NILM</name><difficult>0</difficult><truncated>0</truncated><info>[{"confidence": "0.963015"}, {"action": "CREATE", "cat": "NILM", "time": "2020-07-23 14:56;02", "who": "admin", "typeOfanno": "PersonManul"}]</info><confidence>0.963015</confidence><bndbox><xmin>23966.0</xmin><ymin>23865.0</ymin><xmax>24093.0</xmax><ymax>24026.0</ymax></bndbox><segmentation><points><x>23966.0</x><y>24026.0</y></points><points><x>23966.0</x><y>23865.0</y></points><points><x>24093.0</x><y>23865.0</y></points><points><x>24093.0</x><y>24026.0</y></points></segmentation></object><object><name>NILM</name><difficult>0</difficult><truncated>0</truncated><info>[{"confidence": "0.701671"}, {"action": "CREATE", "cat": "NILM", "time": "2020-07-23 14:56;02", "who": "admin", "typeOfanno": "PersonManul"}]</info><confidence>0.701671</confidence><bndbox><xmin>40614.0</xmin><ymin>24728.0</ymin><xmax>40731.0</xmax><ymax>24841.0</ymax></bndbox><segmentation><points><x>40614.0</x><y>24841.0</y></points><points><x>40614.0</x><y>24728.0</y></points><points><x>40731.0</x><y>24728.0</y></points><points><x>40731.0</x><y>24841.0</y></points></segmentation></object><object><name>NILM</name><difficult>0</difficult><truncated>0</truncated><info>[{"confidence": "0.740146"}, {"action": "CREATE", "cat": "NILM", "time": "2020-07-23 14:56;02", "who": "admin", "typeOfanno": "PersonManul"}]</info><confidence>0.740146</confidence><bndbox><xmin>28208.0</xmin><ymin>3914.0</ymin><xmax>28336.0</xmax><ymax>4014.0</ymax></bndbox><segmentation><points><x>28208.0</x><y>4014.0</y></points><points><x>28208.0</x><y>3914.0</y></points><points><x>28336.0</x><y>3914.0</y></points><points><x>28336.0</x><y>4014.0</y></points></segmentation></object><object><name>HSIL</name><difficult>0</difficult><truncated>0</truncated><info>[{"confidence": "1.0"}, {"action": "CREATE", "cat": "HSIL", "time": "2020-07-23 14:56;02", "who": "admin", "typeOfanno": "PersonManul"}]</info><confidence>1.0</confidence><bndbox><xmin>12563.607531331125</xmin><ymin>41429.54548489709</ymin><xmax>12651.338805098188</xmax><ymax>41493.60324034606</ymax></bndbox><segmentation><points><x>12563.607531331125</x><y>41493.60324034606</y></points><points><x>12563.607531331125</x><y>41429.54548489709</y></points><points><x>12651.338805098188</x><y>41429.54548489709</y></points><points><x>12651.338805098188</x><y>41493.60324034606</y></points></segmentation></object><object><name>BOX_SCREEN</name><difficult>0</difficult><truncated>0</truncated><info>[{"confidence": "1.0"}, {"action": "CREATE", "cat": "BOX_SCREEN", "time": "2020-07-23 14:56;02", "who": "admin", "typeOfanno": "PersonManul"}]</info><confidence>1.0</confidence><bndbox><xmin>48813.588392619895</xmin><ymin>19869.864751744553</ymin><xmax>50861.588392619895</xmax><ymax>21917.864751744553</ymax></bndbox><segmentation><points><x>48813.588392619895</x><y>21917.864751744553</y></points><points><x>48813.588392619895</x><y>19869.864751744553</y></points><points><x>50861.588392619895</x><y>19869.864751744553</y></points><points><x>50861.588392619895</x><y>21917.864751744553</y></points></segmentation></object><object><name>BOX_SCREEN</name><difficult>0</difficult><truncated>0</truncated><info>[{"confidence": "1.0"}, {"action": "CREATE", "cat": "BOX_SCREEN", "time": "2020-07-23 14:56;02", "who": "admin", "typeOfanno": "PersonManul"}]</info><confidence>1.0</confidence><bndbox><xmin>34992.76490930998</xmin><ymin>42765.384659584946</ymin><xmax>37040.76490930998</xmax><ymax>44813.384659584946</ymax></bndbox><segmentation><points><x>34992.76490930998</x><y>44813.384659584946</y></points><points><x>34992.76490930998</x><y>42765.384659584946</y></points><points><x>37040.76490930998</x><y>42765.384659584946</y></points><points><x>37040.76490930998</x><y>44813.384659584946</y></points></segmentation></object><object><name>BOX_SCREEN</name><difficult>0</difficult><truncated>0</truncated><info>[{"confidence": "1.0"}, {"action": "CREATE", "cat": "BOX_SCREEN", "time": "2020-07-23 14:56;02", "who": "admin", "typeOfanno": "PersonManul"}]</info><confidence>1.0</confidence><bndbox><xmin>53590.52328752543</xmin><ymin>18802.39982908968</ymin><xmax>55638.52328752543</xmax><ymax>20850.39982908968</ymax></bndbox><segmentation><points><x>53590.52328752543</x><y>20850.39982908968</y></points><points><x>53590.52328752543</x><y>18802.39982908968</y></points><points><x>55638.52328752543</x><y>18802.39982908968</y></points><points><x>55638.52328752543</x><y>20850.39982908968</y></points></segmentation></object><object><name>LSIL</name><difficult>0</difficult><truncated>0</truncated><info>[{"confidence": 1}, {"action": "CREATE", "cat": "LSIL", "time": "2020-07-29 10:48;43", "who": "chenrui", "typeOfanno": "PersonManul"}]</info><confidence>1.0</confidence><bndbox><xmin>51699.019801980205</xmin><ymin>20968.089102263497</ymin><xmax>51952.564409614795</xmax><ymax>21174.58415841584</ymax></bndbox><segmentation><points><x>51699.019801980205</x><y>21174.58415841584</y></points><points><x>51699.019801980205</x><y>20968.089102263497</y></points><points><x>51952.564409614795</x><y>20968.089102263497</y></points><points><x>51952.564409614795</x><y>21174.58415841584</y></points></segmentation></object><object><name>LSIL</name><difficult>0</difficult><truncated>0</truncated><info>[{"confidence": 1}, {"action": "CREATE", "cat": "LSIL", "time": "2020-07-29 10:48;43", "who": "chenrui", "typeOfanno": "PersonManul"}]</info><confidence>1.0</confidence><bndbox><xmin>28791.678204526997</xmin><ymin>48204.53961725518</ymin><xmax>29055.678297590504</xmax><ymax>48391.866349928445</ymax></bndbox><segmentation><points><x>28791.678204526997</x><y>48391.866349928445</y></points><points><x>28791.678204526997</x><y>48204.53961725518</y></points><points><x>29055.678297590504</x><y>48204.53961725518</y></points><points><x>29055.678297590504</x><y>48391.866349928445</y></points></segmentation></object></annotation>
