# Supplementary material for: Artificial intelligence enables precision diagnosis of cervical cytology grades and cervical cancer
Source: Nat Commun. 2024 May 22;15:4369. doi: 10.1038/s41467-024-48705-3 (PMC11111770; doi:10.1038/s41467-024-48705-3)
Supplement: Supplementary file 4 — Source Data [file 41467_2024_48705_MOESM4_ESM.zip › Source Data/Table S1.Average precision in the patch-level detection and classification./ground_truth_126/L201907615_A.TMAP.xml]

<?xml version="1.0"?><annotation><folder>med</folder><filename>/datasets/Review/label-check/tmap684/L201907615_A.TMAP</filename><size><width>61696</width><height>57600</height></size><mpp>0.25294119041063823</mpp><object><name>NILM</name><difficult>0</difficult><truncated>0</truncated><info>[{"confidence": "0.255778"}, {"action": "CREATE", "cat": "NILM", "time": "2020-07-23 14:56;05", "who": "admin", "typeOfanno": "PersonManul"}]</info><confidence>0.255778</confidence><bndbox><xmin>38384.0</xmin><ymin>39012.0</ymin><xmax>38534.0</xmax><ymax>39121.0</ymax></bndbox><segmentation><points><x>38384.0</x><y>39012.0</y></points><points><x>38534.0</x><y>39012.0</y></points><points><x>38534.0</x><y>39121.0</y></points><points><x>38384.0</x><y>39121.0</y></points></segmentation></object><object><name>NILM</name><difficult>0</difficult><truncated>0</truncated><info>[{"confidence": "0.263003"}, {"action": "CREATE", "cat": "NILM", "time": "2020-07-23 14:56;05", "who": "admin", "typeOfanno": "PersonManul"}]</info><confidence>0.263003</confidence><bndbox><xmin>29540.0</xmin><ymin>27694.0</ymin><xmax>29687.0</xmax><ymax>27895.0</ymax></bndbox><segmentation><points><x>29540.0</x><y>27694.0</y></points><points><x>29687.0</x><y>27694.0</y></points><points><x>29687.0</x><y>27895.0</y></points><points><x>29540.0</x><y>27895.0</y></points></segmentation></object><object><name>NILM</name><difficult>0</difficult><truncated>0</truncated><info>[{"confidence": "0.264297"}, {"action": "CREATE", "cat": "NILM", "time": "2020-07-23 14:56;05", "who": "admin", "typeOfanno": "PersonManul"}]</info><confidence>0.264297</confidence><bndbox><xmin>12418.0</xmin><ymin>35313.0</ymin><xmax>12741.0</xmax><ymax>35537.0</ymax></bndbox><segmentation><points><x>12418.0</x><y>35313.0</y></points><points><x>12741.0</x><y>35313.0</y></points><points><x>12741.0</x><y>35537.0</y></points><points><x>12418.0</x><y>35537.0</y></points></segmentation></object><object><name>NILM</name><difficult>0</difficult><truncated>0</truncated><info>[{"confidence": "0.264797"}, {"action": "CREATE", "cat": "NILM", "time": "2020-07-23 14:56;05", "who": "admin", "typeOfanno": "PersonManul"}]</info><confidence>0.264797</confidence><bndbox><xmin>44369.0</xmin><ymin>30641.0</ymin><xmax>44471.0</xmax><ymax>30762.0</ymax></bndbox><segmentation><points><x>44369.0</x><y>30641.0</y></points><points><x>44471.0</x><y>30641.0</y></points><points><x>44471.0</x><y>30762.0</y></points><points><x>44369.0</x><y>30762.0</y></points></segmentation></object><object><name>NILM</name><difficult>0</difficult><truncated>0</truncated><info>[{"confidence": "0.266864"}, {"action": "CREATE", "cat": "NILM", "time": "2020-07-23 14:56;05", "who": "admin", "typeOfanno": "PersonManul"}]</info><confidence>0.266864</confidence><bndbox><xmin>11690.0</xmin><ymin>25432.0</ymin><xmax>11823.0</xmax><ymax>25561.0</ymax></bndbox><segmentation><points><x>11690.0</x><y>25432.0</y></points><points><x>11823.0</x><y>25432.0</y></points><points><x>11823.0</x><y>25561.0</y></points><points><x>11690.0</x><y>25561.0</y></points></segmentation></object><object><name>NILM</name><difficult>0</difficult><truncated>0</truncated><info>[{"confidence": "0.272349"}, {"action": "CREATE", "cat": "NILM", "time": "2020-07-23 14:56;05", "who": "admin", "typeOfanno": "PersonManul"}]</info><confidence>0.272349</confidence><bndbox><xmin>10486.0</xmin><ymin>29912.0</ymin><xmax>10633.0</xmax><ymax>30049.0</ymax></bndbox><segmentation><points><x>10486.0</x><y>29912.0</y></points><points><x>10633.0</x><y>29912.0</y></points><points><x>10633.0</x><y>30049.0</y></points><points><x>10486.0</x><y>30049.0</y></points></segmentation></object><object><name>NILM</name><difficult>0</difficult><truncated>0</truncated><info>[{"confidence": "0.280505"}, {"action": "CREATE", "cat": "NILM", "time": "2020-07-23 14:56;05", "who": "admin", "typeOfanno": "PersonManul"}]</info><confidence>0.280505</confidence><bndbox><xmin>45666.0</xmin><ymin>37000.0</ymin><xmax>45828.0</xmax><ymax>37140.0</ymax></bndbox><segmentation><points><x>45666.0</x><y>37000.0</y></points><points><x>45828.0</x><y>37000.0</y></points><points><x>45828.0</x><y>37140.0</y></points><points><x>45666.0</x><y>37140.0</y></points></segmentation></object><object><name>NILM</name><difficult>0</difficult><truncated>0</truncated><info>[{"confidence": "0.29342"}, {"action": "CREATE", "cat": "NILM", "time": "2020-07-23 14:56;05", "who": "admin", "typeOfanno": "PersonManul"}]</info><confidence>0.29342</confidence><bndbox><xmin>17413.0</xmin><ymin>34690.0</ymin><xmax>17539.0</xmax><ymax>34851.0</ymax></bndbox><segmentation><points><x>17413.0</x><y>34690.0</y></points><points><x>17539.0</x><y>34690.0</y></points><points><x>17539.0</x><y>34851.0</y></points><points><x>17413.0</x><y>34851.0</y></points></segmentation></object><object><name>NILM</name><difficult>0</difficult><truncated>0</truncated><info>[{"confidence": "0.293713"}, {"action": "CREATE", "cat": "NILM", "time": "2020-07-23 14:56;05", "who": "admin", "typeOfanno": "PersonManul"}]</info><confidence>0.293713</confidence><bndbox><xmin>38338.0</xmin><ymin>26584.0</ymin><xmax>38441.0</xmax><ymax>26673.0</ymax></bndbox><segmentation><points><x>38338.0</x><y>26584.0</y></points><points><x>38441.0</x><y>26584.0</y></points><points><x>38441.0</x><y>26673.0</y></points><points><x>38338.0</x><y>26673.0</y></points></segmentation></object><object><name>NILM</name><difficult>0</difficult><truncated>0</truncated><info>[{"confidence": "0.303977"}, {"action": "CREATE", "cat": "NILM", "time": "2020-07-23 14:56;05", "who": "admin", "typeOfanno": "PersonManul"}]</info><confidence>0.303977</confidence><bndbox><xmin>30540.0</xmin><ymin>18616.0</ymin><xmax>30694.0</xmax><ymax>18810.0</ymax></bndbox><segmentation><points><x>30540.0</x><y>18616.0</y></points><points><x>30694.0</x><y>18616.0</y></points><points><x>30694.0</x><y>18810.0</y></points><points><x>30540.0</x><y>18810.0</y></points></segmentation></object><object><name>NILM</name><difficult>0</difficult><truncated>0</truncated><info>[{"confidence": "0.304164"}, {"action": "CREATE", "cat": "NILM", "time": "2020-07-23 14:56;05", "who": "admin", "typeOfanno": "PersonManul"}]</info><confidence>0.304164</confidence><bndbox><xmin>23985.0</xmin><ymin>9868.0</ymin><xmax>24115.0</xmax><ymax>10036.0</ymax></bndbox><segmentation><points><x>23985.0</x><y>9868.0</y></points><points><x>24115.0</x><y>9868.0</y></points><points><x>24115.0</x><y>10036.0</y></points><points><x>23985.0</x><y>10036.0</y></points></segmentation></object><object><name>ASC_US</name><difficult>0</difficult><truncated>0</truncated><info>[{"confidence": "0.322977"}, {"action": "CREATE", "cat": "ASC_US", "time": "2020-07-23 14:56;05", "who": "admin", "typeOfanno": "PersonManul"}]</info><confidence>0.322977</confidence><bndbox><xmin>23993.0</xmin><ymin>45883.0</ymin><xmax>24110.0</xmax><ymax>45994.0</ymax></bndbox><segmentation><points><x>23993.0</x><y>45883.0</y></points><points><x>24110.0</x><y>45883.0</y></points><points><x>24110.0</x><y>45994.0</y></points><points><x>23993.0</x><y>45994.0</y></points></segmentation></object><object><name>NILM</name><difficult>0</difficult><truncated>0</truncated><info>[{"confidence": "0.32501"}, {"action": "CREATE", "cat": "NILM", "time": "2020-07-23 14:56;05", "who": "admin", "typeOfanno": "PersonManul"}]</info><confidence>0.32501</confidence><bndbox><xmin>20220.0</xmin><ymin>47608.0</ymin><xmax>20370.0</xmax><ymax>47756.0</ymax></bndbox><segmentation><points><x>20220.0</x><y>47608.0</y></points><points><x>20370.0</x><y>47608.0</y></points><points><x>20370.0</x><y>47756.0</y></points><points><x>20220.0</x><y>47756.0</y></points></segmentation></object><object><name>NILM</name><difficult>0</difficult><truncated>0</truncated><info>[{"confidence": "0.350316"}, {"action": "CREATE", "cat": "NILM", "time": "2020-07-23 14:56;05", "who": "admin", "typeOfanno": "PersonManul"}]</info><confidence>0.350316</confidence><bndbox><xmin>26301.0</xmin><ymin>31734.0</ymin><xmax>26410.0</xmax><ymax>31929.0</ymax></bndbox><segmentation><points><x>26301.0</x><y>31734.0</y></points><points><x>26410.0</x><y>31734.0</y></points><points><x>26410.0</x><y>31929.0</y></points><points><x>26301.0</x><y>31929.0</y></points></segmentation></object><object><name>NILM</name><difficult>0</difficult><truncated>0</truncated><info>[{"confidence": "0.354661"}, {"action": "CREATE", "cat": "NILM", "time": "2020-07-23 14:56;05", "who": "admin", "typeOfanno": "PersonManul"}]</info><confidence>0.354661</confidence><bndbox><xmin>33011.0</xmin><ymin>47397.0</ymin><xmax>33121.0</xmax><ymax>47590.0</ymax></bndbox><segmentation><points><x>33011.0</x><y>47397.0</y></points><points><x>33121.0</x><y>47397.0</y></points><points><x>33121.0</x><y>47590.0</y></points><points><x>33011.0</x><y>47590.0</y></points></segmentation></object><object><name>NILM</name><difficult>0</difficult><truncated>0</truncated><info>[{"confidence": "0.369125"}, {"action": "CREATE", "cat": "NILM", "time": "2020-07-23 14:56;05", "who": "admin", "typeOfanno": "PersonManul"}]</info><confidence>0.369125</confidence><bndbox><xmin>54059.0</xmin><ymin>23869.0</ymin><xmax>54208.0</xmax><ymax>24039.0</ymax></bndbox><segmentation><points><x>54059.0</x><y>23869.0</y></points><points><x>54208.0</x><y>23869.0</y></points><points><x>54208.0</x><y>24039.0</y></points><points><x>54059.0</x><y>24039.0</y></points></segmentation></object><object><name>NILM</name><difficult>0</difficult><truncated>0</truncated><info>[{"confidence": "0.375202"}, {"action": "CREATE", "cat": "NILM", "time": "2020-07-23 14:56;05", "who": "admin", "typeOfanno": "PersonManul"}]</info><confidence>0.375202</confidence><bndbox><xmin>46339.0</xmin><ymin>12730.638888888876</ymin><xmax>46694.0</xmax><ymax>12949.638888888876</ymax></bndbox><segmentation><points><x>46339.0</x><y>12730.638888888876</y></points><points><x>46694.0</x><y>12730.638888888876</y></points><points><x>46694.0</x><y>12949.638888888876</y></points><points><x>46339.0</x><y>12949.638888888876</y></points></segmentation></object><object><name>NILM</name><difficult>0</difficult><truncated>0</truncated><info>[{"confidence": "0.39378"}, {"action": "CREATE", "cat": "NILM", "time": "2020-07-23 14:56;05", "who": "admin", "typeOfanno": "PersonManul"}]</info><confidence>0.39378</confidence><bndbox><xmin>31178.0</xmin><ymin>16835.0</ymin><xmax>31298.0</xmax><ymax>16947.0</ymax></bndbox><segmentation><points><x>31178.0</x><y>16835.0</y></points><points><x>31298.0</x><y>16835.0</y></points><points><x>31298.0</x><y>16947.0</y></points><points><x>31178.0</x><y>16947.0</y></points></segmentation></object><object><name>NILM</name><difficult>0</difficult><truncated>0</truncated><info>[{"confidence": "0.42067"}, {"action": "CREATE", "cat": "NILM", "time": "2020-07-23 14:56;05", "who": "admin", "typeOfanno": "PersonManul"}]</info><confidence>0.42067</confidence><bndbox><xmin>25965.0</xmin><ymin>11794.0</ymin><xmax>26063.0</xmax><ymax>11939.0</ymax></bndbox><segmentation><points><x>25965.0</x><y>11794.0</y></points><points><x>26063.0</x><y>11794.0</y></points><points><x>26063.0</x><y>11939.0</y></points><points><x>25965.0</x><y>11939.0</y></points></segmentation></object><object><name>NILM</name><difficult>0</difficult><truncated>0</truncated><info>[{"confidence": "0.42434"}, {"action": "CREATE", "cat": "NILM", "time": "2020-07-23 14:56;05", "who": "admin", "typeOfanno": "PersonManul"}]</info><confidence>0.42434</confidence><bndbox><xmin>32036.0</xmin><ymin>50598.0</ymin><xmax>32153.0</xmax><ymax>50712.0</ymax></bndbox><segmentation><points><x>32036.0</x><y>50598.0</y></points><points><x>32153.0</x><y>50598.0</y></points><points><x>32153.0</x><y>50712.0</y></points><points><x>32036.0</x><y>50712.0</y></points></segmentation></object><object><name>NILM</name><difficult>0</difficult><truncated>0</truncated><info>[{"confidence": "0.441257"}, {"action": "CREATE", "cat": "NILM", "time": "2020-07-23 14:56;05", "who": "admin", "typeOfanno": "PersonManul"}]</info><confidence>0.441257</confidence><bndbox><xmin>53562.0</xmin><ymin>11274.0</ymin><xmax>53819.0</xmax><ymax>11455.0</ymax></bndbox><segmentation><points><x>53562.0</x><y>11274.0</y></points><points><x>53819.0</x><y>11274.0</y></points><points><x>53819.0</x><y>11455.0</y></points><points><x>53562.0</x><y>11455.0</y></points></segmentation></object><object><name>NILM</name><difficult>0</difficult><truncated>0</truncated><info>[{"confidence": "0.605718"}, {"action": "CREATE", "cat": "NILM", "time": "2020-07-23 14:56;05", "who": "admin", "typeOfanno": "PersonManul"}]</info><confidence>0.605718</confidence><bndbox><xmin>29152.0</xmin><ymin>37688.0</ymin><xmax>29285.0</xmax><ymax>37826.0</ymax></bndbox><segmentation><points><x>29152.0</x><y>37688.0</y></points><points><x>29285.0</x><y>37688.0</y></points><points><x>29285.0</x><y>37826.0</y></points><points><x>29152.0</x><y>37826.0</y></points></segmentation></object><object><name>NILM</name><difficult>0</difficult><truncated>0</truncated><info>[{"confidence": "0.666117"}, {"action": "CREATE", "cat": "NILM", "time": "2020-07-23 14:56;05", "who": "admin", "typeOfanno": "PersonManul"}]</info><confidence>0.666117</confidence><bndbox><xmin>7470.0</xmin><ymin>28925.0</ymin><xmax>7597.0</xmax><ymax>29072.0</ymax></bndbox><segmentation><points><x>7470.0</x><y>28925.0</y></points><points><x>7597.0</x><y>28925.0</y></points><points><x>7597.0</x><y>29072.0</y></points><points><x>7470.0</x><y>29072.0</y></points></segmentation></object><object><name>NILM</name><difficult>0</difficult><truncated>0</truncated><info>[{"confidence": "0.668415"}, {"action": "CREATE", "cat": "NILM", "time": "2020-07-23 14:56;05", "who": "admin", "typeOfanno": "PersonManul"}]</info><confidence>0.668415</confidence><bndbox><xmin>9937.0</xmin><ymin>31821.0</ymin><xmax>10046.0</xmax><ymax>31983.0</ymax></bndbox><segmentation><points><x>9937.0</x><y>31821.0</y></points><points><x>10046.0</x><y>31821.0</y></points><points><x>10046.0</x><y>31983.0</y></points><points><x>9937.0</x><y>31983.0</y></points></segmentation></object><object><name>NILM</name><difficult>0</difficult><truncated>0</truncated><info>[{"confidence": "0.750815"}, {"action": "CREATE", "cat": "NILM", "time": "2020-07-23 14:56;05", "who": "admin", "typeOfanno": "PersonManul"}]</info><confidence>0.750815</confidence><bndbox><xmin>51960.0</xmin><ymin>36915.0</ymin><xmax>52089.0</xmax><ymax>37081.0</ymax></bndbox><segmentation><points><x>51960.0</x><y>36915.0</y></points><points><x>52089.0</x><y>36915.0</y></points><points><x>52089.0</x><y>37081.0</y></points><points><x>51960.0</x><y>37081.0</y></points></segmentation></object><object><name>NILM</name><difficult>0</difficult><truncated>0</truncated><info>[{"confidence": "0.76772"}, {"action": "CREATE", "cat": "NILM", "time": "2020-07-23 14:56;05", "who": "admin", "typeOfanno": "PersonManul"}]</info><confidence>0.76772</confidence><bndbox><xmin>33765.0</xmin><ymin>51345.0</ymin><xmax>33888.0</xmax><ymax>51462.0</ymax></bndbox><segmentation><points><x>33765.0</x><y>51345.0</y></points><points><x>33888.0</x><y>51345.0</y></points><points><x>33888.0</x><y>51462.0</y></points><points><x>33765.0</x><y>51462.0</y></points></segmentation></object><object><name>NILM</name><difficult>0</difficult><truncated>0</truncated><info>[{"confidence": "0.774806"}, {"action": "CREATE", "cat": "NILM", "time": "2020-07-23 14:56;05", "who": "admin", "typeOfanno": "PersonManul"}]</info><confidence>0.774806</confidence><bndbox><xmin>42308.0</xmin><ymin>29732.0</ymin><xmax>42406.0</xmax><ymax>29871.0</ymax></bndbox><segmentation><points><x>42308.0</x><y>29732.0</y></points><points><x>42406.0</x><y>29732.0</y></points><points><x>42406.0</x><y>29871.0</y></points><points><x>42308.0</x><y>29871.0</y></points></segmentation></object><object><name>NILM</name><difficult>0</difficult><truncated>0</truncated><info>[{"confidence": "0.96255"}, {"action": "CREATE", "cat": "NILM", "time": "2020-07-23 14:56;05", "who": "admin", "typeOfanno": "PersonManul"}]</info><confidence>0.96255</confidence><bndbox><xmin>28768.0</xmin><ymin>48710.0</ymin><xmax>28909.0</xmax><ymax>48867.0</ymax></bndbox><segmentation><points><x>28768.0</x><y>48710.0</y></points><points><x>28909.0</x><y>48710.0</y></points><points><x>28909.0</x><y>48867.0</y></points><points><x>28768.0</x><y>48867.0</y></points></segmentation></object><object><name>NILM</name><difficult>0</difficult><truncated>0</truncated><info>[{"confidence": "0.975203"}, {"action": "CREATE", "cat": "NILM", "time": "2020-07-23 14:56;05", "who": "admin", "typeOfanno": "PersonManul"}]</info><confidence>0.975203</confidence><bndbox><xmin>35744.0</xmin><ymin>11156.0</ymin><xmax>35876.0</xmax><ymax>11282.0</ymax></bndbox><segmentation><points><x>35744.0</x><y>11156.0</y></points><points><x>35876.0</x><y>11156.0</y></points><points><x>35876.0</x><y>11282.0</y></points><points><x>35744.0</x><y>11282.0</y></points></segmentation></object><object><name>ASC_US</name><difficult>0</difficult><truncated>0</truncated><info>[{"confidence": "0.982351"}, {"action": "CREATE", "cat": "ASC_US", "time": "2020-07-23 14:56;05", "who": "admin", "typeOfanno": "PersonManul"}]</info><confidence>0.982351</confidence><bndbox><xmin>40420.0</xmin><ymin>36329.0</ymin><xmax>40589.0</xmax><ymax>36482.0</ymax></bndbox><segmentation><points><x>40420.0</x><y>36329.0</y></points><points><x>40589.0</x><y>36329.0</y></points><points><x>40589.0</x><y>36482.0</y></points><points><x>40420.0</x><y>36482.0</y></points></segmentation></object><object><name>NILM</name><difficult>0</difficult><truncated>0</truncated><info>[{"confidence": "0.472477"}, {"action": "CREATE", "cat": "NILM", "time": "2020-07-23 14:56;05", "who": "admin", "typeOfanno": "PersonManul"}]</info><confidence>0.472477</confidence><bndbox><xmin>51323.0</xmin><ymin>46316.0</ymin><xmax>51432.0</xmax><ymax>46452.0</ymax></bndbox><segmentation><points><x>51323.0</x><y>46316.0</y></points><points><x>51432.0</x><y>46316.0</y></points><points><x>51432.0</x><y>46452.0</y></points><points><x>51323.0</x><y>46452.0</y></points></segmentation></object><object><name>NILM</name><difficult>0</difficult><truncated>0</truncated><info>[{"confidence": "0.613601"}, {"action": "CREATE", "cat": "NILM", "time": "2020-07-23 14:56;05", "who": "admin", "typeOfanno": "PersonManul"}]</info><confidence>0.613601</confidence><bndbox><xmin>42586.0</xmin><ymin>47096.0</ymin><xmax>42704.0</xmax><ymax>47190.0</ymax></bndbox><segmentation><points><x>42586.0</x><y>47096.0</y></points><points><x>42704.0</x><y>47096.0</y></points><points><x>42704.0</x><y>47190.0</y></points><points><x>42586.0</x><y>47190.0</y></points></segmentation></object><object><name>NILM</name><difficult>0</difficult><truncated>0</truncated><info>[{"confidence": "0.256936"}, {"action": "CREATE", "cat": "NILM", "time": "2020-07-23 14:56;05", "who": "admin", "typeOfanno": "PersonManul"}]</info><confidence>0.256936</confidence><bndbox><xmin>46080.0</xmin><ymin>19256.0</ymin><xmax>46186.0</xmax><ymax>19352.0</ymax></bndbox><segmentation><points><x>46080.0</x><y>19256.0</y></points><points><x>46186.0</x><y>19256.0</y></points><points><x>46186.0</x><y>19352.0</y></points><points><x>46080.0</x><y>19352.0</y></points></segmentation></object><object><name>NILM</name><difficult>0</difficult><truncated>0</truncated><info>[{"confidence": "0.260271"}, {"action": "CREATE", "cat": "NILM", "time": "2020-07-23 14:56;05", "who": "admin", "typeOfanno": "PersonManul"}]</info><confidence>0.260271</confidence><bndbox><xmin>44789.0</xmin><ymin>28668.0</ymin><xmax>44883.0</xmax><ymax>28781.0</ymax></bndbox><segmentation><points><x>44789.0</x><y>28668.0</y></points><points><x>44883.0</x><y>28668.0</y></points><points><x>44883.0</x><y>28781.0</y></points><points><x>44789.0</x><y>28781.0</y></points></segmentation></object><object><name>NILM</name><difficult>0</difficult><truncated>0</truncated><info>[{"confidence": "0.264046"}, {"action": "CREATE", "cat": "NILM", "time": "2020-07-23 14:56;05", "who": "admin", "typeOfanno": "PersonManul"}]</info><confidence>0.264046</confidence><bndbox><xmin>43820.0</xmin><ymin>13466.0</ymin><xmax>43930.0</xmax><ymax>13588.0</ymax></bndbox><segmentation><points><x>43820.0</x><y>13466.0</y></points><points><x>43930.0</x><y>13466.0</y></points><points><x>43930.0</x><y>13588.0</y></points><points><x>43820.0</x><y>13588.0</y></points></segmentation></object><object><name>NILM</name><difficult>0</difficult><truncated>0</truncated><info>[{"confidence": "0.271973"}, {"action": "CREATE", "cat": "NILM", "time": "2020-07-23 14:56;05", "who": "admin", "typeOfanno": "PersonManul"}]</info><confidence>0.271973</confidence><bndbox><xmin>20708.0</xmin><ymin>26220.0</ymin><xmax>20873.0</xmax><ymax>26352.0</ymax></bndbox><segmentation><points><x>20708.0</x><y>26220.0</y></points><points><x>20873.0</x><y>26220.0</y></points><points><x>20873.0</x><y>26352.0</y></points><points><x>20708.0</x><y>26352.0</y></points></segmentation></object><object><name>NILM</name><difficult>0</difficult><truncated>0</truncated><info>[{"confidence": "0.289759"}, {"action": "CREATE", "cat": "NILM", "time": "2020-07-23 14:56;05", "who": "admin", "typeOfanno": "PersonManul"}]</info><confidence>0.289759</confidence><bndbox><xmin>17351.0</xmin><ymin>38436.0</ymin><xmax>17535.0</xmax><ymax>38569.0</ymax></bndbox><segmentation><points><x>17351.0</x><y>38436.0</y></points><points><x>17535.0</x><y>38436.0</y></points><points><x>17535.0</x><y>38569.0</y></points><points><x>17351.0</x><y>38569.0</y></points></segmentation></object><object><name>NILM</name><difficult>0</difficult><truncated>0</truncated><info>[{"confidence": "0.346991"}, {"action": "CREATE", "cat": "NILM", "time": "2020-07-23 14:56;05", "who": "admin", "typeOfanno": "PersonManul"}]</info><confidence>0.346991</confidence><bndbox><xmin>28380.0</xmin><ymin>32235.0</ymin><xmax>28494.0</xmax><ymax>32383.0</ymax></bndbox><segmentation><points><x>28380.0</x><y>32235.0</y></points><points><x>28494.0</x><y>32235.0</y></points><points><x>28494.0</x><y>32383.0</y></points><points><x>28380.0</x><y>32383.0</y></points></segmentation></object><object><name>NILM</name><difficult>0</difficult><truncated>0</truncated><info>[{"confidence": "0.361467"}, {"action": "CREATE", "cat": "NILM", "time": "2020-07-23 14:56;05", "who": "admin", "typeOfanno": "PersonManul"}]</info><confidence>0.361467</confidence><bndbox><xmin>27423.0</xmin><ymin>8722.0</ymin><xmax>27543.0</xmax><ymax>8883.0</ymax></bndbox><segmentation><points><x>27423.0</x><y>8722.0</y></points><points><x>27543.0</x><y>8722.0</y></points><points><x>27543.0</x><y>8883.0</y></points><points><x>27423.0</x><y>8883.0</y></points></segmentation></object><object><name>NILM</name><difficult>0</difficult><truncated>0</truncated><info>[{"confidence": "0.397471"}, {"action": "CREATE", "cat": "NILM", "time": "2020-07-23 14:56;05", "who": "admin", "typeOfanno": "PersonManul"}]</info><confidence>0.397471</confidence><bndbox><xmin>41473.0</xmin><ymin>6172.0</ymin><xmax>41593.0</xmax><ymax>6338.0</ymax></bndbox><segmentation><points><x>41473.0</x><y>6172.0</y></points><points><x>41593.0</x><y>6172.0</y></points><points><x>41593.0</x><y>6338.0</y></points><points><x>41473.0</x><y>6338.0</y></points></segmentation></object><object><name>NILM</name><difficult>0</difficult><truncated>0</truncated><info>[{"confidence": "0.40654"}, {"action": "CREATE", "cat": "NILM", "time": "2020-07-23 14:56;05", "who": "admin", "typeOfanno": "PersonManul"}]</info><confidence>0.40654</confidence><bndbox><xmin>46326.0</xmin><ymin>12718.0</ymin><xmax>46697.0</xmax><ymax>12955.0</ymax></bndbox><segmentation><points><x>46326.0</x><y>12718.0</y></points><points><x>46697.0</x><y>12718.0</y></points><points><x>46697.0</x><y>12955.0</y></points><points><x>46326.0</x><y>12955.0</y></points></segmentation></object><object><name>NILM</name><difficult>0</difficult><truncated>0</truncated><info>[{"confidence": "0.438951"}, {"action": "CREATE", "cat": "NILM", "time": "2020-07-23 14:56;05", "who": "admin", "typeOfanno": "PersonManul"}]</info><confidence>0.438951</confidence><bndbox><xmin>35178.0</xmin><ymin>31532.0</ymin><xmax>35267.0</xmax><ymax>31708.0</ymax></bndbox><segmentation><points><x>35178.0</x><y>31532.0</y></points><points><x>35267.0</x><y>31532.0</y></points><points><x>35267.0</x><y>31708.0</y></points><points><x>35178.0</x><y>31708.0</y></points></segmentation></object><object><name>NILM</name><difficult>0</difficult><truncated>0</truncated><info>[{"confidence": "0.461328"}, {"action": "CREATE", "cat": "NILM", "time": "2020-07-23 14:56;05", "who": "admin", "typeOfanno": "PersonManul"}]</info><confidence>0.461328</confidence><bndbox><xmin>11058.0</xmin><ymin>28550.0</ymin><xmax>11167.0</xmax><ymax>28670.0</ymax></bndbox><segmentation><points><x>11058.0</x><y>28550.0</y></points><points><x>11167.0</x><y>28550.0</y></points><points><x>11167.0</x><y>28670.0</y></points><points><x>11058.0</x><y>28670.0</y></points></segmentation></object><object><name>BOX_SCREEN</name><difficult>0</difficult><truncated>0</truncated><info>[{"confidence": "1.0"}, {"action": "CREATE", "cat": "BOX_SCREEN", "time": "2020-07-23 14:56;05", "who": "admin", "typeOfanno": "PersonManul"}]</info><confidence>1.0</confidence><bndbox><xmin>39470.75678775955</xmin><ymin>35583.972323377086</ymin><xmax>41518.75678775955</xmax><ymax>37631.972323377086</ymax></bndbox><segmentation><points><x>39470.75678775955</x><y>37631.972323377086</y></points><points><x>39470.75678775955</x><y>35583.972323377086</y></points><points><x>41518.75678775955</x><y>35583.972323377086</y></points><points><x>41518.75678775955</x><y>37631.972323377086</y></points></segmentation></object></annotation>
