# Supplementary material for: Artificial intelligence enables precision diagnosis of cervical cytology grades and cervical cancer
Source: Nat Commun. 2024 May 22;15:4369. doi: 10.1038/s41467-024-48705-3 (PMC11111770; doi:10.1038/s41467-024-48705-3)
Supplement: Supplementary file 4 — Source Data [file 41467_2024_48705_MOESM4_ESM.zip › Source Data/Table S1.Average precision in the patch-level detection and classification./ground_truth_126/L201817566L.tif.xml]

<?xml version="1.0"?><annotation><folder>med</folder><filename>/datasets/Review/label-check/tif-tiff/L201817566L.tif</filename><size><width>56000</width><height>53248</height></size><mpp>0.248447</mpp><object><name>LSIL</name><difficult>0</difficult><truncated>0</truncated><info>[{"confidence": "0"}, {"action": "CREATE", "cat": "LSIL", "time": "2020-07-23 14:39;38", "who": "admin", "typeOfanno": "PersonManul"}]</info><confidence>0</confidence><bndbox><xmin>12755.3271484375</xmin><ymin>24212.96875</ymin><xmax>13122.330078125</xmax><ymax>24574.248046875</ymax></bndbox><segmentation><points><x>13000.7109375</x><y>24261.6171875</y></points><points><x>13002.857421875</x><y>24233.71484375</y></points><points><x>13015.734375</x><y>24222.26953125</y></points><points><x>13040.7734375</x><y>24212.96875</y></points><points><x>13041.4892578125</x><y>24212.96875</y></points><points><x>13067.958984375</x><y>24225.130859375</y></points><points><x>13070.10546875</x><y>24248.0234375</y></points><points><x>13070.10546875</x><y>24248.740234375</y></points><points><x>13070.10546875</x><y>24250.169921875</y></points><points><x>13070.10546875</x><y>24251.6015625</y></points><points><x>13065.8125</x><y>24288.802734375</y></points><points><x>13068.6748046875</x><y>24308.833984375</y></points><points><x>13100.15234375</x><y>24321.7109375</y></points><points><x>13109.4521484375</x><y>24328.1484375</y></points><points><x>13110.16796875</x><y>24328.1484375</y></points><points><x>13110.8837890625</x><y>24329.580078125</y></points><points><x>13110.8837890625</x><y>24330.294921875</y></points><points><x>13110.8837890625</x><y>24331.7265625</y></points><points><x>13100.15234375</x><y>24361.7734375</y></points><points><x>13100.15234375</x><y>24361.7734375</y></points><points><x>13100.15234375</x><y>24363.919921875</y></points><points><x>13099.4365234375</x><y>24366.06640625</y></points><points><x>13076.5439453125</x><y>24391.8203125</y></points><points><x>13062.951171875</x><y>24411.13671875</y></points><points><x>13049.3583984375</x><y>24426.16015625</y></points><points><x>13098.005859375</x><y>24429.736328125</y></points><points><x>13098.005859375</x><y>24429.736328125</y></points><points><x>13100.15234375</x><y>24431.8828125</y></points><points><x>13114.4599609375</x><y>24447.62109375</y></points><points><x>13114.4599609375</x><y>24447.62109375</y></points><points><x>13114.4599609375</x><y>24450.484375</y></points><points><x>13106.5908203125</x><y>24469.083984375</y></points><points><x>13105.8759765625</x><y>24469.083984375</y></points><points><x>13118.7529296875</x><y>24493.408203125</y></points><points><x>13118.7529296875</x><y>24493.408203125</y></points><points><x>13122.330078125</x><y>24520.59375</y></points><points><x>13122.330078125</x><y>24520.59375</y></points><points><x>13092.998046875</x><y>24549.208984375</y></points><points><x>13092.998046875</x><y>24549.208984375</y></points><points><x>13054.3662109375</x><y>24564.94921875</y></points><points><x>13054.3662109375</x><y>24564.94921875</y></points><points><x>13052.935546875</x><y>24566.37890625</y></points><points><x>13052.2197265625</x><y>24567.09375</y></points><points><x>13002.857421875</x><y>24574.248046875</y></points><points><x>13002.1416015625</x><y>24574.248046875</y></points><points><x>13000.7109375</x><y>24574.248046875</y></points><points><x>12969.9482421875</x><y>24560.65625</y></points><points><x>12954.9248046875</x><y>24531.32421875</y></points><points><x>12924.8779296875</x><y>24516.30078125</y></points><points><x>12901.26953125</x><y>24515.5859375</y></points><points><x>12860.4912109375</x><y>24519.162109375</y></points><points><x>12844.037109375</x><y>24529.177734375</y></points><points><x>12816.13671875</x><y>24534.900390625</y></points><points><x>12794.6748046875</x><y>24520.59375</y></points><points><x>12793.958984375</x><y>24520.59375</y></points><points><x>12766.05859375</x><y>24486.96875</y></points><points><x>12755.3271484375</x><y>24451.19921875</y></points><points><x>12764.626953125</x><y>24439.751953125</y></points><points><x>12764.626953125</x><y>24439.751953125</y></points><points><x>12779.6513671875</x><y>24407.55859375</y></points><points><x>12779.6513671875</x><y>24407.55859375</y></points><points><x>12779.6513671875</x><y>24374.650390625</y></points><points><x>12779.6513671875</x><y>24373.935546875</y></points><points><x>12779.6513671875</x><y>24372.50390625</y></points><points><x>12791.8125</x><y>24328.1484375</y></points><points><x>12791.8125</x><y>24328.1484375</y></points><points><x>12793.2431640625</x><y>24326.71875</y></points><points><x>12809.6982421875</x><y>24294.525390625</y></points><points><x>12836.8828125</x><y>24293.09375</y></points><points><x>12879.8076171875</x><y>24292.37890625</y></points><points><x>12879.8076171875</x><y>24291.6640625</y></points><points><x>12880.5234375</x><y>24290.232421875</y></points><points><x>12890.5390625</x><y>24268.771484375</y></points><points><x>12921.30078125</x><y>24280.931640625</y></points><points><x>12937.0400390625</x><y>24295.955078125</y></points><points><x>12969.2333984375</x><y>24287.37109375</y></points><points><x>12969.2333984375</x><y>24287.37109375</y></points></segmentation></object><object><name>NONE</name><difficult>0</difficult><truncated>0</truncated><info>[{"confidence": "0"}, {"action": "CREATE", "cat": "NONE", "time": "2020-07-23 14:39;38", "who": "admin", "typeOfanno": "PersonManul"}]</info><confidence>0</confidence><bndbox><xmin>8615.619140625</xmin><ymin>19392.228515625</ymin><xmax>8809.26171875</xmax><ymax>19714.166015625</ymax></bndbox><segmentation><points><x>8711.2392578125</x><y>19491.693359375</y></points><points><x>8739.1083984375</x><y>19492.654296875</y></points><points><x>8739.5888671875</x><y>19492.654296875</y></points><points><x>8757.84765625</x><y>19506.587890625</y></points><points><x>8773.224609375</x><y>19492.173828125</y></points><points><x>8795.8076171875</x><y>19488.80859375</y></points><points><x>8796.7685546875</x><y>19511.873046875</y></points><points><x>8796.7685546875</x><y>19512.353515625</y></points><points><x>8801.57421875</x><y>19531.09375</y></points><points><x>8801.57421875</x><y>19531.09375</y></points><points><x>8803.015625</x><y>19534.45703125</y></points><points><x>8809.26171875</x><y>19560.884765625</y></points><points><x>8809.26171875</x><y>19560.884765625</y></points><points><x>8788.1201171875</x><y>19592.59765625</y></points><points><x>8769.3798828125</x><y>19632.0</y></points><points><x>8751.12109375</x><y>19659.388671875</y></points><points><x>8751.12109375</x><y>19659.388671875</y></points><points><x>8751.12109375</x><y>19661.791015625</y></points><points><x>8743.9130859375</x><y>19687.73828125</y></points><points><x>8731.419921875</x><y>19697.828125</y></points><points><x>8707.3955078125</x><y>19711.283203125</y></points><points><x>8707.3955078125</x><y>19711.283203125</y></points><points><x>8681.4482421875</x><y>19714.166015625</y></points><points><x>8680.9677734375</x><y>19714.166015625</y></points><points><x>8649.734375</x><y>19696.8671875</y></points><points><x>8623.306640625</x><y>19664.193359375</y></points><points><x>8615.619140625</x><y>19651.701171875</y></points><points><x>8615.619140625</x><y>19651.701171875</y></points><points><x>8621.865234375</x><y>19620.466796875</y></points><points><x>8622.345703125</x><y>19620.466796875</y></points><points><x>8623.787109375</x><y>19619.025390625</y></points><points><x>8624.267578125</x><y>19618.544921875</y></points><points><x>8628.5927734375</x><y>19600.287109375</y></points><points><x>8628.5927734375</x><y>19599.806640625</y></points><points><x>8626.189453125</x><y>19572.8984375</y></points><points><x>8626.189453125</x><y>19572.8984375</y></points><points><x>8627.1513671875</x><y>19570.9765625</y></points><points><x>8647.8125</x><y>19550.314453125</y></points><points><x>8654.0595703125</x><y>19537.33984375</y></points><points><x>8653.0986328125</x><y>19513.314453125</y></points><points><x>8643.48828125</x><y>19470.0703125</y></points><points><x>8634.3583984375</x><y>19428.265625</y></points><points><x>8651.17578125</x><y>19392.708984375</y></points><points><x>8651.17578125</x><y>19392.228515625</y></points><points><x>8668.474609375</x><y>19394.630859375</y></points><points><x>8668.955078125</x><y>19416.25390625</y></points><points><x>8668.955078125</x><y>19416.734375</y></points><points><x>8683.8505859375</x><y>19455.173828125</y></points><points><x>8683.8505859375</x><y>19455.173828125</y></points><points><x>8684.3310546875</x><y>19457.576171875</y></points><points><x>8697.3046875</x><y>19484.484375</y></points><points><x>8697.3046875</x><y>19484.484375</y></points></segmentation></object><object><name>NILM</name><difficult>0</difficult><truncated>0</truncated><info>[{"confidence": "0"}, {"action": "CREATE", "cat": "NILM", "time": "2020-07-23 14:39;38", "who": "admin", "typeOfanno": "PersonManul"}]</info><confidence>0</confidence><bndbox><xmin>12978.982421875</xmin><ymin>40670.7734375</ymin><xmax>13136.587890625</xmax><ymax>40761.58984375</ymax></bndbox><segmentation><points><x>13105.8359375</x><y>40674.13671875</y></points><points><x>13083.251953125</x><y>40683.265625</y></points><points><x>13072.681640625</x><y>40685.1875</y></points><points><x>13051.05859375</x><y>40693.83984375</y></points><points><x>13019.826171875</x><y>40710.65625</y></points><points><x>13007.8134765625</x><y>40728.43359375</y></points><points><x>12979.9443359375</x><y>40745.25390625</y></points><points><x>12978.982421875</x><y>40756.3046875</y></points><points><x>12996.76171875</x><y>40761.58984375</y></points><points><x>13035.6826171875</x><y>40761.109375</y></points><points><x>13064.5126953125</x><y>40749.09765625</y></points><points><x>13085.173828125</x><y>40737.5625</y></points><points><x>13111.12109375</x><y>40714.01953125</y></points><points><x>13130.822265625</x><y>40697.68359375</y></points><points><x>13136.587890625</x><y>40687.109375</y></points><points><x>13136.587890625</x><y>40678.4609375</y></points><points><x>13114.0048828125</x><y>40670.7734375</y></points><points><x>13114.0048828125</x><y>40670.7734375</y></points></segmentation></object><object><name>LSIL</name><difficult>0</difficult><truncated>0</truncated><info>[{"confidence": "0"}, {"action": "CREATE", "cat": "LSIL", "time": "2020-07-23 14:39;38", "who": "admin", "typeOfanno": "PersonManul"}]</info><confidence>0</confidence><bndbox><xmin>12349.4599609375</xmin><ymin>22519.861328125</ymin><xmax>12684.37109375</xmax><ymax>22767.0</ymax></bndbox><segmentation><points><x>12498.416015625</x><y>22519.861328125</y></points><points><x>12484.9619140625</x><y>22538.6015625</y></points><points><x>12477.7548828125</x><y>22545.80859375</y></points><points><x>12468.625</x><y>22548.2109375</y></points><points><x>12460.0</x><y>22568.0</y></points><points><x>12460.0</x><y>22576.0</y></points><points><x>12459.0</x><y>22581.0</y></points><points><x>12454.0</x><y>22585.0</y></points><points><x>12448.0</x><y>22585.0</y></points><points><x>12445.0</x><y>22603.0</y></points><points><x>12444.0</x><y>22611.0</y></points><points><x>12443.0</x><y>22624.0</y></points><points><x>12440.0</x><y>22627.0</y></points><points><x>12433.0</x><y>22635.0</y></points><points><x>12418.0</x><y>22646.0</y></points><points><x>12411.0</x><y>22651.0</y></points><points><x>12405.0</x><y>22656.0</y></points><points><x>12393.0</x><y>22665.0</y></points><points><x>12382.0</x><y>22673.0</y></points><points><x>12361.953125</x><y>22705.81640625</y></points><points><x>12349.4599609375</x><y>22728.880859375</y></points><points><x>12353.3037109375</x><y>22749.54296875</y></points><points><x>12367.71875</x><y>22749.54296875</y></points><points><x>12384.0</x><y>22739.0</y></points><points><x>12406.0</x><y>22749.0</y></points><points><x>12416.0</x><y>22758.0</y></points><points><x>12420.0</x><y>22761.0</y></points><points><x>12460.0</x><y>22767.0</y></points><points><x>12472.0</x><y>22760.0</y></points><points><x>12479.0</x><y>22759.0</y></points><points><x>12484.0</x><y>22758.0</y></points><points><x>12498.0</x><y>22754.0</y></points><points><x>12505.0</x><y>22753.0</y></points><points><x>12525.0</x><y>22751.0</y></points><points><x>12538.0</x><y>22752.0</y></points><points><x>12545.0</x><y>22751.0</y></points><points><x>12561.0</x><y>22744.0</y></points><points><x>12565.0</x><y>22739.0</y></points><points><x>12568.0</x><y>22735.0</y></points><points><x>12572.0</x><y>22732.0</y></points><points><x>12600.0</x><y>22724.0</y></points><points><x>12621.0</x><y>22709.0</y></points><points><x>12625.0</x><y>22705.0</y></points><points><x>12640.0</x><y>22700.0</y></points><points><x>12645.0</x><y>22699.0</y></points><points><x>12651.0</x><y>22698.0</y></points><points><x>12668.0341796875</x><y>22677.466796875</y></points><points><x>12684.37109375</x><y>22578.482421875</y></points><points><x>12661.0</x><y>22554.0</y></points><points><x>12640.0</x><y>22546.0</y></points><points><x>12632.0</x><y>22545.0</y></points><points><x>12626.0</x><y>22544.0</y></points><points><x>12604.0</x><y>22541.0</y></points><points><x>12594.0</x><y>22550.0</y></points><points><x>12593.0</x><y>22537.0</y></points></segmentation></object><object><name>NILM</name><difficult>0</difficult><truncated>0</truncated><info>[{"confidence": "0"}, {"action": "CREATE", "cat": "NILM", "time": "2020-07-23 14:39;38", "who": "admin", "typeOfanno": "PersonManul"}]</info><confidence>0</confidence><bndbox><xmin>39882.78515625</xmin><ymin>16658.994140625</ymin><xmax>40027.046875</xmax><ymax>16760.009765625</ymax></bndbox><segmentation><points><x>40013.4921875</x><y>16658.994140625</y></points><points><x>40013.4921875</x><y>16658.994140625</y></points><points><x>39974.1171875</x><y>16678.6796875</y></points><points><x>39931.83984375</x><y>16708.048828125</y></points><points><x>39897.953125</x><y>16733.8671875</y></points><points><x>39883.4296875</x><y>16744.1953125</y></points><points><x>39882.78515625</x><y>16756.78125</y></points><points><x>39896.984375</x><y>16760.009765625</y></points><points><x>39921.8359375</x><y>16759.685546875</y></points><points><x>39941.84375</x><y>16748.712890625</y></points><points><x>39964.7578125</x><y>16753.232421875</y></points><points><x>39983.15625</x><y>16743.2265625</y></points><points><x>39989.2890625</x><y>16732.576171875</y></points><points><x>39998.0</x><y>16729.02734375</y></points><points><x>39998.0</x><y>16729.02734375</y></points><points><x>39999.29296875</x><y>16727.08984375</y></points><points><x>40015.75</x><y>16705.7890625</y></points><points><x>40022.8515625</x><y>16684.490234375</y></points><points><x>40027.046875</x><y>16670.2890625</y></points><points><x>40027.046875</x><y>16670.2890625</y></points></segmentation></object><object><name>NONE</name><difficult>0</difficult><truncated>0</truncated><info>[{"confidence": "0"}, {"action": "CREATE", "cat": "NONE", "time": "2020-07-23 14:39;38", "who": "admin", "typeOfanno": "PersonManul"}]</info><confidence>0</confidence><bndbox><xmin>5022.0</xmin><ymin>17422.794921875</ymin><xmax>5205.0</xmax><ymax>17603.0</ymax></bndbox><segmentation><points><x>5058.0</x><y>17432.0</y></points><points><x>5053.0</x><y>17438.0</y></points><points><x>5047.0</x><y>17449.0</y></points><points><x>5036.0</x><y>17470.0</y></points><points><x>5036.0</x><y>17474.0</y></points><points><x>5024.0</x><y>17484.0</y></points><points><x>5022.0</x><y>17501.0</y></points><points><x>5026.0</x><y>17518.0</y></points><points><x>5032.0</x><y>17526.0</y></points><points><x>5033.0</x><y>17532.0</y></points><points><x>5035.0</x><y>17539.0</y></points><points><x>5042.0</x><y>17563.0</y></points><points><x>5047.0</x><y>17577.0</y></points><points><x>5052.0</x><y>17588.0</y></points><points><x>5058.0</x><y>17597.0</y></points><points><x>5072.0</x><y>17601.0</y></points><points><x>5093.0</x><y>17603.0</y></points><points><x>5113.0</x><y>17602.0</y></points><points><x>5118.0</x><y>17601.0</y></points><points><x>5143.0</x><y>17595.0</y></points><points><x>5154.05078125</x><y>17591.90625</y></points><points><x>5164.70068359375</x><y>17590.615234375</y></points><points><x>5170.83251953125</x><y>17589.32421875</y></points><points><x>5170.83251953125</x><y>17587.064453125</y></points><points><x>5173.7373046875</x><y>17583.19140625</y></points><points><x>5176.0</x><y>17580.0</y></points><points><x>5177.0</x><y>17566.0</y></points><points><x>5184.0</x><y>17544.0</y></points><points><x>5185.0</x><y>17532.0</y></points><points><x>5189.0</x><y>17523.0</y></points><points><x>5193.0</x><y>17519.0</y></points><points><x>5197.0</x><y>17513.0</y></points><points><x>5205.0</x><y>17477.0</y></points><points><x>5197.0</x><y>17464.0</y></points><points><x>5194.0</x><y>17459.0</y></points><points><x>5193.0</x><y>17432.0</y></points><points><x>5158.0</x><y>17432.0</y></points><points><x>5112.09521484375</x><y>17422.794921875</y></points></segmentation></object><object><name>NILM</name><difficult>0</difficult><truncated>0</truncated><info>[{"confidence": "0"}, {"action": "CREATE", "cat": "NILM", "time": "2020-07-23 14:39;38", "who": "admin", "typeOfanno": "PersonManul"}]</info><confidence>0</confidence><bndbox><xmin>43940.64453125</xmin><ymin>45031.62109375</ymin><xmax>44107.8203125</xmax><ymax>45217.8359375</ymax></bndbox><segmentation><points><x>44000.671875</x><y>45046.7890625</y></points><points><x>44017.77734375</x><y>45066.4765625</y></points><points><x>44039.72265625</x><y>45089.06640625</y></points><points><x>44062.63671875</x><y>45106.81640625</y></points><points><x>44075.22265625</x><y>45127.1484375</y></points><points><x>44091.0390625</x><y>45147.16015625</y></points><points><x>44095.87890625</x><y>45165.5546875</y></points><points><x>44101.36328125</x><y>45181.69140625</y></points><points><x>44107.8203125</x><y>45198.47265625</y></points><points><x>44095.5546875</x><y>45212.02734375</y></points><points><x>44082.32421875</x><y>45217.8359375</y></points><points><x>44062.3125</x><y>45204.28125</y></points><points><x>44052.6328125</x><y>45192.34375</y></points><points><x>44032.62109375</x><y>45179.109375</y></points><points><x>44025.5234375</x><y>45165.87890625</y></points><points><x>44012.61328125</x><y>45151.03125</y></points><points><x>43998.4140625</x><y>45133.92578125</y></points><points><x>43979.05078125</x><y>45107.78515625</y></points><points><x>43967.109375</x><y>45082.9375</y></points><points><x>43957.75</x><y>45067.4453125</y></points><points><x>43940.64453125</x><y>45058.0859375</y></points><points><x>43940.64453125</x><y>45057.76171875</y></points><points><x>43940.64453125</x><y>45055.50390625</y></points><points><x>43942.90234375</x><y>45038.07421875</y></points><points><x>43942.90234375</x><y>45037.75390625</y></points><points><x>43963.8828125</x><y>45031.62109375</y></points><points><x>43972.91796875</x><y>45040.98046875</y></points><points><x>43985.50390625</x><y>45054.53515625</y></points><points><x>43990.66796875</x><y>45053.56640625</y></points><points><x>43990.66796875</x><y>45053.56640625</y></points></segmentation></object><object><name>LSIL</name><difficult>0</difficult><truncated>0</truncated><info>[{"confidence": "0"}, {"action": "CREATE", "cat": "LSIL", "time": "2020-07-23 14:39;38", "who": "admin", "typeOfanno": "PersonManul"}]</info><confidence>0</confidence><bndbox><xmin>13400.31640625</xmin><ymin>18387.693359375</ymin><xmax>13696.583984375</xmax><ymax>18607.474609375</ymax></bndbox><segmentation><points><x>13567.814453125</x><y>18387.693359375</y></points><points><x>13551.0322265625</x><y>18407.380859375</y></points><points><x>13551.0322265625</x><y>18407.380859375</y></points><points><x>13527.7958984375</x><y>18429.6484375</y></points><points><x>13493.9091796875</x><y>18436.42578125</y></points><points><x>13469.05859375</x><y>18440.62109375</y></points><points><x>13450.6630859375</x><y>18449.013671875</y></points><points><x>13435.8173828125</x><y>18471.927734375</y></points><points><x>13428.39453125</x><y>18485.158203125</y></points><points><x>13400.31640625</x><y>18491.291015625</y></points><points><x>13403.220703125</x><y>18508.072265625</y></points><points><x>13403.220703125</x><y>18508.072265625</y></points><points><x>13409.998046875</x><y>18538.087890625</y></points><points><x>13409.998046875</x><y>18558.095703125</y></points><points><x>13417.744140625</x><y>18567.455078125</y></points><points><x>13414.1943359375</x><y>18578.751953125</y></points><points><x>13426.4580078125</x><y>18588.111328125</y></points><points><x>13452.921875</x><y>18590.046875</y></points><points><x>13452.921875</x><y>18590.046875</y></points><points><x>13476.8037109375</x><y>18603.923828125</y></points><points><x>13503.5908203125</x><y>18607.474609375</y></points><points><x>13503.5908203125</x><y>18607.474609375</y></points><points><x>13506.1728515625</x><y>18606.18359375</y></points><points><x>13550.38671875</x><y>18575.84765625</y></points><points><x>13550.7099609375</x><y>18575.84765625</y></points><points><x>13593.6328125</x><y>18546.80078125</y></points><points><x>13599.7646484375</x><y>18530.01953125</y></points><points><x>13591.3740234375</x><y>18505.16796875</y></points><points><x>13602.669921875</x><y>18496.77734375</y></points><points><x>13602.669921875</x><y>18496.77734375</y></points><points><x>13640.4287109375</x><y>18508.71875</y></points><points><x>13696.583984375</x><y>18512.267578125</y></points><points><x>13684.3203125</x><y>18498.068359375</y></points><points><x>13684.3203125</x><y>18498.068359375</y></points><points><x>13683.3525390625</x><y>18495.1640625</y></points><points><x>13682.70703125</x><y>18493.873046875</y></points><points><x>13669.15234375</x><y>18470.3125</y></points><points><x>13644.3017578125</x><y>18449.013671875</y></points><points><x>13624.9375</x><y>18428.03515625</y></points><points><x>13624.9375</x><y>18428.03515625</y></points><points><x>13610.4150390625</x><y>18406.08984375</y></points><points><x>13588.146484375</x><y>18389.953125</y></points><points><x>13588.146484375</x><y>18389.953125</y></points></segmentation></object><object><name>LSIL</name><difficult>0</difficult><truncated>0</truncated><info>[{"confidence": "0"}, {"action": "CREATE", "cat": "LSIL", "time": "2020-07-23 14:39;38", "who": "admin", "typeOfanno": "PersonManul"}]</info><confidence>0</confidence><bndbox><xmin>44983.97265625</xmin><ymin>29196.884765625</ymin><xmax>45228.92578125</xmax><ymax>29418.279296875</ymax></bndbox><segmentation><points><x>45091.44140625</x><y>29196.884765625</y></points><points><x>45130.4921875</x><y>29221.734375</y></points><points><x>45130.4921875</x><y>29221.734375</y></points><points><x>45167.28125</x><y>29254.0078125</y></points><points><x>45197.62109375</x><y>29291.4453125</y></points><points><x>45197.94140625</x><y>29291.4453125</y></points><points><x>45214.7265625</x><y>29339.208984375</y></points><points><x>45228.92578125</x><y>29389.87890625</y></points><points><x>45207.94921875</x><y>29406.015625</y></points><points><x>45178.578125</x><y>29411.501953125</y></points><points><x>45155.6640625</x><y>29405.693359375</y></points><points><x>45137.58984375</x><y>29408.919921875</y></points><points><x>45125.97265625</x><y>29418.279296875</y></points><points><x>45090.47265625</x><y>29407.951171875</y></points><points><x>45081.4375</x><y>29397.30078125</y></points><points><x>45071.109375</x><y>29415.697265625</y></points><points><x>45054.97265625</x><y>29417.6328125</y></points><points><x>45043.67578125</x><y>29404.724609375</y></points><points><x>45044.96875</x><y>29393.751953125</y></points><points><x>45056.26171875</x><y>29386.974609375</y></points><points><x>45049.80859375</x><y>29368.255859375</y></points><points><x>45027.21875</x><y>29329.205078125</y></points><points><x>45000.109375</x><y>29323.396484375</y></points><points><x>44983.97265625</x><y>29323.396484375</y></points><points><x>44985.90625</x><y>29295.318359375</y></points><points><x>44999.140625</x><y>29281.763671875</y></points><points><x>45016.56640625</x><y>29283.69921875</y></points><points><x>45027.21875</x><y>29273.048828125</y></points><points><x>45027.21875</x><y>29273.048828125</y></points><points><x>45034.31640625</x><y>29238.1953125</y></points><points><x>45034.31640625</x><y>29238.1953125</y></points><points><x>45044.0</x><y>29207.53515625</y></points><points><x>45047.2265625</x><y>29197.529296875</y></points><points><x>45047.2265625</x><y>29197.529296875</y></points></segmentation></object><object><name>LSIL</name><difficult>0</difficult><truncated>0</truncated><info>[{"confidence": "0"}, {"action": "CREATE", "cat": "LSIL", "time": "2020-07-23 14:39;38", "who": "admin", "typeOfanno": "PersonManul"}]</info><confidence>0</confidence><bndbox><xmin>15874.58984375</xmin><ymin>35732.84375</ymin><xmax>16034.01953125</xmax><ymax>35930.6796875</ymax></bndbox><segmentation><points><x>16013.3642578125</x><y>35733.16796875</y></points><points><x>16029.1787109375</x><y>35745.109375</y></points><points><x>16027.2421875</x><y>35775.12109375</y></points><points><x>16034.01953125</x><y>35806.75</y></points><points><x>16024.66015625</x><y>35824.5</y></points><points><x>16024.66015625</x><y>35838.0546875</y></points><points><x>16014.6552734375</x><y>35854.19140625</y></points><points><x>16010.13671875</x><y>35870.97265625</y></points><points><x>16019.173828125</x><y>35889.69140625</y></points><points><x>16007.232421875</x><y>35917.4453125</y></points><points><x>15995.6142578125</x><y>35928.09765625</y></points><points><x>15971.0869140625</x><y>35920.99609375</y></points><points><x>15937.5224609375</x><y>35930.6796875</y></points><points><x>15918.8037109375</x><y>35921.640625</y></points><points><x>15918.8037109375</x><y>35921.640625</y></points><points><x>15917.1904296875</x><y>35920.02734375</y></points><points><x>15893.630859375</x><y>35886.7890625</y></points><points><x>15885.5625</x><y>35868.71484375</y></points><points><x>15874.58984375</x><y>35846.12109375</y></points><points><x>15896.8583984375</x><y>35812.55859375</y></points><points><x>15896.8583984375</x><y>35812.55859375</y></points><points><x>15919.44921875</x><y>35789.64453125</y></points><points><x>15919.44921875</x><y>35789.64453125</y></points><points><x>15939.1357421875</x><y>35774.15234375</y></points><points><x>15956.5634765625</x><y>35769.63671875</y></points><points><x>15973.9912109375</x><y>35745.4296875</y></points><points><x>15987.5458984375</x><y>35732.84375</y></points><points><x>15987.5458984375</x><y>35732.84375</y></points></segmentation></object><object><name>NONE</name><difficult>0</difficult><truncated>0</truncated><info>[{"confidence": "0"}, {"action": "CREATE", "cat": "NONE", "time": "2020-07-23 14:39;38", "who": "admin", "typeOfanno": "PersonManul"}]</info><confidence>0</confidence><bndbox><xmin>5640.0</xmin><ymin>23424.0</ymin><xmax>5826.8515625</xmax><ymax>23626.0</ymax></bndbox><segmentation><points><x>5697.0</x><y>23424.0</y></points><points><x>5682.0</x><y>23432.0</y></points><points><x>5677.0</x><y>23436.0</y></points><points><x>5669.0</x><y>23443.0</y></points><points><x>5664.0</x><y>23449.0</y></points><points><x>5659.0</x><y>23453.0</y></points><points><x>5654.0</x><y>23459.0</y></points><points><x>5645.0</x><y>23484.0</y></points><points><x>5641.0</x><y>23496.0</y></points><points><x>5640.0</x><y>23517.0</y></points><points><x>5645.0</x><y>23525.0</y></points><points><x>5649.0</x><y>23535.0</y></points><points><x>5656.0</x><y>23548.0</y></points><points><x>5658.0</x><y>23557.0</y></points><points><x>5661.0</x><y>23566.0</y></points><points><x>5664.0</x><y>23569.0</y></points><points><x>5669.0</x><y>23588.0</y></points><points><x>5662.0</x><y>23601.0</y></points><points><x>5659.0</x><y>23605.0</y></points><points><x>5665.80810546875</x><y>23612.63671875</y></points><points><x>5680.3310546875</x><y>23623.287109375</y></points><points><x>5757.0</x><y>23626.0</y></points><points><x>5765.0</x><y>23624.0</y></points><points><x>5776.0</x><y>23617.0</y></points><points><x>5784.0</x><y>23595.0</y></points><points><x>5786.0</x><y>23583.0</y></points><points><x>5789.0</x><y>23579.0</y></points><points><x>5800.0</x><y>23562.0</y></points><points><x>5809.0</x><y>23556.0</y></points><points><x>5818.0</x><y>23550.0</y></points><points><x>5819.0</x><y>23523.0</y></points><points><x>5812.0</x><y>23498.0</y></points><points><x>5816.0</x><y>23493.0</y></points><points><x>5826.8515625</x><y>23476.12109375</y></points><points><x>5822.3330078125</x><y>23463.212890625</y></points><points><x>5818.0</x><y>23445.0</y></points><points><x>5813.0</x><y>23437.0</y></points><points><x>5794.90087890625</x><y>23434.166015625</y></points><points><x>5780.70068359375</x><y>23439.0078125</y></points><points><x>5775.21435546875</x><y>23438.36328125</y></points><points><x>5763.91845703125</x><y>23437.072265625</y></points></segmentation></object><object><name>NILM</name><difficult>0</difficult><truncated>0</truncated><info>[{"confidence": "0"}, {"action": "CREATE", "cat": "NILM", "time": "2020-07-23 14:39;38", "who": "admin", "typeOfanno": "PersonManul"}]</info><confidence>0</confidence><bndbox><xmin>17581.689453125</xmin><ymin>22341.607421875</ymin><xmax>17772.1015625</xmax><ymax>22512.333984375</ymax></bndbox><segmentation><points><x>17757.900390625</x><y>22345.48046875</y></points><points><x>17727.564453125</x><y>22341.607421875</y></points><points><x>17694.0</x><y>22342.25390625</y></points><points><x>17667.537109375</x><y>22352.904296875</y></points><points><x>17646.236328125</x><y>22383.88671875</y></points><points><x>17626.548828125</x><y>22416.158203125</y></points><points><x>17606.216796875</x><y>22460.6953125</y></points><points><x>17598.1484375</x><y>22491.35546875</y></points><points><x>17598.1484375</x><y>22491.677734375</y></points><points><x>17597.50390625</x><y>22493.615234375</y></points><points><x>17581.689453125</x><y>22512.333984375</y></points><points><x>17616.22265625</x><y>22502.328125</y></points><points><x>17616.22265625</x><y>22502.328125</y></points><points><x>17618.158203125</x><y>22501.359375</y></points><points><x>17636.5546875</x><y>22488.451171875</y></points><points><x>17636.5546875</x><y>22488.451171875</y></points><points><x>17638.8125</x><y>22487.16015625</y></points><points><x>17640.75</x><y>22486.513671875</y></points><points><x>17671.408203125</x><y>22462.310546875</y></points><points><x>17683.02734375</x><y>22440.6875</y></points><points><x>17683.02734375</x><y>22440.6875</y></points><points><x>17692.708984375</x><y>22414.22265625</y></points><points><x>17703.359375</x><y>22404.21875</y></points><points><x>17718.52734375</x><y>22397.1171875</y></points><points><x>17741.119140625</x><y>22395.50390625</y></points><points><x>17741.119140625</x><y>22395.50390625</y></points><points><x>17744.669921875</x><y>22386.466796875</y></points><points><x>17763.38671875</x><y>22383.5625</y></points><points><x>17763.38671875</x><y>22383.5625</y></points><points><x>17765.001953125</x><y>22382.271484375</y></points><points><x>17772.1015625</x><y>22372.912109375</y></points><points><x>17770.810546875</x><y>22355.80859375</y></points><points><x>17770.810546875</x><y>22355.80859375</y></points></segmentation></object><object><name>NONE</name><difficult>0</difficult><truncated>0</truncated><info>[{"confidence": "0"}, {"action": "CREATE", "cat": "NONE", "time": "2020-07-23 14:39;38", "who": "admin", "typeOfanno": "PersonManul"}]</info><confidence>0</confidence><bndbox><xmin>10898.67578125</xmin><ymin>16228.166015625</ymin><xmax>11227.33984375</xmax><ymax>16483.3125</ymax></bndbox><segmentation><points><x>10984.685546875</x><y>16275.7353515625</y></points><points><x>10990.9326171875</x><y>16293.5146484375</y></points><points><x>10995.2568359375</x><y>16301.6826171875</y></points><points><x>10986.126953125</x><y>16303.6044921875</y></points><points><x>10986.607421875</x><y>16318.0205078125</y></points><points><x>10970.7509765625</x><y>16326.6689453125</y></points><points><x>10969.3095703125</x><y>16335.318359375</y></points><points><x>10981.322265625</x><y>16347.8115234375</y></points><points><x>10976.998046875</x><y>16361.265625</y></points><points><x>10976.0361328125</x><y>16376.1611328125</y></points><points><x>10952.97265625</x><y>16375.6806640625</y></points><points><x>10933.271484375</x><y>16380.9658203125</y></points><points><x>10908.28515625</x><y>16414.12109375</y></points><points><x>10898.67578125</x><y>16456.404296875</y></points><points><x>10898.67578125</x><y>16456.404296875</y></points><points><x>10938.5576171875</x><y>16450.638671875</y></points><points><x>10964.0244140625</x><y>16452.560546875</y></points><points><x>10964.0244140625</x><y>16452.560546875</y></points><points><x>10966.9072265625</x><y>16451.119140625</y></points><points><x>10980.361328125</x><y>16399.705078125</y></points><points><x>10996.6982421875</x><y>16393.939453125</y></points><points><x>11007.26953125</x><y>16406.43359375</y></points><points><x>11007.26953125</x><y>16406.43359375</y></points><points><x>11025.0478515625</x><y>16411.23828125</y></points><points><x>11025.5283203125</x><y>16411.23828125</y></points><points><x>11026.9697265625</x><y>16390.576171875</y></points><points><x>11036.580078125</x><y>16376.6416015625</y></points><points><x>11058.68359375</x><y>16382.8876953125</y></points><points><x>11056.2802734375</x><y>16409.796875</y></points><points><x>11067.33203125</x><y>16418.4453125</y></points><points><x>11067.33203125</x><y>16418.92578125</y></points><points><x>11082.2275390625</x><y>16422.76953125</y></points><points><x>11082.2275390625</x><y>16422.76953125</y></points><points><x>11081.7470703125</x><y>16425.171875</y></points><points><x>11081.7470703125</x><y>16426.1328125</y></points><points><x>11087.513671875</x><y>16439.107421875</y></points><points><x>11087.513671875</x><y>16439.107421875</y></points><points><x>11089.916015625</x><y>16439.587890625</y></points><points><x>11091.357421875</x><y>16440.068359375</y></points><points><x>11111.5390625</x><y>16438.146484375</y></points><points><x>11122.109375</x><y>16441.990234375</y></points><points><x>11139.408203125</x><y>16447.755859375</y></points><points><x>11153.3427734375</x><y>16449.197265625</y></points><points><x>11162.4716796875</x><y>16448.236328125</y></points><points><x>11166.796875</x><y>16455.923828125</y></points><points><x>11166.796875</x><y>16455.923828125</y></points><points><x>11172.08203125</x><y>16461.69140625</y></points><points><x>11172.08203125</x><y>16461.69140625</y></points><points><x>11185.0556640625</x><y>16458.328125</y></points><points><x>11198.509765625</x><y>16471.78125</y></points><points><x>11211.9638671875</x><y>16481.87109375</y></points><points><x>11211.9638671875</x><y>16481.87109375</y></points><points><x>11214.3662109375</x><y>16483.3125</y></points><points><x>11225.8984375</x><y>16480.4296875</y></points><points><x>11227.33984375</x><y>16472.26171875</y></points><points><x>11227.33984375</x><y>16472.26171875</y></points><points><x>11226.37890625</x><y>16469.859375</y></points><points><x>11216.76953125</x><y>16461.69140625</y></points><points><x>11211.0029296875</x><y>16448.236328125</y></points><points><x>11211.4833984375</x><y>16448.236328125</y></points><points><x>11223.9765625</x><y>16436.705078125</y></points><points><x>11223.9765625</x><y>16436.705078125</y></points><points><x>11213.4052734375</x><y>16424.2109375</y></points><points><x>11189.861328125</x><y>16418.4453125</y></points><points><x>11189.861328125</x><y>16410.7578125</y></points><points><x>11181.2119140625</x><y>16388.173828125</y></points><points><x>11169.6796875</x><y>16385.771484375</y></points><points><x>11162.4716796875</x><y>16374.2392578125</y></points><points><x>11162.4716796875</x><y>16374.2392578125</y></points><points><x>11154.7841796875</x><y>16361.265625</y></points><points><x>11154.7841796875</x><y>16361.265625</y></points><points><x>11153.8232421875</x><y>16357.90234375</y></points><points><x>11153.3427734375</x><y>16356.4599609375</y></points><points><x>11151.9013671875</x><y>16348.2919921875</y></points><points><x>11168.23828125</x><y>16341.083984375</y></points><points><x>11175.4453125</x><y>16332.916015625</y></points><points><x>11164.875</x><y>16319.9423828125</y></points><points><x>11155.7451171875</x><y>16298.3193359375</y></points><points><x>11144.212890625</x><y>16287.748046875</y></points><points><x>11144.212890625</x><y>16287.267578125</y></points><points><x>11143.251953125</x><y>16267.5673828125</y></points><points><x>11143.251953125</x><y>16267.5673828125</y></points><points><x>11143.251953125</x><y>16264.6845703125</y></points><points><x>11140.369140625</x><y>16249.3076171875</y></points><points><x>11129.3173828125</x><y>16239.6982421875</y></points><points><x>11123.0703125</x><y>16230.087890625</y></points><points><x>11096.6435546875</x><y>16228.166015625</y></points><points><x>11088.474609375</x><y>16238.2568359375</y></points><points><x>11082.7080078125</x><y>16253.6328125</y></points><points><x>11078.3837890625</x><y>16269.9697265625</y></points><points><x>11055.7998046875</x><y>16259.87890625</y></points><points><x>11050.5146484375</x><y>16243.0615234375</y></points><points><x>11044.7490234375</x><y>16231.529296875</y></points><points><x>11034.658203125</x><y>16230.087890625</y></points><points><x>11021.6845703125</x><y>16231.529296875</y></points><points><x>11018.3212890625</x><y>16240.1787109375</y></points><points><x>11021.6845703125</x><y>16257.95703125</y></points><points><x>11023.6064453125</x><y>16265.6455078125</y></points><points><x>11014.4765625</x><y>16275.2548828125</y></points><points><x>10999.5810546875</x><y>16269.4892578125</y></points><points><x>10999.5810546875</x><y>16269.4892578125</y></points></segmentation></object><object><name>LSIL</name><difficult>0</difficult><truncated>0</truncated><info>[{"confidence": "0"}, {"action": "CREATE", "cat": "LSIL", "time": "2020-07-23 14:39;38", "who": "admin", "typeOfanno": "PersonManul"}]</info><confidence>0</confidence><bndbox><xmin>41898.1796875</xmin><ymin>43593.80859375</ymin><xmax>42117.76953125</xmax><ymax>43793.6953125</ymax></bndbox><segmentation><points><x>41997.1640625</x><y>43593.80859375</y></points><points><x>42017.34375</x><y>43600.0546875</y></points><points><x>42022.62890625</x><y>43617.83203125</y></points><points><x>42048.578125</x><y>43617.83203125</y></points><points><x>42069.71875</x><y>43610.14453125</y></points><points><x>42098.0703125</x><y>43632.24609375</y></points><points><x>42117.2890625</x><y>43679.81640625</y></points><points><x>42117.2890625</x><y>43680.296875</y></points><points><x>42117.76953125</x><y>43682.21875</y></points><points><x>42112.96484375</x><y>43714.89453125</y></points><points><x>42112.96484375</x><y>43715.375</y></points><points><x>42099.03125</x><y>43751.89453125</y></points><points><x>42099.03125</x><y>43751.89453125</y></points><points><x>42035.6015625</x><y>43787.44921875</y></points><points><x>42003.41015625</x><y>43793.6953125</y></points><points><x>42003.41015625</x><y>43793.6953125</y></points><points><x>42001.0078125</x><y>43793.6953125</y></points><points><x>42000.046875</x><y>43793.6953125</y></points><points><x>41979.86328125</x><y>43790.8125</y></points><points><x>41979.86328125</x><y>43790.8125</y></points><points><x>41979.3828125</x><y>43787.9296875</y></points><points><x>41972.65625</x><y>43766.30859375</y></points><points><x>41954.3984375</x><y>43761.984375</y></points><points><x>41916.91796875</x><y>43759.1015625</y></points><points><x>41898.1796875</x><y>43732.19140625</y></points><points><x>41898.1796875</x><y>43732.19140625</y></points><points><x>41898.1796875</x><y>43729.7890625</y></points><points><x>41903.9453125</x><y>43687.0234375</y></points><points><x>41903.9453125</x><y>43687.0234375</y></points><points><x>41905.8671875</x><y>43684.62109375</y></points><points><x>41924.125</x><y>43650.98828125</y></points><points><x>41924.125</x><y>43650.5078125</y></points><points><x>41926.52734375</x><y>43648.10546875</y></points><points><x>41957.76171875</x><y>43621.67578125</y></points><points><x>41957.76171875</x><y>43621.67578125</y></points></segmentation></object><object><name>NILM</name><difficult>0</difficult><truncated>0</truncated><info>[{"confidence": "0"}, {"action": "CREATE", "cat": "NILM", "time": "2020-07-23 14:39;38", "who": "admin", "typeOfanno": "PersonManul"}]</info><confidence>0</confidence><bndbox><xmin>27643.0</xmin><ymin>7177.0</ymin><xmax>28227.0</xmax><ymax>7529.0</ymax></bndbox><segmentation><points><x>27947.0</x><y>7177.0</y></points><points><x>27947.0</x><y>7188.0</y></points><points><x>27951.0</x><y>7193.0</y></points><points><x>27957.0</x><y>7194.0</y></points><points><x>27954.0</x><y>7200.0</y></points><points><x>27934.0</x><y>7201.0</y></points><points><x>27930.0</x><y>7205.0</y></points><points><x>27927.0</x><y>7226.0</y></points><points><x>27951.0</x><y>7243.0</y></points><points><x>27955.0</x><y>7245.0</y></points><points><x>27954.0</x><y>7266.0</y></points><points><x>27961.0</x><y>7275.0</y></points><points><x>27973.0</x><y>7275.0</y></points><points><x>27985.0</x><y>7293.0</y></points><points><x>27987.0</x><y>7301.0</y></points><points><x>27986.0</x><y>7307.0</y></points><points><x>27983.0</x><y>7310.0</y></points><points><x>27974.0</x><y>7316.0</y></points><points><x>27973.0</x><y>7325.0</y></points><points><x>27951.0</x><y>7329.0</y></points><points><x>27940.0</x><y>7322.0</y></points><points><x>27934.0</x><y>7316.0</y></points><points><x>27933.0</x><y>7304.0</y></points><points><x>27926.0</x><y>7293.0</y></points><points><x>27923.0</x><y>7289.0</y></points><points><x>27921.0</x><y>7276.0</y></points><points><x>27916.0</x><y>7258.0</y></points><points><x>27919.0</x><y>7229.0</y></points><points><x>27914.0</x><y>7222.0</y></points><points><x>27913.0</x><y>7200.0</y></points><points><x>27909.0</x><y>7194.0</y></points><points><x>27888.0</x><y>7186.0</y></points><points><x>27883.0</x><y>7191.0</y></points><points><x>27879.0</x><y>7205.0</y></points><points><x>27863.0</x><y>7206.0</y></points><points><x>27850.0</x><y>7204.0</y></points><points><x>27845.0</x><y>7205.0</y></points><points><x>27835.0</x><y>7200.0</y></points><points><x>27834.0</x><y>7194.0</y></points><points><x>27830.0</x><y>7190.0</y></points><points><x>27823.0</x><y>7186.0</y></points><points><x>27803.0</x><y>7184.0</y></points><points><x>27800.0</x><y>7187.0</y></points><points><x>27799.0</x><y>7202.0</y></points><points><x>27804.0</x><y>7208.0</y></points><points><x>27807.0</x><y>7214.0</y></points><points><x>27791.0</x><y>7215.0</y></points><points><x>27788.0</x><y>7218.0</y></points><points><x>27788.0</x><y>7231.0</y></points><points><x>27794.0</x><y>7237.0</y></points><points><x>27794.0</x><y>7241.0</y></points><points><x>27791.0</x><y>7250.0</y></points><points><x>27777.0</x><y>7257.0</y></points><points><x>27769.0</x><y>7255.0</y></points><points><x>27766.0</x><y>7245.0</y></points><points><x>27765.0</x><y>7240.0</y></points><points><x>27762.0</x><y>7228.0</y></points><points><x>27744.0</x><y>7223.0</y></points><points><x>27738.0</x><y>7217.0</y></points><points><x>27722.0</x><y>7216.0</y></points><points><x>27715.0</x><y>7217.0</y></points><points><x>27711.0</x><y>7213.0</y></points><points><x>27693.0</x><y>7213.0</y></points><points><x>27679.0</x><y>7214.0</y></points><points><x>27652.0</x><y>7212.0</y></points><points><x>27647.0</x><y>7216.0</y></points><points><x>27647.0</x><y>7220.0</y></points><points><x>27644.0</x><y>7223.0</y></points><points><x>27643.0</x><y>7306.0</y></points><points><x>27651.0</x><y>7329.0</y></points><points><x>27652.0</x><y>7335.0</y></points><points><x>27654.0</x><y>7342.0</y></points><points><x>27656.0</x><y>7349.0</y></points><points><x>27671.22265625</x><y>7353.01953125</y></points><points><x>27681.3125</x><y>7366.9541015625</y></points><points><x>27701.974609375</x><y>7374.64208984375</y></points><points><x>27713.02734375</x><y>7391.4599609375</y></points><points><x>27736.6640625</x><y>7431.3076171875</y></points><points><x>27745.333984375</x><y>7444.7470703125</y></points><points><x>27750.3203125</x><y>7454.50146484375</y></points><points><x>27749.453125</x><y>7459.2705078125</y></points><points><x>27751.40234375</x><y>7462.08837890625</y></points><points><x>27756.60546875</x><y>7463.60546875</y></points><points><x>27761.158203125</x><y>7467.07373046875</y></points><points><x>27767.66015625</x><y>7475.09423828125</y></points><points><x>27777.0</x><y>7472.0</y></points><points><x>27785.0</x><y>7474.0</y></points><points><x>27777.0</x><y>7483.0</y></points><points><x>27776.0</x><y>7497.0</y></points><points><x>27790.203125</x><y>7509.9931640625</y></points><points><x>27792.0</x><y>7521.0</y></points><points><x>27794.0</x><y>7529.0</y></points><points><x>27840.0</x><y>7529.0</y></points><points><x>27878.0</x><y>7529.0</y></points><points><x>27892.0</x><y>7518.0</y></points><points><x>27915.0</x><y>7515.0</y></points><points><x>27912.0</x><y>7529.0</y></points><points><x>27946.0</x><y>7529.0</y></points><points><x>27947.0</x><y>7517.0</y></points><points><x>27951.0</x><y>7529.0</y></points><points><x>28176.0</x><y>7529.0</y></points><points><x>28176.0</x><y>7523.0</y></points><points><x>28174.0</x><y>7517.0</y></points><points><x>28177.0</x><y>7506.0</y></points><points><x>28177.0</x><y>7502.0</y></points><points><x>28178.0</x><y>7495.0</y></points><points><x>28179.0</x><y>7487.0</y></points><points><x>28185.0</x><y>7482.0</y></points><points><x>28188.0</x><y>7472.0</y></points><points><x>28194.0</x><y>7471.0</y></points><points><x>28195.0</x><y>7465.0</y></points><points><x>28200.0</x><y>7464.0</y></points><points><x>28206.0</x><y>7476.0</y></points><points><x>28211.0</x><y>7483.0</y></points><points><x>28219.0</x><y>7483.0</y></points><points><x>28227.0</x><y>7488.0</y></points><points><x>28227.0</x><y>7376.0</y></points><points><x>28222.0</x><y>7376.0</y></points><points><x>28181.0</x><y>7380.0</y></points><points><x>28175.0</x><y>7369.0</y></points><points><x>28188.0</x><y>7368.0</y></points><points><x>28191.0</x><y>7365.0</y></points><points><x>28195.0</x><y>7360.0</y></points><points><x>28197.0</x><y>7343.0</y></points><points><x>28178.0</x><y>7339.0</y></points><points><x>28170.0</x><y>7348.0</y></points><points><x>28170.0</x><y>7355.0</y></points><points><x>28166.0</x><y>7349.0</y></points><points><x>28162.0</x><y>7345.0</y></points><points><x>28162.0</x><y>7340.0</y></points><points><x>28154.0</x><y>7330.0</y></points><points><x>28165.0</x><y>7329.0</y></points><points><x>28185.0</x><y>7330.0</y></points><points><x>28190.0</x><y>7326.0</y></points><points><x>28194.0</x><y>7326.0</y></points><points><x>28203.0</x><y>7332.0</y></points><points><x>28220.0</x><y>7336.0</y></points><points><x>28227.0</x><y>7338.0</y></points><points><x>28227.0</x><y>7321.0</y></points><points><x>28225.0</x><y>7313.0</y></points><points><x>28213.0</x><y>7307.0</y></points><points><x>28212.0</x><y>7287.0</y></points><points><x>28210.0</x><y>7274.0</y></points><points><x>28212.0</x><y>7259.0</y></points><points><x>28215.0</x><y>7254.0</y></points><points><x>28215.0</x><y>7242.0</y></points><points><x>28209.0</x><y>7222.0</y></points><points><x>28204.0</x><y>7216.0</y></points><points><x>28191.0</x><y>7216.0</y></points><points><x>28185.0</x><y>7217.0</y></points><points><x>28180.0</x><y>7222.0</y></points><points><x>28180.0</x><y>7227.0</y></points><points><x>28161.0</x><y>7226.0</y></points><points><x>28164.0</x><y>7221.0</y></points><points><x>28165.0</x><y>7203.0</y></points><points><x>28170.0</x><y>7182.0</y></points><points><x>28160.0</x><y>7179.0</y></points><points><x>28133.0</x><y>7177.0</y></points><points><x>28133.0</x><y>7183.0</y></points><points><x>28138.0</x><y>7188.0</y></points><points><x>28141.0</x><y>7193.0</y></points><points><x>28146.0</x><y>7197.0</y></points><points><x>28137.0</x><y>7205.0</y></points><points><x>28134.0</x><y>7223.0</y></points><points><x>28136.0</x><y>7232.0</y></points><points><x>28144.0</x><y>7232.0</y></points><points><x>28139.0</x><y>7238.0</y></points><points><x>28116.0</x><y>7245.0</y></points><points><x>28106.0</x><y>7251.0</y></points><points><x>28106.0</x><y>7265.0</y></points><points><x>28099.0</x><y>7274.0</y></points><points><x>28096.0</x><y>7277.0</y></points><points><x>28084.0</x><y>7277.0</y></points><points><x>28079.0</x><y>7281.0</y></points><points><x>28056.0</x><y>7282.0</y></points><points><x>28050.0</x><y>7274.0</y></points><points><x>28043.0</x><y>7268.0</y></points><points><x>28042.0</x><y>7260.0</y></points><points><x>28046.0</x><y>7256.0</y></points><points><x>28046.0</x><y>7242.0</y></points><points><x>28026.0</x><y>7233.0</y></points><points><x>28021.0</x><y>7237.0</y></points><points><x>28017.0</x><y>7240.0</y></points><points><x>28001.0</x><y>7245.0</y></points><points><x>27998.0</x><y>7248.0</y></points><points><x>27992.0</x><y>7257.0</y></points><points><x>27997.0</x><y>7245.0</y></points><points><x>28001.0</x><y>7242.0</y></points><points><x>28004.0</x><y>7217.0</y></points><points><x>27989.0</x><y>7212.0</y></points><points><x>28013.0</x><y>7210.0</y></points><points><x>28015.0</x><y>7203.0</y></points><points><x>28018.0</x><y>7200.0</y></points><points><x>28019.0</x><y>7193.0</y></points><points><x>28023.0</x><y>7177.0</y></points></segmentation></object><object><name>EC</name><difficult>0</difficult><truncated>0</truncated><info>[{"confidence": "0"}, {"action": "CREATE", "cat": "EC", "time": "2020-07-23 14:39;38", "who": "admin", "typeOfanno": "PersonManul"}]</info><confidence>0</confidence><bndbox><xmin>47276.68359375</xmin><ymin>21284.51953125</ymin><xmax>47375.1171875</xmax><ymax>21402.962890625</ymax></bndbox><segmentation><points><x>47287.98046875</x><y>21287.748046875</y></points><points><x>47305.73046875</x><y>21287.1015625</y></points><points><x>47325.73828125</x><y>21298.07421875</y></points><points><x>47327.99609375</x><y>21309.046875</y></points><points><x>47338.96875</x><y>21315.1796875</y></points><points><x>47349.296875</x><y>21338.73828125</y></points><points><x>47357.3671875</x><y>21354.23046875</y></points><points><x>47367.37109375</x><y>21369.720703125</y></points><points><x>47367.37109375</x><y>21369.720703125</y></points><points><x>47375.1171875</x><y>21384.56640625</y></points><points><x>47373.1796875</x><y>21402.962890625</y></points><points><x>47364.46484375</x><y>21398.443359375</y></points><points><x>47354.4609375</x><y>21390.052734375</y></points><points><x>47338.96875</x><y>21383.275390625</y></points><points><x>47325.73828125</x><y>21363.912109375</y></points><points><x>47316.05859375</x><y>21356.48828125</y></points><points><x>47303.79296875</x><y>21349.388671875</y></points><points><x>47297.015625</x><y>21333.251953125</y></points><points><x>47288.625</x><y>21322.92578125</y></points><points><x>47278.62109375</x><y>21304.529296875</y></points><points><x>47276.68359375</x><y>21284.51953125</y></points><points><x>47276.68359375</x><y>21284.51953125</y></points></segmentation></object><object><name>NILM</name><difficult>0</difficult><truncated>0</truncated><info>[{"confidence": "0"}, {"action": "CREATE", "cat": "NILM", "time": "2020-07-23 14:39;38", "who": "admin", "typeOfanno": "PersonManul"}]</info><confidence>0</confidence><bndbox><xmin>36123.86328125</xmin><ymin>40630.55078125</ymin><xmax>36238.43359375</xmax><ymax>40785.13671875</ymax></bndbox><segmentation><points><x>36208.7421875</x><y>40630.87109375</y></points><points><x>36200.3515625</x><y>40640.5546875</y></points><points><x>36192.60546875</x><y>40652.171875</y></points><points><x>36187.765625</x><y>40657.01171875</y></points><points><x>36175.17578125</x><y>40669.59765625</y></points><points><x>36163.55859375</x><y>40682.5078125</y></points><points><x>36150.328125</x><y>40698.96875</y></points><points><x>36139.67578125</x><y>40717.6875</y></points><points><x>36135.8046875</x><y>40734.79296875</y></points><points><x>36129.02734375</x><y>40754.80078125</y></points><points><x>36129.02734375</x><y>40754.80078125</y></points><points><x>36126.4453125</x><y>40756.08984375</y></points><points><x>36123.86328125</x><y>40776.74609375</y></points><points><x>36139.03125</x><y>40784.16796875</y></points><points><x>36150.328125</x><y>40785.13671875</y></points><points><x>36155.8125</x><y>40769.6484375</y></points><points><x>36171.62890625</x><y>40769.32421875</y></points><points><x>36176.14453125</x><y>40758.671875</y></points><points><x>36181.30859375</x><y>40747.37890625</y></points><points><x>36184.21484375</x><y>40742.21484375</y></points><points><x>36203.578125</x><y>40732.53125</y></points><points><x>36214.55078125</x><y>40708.00390625</y></points><points><x>36221.00390625</x><y>40710.91015625</y></points><points><x>36233.58984375</x><y>40712.5234375</y></points><points><x>36238.43359375</x><y>40704.1328125</y></points><points><x>36238.43359375</x><y>40704.1328125</y></points><points><x>36230.6875</x><y>40695.41796875</y></points><points><x>36233.58984375</x><y>40670.890625</y></points><points><x>36233.26953125</x><y>40657.66015625</y></points><points><x>36232.9453125</x><y>40647.9765625</y></points><points><x>36222.94140625</x><y>40637.6484375</y></points><points><x>36218.421875</x><y>40630.55078125</y></points><points><x>36218.421875</x><y>40630.55078125</y></points></segmentation></object><object><name>NILM</name><difficult>0</difficult><truncated>0</truncated><info>[{"confidence": "0"}, {"action": "CREATE", "cat": "NILM", "time": "2020-07-23 14:39;38", "who": "admin", "typeOfanno": "PersonManul"}]</info><confidence>0</confidence><bndbox><xmin>50003.62109375</xmin><ymin>36392.18359375</ymin><xmax>50241.46875</xmax><ymax>36523.83984375</ymax></bndbox><segmentation><points><x>50006.984375</x><y>36392.18359375</y></points><points><x>50040.140625</x><y>36399.87109375</y></points><points><x>50089.1484375</x><y>36418.609375</y></points><points><x>50125.1875</x><y>36442.63671875</y></points><points><x>50139.12109375</x><y>36448.8828125</y></points><points><x>50157.86328125</x><y>36450.8046875</y></points><points><x>50197.26171875</x><y>36478.1953125</y></points><points><x>50237.625</x><y>36513.75</y></points><points><x>50241.46875</x><y>36522.3984375</y></points><points><x>50210.71875</x><y>36523.83984375</y></points><points><x>50161.70703125</x><y>36506.0625</y></points><points><x>50146.33203125</x><y>36491.6484375</y></points><points><x>50129.51171875</x><y>36485.40234375</y></points><points><x>50117.98046875</x><y>36490.6875</y></points><points><x>50089.1484375</x><y>36488.28515625</y></points><points><x>50069.44921875</x><y>36470.50390625</y></points><points><x>50036.29296875</x><y>36450.8046875</y></points><points><x>50028.60546875</x><y>36428.22265625</y></points><points><x>50021.3984375</x><y>36411.40234375</y></points><points><x>50003.62109375</x><y>36401.3125</y></points><points><x>50003.62109375</x><y>36400.83203125</y></points></segmentation></object><object><name>LSIL</name><difficult>0</difficult><truncated>0</truncated><info>[{"confidence": "0"}, {"action": "CREATE", "cat": "LSIL", "time": "2020-07-23 14:39;38", "who": "admin", "typeOfanno": "PersonManul"}]</info><confidence>0</confidence><bndbox><xmin>49406.609375</xmin><ymin>14877.640625</ymin><xmax>49640.265625</xmax><ymax>15114.8486328125</ymax></bndbox><segmentation><points><x>49552.484375</x><y>14877.640625</y></points><points><x>49589.2734375</x><y>14879.25390625</y></points><points><x>49623.484375</x><y>14895.7138671875</y></points><points><x>49636.39453125</x><y>14923.791015625</y></points><points><x>49640.265625</x><y>14972.5234375</y></points><points><x>49629.9375</x><y>14977.6875</y></points><points><x>49624.77734375</x><y>15009.6376953125</y></points><points><x>49602.828125</x><y>15042.234375</y></points><points><x>49585.078125</x><y>15052.8837890625</y></points><points><x>49553.7734375</x><y>15081.2841796875</y></points><points><x>49540.54296875</x><y>15083.5439453125</y></points><points><x>49528.27734375</x><y>15074.1845703125</y></points><points><x>49514.72265625</x><y>15095.8076171875</y></points><points><x>49503.10546875</x><y>15114.8486328125</y></points><points><x>49474.703125</x><y>15107.103515625</y></points><points><x>49442.43359375</x><y>15098.7119140625</y></points><points><x>49417.58203125</x><y>15083.220703125</y></points><points><x>49406.609375</x><y>15057.40234375</y></points><points><x>49406.609375</x><y>15057.40234375</y></points><points><x>49417.90234375</x><y>15017.060546875</y></points><points><x>49432.75</x><y>14993.82421875</y></points><points><x>49442.109375</x><y>14968.6513671875</y></points><points><x>49458.890625</x><y>14959.2919921875</y></points><points><x>49476.640625</x><y>14931.859375</y></points><points><x>49485.6796875</x><y>14919.595703125</y></points><points><x>49514.72265625</x><y>14915.72265625</y></points><points><x>49523.4375</x><y>14899.263671875</y></points><points><x>49523.4375</x><y>14899.263671875</y></points></segmentation></object><object><name>NILM</name><difficult>0</difficult><truncated>0</truncated><info>[{"confidence": "0"}, {"action": "CREATE", "cat": "NILM", "time": "2020-07-23 14:39;38", "who": "admin", "typeOfanno": "PersonManul"}]</info><confidence>0</confidence><bndbox><xmin>33417.0</xmin><ymin>22577.0</ymin><xmax>33568.1953125</xmax><ymax>22699.3046875</ymax></bndbox><segmentation><points><x>33422.0</x><y>22577.0</y></points><points><x>33417.0</x><y>22592.0</y></points><points><x>33424.0</x><y>22599.0</y></points><points><x>33429.0</x><y>22603.0</y></points><points><x>33436.0</x><y>22609.0</y></points><points><x>33446.0</x><y>22620.0</y></points><points><x>33450.0</x><y>22623.0</y></points><points><x>33464.0</x><y>22631.0</y></points><points><x>33487.0</x><y>22644.0</y></points><points><x>33492.0</x><y>22648.0</y></points><points><x>33501.0</x><y>22656.0</y></points><points><x>33516.0</x><y>22659.0</y></points><points><x>33525.0</x><y>22665.0</y></points><points><x>33530.0</x><y>22671.0</y></points><points><x>33539.796875</x><y>22683.4921875</y></points><points><x>33559.8046875</x><y>22699.3046875</y></points><points><x>33568.1953125</x><y>22677.037109375</y></points><points><x>33552.0</x><y>22635.0</y></points><points><x>33543.0</x><y>22625.0</y></points><points><x>33535.0</x><y>22619.0</y></points><points><x>33523.0</x><y>22611.0</y></points><points><x>33519.0</x><y>22608.0</y></points><points><x>33513.0</x><y>22604.0</y></points><points><x>33464.0</x><y>22581.0</y></points><points><x>33459.0</x><y>22580.0</y></points><points><x>33452.0</x><y>22579.0</y></points><points><x>33446.0</x><y>22578.0</y></points></segmentation></object><object><name>LSIL</name><difficult>0</difficult><truncated>0</truncated><info>[{"confidence": "0"}, {"action": "CREATE", "cat": "LSIL", "time": "2020-07-23 14:39;38", "who": "admin", "typeOfanno": "PersonManul"}]</info><confidence>0</confidence><bndbox><xmin>25075.0</xmin><ymin>15182.4033203125</ymin><xmax>25219.0</xmax><ymax>15366.0</ymax></bndbox><segmentation><points><x>25123.94140625</x><y>15182.4033203125</y></points><points><x>25103.931640625</x><y>15194.34375</y></points><points><x>25093.0</x><y>15217.0</y></points><points><x>25085.0</x><y>15217.0</y></points><points><x>25079.0</x><y>15238.0</y></points><points><x>25078.0</x><y>15244.0</y></points><points><x>25076.0</x><y>15252.0</y></points><points><x>25075.0</x><y>15270.0</y></points><points><x>25085.0</x><y>15281.0</y></points><points><x>25094.0</x><y>15289.0</y></points><points><x>25102.0</x><y>15292.0</y></points><points><x>25101.0</x><y>15299.0</y></points><points><x>25091.0</x><y>15328.0</y></points><points><x>25089.0</x><y>15345.0</y></points><points><x>25096.0</x><y>15357.0</y></points><points><x>25101.0</x><y>15360.0</y></points><points><x>25110.0</x><y>15364.0</y></points><points><x>25125.0</x><y>15366.0</y></points><points><x>25134.0</x><y>15357.0</y></points><points><x>25138.0</x><y>15351.0</y></points><points><x>25143.0</x><y>15356.0</y></points><points><x>25160.0</x><y>15361.0</y></points><points><x>25172.0</x><y>15358.0</y></points><points><x>25177.0</x><y>15352.0</y></points><points><x>25177.0</x><y>15340.0</y></points><points><x>25180.0</x><y>15337.0</y></points><points><x>25187.0</x><y>15309.0</y></points><points><x>25173.0</x><y>15308.0</y></points><points><x>25165.0</x><y>15303.0</y></points><points><x>25171.0</x><y>15301.0</y></points><points><x>25175.0</x><y>15297.0</y></points><points><x>25181.0</x><y>15286.0</y></points><points><x>25186.0</x><y>15277.0</y></points><points><x>25219.0</x><y>15218.0</y></points><points><x>25191.390625</x><y>15188.53515625</y></points></segmentation></object><object><name>LSIL</name><difficult>0</difficult><truncated>0</truncated><info>[{"confidence": "0"}, {"action": "CREATE", "cat": "LSIL", "time": "2020-07-23 14:39;38", "who": "admin", "typeOfanno": "PersonManul"}]</info><confidence>0</confidence><bndbox><xmin>34167.4140625</xmin><ymin>38426.59375</ymin><xmax>34323.29296875</xmax><ymax>38649.92578125</ymax></bndbox><segmentation><points><x>34261.6484375</x><y>38426.59375</y></points><points><x>34243.8984375</x><y>38428.8515625</y></points><points><x>34221.953125</x><y>38432.40234375</y></points><points><x>34208.078125</x><y>38452.08984375</y></points><points><x>34206.46484375</x><y>38443.69921875</y></points><points><x>34200.33203125</x><y>38444.34375</y></points><points><x>34192.26171875</x><y>38459.51171875</y></points><points><x>34179.03125</x><y>38478.23046875</y></points><points><x>34170.9609375</x><y>38494.69140625</y></points><points><x>34167.4140625</x><y>38512.1171875</y></points><points><x>34182.90234375</x><y>38525.99609375</y></points><points><x>34196.78125</x><y>38540.1953125</y></points><points><x>34196.78125</x><y>38540.51953125</y></points><points><x>34202.265625</x><y>38563.43359375</y></points><points><x>34207.4296875</x><y>38574.08203125</y></points><points><x>34208.3984375</x><y>38595.3828125</y></points><points><x>34212.59375</x><y>38615.390625</y></points><points><x>34228.73046875</x><y>38635.078125</y></points><points><x>34256.80859375</x><y>38636.046875</y></points><points><x>34283.59765625</x><y>38643.79296875</y></points><points><x>34292.6328125</x><y>38649.92578125</y></points><points><x>34298.1171875</x><y>38640.56640625</y></points><points><x>34295.53515625</x><y>38629.9140625</y></points><points><x>34295.53515625</x><y>38629.9140625</y></points><points><x>34301.66796875</x><y>38598.93359375</y></points><points><x>34313.2890625</x><y>38571.82421875</y></points><points><x>34319.09765625</x><y>38539.2265625</y></points><points><x>34323.29296875</x><y>38509.53515625</y></points><points><x>34323.29296875</x><y>38509.21484375</y></points><points><x>34323.29296875</x><y>38490.81640625</y></points><points><x>34323.29296875</x><y>38490.81640625</y></points><points><x>34315.8671875</x><y>38464.3515625</y></points><points><x>34307.15625</x><y>38451.4453125</y></points><points><x>34286.1796875</x><y>38442.73046875</y></points><points><x>34286.1796875</x><y>38442.73046875</y></points></segmentation></object><object><name>LSIL</name><difficult>0</difficult><truncated>0</truncated><info>[{"confidence": "0"}, {"action": "CREATE", "cat": "LSIL", "time": "2020-07-23 14:39;38", "who": "admin", "typeOfanno": "PersonManul"}]</info><confidence>0</confidence><bndbox><xmin>24063.408203125</xmin><ymin>27580.765625</ymin><xmax>24243.4921875</xmax><ymax>27824.4296875</ymax></bndbox><segmentation><points><x>24137.314453125</x><y>27581.08984375</y></points><points><x>24161.841796875</x><y>27593.029296875</y></points><points><x>24197.98828125</x><y>27591.416015625</y></points><points><x>24197.98828125</x><y>27591.416015625</y></points><points><x>24239.943359375</x><y>27588.51171875</y></points><points><x>24238.65234375</x><y>27593.029296875</y></points><points><x>24238.65234375</x><y>27593.029296875</y></points><points><x>24229.615234375</x><y>27608.521484375</y></points><points><x>24229.615234375</x><y>27608.84375</y></points><points><x>24243.4921875</x><y>27623.689453125</y></points><points><x>24238.974609375</x><y>27648.541015625</y></points><points><x>24216.3828125</x><y>27692.431640625</y></points><points><x>24198.6328125</x><y>27724.3828125</y></points><points><x>24198.6328125</x><y>27724.3828125</y></points><points><x>24199.6015625</x><y>27746.005859375</y></points><points><x>24188.62890625</x><y>27756.33203125</y></points><points><x>24190.2421875</x><y>27767.62890625</y></points><points><x>24189.595703125</x><y>27794.4140625</y></points><points><x>24161.1953125</x><y>27817.974609375</y></points><points><x>24116.013671875</x><y>27824.4296875</y></points><points><x>24097.94140625</x><y>27818.296875</y></points><points><x>24076.962890625</x><y>27805.7109375</y></points><points><x>24076.640625</x><y>27805.7109375</y></points><points><x>24067.603515625</x><y>27785.056640625</y></points><points><x>24069.541015625</x><y>27742.455078125</y></points><points><x>24069.541015625</x><y>27742.455078125</y></points><points><x>24069.541015625</x><y>27740.1953125</y></points><points><x>24064.376953125</x><y>27685.654296875</y></points><points><x>24064.376953125</x><y>27685.654296875</y></points><points><x>24064.376953125</x><y>27683.39453125</y></points><points><x>24067.28125</x><y>27649.83203125</y></points><points><x>24063.408203125</x><y>27620.78515625</y></points><points><x>24082.44921875</x><y>27588.833984375</y></points><points><x>24099.5546875</x><y>27580.765625</y></points><points><x>24099.5546875</x><y>27580.765625</y></points></segmentation></object><object><name>NILM</name><difficult>0</difficult><truncated>0</truncated><info>[{"confidence": "0"}, {"action": "CREATE", "cat": "NILM", "time": "2020-07-23 14:39;38", "who": "admin", "typeOfanno": "PersonManul"}]</info><confidence>0</confidence><bndbox><xmin>51491.0</xmin><ymin>35970.0</ymin><xmax>51936.0</xmax><ymax>36588.109375</ymax></bndbox><segmentation><points><x>51560.0</x><y>35970.0</y></points><points><x>51552.0</x><y>35972.0</y></points><points><x>51549.0</x><y>35975.0</y></points><points><x>51533.0</x><y>35982.0</y></points><points><x>51528.0</x><y>35986.0</y></points><points><x>51526.0</x><y>35991.0</y></points><points><x>51517.0</x><y>35992.0</y></points><points><x>51510.0</x><y>35997.0</y></points><points><x>51510.0</x><y>36008.0</y></points><points><x>51520.0</x><y>36014.0</y></points><points><x>51516.0</x><y>36016.0</y></points><points><x>51515.0</x><y>36029.0</y></points><points><x>51531.0</x><y>36032.0</y></points><points><x>51535.0</x><y>36038.0</y></points><points><x>51540.0</x><y>36045.0</y></points><points><x>51547.0</x><y>36046.0</y></points><points><x>51554.0</x><y>36047.0</y></points><points><x>51564.0</x><y>36052.0</y></points><points><x>51564.0</x><y>36060.0</y></points><points><x>51544.0</x><y>36067.0</y></points><points><x>51539.0</x><y>36068.0</y></points><points><x>51531.0</x><y>36086.0</y></points><points><x>51532.0</x><y>36091.0</y></points><points><x>51536.0</x><y>36097.0</y></points><points><x>51540.0</x><y>36100.0</y></points><points><x>51541.0</x><y>36108.0</y></points><points><x>51533.0</x><y>36119.0</y></points><points><x>51527.0</x><y>36116.0</y></points><points><x>51525.0</x><y>36109.0</y></points><points><x>51520.0</x><y>36101.0</y></points><points><x>51520.0</x><y>36090.0</y></points><points><x>51510.0</x><y>36076.0</y></points><points><x>51491.0</x><y>36070.0</y></points><points><x>51491.0</x><y>36162.0</y></points><points><x>51494.0</x><y>36165.0</y></points><points><x>51503.0</x><y>36167.0</y></points><points><x>51499.0</x><y>36174.0</y></points><points><x>51499.0</x><y>36186.0</y></points><points><x>51497.0</x><y>36205.0</y></points><points><x>51500.87109375</x><y>36218.87109375</y></points><points><x>51506.15625</x><y>36231.84765625</y></points><points><x>51505.1953125</x><y>36243.37890625</y></points><points><x>51507.1171875</x><y>36256.83203125</y></points><points><x>51506.15625</x><y>36271.7265625</y></points><points><x>51505.1953125</x><y>36284.22265625</y></points><points><x>51503.2734375</x><y>36310.16796875</y></points><points><x>51498.0</x><y>36336.0</y></points><points><x>51511.0</x><y>36336.0</y></points><points><x>51528.0</x><y>36342.0</y></points><points><x>51551.0</x><y>36347.0</y></points><points><x>51555.0</x><y>36334.0</y></points><points><x>51561.0</x><y>36333.0</y></points><points><x>51561.0</x><y>36328.0</y></points><points><x>51579.0</x><y>36336.0</y></points><points><x>51576.0</x><y>36368.0</y></points><points><x>51575.0</x><y>36385.0</y></points><points><x>51589.0</x><y>36405.0</y></points><points><x>51597.0</x><y>36418.0</y></points><points><x>51614.0</x><y>36420.0</y></points><points><x>51622.0</x><y>36422.0</y></points><points><x>51623.0</x><y>36448.0</y></points><points><x>51645.0</x><y>36455.0</y></points><points><x>51648.0</x><y>36446.0</y></points><points><x>51658.0</x><y>36441.0</y></points><points><x>51665.0</x><y>36458.0</y></points><points><x>51669.0</x><y>36462.0</y></points><points><x>51673.0</x><y>36479.0</y></points><points><x>51684.0</x><y>36493.0</y></points><points><x>51696.0</x><y>36494.0</y></points><points><x>51715.64453125</x><y>36554.47265625</y></points><points><x>51790.6015625</x><y>36581.859375</y></points><points><x>51812.2265625</x><y>36546.78515625</y></points><points><x>51842.49609375</x><y>36588.109375</y></points><points><x>51876.61328125</x><y>36561.6796875</y></points><points><x>51878.0546875</x><y>36502.09765625</y></points><points><x>51880.9375</x><y>36473.265625</y></points><points><x>51893.0</x><y>36436.0</y></points><points><x>51892.0</x><y>36428.0</y></points><points><x>51891.0</x><y>36423.0</y></points><points><x>51903.0</x><y>36412.0</y></points><points><x>51903.0</x><y>36406.0</y></points><points><x>51911.0</x><y>36398.0</y></points><points><x>51936.0</x><y>36396.0</y></points><points><x>51936.0</x><y>36173.0</y></points><points><x>51930.0</x><y>36173.0</y></points><points><x>51921.0</x><y>36175.0</y></points><points><x>51916.0</x><y>36171.0</y></points><points><x>51911.0</x><y>36167.0</y></points><points><x>51900.0</x><y>36156.0</y></points><points><x>51897.0</x><y>36137.0</y></points><points><x>51889.0</x><y>36127.0</y></points><points><x>51884.0</x><y>36118.0</y></points><points><x>51878.0</x><y>36114.0</y></points><points><x>51846.0</x><y>36113.0</y></points><points><x>51845.0</x><y>36099.0</y></points><points><x>51855.0</x><y>36098.0</y></points><points><x>51883.0</x><y>36080.0</y></points><points><x>51889.0</x><y>36075.0</y></points><points><x>51889.0</x><y>36063.0</y></points><points><x>51888.0</x><y>36055.0</y></points><points><x>51881.0</x><y>36047.0</y></points><points><x>51876.0</x><y>36045.0</y></points><points><x>51874.0</x><y>36024.0</y></points><points><x>51873.0</x><y>36011.0</y></points><points><x>51867.0</x><y>36002.0</y></points><points><x>51854.0</x><y>36001.0</y></points><points><x>51853.0</x><y>35985.0</y></points><points><x>51829.0</x><y>35984.0</y></points><points><x>51823.0</x><y>36007.0</y></points><points><x>51810.0</x><y>36010.0</y></points><points><x>51801.0</x><y>36019.0</y></points><points><x>51801.0</x><y>36030.0</y></points><points><x>51803.0</x><y>36042.0</y></points><points><x>51807.0</x><y>36046.0</y></points><points><x>51826.0</x><y>36048.0</y></points><points><x>51816.0</x><y>36056.0</y></points><points><x>51805.0</x><y>36064.0</y></points><points><x>51803.0</x><y>36086.0</y></points><points><x>51799.0</x><y>36090.0</y></points><points><x>51799.0</x><y>36068.0</y></points><points><x>51795.0</x><y>36064.0</y></points><points><x>51783.0</x><y>36064.0</y></points><points><x>51777.0</x><y>36065.0</y></points><points><x>51767.0</x><y>36060.0</y></points><points><x>51758.0</x><y>36058.0</y></points><points><x>51770.0</x><y>36055.0</y></points><points><x>51777.0</x><y>36049.0</y></points><points><x>51782.0</x><y>36023.0</y></points><points><x>51766.0</x><y>36021.0</y></points><points><x>51764.0</x><y>36027.0</y></points><points><x>51759.0</x><y>36032.0</y></points><points><x>51752.0</x><y>36032.0</y></points><points><x>51755.0</x><y>36027.0</y></points><points><x>51755.0</x><y>36015.0</y></points><points><x>51752.0</x><y>36003.0</y></points><points><x>51736.0</x><y>36000.0</y></points><points><x>51722.0</x><y>36005.0</y></points><points><x>51697.0</x><y>36001.0</y></points><points><x>51692.0</x><y>35997.0</y></points><points><x>51687.0</x><y>35993.0</y></points><points><x>51684.0</x><y>35989.0</y></points><points><x>51658.0</x><y>35981.0</y></points><points><x>51650.0</x><y>35984.0</y></points><points><x>51644.0</x><y>35995.0</y></points><points><x>51640.0</x><y>36001.0</y></points><points><x>51631.0</x><y>36009.0</y></points><points><x>51627.0</x><y>35997.0</y></points><points><x>51620.0</x><y>35988.0</y></points><points><x>51617.0</x><y>35984.0</y></points><points><x>51588.0</x><y>35983.0</y></points><points><x>51583.0</x><y>35978.0</y></points><points><x>51577.0</x><y>35971.0</y></points><points><x>51573.0</x><y>35971.0</y></points></segmentation></object><object><name>NILM</name><difficult>0</difficult><truncated>0</truncated><info>[{"confidence": "0"}, {"action": "CREATE", "cat": "NILM", "time": "2020-07-23 14:39;38", "who": "admin", "typeOfanno": "PersonManul"}]</info><confidence>0</confidence><bndbox><xmin>26573.064453125</xmin><ymin>50261.32421875</ymin><xmax>26702.291015625</xmax><ymax>50431.3671875</ymax></bndbox><segmentation><points><x>26671.064453125</x><y>50261.32421875</y></points><points><x>26664.064453125</x><y>50268.32421875</y></points><points><x>26643.064453125</x><y>50290.32421875</y></points><points><x>26636.064453125</x><y>50297.32421875</y></points><points><x>26626.064453125</x><y>50308.32421875</y></points><points><x>26614.064453125</x><y>50317.32421875</y></points><points><x>26608.064453125</x><y>50323.32421875</y></points><points><x>26602.064453125</x><y>50332.32421875</y></points><points><x>26600.064453125</x><y>50341.32421875</y></points><points><x>26594.064453125</x><y>50346.32421875</y></points><points><x>26585.064453125</x><y>50349.32421875</y></points><points><x>26574.064453125</x><y>50365.32421875</y></points><points><x>26573.064453125</x><y>50397.32421875</y></points><points><x>26574.064453125</x><y>50404.32421875</y></points><points><x>26584.064453125</x><y>50405.32421875</y></points><points><x>26601.064453125</x><y>50408.32421875</y></points><points><x>26609.064453125</x><y>50402.32421875</y></points><points><x>26630.3203125</x><y>50388.44140625</y></points><points><x>26636.453125</x><y>50397.80078125</y></points><points><x>26644.19921875</x><y>50403.2890625</y></points><points><x>26656.462890625</x><y>50431.3671875</y></points><points><x>26674.857421875</x><y>50428.140625</y></points><points><x>26680.66796875</x><y>50414.5859375</y></points><points><x>26681.064453125</x><y>50401.32421875</y></points><points><x>26674.064453125</x><y>50393.32421875</y></points><points><x>26661.064453125</x><y>50392.32421875</y></points><points><x>26660.064453125</x><y>50381.32421875</y></points><points><x>26666.064453125</x><y>50374.32421875</y></points><points><x>26676.064453125</x><y>50367.32421875</y></points><points><x>26691.640625</x><y>50358.10546875</y></points><points><x>26702.291015625</x><y>50345.84375</y></points><points><x>26697.44921875</x><y>50330.99609375</y></points><points><x>26683.064453125</x><y>50328.32421875</y></points><points><x>26665.064453125</x><y>50338.32421875</y></points><points><x>26667.064453125</x><y>50331.32421875</y></points><points><x>26672.064453125</x><y>50325.32421875</y></points><points><x>26678.064453125</x><y>50316.32421875</y></points><points><x>26685.064453125</x><y>50303.32421875</y></points><points><x>26685.064453125</x><y>50285.32421875</y></points><points><x>26686.064453125</x><y>50275.32421875</y></points><points><x>26687.064453125</x><y>50263.32421875</y></points></segmentation></object><object><name>NILM</name><difficult>0</difficult><truncated>0</truncated><info>[{"confidence": "0"}, {"action": "CREATE", "cat": "NILM", "time": "2020-07-23 14:39;38", "who": "admin", "typeOfanno": "PersonManul"}]</info><confidence>0</confidence><bndbox><xmin>24910.849609375</xmin><ymin>19485.453125</ymin><xmax>25025.7421875</xmax><ymax>19666.18359375</ymax></bndbox><segmentation><points><x>25005.41015625</x><y>19485.453125</y></points><points><x>24993.146484375</x><y>19497.072265625</y></points><points><x>24975.71875</x><y>19526.763671875</y></points><points><x>24958.291015625</x><y>19546.126953125</y></points><points><x>24941.185546875</x><y>19574.52734375</y></points><points><x>24921.822265625</x><y>19594.859375</y></points><points><x>24911.494140625</x><y>19617.126953125</y></points><points><x>24911.494140625</x><y>19617.126953125</y></points><points><x>24911.494140625</x><y>19619.38671875</y></points><points><x>24910.849609375</x><y>19639.71875</y></points><points><x>24916.658203125</x><y>19658.115234375</y></points><points><x>24934.732421875</x><y>19666.18359375</y></points><points><x>24947.962890625</x><y>19654.564453125</y></points><points><x>24957.64453125</x><y>19647.787109375</y></points><points><x>24976.041015625</x><y>19661.98828125</y></points><points><x>24985.400390625</x><y>19662.955078125</y></points><points><x>24985.400390625</x><y>19662.955078125</y></points><points><x>24987.013671875</x><y>19660.697265625</y></points><points><x>24995.728515625</x><y>19651.982421875</y></points><points><x>25005.087890625</x><y>19623.58203125</y></points><points><x>25019.287109375</x><y>19583.564453125</y></points><points><x>25025.7421875</x><y>19560.97265625</y></points><points><x>25024.451171875</x><y>19549.03125</y></points><points><x>25018.642578125</x><y>19531.28125</y></points><points><x>25018.642578125</x><y>19531.28125</y></points></segmentation></object><object><name>LSIL</name><difficult>0</difficult><truncated>0</truncated><info>[{"confidence": "0"}, {"action": "CREATE", "cat": "LSIL", "time": "2020-07-23 14:39;38", "who": "admin", "typeOfanno": "PersonManul"}]</info><confidence>0</confidence><bndbox><xmin>43708.39453125</xmin><ymin>23226.107421875</ymin><xmax>44132.19921875</xmax><ymax>23583.12109375</ymax></bndbox><segmentation><points><x>43988.52734375</x><y>23310.67578125</y></points><points><x>44010.1484375</x><y>23312.1171875</y></points><points><x>44042.82421875</x><y>23305.390625</y></points><points><x>44060.12109375</x><y>23302.98828125</y></points><points><x>44060.6015625</x><y>23302.98828125</y></points><points><x>44076.9375</x><y>23291.935546875</y></points><points><x>44104.328125</x><y>23294.33984375</y></points><points><x>44104.80859375</x><y>23294.33984375</y></points><points><x>44105.76953125</x><y>23295.78125</y></points><points><x>44115.859375</x><y>23308.75390625</y></points><points><x>44124.5078125</x><y>23313.078125</y></points><points><x>44132.19921875</x><y>23352.48046875</y></points><points><x>44125.46875</x><y>23410.62109375</y></points><points><x>44110.57421875</x><y>23468.28125</y></points><points><x>44110.57421875</x><y>23468.76171875</y></points><points><x>44111.53515625</x><y>23470.203125</y></points><points><x>44101.4453125</x><y>23521.6171875</y></points><points><x>44085.58984375</x><y>23569.1875</y></points><points><x>44063.96484375</x><y>23583.12109375</y></points><points><x>43973.6328125</x><y>23562.94140625</y></points><points><x>43889.54296875</x><y>23532.66796875</y></points><points><x>43856.8671875</x><y>23504.798828125</y></points><points><x>43811.21875</x><y>23488.462890625</y></points><points><x>43745.390625</x><y>23444.736328125</y></points><points><x>43729.53515625</x><y>23404.85546875</y></points><points><x>43729.53515625</x><y>23404.85546875</y></points><points><x>43729.53515625</x><y>23401.01171875</y></points><points><x>43729.53515625</x><y>23397.646484375</y></points><points><x>43722.80859375</x><y>23374.583984375</y></points><points><x>43722.80859375</x><y>23374.1015625</y></points><points><x>43708.39453125</x><y>23346.712890625</y></points><points><x>43708.39453125</x><y>23346.232421875</y></points><points><x>43710.31640625</x><y>23344.310546875</y></points><points><x>43713.19921875</x><y>23342.388671875</y></points><points><x>43716.08203125</x><y>23340.947265625</y></points><points><x>43717.5234375</x><y>23339.505859375</y></points><points><x>43742.5078125</x><y>23296.26171875</y></points><points><x>43742.5078125</x><y>23296.26171875</y></points><points><x>43755.48046875</x><y>23274.158203125</y></points><points><x>43799.6875</x><y>23253.9765625</y></points><points><x>43833.32421875</x><y>23229.951171875</y></points><points><x>43870.8046875</x><y>23226.107421875</y></points><points><x>43893.38671875</x><y>23229.951171875</y></points><points><x>43909.72265625</x><y>23246.76953125</y></points><points><x>43917.41015625</x><y>23276.560546875</y></points><points><x>43924.62109375</x><y>23299.625</y></points><points><x>43944.3203125</x><y>23306.3515625</y></points><points><x>43944.80078125</x><y>23306.3515625</y></points></segmentation></object><object><name>NILM</name><difficult>0</difficult><truncated>0</truncated><info>[{"confidence": "0"}, {"action": "CREATE", "cat": "NILM", "time": "2020-07-23 14:39;38", "who": "admin", "typeOfanno": "PersonManul"}]</info><confidence>0</confidence><bndbox><xmin>47008.0</xmin><ymin>32693.0</ymin><xmax>47263.29296875</xmax><ymax>33022.0</ymax></bndbox><segmentation><points><x>47060.0</x><y>32693.0</y></points><points><x>47036.0</x><y>32695.0</y></points><points><x>47036.0</x><y>32708.0</y></points><points><x>47040.0</x><y>32714.0</y></points><points><x>47033.0</x><y>32723.0</y></points><points><x>47027.0</x><y>32724.0</y></points><points><x>47018.0</x><y>32731.0</y></points><points><x>47017.0</x><y>32740.0</y></points><points><x>47008.0</x><y>32791.0</y></points><points><x>47011.0</x><y>32794.0</y></points><points><x>47011.0</x><y>32802.0</y></points><points><x>47025.0</x><y>32805.0</y></points><points><x>47027.0</x><y>32797.0</y></points><points><x>47032.0</x><y>32796.0</y></points><points><x>47044.0</x><y>32804.0</y></points><points><x>47048.0</x><y>32807.0</y></points><points><x>47047.0</x><y>32827.0</y></points><points><x>47046.0</x><y>32843.0</y></points><points><x>47043.0</x><y>32846.0</y></points><points><x>47043.0</x><y>32859.0</y></points><points><x>47038.0</x><y>32865.0</y></points><points><x>47038.0</x><y>32869.0</y></points><points><x>47032.0</x><y>32876.0</y></points><points><x>47025.0</x><y>32900.0</y></points><points><x>47032.0</x><y>32905.0</y></points><points><x>47054.0</x><y>32908.0</y></points><points><x>47057.0</x><y>32889.0</y></points><points><x>47071.0</x><y>32898.0</y></points><points><x>47069.0</x><y>32904.0</y></points><points><x>47067.0</x><y>32925.0</y></points><points><x>47057.0</x><y>32933.0</y></points><points><x>47041.0</x><y>32933.0</y></points><points><x>47033.0</x><y>32940.0</y></points><points><x>47033.0</x><y>32955.0</y></points><points><x>47037.0</x><y>32961.0</y></points><points><x>47042.0</x><y>32968.0</y></points><points><x>47043.0</x><y>32975.0</y></points><points><x>47036.0</x><y>32983.0</y></points><points><x>47030.0</x><y>32987.0</y></points><points><x>47025.0</x><y>33014.0</y></points><points><x>47029.0</x><y>33018.0</y></points><points><x>47044.0</x><y>33018.0</y></points><points><x>47058.0</x><y>33010.0</y></points><points><x>47067.0</x><y>33017.0</y></points><points><x>47088.0</x><y>33018.0</y></points><points><x>47095.0</x><y>33010.0</y></points><points><x>47096.0</x><y>33022.0</y></points><points><x>47113.0</x><y>33022.0</y></points><points><x>47117.0</x><y>33015.0</y></points><points><x>47127.0</x><y>33012.0</y></points><points><x>47131.0</x><y>33008.0</y></points><points><x>47134.0</x><y>33002.0</y></points><points><x>47136.0</x><y>32995.0</y></points><points><x>47144.0</x><y>32994.0</y></points><points><x>47145.0</x><y>32980.0</y></points><points><x>47137.0</x><y>32979.0</y></points><points><x>47134.0</x><y>32964.0</y></points><points><x>47135.0</x><y>32950.0</y></points><points><x>47139.0</x><y>32946.0</y></points><points><x>47146.0</x><y>32945.0</y></points><points><x>47147.0</x><y>32956.0</y></points><points><x>47172.0</x><y>32964.0</y></points><points><x>47172.0</x><y>32979.0</y></points><points><x>47188.0</x><y>32981.0</y></points><points><x>47197.0</x><y>32975.0</y></points><points><x>47210.0</x><y>32965.0</y></points><points><x>47219.0</x><y>32958.0</y></points><points><x>47219.0</x><y>32952.0</y></points><points><x>47221.0</x><y>32934.0</y></points><points><x>47232.0</x><y>32924.0</y></points><points><x>47232.0</x><y>32916.0</y></points><points><x>47235.0</x><y>32913.0</y></points><points><x>47242.0</x><y>32892.0</y></points><points><x>47221.0</x><y>32888.0</y></points><points><x>47215.0</x><y>32884.0</y></points><points><x>47203.0</x><y>32873.0</y></points><points><x>47203.0</x><y>32865.0</y></points><points><x>47202.0</x><y>32854.0</y></points><points><x>47180.0</x><y>32837.0</y></points><points><x>47205.0</x><y>32826.0</y></points><points><x>47221.0</x><y>32814.0</y></points><points><x>47224.0</x><y>32811.0</y></points><points><x>47229.0</x><y>32804.0</y></points><points><x>47240.0</x><y>32797.0</y></points><points><x>47242.0</x><y>32788.0</y></points><points><x>47243.0</x><y>32782.0</y></points><points><x>47263.29296875</x><y>32772.94921875</y></points><points><x>47261.0</x><y>32759.0</y></points><points><x>47236.0</x><y>32752.0</y></points><points><x>47227.0</x><y>32749.0</y></points><points><x>47210.0</x><y>32745.0</y></points><points><x>47211.0</x><y>32725.0</y></points><points><x>47214.0</x><y>32698.0</y></points></segmentation></object><object><name>MET</name><difficult>0</difficult><truncated>0</truncated><info>[{"confidence": "0"}, {"action": "CREATE", "cat": "MET", "time": "2020-07-23 14:39;38", "who": "admin", "typeOfanno": "PersonManul"}]</info><confidence>0</confidence><bndbox><xmin>20815.09375</xmin><ymin>37407.20703125</ymin><xmax>21055.826171875</xmax><ymax>37757.9765625</ymax></bndbox><segmentation><points><x>21027.95703125</x><y>37443.24609375</y></points><points><x>21027.95703125</x><y>37443.24609375</y></points><points><x>21030.83984375</x><y>37465.828125</y></points><points><x>21030.83984375</x><y>37465.828125</y></points><points><x>21036.607421875</x><y>37479.28515625</y></points><points><x>21051.021484375</x><y>37483.12890625</y></points><points><x>21055.826171875</x><y>37501.38671875</y></points><points><x>21042.853515625</x><y>37518.203125</y></points><points><x>21042.373046875</x><y>37518.203125</y></points><points><x>21041.412109375</x><y>37520.60546875</y></points><points><x>21023.15234375</x><y>37529.25390625</y></points><points><x>21021.7109375</x><y>37540.30859375</y></points><points><x>21033.244140625</x><y>37549.91796875</y></points><points><x>21023.15234375</x><y>37561.44921875</y></points><points><x>21033.724609375</x><y>37574.421875</y></points><points><x>21033.724609375</x><y>37574.421875</y></points><points><x>21031.802734375</x><y>37600.8515625</y></points><points><x>21031.3203125</x><y>37613.34375</y></points><points><x>21014.50390625</x><y>37631.6015625</y></points><points><x>21014.0234375</x><y>37631.6015625</y></points><points><x>21032.283203125</x><y>37648.90234375</y></points><points><x>21031.3203125</x><y>37666.6796875</y></points><points><x>21009.69921875</x><y>37664.7578125</y></points><points><x>21003.931640625</x><y>37668.12109375</y></points><points><x>20993.361328125</x><y>37687.33984375</y></points><points><x>20970.296875</x><y>37692.62890625</y></points><points><x>20958.28515625</x><y>37701.7578125</y></points><points><x>20956.36328125</x><y>37709.4453125</y></points><points><x>20945.791015625</x><y>37710.88671875</y></points><points><x>20933.779296875</x><y>37718.57421875</y></points><points><x>20925.611328125</x><y>37714.73046875</y></points><points><x>20916.48046875</x><y>37724.8203125</y></points><points><x>20908.79296875</x><y>37736.83203125</y></points><points><x>20900.14453125</x><y>37757.9765625</y></points><points><x>20864.5859375</x><y>37748.3671875</y></points><points><x>20840.560546875</x><y>37738.75390625</y></points><points><x>20844.404296875</x><y>37724.8203125</y></points><points><x>20844.404296875</x><y>37724.8203125</y></points><points><x>20849.2109375</x><y>37706.5625</y></points><points><x>20835.755859375</x><y>37704.640625</y></points><points><x>20822.783203125</x><y>37695.03125</y></points><points><x>20815.09375</x><y>37677.73046875</y></points><points><x>20829.509765625</x><y>37661.39453125</y></points><points><x>20837.677734375</x><y>37647.4609375</y></points><points><x>20839.119140625</x><y>37641.6953125</y></points><points><x>20827.587890625</x><y>37632.5625</y></points><points><x>20830.951171875</x><y>37617.66796875</y></points><points><x>20830.951171875</x><y>37617.66796875</y></points><points><x>20828.068359375</x><y>37598.44921875</y></points><points><x>20828.068359375</x><y>37597.96875</y></points><points><x>20829.029296875</x><y>37596.52734375</y></points><points><x>20843.923828125</x><y>37586.91796875</y></points><points><x>20863.625</x><y>37593.64453125</y></points><points><x>20871.3125</x><y>37586.91796875</y></points><points><x>20859.78125</x><y>37582.109375</y></points><points><x>20866.98828125</x><y>37570.578125</y></points><points><x>20892.935546875</x><y>37562.41015625</y></points><points><x>20890.052734375</x><y>37552.80078125</y></points><points><x>20892.455078125</x><y>37534.54296875</y></points><points><x>20904.46875</x><y>37519.64453125</y></points><points><x>20910.234375</x><y>37513.3984375</y></points><points><x>20923.20703125</x><y>37507.6328125</y></points><points><x>20934.259765625</x><y>37514.83984375</y></points><points><x>20942.427734375</x><y>37520.125</y></points><points><x>20953.0</x><y>37508.59375</y></points><points><x>20943.869140625</x><y>37497.0625</y></points><points><x>20946.751953125</x><y>37482.16796875</y></points><points><x>20967.89453125</x><y>37486.4921875</y></points><points><x>20977.50390625</x><y>37484.5703125</y></points><points><x>20991.919921875</x><y>37468.23046875</y></points><points><x>21005.85546875</x><y>37446.12890625</y></points><points><x>21009.21875</x><y>37428.83203125</y></points><points><x>21021.7109375</x><y>37407.20703125</y></points><points><x>21031.3203125</x><y>37413.93359375</y></points><points><x>21031.3203125</x><y>37413.93359375</y></points></segmentation></object><object><name>LSIL</name><difficult>0</difficult><truncated>0</truncated><info>[{"confidence": "0"}, {"action": "CREATE", "cat": "LSIL", "time": "2020-07-23 14:39;38", "who": "admin", "typeOfanno": "PersonManul"}]</info><confidence>0</confidence><bndbox><xmin>26953.34375</xmin><ymin>24694.4140625</ymin><xmax>27325.25390625</xmax><ymax>24993.767578125</ymax></bndbox><segmentation><points><x>27225.30859375</x><y>24760.244140625</y></points><points><x>27282.490234375</x><y>24797.2421875</y></points><points><x>27323.33203125</x><y>24881.330078125</y></points><points><x>27323.33203125</x><y>24881.330078125</y></points><points><x>27325.25390625</x><y>24882.291015625</y></points><points><x>27324.29296875</x><y>24933.224609375</y></points><points><x>27288.736328125</x><y>24972.14453125</y></points><points><x>27288.736328125</x><y>24972.14453125</y></points><points><x>27250.775390625</x><y>24981.275390625</y></points><points><x>27225.30859375</x><y>24954.84765625</y></points><points><x>27214.2578125</x><y>24956.76953125</y></points><points><x>27179.662109375</x><y>24982.716796875</y></points><points><x>27136.896484375</x><y>24992.326171875</y></points><points><x>27090.287109375</x><y>24993.767578125</y></points><points><x>27046.08203125</x><y>24983.197265625</y></points><points><x>27015.330078125</x><y>24952.92578125</y></points><points><x>27015.810546875</x><y>24943.314453125</y></points><points><x>27007.16015625</x><y>24920.732421875</y></points><points><x>27007.16015625</x><y>24920.251953125</y></points><points><x>27012.4453125</x><y>24907.7578125</y></points><points><x>26991.3046875</x><y>24901.51171875</y></points><points><x>26971.603515625</x><y>24889.978515625</y></points><points><x>26971.603515625</x><y>24889.978515625</y></points><points><x>26953.34375</x><y>24850.09765625</y></points><points><x>26953.34375</x><y>24850.09765625</y></points><points><x>26984.576171875</x><y>24795.80078125</y></points><points><x>26984.576171875</x><y>24795.80078125</y></points><points><x>26986.01953125</x><y>24792.91796875</y></points><points><x>26987.94140625</x><y>24790.515625</y></points><points><x>26998.03125</x><y>24760.244140625</y></points><points><x>27043.6796875</x><y>24719.880859375</y></points><points><x>27081.158203125</x><y>24694.4140625</y></points><points><x>27132.091796875</x><y>24697.77734375</y></points><points><x>27132.091796875</x><y>24697.77734375</y></points><points><x>27181.583984375</x><y>24694.89453125</y></points><points><x>27194.076171875</x><y>24716.998046875</y></points><points><x>27195.517578125</x><y>24757.359375</y></points><points><x>27195.517578125</x><y>24757.83984375</y></points></segmentation></object><object><name>LSIL</name><difficult>0</difficult><truncated>0</truncated><info>[{"confidence": "0"}, {"action": "CREATE", "cat": "LSIL", "time": "2020-07-23 14:39;38", "who": "admin", "typeOfanno": "PersonManul"}]</info><confidence>0</confidence><bndbox><xmin>20798.009765625</xmin><ymin>40281.56640625</ymin><xmax>20981.5625</xmax><ymax>40451.1875</ymax></bndbox><segmentation><points><x>20963.302734375</x><y>40303.671875</y></points><points><x>20946.00390625</x><y>40288.29296875</y></points><points><x>20909.486328125</x><y>40281.56640625</y></points><points><x>20881.13671875</x><y>40288.7734375</y></points><points><x>20848.462890625</x><y>40303.19140625</y></points><points><x>20826.359375</x><y>40312.80078125</y></points><points><x>20808.099609375</x><y>40320.0078125</y></points><points><x>20798.009765625</x><y>40328.65625</y></points><points><x>20802.814453125</x><y>40356.52734375</y></points><points><x>20821.5546875</x><y>40387.7578125</y></points><points><x>20848.462890625</x><y>40403.6171875</y></points><points><x>20870.083984375</x><y>40404.578125</y></points><points><x>20879.6953125</x><y>40394.00390625</y></points><points><x>20886.421875</x><y>40405.05859375</y></points><points><x>20896.9921875</x><y>40416.109375</y></points><points><x>20900.837890625</x><y>40441.09375</y></points><points><x>20918.615234375</x><y>40451.1875</y></points><points><x>20949.84765625</x><y>40450.2265625</y></points><points><x>20950.80859375</x><y>40415.1484375</y></points><points><x>20971.470703125</x><y>40403.13671875</y></points><points><x>20971.470703125</x><y>40403.13671875</y></points><points><x>20971.951171875</x><y>40384.875</y></points><points><x>20957.537109375</x><y>40369.5</y></points><points><x>20946.484375</x><y>40364.6953125</y></points><points><x>20972.912109375</x><y>40355.56640625</y></points><points><x>20978.6796875</x><y>40344.03515625</y></points><points><x>20981.5625</x><y>40332.01953125</y></points><points><x>20977.71875</x><y>40321.44921875</y></points><points><x>20971.951171875</x><y>40319.52734375</y></points><points><x>20971.951171875</x><y>40319.52734375</y></points></segmentation></object><object><name>MET</name><difficult>0</difficult><truncated>0</truncated><info>[{"confidence": "0"}, {"action": "CREATE", "cat": "MET", "time": "2020-07-23 14:39;38", "who": "admin", "typeOfanno": "PersonManul"}]</info><confidence>0</confidence><bndbox><xmin>15337.830078125</xmin><ymin>39826.50390625</ymin><xmax>15429.521484375</xmax><ymax>39881.125</ymax></bndbox><segmentation><points><x>15383.3505859375</x><y>39829.75390625</y></points><points><x>15397.2236328125</x><y>39832.7890625</y></points><points><x>15405.244140625</x><y>39835.390625</y></points><points><x>15411.7470703125</x><y>39828.66796875</y></points><points><x>15427.353515625</x><y>39833.4375</y></points><points><x>15427.353515625</x><y>39833.65625</y></points><points><x>15429.521484375</x><y>39850.78125</y></points><points><x>15429.521484375</x><y>39850.78125</y></points><points><x>15422.5849609375</x><y>39874.40625</y></points><points><x>15416.298828125</x><y>39881.125</y></points><points><x>15397.8740234375</x><y>39879.609375</y></points><points><x>15384.4345703125</x><y>39877.66015625</y></points><points><x>15369.9111328125</x><y>39879.828125</y></points><points><x>15349.1015625</x><y>39872.23828125</y></points><points><x>15338.263671875</x><y>39853.3828125</y></points><points><x>15337.830078125</x><y>39842.7578125</y></points><points><x>15347.3681640625</x><y>39832.35546875</y></points><points><x>15355.8212890625</x><y>39826.50390625</y></points><points><x>15366.876953125</x><y>39826.50390625</y></points><points><x>15366.876953125</x><y>39826.50390625</y></points></segmentation></object><object><name>LSIL</name><difficult>0</difficult><truncated>0</truncated><info>[{"confidence": "0"}, {"action": "CREATE", "cat": "LSIL", "time": "2020-07-23 14:39;38", "who": "admin", "typeOfanno": "PersonManul"}]</info><confidence>0</confidence><bndbox><xmin>42177.0</xmin><ymin>27726.23828125</ymin><xmax>42437.6796875</xmax><ymax>27975.0</ymax></bndbox><segmentation><points><x>42315.15234375</x><y>27742.09375</y></points><points><x>42301.0</x><y>27762.0</y></points><points><x>42288.0</x><y>27763.0</y></points><points><x>42281.0</x><y>27764.0</y></points><points><x>42276.0</x><y>27765.0</y></points><points><x>42263.0</x><y>27767.0</y></points><points><x>42251.0</x><y>27771.0</y></points><points><x>42248.0</x><y>27774.0</y></points><points><x>42225.0</x><y>27793.0</y></points><points><x>42220.0</x><y>27799.0</y></points><points><x>42215.0</x><y>27808.0</y></points><points><x>42214.0</x><y>27812.0</y></points><points><x>42203.0</x><y>27815.0</y></points><points><x>42198.0</x><y>27820.0</y></points><points><x>42187.0</x><y>27846.0</y></points><points><x>42185.0</x><y>27858.0</y></points><points><x>42184.0</x><y>27869.0</y></points><points><x>42181.0</x><y>27872.0</y></points><points><x>42179.0</x><y>27880.0</y></points><points><x>42177.0</x><y>27913.0</y></points><points><x>42179.0</x><y>27922.0</y></points><points><x>42181.0</x><y>27930.0</y></points><points><x>42184.0</x><y>27940.0</y></points><points><x>42204.0</x><y>27968.0</y></points><points><x>42213.0</x><y>27973.0</y></points><points><x>42220.0</x><y>27973.0</y></points><points><x>42232.0</x><y>27974.0</y></points><points><x>42291.0</x><y>27975.0</y></points><points><x>42298.0</x><y>27974.0</y></points><points><x>42306.0</x><y>27971.0</y></points><points><x>42322.0</x><y>27966.0</y></points><points><x>42335.0</x><y>27963.0</y></points><points><x>42343.0</x><y>27961.0</y></points><points><x>42349.0</x><y>27960.0</y></points><points><x>42381.0</x><y>27946.0</y></points><points><x>42386.0</x><y>27946.0</y></points><points><x>42389.0</x><y>27927.0</y></points><points><x>42387.0</x><y>27909.0</y></points><points><x>42386.0</x><y>27904.0</y></points><points><x>42393.0</x><y>27902.0</y></points><points><x>42397.0</x><y>27889.0</y></points><points><x>42408.0</x><y>27867.0</y></points><points><x>42408.0</x><y>27856.0</y></points><points><x>42417.0</x><y>27845.0</y></points><points><x>42417.0</x><y>27840.0</y></points><points><x>42421.0</x><y>27830.0</y></points><points><x>42423.0</x><y>27824.0</y></points><points><x>42437.6796875</x><y>27789.6640625</y></points><points><x>42422.3046875</x><y>27755.068359375</y></points><points><x>42355.51171875</x><y>27726.23828125</y></points></segmentation></object><object><name>NILM</name><difficult>0</difficult><truncated>0</truncated><info>[{"confidence": "0"}, {"action": "CREATE", "cat": "NILM", "time": "2020-07-23 14:39;38", "who": "admin", "typeOfanno": "PersonManul"}]</info><confidence>0</confidence><bndbox><xmin>10694.5908203125</xmin><ymin>38518.78125</ymin><xmax>10816.5830078125</xmax><ymax>38600.43359375</ymax></bndbox><segmentation><points><x>10694.5908203125</x><y>38518.78125</y></points><points><x>10705.2412109375</x><y>38521.0390625</y></points><points><x>10726.541015625</x><y>38536.85546875</y></points><points><x>10759.4599609375</x><y>38552.34375</y></points><points><x>10795.60546875</x><y>38561.703125</y></points><points><x>10816.5830078125</x><y>38565.8984375</y></points><points><x>10810.451171875</x><y>38576.87109375</y></points><points><x>10801.091796875</x><y>38583.6484375</y></points><points><x>10791.41015625</x><y>38597.52734375</y></points><points><x>10763.6552734375</x><y>38600.43359375</y></points><points><x>10736.5458984375</x><y>38591.39453125</y></points><points><x>10714.27734375</x><y>38577.1953125</y></points><points><x>10707.822265625</x><y>38563.640625</y></points><points><x>10707.822265625</x><y>38563.640625</y></points></segmentation></object><object><name>NILM</name><difficult>0</difficult><truncated>0</truncated><info>[{"confidence": "0"}, {"action": "CREATE", "cat": "NILM", "time": "2020-07-23 14:39;38", "who": "admin", "typeOfanno": "PersonManul"}]</info><confidence>0</confidence><bndbox><xmin>11431.822265625</xmin><ymin>44376.078125</ymin><xmax>11505.7275390625</xmax><ymax>44462.5703125</ymax></bndbox><segmentation><points><x>11497.3369140625</x><y>44376.078125</y></points><points><x>11477.3271484375</x><y>44388.33984375</y></points><points><x>11465.0634765625</x><y>44404.80078125</y></points><points><x>11452.154296875</x><y>44411.578125</y></points><points><x>11436.017578125</x><y>44430.94140625</y></points><points><x>11431.822265625</x><y>44445.140625</y></points><points><x>11438.599609375</x><y>44460.6328125</y></points><points><x>11452.4775390625</x><y>44462.5703125</y></points><points><x>11452.4775390625</x><y>44462.5703125</y></points><points><x>11465.0634765625</x><y>44452.2421875</y></points><points><x>11485.71875</x><y>44433.5234375</y></points><points><x>11498.3046875</x><y>44419.0</y></points><points><x>11502.5009765625</x><y>44408.99609375</y></points><points><x>11504.759765625</x><y>44397.37890625</y></points><points><x>11505.7275390625</x><y>44391.24609375</y></points><points><x>11505.7275390625</x><y>44391.24609375</y></points></segmentation></object><object><name>NILM</name><difficult>0</difficult><truncated>0</truncated><info>[{"confidence": "0"}, {"action": "CREATE", "cat": "NILM", "time": "2020-07-23 14:39;38", "who": "admin", "typeOfanno": "PersonManul"}]</info><confidence>0</confidence><bndbox><xmin>48344.03125</xmin><ymin>41584.0</ymin><xmax>48483.44921875</xmax><ymax>41718.1875</ymax></bndbox><segmentation><points><x>48445.0</x><y>41584.0</y></points><points><x>48422.0</x><y>41591.0</y></points><points><x>48417.61328125</x><y>41592.96875</y></points><points><x>48413.7421875</x><y>41593.61328125</y></points><points><x>48410.0</x><y>41594.0</y></points><points><x>48405.0</x><y>41599.0</y></points><points><x>48396.0</x><y>41605.0</y></points><points><x>48384.0</x><y>41615.0</y></points><points><x>48358.5546875</x><y>41685.26953125</y></points><points><x>48344.03125</x><y>41707.21484375</y></points><points><x>48350.1640625</x><y>41718.1875</y></points><points><x>48363.71875</x><y>41712.37890625</y></points><points><x>48369.84765625</x><y>41705.921875</y></points><points><x>48377.59375</x><y>41699.14453125</y></points><points><x>48402.0</x><y>41681.0</y></points><points><x>48407.0</x><y>41674.0</y></points><points><x>48422.0</x><y>41656.0</y></points><points><x>48433.0</x><y>41641.0</y></points><points><x>48444.0</x><y>41635.0</y></points><points><x>48456.98828125</x><y>41624.2734375</y></points><points><x>48463.44140625</x><y>41617.171875</y></points><points><x>48481.0</x><y>41611.0</y></points><points><x>48483.44921875</x><y>41607.16796875</y></points><points><x>48482.8046875</x><y>41587.8046875</y></points></segmentation></object><object><name>ASC_US</name><difficult>0</difficult><truncated>0</truncated><info>[{"confidence": "0"}, {"action": "CREATE", "cat": "ASC_US", "time": "2020-07-23 14:39;38", "who": "admin", "typeOfanno": "PersonManul"}]</info><confidence>0</confidence><bndbox><xmin>30253.775390625</xmin><ymin>13493.9892578125</ymin><xmax>30468.392578125</xmax><ymax>13688.2744140625</ymax></bndbox><segmentation><points><x>30303.4765625</x><y>13503.994140625</y></points><points><x>30281.208984375</x><y>13525.6171875</y></points><points><x>30264.748046875</x><y>13543.6904296875</y></points><points><x>30253.775390625</x><y>13565.958984375</y></points><points><x>30256.357421875</x><y>13599.2001953125</y></points><points><x>30282.822265625</x><y>13639.8642578125</y></points><points><x>30296.69921875</x><y>13666.328125</y></points><points><x>30304.767578125</x><y>13681.8193359375</y></points><points><x>30377.3828125</x><y>13686.66015625</y></points><points><x>30409.33203125</x><y>13688.2744140625</y></points><points><x>30442.251953125</x><y>13672.1376953125</y></points><points><x>30442.251953125</x><y>13672.1376953125</y></points><points><x>30443.54296875</x><y>13670.201171875</y></points><points><x>30456.7734375</x><y>13623.7275390625</y></points><points><x>30456.7734375</x><y>13623.4052734375</y></points><points><x>30468.392578125</x><y>13588.5498046875</y></points><points><x>30451.287109375</x><y>13551.435546875</y></points><points><x>30440.63671875</x><y>13524.326171875</y></points><points><x>30405.783203125</x><y>13503.3486328125</y></points><points><x>30371.25</x><y>13493.9892578125</y></points><points><x>30328.97265625</x><y>13495.2802734375</y></points><points><x>30328.97265625</x><y>13495.2802734375</y></points></segmentation></object><object><name>LSIL</name><difficult>0</difficult><truncated>0</truncated><info>[{"confidence": "0"}, {"action": "CREATE", "cat": "LSIL", "time": "2020-07-23 14:39;38", "who": "admin", "typeOfanno": "PersonManul"}]</info><confidence>0</confidence><bndbox><xmin>15650.0751953125</xmin><ymin>18764.69921875</ymin><xmax>15857.26953125</xmax><ymax>18963.1796875</ymax></bndbox><segmentation><points><x>15773.681640625</x><y>18781.48046875</y></points><points><x>15792.400390625</x><y>18789.548828125</y></points><points><x>15820.478515625</x><y>18796.97265625</y></points><points><x>15843.71484375</x><y>18803.42578125</y></points><points><x>15857.26953125</x><y>18823.7578125</y></points><points><x>15855.3330078125</x><y>18862.1640625</y></points><points><x>15845.005859375</x><y>18902.505859375</y></points><points><x>15814.3466796875</x><y>18932.197265625</y></points><points><x>15774.3271484375</x><y>18952.8515625</y></points><points><x>15743.3447265625</x><y>18963.1796875</y></points><points><x>15715.9130859375</x><y>18958.015625</y></points><points><x>15692.9990234375</x><y>18925.7421875</y></points><points><x>15684.28515625</x><y>18892.82421875</y></points><points><x>15681.703125</x><y>18884.109375</y></points><points><x>15684.9306640625</x><y>18842.4765625</y></points><points><x>15665.56640625</x><y>18844.08984375</y></points><points><x>15650.0751953125</x><y>18830.212890625</y></points><points><x>15654.271484375</x><y>18812.462890625</y></points><points><x>15674.2802734375</x><y>18814.076171875</y></points><points><x>15680.412109375</x><y>18805.36328125</y></points><points><x>15704.294921875</x><y>18775.994140625</y></points><points><x>15725.91796875</x><y>18764.69921875</y></points><points><x>15748.83203125</x><y>18770.5078125</y></points><points><x>15748.83203125</x><y>18770.5078125</y></points></segmentation></object><object><name>NILM</name><difficult>0</difficult><truncated>0</truncated><info>[{"confidence": "0"}, {"action": "CREATE", "cat": "NILM", "time": "2020-07-23 14:39;38", "who": "admin", "typeOfanno": "PersonManul"}]</info><confidence>0</confidence><bndbox><xmin>37781.0</xmin><ymin>39981.0</ymin><xmax>38290.0</xmax><ymax>40597.0</ymax></bndbox><segmentation><points><x>37922.0</x><y>39981.0</y></points><points><x>37922.0</x><y>39989.0</y></points><points><x>37917.0</x><y>40024.0</y></points><points><x>37911.0</x><y>40029.0</y></points><points><x>37907.0</x><y>40026.0</y></points><points><x>37906.0</x><y>40017.0</y></points><points><x>37889.0</x><y>40010.0</y></points><points><x>37881.0</x><y>40017.0</y></points><points><x>37879.0</x><y>40015.0</y></points><points><x>37876.0</x><y>40006.0</y></points><points><x>37861.0</x><y>39987.0</y></points><points><x>37841.0</x><y>39986.0</y></points><points><x>37838.0</x><y>40011.0</y></points><points><x>37843.0</x><y>40017.0</y></points><points><x>37831.0</x><y>40018.0</y></points><points><x>37826.0</x><y>40040.0</y></points><points><x>37832.0</x><y>40041.0</y></points><points><x>37818.0</x><y>40041.0</y></points><points><x>37820.0</x><y>40028.0</y></points><points><x>37820.0</x><y>40011.0</y></points><points><x>37810.0</x><y>40005.0</y></points><points><x>37797.0</x><y>40004.0</y></points><points><x>37789.0</x><y>40011.0</y></points><points><x>37788.0</x><y>40029.0</y></points><points><x>37781.0</x><y>40032.0</y></points><points><x>37781.0</x><y>40052.0</y></points><points><x>37781.0</x><y>40161.0</y></points><points><x>37787.0</x><y>40161.0</y></points><points><x>37793.0</x><y>40155.0</y></points><points><x>37804.0</x><y>40149.0</y></points><points><x>37809.0</x><y>40145.0</y></points><points><x>37821.0</x><y>40145.0</y></points><points><x>37834.0</x><y>40135.0</y></points><points><x>37835.0</x><y>40128.0</y></points><points><x>37837.0</x><y>40146.0</y></points><points><x>37840.0</x><y>40149.0</y></points><points><x>37855.0</x><y>40149.0</y></points><points><x>37852.0</x><y>40168.0</y></points><points><x>37849.0</x><y>40171.0</y></points><points><x>37846.0</x><y>40175.0</y></points><points><x>37844.0</x><y>40191.0</y></points><points><x>37841.0</x><y>40196.0</y></points><points><x>37840.0</x><y>40181.0</y></points><points><x>37808.0</x><y>40169.0</y></points><points><x>37802.0</x><y>40173.0</y></points><points><x>37800.0</x><y>40182.0</y></points><points><x>37781.0</x><y>40179.0</y></points><points><x>37781.0</x><y>40212.0</y></points><points><x>37792.0</x><y>40212.0</y></points><points><x>37798.0</x><y>40207.0</y></points><points><x>37809.0</x><y>40203.0</y></points><points><x>37829.0</x><y>40205.0</y></points><points><x>37839.0</x><y>40209.0</y></points><points><x>37831.0</x><y>40234.0</y></points><points><x>37834.0</x><y>40237.0</y></points><points><x>37853.0</x><y>40239.0</y></points><points><x>37858.0</x><y>40231.0</y></points><points><x>37858.0</x><y>40242.0</y></points><points><x>37851.0</x><y>40244.0</y></points><points><x>37845.0</x><y>40245.0</y></points><points><x>37829.0</x><y>40236.0</y></points><points><x>37828.0</x><y>40226.0</y></points><points><x>37811.0</x><y>40221.0</y></points><points><x>37794.0</x><y>40216.0</y></points><points><x>37781.0</x><y>40217.0</y></points><points><x>37781.0</x><y>40247.0</y></points><points><x>37792.0</x><y>40247.0</y></points><points><x>37796.0</x><y>40262.0</y></points><points><x>37793.0</x><y>40287.0</y></points><points><x>37794.0</x><y>40293.0</y></points><points><x>37783.0</x><y>40309.0</y></points><points><x>37781.0</x><y>40366.0</y></points><points><x>37795.0</x><y>40368.0</y></points><points><x>37801.0</x><y>40372.0</y></points><points><x>37806.0</x><y>40380.0</y></points><points><x>37815.0</x><y>40380.0</y></points><points><x>37828.0</x><y>40383.0</y></points><points><x>37824.0</x><y>40389.0</y></points><points><x>37815.0</x><y>40400.0</y></points><points><x>37813.0</x><y>40410.0</y></points><points><x>37806.0</x><y>40415.0</y></points><points><x>37802.0</x><y>40432.0</y></points><points><x>37808.0</x><y>40446.0</y></points><points><x>37811.0</x><y>40449.0</y></points><points><x>37813.0</x><y>40466.0</y></points><points><x>37809.0</x><y>40471.0</y></points><points><x>37806.0</x><y>40464.0</y></points><points><x>37808.0</x><y>40452.0</y></points><points><x>37797.0</x><y>40452.0</y></points><points><x>37796.0</x><y>40446.0</y></points><points><x>37792.0</x><y>40442.0</y></points><points><x>37781.0</x><y>40437.0</y></points><points><x>37781.0</x><y>40473.0</y></points><points><x>37787.0</x><y>40473.0</y></points><points><x>37790.0</x><y>40480.0</y></points><points><x>37803.0</x><y>40483.0</y></points><points><x>37806.0</x><y>40491.0</y></points><points><x>37822.0</x><y>40492.0</y></points><points><x>37826.0</x><y>40488.0</y></points><points><x>37832.0</x><y>40481.0</y></points><points><x>37839.0</x><y>40472.0</y></points><points><x>37840.0</x><y>40480.0</y></points><points><x>37863.0</x><y>40489.0</y></points><points><x>37867.0</x><y>40485.0</y></points><points><x>37869.0</x><y>40460.0</y></points><points><x>37866.0</x><y>40457.0</y></points><points><x>37848.0</x><y>40457.0</y></points><points><x>37847.0</x><y>40449.0</y></points><points><x>37854.0</x><y>40442.0</y></points><points><x>37872.0</x><y>40442.0</y></points><points><x>37879.0</x><y>40427.0</y></points><points><x>37886.0</x><y>40444.0</y></points><points><x>37905.0</x><y>40448.0</y></points><points><x>37906.0</x><y>40455.0</y></points><points><x>37907.0</x><y>40460.0</y></points><points><x>37897.0</x><y>40461.0</y></points><points><x>37894.0</x><y>40454.0</y></points><points><x>37880.0</x><y>40452.0</y></points><points><x>37872.0</x><y>40471.0</y></points><points><x>37881.0</x><y>40482.0</y></points><points><x>37888.0</x><y>40482.0</y></points><points><x>37905.0</x><y>40486.0</y></points><points><x>37910.0</x><y>40494.0</y></points><points><x>37920.0</x><y>40494.0</y></points><points><x>37921.0</x><y>40504.0</y></points><points><x>37926.0</x><y>40510.0</y></points><points><x>37932.0</x><y>40510.0</y></points><points><x>37930.0</x><y>40516.0</y></points><points><x>37930.0</x><y>40520.0</y></points><points><x>37917.0</x><y>40521.0</y></points><points><x>37916.0</x><y>40537.0</y></points><points><x>37922.0</x><y>40544.0</y></points><points><x>37939.0</x><y>40545.0</y></points><points><x>37953.0</x><y>40538.0</y></points><points><x>37958.0</x><y>40519.0</y></points><points><x>37964.0</x><y>40514.0</y></points><points><x>37965.0</x><y>40527.0</y></points><points><x>37986.0</x><y>40533.0</y></points><points><x>37987.0</x><y>40540.0</y></points><points><x>37975.0</x><y>40541.0</y></points><points><x>37972.0</x><y>40549.0</y></points><points><x>37967.0</x><y>40555.0</y></points><points><x>37966.0</x><y>40572.0</y></points><points><x>37971.0</x><y>40580.0</y></points><points><x>37986.0</x><y>40580.0</y></points><points><x>37996.0</x><y>40572.0</y></points><points><x>38005.0</x><y>40558.0</y></points><points><x>38012.0</x><y>40551.0</y></points><points><x>38035.0</x><y>40524.0</y></points><points><x>38041.0</x><y>40531.0</y></points><points><x>38045.18359375</x><y>40538.06640625</y></points><points><x>38054.28515625</x><y>40542.8359375</y></points><points><x>38057.10546875</x><y>40551.72265625</y></points><points><x>38059.703125</x><y>40558.2265625</y></points><points><x>38062.73828125</x><y>40560.82421875</y></points><points><x>38067.94140625</x><y>40566.02734375</y></points><points><x>38076.0</x><y>40573.0</y></points><points><x>38080.0</x><y>40577.0</y></points><points><x>38080.0</x><y>40584.0</y></points><points><x>38085.0</x><y>40585.0</y></points><points><x>38083.0</x><y>40597.0</y></points><points><x>38154.0</x><y>40597.0</y></points><points><x>38157.0</x><y>40594.0</y></points><points><x>38167.0</x><y>40589.0</y></points><points><x>38176.0</x><y>40590.0</y></points><points><x>38195.0</x><y>40592.0</y></points><points><x>38199.0</x><y>40576.0</y></points><points><x>38193.0</x><y>40564.0</y></points><points><x>38190.0</x><y>40561.0</y></points><points><x>38175.0</x><y>40559.0</y></points><points><x>38167.0</x><y>40551.0</y></points><points><x>38150.0</x><y>40550.0</y></points><points><x>38140.0</x><y>40552.0</y></points><points><x>38137.0</x><y>40555.0</y></points><points><x>38132.0</x><y>40555.0</y></points><points><x>38127.0</x><y>40556.0</y></points><points><x>38122.0</x><y>40560.0</y></points><points><x>38115.0</x><y>40560.0</y></points><points><x>38112.0</x><y>40563.0</y></points><points><x>38105.0</x><y>40553.0</y></points><points><x>38103.0</x><y>40544.0</y></points><points><x>38125.0</x><y>40552.0</y></points><points><x>38128.0</x><y>40549.0</y></points><points><x>38140.0</x><y>40533.0</y></points><points><x>38145.0</x><y>40512.0</y></points><points><x>38153.0</x><y>40507.0</y></points><points><x>38169.0</x><y>40491.0</y></points><points><x>38193.0</x><y>40484.0</y></points><points><x>38202.0</x><y>40496.0</y></points><points><x>38202.0</x><y>40509.0</y></points><points><x>38188.0</x><y>40509.0</y></points><points><x>38183.0</x><y>40510.0</y></points><points><x>38175.0</x><y>40516.0</y></points><points><x>38175.0</x><y>40531.0</y></points><points><x>38181.0</x><y>40539.0</y></points><points><x>38197.0</x><y>40540.0</y></points><points><x>38207.0</x><y>40533.0</y></points><points><x>38212.0</x><y>40529.0</y></points><points><x>38226.0</x><y>40527.0</y></points><points><x>38244.0</x><y>40524.0</y></points><points><x>38255.0</x><y>40517.0</y></points><points><x>38255.0</x><y>40499.0</y></points><points><x>38256.0</x><y>40495.0</y></points><points><x>38266.0</x><y>40499.0</y></points><points><x>38281.0</x><y>40499.0</y></points><points><x>38290.0</x><y>40488.0</y></points><points><x>38290.0</x><y>40471.0</y></points><points><x>38263.0</x><y>40469.0</y></points><points><x>38258.0</x><y>40468.0</y></points><points><x>38290.0</x><y>40465.0</y></points><points><x>38290.0</x><y>40385.0</y></points><points><x>38285.0</x><y>40367.0</y></points><points><x>38287.0</x><y>40358.0</y></points><points><x>38290.0</x><y>40308.0</y></points><points><x>38285.0</x><y>40308.0</y></points><points><x>38266.0</x><y>40281.0</y></points><points><x>38275.0</x><y>40278.0</y></points><points><x>38282.0</x><y>40272.0</y></points><points><x>38289.0</x><y>40272.0</y></points><points><x>38290.0</x><y>40257.0</y></points><points><x>38289.0</x><y>40247.0</y></points><points><x>38280.0</x><y>40238.0</y></points><points><x>38274.0</x><y>40230.0</y></points><points><x>38267.0</x><y>40224.0</y></points><points><x>38267.0</x><y>40220.0</y></points><points><x>38258.0</x><y>40198.0</y></points><points><x>38271.0</x><y>40169.0</y></points><points><x>38266.0</x><y>40162.0</y></points><points><x>38249.0</x><y>40162.0</y></points><points><x>38241.0</x><y>40168.0</y></points><points><x>38240.0</x><y>40176.0</y></points><points><x>38231.0</x><y>40177.0</y></points><points><x>38220.0</x><y>40186.0</y></points><points><x>38205.0</x><y>40181.0</y></points><points><x>38198.0</x><y>40175.0</y></points><points><x>38186.0</x><y>40157.0</y></points><points><x>38178.0</x><y>40150.0</y></points><points><x>38197.0</x><y>40146.0</y></points><points><x>38199.0</x><y>40138.0</y></points><points><x>38201.0</x><y>40132.0</y></points><points><x>38203.0</x><y>40111.0</y></points><points><x>38196.0</x><y>40106.0</y></points><points><x>38194.0</x><y>40096.0</y></points><points><x>38197.0</x><y>40079.0</y></points><points><x>38194.0</x><y>40069.0</y></points><points><x>38191.0</x><y>40066.0</y></points><points><x>38184.0</x><y>40061.0</y></points><points><x>38163.0</x><y>40061.0</y></points><points><x>38155.0</x><y>40066.0</y></points><points><x>38153.0</x><y>40084.0</y></points><points><x>38147.0</x><y>40093.0</y></points><points><x>38138.0</x><y>40087.0</y></points><points><x>38127.0</x><y>40079.0</y></points><points><x>38122.0</x><y>40075.0</y></points><points><x>38117.0</x><y>40071.0</y></points><points><x>38111.0</x><y>40066.0</y></points><points><x>38098.0</x><y>40066.0</y></points><points><x>38094.0</x><y>40083.0</y></points><points><x>38095.0</x><y>40089.0</y></points><points><x>38102.0</x><y>40095.0</y></points><points><x>38132.0</x><y>40120.0</y></points><points><x>38126.0</x><y>40116.0</y></points><points><x>38122.0</x><y>40115.0</y></points><points><x>38113.0</x><y>40113.0</y></points><points><x>38107.0</x><y>40111.0</y></points><points><x>38099.0</x><y>40099.0</y></points><points><x>38095.0</x><y>40093.0</y></points><points><x>38086.0</x><y>40093.0</y></points><points><x>38086.0</x><y>40077.0</y></points><points><x>38086.0</x><y>40054.0</y></points><points><x>38069.0</x><y>40051.0</y></points><points><x>38064.0</x><y>40055.0</y></points><points><x>38053.0</x><y>40061.0</y></points><points><x>38053.0</x><y>40053.0</y></points><points><x>38056.0</x><y>40046.0</y></points><points><x>38061.0</x><y>40041.0</y></points><points><x>38073.0</x><y>40012.0</y></points><points><x>38060.0</x><y>40010.0</y></points><points><x>38049.0</x><y>39995.0</y></points><points><x>38031.0</x><y>39995.0</y></points><points><x>38022.0</x><y>40013.0</y></points><points><x>38015.0</x><y>40017.0</y></points><points><x>38008.0</x><y>40017.0</y></points><points><x>38002.0</x><y>40011.0</y></points><points><x>37995.0</x><y>40005.0</y></points><points><x>37991.0</x><y>40002.0</y></points><points><x>37981.0</x><y>39999.0</y></points><points><x>37972.0</x><y>39992.0</y></points><points><x>37966.0</x><y>39984.0</y></points></segmentation></object><object><name>NILM</name><difficult>0</difficult><truncated>0</truncated><info>[{"confidence": "0"}, {"action": "CREATE", "cat": "NILM", "time": "2020-07-23 14:39;38", "who": "admin", "typeOfanno": "PersonManul"}]</info><confidence>0</confidence><bndbox><xmin>25911.560546875</xmin><ymin>16139.84765625</ymin><xmax>26093.58203125</xmax><ymax>16289.2724609375</ymax></bndbox><segmentation><points><x>25913.8203125</x><y>16139.84765625</y></points><points><x>25935.443359375</x><y>16146.3017578125</y></points><points><x>25955.775390625</x><y>16159.2109375</y></points><points><x>25982.5625</x><y>16175.6708984375</y></points><points><x>26012.576171875</x><y>16196.970703125</y></points><points><x>26042.912109375</x><y>16217.9482421875</y></points><points><x>26055.822265625</x><y>16219.884765625</y></points><points><x>26086.158203125</x><y>16207.298828125</y></points><points><x>26093.58203125</x><y>16209.5576171875</y></points><points><x>26079.05859375</x><y>16225.6943359375</y></points><points><x>26062.599609375</x><y>16251.189453125</y></points><points><x>26053.5625</x><y>16277.3310546875</y></points><points><x>26053.884765625</x><y>16288.94921875</y></points><points><x>26048.72265625</x><y>16289.2724609375</y></points><points><x>26048.72265625</x><y>16289.2724609375</y></points><points><x>26041.9453125</x><y>16273.78125</y></points><points><x>26017.740234375</x><y>16259.9033203125</y></points><points><x>26017.740234375</x><y>16259.9033203125</y></points><points><x>26004.185546875</x><y>16244.7353515625</y></points><points><x>25984.8203125</x><y>16236.6669921875</y></points><points><x>25985.466796875</x><y>16257.322265625</y></points><points><x>25985.466796875</x><y>16257.322265625</y></points><points><x>25971.265625</x><y>16268.294921875</y></points><points><x>25944.48046875</x><y>16256.03125</y></points><points><x>25948.029296875</x><y>16238.92578125</y></points><points><x>25966.103515625</x><y>16227.3076171875</y></points><points><x>25960.939453125</x><y>16220.2080078125</y></points><points><x>25949.642578125</x><y>16206.330078125</y></points><points><x>25934.796875</x><y>16177.607421875</y></points><points><x>25921.56640625</x><y>16158.2431640625</y></points><points><x>25911.560546875</x><y>16150.1748046875</y></points><points><x>25911.560546875</x><y>16150.1748046875</y></points></segmentation></object><object><name>NILM</name><difficult>0</difficult><truncated>0</truncated><info>[{"confidence": "0"}, {"action": "CREATE", "cat": "NILM", "time": "2020-07-23 14:39;38", "who": "admin", "typeOfanno": "PersonManul"}]</info><confidence>0</confidence><bndbox><xmin>18782.94921875</xmin><ymin>14061.966796875</ymin><xmax>18877.509765625</xmax><ymax>14204.2919921875</ymax></bndbox><segmentation><points><x>18790.6953125</x><y>14061.966796875</y></points><points><x>18791.017578125</x><y>14073.5859375</y></points><points><x>18782.94921875</x><y>14083.58984375</y></points><points><x>18783.271484375</x><y>14100.6953125</y></points><points><x>18791.33984375</x><y>14132.9677734375</y></points><points><x>18818.126953125</x><y>14159.4326171875</y></points><points><x>18835.876953125</x><y>14168.791015625</y></points><points><x>18853.951171875</x><y>14179.119140625</y></points><points><x>18863.310546875</x><y>14194.287109375</y></points><points><x>18877.509765625</x><y>14204.2919921875</y></points><points><x>18875.57421875</x><y>14180.0869140625</y></points><points><x>18868.150390625</x><y>14155.236328125</y></points><points><x>18858.791015625</x><y>14134.2587890625</y></points><points><x>18843.623046875</x><y>14117.154296875</y></points><points><x>18843.623046875</x><y>14103.921875</y></points><points><x>18828.455078125</x><y>14086.4951171875</y></points><points><x>18815.544921875</x><y>14074.8759765625</y></points><points><x>18805.541015625</x><y>14067.130859375</y></points><points><x>18805.541015625</x><y>14067.130859375</y></points></segmentation></object><object><name>NILM</name><difficult>0</difficult><truncated>0</truncated><info>[{"confidence": "0"}, {"action": "CREATE", "cat": "NILM", "time": "2020-07-23 14:39;38", "who": "admin", "typeOfanno": "PersonManul"}]</info><confidence>0</confidence><bndbox><xmin>51523.00390625</xmin><ymin>19604.234375</ymin><xmax>51633.0546875</xmax><ymax>19781.091796875</ymax></bndbox><segmentation><points><x>51588.1953125</x><y>19604.234375</y></points><points><x>51573.02734375</x><y>19611.98046875</y></points><points><x>51563.0234375</x><y>19628.439453125</y></points><points><x>51563.9921875</x><y>19654.58203125</y></points><points><x>51562.69921875</x><y>19686.53125</y></points><points><x>51556.890625</x><y>19712.99609375</y></points><points><x>51543.3359375</x><y>19739.13671875</y></points><points><x>51528.16796875</x><y>19757.2109375</y></points><points><x>51523.00390625</x><y>19771.732421875</y></points><points><x>51551.7265625</x><y>19781.091796875</y></points><points><x>51573.99609375</x><y>19767.21484375</y></points><points><x>51583.35546875</x><y>19753.66015625</y></points><points><x>51583.03125</x><y>19748.49609375</y></points><points><x>51600.13671875</x><y>19725.58203125</y></points><points><x>51609.8203125</x><y>19707.83203125</y></points><points><x>51632.0859375</x><y>19701.701171875</y></points><points><x>51632.0859375</x><y>19701.701171875</y></points><points><x>51633.0546875</x><y>19682.982421875</y></points><points><x>51626.921875</x><y>19664.5859375</y></points><points><x>51632.734375</x><y>19642.640625</y></points><points><x>51632.0859375</x><y>19624.56640625</y></points><points><x>51620.79296875</x><y>19614.884765625</y></points><points><x>51620.79296875</x><y>19614.5625</y></points></segmentation></object><object><name>NILM</name><difficult>0</difficult><truncated>0</truncated><info>[{"confidence": "0"}, {"action": "CREATE", "cat": "NILM", "time": "2020-07-23 14:39;38", "who": "admin", "typeOfanno": "PersonManul"}]</info><confidence>0</confidence><bndbox><xmin>14257.578125</xmin><ymin>25468.0</ymin><xmax>14686.0</xmax><ymax>25897.0</ymax></bndbox><segmentation><points><x>14390.6640625</x><y>25542.431640625</y></points><points><x>14390.341796875</x><y>25543.3984375</y></points><points><x>14389.05078125</x><y>25545.01171875</y></points><points><x>14387.759765625</x><y>25549.53125</y></points><points><x>14381.3046875</x><y>25544.3671875</y></points><points><x>14378.400390625</x><y>25542.107421875</y></points><points><x>14370.33203125</x><y>25542.431640625</y></points><points><x>14364.845703125</x><y>25540.494140625</y></points><points><x>14362.9091796875</x><y>25541.140625</y></points><points><x>14360.3271484375</x><y>25540.494140625</y></points><points><x>14357.099609375</x><y>25541.462890625</y></points><points><x>14350.6455078125</x><y>25539.525390625</y></points><points><x>14349.3544921875</x><y>25540.171875</y></points><points><x>14344.8359375</x><y>25542.431640625</y></points><points><x>14340.9638671875</x><y>25542.107421875</y></points><points><x>14340.640625</x><y>25541.462890625</y></points><points><x>14341.2861328125</x><y>25542.75390625</y></points><points><x>14342.25390625</x><y>25541.462890625</y></points><points><x>14339.6728515625</x><y>25542.107421875</y></points><points><x>14334.5087890625</x><y>25541.78515625</y></points><points><x>14325.1494140625</x><y>25542.75390625</y></points><points><x>14318.6953125</x><y>25542.107421875</y></points><points><x>14308.6904296875</x><y>25543.3984375</y></points><points><x>14303.849609375</x><y>25551.14453125</y></points><points><x>14296.4267578125</x><y>25555.017578125</y></points><points><x>14294.8125</x><y>25559.53515625</y></points><points><x>14293.19921875</x><y>25561.47265625</y></points><points><x>14289.6494140625</x><y>25567.603515625</y></points><points><x>14285.453125</x><y>25571.798828125</y></points><points><x>14285.7763671875</x><y>25578.25390625</y></points><points><x>14284.8076171875</x><y>25584.0625</y></points><points><x>14284.1630859375</x><y>25588.58203125</y></points><points><x>14281.9033203125</x><y>25603.427734375</y></points><points><x>14272.2216796875</x><y>25624.7265625</y></points><points><x>14257.578125</x><y>25635.15625</y></points><points><x>14263.2138671875</x><y>25645.77734375</y></points><points><x>14271.66796875</x><y>25647.51171875</y></points><points><x>14282.72265625</x><y>25650.546875</y></points><points><x>14290.5263671875</x><y>25650.330078125</y></points><points><x>14297.0</x><y>25650.0</y></points><points><x>14302.0</x><y>25642.0</y></points><points><x>14318.0</x><y>25642.0</y></points><points><x>14319.0</x><y>25652.0</y></points><points><x>14337.0</x><y>25660.0</y></points><points><x>14342.0</x><y>25666.0</y></points><points><x>14355.0</x><y>25667.0</y></points><points><x>14359.0</x><y>25671.0</y></points><points><x>14364.0</x><y>25680.0</y></points><points><x>14374.0</x><y>25684.0</y></points><points><x>14375.0</x><y>25690.0</y></points><points><x>14382.0</x><y>25692.0</y></points><points><x>14383.0</x><y>25707.0</y></points><points><x>14391.0</x><y>25714.0</y></points><points><x>14390.0</x><y>25730.0</y></points><points><x>14394.0</x><y>25734.0</y></points><points><x>14405.0</x><y>25735.0</y></points><points><x>14398.0</x><y>25737.0</y></points><points><x>14392.0</x><y>25752.0</y></points><points><x>14377.0</x><y>25753.0</y></points><points><x>14368.0</x><y>25758.0</y></points><points><x>14366.0</x><y>25765.0</y></points><points><x>14365.0</x><y>25778.0</y></points><points><x>14371.0</x><y>25788.0</y></points><points><x>14392.0</x><y>25789.0</y></points><points><x>14394.0</x><y>25794.0</y></points><points><x>14395.0</x><y>25808.0</y></points><points><x>14411.0</x><y>25823.0</y></points><points><x>14416.0</x><y>25830.0</y></points><points><x>14421.0</x><y>25830.0</y></points><points><x>14419.0</x><y>25835.0</y></points><points><x>14416.0</x><y>25838.0</y></points><points><x>14413.0</x><y>25851.0</y></points><points><x>14406.0</x><y>25873.0</y></points><points><x>14411.0</x><y>25879.0</y></points><points><x>14432.0</x><y>25881.0</y></points><points><x>14435.0</x><y>25878.0</y></points><points><x>14436.0</x><y>25862.0</y></points><points><x>14433.0</x><y>25854.0</y></points><points><x>14435.0</x><y>25841.0</y></points><points><x>14443.0</x><y>25840.0</y></points><points><x>14444.0</x><y>25854.0</y></points><points><x>14446.0</x><y>25863.0</y></points><points><x>14458.0</x><y>25866.0</y></points><points><x>14459.0</x><y>25878.0</y></points><points><x>14468.0</x><y>25882.0</y></points><points><x>14480.0</x><y>25883.0</y></points><points><x>14481.0</x><y>25892.0</y></points><points><x>14497.0</x><y>25894.0</y></points><points><x>14521.0</x><y>25892.0</y></points><points><x>14561.0</x><y>25897.0</y></points><points><x>14564.0</x><y>25894.0</y></points><points><x>14570.0</x><y>25888.0</y></points><points><x>14576.0</x><y>25883.0</y></points><points><x>14585.0</x><y>25883.0</y></points><points><x>14602.0</x><y>25884.0</y></points><points><x>14611.0</x><y>25876.0</y></points><points><x>14611.0</x><y>25855.0</y></points><points><x>14603.0</x><y>25831.0</y></points><points><x>14609.0</x><y>25821.0</y></points><points><x>14609.0</x><y>25817.0</y></points><points><x>14617.0</x><y>25805.0</y></points><points><x>14617.0</x><y>25788.0</y></points><points><x>14610.0</x><y>25780.0</y></points><points><x>14592.0</x><y>25779.0</y></points><points><x>14581.0</x><y>25782.0</y></points><points><x>14578.0</x><y>25785.0</y></points><points><x>14577.0</x><y>25802.0</y></points><points><x>14578.0</x><y>25808.0</y></points><points><x>14581.0</x><y>25819.0</y></points><points><x>14584.0</x><y>25828.0</y></points><points><x>14569.0</x><y>25829.0</y></points><points><x>14548.0</x><y>25837.0</y></points><points><x>14540.0</x><y>25842.0</y></points><points><x>14532.0</x><y>25866.0</y></points><points><x>14524.0</x><y>25862.0</y></points><points><x>14517.0</x><y>25857.0</y></points><points><x>14513.0</x><y>25853.0</y></points><points><x>14513.0</x><y>25845.0</y></points><points><x>14514.0</x><y>25840.0</y></points><points><x>14520.0</x><y>25832.0</y></points><points><x>14522.0</x><y>25820.0</y></points><points><x>14536.0</x><y>25819.0</y></points><points><x>14546.0</x><y>25817.0</y></points><points><x>14553.0</x><y>25795.0</y></points><points><x>14552.0</x><y>25789.0</y></points><points><x>14548.0</x><y>25789.0</y></points><points><x>14552.0</x><y>25784.0</y></points><points><x>14556.0</x><y>25779.0</y></points><points><x>14556.0</x><y>25766.0</y></points><points><x>14548.0</x><y>25757.0</y></points><points><x>14540.0</x><y>25744.0</y></points><points><x>14553.0</x><y>25758.0</y></points><points><x>14575.0</x><y>25764.0</y></points><points><x>14580.0</x><y>25763.0</y></points><points><x>14586.0</x><y>25756.0</y></points><points><x>14586.0</x><y>25742.0</y></points><points><x>14592.0</x><y>25737.0</y></points><points><x>14599.0</x><y>25758.0</y></points><points><x>14608.0</x><y>25770.0</y></points><points><x>14625.0</x><y>25770.0</y></points><points><x>14626.0</x><y>25762.0</y></points><points><x>14627.0</x><y>25749.0</y></points><points><x>14622.0</x><y>25732.0</y></points><points><x>14620.0</x><y>25725.0</y></points><points><x>14635.0</x><y>25727.0</y></points><points><x>14640.0</x><y>25733.0</y></points><points><x>14646.0</x><y>25736.0</y></points><points><x>14664.0</x><y>25736.0</y></points><points><x>14668.0</x><y>25723.0</y></points><points><x>14671.0</x><y>25710.0</y></points><points><x>14665.0</x><y>25709.0</y></points><points><x>14664.0</x><y>25703.0</y></points><points><x>14647.0</x><y>25701.0</y></points><points><x>14641.0</x><y>25706.0</y></points><points><x>14637.0</x><y>25702.0</y></points><points><x>14642.0</x><y>25696.0</y></points><points><x>14652.0</x><y>25690.0</y></points><points><x>14659.0</x><y>25665.0</y></points><points><x>14661.0</x><y>25651.0</y></points><points><x>14659.0</x><y>25639.0</y></points><points><x>14654.0</x><y>25634.0</y></points><points><x>14644.0</x><y>25632.0</y></points><points><x>14642.0</x><y>25625.0</y></points><points><x>14676.0</x><y>25628.0</y></points><points><x>14684.0</x><y>25620.0</y></points><points><x>14686.0</x><y>25600.0</y></points><points><x>14685.0</x><y>25595.0</y></points><points><x>14676.0</x><y>25591.0</y></points><points><x>14661.0</x><y>25590.0</y></points><points><x>14657.0</x><y>25586.0</y></points><points><x>14640.0</x><y>25576.0</y></points><points><x>14634.0</x><y>25566.0</y></points><points><x>14631.0</x><y>25562.0</y></points><points><x>14631.0</x><y>25550.0</y></points><points><x>14617.0</x><y>25541.0</y></points><points><x>14613.0</x><y>25538.0</y></points><points><x>14614.0</x><y>25524.0</y></points><points><x>14610.0</x><y>25511.0</y></points><points><x>14604.0</x><y>25506.0</y></points><points><x>14600.0</x><y>25503.0</y></points><points><x>14600.0</x><y>25498.0</y></points><points><x>14604.0</x><y>25480.0</y></points><points><x>14573.0</x><y>25469.0</y></points><points><x>14564.0</x><y>25476.0</y></points><points><x>14526.0</x><y>25468.0</y></points><points><x>14515.0</x><y>25470.0</y></points><points><x>14485.0</x><y>25476.0</y></points><points><x>14472.0</x><y>25484.0</y></points><points><x>14464.0</x><y>25489.0</y></points><points><x>14461.0</x><y>25506.0</y></points><points><x>14458.0</x><y>25513.0</y></points><points><x>14454.0</x><y>25516.0</y></points><points><x>14447.0</x><y>25520.0</y></points><points><x>14446.0</x><y>25535.0</y></points><points><x>14440.0</x><y>25538.0</y></points><points><x>14442.0</x><y>25516.0</y></points><points><x>14438.0</x><y>25512.0</y></points><points><x>14424.0</x><y>25512.0</y></points><points><x>14418.0</x><y>25521.0</y></points><points><x>14414.0</x><y>25507.0</y></points><points><x>14403.0</x><y>25497.419921875</y></points><points><x>14390.0908203125</x><y>25499.03515625</y></points><points><x>14392.349609375</x><y>25524.53125</y></points><points><x>14390.736328125</x><y>25534.857421875</y></points><points><x>14390.4130859375</x><y>25541.3125</y></points></segmentation></object><object><name>NILM</name><difficult>0</difficult><truncated>0</truncated><info>[{"confidence": "0"}, {"action": "CREATE", "cat": "NILM", "time": "2020-07-23 14:39;38", "who": "admin", "typeOfanno": "PersonManul"}]</info><confidence>0</confidence><bndbox><xmin>38129.0</xmin><ymin>42170.0</ymin><xmax>38528.0</xmax><ymax>42557.0</ymax></bndbox><segmentation><points><x>38297.5234375</x><y>42184.43359375</y></points><points><x>38284.0</x><y>42174.0</y></points><points><x>38270.0</x><y>42184.0</y></points><points><x>38263.0</x><y>42194.0</y></points><points><x>38259.0</x><y>42197.0</y></points><points><x>38253.0</x><y>42203.0</y></points><points><x>38248.0</x><y>42204.0</y></points><points><x>38227.0</x><y>42217.0</y></points><points><x>38226.0</x><y>42232.0</y></points><points><x>38222.0</x><y>42239.0</y></points><points><x>38211.0</x><y>42245.0</y></points><points><x>38210.0</x><y>42271.0</y></points><points><x>38203.0</x><y>42278.0</y></points><points><x>38202.0</x><y>42289.0</y></points><points><x>38201.0</x><y>42295.0</y></points><points><x>38191.0</x><y>42297.0</y></points><points><x>38185.0</x><y>42302.0</y></points><points><x>38183.0</x><y>42318.0</y></points><points><x>38176.0</x><y>42319.0</y></points><points><x>38170.0</x><y>42334.0</y></points><points><x>38166.0</x><y>42338.0</y></points><points><x>38166.0</x><y>42342.0</y></points><points><x>38156.0</x><y>42344.0</y></points><points><x>38149.0</x><y>42346.0</y></points><points><x>38146.0</x><y>42358.0</y></points><points><x>38133.0</x><y>42359.0</y></points><points><x>38129.0</x><y>42390.0</y></points><points><x>38143.0</x><y>42392.0</y></points><points><x>38163.0</x><y>42384.0</y></points><points><x>38169.0</x><y>42390.0</y></points><points><x>38173.0</x><y>42394.0</y></points><points><x>38180.0</x><y>42394.0</y></points><points><x>38181.0</x><y>42403.0</y></points><points><x>38190.0</x><y>42412.0</y></points><points><x>38198.0</x><y>42413.0</y></points><points><x>38199.0</x><y>42419.0</y></points><points><x>38186.0</x><y>42420.0</y></points><points><x>38172.0</x><y>42426.0</y></points><points><x>38170.0</x><y>42444.0</y></points><points><x>38175.0</x><y>42449.0</y></points><points><x>38185.0</x><y>42450.0</y></points><points><x>38201.0</x><y>42452.0</y></points><points><x>38206.0</x><y>42448.0</y></points><points><x>38206.0</x><y>42433.0</y></points><points><x>38208.0</x><y>42437.0</y></points><points><x>38232.0</x><y>42466.0</y></points><points><x>38233.0</x><y>42481.0</y></points><points><x>38255.0</x><y>42483.0</y></points><points><x>38265.0</x><y>42493.0</y></points><points><x>38269.0</x><y>42497.0</y></points><points><x>38271.0</x><y>42522.0</y></points><points><x>38290.0</x><y>42526.0</y></points><points><x>38301.0</x><y>42529.0</y></points><points><x>38316.0</x><y>42532.0</y></points><points><x>38317.0</x><y>42538.0</y></points><points><x>38316.0</x><y>42557.0</y></points><points><x>38332.0</x><y>42557.0</y></points><points><x>38337.0</x><y>42553.0</y></points><points><x>38341.0</x><y>42549.0</y></points><points><x>38350.0</x><y>42543.0</y></points><points><x>38352.0</x><y>42524.0</y></points><points><x>38351.0</x><y>42519.0</y></points><points><x>38355.0</x><y>42514.0</y></points><points><x>38362.0</x><y>42509.0</y></points><points><x>38366.0</x><y>42509.0</y></points><points><x>38373.0</x><y>42511.0</y></points><points><x>38373.0</x><y>42538.0</y></points><points><x>38376.0</x><y>42541.0</y></points><points><x>38376.0</x><y>42545.0</y></points><points><x>38368.0</x><y>42549.0</y></points><points><x>38368.0</x><y>42557.0</y></points><points><x>38399.0</x><y>42557.0</y></points><points><x>38415.0</x><y>42547.0</y></points><points><x>38421.0</x><y>42545.0</y></points><points><x>38431.0</x><y>42542.0</y></points><points><x>38444.0</x><y>42539.0</y></points><points><x>38449.0</x><y>42538.0</y></points><points><x>38464.0</x><y>42540.0</y></points><points><x>38466.0</x><y>42557.0</y></points><points><x>38501.0</x><y>42557.0</y></points><points><x>38501.0</x><y>42550.0</y></points><points><x>38506.0</x><y>42543.0</y></points><points><x>38506.0</x><y>42532.0</y></points><points><x>38501.0</x><y>42525.0</y></points><points><x>38500.0</x><y>42514.0</y></points><points><x>38500.0</x><y>42495.0</y></points><points><x>38492.0</x><y>42495.0</y></points><points><x>38496.0</x><y>42476.0</y></points><points><x>38499.0</x><y>42467.0</y></points><points><x>38504.0</x><y>42462.0</y></points><points><x>38511.0</x><y>42458.0</y></points><points><x>38515.0</x><y>42454.0</y></points><points><x>38519.0</x><y>42451.0</y></points><points><x>38524.0</x><y>42443.0</y></points><points><x>38526.0</x><y>42432.0</y></points><points><x>38528.0</x><y>42318.0</y></points><points><x>38519.0</x><y>42316.0</y></points><points><x>38514.0</x><y>42315.0</y></points><points><x>38514.0</x><y>42299.0</y></points><points><x>38507.0</x><y>42290.0</y></points><points><x>38502.0</x><y>42287.0</y></points><points><x>38496.0</x><y>42282.0</y></points><points><x>38492.0</x><y>42276.0</y></points><points><x>38472.0</x><y>42276.0</y></points><points><x>38469.0</x><y>42273.0</y></points><points><x>38469.0</x><y>42254.0</y></points><points><x>38480.0</x><y>42228.0</y></points><points><x>38467.0</x><y>42223.0</y></points><points><x>38450.0</x><y>42222.0</y></points><points><x>38449.0</x><y>42213.0</y></points><points><x>38470.0</x><y>42214.0</y></points><points><x>38476.0</x><y>42221.0</y></points><points><x>38490.0</x><y>42228.0</y></points><points><x>38492.0</x><y>42237.0</y></points><points><x>38495.0</x><y>42240.0</y></points><points><x>38504.0</x><y>42241.0</y></points><points><x>38517.0</x><y>42242.0</y></points><points><x>38522.0</x><y>42241.0</y></points><points><x>38528.0</x><y>42209.0</y></points><points><x>38518.0</x><y>42202.0</y></points><points><x>38514.0</x><y>42199.0</y></points><points><x>38517.0</x><y>42191.0</y></points><points><x>38528.0</x><y>42194.0</y></points><points><x>38528.0</x><y>42170.0</y></points><points><x>38492.0</x><y>42170.0</y></points><points><x>38492.0</x><y>42174.0</y></points><points><x>38483.0</x><y>42175.0</y></points><points><x>38474.0</x><y>42170.0</y></points><points><x>38435.0</x><y>42170.0</y></points><points><x>38435.0</x><y>42177.0</y></points><points><x>38423.0</x><y>42181.0</y></points><points><x>38409.0</x><y>42179.0</y></points><points><x>38407.0</x><y>42193.0</y></points><points><x>38409.0</x><y>42200.0</y></points><points><x>38412.0</x><y>42203.0</y></points><points><x>38423.0</x><y>42204.0</y></points><points><x>38432.0</x><y>42220.0</y></points><points><x>38419.0</x><y>42221.0</y></points><points><x>38411.0</x><y>42226.0</y></points><points><x>38399.0</x><y>42219.0</y></points><points><x>38400.0</x><y>42207.0</y></points><points><x>38402.0</x><y>42193.0</y></points><points><x>38393.0</x><y>42191.0</y></points><points><x>38374.0703125</x><y>42199.45703125</y></points></segmentation></object><object><name>NILM</name><difficult>0</difficult><truncated>0</truncated><info>[{"confidence": "0"}, {"action": "CREATE", "cat": "NILM", "time": "2020-07-23 14:39;38", "who": "admin", "typeOfanno": "PersonManul"}]</info><confidence>0</confidence><bndbox><xmin>19136.0</xmin><ymin>10468.0</ymin><xmax>19458.0</xmax><ymax>10760.0</ymax></bndbox><segmentation><points><x>19233.0</x><y>10468.0</y></points><points><x>19233.0</x><y>10477.0</y></points><points><x>19241.0</x><y>10485.0</y></points><points><x>19236.0</x><y>10486.0</y></points><points><x>19236.0</x><y>10494.0</y></points><points><x>19228.0</x><y>10488.0</y></points><points><x>19225.0</x><y>10484.0</y></points><points><x>19210.0</x><y>10484.0</y></points><points><x>19207.0</x><y>10487.0</y></points><points><x>19201.0</x><y>10487.0</y></points><points><x>19198.0</x><y>10490.0</y></points><points><x>19184.0</x><y>10491.0</y></points><points><x>19181.0</x><y>10494.0</y></points><points><x>19181.0</x><y>10506.0</y></points><points><x>19161.0</x><y>10513.0</y></points><points><x>19156.0</x><y>10517.0</y></points><points><x>19154.0</x><y>10537.0</y></points><points><x>19146.0</x><y>10547.0</y></points><points><x>19145.0</x><y>10565.0</y></points><points><x>19150.0</x><y>10572.0</y></points><points><x>19153.0</x><y>10576.0</y></points><points><x>19165.0</x><y>10576.0</y></points><points><x>19168.0</x><y>10573.0</y></points><points><x>19183.0</x><y>10566.0</y></points><points><x>19179.0</x><y>10580.0</y></points><points><x>19186.0</x><y>10582.0</y></points><points><x>19187.0</x><y>10590.0</y></points><points><x>19172.0</x><y>10594.0</y></points><points><x>19164.0</x><y>10600.0</y></points><points><x>19164.0</x><y>10621.0</y></points><points><x>19160.0</x><y>10625.0</y></points><points><x>19154.0</x><y>10636.0</y></points><points><x>19142.0</x><y>10640.0</y></points><points><x>19136.0</x><y>10659.0</y></points><points><x>19152.0</x><y>10676.0</y></points><points><x>19157.0</x><y>10684.0</y></points><points><x>19160.0</x><y>10688.0</y></points><points><x>19163.0</x><y>10697.0</y></points><points><x>19160.0</x><y>10713.0</y></points><points><x>19158.0</x><y>10721.0</y></points><points><x>19142.0</x><y>10722.0</y></points><points><x>19141.0</x><y>10746.0</y></points><points><x>19145.0</x><y>10750.0</y></points><points><x>19149.0</x><y>10760.0</y></points><points><x>19319.0</x><y>10760.0</y></points><points><x>19333.0</x><y>10747.0</y></points><points><x>19340.0</x><y>10739.0</y></points><points><x>19336.419921875</x><y>10718.8076171875</y></points><points><x>19331.65234375</x><y>10711.6552734375</y></points><points><x>19318.212890625</x><y>10707.1025390625</y></points><points><x>19315.39453125</x><y>10716.640625</y></points><points><x>19308.67578125</x><y>10724.2275390625</y></points><points><x>19298.919921875</x><y>10719.6748046875</y></points><points><x>19296.96875</x><y>10707.5361328125</y></points><points><x>19311.275390625</x><y>10697.7822265625</y></points><points><x>19330.3515625</x><y>10692.580078125</y></points><points><x>19343.140625</x><y>10691.279296875</y></points><points><x>19363.298828125</x><y>10691.279296875</y></points><points><x>19378.255859375</x><y>10702.767578125</y></points><points><x>19395.0</x><y>10711.0</y></points><points><x>19403.0</x><y>10714.0</y></points><points><x>19404.0</x><y>10722.0</y></points><points><x>19409.0</x><y>10722.0</y></points><points><x>19430.0</x><y>10726.0</y></points><points><x>19444.0</x><y>10714.0</y></points><points><x>19455.0</x><y>10709.0</y></points><points><x>19457.0</x><y>10690.0</y></points><points><x>19455.0</x><y>10676.0</y></points><points><x>19438.0</x><y>10666.0</y></points><points><x>19433.0</x><y>10662.0</y></points><points><x>19436.0</x><y>10643.0</y></points><points><x>19458.0</x><y>10633.0</y></points><points><x>19458.0</x><y>10594.0</y></points><points><x>19453.0</x><y>10594.0</y></points><points><x>19444.0</x><y>10596.0</y></points><points><x>19444.0</x><y>10607.0</y></points><points><x>19433.0</x><y>10596.0</y></points><points><x>19440.0</x><y>10595.0</y></points><points><x>19449.0</x><y>10583.0</y></points><points><x>19450.0</x><y>10559.0</y></points><points><x>19432.0</x><y>10554.0</y></points><points><x>19419.0</x><y>10561.0</y></points><points><x>19409.0</x><y>10565.0</y></points><points><x>19388.0</x><y>10563.0</y></points><points><x>19382.0</x><y>10553.0</y></points><points><x>19380.0</x><y>10541.0</y></points><points><x>19387.0</x><y>10548.0</y></points><points><x>19401.0</x><y>10548.0</y></points><points><x>19410.0</x><y>10547.0</y></points><points><x>19415.0</x><y>10543.0</y></points><points><x>19446.0</x><y>10524.0</y></points><points><x>19458.0</x><y>10468.0</y></points><points><x>19449.0</x><y>10468.0</y></points><points><x>19432.0</x><y>10475.0</y></points><points><x>19427.0</x><y>10474.0</y></points><points><x>19400.0</x><y>10472.0</y></points><points><x>19367.0</x><y>10477.0</y></points><points><x>19358.0</x><y>10485.0</y></points><points><x>19334.0</x><y>10494.0</y></points><points><x>19330.0</x><y>10502.0</y></points><points><x>19320.0</x><y>10503.0</y></points><points><x>19300.0</x><y>10521.0</y></points><points><x>19290.0</x><y>10535.0</y></points><points><x>19287.0</x><y>10532.0</y></points><points><x>19281.0</x><y>10507.0</y></points><points><x>19274.0</x><y>10500.0</y></points><points><x>19282.0</x><y>10495.0</y></points><points><x>19283.0</x><y>10490.0</y></points><points><x>19288.0</x><y>10486.0</y></points><points><x>19288.0</x><y>10474.0</y></points><points><x>19283.0</x><y>10469.0</y></points></segmentation></object><object><name>NONE</name><difficult>0</difficult><truncated>0</truncated><info>[{"confidence": "0"}, {"action": "CREATE", "cat": "NONE", "time": "2020-07-23 14:39;38", "who": "admin", "typeOfanno": "PersonManul"}]</info><confidence>0</confidence><bndbox><xmin>15338.0146484375</xmin><ymin>30888.7421875</ymin><xmax>15502.9306640625</xmax><ymax>31027.515625</ymax></bndbox><segmentation><points><x>15399.65625</x><y>30895.51953125</y></points><points><x>15419.666015625</x><y>30888.7421875</y></points><points><x>15439.3525390625</x><y>30897.1328125</y></points><points><x>15451.6162109375</x><y>30908.10546875</y></points><points><x>15472.9169921875</x><y>30909.396484375</y></points><points><x>15484.53515625</x><y>30922.3046875</y></points><points><x>15490.6669921875</x><y>30930.05078125</y></points><points><x>15490.6669921875</x><y>30930.05078125</y></points><points><x>15502.9306640625</x><y>30943.60546875</y></points><points><x>15498.412109375</x><y>30964.90625</y></points><points><x>15479.048828125</x><y>30973.296875</y></points><points><x>15462.2666015625</x><y>30975.556640625</y></points><points><x>15454.5205078125</x><y>30987.8203125</y></points><points><x>15442.2568359375</x><y>31013.638671875</y></points><points><x>15408.3701171875</x><y>31024.93359375</y></points><points><x>15380.615234375</x><y>31027.515625</y></points><points><x>15362.2197265625</x><y>31020.09375</y></points><points><x>15362.2197265625</x><y>31020.09375</y></points><points><x>15342.533203125</x><y>30997.1796875</y></points><points><x>15342.533203125</x><y>30997.1796875</y></points><points><x>15338.0146484375</x><y>30973.943359375</y></points><points><x>15343.82421875</x><y>30950.060546875</y></points><points><x>15356.087890625</x><y>30929.083984375</y></points><points><x>15379.6474609375</x><y>30920.369140625</y></points><points><x>15379.6474609375</x><y>30920.369140625</y></points></segmentation></object><object><name>NILM</name><difficult>0</difficult><truncated>0</truncated><info>[{"confidence": "0"}, {"action": "CREATE", "cat": "NILM", "time": "2020-07-23 14:39;38", "who": "admin", "typeOfanno": "PersonManul"}]</info><confidence>0</confidence><bndbox><xmin>20976.0</xmin><ymin>23176.0</ymin><xmax>21098.755859375</xmax><ymax>23288.0</ymax></bndbox><segmentation><points><x>21032.0</x><y>23176.0</y></points><points><x>21030.0</x><y>23183.0</y></points><points><x>21025.0</x><y>23180.0</y></points><points><x>21000.966796875</x><y>23181.08984375</y></points><points><x>20981.0</x><y>23197.0</y></points><points><x>20978.0</x><y>23201.0</y></points><points><x>20976.0</x><y>23270.0</y></points><points><x>20981.0</x><y>23276.0</y></points><points><x>20986.0</x><y>23282.0</y></points><points><x>20993.0</x><y>23283.0</y></points><points><x>21015.0</x><y>23286.0</y></points><points><x>21020.0</x><y>23285.0</y></points><points><x>21026.0</x><y>23281.0</y></points><points><x>21033.0</x><y>23275.0</y></points><points><x>21038.0</x><y>23269.0</y></points><points><x>21042.0</x><y>23263.0</y></points><points><x>21043.0</x><y>23268.0</y></points><points><x>21045.0</x><y>23277.0</y></points><points><x>21053.0</x><y>23286.0</y></points><points><x>21083.0</x><y>23288.0</y></points><points><x>21086.0</x><y>23278.0</y></points><points><x>21088.0</x><y>23271.0</y></points><points><x>21093.0</x><y>23266.0</y></points><points><x>21093.0</x><y>23262.0</y></points><points><x>21098.755859375</x><y>23228.208984375</y></points><points><x>21089.0</x><y>23212.0</y></points><points><x>21080.0</x><y>23204.0</y></points><points><x>21072.0</x><y>23203.0</y></points><points><x>21065.0</x><y>23198.0</y></points><points><x>21062.0</x><y>23195.0</y></points><points><x>21062.0</x><y>23187.0</y></points><points><x>21057.0</x><y>23180.0</y></points><points><x>21046.0</x><y>23178.0</y></points></segmentation></object><object><name>LSIL</name><difficult>0</difficult><truncated>0</truncated><info>[{"confidence": "0"}, {"action": "CREATE", "cat": "LSIL", "time": "2020-07-23 14:39;38", "who": "admin", "typeOfanno": "PersonManul"}]</info><confidence>0</confidence><bndbox><xmin>46209.06640625</xmin><ymin>29135.390625</ymin><xmax>46367.52734375</xmax><ymax>29275.1328125</ymax></bndbox><segmentation><points><x>46283.296875</x><y>29135.712890625</y></points><points><x>46272.0</x><y>29142.8125</y></points><points><x>46249.73046875</x><y>29146.36328125</y></points><points><x>46232.94921875</x><y>29156.3671875</y></points><points><x>46215.19921875</x><y>29173.794921875</y></points><points><x>46209.06640625</x><y>29184.123046875</y></points><points><x>46224.234375</x><y>29195.095703125</y></points><points><x>46224.234375</x><y>29195.095703125</y></points><points><x>46230.3671875</x><y>29209.94140625</y></points><points><x>46233.59375</x><y>29223.49609375</y></points><points><x>46252.63671875</x><y>29244.150390625</y></points><points><x>46281.359375</x><y>29262.546875</y></points><points><x>46314.6015625</x><y>29274.48828125</y></points><points><x>46327.1875</x><y>29275.1328125</y></points><points><x>46344.29296875</x><y>29266.7421875</y></points><points><x>46357.84765625</x><y>29241.24609375</y></points><points><x>46367.20703125</x><y>29211.232421875</y></points><points><x>46367.52734375</x><y>29195.095703125</y></points><points><x>46352.359375</x><y>29164.7578125</y></points><points><x>46340.41796875</x><y>29149.267578125</y></points><points><x>46322.66796875</x><y>29139.263671875</y></points><points><x>46303.62890625</x><y>29135.390625</y></points><points><x>46303.62890625</x><y>29135.390625</y></points></segmentation></object><object><name>LSIL</name><difficult>0</difficult><truncated>0</truncated><info>[{"confidence": "0"}, {"action": "CREATE", "cat": "LSIL", "time": "2020-07-23 14:39;38", "who": "admin", "typeOfanno": "PersonManul"}]</info><confidence>0</confidence><bndbox><xmin>10608.068133992501</xmin><ymin>14112.316447600428</ymin><xmax>10787.26993249394</xmax><ymax>14380.466516024093</ymax></bndbox><segmentation><points><x>10710.068133992501</x><y>14116.466516024093</y></points><points><x>10703.068133992501</x><y>14123.466516024093</y></points><points><x>10696.068133992501</x><y>14128.466516024093</y></points><points><x>10688.068133992501</x><y>14136.466516024093</y></points><points><x>10678.068133992501</x><y>14145.466516024093</y></points><points><x>10654.068133992501</x><y>14157.466516024093</y></points><points><x>10644.068133992501</x><y>14163.466516024093</y></points><points><x>10627.068133992501</x><y>14170.466516024093</y></points><points><x>10624.068133992501</x><y>14183.466516024093</y></points><points><x>10623.068133992501</x><y>14190.466516024093</y></points><points><x>10620.068133992501</x><y>14194.466516024093</y></points><points><x>10620.068133992501</x><y>14198.466516024093</y></points><points><x>10613.068133992501</x><y>14209.466516024093</y></points><points><x>10613.068133992501</x><y>14225.466516024093</y></points><points><x>10614.068133992501</x><y>14230.466516024093</y></points><points><x>10608.068133992501</x><y>14281.466516024093</y></points><points><x>10616.068133992501</x><y>14295.466516024093</y></points><points><x>10619.068133992501</x><y>14312.466516024093</y></points><points><x>10625.068133992501</x><y>14320.466516024093</y></points><points><x>10635.068133992501</x><y>14321.466516024093</y></points><points><x>10646.068133992501</x><y>14331.466516024093</y></points><points><x>10654.068133992501</x><y>14352.466516024093</y></points><points><x>10658.068133992501</x><y>14356.466516024093</y></points><points><x>10667.068133992501</x><y>14369.466516024093</y></points><points><x>10691.068133992501</x><y>14376.466516024093</y></points><points><x>10722.068133992501</x><y>14380.466516024093</y></points><points><x>10729.068133992501</x><y>14373.466516024093</y></points><points><x>10736.6177866832</x><y>14353.691711919435</y></points><points><x>10741.817786683201</x><y>14344.491711919434</y></points><points><x>10752.068133992501</x><y>14328.466516024093</y></points><points><x>10756.068133992501</x><y>14323.466516024093</y></points><points><x>10764.068133992501</x><y>14315.466516024093</y></points><points><x>10775.068133992501</x><y>14306.466516024093</y></points><points><x>10778.068133992501</x><y>14302.466516024093</y></points><points><x>10787.26993249394</x><y>14274.31644760045</y></points><points><x>10777.068133992501</x><y>14241.466516024093</y></points><points><x>10774.068133992501</x><y>14237.466516024093</y></points><points><x>10778.709735555001</x><y>14225.891320711593</y></points><points><x>10773.827899617501</x><y>14200.996789461593</y></points><points><x>10768.732196492501</x><y>14189.203820711593</y></points><points><x>10764.073993367501</x><y>14179.303430086593</y></points><points><x>10760.269932493944</x><y>14174.6497809338</y></points><points><x>10757.603265827278</x><y>14170.316447600468</y></points><points><x>10753.154071492501</x><y>14161.250695711593</y></points><points><x>10755.775165242501</x><y>14159.940148836593</y></points><points><x>10754.901141805001</x><y>14157.173547274093</y></points><points><x>10751.882587117501</x><y>14156.111047274093</y></points><points><x>10748.332782430001</x><y>14155.465539461593</y></points><points><x>10752.517352742501</x><y>14154.271203524093</y></points><points><x>10750.770282430001</x><y>14153.833703524093</y></points><points><x>10751.498798055001</x><y>14150.631555086593</y></points><points><x>10748.004657430001</x><y>14149.466516024093</y></points><points><x>10746.112079305001</x><y>14148.592492586593</y></points><points><x>10745.966571492501</x><y>14148.446984774093</y></points><points><x>10745.068133992501</x><y>14147.466516024093</y></points><points><x>10738.26993249394</x><y>14131.649780933783</y></points><points><x>10735.603265827254</x><y>14122.649780933762</y></points><points><x>10724.26993249392</x><y>14112.316447600428</y></points></segmentation></object><object><name>LSIL</name><difficult>0</difficult><truncated>0</truncated><info>[{"confidence": "0"}, {"action": "CREATE", "cat": "LSIL", "time": "2020-07-23 14:39;38", "who": "admin", "typeOfanno": "PersonManul"}]</info><confidence>0</confidence><bndbox><xmin>46108.0</xmin><ymin>9514.0</ymin><xmax>46302.0</xmax><ymax>9692.0</ymax></bndbox><segmentation><points><x>46116.98828125</x><y>9542.2177734375</y></points><points><x>46117.63671875</x><y>9547.05859375</y></points><points><x>46117.95703125</x><y>9556.41796875</y></points><points><x>46118.92578125</x><y>9566.099609375</y></points><points><x>46114.40625</x><y>9575.78125</y></points><points><x>46111.1796875</x><y>9585.4638671875</y></points><points><x>46108.0</x><y>9599.0</y></points><points><x>46115.0</x><y>9615.0</y></points><points><x>46123.765625</x><y>9615.80078125</y></points><points><x>46130.8671875</x><y>9629.0322265625</y></points><points><x>46139.0</x><y>9655.0</y></points><points><x>46147.0</x><y>9667.0</y></points><points><x>46151.0</x><y>9667.0</y></points><points><x>46175.40234375</x><y>9679.701171875</y></points><points><x>46213.0</x><y>9691.0</y></points><points><x>46231.0</x><y>9692.0</y></points><points><x>46240.0</x><y>9691.0</y></points><points><x>46247.0</x><y>9689.0</y></points><points><x>46273.0</x><y>9677.0</y></points><points><x>46287.0</x><y>9660.0</y></points><points><x>46290.0</x><y>9656.0</y></points><points><x>46295.0</x><y>9651.0</y></points><points><x>46298.0</x><y>9647.0</y></points><points><x>46298.0</x><y>9642.0</y></points><points><x>46301.0</x><y>9607.0</y></points><points><x>46302.0</x><y>9580.0</y></points><points><x>46301.0</x><y>9567.0</y></points><points><x>46299.0</x><y>9557.0</y></points><points><x>46297.0</x><y>9548.0</y></points><points><x>46296.0</x><y>9541.0</y></points><points><x>46294.0</x><y>9535.0</y></points><points><x>46284.0</x><y>9526.0</y></points><points><x>46274.0</x><y>9515.0</y></points><points><x>46266.0</x><y>9515.0</y></points><points><x>46252.0</x><y>9514.0</y></points><points><x>46245.0</x><y>9515.0</y></points><points><x>46218.0</x><y>9525.0</y></points><points><x>46202.0</x><y>9525.0</y></points><points><x>46200.0</x><y>9518.0</y></points><points><x>46179.0</x><y>9518.0</y></points><points><x>46172.0</x><y>9516.0</y></points><points><x>46156.0</x><y>9515.0</y></points><points><x>46150.0</x><y>9518.0</y></points><points><x>46149.0</x><y>9523.0</y></points><points><x>46142.1640625</x><y>9519.94921875</y></points><points><x>46129.0</x><y>9522.0</y></points><points><x>46122.4765625</x><y>9525.1123046875</y></points><points><x>46118.92578125</x><y>9529.953125</y></points><points><x>46117.63671875</x><y>9537.0537109375</y></points></segmentation></object><object><name>NILM</name><difficult>0</difficult><truncated>0</truncated><info>[{"confidence": "0"}, {"action": "CREATE", "cat": "NILM", "time": "2020-07-23 14:39;38", "who": "admin", "typeOfanno": "PersonManul"}]</info><confidence>0</confidence><bndbox><xmin>41825.80859375</xmin><ymin>20451.521484375</ymin><xmax>41954.0</xmax><ymax>20602.521484375</ymax></bndbox><segmentation><points><x>41855.0</x><y>20451.521484375</y></points><points><x>41851.0</x><y>20455.521484375</y></points><points><x>41851.0</x><y>20460.521484375</y></points><points><x>41843.0</x><y>20471.521484375</y></points><points><x>41833.23046875</x><y>20474.908203125</y></points><points><x>41825.80859375</x><y>20482.9765625</y></points><points><x>41827.0</x><y>20491.521484375</y></points><points><x>41833.0</x><y>20496.521484375</y></points><points><x>41839.0</x><y>20500.521484375</y></points><points><x>41844.0</x><y>20504.521484375</y></points><points><x>41854.0</x><y>20512.521484375</y></points><points><x>41858.0</x><y>20515.521484375</y></points><points><x>41864.0</x><y>20521.521484375</y></points><points><x>41873.0</x><y>20527.521484375</y></points><points><x>41883.0</x><y>20542.521484375</y></points><points><x>41896.0</x><y>20543.521484375</y></points><points><x>41905.0</x><y>20551.521484375</y></points><points><x>41915.0</x><y>20563.521484375</y></points><points><x>41920.0</x><y>20567.521484375</y></points><points><x>41930.0</x><y>20579.521484375</y></points><points><x>41935.0</x><y>20585.521484375</y></points><points><x>41940.37890625</x><y>20590.76953125</y></points><points><x>41947.4765625</x><y>20599.8046875</y></points><points><x>41954.0</x><y>20602.521484375</y></points><points><x>41954.0</x><y>20563.521484375</y></points><points><x>41953.0</x><y>20549.521484375</y></points><points><x>41952.0</x><y>20544.521484375</y></points><points><x>41946.0</x><y>20539.521484375</y></points><points><x>41945.0</x><y>20530.521484375</y></points><points><x>41941.0</x><y>20526.521484375</y></points><points><x>41938.0</x><y>20518.521484375</y></points><points><x>41929.0</x><y>20511.521484375</y></points><points><x>41922.0</x><y>20505.521484375</y></points><points><x>41913.0</x><y>20496.521484375</y></points><points><x>41906.0</x><y>20490.521484375</y></points><points><x>41897.0</x><y>20482.521484375</y></points><points><x>41890.0</x><y>20475.521484375</y></points><points><x>41883.0</x><y>20467.521484375</y></points><points><x>41880.0</x><y>20463.521484375</y></points><points><x>41880.0</x><y>20456.521484375</y></points><points><x>41874.0</x><y>20451.521484375</y></points></segmentation></object><object><name>LSIL</name><difficult>0</difficult><truncated>0</truncated><info>[{"confidence": "0"}, {"action": "CREATE", "cat": "LSIL", "time": "2020-07-23 14:39;38", "who": "admin", "typeOfanno": "PersonManul"}]</info><confidence>0</confidence><bndbox><xmin>35199.55859375</xmin><ymin>45596.25</ymin><xmax>35445.48046875</xmax><ymax>45825.7109375</ymax></bndbox><segmentation><points><x>35289.27734375</x><y>45596.89453125</y></points><points><x>35335.10546875</x><y>45608.51171875</y></points><points><x>35378.3515625</x><y>45647.5625</y></points><points><x>35410.9453125</x><y>45701.78125</y></points><points><x>35422.2421875</x><y>45739.54296875</y></points><points><x>35445.48046875</x><y>45769.234375</y></points><points><x>35428.6953125</x><y>45795.375</y></points><points><x>35388.03125</x><y>45814.09375</y></points><points><x>35334.78125</x><y>45825.7109375</y></points><points><x>35283.46875</x><y>45825.38671875</y></points><points><x>35246.3515625</x><y>45825.38671875</y></points><points><x>35209.5625</x><y>45808.9296875</y></points><points><x>35206.01171875</x><y>45791.1796875</y></points><points><x>35206.01171875</x><y>45790.85546875</y></points><points><x>35206.01171875</x><y>45788.91796875</y></points><points><x>35206.65625</x><y>45786.984375</y></points><points><x>35208.26953125</x><y>45784.078125</y></points><points><x>35206.01171875</x><y>45755.6796875</y></points><points><x>35206.01171875</x><y>45755.35546875</y></points><points><x>35201.81640625</x><y>45722.11328125</y></points><points><x>35201.81640625</x><y>45721.7890625</y></points><points><x>35211.17578125</x><y>45699.5234375</y></points><points><x>35199.55859375</x><y>45687.90234375</y></points><points><x>35207.94921875</x><y>45667.25</y></points><points><x>35224.40625</x><y>45655.953125</y></points><points><x>35223.1171875</x><y>45631.1015625</y></points><points><x>35246.03125</x><y>45601.08984375</y></points><points><x>35247.64453125</x><y>45596.25</y></points><points><x>35247.96875</x><y>45596.25</y></points></segmentation></object><object><name>NILM</name><difficult>0</difficult><truncated>0</truncated><info>[{"confidence": "0"}, {"action": "CREATE", "cat": "NILM", "time": "2020-07-23 14:39;38", "who": "admin", "typeOfanno": "PersonManul"}]</info><confidence>0</confidence><bndbox><xmin>41401.4765625</xmin><ymin>15589.0</ymin><xmax>41672.0</xmax><ymax>15929.0</ymax></bndbox><segmentation><points><x>41443.57421875</x><y>15707.34375</y></points><points><x>41439.578125</x><y>15711.1953125</y></points><points><x>41439.359375</x><y>15714.2294921875</y></points><points><x>41439.0</x><y>15721.0</y></points><points><x>41435.0</x><y>15725.0</y></points><points><x>41431.0</x><y>15728.0</y></points><points><x>41427.0</x><y>15734.0</y></points><points><x>41420.0</x><y>15767.0</y></points><points><x>41439.0</x><y>15771.0</y></points><points><x>41440.0</x><y>15776.0</y></points><points><x>41441.0</x><y>15781.0</y></points><points><x>41442.0</x><y>15789.0</y></points><points><x>41436.0</x><y>15802.0</y></points><points><x>41433.0</x><y>15805.0</y></points><points><x>41425.0</x><y>15803.0</y></points><points><x>41403.5390625</x><y>15799.73046875</y></points><points><x>41401.4765625</x><y>15826.5458984375</y></points><points><x>41422.0</x><y>15833.0</y></points><points><x>41426.0</x><y>15836.0</y></points><points><x>41427.0</x><y>15850.0</y></points><points><x>41415.0</x><y>15855.0</y></points><points><x>41414.0</x><y>15870.0</y></points><points><x>41419.0</x><y>15875.0</y></points><points><x>41413.0</x><y>15882.0</y></points><points><x>41413.0</x><y>15897.0</y></points><points><x>41419.0</x><y>15914.0</y></points><points><x>41424.0</x><y>15920.0</y></points><points><x>41424.0</x><y>15925.0</y></points><points><x>41517.0</x><y>15929.0</y></points><points><x>41517.0</x><y>15924.0</y></points><points><x>41509.0</x><y>15918.0</y></points><points><x>41513.0</x><y>15910.0</y></points><points><x>41532.0</x><y>15904.0</y></points><points><x>41539.0</x><y>15899.0</y></points><points><x>41540.0</x><y>15887.0</y></points><points><x>41562.0</x><y>15889.0</y></points><points><x>41566.0</x><y>15885.0</y></points><points><x>41567.0</x><y>15871.0</y></points><points><x>41570.0</x><y>15863.0</y></points><points><x>41574.0</x><y>15863.0</y></points><points><x>41580.0</x><y>15862.0</y></points><points><x>41597.0</x><y>15843.0</y></points><points><x>41611.0</x><y>15842.0</y></points><points><x>41617.0</x><y>15837.0</y></points><points><x>41624.0</x><y>15829.0</y></points><points><x>41635.0</x><y>15826.0</y></points><points><x>41650.0</x><y>15819.0</y></points><points><x>41653.0</x><y>15803.0</y></points><points><x>41672.0</x><y>15777.0</y></points><points><x>41656.0</x><y>15768.0</y></points><points><x>41654.0</x><y>15748.0</y></points><points><x>41657.0</x><y>15730.0</y></points><points><x>41659.0</x><y>15722.0</y></points><points><x>41660.0</x><y>15708.0</y></points><points><x>41665.0</x><y>15675.0</y></points><points><x>41660.0</x><y>15668.0</y></points><points><x>41660.0</x><y>15654.0</y></points><points><x>41647.0</x><y>15630.0</y></points><points><x>41646.0</x><y>15624.0</y></points><points><x>41641.0</x><y>15605.0</y></points><points><x>41640.0</x><y>15599.0</y></points><points><x>41642.0</x><y>15595.0</y></points><points><x>41642.0</x><y>15589.0</y></points><points><x>41617.0</x><y>15589.0</y></points><points><x>41606.0</x><y>15600.0</y></points><points><x>41606.0</x><y>15615.0</y></points><points><x>41607.0</x><y>15621.0</y></points><points><x>41607.0</x><y>15637.0</y></points><points><x>41602.0</x><y>15638.0</y></points><points><x>41597.0</x><y>15615.0</y></points><points><x>41594.0</x><y>15612.0</y></points><points><x>41575.0</x><y>15611.0</y></points><points><x>41572.0</x><y>15608.0</y></points><points><x>41557.0</x><y>15607.0</y></points><points><x>41551.0</x><y>15612.0</y></points><points><x>41547.0</x><y>15615.0</y></points><points><x>41508.9375</x><y>15612.611328125</y></points><points><x>41485.30078125</x><y>15606.65625</y></points><points><x>41473.203125</x><y>15622.84765625</y></points><points><x>41487.53515625</x><y>15640.341796875</y></points><points><x>41478.4140625</x><y>15640.7138671875</y></points><points><x>41468.73828125</x><y>15642.7607421875</y></points><points><x>41466.50390625</x><y>15659.138671875</y></points><points><x>41463.7109375</x><y>15673.2822265625</y></points><points><x>41462.78125</x><y>15676.818359375</y></points><points><x>41460.921875</x><y>15688.1708984375</y></points><points><x>41459.9921875</x><y>15688.54296875</y></points><points><x>41460.546875</x><y>15690.7763671875</y></points><points><x>41459.6171875</x><y>15693.568359375</y></points><points><x>41456.640625</x><y>15693.1962890625</y></points><points><x>41454.40625</x><y>15696.173828125</y></points><points><x>41453.84765625</x><y>15698.220703125</y></points><points><x>41451.00390625</x><y>15702.8056640625</y></points></segmentation></object><object><name>NONE</name><difficult>0</difficult><truncated>0</truncated><info>[{"confidence": "0"}, {"action": "CREATE", "cat": "NONE", "time": "2020-07-23 14:39;38", "who": "admin", "typeOfanno": "PersonManul"}]</info><confidence>0</confidence><bndbox><xmin>44568.0</xmin><ymin>29248.0</ymin><xmax>44731.0</xmax><ymax>29422.0</ymax></bndbox><segmentation><points><x>44607.0</x><y>29248.0</y></points><points><x>44602.0</x><y>29249.0</y></points><points><x>44587.0</x><y>29255.0</y></points><points><x>44581.0</x><y>29266.0</y></points><points><x>44571.0</x><y>29292.0</y></points><points><x>44569.0</x><y>29301.0</y></points><points><x>44568.0</x><y>29363.0</y></points><points><x>44571.0</x><y>29374.0</y></points><points><x>44579.8046875</x><y>29387.48046875</y></points><points><x>44588.91796875</x><y>29386.900390625</y></points><points><x>44595.41796875</x><y>29388.150390625</y></points><points><x>44601.41796875</x><y>29390.275390625</y></points><points><x>44608.91796875</x><y>29394.025390625</y></points><points><x>44615.54296875</x><y>29400.400390625</y></points><points><x>44620.54296875</x><y>29412.150390625</y></points><points><x>44627.0</x><y>29413.0</y></points><points><x>44636.0</x><y>29422.0</y></points><points><x>44676.0</x><y>29422.0</y></points><points><x>44676.0</x><y>29417.0</y></points><points><x>44682.0</x><y>29415.0</y></points><points><x>44687.0</x><y>29414.0</y></points><points><x>44700.0</x><y>29404.0</y></points><points><x>44709.3984375</x><y>29398.830078125</y></points><points><x>44715.21875</x><y>29394.119140625</y></points><points><x>44722.421875</x><y>29386.083984375</y></points><points><x>44729.90234375</x><y>29374.169921875</y></points><points><x>44731.0</x><y>29367.0</y></points><points><x>44731.0</x><y>29336.0</y></points><points><x>44730.0</x><y>29330.0</y></points><points><x>44729.0</x><y>29323.0</y></points><points><x>44718.0</x><y>29305.0</y></points><points><x>44715.0</x><y>29301.0</y></points><points><x>44707.0</x><y>29288.0</y></points><points><x>44698.0</x><y>29274.0</y></points><points><x>44695.0</x><y>29270.0</y></points><points><x>44686.0</x><y>29261.0</y></points><points><x>44677.0</x><y>29255.0</y></points></segmentation></object><object><name>LSIL</name><difficult>0</difficult><truncated>0</truncated><info>[{"confidence": "0"}, {"action": "CREATE", "cat": "LSIL", "time": "2020-07-23 14:39;39", "who": "admin", "typeOfanno": "PersonManul"}]</info><confidence>0</confidence><bndbox><xmin>40421.36328125</xmin><ymin>21534.044921875</ymin><xmax>40635.4765625</xmax><ymax>21771.259765625</ymax></bndbox><segmentation><points><x>40566.16796875</x><y>21538.99609375</y></points><points><x>40583.91015625</x><y>21536.107421875</y></points><points><x>40605.359375</x><y>21540.646484375</y></points><points><x>40605.359375</x><y>21540.646484375</y></points><points><x>40620.2109375</x><y>21574.474609375</y></points><points><x>40629.2890625</x><y>21614.080078125</y></points><points><x>40635.4765625</x><y>21631.818359375</y></points><points><x>40625.57421875</x><y>21647.49609375</y></points><points><x>40626.40234375</x><y>21656.16015625</y></points><points><x>40626.40234375</x><y>21656.16015625</y></points><points><x>40624.75</x><y>21670.185546875</y></points><points><x>40612.375</x><y>21673.486328125</y></points><points><x>40607.8359375</x><y>21688.337890625</y></points><points><x>40617.32421875</x><y>21700.302734375</y></points><points><x>40598.76171875</x><y>21720.103515625</y></points><points><x>40562.04296875</x><y>21730.830078125</y></points><points><x>40529.453125</x><y>21744.857421875</y></points><points><x>40519.55078125</x><y>21763.833984375</y></points><points><x>40519.55078125</x><y>21763.833984375</y></points><points><x>40518.3125</x><y>21765.484375</y></points><points><x>40499.75</x><y>21771.259765625</y></points><points><x>40488.1953125</x><y>21758.470703125</y></points><points><x>40498.09765625</x><y>21738.255859375</y></points><points><x>40491.91015625</x><y>21732.48046875</y></points><points><x>40482.8359375</x><y>21716.390625</y></points><points><x>40470.87109375</x><y>21710.615234375</y></points><points><x>40445.703125</x><y>21697.4140625</y></points><points><x>40445.703125</x><y>21697.4140625</y></points><points><x>40437.8671875</x><y>21661.935546875</y></points><points><x>40427.55078125</x><y>21642.544921875</y></points><points><x>40427.55078125</x><y>21642.544921875</y></points><points><x>40421.36328125</x><y>21621.505859375</y></points><points><x>40421.36328125</x><y>21621.505859375</y></points><points><x>40434.56640625</x><y>21595.1015625</y></points><points><x>40472.93359375</x><y>21574.0625</y></points><points><x>40472.93359375</x><y>21574.0625</y></points><points><x>40516.25</x><y>21548.484375</y></points><points><x>40540.1796875</x><y>21534.044921875</y></points><points><x>40541.00390625</x><y>21534.044921875</y></points></segmentation></object><object><name>NONE</name><difficult>0</difficult><truncated>0</truncated><info>[{"confidence": "0"}, {"action": "CREATE", "cat": "NONE", "time": "2020-07-23 14:39;39", "who": "admin", "typeOfanno": "PersonManul"}]</info><confidence>0</confidence><bndbox><xmin>18768.654296875</xmin><ymin>43218.89453125</ymin><xmax>18972.591796875</xmax><ymax>43352.73046875</ymax></bndbox><segmentation><points><x>18843.74609375</x><y>43218.89453125</y></points><points><x>18878.380859375</x><y>43224.71484375</y></points><points><x>18907.4765625</x><y>43233.859375</y></points><points><x>18927.150390625</x><y>43240.5078125</y></points><points><x>18939.064453125</x><y>43251.0390625</y></points><points><x>18957.62890625</x><y>43262.3984375</y></points><points><x>18968.158203125</x><y>43267.6640625</y></points><points><x>18972.591796875</x><y>43287.05859375</y></points><points><x>18964.556640625</x><y>43308.1171875</y></points><points><x>18941.28125</x><y>43330.5625</y></points><points><x>18921.884765625</x><y>43343.86328125</y></points><points><x>18903.59765625</x><y>43351.62109375</y></points><points><x>18854.830078125</x><y>43352.73046875</y></points><points><x>18828.783203125</x><y>43342.19921875</y></points><points><x>18793.869140625</x><y>43322.52734375</y></points><points><x>18793.0390625</x><y>43307.01171875</y></points><points><x>18771.978515625</x><y>43309.2265625</y></points><points><x>18768.654296875</x><y>43295.6484375</y></points><points><x>18778.62890625</x><y>43282.90234375</y></points><points><x>18773.642578125</x><y>43251.31640625</y></points><points><x>18779.73828125</x><y>43234.13671875</y></points><points><x>18804.953125</x><y>43224.16015625</y></points><points><x>18804.953125</x><y>43224.16015625</y></points></segmentation></object><object><name>LSIL</name><difficult>0</difficult><truncated>0</truncated><info>[{"confidence": "0"}, {"action": "CREATE", "cat": "LSIL", "time": "2020-07-23 14:39;39", "who": "admin", "typeOfanno": "PersonManul"}]</info><confidence>0</confidence><bndbox><xmin>34393.9921875</xmin><ymin>23323.974609375</ymin><xmax>34651.01171875</xmax><ymax>23545.92578125</ymax></bndbox><segmentation><points><x>34455.4609375</x><y>23353.265625</y></points><points><x>34436.484375</x><y>23368.94140625</y></points><points><x>34412.14453125</x><y>23420.09765625</y></points><points><x>34400.59375</x><y>23462.177734375</y></points><points><x>34393.9921875</x><y>23483.630859375</y></points><points><x>34397.70703125</x><y>23509.62109375</y></points><points><x>34431.9453125</x><y>23522.822265625</y></points><points><x>34476.08984375</x><y>23545.51171875</y></points><points><x>34513.6328125</x><y>23545.92578125</y></points><points><x>34568.5</x><y>23527.7734375</y></points><points><x>34603.56640625</x><y>23506.3203125</y></points><points><x>34640.6953125</x><y>23494.76953125</y></points><points><x>34651.01171875</x><y>23473.728515625</y></points><points><x>34642.7578125</x><y>23451.451171875</y></points><points><x>34643.171875</x><y>23423.3984375</y></points><points><x>34647.7109375</x><y>23394.107421875</y></points><points><x>34645.234375</x><y>23369.353515625</y></points><points><x>34632.859375</x><y>23348.7265625</y></points><points><x>34597.79296875</x><y>23327.275390625</y></points><points><x>34574.27734375</x><y>23323.974609375</y></points><points><x>34552.0</x><y>23323.974609375</y></points><points><x>34501.25390625</x><y>23333.875</y></points><points><x>34501.25390625</x><y>23333.875</y></points></segmentation></object><object><name>NILM</name><difficult>0</difficult><truncated>0</truncated><info>[{"confidence": "0"}, {"action": "CREATE", "cat": "NILM", "time": "2020-07-23 14:39;39", "who": "admin", "typeOfanno": "PersonManul"}]</info><confidence>0</confidence><bndbox><xmin>45275.66796875</xmin><ymin>35232.0</ymin><xmax>45464.0</xmax><ymax>35465.0</ymax></bndbox><segmentation><points><x>45408.98046875</x><y>35235.41015625</y></points><points><x>45397.0</x><y>35232.0</y></points><points><x>45390.0</x><y>35233.0</y></points><points><x>45370.0</x><y>35244.0</y></points><points><x>45363.0</x><y>35250.0</y></points><points><x>45352.0</x><y>35260.0</y></points><points><x>45343.0</x><y>35269.0</y></points><points><x>45334.0</x><y>35279.0</y></points><points><x>45328.0</x><y>35286.0</y></points><points><x>45323.0</x><y>35293.0</y></points><points><x>45318.1015625</x><y>35301.44921875</y></points><points><x>45294.8359375</x><y>35310.0078125</y></points><points><x>45275.66796875</x><y>35345.5546875</y></points><points><x>45289.8125</x><y>35365.84375</y></points><points><x>45287.0</x><y>35381.0</y></points><points><x>45289.0</x><y>35389.0</y></points><points><x>45290.0</x><y>35408.0</y></points><points><x>45291.0</x><y>35413.0</y></points><points><x>45293.0</x><y>35423.0</y></points><points><x>45300.0</x><y>35436.0</y></points><points><x>45303.0</x><y>35441.0</y></points><points><x>45317.0</x><y>35456.0</y></points><points><x>45340.0</x><y>35464.0</y></points><points><x>45357.0</x><y>35465.0</y></points><points><x>45367.0</x><y>35464.0</y></points><points><x>45373.0</x><y>35463.0</y></points><points><x>45379.0</x><y>35462.0</y></points><points><x>45412.0</x><y>35446.0</y></points><points><x>45418.0</x><y>35442.0</y></points><points><x>45428.0</x><y>35437.0</y></points><points><x>45446.0</x><y>35423.0</y></points><points><x>45447.0</x><y>35417.0</y></points><points><x>45450.0</x><y>35407.0</y></points><points><x>45453.0</x><y>35396.0</y></points><points><x>45456.0</x><y>35382.0</y></points><points><x>45458.0</x><y>35373.0</y></points><points><x>45459.0</x><y>35366.0</y></points><points><x>45460.0</x><y>35361.0</y></points><points><x>45461.0</x><y>35354.0</y></points><points><x>45463.0</x><y>35345.0</y></points><points><x>45464.0</x><y>35295.0</y></points><points><x>45461.0</x><y>35276.0</y></points><points><x>45459.0</x><y>35269.0</y></points><points><x>45455.0</x><y>35262.0</y></points><points><x>45455.0</x><y>35258.0</y></points><points><x>45448.0</x><y>35248.0</y></points><points><x>45441.5390625</x><y>35243.37890625</y></points><points><x>45431.7890625</x><y>35240.87890625</y></points><points><x>45415.58203125</x><y>35237.47265625</y></points></segmentation></object><object><name>LSIL</name><difficult>0</difficult><truncated>0</truncated><info>[{"confidence": "0"}, {"action": "CREATE", "cat": "LSIL", "time": "2020-07-23 14:39;39", "who": "admin", "typeOfanno": "PersonManul"}]</info><confidence>0</confidence><bndbox><xmin>21203.32421875</xmin><ymin>34588.04296875</ymin><xmax>21348.541015625</xmax><ymax>34735.734375</ymax></bndbox><segmentation><points><x>21323.787109375</x><y>34591.34375</y></points><points><x>21309.34765625</x><y>34588.04296875</y></points><points><x>21283.76953125</x><y>34593.40625</y></points><points><x>21263.96875</x><y>34594.23046875</y></points><points><x>21252.416015625</x><y>34594.23046875</y></points><points><x>21252.416015625</x><y>34594.23046875</y></points><points><x>21233.02734375</x><y>34602.89453125</y></points><points><x>21228.48828125</x><y>34611.55859375</y></points><points><x>21216.9375</x><y>34634.66015625</y></points><points><x>21205.798828125</x><y>34656.9375</y></points><points><x>21203.32421875</x><y>34677.15234375</y></points><points><x>21214.048828125</x><y>34683.33984375</y></points><points><x>21219.0</x><y>34697.78125</y></points><points><x>21219.0</x><y>34698.19140625</y></points><points><x>21221.888671875</x><y>34714.6953125</y></points><points><x>21221.888671875</x><y>34714.6953125</y></points><points><x>21230.96484375</x><y>34731.609375</y></points><points><x>21230.96484375</x><y>34731.609375</y></points><points><x>21251.591796875</x><y>34735.734375</y></points><points><x>21275.107421875</x><y>34727.484375</y></points><points><x>21290.783203125</x><y>34708.09375</y></points><points><x>21313.474609375</x><y>34693.2421875</y></points><points><x>21319.25</x><y>34672.203125</y></points><points><x>21334.513671875</x><y>34661.4765625</y></points><points><x>21345.65234375</x><y>34653.63671875</y></points><points><x>21348.541015625</x><y>34647.03515625</y></points><points><x>21334.92578125</x><y>34644.97265625</y></points><points><x>21337.40234375</x><y>34630.12109375</y></points><points><x>21325.4375</x><y>34625.5859375</y></points><points><x>21318.423828125</x><y>34606.60546875</y></points><points><x>21318.423828125</x><y>34606.60546875</y></points></segmentation></object><object><name>NILM</name><difficult>0</difficult><truncated>0</truncated><info>[{"confidence": "0"}, {"action": "CREATE", "cat": "NILM", "time": "2020-07-23 14:39;39", "who": "admin", "typeOfanno": "PersonManul"}]</info><confidence>0</confidence><bndbox><xmin>29911.0</xmin><ymin>3458.623291015625</ymin><xmax>30174.0</xmax><ymax>3705.0</ymax></bndbox><segmentation><points><x>30026.560546875</x><y>3459.448486328125</y></points><points><x>30024.498046875</x><y>3458.623291015625</y></points><points><x>30015.833984375</x><y>3462.748779296875</y></points><points><x>30006.0</x><y>3475.0</y></points><points><x>30006.0</x><y>3479.0</y></points><points><x>30003.0</x><y>3482.0</y></points><points><x>29990.0</x><y>3490.0</y></points><points><x>29984.0</x><y>3495.0</y></points><points><x>29978.0</x><y>3501.0</y></points><points><x>29969.0</x><y>3501.0</y></points><points><x>29960.0</x><y>3508.0</y></points><points><x>29949.0</x><y>3516.0</y></points><points><x>29949.0</x><y>3526.0</y></points><points><x>29942.0</x><y>3530.0</y></points><points><x>29939.0</x><y>3537.0</y></points><points><x>29933.0</x><y>3538.0</y></points><points><x>29925.0</x><y>3545.0</y></points><points><x>29924.0</x><y>3562.0</y></points><points><x>29916.0</x><y>3564.0</y></points><points><x>29911.0</x><y>3568.0</y></points><points><x>29911.0</x><y>3585.0</y></points><points><x>29913.0</x><y>3607.0</y></points><points><x>29914.0</x><y>3612.0</y></points><points><x>29915.0</x><y>3619.0</y></points><points><x>29919.0</x><y>3624.0</y></points><points><x>29920.0</x><y>3632.0</y></points><points><x>29933.0</x><y>3637.0</y></points><points><x>29944.0</x><y>3638.0</y></points><points><x>29948.0</x><y>3642.0</y></points><points><x>29952.0</x><y>3642.0</y></points><points><x>29967.0</x><y>3663.0</y></points><points><x>29971.0</x><y>3668.0</y></points><points><x>29981.0</x><y>3683.0</y></points><points><x>29999.0</x><y>3684.0</y></points><points><x>30003.0</x><y>3680.0</y></points><points><x>30005.0</x><y>3685.0</y></points><points><x>30018.0</x><y>3701.0</y></points><points><x>30042.0</x><y>3705.0</y></points><points><x>30048.0</x><y>3692.0</y></points><points><x>30054.0</x><y>3685.0</y></points><points><x>30056.0</x><y>3673.0</y></points><points><x>30079.0</x><y>3662.0</y></points><points><x>30103.0</x><y>3651.0</y></points><points><x>30113.0</x><y>3648.0</y></points><points><x>30116.0</x><y>3636.0</y></points><points><x>30124.0</x><y>3636.0</y></points><points><x>30137.0</x><y>3637.0</y></points><points><x>30144.0</x><y>3614.0</y></points><points><x>30138.0</x><y>3606.0</y></points><points><x>30124.0</x><y>3604.0</y></points><points><x>30128.0</x><y>3593.0</y></points><points><x>30136.0</x><y>3581.0</y></points><points><x>30146.0</x><y>3580.0</y></points><points><x>30158.0</x><y>3578.0</y></points><points><x>30172.0</x><y>3578.0</y></points><points><x>30174.0</x><y>3520.0</y></points><points><x>30163.0</x><y>3520.0</y></points><points><x>30162.0</x><y>3513.0</y></points><points><x>30152.0</x><y>3488.0</y></points><points><x>30155.0</x><y>3462.0</y></points><points><x>30144.0</x><y>3460.0</y></points><points><x>30130.0</x><y>3459.0</y></points><points><x>30119.0</x><y>3475.0</y></points><points><x>30116.0</x><y>3478.0</y></points><points><x>30111.0</x><y>3482.0</y></points><points><x>30108.0</x><y>3490.0</y></points><points><x>30093.0</x><y>3490.0</y></points><points><x>30087.0</x><y>3491.0</y></points><points><x>30076.0</x><y>3502.0</y></points><points><x>30075.0</x><y>3486.0</y></points><points><x>30069.0</x><y>3479.0</y></points><points><x>30049.0</x><y>3469.0</y></points><points><x>30051.0</x><y>3461.0</y></points><points><x>30038.525390625</x><y>3462.748779296875</y></points></segmentation></object><object><name>NILM</name><difficult>0</difficult><truncated>0</truncated><info>[{"confidence": "0"}, {"action": "CREATE", "cat": "NILM", "time": "2020-07-23 14:39;39", "who": "admin", "typeOfanno": "PersonManul"}]</info><confidence>0</confidence><bndbox><xmin>46305.1953125</xmin><ymin>41811.0</ymin><xmax>46591.91796875</xmax><ymax>42123.83203125</ymax></bndbox><segmentation><points><x>46507.0</x><y>41811.0</y></points><points><x>46492.0</x><y>41812.0</y></points><points><x>46457.0</x><y>41830.0</y></points><points><x>46430.0</x><y>41839.0</y></points><points><x>46426.0</x><y>41839.0</y></points><points><x>46423.0</x><y>41836.0</y></points><points><x>46422.0</x><y>41827.0</y></points><points><x>46418.0</x><y>41820.0</y></points><points><x>46414.0</x><y>41816.0</y></points><points><x>46387.0</x><y>41812.0</y></points><points><x>46374.50390625</x><y>41835.4609375</y></points><points><x>46357.58984375</x><y>41833.8125</y></points><points><x>46319.22265625</x><y>41827.625</y></points><points><x>46305.1953125</x><y>41857.328125</y></points><points><x>46310.14453125</x><y>41886.6171875</y></points><points><x>46320.0</x><y>41901.0</y></points><points><x>46334.0</x><y>41919.0</y></points><points><x>46343.5625</x><y>41924.5703125</y></points><points><x>46348.1015625</x><y>41928.28515625</y></points><points><x>46348.1015625</x><y>41925.80859375</y></points><points><x>46350.98828125</x><y>41926.22265625</y></points><points><x>46355.52734375</x><y>41923.74609375</y></points><points><x>46363.36328125</x><y>41922.5078125</y></points><points><x>46367.4921875</x><y>41926.22265625</y></points><points><x>46376.15234375</x><y>41931.5859375</y></points><points><x>46380.28125</x><y>41941.8984375</y></points><points><x>46383.0</x><y>41951.0</y></points><points><x>46395.0</x><y>41961.0</y></points><points><x>46406.0</x><y>41968.0</y></points><points><x>46406.0</x><y>41990.0</y></points><points><x>46411.0</x><y>41996.0</y></points><points><x>46423.0</x><y>41998.0</y></points><points><x>46402.0</x><y>42004.0</y></points><points><x>46399.0</x><y>42007.0</y></points><points><x>46396.0</x><y>42042.0</y></points><points><x>46400.0</x><y>42046.0</y></points><points><x>46408.0</x><y>42047.0</y></points><points><x>46408.0</x><y>42055.0</y></points><points><x>46407.0</x><y>42080.0</y></points><points><x>46411.0</x><y>42085.0</y></points><points><x>46424.0</x><y>42085.0</y></points><points><x>46432.0</x><y>42084.0</y></points><points><x>46438.0</x><y>42071.0</y></points><points><x>46439.0</x><y>42064.0</y></points><points><x>46457.0</x><y>42064.0</y></points><points><x>46462.0</x><y>42060.0</y></points><points><x>46477.0</x><y>42053.0</y></points><points><x>46486.0</x><y>42045.0</y></points><points><x>46496.0</x><y>42048.0</y></points><points><x>46504.0</x><y>42050.0</y></points><points><x>46514.0</x><y>42052.0</y></points><points><x>46524.0</x><y>42058.0</y></points><points><x>46527.55859375</x><y>42073.9140625</y></points><points><x>46545.296875</x><y>42123.83203125</y></points><points><x>46586.5546875</x><y>42113.10546875</y></points><points><x>46591.91796875</x><y>42087.94140625</y></points><points><x>46586.0</x><y>41997.0</y></points><points><x>46582.0</x><y>41993.0</y></points><points><x>46572.0</x><y>41985.0</y></points><points><x>46554.0</x><y>41984.0</y></points><points><x>46550.0</x><y>41994.0</y></points><points><x>46543.0</x><y>41982.0</y></points><points><x>46552.0</x><y>41973.0</y></points><points><x>46566.0</x><y>41965.0</y></points><points><x>46570.0</x><y>41960.0</y></points><points><x>46575.0</x><y>41925.0</y></points><points><x>46565.0</x><y>41897.0</y></points><points><x>46559.0</x><y>41889.0</y></points><points><x>46533.0</x><y>41881.0</y></points><points><x>46528.0</x><y>41885.0</y></points><points><x>46523.0</x><y>41879.0</y></points><points><x>46528.0</x><y>41878.0</y></points><points><x>46544.0</x><y>41879.0</y></points><points><x>46549.0</x><y>41875.0</y></points><points><x>46551.0</x><y>41860.0</y></points><points><x>46560.0</x><y>41854.0</y></points><points><x>46565.0</x><y>41827.0</y></points><points><x>46561.0</x><y>41821.0</y></points><points><x>46546.0</x><y>41820.0</y></points><points><x>46533.0</x><y>41822.0</y></points><points><x>46530.0</x><y>41819.0</y></points></segmentation></object><object><name>NILM</name><difficult>0</difficult><truncated>0</truncated><info>[{"confidence": "0"}, {"action": "CREATE", "cat": "NILM", "time": "2020-07-23 14:39;39", "who": "admin", "typeOfanno": "PersonManul"}]</info><confidence>0</confidence><bndbox><xmin>38642.0</xmin><ymin>22453.0</ymin><xmax>38941.0</xmax><ymax>22740.0</ymax></bndbox><segmentation><points><x>38827.0</x><y>22453.0</y></points><points><x>38826.0</x><y>22459.0</y></points><points><x>38820.0</x><y>22464.0</y></points><points><x>38798.0</x><y>22469.0</y></points><points><x>38793.0</x><y>22470.0</y></points><points><x>38782.0</x><y>22478.0</y></points><points><x>38782.0</x><y>22490.0</y></points><points><x>38775.0</x><y>22491.0</y></points><points><x>38770.0</x><y>22506.0</y></points><points><x>38757.0</x><y>22507.0</y></points><points><x>38751.0</x><y>22513.0</y></points><points><x>38737.0</x><y>22514.0</y></points><points><x>38731.0</x><y>22518.0</y></points><points><x>38729.0</x><y>22536.0</y></points><points><x>38726.0</x><y>22520.0</y></points><points><x>38702.0</x><y>22514.0</y></points><points><x>38697.0</x><y>22518.0</y></points><points><x>38697.0</x><y>22537.0</y></points><points><x>38678.0</x><y>22556.0</y></points><points><x>38678.0</x><y>22560.0</y></points><points><x>38671.0</x><y>22567.0</y></points><points><x>38667.0</x><y>22586.0</y></points><points><x>38666.0</x><y>22600.0</y></points><points><x>38673.0</x><y>22612.0</y></points><points><x>38678.0</x><y>22619.0</y></points><points><x>38679.0</x><y>22627.0</y></points><points><x>38672.0</x><y>22641.0</y></points><points><x>38681.0</x><y>22662.0</y></points><points><x>38684.0</x><y>22670.0</y></points><points><x>38685.0</x><y>22676.0</y></points><points><x>38675.0</x><y>22686.0</y></points><points><x>38651.0</x><y>22682.0</y></points><points><x>38645.0</x><y>22710.0</y></points><points><x>38642.0</x><y>22736.0</y></points><points><x>38652.0</x><y>22737.0</y></points><points><x>38666.0</x><y>22740.0</y></points><points><x>38666.0</x><y>22735.0</y></points><points><x>38688.0</x><y>22739.0</y></points><points><x>38941.0</x><y>22740.0</y></points><points><x>38941.0</x><y>22697.0</y></points><points><x>38932.0</x><y>22688.0</y></points><points><x>38925.73046875</x><y>22652.8203125</y></points><points><x>38931.0</x><y>22634.0</y></points><points><x>38927.1171875</x><y>22628.990234375</y></points><points><x>38922.68359375</x><y>22618.73828125</y></points><points><x>38921.8515625</x><y>22619.29296875</y></points><points><x>38919.63671875</x><y>22617.353515625</y></points><points><x>38916.03515625</x><y>22610.703125</y></points><points><x>38913.81640625</x><y>22613.197265625</y></points><points><x>38909.9375</x><y>22610.1484375</y></points><points><x>38908.0</x><y>22608.763671875</y></points><points><x>38903.84375</x><y>22609.0390625</y></points><points><x>38900.23828125</x><y>22613.197265625</y></points><points><x>38897.19140625</x><y>22612.642578125</y></points><points><x>38889.7109375</x><y>22612.087890625</y></points><points><x>38878.0</x><y>22613.0</y></points><points><x>38875.0</x><y>22616.0</y></points><points><x>38860.0</x><y>22585.0</y></points><points><x>38865.0</x><y>22588.0</y></points><points><x>38880.0</x><y>22589.0</y></points><points><x>38885.0</x><y>22579.0</y></points><points><x>38888.0</x><y>22562.0</y></points><points><x>38887.0</x><y>22557.0</y></points><points><x>38883.0</x><y>22553.0</y></points><points><x>38868.0</x><y>22553.0</y></points><points><x>38861.0</x><y>22554.0</y></points><points><x>38857.0</x><y>22558.0</y></points><points><x>38861.0</x><y>22551.0</y></points><points><x>38865.0</x><y>22530.0</y></points><points><x>38869.0</x><y>22523.0</y></points><points><x>38873.0</x><y>22496.0</y></points><points><x>38869.0</x><y>22491.0</y></points><points><x>38847.0</x><y>22490.0</y></points><points><x>38852.0</x><y>22488.0</y></points><points><x>38855.0</x><y>22468.0</y></points><points><x>38854.0</x><y>22461.0</y></points><points><x>38848.0</x><y>22453.0</y></points></segmentation></object><object><name>NILM</name><difficult>0</difficult><truncated>0</truncated><info>[{"confidence": "0"}, {"action": "CREATE", "cat": "NILM", "time": "2020-07-23 14:39;39", "who": "admin", "typeOfanno": "PersonManul"}]</info><confidence>0</confidence><bndbox><xmin>18100.0</xmin><ymin>26820.0</ymin><xmax>18374.060546875</xmax><ymax>27212.0</ymax></bndbox><segmentation><points><x>18112.0</x><y>26820.0</y></points><points><x>18100.0</x><y>26945.0</y></points><points><x>18100.0</x><y>27076.0</y></points><points><x>18106.0</x><y>27076.0</y></points><points><x>18108.0</x><y>27067.0</y></points><points><x>18129.0</x><y>27068.0</y></points><points><x>18137.0</x><y>27076.0</y></points><points><x>18137.0</x><y>27081.0</y></points><points><x>18141.0</x><y>27101.0</y></points><points><x>18154.0</x><y>27103.0</y></points><points><x>18177.0</x><y>27110.0</y></points><points><x>18184.0</x><y>27111.0</y></points><points><x>18192.0</x><y>27112.0</y></points><points><x>18200.0</x><y>27117.0</y></points><points><x>18201.0</x><y>27125.0</y></points><points><x>18207.0</x><y>27132.0</y></points><points><x>18241.0</x><y>27142.0</y></points><points><x>18242.0</x><y>27149.0</y></points><points><x>18231.0</x><y>27151.0</y></points><points><x>18228.0</x><y>27154.0</y></points><points><x>18228.0</x><y>27167.0</y></points><points><x>18237.8828125</x><y>27179.15234375</y></points><points><x>18258.38671875</x><y>27178.875</y></points><points><x>18267.25390625</x><y>27177.767578125</y></points><points><x>18267.80859375</x><y>27177.212890625</y></points><points><x>18267.25390625</x><y>27177.212890625</y></points><points><x>18266.69921875</x><y>27176.380859375</y></points><points><x>18268.0859375</x><y>27177.767578125</y></points><points><x>18271.41015625</x><y>27181.923828125</y></points><points><x>18274.458984375</x><y>27186.6328125</y></points><points><x>18273.904296875</x><y>27186.91015625</y></points><points><x>18275.01171875</x><y>27185.248046875</y></points><points><x>18276.12109375</x><y>27185.525390625</y></points><points><x>18277.228515625</x><y>27184.970703125</y></points><points><x>18276.12109375</x><y>27184.970703125</y></points><points><x>18275.01171875</x><y>27185.248046875</y></points><points><x>18283.0</x><y>27192.0</y></points><points><x>18288.0</x><y>27202.0</y></points><points><x>18288.0</x><y>27209.0</y></points><points><x>18311.0</x><y>27212.0</y></points><points><x>18311.0</x><y>27180.0</y></points><points><x>18320.0</x><y>27178.0</y></points><points><x>18322.0</x><y>27154.0</y></points><points><x>18318.0</x><y>27140.0</y></points><points><x>18314.0</x><y>27127.0</y></points><points><x>18312.0</x><y>27120.0</y></points><points><x>18353.001953125</x><y>27101.673828125</y></points><points><x>18374.060546875</x><y>27076.181640625</y></points><points><x>18372.3984375</x><y>27065.65234375</y></points><points><x>18331.943359375</x><y>27076.181640625</y></points><points><x>18326.0</x><y>27079.0</y></points><points><x>18314.0</x><y>27086.0</y></points><points><x>18308.0</x><y>27078.0</y></points><points><x>18304.0</x><y>27072.0</y></points><points><x>18299.0</x><y>27065.0</y></points><points><x>18304.0</x><y>27063.0</y></points><points><x>18307.0</x><y>27060.0</y></points><points><x>18310.0</x><y>27055.0</y></points><points><x>18318.0</x><y>27048.0</y></points><points><x>18318.0</x><y>27033.0</y></points><points><x>18299.0</x><y>27028.0</y></points><points><x>18293.0</x><y>27028.0</y></points><points><x>18297.0</x><y>27025.0</y></points><points><x>18306.0</x><y>27025.0</y></points><points><x>18311.0</x><y>27020.0</y></points><points><x>18311.0</x><y>27016.0</y></points><points><x>18312.0</x><y>27003.0</y></points><points><x>18311.0</x><y>26998.0</y></points><points><x>18319.0</x><y>26996.0</y></points><points><x>18328.0</x><y>26982.0</y></points><points><x>18336.0</x><y>26984.0</y></points><points><x>18336.0</x><y>26953.0</y></points><points><x>18331.0</x><y>26953.0</y></points><points><x>18324.0</x><y>26946.0</y></points><points><x>18321.0</x><y>26934.0</y></points><points><x>18315.0</x><y>26927.0</y></points><points><x>18300.0</x><y>26927.0</y></points><points><x>18286.0</x><y>26929.0</y></points><points><x>18285.0</x><y>26941.0</y></points><points><x>18289.0</x><y>26954.0</y></points><points><x>18305.0</x><y>26963.0</y></points><points><x>18300.0</x><y>26969.0</y></points><points><x>18296.0</x><y>26982.0</y></points><points><x>18289.0</x><y>26977.0</y></points><points><x>18278.0</x><y>26967.0</y></points><points><x>18275.0</x><y>26963.0</y></points><points><x>18274.0</x><y>26952.0</y></points><points><x>18276.0</x><y>26948.0</y></points><points><x>18277.0</x><y>26925.0</y></points><points><x>18270.0</x><y>26918.0</y></points><points><x>18277.0</x><y>26910.0</y></points><points><x>18277.0</x><y>26898.0</y></points><points><x>18274.0</x><y>26890.0</y></points><points><x>18266.0</x><y>26886.0</y></points><points><x>18251.0</x><y>26885.0</y></points><points><x>18242.0</x><y>26891.0</y></points><points><x>18241.0</x><y>26885.0</y></points><points><x>18241.0</x><y>26867.0</y></points><points><x>18240.0</x><y>26862.0</y></points><points><x>18239.0</x><y>26857.0</y></points><points><x>18239.0</x><y>26838.0</y></points><points><x>18234.0</x><y>26833.0</y></points><points><x>18226.0</x><y>26832.0</y></points><points><x>18213.0</x><y>26831.0</y></points><points><x>18212.0</x><y>26844.0</y></points><points><x>18212.0</x><y>26858.0</y></points><points><x>18202.0</x><y>26858.0</y></points><points><x>18180.0</x><y>26854.0</y></points><points><x>18174.0</x><y>26858.0</y></points><points><x>18172.0</x><y>26844.0</y></points><points><x>18169.0</x><y>26841.0</y></points><points><x>18157.0</x><y>26841.0</y></points><points><x>18152.0</x><y>26845.0</y></points><points><x>18135.0</x><y>26835.0</y></points><points><x>18131.0</x><y>26832.0</y></points><points><x>18123.0</x><y>26820.0</y></points></segmentation></object><object><name>MET</name><difficult>0</difficult><truncated>0</truncated><info>[{"confidence": "0"}, {"action": "CREATE", "cat": "MET", "time": "2020-07-23 14:39;39", "who": "admin", "typeOfanno": "PersonManul"}]</info><confidence>0</confidence><bndbox><xmin>16117.9130859375</xmin><ymin>8176.8759765625</ymin><xmax>16238.169921875</xmax><ymax>8283.8330078125</ymax></bndbox><segmentation><points><x>16194.3896484375</x><y>8185.18896484375</y></points><points><x>16207.4130859375</x><y>8184.08056640625</y></points><points><x>16218.4970703125</x><y>8179.92431640625</y></points><points><x>16230.9658203125</x><y>8185.18896484375</y></points><points><x>16237.6162109375</x><y>8197.103515625</y></points><points><x>16238.169921875</x><y>8209.0185546875</y></points><points><x>16227.0869140625</x><y>8219.5478515625</y></points><points><x>16213.232421875</x><y>8227.306640625</y></points><points><x>16218.2197265625</x><y>8242.26953125</y></points><points><x>16216.5576171875</x><y>8255.5693359375</y></points><points><x>16206.3046875</x><y>8261.666015625</y></points><points><x>16196.6064453125</x><y>8260.2802734375</y></points><points><x>16187.740234375</x><y>8256.1240234375</y></points><points><x>16183.8603515625</x><y>8263.8818359375</y></points><points><x>16179.9814453125</x><y>8272.1953125</y></points><points><x>16171.9462890625</x><y>8283.8330078125</y></points><points><x>16157.537109375</x><y>8281.0615234375</y></points><points><x>16154.2119140625</x><y>8272.7490234375</y></points><points><x>16156.9833984375</x><y>8261.666015625</y></points><points><x>16166.404296875</x><y>8249.1962890625</y></points><points><x>16171.1142578125</x><y>8243.654296875</y></points><points><x>16155.59765625</x><y>8246.1484375</y></points><points><x>16132.8759765625</x><y>8240.8837890625</y></points><points><x>16122.0693359375</x><y>8223.7041015625</y></points><points><x>16117.9130859375</x><y>8210.404296875</y></points><points><x>16130.10546875</x><y>8210.404296875</y></points><points><x>16138.140625</x><y>8199.3203125</y></points><points><x>16144.791015625</x><y>8187.9599609375</y></points><points><x>16157.814453125</x><y>8179.92431640625</y></points><points><x>16172.22265625</x><y>8176.8759765625</y></points><points><x>16184.96875</x><y>8181.86376953125</y></points><points><x>16184.96875</x><y>8181.86376953125</y></points></segmentation></object><object><name>LSIL</name><difficult>0</difficult><truncated>0</truncated><info>[{"confidence": "0"}, {"action": "CREATE", "cat": "LSIL", "time": "2020-07-23 14:39;39", "who": "admin", "typeOfanno": "PersonManul"}]</info><confidence>0</confidence><bndbox><xmin>26120.958984375</xmin><ymin>47168.8671875</ymin><xmax>26391.591796875</xmax><ymax>47416.39453125</ymax></bndbox><segmentation><points><x>26343.322265625</x><y>47197.74609375</y></points><points><x>26343.322265625</x><y>47197.74609375</y></points><points><x>26358.17578125</x><y>47232.3984375</y></points><points><x>26369.7265625</x><y>47260.0390625</y></points><points><x>26384.578125</x><y>47281.90625</y></points><points><x>26384.578125</x><y>47281.90625</y></points><points><x>26386.228515625</x><y>47283.96875</y></points><points><x>26391.591796875</x><y>47299.64453125</y></points><points><x>26378.802734375</x><y>47326.87109375</y></points><points><x>26378.802734375</x><y>47326.87109375</y></points><points><x>26378.390625</x><y>47330.5859375</y></points><points><x>26373.439453125</x><y>47342.9609375</y></points><points><x>26369.314453125</x><y>47359.46484375</y></points><points><x>26358.17578125</x><y>47368.5390625</y></points><points><x>26333.009765625</x><y>47388.34375</y></points><points><x>26292.16796875</x><y>47412.26953125</y></points><points><x>26245.548828125</x><y>47415.5703125</y></points><points><x>26245.13671875</x><y>47415.5703125</y></points><points><x>26243.07421875</x><y>47416.39453125</y></points><points><x>26198.51953125</x><y>47410.62109375</y></points><points><x>26198.51953125</x><y>47410.62109375</y></points><points><x>26196.455078125</x><y>47410.20703125</y></points><points><x>26195.630859375</x><y>47409.3828125</y></points><points><x>26136.224609375</x><y>47382.98046875</y></points><points><x>26120.958984375</x><y>47332.6484375</y></points><points><x>26123.84765625</x><y>47294.6953125</y></points><points><x>26145.30078125</x><y>47254.265625</y></points><points><x>26176.654296875</x><y>47224.1484375</y></points><points><x>26198.51953125</x><y>47202.28125</y></points><points><x>26217.49609375</x><y>47174.23046875</y></points><points><x>26256.275390625</x><y>47168.8671875</y></points><points><x>26299.1796875</x><y>47173.81640625</y></points><points><x>26321.044921875</x><y>47175.87890625</y></points><points><x>26340.435546875</x><y>47182.06640625</y></points><points><x>26346.2109375</x><y>47189.90625</y></points><points><x>26346.2109375</x><y>47189.90625</y></points></segmentation></object><object><name>MET</name><difficult>0</difficult><truncated>0</truncated><info>[{"confidence": "0"}, {"action": "CREATE", "cat": "MET", "time": "2020-07-23 14:39;39", "who": "admin", "typeOfanno": "PersonManul"}]</info><confidence>0</confidence><bndbox><xmin>34297.3515625</xmin><ymin>9464.0</ymin><xmax>34475.0</xmax><ymax>9669.650390625</ymax></bndbox><segmentation><points><x>34336.54296875</x><y>9470.8017578125</y></points><points><x>34330.76953125</x><y>9470.3896484375</y></points><points><x>34327.0</x><y>9464.0</y></points><points><x>34318.0</x><y>9465.0</y></points><points><x>34311.0</x><y>9466.0</y></points><points><x>34297.3515625</x><y>9467.501953125</y></points><points><x>34305.6015625</x><y>9509.994140625</y></points><points><x>34326.0</x><y>9545.0</y></points><points><x>34336.0</x><y>9548.0</y></points><points><x>34343.0</x><y>9552.0</y></points><points><x>34343.0</x><y>9558.0</y></points><points><x>34350.0</x><y>9570.0</y></points><points><x>34350.0</x><y>9578.0</y></points><points><x>34355.0</x><y>9587.0</y></points><points><x>34365.0</x><y>9596.0</y></points><points><x>34376.0</x><y>9609.0</y></points><points><x>34382.0</x><y>9610.0</y></points><points><x>34389.0</x><y>9615.0</y></points><points><x>34397.0</x><y>9617.0</y></points><points><x>34402.0</x><y>9622.0</y></points><points><x>34405.0</x><y>9626.0</y></points><points><x>34418.0</x><y>9646.0</y></points><points><x>34429.0</x><y>9649.0</y></points><points><x>34443.0</x><y>9653.0</y></points><points><x>34473.5078125</x><y>9669.650390625</y></points><points><x>34475.0</x><y>9642.0</y></points><points><x>34471.0</x><y>9631.0</y></points><points><x>34470.0</x><y>9625.0</y></points><points><x>34455.0</x><y>9603.0</y></points><points><x>34450.0</x><y>9599.0</y></points><points><x>34436.0</x><y>9599.0</y></points><points><x>34431.0</x><y>9600.0</y></points><points><x>34428.0</x><y>9603.0</y></points><points><x>34425.0</x><y>9577.0</y></points><points><x>34422.0</x><y>9565.0</y></points><points><x>34413.0</x><y>9550.0</y></points><points><x>34409.0</x><y>9539.0</y></points><points><x>34399.0</x><y>9524.0</y></points><points><x>34395.0</x><y>9512.0</y></points><points><x>34394.0</x><y>9501.0</y></points><points><x>34388.0</x><y>9489.0</y></points><points><x>34373.0</x><y>9480.0</y></points><points><x>34357.58203125</x><y>9477.4033203125</y></points></segmentation></object><object><name>NILM</name><difficult>0</difficult><truncated>0</truncated><info>[{"confidence": "0"}, {"action": "CREATE", "cat": "NILM", "time": "2020-07-23 14:39;39", "who": "admin", "typeOfanno": "PersonManul"}]</info><confidence>0</confidence><bndbox><xmin>50662.0</xmin><ymin>31240.0</ymin><xmax>50931.0</xmax><ymax>31615.0</ymax></bndbox><segmentation><points><x>50843.0</x><y>31240.0</y></points><points><x>50838.0</x><y>31244.0</y></points><points><x>50829.0</x><y>31259.0</y></points><points><x>50821.0</x><y>31255.0</y></points><points><x>50810.0</x><y>31248.0</y></points><points><x>50807.0</x><y>31244.0</y></points><points><x>50794.0</x><y>31242.0</y></points><points><x>50793.0</x><y>31256.0</y></points><points><x>50767.0</x><y>31251.0</y></points><points><x>50760.0</x><y>31259.0</y></points><points><x>50752.0</x><y>31259.0</y></points><points><x>50750.0</x><y>31276.0</y></points><points><x>50743.0</x><y>31280.0</y></points><points><x>50738.0</x><y>31288.0</y></points><points><x>50736.0</x><y>31301.0</y></points><points><x>50726.0</x><y>31299.0</y></points><points><x>50711.0</x><y>31298.0</y></points><points><x>50705.0</x><y>31322.0</y></points><points><x>50711.0</x><y>31331.0</y></points><points><x>50720.0</x><y>31332.0</y></points><points><x>50703.0</x><y>31339.0</y></points><points><x>50697.0</x><y>31329.0</y></points><points><x>50693.0</x><y>31325.0</y></points><points><x>50684.0</x><y>31325.0</y></points><points><x>50672.0</x><y>31324.0</y></points><points><x>50662.0</x><y>31348.0</y></points><points><x>50666.0</x><y>31354.0</y></points><points><x>50684.0</x><y>31358.0</y></points><points><x>50685.0</x><y>31378.0</y></points><points><x>50686.0</x><y>31383.0</y></points><points><x>50690.0</x><y>31388.0</y></points><points><x>50694.0</x><y>31395.0</y></points><points><x>50700.0</x><y>31399.0</y></points><points><x>50700.0</x><y>31417.0</y></points><points><x>50704.0</x><y>31422.0</y></points><points><x>50711.0</x><y>31425.0</y></points><points><x>50712.0</x><y>31430.0</y></points><points><x>50701.0</x><y>31431.0</y></points><points><x>50698.0</x><y>31440.0</y></points><points><x>50696.0</x><y>31456.0</y></points><points><x>50697.0</x><y>31464.0</y></points><points><x>50698.0</x><y>31478.0</y></points><points><x>50705.0</x><y>31482.0</y></points><points><x>50709.0</x><y>31495.0</y></points><points><x>50721.0</x><y>31503.0</y></points><points><x>50721.0</x><y>31508.0</y></points><points><x>50714.0</x><y>31514.0</y></points><points><x>50711.0</x><y>31528.0</y></points><points><x>50717.0</x><y>31536.0</y></points><points><x>50704.0</x><y>31533.0</y></points><points><x>50686.0</x><y>31532.0</y></points><points><x>50683.0</x><y>31535.0</y></points><points><x>50680.0</x><y>31559.0</y></points><points><x>50685.0</x><y>31565.0</y></points><points><x>50700.0</x><y>31574.0</y></points><points><x>50718.0</x><y>31574.0</y></points><points><x>50731.0</x><y>31563.0</y></points><points><x>50742.0</x><y>31569.0</y></points><points><x>50750.0</x><y>31574.0</y></points><points><x>50745.0</x><y>31578.0</y></points><points><x>50739.0</x><y>31583.0</y></points><points><x>50735.0</x><y>31600.0</y></points><points><x>50743.0</x><y>31606.0</y></points><points><x>50750.0</x><y>31610.0</y></points><points><x>50751.0</x><y>31615.0</y></points><points><x>50768.0</x><y>31615.0</y></points><points><x>50769.0</x><y>31603.0</y></points><points><x>50771.0</x><y>31581.0</y></points><points><x>50772.0</x><y>31574.0</y></points><points><x>50778.0</x><y>31576.0</y></points><points><x>50779.0</x><y>31587.0</y></points><points><x>50785.0</x><y>31587.0</y></points><points><x>50788.0</x><y>31600.0</y></points><points><x>50790.0</x><y>31606.0</y></points><points><x>50802.0</x><y>31607.0</y></points><points><x>50803.0</x><y>31594.0</y></points><points><x>50812.0</x><y>31585.0</y></points><points><x>50814.0</x><y>31577.0</y></points><points><x>50817.0</x><y>31574.0</y></points><points><x>50818.0</x><y>31561.0</y></points><points><x>50827.0</x><y>31560.0</y></points><points><x>50833.0</x><y>31544.0</y></points><points><x>50837.0</x><y>31540.0</y></points><points><x>50841.0</x><y>31532.0</y></points><points><x>50842.0</x><y>31537.0</y></points><points><x>50847.0</x><y>31544.0</y></points><points><x>50851.0</x><y>31544.0</y></points><points><x>50868.0</x><y>31545.0</y></points><points><x>50875.0</x><y>31540.0</y></points><points><x>50875.0</x><y>31514.0</y></points><points><x>50871.0</x><y>31510.0</y></points><points><x>50852.0</x><y>31510.0</y></points><points><x>50841.0</x><y>31498.0</y></points><points><x>50857.0</x><y>31496.0</y></points><points><x>50869.0</x><y>31498.0</y></points><points><x>50882.0</x><y>31499.0</y></points><points><x>50887.0</x><y>31498.0</y></points><points><x>50901.0</x><y>31488.0</y></points><points><x>50907.0</x><y>31484.0</y></points><points><x>50907.0</x><y>31490.0</y></points><points><x>50905.0</x><y>31506.0</y></points><points><x>50909.0</x><y>31511.0</y></points><points><x>50914.0</x><y>31515.0</y></points><points><x>50916.0</x><y>31523.0</y></points><points><x>50926.0</x><y>31535.0</y></points><points><x>50931.0</x><y>31535.0</y></points><points><x>50931.0</x><y>31410.0</y></points><points><x>50916.0</x><y>31409.0</y></points><points><x>50912.0</x><y>31403.0</y></points><points><x>50905.0</x><y>31403.0</y></points><points><x>50887.0</x><y>31402.0</y></points><points><x>50883.0</x><y>31406.0</y></points><points><x>50879.0</x><y>31411.0</y></points><points><x>50853.0</x><y>31413.0</y></points><points><x>50839.0</x><y>31404.0</y></points><points><x>50843.0</x><y>31399.0</y></points><points><x>50864.0</x><y>31398.0</y></points><points><x>50873.0</x><y>31390.0</y></points><points><x>50874.0</x><y>31375.0</y></points><points><x>50873.0</x><y>31370.0</y></points><points><x>50883.0</x><y>31341.0</y></points><points><x>50900.0</x><y>31344.0</y></points><points><x>50907.0</x><y>31339.0</y></points><points><x>50911.0</x><y>31317.0</y></points><points><x>50910.0</x><y>31312.0</y></points><points><x>50886.0</x><y>31304.0</y></points><points><x>50887.0</x><y>31285.0</y></points><points><x>50882.0</x><y>31279.0</y></points><points><x>50869.0</x><y>31278.0</y></points><points><x>50866.0</x><y>31275.0</y></points><points><x>50848.0</x><y>31274.0</y></points><points><x>50851.0</x><y>31269.0</y></points><points><x>50861.0</x><y>31267.0</y></points><points><x>50866.0</x><y>31245.0</y></points><points><x>50863.0</x><y>31242.0</y></points></segmentation></object><object><name>LSIL</name><difficult>0</difficult><truncated>0</truncated><info>[{"confidence": "0"}, {"action": "CREATE", "cat": "LSIL", "time": "2020-07-23 14:39;39", "who": "admin", "typeOfanno": "PersonManul"}]</info><confidence>0</confidence><bndbox><xmin>11585.6162109375</xmin><ymin>20997.900390625</ymin><xmax>11817.4677734375</xmax><ymax>21216.962890625</ymax></bndbox><segmentation><points><x>11776.2138671875</x><y>21042.04296875</y></points><points><x>11792.7158203125</x><y>21032.140625</y></points><points><x>11811.6923828125</x><y>21036.6796875</y></points><points><x>11817.4677734375</x><y>21051.943359375</y></points><points><x>11811.6923828125</x><y>21068.033203125</y></points><points><x>11801.37890625</x><y>21079.583984375</y></points><points><x>11788.177734375</x><y>21081.646484375</y></points><points><x>11775.388671875</x><y>21098.560546875</y></points><points><x>11779.513671875</x><y>21107.63671875</y></points><points><x>11776.2138671875</x><y>21112.587890625</y></points><points><x>11775.80078125</x><y>21112.587890625</y></points><points><x>11778.6884765625</x><y>21112.587890625</y></points><points><x>11795.1904296875</x><y>21120.83984375</y></points><points><x>11798.9033203125</x><y>21134.865234375</y></points><points><x>11790.240234375</x><y>21153.84375</y></points><points><x>11780.7509765625</x><y>21163.744140625</y></points><points><x>11768.787109375</x><y>21175.70703125</y></points><points><x>11759.7119140625</x><y>21183.958984375</y></points><points><x>11759.298828125</x><y>21183.958984375</y></points><points><x>11742.384765625</x><y>21193.859375</y></points><points><x>11729.1826171875</x><y>21197.572265625</y></points><points><x>11720.1064453125</x><y>21206.6484375</y></points><points><x>11702.7802734375</x><y>21216.962890625</y></points><points><x>11675.5517578125</x><y>21209.537109375</y></points><points><x>11647.498046875</x><y>21201.69921875</y></points><points><x>11618.20703125</x><y>21180.24609375</y></points><points><x>11618.20703125</x><y>21180.24609375</y></points><points><x>11598.8173828125</x><y>21144.767578125</y></points><points><x>11598.8173828125</x><y>21144.353515625</y></points><points><x>11598.4052734375</x><y>21142.705078125</y></points><points><x>11585.6162109375</x><y>21106.8125</y></points><points><x>11585.6162109375</x><y>21106.8125</y></points><points><x>11596.7548828125</x><y>21090.310546875</y></points><points><x>11593.8671875</x><y>21075.046875</y></points><points><x>11591.3916015625</x><y>21061.431640625</y></points><points><x>11608.71875</x><y>21046.16796875</y></points><points><x>11632.234375</x><y>21050.705078125</y></points><points><x>11645.84765625</x><y>21037.091796875</y></points><points><x>11666.4755859375</x><y>21021.4140625</y></points><points><x>11692.87890625</x><y>21011.513671875</y></points><points><x>11708.5556640625</x><y>20997.900390625</y></points><points><x>11724.64453125</x><y>21006.9765625</y></points><points><x>11738.671875</x><y>21001.61328125</y></points><points><x>11757.6484375</x><y>21018.939453125</y></points><points><x>11757.6484375</x><y>21018.939453125</y></points></segmentation></object><object><name>NILM</name><difficult>0</difficult><truncated>0</truncated><info>[{"confidence": "0"}, {"action": "CREATE", "cat": "NILM", "time": "2020-07-23 14:39;39", "who": "admin", "typeOfanno": "PersonManul"}]</info><confidence>0</confidence><bndbox><xmin>30114.67578125</xmin><ymin>15305.0</ymin><xmax>30421.41796875</xmax><ymax>15618.0</ymax></bndbox><segmentation><points><x>30192.0</x><y>15305.0</y></points><points><x>30189.0</x><y>15310.0</y></points><points><x>30188.0</x><y>15316.0</y></points><points><x>30172.0</x><y>15339.0</y></points><points><x>30169.0</x><y>15344.0</y></points><points><x>30166.0</x><y>15348.0</y></points><points><x>30166.0</x><y>15352.0</y></points><points><x>30158.0</x><y>15354.0</y></points><points><x>30153.0</x><y>15358.0</y></points><points><x>30152.0</x><y>15374.0</y></points><points><x>30153.0</x><y>15380.0</y></points><points><x>30154.0</x><y>15387.0</y></points><points><x>30155.0</x><y>15397.0</y></points><points><x>30156.0</x><y>15413.0</y></points><points><x>30159.0</x><y>15427.0</y></points><points><x>30176.0</x><y>15440.0</y></points><points><x>30181.0</x><y>15463.0</y></points><points><x>30178.0</x><y>15470.0</y></points><points><x>30170.0</x><y>15472.0</y></points><points><x>30167.0</x><y>15475.0</y></points><points><x>30159.0</x><y>15482.0</y></points><points><x>30157.0</x><y>15501.0</y></points><points><x>30151.0</x><y>15504.0</y></points><points><x>30150.0</x><y>15498.0</y></points><points><x>30141.103515625</x><y>15493.287109375</y></points><points><x>30127.517578125</x><y>15492.3564453125</y></points><points><x>30114.67578125</x><y>15502.7783203125</y></points><points><x>30119.888671875</x><y>15515.806640625</y></points><points><x>30144.267578125</x><y>15515.806640625</y></points><points><x>30130.0</x><y>15539.0</y></points><points><x>30145.0</x><y>15540.0</y></points><points><x>30149.0</x><y>15544.0</y></points><points><x>30153.0</x><y>15549.0</y></points><points><x>30165.0</x><y>15560.0</y></points><points><x>30176.0</x><y>15560.0</y></points><points><x>30193.0</x><y>15561.0</y></points><points><x>30204.0</x><y>15558.0</y></points><points><x>30218.0</x><y>15546.0</y></points><points><x>30221.0</x><y>15550.0</y></points><points><x>30233.0</x><y>15573.0</y></points><points><x>30223.0</x><y>15586.0</y></points><points><x>30220.0</x><y>15590.0</y></points><points><x>30219.0</x><y>15606.0</y></points><points><x>30222.0</x><y>15609.0</y></points><points><x>30239.0</x><y>15614.0</y></points><points><x>30248.0</x><y>15615.0</y></points><points><x>30257.0</x><y>15616.0</y></points><points><x>30294.0</x><y>15618.0</y></points><points><x>30294.0</x><y>15602.0</y></points><points><x>30304.0</x><y>15601.0</y></points><points><x>30306.0</x><y>15606.0</y></points><points><x>30309.0</x><y>15617.0</y></points><points><x>30328.0</x><y>15618.0</y></points><points><x>30334.0</x><y>15617.0</y></points><points><x>30342.0</x><y>15597.0</y></points><points><x>30341.0</x><y>15585.0</y></points><points><x>30350.0</x><y>15578.0</y></points><points><x>30354.0</x><y>15573.0</y></points><points><x>30357.0</x><y>15568.0</y></points><points><x>30373.0</x><y>15558.0</y></points><points><x>30389.0</x><y>15554.0</y></points><points><x>30394.0</x><y>15550.0</y></points><points><x>30394.0</x><y>15537.0</y></points><points><x>30416.0</x><y>15535.0</y></points><points><x>30421.41796875</x><y>15392.9638671875</y></points><points><x>30412.55078125</x><y>15372.458984375</y></points><points><x>30404.79296875</x><y>15364.7001953125</y></points><points><x>30403.408203125</x><y>15359.712890625</y></points><points><x>30402.298828125</x><y>15359.990234375</y></points><points><x>30398.697265625</x><y>15359.435546875</y></points><points><x>30397.3125</x><y>15355.8330078125</y></points><points><x>30397.0</x><y>15351.0</y></points><points><x>30389.0</x><y>15345.0</y></points><points><x>30382.0</x><y>15339.0</y></points><points><x>30378.0</x><y>15334.0</y></points><points><x>30375.0</x><y>15330.0</y></points><points><x>30364.0</x><y>15320.0</y></points><points><x>30346.0</x><y>15315.0</y></points><points><x>30340.0</x><y>15314.0</y></points><points><x>30323.0</x><y>15312.0</y></points><points><x>30318.0</x><y>15313.0</y></points><points><x>30311.0</x><y>15314.0</y></points><points><x>30308.0</x><y>15317.0</y></points><points><x>30308.0</x><y>15322.0</y></points><points><x>30301.0</x><y>15324.0</y></points><points><x>30288.0</x><y>15322.0</y></points><points><x>30294.0</x><y>15305.0</y></points></segmentation></object><object><name>LSIL</name><difficult>0</difficult><truncated>0</truncated><info>[{"confidence": "0"}, {"action": "CREATE", "cat": "LSIL", "time": "2020-07-23 14:39;39", "who": "admin", "typeOfanno": "PersonManul"}]</info><confidence>0</confidence><bndbox><xmin>29965.26171875</xmin><ymin>15506.0166015625</ymin><xmax>30156.271484375</xmax><ymax>15714.353515625</ymax></bndbox><segmentation><points><x>30018.068359375</x><y>15506.0166015625</y></points><points><x>30025.080078125</x><y>15521.2802734375</y></points><points><x>30025.080078125</x><y>15521.2802734375</y></points><points><x>30048.595703125</x><y>15531.181640625</y></points><points><x>30048.595703125</x><y>15531.181640625</y></points><points><x>30049.421875</x><y>15533.244140625</y></points><points><x>30053.958984375</x><y>15551.396484375</y></points><points><x>30053.958984375</x><y>15551.8095703125</y></points><points><x>30054.78515625</x><y>15553.8720703125</y></points><points><x>30058.083984375</x><y>15561.2978515625</y></points><points><x>30074.173828125</x><y>15555.9345703125</y></points><points><x>30093.564453125</x><y>15560.8857421875</y></points><points><x>30117.4921875</x><y>15583.5751953125</y></points><points><x>30144.306640625</x><y>15642.982421875</y></points><points><x>30156.271484375</x><y>15688.775390625</y></points><points><x>30136.880859375</x><y>15697.8515625</y></points><points><x>30126.154296875</x><y>15704.8642578125</y></points><points><x>30099.33984375</x><y>15711.8779296875</y></points><points><x>30086.138671875</x><y>15713.9404296875</y></points><points><x>30065.509765625</x><y>15714.353515625</y></points><points><x>30065.509765625</x><y>15714.353515625</y></points><points><x>30049.833984375</x><y>15700.7392578125</y></points><points><x>30034.5703125</x><y>15693.3134765625</y></points><points><x>30004.041015625</x><y>15688.775390625</y></points><points><x>29980.11328125</x><y>15669.7978515625</y></points><points><x>29980.11328125</x><y>15669.7978515625</y></points><points><x>29980.11328125</x><y>15666.91015625</y></points><points><x>29980.11328125</x><y>15665.259765625</y></points><points><x>29965.673828125</x><y>15628.9560546875</y></points><points><x>29965.673828125</x><y>15628.9560546875</y></points><points><x>29965.673828125</x><y>15626.48046875</y></points><points><x>29965.673828125</x><y>15624.830078125</y></points><points><x>29965.26171875</x><y>15591.826171875</y></points><points><x>29965.26171875</x><y>15591.826171875</y></points><points><x>29972.6875</x><y>15562.123046875</y></points><points><x>29990.013671875</x><y>15538.607421875</y></points><points><x>29995.7890625</x><y>15520.8681640625</y></points><points><x>29995.7890625</x><y>15520.8681640625</y></points></segmentation></object><object><name>NILM</name><difficult>0</difficult><truncated>0</truncated><info>[{"confidence": "0"}, {"action": "CREATE", "cat": "NILM", "time": "2020-07-23 14:39;39", "who": "admin", "typeOfanno": "PersonManul"}]</info><confidence>0</confidence><bndbox><xmin>48245.3046875</xmin><ymin>22880.21484375</ymin><xmax>48379.79296875</xmax><ymax>23053.8984375</ymax></bndbox><segmentation><points><x>48295.63671875</x><y>22880.21484375</y></points><points><x>48295.22265625</x><y>22897.541015625</y></points><points><x>48306.7734375</x><y>22921.056640625</y></points><points><x>48336.06640625</x><y>22970.5625</y></points><points><x>48352.98046875</x><y>22997.791015625</y></points><points><x>48352.98046875</x><y>22997.791015625</y></points><points><x>48354.62890625</x><y>22999.853515625</y></points><points><x>48374.43359375</x><y>23027.08203125</y></points><points><x>48379.79296875</x><y>23038.220703125</y></points><points><x>48362.0546875</x><y>23053.8984375</y></points><points><x>48341.4296875</x><y>23048.53515625</y></points><points><x>48341.4296875</x><y>23048.53515625</y></points><points><x>48303.47265625</x><y>23025.01953125</y></points><points><x>48284.91015625</x><y>23027.08203125</y></points><points><x>48258.09375</x><y>23015.1171875</y></points><points><x>48246.12890625</x><y>22992.015625</y></points><points><x>48246.12890625</x><y>22991.603515625</y></points><points><x>48245.3046875</x><y>22970.150390625</y></points><points><x>48256.03125</x><y>22951.173828125</y></points><points><x>48249.015625</x><y>22936.3203125</y></points><points><x>48250.25390625</x><y>22913.630859375</y></points><points><x>48258.50390625</x><y>22895.890625</y></points><points><x>48275.421875</x><y>22886.814453125</y></points><points><x>48275.421875</x><y>22886.814453125</y></points></segmentation></object><object><name>NILM</name><difficult>0</difficult><truncated>0</truncated><info>[{"confidence": "0"}, {"action": "CREATE", "cat": "NILM", "time": "2020-07-23 14:39;39", "who": "admin", "typeOfanno": "PersonManul"}]</info><confidence>0</confidence><bndbox><xmin>24948.0</xmin><ymin>25700.0</ymin><xmax>25038.21875</xmax><ymax>25912.86328125</ymax></bndbox><segmentation><points><x>24974.0</x><y>25700.0</y></points><points><x>24964.0</x><y>25708.0</y></points><points><x>24957.0</x><y>25710.0</y></points><points><x>24949.0</x><y>25738.0</y></points><points><x>24948.0</x><y>25767.0</y></points><points><x>24949.0</x><y>25789.0</y></points><points><x>24950.0</x><y>25795.0</y></points><points><x>24958.0</x><y>25808.0</y></points><points><x>24967.0</x><y>25825.0</y></points><points><x>24981.0</x><y>25853.0</y></points><points><x>24986.0</x><y>25860.0</y></points><points><x>24993.0</x><y>25867.0</y></points><points><x>24994.0</x><y>25883.0</y></points><points><x>24997.0</x><y>25886.0</y></points><points><x>25002.326171875</x><y>25912.86328125</y></points><points><x>25016.765625</x><y>25902.962890625</y></points><points><x>25021.3046875</x><y>25885.634765625</y></points><points><x>25038.21875</x><y>25875.322265625</y></points><points><x>25034.09375</x><y>25846.85546875</y></points><points><x>25020.0</x><y>25827.0</y></points><points><x>25019.0</x><y>25813.0</y></points><points><x>25013.0</x><y>25808.0</y></points><points><x>25009.0</x><y>25789.0</y></points><points><x>25010.0</x><y>25775.0</y></points><points><x>25005.0</x><y>25767.0</y></points><points><x>25005.0</x><y>25753.0</y></points><points><x>25002.0</x><y>25733.0</y></points><points><x>25001.0</x><y>25726.0</y></points><points><x>25000.0</x><y>25720.0</y></points><points><x>24992.0</x><y>25720.0</y></points><points><x>24988.0</x><y>25716.0</y></points><points><x>24988.0</x><y>25701.0</y></points></segmentation></object><object><name>NILM</name><difficult>0</difficult><truncated>0</truncated><info>[{"confidence": "0"}, {"action": "CREATE", "cat": "NILM", "time": "2020-07-23 14:39;39", "who": "admin", "typeOfanno": "PersonManul"}]</info><confidence>0</confidence><bndbox><xmin>38407.171875</xmin><ymin>17296.0</ymin><xmax>38552.0</xmax><ymax>17528.0</ymax></bndbox><segmentation><points><x>38420.0</x><y>17296.0</y></points><points><x>38414.0</x><y>17301.0</y></points><points><x>38410.0</x><y>17304.0</y></points><points><x>38408.0</x><y>17320.0</y></points><points><x>38409.0</x><y>17326.0</y></points><points><x>38407.73046875</x><y>17331.36328125</y></points><points><x>38407.171875</x><y>17335.271484375</y></points><points><x>38409.77734375</x><y>17342.15625</y></points><points><x>38412.5703125</x><y>17347.92578125</y></points><points><x>38415.546875</x><y>17352.765625</y></points><points><x>38417.78125</x><y>17357.232421875</y></points><points><x>38421.31640625</x><y>17364.3046875</y></points><points><x>38422.0</x><y>17371.0</y></points><points><x>38426.0</x><y>17375.0</y></points><points><x>38431.0</x><y>17375.0</y></points><points><x>38439.0</x><y>17386.0</y></points><points><x>38450.0</x><y>17405.0</y></points><points><x>38453.0</x><y>17427.0</y></points><points><x>38451.0</x><y>17441.0</y></points><points><x>38456.0</x><y>17442.0</y></points><points><x>38454.0</x><y>17457.0</y></points><points><x>38457.0</x><y>17463.0</y></points><points><x>38464.0</x><y>17475.0</y></points><points><x>38475.0</x><y>17475.0</y></points><points><x>38485.0</x><y>17485.0</y></points><points><x>38493.0</x><y>17506.0</y></points><points><x>38506.0</x><y>17523.0</y></points><points><x>38513.0</x><y>17527.0</y></points><points><x>38527.0</x><y>17528.0</y></points><points><x>38530.0</x><y>17525.0</y></points><points><x>38535.0</x><y>17525.0</y></points><points><x>38538.0</x><y>17522.0</y></points><points><x>38541.0</x><y>17517.0</y></points><points><x>38545.0</x><y>17511.0</y></points><points><x>38552.0</x><y>17507.0</y></points><points><x>38552.0</x><y>17457.0</y></points><points><x>38543.0</x><y>17457.0</y></points><points><x>38539.0</x><y>17445.0</y></points><points><x>38537.0</x><y>17437.0</y></points><points><x>38527.0</x><y>17427.0</y></points><points><x>38504.484375</x><y>17408.12890625</y></points><points><x>38485.640625</x><y>17369.337890625</y></points><points><x>38461.53515625</x><y>17343.845703125</y></points><points><x>38448.234375</x><y>17321.400390625</y></points><points><x>38453.5</x><y>17313.919921875</y></points><points><x>38456.0</x><y>17304.0</y></points><points><x>38456.0</x><y>17296.0</y></points></segmentation></object><object><name>NILM</name><difficult>0</difficult><truncated>0</truncated><info>[{"confidence": "0"}, {"action": "CREATE", "cat": "NILM", "time": "2020-07-23 14:39;39", "who": "admin", "typeOfanno": "PersonManul"}]</info><confidence>0</confidence><bndbox><xmin>46046.86328125</xmin><ymin>22541.30078125</ymin><xmax>46265.92578125</xmax><ymax>22780.166015625</ymax></bndbox><segmentation><points><x>46119.05859375</x><y>22541.30078125</y></points><points><x>46113.28125</x><y>22552.8515625</y></points><points><x>46110.39453125</x><y>22568.115234375</y></points><points><x>46103.79296875</x><y>22579.66796875</y></points><points><x>46078.21484375</x><y>22584.6171875</y></points><points><x>46062.5390625</x><y>22619.271484375</y></points><points><x>46046.86328125</x><y>22659.701171875</y></points><points><x>46046.86328125</x><y>22659.701171875</y></points><points><x>46048.1015625</x><y>22694.767578125</y></points><points><x>46055.11328125</x><y>22730.66015625</y></points><points><x>46064.6015625</x><y>22734.78515625</y></points><points><x>46064.6015625</x><y>22734.78515625</y></points><points><x>46067.4921875</x><y>22765.7265625</y></points><points><x>46078.21484375</x><y>22780.166015625</y></points><points><x>46095.95703125</x><y>22766.55078125</y></points><points><x>46112.046875</x><y>22767.7890625</y></points><points><x>46135.5625</x><y>22760.775390625</y></points><points><x>46152.88671875</x><y>22742.623046875</y></points><points><x>46163.61328125</x><y>22750.875</y></points><points><x>46175.578125</x><y>22741.798828125</y></points><points><x>46205.28125</x><y>22739.736328125</y></points><points><x>46235.80859375</x><y>22700.95703125</y></points><points><x>46265.92578125</x><y>22659.701171875</y></points><points><x>46265.1015625</x><y>22641.962890625</y></points><points><x>46255.19921875</x><y>22640.724609375</y></points><points><x>46251.07421875</x><y>22626.697265625</y></points><points><x>46241.171875</x><y>22602.76953125</y></points><points><x>46167.73828125</x><y>22561.927734375</y></points><points><x>46167.73828125</x><y>22561.927734375</y></points></segmentation></object><object><name>NILM</name><difficult>0</difficult><truncated>0</truncated><info>[{"confidence": "0"}, {"action": "CREATE", "cat": "NILM", "time": "2020-07-23 14:39;39", "who": "admin", "typeOfanno": "PersonManul"}]</info><confidence>0</confidence><bndbox><xmin>12124.306640625</xmin><ymin>43002.0</ymin><xmax>12272.0</xmax><ymax>43182.81640625</ymax></bndbox><segmentation><points><x>12180.0</x><y>43002.0</y></points><points><x>12173.0</x><y>43004.0</y></points><points><x>12167.0</x><y>43023.0</y></points><points><x>12168.0</x><y>43030.0</y></points><points><x>12177.0</x><y>43041.0</y></points><points><x>12181.0</x><y>43041.0</y></points><points><x>12194.0</x><y>43042.0</y></points><points><x>12196.0</x><y>43045.0</y></points><points><x>12192.0</x><y>43045.0</y></points><points><x>12184.0</x><y>43046.0</y></points><points><x>12168.0</x><y>43058.0</y></points><points><x>12157.0</x><y>43070.0</y></points><points><x>12153.0</x><y>43075.0</y></points><points><x>12146.0</x><y>43081.0</y></points><points><x>12131.0</x><y>43096.0</y></points><points><x>12130.0</x><y>43109.0</y></points><points><x>12138.0</x><y>43117.0</y></points><points><x>12142.0</x><y>43123.0</y></points><points><x>12147.0</x><y>43136.0</y></points><points><x>12141.0</x><y>43136.0</y></points><points><x>12140.0</x><y>43125.0</y></points><points><x>12128.0</x><y>43124.0</y></points><points><x>12124.6953125</x><y>43132.74609375</y></points><points><x>12124.306640625</x><y>43174.2265625</y></points><points><x>12140.9326171875</x><y>43182.81640625</y></points><points><x>12147.3056640625</x><y>43166.74609375</y></points><points><x>12146.0</x><y>43150.0</y></points><points><x>12147.0</x><y>43142.0</y></points><points><x>12155.0</x><y>43148.0</y></points><points><x>12169.0</x><y>43149.0</y></points><points><x>12180.0</x><y>43153.0</y></points><points><x>12184.0</x><y>43156.0</y></points><points><x>12211.0</x><y>43160.0</y></points><points><x>12217.0</x><y>43155.0</y></points><points><x>12220.0</x><y>43135.0</y></points><points><x>12215.0</x><y>43130.0</y></points><points><x>12207.0</x><y>43123.0</y></points><points><x>12210.0</x><y>43121.0</y></points><points><x>12210.0</x><y>43113.0</y></points><points><x>12227.0</x><y>43109.0</y></points><points><x>12232.0</x><y>43096.0</y></points><points><x>12241.0</x><y>43096.0</y></points><points><x>12264.0</x><y>43104.0</y></points><points><x>12271.0</x><y>43091.0</y></points><points><x>12272.0</x><y>43076.0</y></points><points><x>12268.0</x><y>43071.0</y></points><points><x>12254.0</x><y>43067.0</y></points><points><x>12258.0</x><y>43028.0</y></points><points><x>12261.0</x><y>43015.0</y></points><points><x>12262.0</x><y>43002.0</y></points><points><x>12231.0</x><y>43002.0</y></points><points><x>12219.0</x><y>43012.0</y></points><points><x>12216.0</x><y>43018.0</y></points><points><x>12206.0</x><y>43030.0</y></points><points><x>12205.0</x><y>43024.0</y></points><points><x>12208.0</x><y>43021.0</y></points><points><x>12208.0</x><y>43010.0</y></points><points><x>12204.0</x><y>43004.0</y></points></segmentation></object><object><name>LSIL</name><difficult>0</difficult><truncated>0</truncated><info>[{"confidence": "0"}, {"action": "CREATE", "cat": "LSIL", "time": "2020-07-23 14:39;39", "who": "admin", "typeOfanno": "PersonManul"}]</info><confidence>0</confidence><bndbox><xmin>16847.701171875</xmin><ymin>14185.2021484375</ymin><xmax>17035.568359375</xmax><ymax>14359.2138671875</ymax></bndbox><segmentation><points><x>16906.16796875</x><y>14185.2021484375</y></points><points><x>16882.615234375</x><y>14185.4794921875</y></points><points><x>16867.9296875</x><y>14197.1171875</y></points><points><x>16856.291015625</x><y>14217.8984375</y></points><points><x>16847.701171875</x><y>14240.8974609375</y></points><points><x>16849.642578125</x><y>14272.2080078125</y></points><points><x>16849.642578125</x><y>14272.4853515625</y></points><points><x>16849.91796875</x><y>14274.4248046875</y></points><points><x>16850.47265625</x><y>14275.810546875</y></points><points><x>16881.23046875</x><y>14312.109375</y></points><points><x>16881.5078125</x><y>14312.109375</y></points><points><x>16884.0</x><y>14312.9404296875</y></points><points><x>16884.5546875</x><y>14313.494140625</y></points><points><x>16886.216796875</x><y>14314.6025390625</y></points><points><x>16913.095703125</x><y>14333.7216796875</y></points><points><x>16942.744140625</x><y>14342.3115234375</y></points><points><x>16967.126953125</x><y>14355.3349609375</y></points><points><x>16989.294921875</x><y>14359.2138671875</y></points><points><x>17000.1015625</x><y>14347.576171875</y></points><points><x>17013.677734375</x><y>14340.0947265625</y></points><points><x>17033.07421875</x><y>14314.326171875</y></points><points><x>17035.568359375</x><y>14283.2919921875</y></points><points><x>17029.1953125</x><y>14254.474609375</y></points><points><x>17014.232421875</x><y>14216.236328125</y></points><points><x>16991.7890625</x><y>14202.3818359375</y></points><points><x>16947.73046875</x><y>14191.2978515625</y></points><points><x>16947.455078125</x><y>14191.2978515625</y></points></segmentation></object><object><name>LSIL</name><difficult>0</difficult><truncated>0</truncated><info>[{"confidence": "0"}, {"action": "CREATE", "cat": "LSIL", "time": "2020-07-23 14:39;39", "who": "admin", "typeOfanno": "PersonManul"}]</info><confidence>0</confidence><bndbox><xmin>36822.76953125</xmin><ymin>49306.9140625</ymin><xmax>37014.23828125</xmax><ymax>49449.6171875</ymax></bndbox><segmentation><points><x>36874.30859375</x><y>49309.41015625</y></points><points><x>36864.05859375</x><y>49343.4921875</y></points><points><x>36855.19140625</x><y>49370.3671875</y></points><points><x>36838.56640625</x><y>49402.51171875</y></points><points><x>36822.76953125</x><y>49430.21875</y></points><points><x>36841.05859375</x><y>49441.3046875</y></points><points><x>36878.46484375</x><y>49439.0859375</y></points><points><x>36907.0078125</x><y>49445.18359375</y></points><points><x>36938.31640625</x><y>49449.6171875</y></points><points><x>36970.73828125</x><y>49443.2421875</y></points><points><x>36981.8203125</x><y>49439.36328125</y></points><points><x>37008.9765625</x><y>49439.36328125</y></points><points><x>37014.23828125</x><y>49430.21875</y></points><points><x>37009.8046875</x><y>49417.75</y></points><points><x>36989.578125</x><y>49405.55859375</y></points><points><x>36985.421875</x><y>49393.08984375</y></points><points><x>36993.734375</x><y>49373.41796875</y></points><points><x>36978.21875</x><y>49351.52734375</y></points><points><x>36963.80859375</x><y>49338.50390625</y></points><points><x>36961.59375</x><y>49320.76953125</y></points><points><x>36956.328125</x><y>49313.84375</y></points><points><x>36903.6796875</x><y>49306.9140625</y></points><points><x>36903.6796875</x><y>49306.9140625</y></points></segmentation></object><object><name>LSIL</name><difficult>0</difficult><truncated>0</truncated><info>[{"confidence": "0"}, {"action": "CREATE", "cat": "LSIL", "time": "2020-07-23 14:39;39", "who": "admin", "typeOfanno": "PersonManul"}]</info><confidence>0</confidence><bndbox><xmin>27866.0</xmin><ymin>1877.5728759765625</ymin><xmax>28073.24609375</xmax><ymax>2069.041748046875</ymax></bndbox><segmentation><points><x>27962.96484375</x><y>1885.8856201171875</y></points><points><x>27951.603515625</x><y>1891.1502685546875</y></points><points><x>27941.0</x><y>1893.0</y></points><points><x>27935.0</x><y>1901.0</y></points><points><x>27927.7734375</x><y>1922.7384033203125</y></points><points><x>27918.630859375</x><y>1932.713623046875</y></points><points><x>27914.75</x><y>1946.013916015625</y></points><points><x>27907.546875</x><y>1955.712158203125</y></points><points><x>27898.6796875</x><y>1963.4705810546875</y></points><points><x>27891.0</x><y>1969.0</y></points><points><x>27882.0</x><y>1975.0</y></points><points><x>27874.0</x><y>1981.0</y></points><points><x>27873.0</x><y>1992.0</y></points><points><x>27866.0</x><y>1997.0</y></points><points><x>27866.0</x><y>2008.0</y></points><points><x>27872.0</x><y>2008.0</y></points><points><x>27883.0</x><y>2008.0</y></points><points><x>27886.0</x><y>2011.0</y></points><points><x>27891.0</x><y>2019.0</y></points><points><x>27893.0</x><y>2032.0</y></points><points><x>27914.75</x><y>2048.814208984375</y></points><points><x>27969.337890625</x><y>2069.041748046875</y></points><points><x>27988.45703125</x><y>2066.270751953125</y></points><points><x>28010.0</x><y>2060.0</y></points><points><x>28033.0</x><y>2064.0</y></points><points><x>28033.0</x><y>2060.0</y></points><points><x>28044.0</x><y>2059.0</y></points><points><x>28053.017578125</x><y>2057.126708984375</y></points><points><x>28065.2109375</x><y>2050.4765625</y></points><points><x>28073.24609375</x><y>2044.1036376953125</y></points><points><x>28073.24609375</x><y>2031.3575439453125</y></points><points><x>28068.2578125</x><y>2017.5030517578125</y></points><points><x>28061.0</x><y>2009.0</y></points><points><x>28057.0</x><y>2002.0</y></points><points><x>28048.0</x><y>1985.0</y></points><points><x>28044.0</x><y>1982.0</y></points><points><x>28044.0</x><y>1977.0</y></points><points><x>28037.0</x><y>1970.0</y></points><points><x>28037.0</x><y>1954.0</y></points><points><x>28035.0</x><y>1945.0</y></points><points><x>28033.0</x><y>1937.0</y></points><points><x>28031.0</x><y>1932.0</y></points><points><x>28030.0</x><y>1922.0</y></points><points><x>28025.0</x><y>1910.0</y></points><points><x>28023.923828125</x><y>1903.0650634765625</y></points><points><x>28019.212890625</x><y>1899.1859130859375</y></points><points><x>28013.671875</x><y>1890.3189697265625</y></points><points><x>28004.0</x><y>1883.0</y></points><points><x>27979.8671875</x><y>1877.5728759765625</y></points></segmentation></object><object><name>NILM</name><difficult>0</difficult><truncated>0</truncated><info>[{"confidence": "0"}, {"action": "CREATE", "cat": "NILM", "time": "2020-07-23 14:39;39", "who": "admin", "typeOfanno": "PersonManul"}]</info><confidence>0</confidence><bndbox><xmin>39445.01171875</xmin><ymin>10541.92578125</ymin><xmax>39608.21484375</xmax><ymax>10659.6884765625</ymax></bndbox><segmentation><points><x>39608.21484375</x><y>10549.1298828125</y></points><points><x>39603.78125</x><y>10562.4306640625</y></points><points><x>39587.15625</x><y>10592.91015625</y></points><points><x>39569.1484375</x><y>10609.2587890625</y></points><points><x>39543.93359375</x><y>10616.462890625</y></points><points><x>39523.98046875</x><y>10617.0166015625</y></points><points><x>39518.1640625</x><y>10618.40234375</y></points><points><x>39518.1640625</x><y>10618.40234375</y></points><points><x>39512.62109375</x><y>10635.58203125</y></points><points><x>39507.078125</x><y>10654.423828125</y></points><points><x>39486.57421875</x><y>10656.36328125</y></points><points><x>39472.1640625</x><y>10653.0390625</y></points><points><x>39459.97265625</x><y>10659.6884765625</y></points><points><x>39450.0</x><y>10657.1953125</y></points><points><x>39453.32421875</x><y>10640.29296875</y></points><points><x>39456.09375</x><y>10629.7626953125</y></points><points><x>39445.01171875</x><y>10618.40234375</y></points><points><x>39445.01171875</x><y>10601.22265625</y></points><points><x>39469.1171875</x><y>10591.248046875</y></points><points><x>39481.03125</x><y>10582.9345703125</y></points><points><x>39492.1171875</x><y>10571.57421875</y></points><points><x>39510.40234375</x><y>10554.94921875</y></points><points><x>39538.11328125</x><y>10546.359375</y></points><points><x>39564.4375</x><y>10541.92578125</y></points><points><x>39587.43359375</x><y>10542.4794921875</y></points><points><x>39587.43359375</x><y>10542.4794921875</y></points></segmentation></object><object><name>LSIL</name><difficult>0</difficult><truncated>0</truncated><info>[{"confidence": "0"}, {"action": "CREATE", "cat": "LSIL", "time": "2020-07-23 14:39;39", "who": "admin", "typeOfanno": "PersonManul"}]</info><confidence>0</confidence><bndbox><xmin>23937.59765625</xmin><ymin>11060.162109375</ymin><xmax>24362.029296875</xmax><ymax>11330.4228515625</ymax></bndbox><segmentation><points><x>24163.01953125</x><y>11117.28515625</y></points><points><x>24128.0078125</x><y>11103.158203125</y></points><points><x>24106.509765625</x><y>11077.974609375</y></points><points><x>24073.341796875</x><y>11060.162109375</y></points><points><x>24047.54296875</x><y>11062.0048828125</y></points><points><x>24037.716796875</x><y>11073.060546875</y></points><points><x>24037.716796875</x><y>11073.060546875</y></points><points><x>24034.64453125</x><y>11074.9033203125</y></points><points><x>23992.876953125</x><y>11082.2744140625</y></points><points><x>23972.607421875</x><y>11093.9443359375</y></points><points><x>23972.607421875</x><y>11093.9443359375</y></points><points><x>23945.58203125</x><y>11119.7421875</y></points><points><x>23945.58203125</x><y>11119.7421875</y></points><points><x>23937.59765625</x><y>11154.7529296875</y></points><points><x>23937.59765625</x><y>11154.7529296875</y></points><points><x>23938.2109375</x><y>11157.2099609375</y></points><points><x>23938.2109375</x><y>11158.4384765625</y></points><points><x>23942.509765625</x><y>11204.505859375</y></points><points><x>23953.56640625</x><y>11225.3896484375</y></points><points><x>23962.166015625</x><y>11243.81640625</y></points><points><x>23962.166015625</x><y>11243.81640625</y></points><points><x>23957.251953125</x><y>11257.943359375</y></points><points><x>23957.251953125</x><y>11257.943359375</y></points><points><x>23979.978515625</x><y>11289.26953125</y></points><points><x>24008.84765625</x><y>11320.5947265625</y></points><points><x>24042.62890625</x><y>11326.7373046875</y></points><points><x>24042.62890625</x><y>11326.7373046875</y></points><points><x>24108.966796875</x><y>11322.4375</y></points><points><x>24136.607421875</x><y>11323.666015625</y></points><points><x>24189.4296875</x><y>11330.4228515625</y></points><points><x>24236.111328125</x><y>11330.4228515625</y></points><points><x>24236.7265625</x><y>11330.4228515625</y></points><points><x>24239.18359375</x><y>11330.4228515625</y></points><points><x>24301.833984375</x><y>11321.8232421875</y></points><points><x>24301.833984375</x><y>11321.8232421875</y></points><points><x>24330.703125</x><y>11308.310546875</y></points><points><x>24330.703125</x><y>11308.310546875</y></points><points><x>24332.544921875</x><y>11307.08203125</y></points><points><x>24333.7734375</x><y>11306.4677734375</y></points><points><x>24349.12890625</x><y>11269.6142578125</y></points><points><x>24349.12890625</x><y>11269.6142578125</y></points><points><x>24356.5</x><y>11238.2880859375</y></points><points><x>24362.029296875</x><y>11215.5615234375</y></points><points><x>24316.576171875</x><y>11176.2509765625</y></points><points><x>24295.69140625</x><y>11167.0380859375</y></points><points><x>24295.69140625</x><y>11167.0380859375</y></points><points><x>24290.77734375</x><y>11137.5546875</y></points><points><x>24290.77734375</x><y>11136.9404296875</y></points><points><x>24272.96484375</x><y>11124.0419921875</y></points><points><x>24272.96484375</x><y>11124.0419921875</y></points><points><x>24241.025390625</x><y>11128.341796875</y></points><points><x>24241.025390625</x><y>11146.7685546875</y></points><points><x>24207.2421875</x><y>11143.0830078125</y></points><points><x>24207.2421875</x><y>11143.0830078125</y></points><points><x>24225.669921875</x><y>11115.4423828125</y></points><points><x>24218.298828125</x><y>11097.015625</y></points><points><x>24178.375</x><y>11092.7158203125</y></points><points><x>24178.375</x><y>11092.7158203125</y></points></segmentation></object><object><name>LSIL</name><difficult>0</difficult><truncated>0</truncated><info>[{"confidence": "0"}, {"action": "CREATE", "cat": "LSIL", "time": "2020-07-23 14:39;39", "who": "admin", "typeOfanno": "PersonManul"}]</info><confidence>0</confidence><bndbox><xmin>8332.865234375</xmin><ymin>27941.025390625</ymin><xmax>8572.142578125</xmax><ymax>28196.392578125</ymax></bndbox><segmentation><points><x>8424.86328125</x><y>27941.025390625</y></points><points><x>8396.3974609375</x><y>27972.791015625</y></points><points><x>8369.58203125</x><y>28000.01953125</y></points><points><x>8369.58203125</x><y>28000.431640625</y></points><points><x>8350.19140625</x><y>28027.66015625</y></points><points><x>8334.927734375</x><y>28052.412109375</y></points><points><x>8332.865234375</x><y>28074.69140625</y></points><points><x>8332.865234375</x><y>28074.69140625</y></points><points><x>8334.1025390625</x><y>28078.81640625</y></points><points><x>8358.85546875</x><y>28114.70703125</y></points><points><x>8358.85546875</x><y>28114.70703125</y></points><points><x>8360.0927734375</x><y>28116.357421875</y></points><points><x>8388.146484375</x><y>28149.361328125</y></points><points><x>8405.4736328125</x><y>28153.486328125</y></points><points><x>8414.13671875</x><y>28186.490234375</y></points><points><x>8428.98828125</x><y>28196.392578125</y></points><points><x>8433.5263671875</x><y>28172.876953125</y></points><points><x>8454.154296875</x><y>28168.33984375</y></points><points><x>8469.8310546875</x><y>28145.6484375</y></points><points><x>8490.87109375</x><y>28122.958984375</y></points><points><x>8488.8076171875</x><y>28104.39453125</y></points><points><x>8512.736328125</x><y>28071.390625</y></points><points><x>8542.0263671875</x><y>28033.435546875</y></points><points><x>8554.4033203125</x><y>28021.47265625</y></points><points><x>8572.142578125</x><y>27995.068359375</y></points><points><x>8572.142578125</x><y>27988.0546875</y></points><points><x>8539.9638671875</x><y>27999.607421875</y></points><points><x>8516.861328125</x><y>27979.392578125</y></points><points><x>8493.345703125</x><y>27964.541015625</y></points><points><x>8460.341796875</x><y>27945.150390625</y></points><points><x>8459.9296875</x><y>27945.150390625</y></points></segmentation></object><object><name>LSIL</name><difficult>0</difficult><truncated>0</truncated><info>[{"confidence": "0"}, {"action": "CREATE", "cat": "LSIL", "time": "2020-07-23 14:39;39", "who": "admin", "typeOfanno": "PersonManul"}]</info><confidence>0</confidence><bndbox><xmin>43009.30078125</xmin><ymin>19007.3125</ymin><xmax>43192.88671875</xmax><ymax>19198.734375</ymax></bndbox><segmentation><points><x>43134.3046875</x><y>19007.3125</y></points><points><x>43100.88671875</x><y>19017.212890625</y></points><points><x>43076.546875</x><y>19025.876953125</y></points><points><x>43042.3046875</x><y>19050.62890625</y></points><points><x>43026.62890625</x><y>19078.26953125</y></points><points><x>43012.6015625</x><y>19105.91015625</y></points><points><x>43009.30078125</x><y>19141.802734375</y></points><points><x>43010.12890625</x><y>19164.080078125</y></points><points><x>43024.15234375</x><y>19172.330078125</y></points><points><x>43032.40625</x><y>19168.6171875</y></points><points><x>43047.66796875</x><y>19172.744140625</y></points><points><x>43072.0078125</x><y>19177.28125</y></points><points><x>43095.11328125</x><y>19184.70703125</y></points><points><x>43100.0625</x><y>19198.734375</y></points><points><x>43112.02734375</x><y>19197.908203125</y></points><points><x>43136.3671875</x><y>19188.83203125</y></points><points><x>43163.18359375</x><y>19187.18359375</y></points><points><x>43171.43359375</x><y>19183.056640625</y></points><points><x>43171.84765625</x><y>19162.017578125</y></points><points><x>43182.57421875</x><y>19142.21484375</y></points><points><x>43192.88671875</x><y>19122.82421875</y></points><points><x>43187.109375</x><y>19061.35546875</y></points><points><x>43179.2734375</x><y>19030.4140625</y></points><points><x>43172.671875</x><y>19013.912109375</y></points><points><x>43172.671875</x><y>19013.5</y></points></segmentation></object><object><name>LSIL</name><difficult>0</difficult><truncated>0</truncated><info>[{"confidence": "0"}, {"action": "CREATE", "cat": "LSIL", "time": "2020-07-23 14:39;39", "who": "admin", "typeOfanno": "PersonManul"}]</info><confidence>0</confidence><bndbox><xmin>35762.59765625</xmin><ymin>22057.861328125</ymin><xmax>36240.7421875</xmax><ymax>22302.9140625</ymax></bndbox><segmentation><points><x>35927.6171875</x><y>22130.8828125</y></points><points><x>35951.1328125</x><y>22120.568359375</y></points><points><x>35975.88671875</x><y>22099.115234375</y></points><points><x>36008.890625</x><y>22085.08984375</y></points><points><x>36037.76953125</x><y>22085.501953125</y></points><points><x>36064.99609375</x><y>22100.765625</y></points><points><x>36077.37109375</x><y>22098.291015625</y></points><points><x>36077.37109375</x><y>22098.291015625</y></points><points><x>36112.4375</x><y>22084.263671875</y></points><points><x>36141.73046875</x><y>22082.201171875</y></points><points><x>36163.18359375</x><y>22089.626953125</y></points><points><x>36187.9375</x><y>22106.541015625</y></points><points><x>36236.203125</x><y>22138.720703125</y></points><points><x>36240.7421875</x><y>22147.384765625</y></points><points><x>36232.078125</x><y>22183.6875</y></points><points><x>36172.671875</x><y>22228.244140625</y></points><points><x>36119.0390625</x><y>22258.771484375</y></points><points><x>36067.47265625</x><y>22262.8984375</y></points><points><x>36043.1328125</x><y>22246.396484375</y></points><points><x>36033.23046875</x><y>22251.7578125</y></points><points><x>36020.02734375</x><y>22262.484375</y></points><points><x>35991.1484375</x><y>22267.0234375</y></points><points><x>35991.1484375</x><y>22267.0234375</y></points><points><x>35958.14453125</x><y>22266.197265625</y></points><points><x>35940.40625</x><y>22258.771484375</y></points><points><x>35925.5546875</x><y>22248.044921875</y></points><points><x>35909.0546875</x><y>22255.05859375</y></points><points><x>35882.6484375</x><y>22276.51171875</y></points><points><x>35844.28125</x><y>22297.96484375</y></points><points><x>35823.65625</x><y>22302.9140625</y></points><points><x>35798.078125</x><y>22296.314453125</y></points><points><x>35779.92578125</x><y>22269.0859375</y></points><points><x>35772.9140625</x><y>22250.109375</y></points><points><x>35762.59765625</x><y>22249.6953125</y></points><points><x>35763.421875</x><y>22226.59375</y></points><points><x>35781.1640625</x><y>22194.001953125</y></points><points><x>35790.65234375</x><y>22166.361328125</y></points><points><x>35793.5390625</x><y>22136.24609375</y></points><points><x>35810.453125</x><y>22111.904296875</y></points><points><x>35820.35546875</x><y>22094.990234375</y></points><points><x>35846.34765625</x><y>22080.138671875</y></points><points><x>35870.6875</x><y>22062.3984375</y></points><points><x>35878.11328125</x><y>22057.861328125</y></points><points><x>35897.9140625</x><y>22084.263671875</y></points><points><x>35911.1171875</x><y>22112.31640625</y></points><points><x>35911.52734375</x><y>22112.31640625</y></points></segmentation></object><object><name>MET</name><difficult>0</difficult><truncated>0</truncated><info>[{"confidence": "0"}, {"action": "CREATE", "cat": "MET", "time": "2020-07-23 14:39;39", "who": "admin", "typeOfanno": "PersonManul"}]</info><confidence>0</confidence><bndbox><xmin>53811.0</xmin><ymin>28090.0</ymin><xmax>53981.484375</xmax><ymax>28232.12109375</ymax></bndbox><segmentation><points><x>53899.0</x><y>28090.0</y></points><points><x>53896.0</x><y>28093.0</y></points><points><x>53891.0</x><y>28097.0</y></points><points><x>53889.0</x><y>28105.0</y></points><points><x>53883.0</x><y>28112.0</y></points><points><x>53874.0</x><y>28119.0</y></points><points><x>53850.0</x><y>28119.0</y></points><points><x>53846.0</x><y>28115.0</y></points><points><x>53822.65234375</x><y>28109.595703125</y></points><points><x>53811.0</x><y>28136.0</y></points><points><x>53819.0</x><y>28142.0</y></points><points><x>53823.0</x><y>28163.0</y></points><points><x>53830.0</x><y>28174.0</y></points><points><x>53853.0</x><y>28183.0</y></points><points><x>53858.0</x><y>28184.0</y></points><points><x>53863.0</x><y>28188.0</y></points><points><x>53891.0</x><y>28200.0</y></points><points><x>53896.0</x><y>28199.0</y></points><points><x>53906.0</x><y>28189.0</y></points><points><x>53905.0</x><y>28214.0</y></points><points><x>53913.828125</x><y>28227.583984375</y></points><points><x>53934.8671875</x><y>28232.12109375</y></points><points><x>53948.0703125</x><y>28220.5703125</y></points><points><x>53940.0</x><y>28198.0</y></points><points><x>53945.0</x><y>28197.0</y></points><points><x>53953.0</x><y>28196.0</y></points><points><x>53969.0</x><y>28188.0</y></points><points><x>53977.0</x><y>28155.0</y></points><points><x>53972.0</x><y>28148.0</y></points><points><x>53968.0</x><y>28142.0</y></points><points><x>53972.0</x><y>28139.0</y></points><points><x>53981.484375</x><y>28125.271484375</y></points><points><x>53980.0</x><y>28111.0</y></points><points><x>53976.0</x><y>28107.0</y></points><points><x>53970.0</x><y>28107.0</y></points><points><x>53951.0</x><y>28105.0</y></points><points><x>53946.0</x><y>28109.0</y></points><points><x>53943.0</x><y>28113.0</y></points><points><x>53938.0</x><y>28112.0</y></points><points><x>53933.0</x><y>28104.0</y></points><points><x>53927.0</x><y>28098.0</y></points></segmentation></object><object><name>LSIL</name><difficult>0</difficult><truncated>0</truncated><info>[{"confidence": "0"}, {"action": "CREATE", "cat": "LSIL", "time": "2020-07-23 14:39;39", "who": "admin", "typeOfanno": "PersonManul"}]</info><confidence>0</confidence><bndbox><xmin>47755.55078125</xmin><ymin>17887.57421875</ymin><xmax>47919.74609375</xmax><ymax>18110.349609375</ymax></bndbox><segmentation><points><x>47831.046875</x><y>17893.76171875</y></points><points><x>47850.4375</x><y>17907.376953125</y></points><points><x>47859.51171875</x><y>17928.416015625</y></points><points><x>47870.23828125</x><y>17945.744140625</y></points><points><x>47896.23046875</x><y>17960.181640625</y></points><points><x>47909.43359375</x><y>17972.970703125</y></points><points><x>47919.74609375</x><y>18000.19921875</y></points><points><x>47913.96875</x><y>18026.603515625</y></points><points><x>47905.71875</x><y>18062.494140625</y></points><points><x>47885.91796875</x><y>18095.0859375</y></points><points><x>47860.75</x><y>18110.349609375</y></points><points><x>47852.0859375</x><y>18101.2734375</y></points><points><x>47838.88671875</x><y>18091.373046875</y></points><points><x>47803.8203125</x><y>18041.455078125</y></points><points><x>47805.8828125</x><y>18013.400390625</y></points><points><x>47781.12890625</x><y>17973.796875</y></points><points><x>47755.55078125</x><y>17950.28125</y></points><points><x>47760.5</x><y>17931.3046875</y></points><points><x>47769.1640625</x><y>17923.87890625</y></points><points><x>47756.7890625</x><y>17910.263671875</y></points><points><x>47759.265625</x><y>17887.57421875</y></points><points><x>47770.81640625</x><y>17890.048828125</y></points><points><x>47770.81640625</x><y>17890.048828125</y></points><points><x>47790.6171875</x><y>17900.775390625</y></points><points><x>47802.99609375</x><y>17900.36328125</y></points><points><x>47810.0078125</x><y>17894.587890625</y></points><points><x>47810.421875</x><y>17894.587890625</y></points></segmentation></object><object><name>EC</name><difficult>0</difficult><truncated>0</truncated><info>[{"confidence": "0"}, {"action": "CREATE", "cat": "EC", "time": "2020-07-23 14:39;39", "who": "admin", "typeOfanno": "PersonManul"}]</info><confidence>0</confidence><bndbox><xmin>17988.56640625</xmin><ymin>22290.6796875</ymin><xmax>18080.50390625</xmax><ymax>22352.28125</ymax></bndbox><segmentation><points><x>18041.79296875</x><y>22319.154296875</y></points><points><x>18036.396484375</x><y>22309.291015625</y></points><points><x>18044.3984375</x><y>22298.681640625</y></points><points><x>18061.70703125</x><y>22290.6796875</y></points><points><x>18078.271484375</x><y>22292.541015625</y></points><points><x>18080.50390625</x><y>22297.751953125</y></points><points><x>18080.50390625</x><y>22297.751953125</y></points><points><x>18072.12890625</x><y>22315.6171875</y></points><points><x>18060.21875</x><y>22323.9921875</y></points><points><x>18049.982421875</x><y>22327.34375</y></points><points><x>18039.375</x><y>22343.720703125</y></points><points><x>18020.576171875</x><y>22352.28125</y></points><points><x>18020.390625</x><y>22352.28125</y></points><points><x>18002.15234375</x><y>22348.373046875</y></points><points><x>17988.56640625</x><y>22340.18359375</y></points><points><x>17993.21875</x><y>22324.55078125</y></points><points><x>18008.107421875</x><y>22316.17578125</y></points><points><x>18022.4375</x><y>22314.873046875</y></points><points><x>18033.60546875</x><y>22315.6171875</y></points><points><x>18033.60546875</x><y>22315.6171875</y></points></segmentation></object><object><name>ASC_US</name><difficult>0</difficult><truncated>0</truncated><info>[{"confidence": "0"}, {"action": "CREATE", "cat": "ASC_US", "time": "2020-07-23 14:39;39", "who": "admin", "typeOfanno": "PersonManul"}]</info><confidence>0</confidence><bndbox><xmin>19142.74609375</xmin><ymin>20262.4375</ymin><xmax>19316.7578125</xmax><ymax>20419.326171875</ymax></bndbox><segmentation><points><x>19277.48828125</x><y>20273.232421875</y></points><points><x>19302.240234375</x><y>20277.884765625</y></points><points><x>19313.96484375</x><y>20290.353515625</y></points><points><x>19316.7578125</x><y>20305.986328125</y></points><points><x>19311.91796875</x><y>20323.294921875</y></points><points><x>19305.033203125</x><y>20348.791015625</y></points><points><x>19298.705078125</x><y>20370.380859375</y></points><points><x>19285.677734375</x><y>20387.6875</y></points><points><x>19275.255859375</x><y>20404.06640625</y></points><points><x>19258.876953125</x><y>20414.115234375</y></points><points><x>19230.03125</x><y>20419.326171875</y></points><points><x>19200.998046875</x><y>20411.32421875</y></points><points><x>19171.03515625</x><y>20387.12890625</y></points><points><x>19163.21875</x><y>20364.982421875</y></points><points><x>19148.701171875</x><y>20349.349609375</y></points><points><x>19154.28515625</x><y>20339.671875</y></points><points><x>19155.21484375</x><y>20332.599609375</y></points><points><x>19142.74609375</x><y>20328.505859375</y></points><points><x>19146.095703125</x><y>20311.384765625</y></points><points><x>19159.123046875</x><y>20304.125</y></points><points><x>19174.5703125</x><y>20304.68359375</y></points><points><x>19180.712890625</x><y>20313.244140625</y></points><points><x>19189.2734375</x><y>20305.427734375</y></points><points><x>19196.904296875</x><y>20290.16796875</y></points><points><x>19202.30078125</x><y>20283.654296875</y></points><points><x>19218.119140625</x><y>20278.62890625</y></points><points><x>19230.03125</x><y>20267.833984375</y></points><points><x>19251.8046875</x><y>20262.4375</y></points><points><x>19265.205078125</x><y>20266.345703125</y></points><points><x>19265.205078125</x><y>20266.345703125</y></points></segmentation></object><object><name>LSIL</name><difficult>0</difficult><truncated>0</truncated><info>[{"confidence": "0"}, {"action": "CREATE", "cat": "LSIL", "time": "2020-07-23 14:39;39", "who": "admin", "typeOfanno": "PersonManul"}]</info><confidence>0</confidence><bndbox><xmin>7293.0</xmin><ymin>37821.0</ymin><xmax>7577.25439453125</xmax><ymax>38011.0</ymax></bndbox><segmentation><points><x>7415.0</x><y>37821.0</y></points><points><x>7400.0</x><y>37823.0</y></points><points><x>7393.0</x><y>37824.0</y></points><points><x>7387.0</x><y>37825.0</y></points><points><x>7381.0</x><y>37826.0</y></points><points><x>7373.0</x><y>37828.0</y></points><points><x>7368.0</x><y>37832.0</y></points><points><x>7364.0</x><y>37832.0</y></points><points><x>7336.0</x><y>37849.0</y></points><points><x>7332.0</x><y>37849.0</y></points><points><x>7329.0</x><y>37852.0</y></points><points><x>7325.0</x><y>37852.0</y></points><points><x>7319.0</x><y>37856.0</y></points><points><x>7304.0</x><y>37864.0</y></points><points><x>7300.0</x><y>37867.0</y></points><points><x>7296.0</x><y>37872.0</y></points><points><x>7293.0</x><y>37906.0</y></points><points><x>7295.0</x><y>37914.0</y></points><points><x>7299.0</x><y>37921.0</y></points><points><x>7304.0</x><y>37928.0</y></points><points><x>7325.0</x><y>37948.0</y></points><points><x>7330.0</x><y>37954.0</y></points><points><x>7331.0</x><y>37965.0</y></points><points><x>7338.0</x><y>37973.0</y></points><points><x>7342.0</x><y>37976.0</y></points><points><x>7347.0</x><y>37980.0</y></points><points><x>7371.0</x><y>38004.0</y></points><points><x>7431.0</x><y>38011.0</y></points><points><x>7440.0</x><y>38003.0</y></points><points><x>7445.0</x><y>37997.0</y></points><points><x>7450.0</x><y>37991.0</y></points><points><x>7458.0</x><y>37981.0</y></points><points><x>7472.0</x><y>37978.0</y></points><points><x>7487.0</x><y>37982.0</y></points><points><x>7493.0</x><y>37980.0</y></points><points><x>7504.0</x><y>37978.0</y></points><points><x>7509.0</x><y>37977.0</y></points><points><x>7545.943359375</x><y>37973.16015625</y></points><points><x>7562.29150390625</x><y>37968.171875</y></points><points><x>7577.25439453125</x><y>37867.30859375</y></points><points><x>7551.76220703125</x><y>37853.1796875</y></points><points><x>7521.83642578125</x><y>37847.359375</y></points><points><x>7500.50048828125</x><y>37831.01171875</y></points><points><x>7480.27294921875</x><y>37838.76953125</y></points><points><x>7443.0</x><y>37823.0</y></points><points><x>7429.0</x><y>37822.0</y></points></segmentation></object><object><name>LSIL</name><difficult>0</difficult><truncated>0</truncated><info>[{"confidence": "0"}, {"action": "CREATE", "cat": "LSIL", "time": "2020-07-23 14:39;39", "who": "admin", "typeOfanno": "PersonManul"}]</info><confidence>0</confidence><bndbox><xmin>27704.025390625</xmin><ymin>36929.2421875</ymin><xmax>27877.482421875</xmax><ymax>37093.83203125</ymax></bndbox><segmentation><points><x>27845.6171875</x><y>36932.56640625</y></points><points><x>27855.0390625</x><y>36951.6875</y></points><points><x>27863.3515625</x><y>36978.28515625</y></points><points><x>27861.134765625</x><y>36984.9375</y></points><points><x>27869.447265625</x><y>36994.08203125</y></points><points><x>27875.265625</x><y>37005.71875</y></points><points><x>27877.482421875</x><y>37017.6328125</y></points><points><x>27870.001953125</x><y>37032.04296875</y></points><points><x>27870.001953125</x><y>37032.04296875</y></points><points><x>27866.67578125</x><y>37050.05078125</y></points><points><x>27853.9296875</x><y>37063.3515625</y></points><points><x>27835.087890625</x><y>37088.2890625</y></points><points><x>27824.55859375</x><y>37093.83203125</y></points><points><x>27791.03125</x><y>37087.73828125</y></points><points><x>27779.947265625</x><y>37091.33984375</y></points><points><x>27761.66015625</x><y>37083.58203125</y></points><points><x>27753.34765625</x><y>37075.54296875</y></points><points><x>27728.130859375</x><y>37071.94140625</y></points><points><x>27719.541015625</x><y>37054.76171875</y></points><points><x>27705.1328125</x><y>37039.80078125</y></points><points><x>27705.1328125</x><y>37039.5234375</y></points><points><x>27704.025390625</x><y>37004.33203125</y></points><points><x>27719.541015625</x><y>36982.99609375</y></points><points><x>27744.7578125</x><y>36956.12109375</y></points><points><x>27777.17578125</x><y>36943.09765625</y></points><points><x>27805.994140625</x><y>36929.2421875</y></points><points><x>27806.271484375</x><y>36929.2421875</y></points></segmentation></object><object><name>NILM</name><difficult>0</difficult><truncated>0</truncated><info>[{"confidence": "0"}, {"action": "CREATE", "cat": "NILM", "time": "2020-07-23 14:39;39", "who": "admin", "typeOfanno": "PersonManul"}]</info><confidence>0</confidence><bndbox><xmin>37681.8203125</xmin><ymin>3591.003173828125</ymin><xmax>37769.10546875</xmax><ymax>3694.91162109375</ymax></bndbox><segmentation><points><x>37717.84375</x><y>3596.822021484375</y></points><points><x>37722.5546875</x><y>3602.91796875</y></points><points><x>37731.421875</x><y>3609.568115234375</y></points><points><x>37751.09375</x><y>3612.06201171875</y></points><points><x>37753.3125</x><y>3621.48291015625</y></points><points><x>37756.9140625</x><y>3625.3623046875</y></points><points><x>37753.3125</x><y>3639.216796875</y></points><points><x>37753.3125</x><y>3639.493896484375</y></points><points><x>37765.50390625</x><y>3647.806396484375</y></points><points><x>37765.50390625</x><y>3648.08349609375</y></points><points><x>37769.10546875</x><y>3667.479736328125</y></points><points><x>37768.2734375</x><y>3686.59912109375</y></points><points><x>37760.23828125</x><y>3692.140869140625</y></points><points><x>37748.046875</x><y>3694.91162109375</y></points><points><x>37736.9609375</x><y>3692.140869140625</y></points><points><x>37727.265625</x><y>3682.996826171875</y></points><points><x>37710.91796875</x><y>3686.59912109375</y></points><points><x>37703.15625</x><y>3686.59912109375</y></points><points><x>37703.15625</x><y>3686.59912109375</y></points><points><x>37693.4609375</x><y>3673.57568359375</y></points><points><x>37689.58203125</x><y>3663.877685546875</y></points><points><x>37682.9296875</x><y>3642.81884765625</y></points><points><x>37682.09765625</x><y>3623.1455078125</y></points><points><x>37681.8203125</x><y>3609.568115234375</y></points><points><x>37688.47265625</x><y>3597.09912109375</y></points><points><x>37694.29296875</x><y>3595.4365234375</y></points><points><x>37702.05078125</x><y>3591.003173828125</y></points><points><x>37712.0234375</x><y>3595.159423828125</y></points><points><x>37712.0234375</x><y>3595.159423828125</y></points></segmentation></object><object><name>ASC_US</name><difficult>0</difficult><truncated>0</truncated><info>[{"confidence": "0"}, {"action": "CREATE", "cat": "ASC_US", "time": "2020-07-23 14:39;39", "who": "admin", "typeOfanno": "PersonManul"}]</info><confidence>0</confidence><bndbox><xmin>31222.232421875</xmin><ymin>41455.56640625</ymin><xmax>31520.505859375</xmax><ymax>41710.93359375</ymax></bndbox><segmentation><points><x>31272.564453125</x><y>41455.56640625</y></points><points><x>31283.703125</x><y>41471.2421875</y></points><points><x>31275.451171875</x><y>41497.234375</y></points><points><x>31255.650390625</x><y>41521.16015625</y></points><points><x>31230.484375</x><y>41522.3984375</y></points><points><x>31222.646484375</x><y>41541.375</y></points><points><x>31222.646484375</x><y>41541.7890625</y></points><points><x>31222.232421875</x><y>41543.8515625</y></points><points><x>31225.12109375</x><y>41574.79296875</y></points><points><x>31234.609375</x><y>41600.78125</y></points><points><x>31244.51171875</x><y>41608.20703125</y></points><points><x>31249.875</x><y>41626.359375</y></points><points><x>31249.875</x><y>41626.7734375</y></points><points><x>31260.599609375</x><y>41642.44921875</y></points><points><x>31260.599609375</x><y>41642.44921875</y></points><points><x>31261.837890625</x><y>41644.51171875</y></points><points><x>31299.37890625</x><y>41661.83984375</y></points><points><x>31334.033203125</x><y>41681.23046875</y></points><points><x>31334.447265625</x><y>41681.23046875</y></points><points><x>31335.68359375</x><y>41683.29296875</y></points><points><x>31374.05078125</x><y>41710.93359375</y></points><points><x>31419.84375</x><y>41710.93359375</y></points><points><x>31447.484375</x><y>41699.3828125</y></points><points><x>31464.3984375</x><y>41678.75390625</y></points><points><x>31471.412109375</x><y>41658.5390625</y></points><points><x>31501.115234375</x><y>41651.52734375</y></points><points><x>31520.505859375</x><y>41632.13671875</y></points><points><x>31520.09375</x><y>41632.13671875</y></points><points><x>31518.443359375</x><y>41629.66015625</y></points><points><x>31509.3671875</x><y>41602.84375</y></points><points><x>31509.3671875</x><y>41602.84375</y></points><points><x>31509.3671875</x><y>41600.37109375</y></points><points><x>31506.478515625</x><y>41575.203125</y></points><points><x>31495.751953125</x><y>41555.8125</y></points><points><x>31464.8125</x><y>41541.7890625</y></points><points><x>31424.3828125</x><y>41519.09765625</y></points><points><x>31411.1796875</x><y>41502.18359375</y></points><points><x>31389.314453125</x><y>41498.05859375</y></points><points><x>31377.3515625</x><y>41488.5703125</y></points><points><x>31341.458984375</x><y>41480.31640625</y></points><points><x>31314.64453125</x><y>41463.40234375</y></points><points><x>31298.142578125</x><y>41458.8671875</y></points><points><x>31297.73046875</x><y>41458.8671875</y></points></segmentation></object><object><name>LSIL</name><difficult>0</difficult><truncated>0</truncated><info>[{"confidence": "0"}, {"action": "CREATE", "cat": "LSIL", "time": "2020-07-23 14:39;39", "who": "admin", "typeOfanno": "PersonManul"}]</info><confidence>0</confidence><bndbox><xmin>30077.24609375</xmin><ymin>41063.42578125</ymin><xmax>30333.02734375</xmax><ymax>41275.4765625</ymax></bndbox><segmentation><points><x>30237.728515625</x><y>41063.42578125</y></points><points><x>30199.361328125</x><y>41082.40625</y></points><points><x>30164.294921875</x><y>41107.5703125</y></points><points><x>30137.890625</x><y>41128.609375</y></points><points><x>30098.287109375</x><y>41134.38671875</y></points><points><x>30080.546875</x><y>41135.625</y></points><points><x>30077.24609375</x><y>41152.94921875</y></points><points><x>30105.712890625</x><y>41174.81640625</y></points><points><x>30128.814453125</x><y>41197.50390625</y></points><points><x>30141.603515625</x><y>41220.1953125</y></points><points><x>30149.03125</x><y>41227.2109375</y></points><points><x>30169.24609375</x><y>41225.1484375</y></points><points><x>30169.658203125</x><y>41225.1484375</y></points><points><x>30171.30859375</x><y>41227.62109375</y></points><points><x>30180.796875</x><y>41243.296875</y></points><points><x>30180.796875</x><y>41243.296875</y></points><points><x>30182.859375</x><y>41246.1875</y></points><points><x>30221.2265625</x><y>41267.640625</y></points><points><x>30246.392578125</x><y>41275.4765625</y></points><points><x>30246.392578125</x><y>41275.4765625</y></points><points><x>30262.068359375</x><y>41237.5234375</y></points><points><x>30282.6953125</x><y>41197.91796875</y></points><points><x>30303.32421875</x><y>41171.9296875</y></points><points><x>30331.376953125</x><y>41138.51171875</y></points><points><x>30333.02734375</x><y>41102.62109375</y></points><points><x>30319.412109375</x><y>41095.1953125</y></points><points><x>30293.009765625</x><y>41089.00390625</y></points><points><x>30256.29296875</x><y>41065.078125</y></points><points><x>30256.29296875</x><y>41065.078125</y></points></segmentation></object><object><name>NILM</name><difficult>0</difficult><truncated>0</truncated><info>[{"confidence": "0"}, {"action": "CREATE", "cat": "NILM", "time": "2020-07-23 14:39;39", "who": "admin", "typeOfanno": "PersonManul"}]</info><confidence>0</confidence><bndbox><xmin>23694.79296875</xmin><ymin>50661.4765625</ymin><xmax>23790.943359375</xmax><ymax>50777.30078125</ymax></bndbox><segmentation><points><x>23694.79296875</x><y>50664.5234375</y></points><points><x>23699.78125</x><y>50676.16015625</y></points><points><x>23704.767578125</x><y>50693.33984375</y></points><points><x>23709.201171875</x><y>50713.015625</y></points><points><x>23718.068359375</x><y>50720.49609375</y></points><points><x>23720.5625</x><y>50716.89453125</y></points><points><x>23736.91015625</x><y>50734.07421875</y></points><points><x>23752.705078125</x><y>50745.7109375</y></points><points><x>23760.185546875</x><y>50756.79296875</y></points><points><x>23765.173828125</x><y>50771.7578125</y></points><points><x>23779.859375</x><y>50777.30078125</y></points><points><x>23790.943359375</x><y>50773.6953125</y></points><points><x>23783.185546875</x><y>50757.0703125</y></points><points><x>23777.365234375</x><y>50742.94140625</y></points><points><x>23777.087890625</x><y>50735.734375</y></points><points><x>23782.076171875</x><y>50729.36328125</y></points><points><x>23781.24609375</x><y>50711.90625</y></points><points><x>23772.65625</x><y>50702.76171875</y></points><points><x>23759.35546875</x><y>50694.7265625</y></points><points><x>23752.705078125</x><y>50689.18359375</y></points><points><x>23751.3203125</x><y>50694.7265625</y></points><points><x>23738.57421875</x><y>50686.96875</y></points><points><x>23722.224609375</x><y>50673.9453125</y></points><points><x>23708.92578125</x><y>50661.4765625</y></points><points><x>23709.201171875</x><y>50661.4765625</y></points></segmentation></object><object><name>NILM</name><difficult>0</difficult><truncated>0</truncated><info>[{"confidence": "0"}, {"action": "CREATE", "cat": "NILM", "time": "2020-07-23 14:39;39", "who": "admin", "typeOfanno": "PersonManul"}]</info><confidence>0</confidence><bndbox><xmin>20507.0</xmin><ymin>47373.0</ymin><xmax>20813.525390625</xmax><ymax>47700.0</ymax></bndbox><segmentation><points><x>20535.0</x><y>47373.0</y></points><points><x>20535.0</x><y>47381.0</y></points><points><x>20531.0</x><y>47391.0</y></points><points><x>20517.0</x><y>47391.0</y></points><points><x>20510.0</x><y>47398.0</y></points><points><x>20507.0</x><y>47413.0</y></points><points><x>20516.0</x><y>47425.0</y></points><points><x>20522.0</x><y>47429.0</y></points><points><x>20531.0</x><y>47437.0</y></points><points><x>20546.0</x><y>47438.0</y></points><points><x>20547.0</x><y>47446.0</y></points><points><x>20537.0</x><y>47447.0</y></points><points><x>20532.0</x><y>47448.0</y></points><points><x>20527.0</x><y>47463.0</y></points><points><x>20526.0</x><y>47480.0</y></points><points><x>20521.0</x><y>47486.0</y></points><points><x>20520.0</x><y>47499.0</y></points><points><x>20524.0</x><y>47504.0</y></points><points><x>20528.0</x><y>47507.0</y></points><points><x>20522.0</x><y>47508.0</y></points><points><x>20507.0</x><y>47505.0</y></points><points><x>20507.0</x><y>47538.0</y></points><points><x>20528.0</x><y>47544.0</y></points><points><x>20528.0</x><y>47540.0</y></points><points><x>20529.0</x><y>47531.0</y></points><points><x>20532.0</x><y>47528.0</y></points><points><x>20546.0</x><y>47529.0</y></points><points><x>20550.0</x><y>47534.0</y></points><points><x>20554.0</x><y>47537.0</y></points><points><x>20554.0</x><y>47541.0</y></points><points><x>20557.0</x><y>47544.0</y></points><points><x>20564.0</x><y>47544.0</y></points><points><x>20551.0</x><y>47558.0</y></points><points><x>20546.0</x><y>47563.0</y></points><points><x>20546.0</x><y>47571.0</y></points><points><x>20543.0</x><y>47574.0</y></points><points><x>20543.0</x><y>47587.0</y></points><points><x>20568.0</x><y>47594.0</y></points><points><x>20571.0</x><y>47591.0</y></points><points><x>20572.0</x><y>47602.0</y></points><points><x>20571.0</x><y>47624.0</y></points><points><x>20564.0</x><y>47618.0</y></points><points><x>20545.0</x><y>47614.0</y></points><points><x>20536.361328125</x><y>47623.22265625</y></points><points><x>20536.361328125</x><y>47632.87890625</y></points><points><x>20536.638671875</x><y>47635.92578125</y></points><points><x>20534.69921875</x><y>47641.19140625</y></points><points><x>20530.818359375</x><y>47643.9609375</y></points><points><x>20537.46875</x><y>47642.8515625</y></points><points><x>20542.1796875</x><y>47650.05859375</y></points><points><x>20553.0</x><y>47649.0</y></points><points><x>20558.0</x><y>47653.0</y></points><points><x>20551.0</x><y>47658.0</y></points><points><x>20547.0</x><y>47668.0</y></points><points><x>20530.0</x><y>47669.0</y></points><points><x>20526.0</x><y>47673.0</y></points><points><x>20521.0</x><y>47677.0</y></points><points><x>20521.0</x><y>47690.0</y></points><points><x>20525.0</x><y>47696.0</y></points><points><x>20529.0</x><y>47696.0</y></points><points><x>20533.0</x><y>47700.0</y></points><points><x>20555.0</x><y>47700.0</y></points><points><x>20570.0</x><y>47692.0</y></points><points><x>20588.0</x><y>47678.0</y></points><points><x>20608.0</x><y>47683.0</y></points><points><x>20620.0</x><y>47676.0</y></points><points><x>20625.0</x><y>47673.0</y></points><points><x>20632.0</x><y>47668.0</y></points><points><x>20652.0</x><y>47668.0</y></points><points><x>20662.0</x><y>47660.0</y></points><points><x>20664.0</x><y>47655.0</y></points><points><x>20668.0</x><y>47651.0</y></points><points><x>20689.0</x><y>47649.0</y></points><points><x>20694.0</x><y>47631.0</y></points><points><x>20689.0</x><y>47625.0</y></points><points><x>20700.0</x><y>47623.0</y></points><points><x>20706.0</x><y>47618.0</y></points><points><x>20708.0</x><y>47594.0</y></points><points><x>20713.0</x><y>47603.0</y></points><points><x>20732.0</x><y>47606.0</y></points><points><x>20740.0</x><y>47601.0</y></points><points><x>20744.0</x><y>47601.0</y></points><points><x>20747.0</x><y>47604.0</y></points><points><x>20770.0</x><y>47608.0</y></points><points><x>20772.0</x><y>47591.0</y></points><points><x>20771.0</x><y>47579.0</y></points><points><x>20771.0</x><y>47563.0</y></points><points><x>20766.0</x><y>47557.0</y></points><points><x>20750.0</x><y>47539.0</y></points><points><x>20750.0</x><y>47527.0</y></points><points><x>20757.0</x><y>47523.0</y></points><points><x>20759.0</x><y>47539.0</y></points><points><x>20782.0</x><y>47548.0</y></points><points><x>20783.0</x><y>47553.0</y></points><points><x>20781.0</x><y>47567.0</y></points><points><x>20800.125</x><y>47582.078125</y></points><points><x>20813.525390625</x><y>47574.44921875</y></points><points><x>20811.478515625</x><y>47547.4609375</y></points><points><x>20791.0</x><y>47539.0</y></points><points><x>20795.0</x><y>47531.0</y></points><points><x>20796.0</x><y>47516.0</y></points><points><x>20798.0</x><y>47494.0</y></points><points><x>20790.0</x><y>47484.0</y></points><points><x>20788.0</x><y>47477.0</y></points><points><x>20804.0</x><y>47478.0</y></points><points><x>20804.0</x><y>47373.0</y></points><points><x>20766.0</x><y>47373.0</y></points><points><x>20766.0</x><y>47378.0</y></points><points><x>20757.0</x><y>47378.0</y></points><points><x>20736.0</x><y>47375.0</y></points><points><x>20731.0</x><y>47381.0</y></points><points><x>20731.0</x><y>47397.0</y></points><points><x>20724.0</x><y>47405.0</y></points><points><x>20708.0</x><y>47403.0</y></points><points><x>20695.0</x><y>47414.0</y></points><points><x>20687.0</x><y>47416.0</y></points><points><x>20667.0</x><y>47414.0</y></points><points><x>20659.0</x><y>47413.0</y></points><points><x>20646.0</x><y>47412.0</y></points><points><x>20641.0</x><y>47408.0</y></points><points><x>20626.0</x><y>47406.0</y></points><points><x>20609.0</x><y>47406.0</y></points><points><x>20609.0</x><y>47418.0</y></points><points><x>20614.0</x><y>47419.0</y></points><points><x>20609.0</x><y>47431.0</y></points><points><x>20605.0</x><y>47431.0</y></points><points><x>20599.0</x><y>47447.0</y></points><points><x>20605.0</x><y>47448.0</y></points><points><x>20611.0</x><y>47453.0</y></points><points><x>20624.0</x><y>47465.0</y></points><points><x>20614.0</x><y>47479.0</y></points><points><x>20608.0</x><y>47474.0</y></points><points><x>20599.0</x><y>47456.0</y></points><points><x>20594.0</x><y>47451.0</y></points><points><x>20583.0</x><y>47451.0</y></points><points><x>20581.0</x><y>47443.0</y></points><points><x>20583.0</x><y>47437.0</y></points><points><x>20583.0</x><y>47422.0</y></points><points><x>20578.0</x><y>47402.0</y></points><points><x>20598.0</x><y>47400.0</y></points><points><x>20603.0</x><y>47396.0</y></points><points><x>20613.0</x><y>47389.0</y></points><points><x>20613.0</x><y>47376.0</y></points></segmentation></object><object><name>NILM</name><difficult>0</difficult><truncated>0</truncated><info>[{"confidence": "0"}, {"action": "CREATE", "cat": "NILM", "time": "2020-07-23 14:39;39", "who": "admin", "typeOfanno": "PersonManul"}]</info><confidence>0</confidence><bndbox><xmin>48526.83203125</xmin><ymin>12938.6689453125</ymin><xmax>48672.02734375</xmax><ymax>13047.841796875</ymax></bndbox><segmentation><points><x>48665.9296875</x><y>12939.5</y></points><points><x>48666.76171875</x><y>12947.2587890625</y></points><points><x>48667.31640625</x><y>12952.7998046875</y></points><points><x>48672.02734375</x><y>12962.2216796875</y></points><points><x>48668.703125</x><y>12977.73828125</y></points><points><x>48647.3671875</x><y>13006.0009765625</y></points><points><x>48625.4765625</x><y>13030.3857421875</y></points><points><x>48600.26171875</x><y>13038.4208984375</y></points><points><x>48562.8515625</x><y>13046.4560546875</y></points><points><x>48540.1328125</x><y>13047.841796875</y></points><points><x>48526.83203125</x><y>13031.7705078125</y></points><points><x>48527.109375</x><y>13015.69921875</y></points><points><x>48546.78125</x><y>12998.2431640625</y></points><points><x>48562.30078125</x><y>12985.2197265625</y></points><points><x>48579.48046875</x><y>12980.5087890625</y></points><points><x>48603.03125</x><y>12974.6904296875</y></points><points><x>48629.35546875</x><y>12962.2216796875</y></points><points><x>48640.16015625</x><y>12957.2333984375</y></points><points><x>48652.07421875</x><y>12943.37890625</y></points><points><x>48659.00390625</x><y>12938.6689453125</y></points><points><x>48659.00390625</x><y>12938.6689453125</y></points></segmentation></object><object><name>NILM</name><difficult>0</difficult><truncated>0</truncated><info>[{"confidence": "0"}, {"action": "CREATE", "cat": "NILM", "time": "2020-07-23 14:39;39", "who": "admin", "typeOfanno": "PersonManul"}]</info><confidence>0</confidence><bndbox><xmin>15945.0</xmin><ymin>6796.0</ymin><xmax>16226.0</xmax><ymax>7286.68896484375</ymax></bndbox><segmentation><points><x>16147.0</x><y>6796.0</y></points><points><x>16147.0</x><y>6813.0</y></points><points><x>16152.0</x><y>6819.0</y></points><points><x>16157.0</x><y>6833.0</y></points><points><x>16152.0</x><y>6838.0</y></points><points><x>16145.0</x><y>6829.0</y></points><points><x>16139.0</x><y>6821.0</y></points><points><x>16134.0</x><y>6818.0</y></points><points><x>16123.0</x><y>6811.0</y></points><points><x>16094.0</x><y>6809.0</y></points><points><x>16086.0</x><y>6810.0</y></points><points><x>16078.0</x><y>6820.0</y></points><points><x>16072.0</x><y>6826.0</y></points><points><x>16068.0</x><y>6829.0</y></points><points><x>16064.0</x><y>6832.0</y></points><points><x>16060.0</x><y>6835.0</y></points><points><x>16055.0</x><y>6835.0</y></points><points><x>16042.0</x><y>6851.0</y></points><points><x>16033.0</x><y>6851.0</y></points><points><x>16026.0</x><y>6855.0</y></points><points><x>16025.0</x><y>6847.0</y></points><points><x>16022.0</x><y>6844.0</y></points><points><x>16007.0</x><y>6844.0</y></points><points><x>16000.0</x><y>6848.0</y></points><points><x>15997.0</x><y>6852.0</y></points><points><x>15993.0</x><y>6855.0</y></points><points><x>15993.0</x><y>6871.0</y></points><points><x>16003.0</x><y>6876.0</y></points><points><x>16012.0</x><y>6877.0</y></points><points><x>16005.0</x><y>6885.0</y></points><points><x>15998.0</x><y>6891.0</y></points><points><x>15990.0</x><y>6889.0</y></points><points><x>15983.0</x><y>6882.0</y></points><points><x>15962.0</x><y>6881.0</y></points><points><x>15951.0</x><y>6890.0</y></points><points><x>15945.0</x><y>7116.0</y></points><points><x>15950.0</x><y>7118.0</y></points><points><x>15946.0</x><y>7120.0</y></points><points><x>15945.0</x><y>7134.0</y></points><points><x>15958.0</x><y>7135.0</y></points><points><x>15967.0</x><y>7159.0</y></points><points><x>15978.0</x><y>7172.0</y></points><points><x>15984.0</x><y>7179.0</y></points><points><x>15986.0</x><y>7190.0</y></points><points><x>15987.0</x><y>7217.0</y></points><points><x>15988.0</x><y>7231.0</y></points><points><x>15991.0</x><y>7234.0</y></points><points><x>15996.0</x><y>7238.0</y></points><points><x>16003.0</x><y>7241.0</y></points><points><x>16018.0</x><y>7243.0</y></points><points><x>16022.0</x><y>7247.0</y></points><points><x>16021.0</x><y>7271.0</y></points><points><x>16025.0</x><y>7276.0</y></points><points><x>16029.751953125</x><y>7285.68896484375</y></points><points><x>16048.001953125</x><y>7286.68896484375</y></points><points><x>16059.0</x><y>7278.0</y></points><points><x>16062.0</x><y>7262.0</y></points><points><x>16058.0</x><y>7256.0</y></points><points><x>16063.0</x><y>7249.0</y></points><points><x>16066.0</x><y>7245.0</y></points><points><x>16077.0</x><y>7241.0</y></points><points><x>16083.0</x><y>7237.0</y></points><points><x>16110.0</x><y>7238.0</y></points><points><x>16112.0</x><y>7223.0</y></points><points><x>16104.0</x><y>7215.0</y></points><points><x>16117.0</x><y>7208.0</y></points><points><x>16129.0</x><y>7207.0</y></points><points><x>16145.0</x><y>7210.0</y></points><points><x>16154.0</x><y>7210.0</y></points><points><x>16157.0</x><y>7213.0</y></points><points><x>16173.0</x><y>7213.0</y></points><points><x>16177.0</x><y>7233.0</y></points><points><x>16178.0</x><y>7241.0</y></points><points><x>16181.0</x><y>7244.0</y></points><points><x>16184.0</x><y>7250.0</y></points><points><x>16185.0</x><y>7264.0</y></points><points><x>16186.0</x><y>7271.0</y></points><points><x>16188.0</x><y>7279.0</y></points><points><x>16216.0</x><y>7283.0</y></points><points><x>16216.0</x><y>7264.0</y></points><points><x>16208.0</x><y>7248.0</y></points><points><x>16205.0</x><y>7232.0</y></points><points><x>16199.0</x><y>7214.0</y></points><points><x>16196.0</x><y>7211.0</y></points><points><x>16185.0</x><y>7211.0</y></points><points><x>16189.0</x><y>7205.0</y></points><points><x>16192.0</x><y>7201.0</y></points><points><x>16192.0</x><y>7185.0</y></points><points><x>16189.0</x><y>7182.0</y></points><points><x>16190.0</x><y>7174.0</y></points><points><x>16197.0</x><y>7167.0</y></points><points><x>16202.0</x><y>7154.0</y></points><points><x>16209.0</x><y>7153.0</y></points><points><x>16210.0</x><y>7138.0</y></points><points><x>16226.0</x><y>7074.0</y></points><points><x>16223.0</x><y>7062.0</y></points><points><x>16221.0</x><y>7052.0</y></points><points><x>16226.0</x><y>7049.0</y></points><points><x>16226.0</x><y>6896.0</y></points><points><x>16221.0</x><y>6887.0</y></points><points><x>16213.0</x><y>6875.0</y></points><points><x>16206.0</x><y>6863.0</y></points><points><x>16197.0</x><y>6850.0</y></points><points><x>16193.0</x><y>6847.0</y></points><points><x>16192.0</x><y>6840.0</y></points><points><x>16190.0</x><y>6821.0</y></points><points><x>16189.0</x><y>6816.0</y></points><points><x>16185.0</x><y>6812.0</y></points><points><x>16180.0</x><y>6806.0</y></points><points><x>16175.0</x><y>6796.0</y></points></segmentation></object><object><name>NILM</name><difficult>0</difficult><truncated>0</truncated><info>[{"confidence": "0"}, {"action": "CREATE", "cat": "NILM", "time": "2020-07-23 14:39;39", "who": "admin", "typeOfanno": "PersonManul"}]</info><confidence>0</confidence><bndbox><xmin>48030.0</xmin><ymin>18187.0</ymin><xmax>48120.0</xmax><ymax>18335.0</ymax></bndbox><segmentation><points><x>48045.0</x><y>18187.0</y></points><points><x>48041.0</x><y>18191.0</y></points><points><x>48034.0</x><y>18203.0</y></points><points><x>48030.0</x><y>18237.0</y></points><points><x>48036.0</x><y>18257.0</y></points><points><x>48052.0</x><y>18288.0</y></points><points><x>48065.0</x><y>18306.0</y></points><points><x>48068.0</x><y>18310.0</y></points><points><x>48072.0</x><y>18315.0</y></points><points><x>48075.0</x><y>18319.0</y></points><points><x>48085.0</x><y>18321.0</y></points><points><x>48094.0</x><y>18329.0</y></points><points><x>48118.0</x><y>18335.0</y></points><points><x>48120.0</x><y>18315.0</y></points><points><x>48119.0</x><y>18310.0</y></points><points><x>48117.0</x><y>18303.0</y></points><points><x>48106.67578125</x><y>18274.841796875</y></points><points><x>48103.51171875</x><y>18264.791015625</y></points><points><x>48100.16015625</x><y>18256.603515625</y></points><points><x>48094.20703125</x><y>18245.80859375</y></points><points><x>48079.0</x><y>18204.0</y></points><points><x>48070.0</x><y>18194.0</y></points><points><x>48067.0</x><y>18190.0</y></points></segmentation></object><object><name>NILM</name><difficult>0</difficult><truncated>0</truncated><info>[{"confidence": "0"}, {"action": "CREATE", "cat": "NILM", "time": "2020-07-23 14:39;39", "who": "admin", "typeOfanno": "PersonManul"}]</info><confidence>0</confidence><bndbox><xmin>44257.90234375</xmin><ymin>25573.931640625</ymin><xmax>44492.3203125</xmax><ymax>25755.1484375</ymax></bndbox><segmentation><points><x>44451.30859375</x><y>25573.931640625</y></points><points><x>44440.2265625</x><y>25585.84765625</y></points><points><x>44428.58984375</x><y>25593.8828125</y></points><points><x>44414.734375</x><y>25594.16015625</y></points><points><x>44414.45703125</x><y>25594.16015625</y></points><points><x>44396.4453125</x><y>25609.123046875</y></points><points><x>44378.4375</x><y>25628.51953125</y></points><points><x>44373.171875</x><y>25632.3984375</y></points><points><x>44363.75</x><y>25620.484375</y></points><points><x>44352.11328125</x><y>25621.869140625</y></points><points><x>44352.11328125</x><y>25621.869140625</y></points><points><x>44350.171875</x><y>25622.423828125</y></points><points><x>44342.96875</x><y>25627.41015625</y></points><points><x>44342.96875</x><y>25627.41015625</y></points><points><x>44342.96875</x><y>25629.904296875</y></points><points><x>44344.6328125</x><y>25646.806640625</y></points><points><x>44347.125</x><y>25651.240234375</y></points><points><x>44347.125</x><y>25651.240234375</y></points><points><x>44326.34375</x><y>25666.7578125</y></points><points><x>44317.75390625</x><y>25668.697265625</y></points><points><x>44309.71875</x><y>25683.10546875</y></points><points><x>44309.71875</x><y>25683.10546875</y></points><points><x>44298.6328125</x><y>25693.634765625</y></points><points><x>44273.6953125</x><y>25708.875</y></points><points><x>44257.90234375</x><y>25715.802734375</y></points><points><x>44257.90234375</x><y>25715.802734375</y></points><points><x>44273.6953125</x><y>25737.693359375</y></points><points><x>44273.6953125</x><y>25737.693359375</y></points><points><x>44282.83984375</x><y>25755.1484375</y></points><points><x>44290.3203125</x><y>25754.041015625</y></points><points><x>44306.1171875</x><y>25741.572265625</y></points><points><x>44315.53515625</x><y>25733.53515625</y></points><points><x>44315.53515625</x><y>25733.53515625</y></points><points><x>44351.8359375</x><y>25714.970703125</y></points><points><x>44394.78515625</x><y>25679.78125</y></points><points><x>44419.16796875</x><y>25661.76953125</y></points><points><x>44435.79296875</x><y>25645.9765625</y></points><points><x>44453.52734375</x><y>25641.54296875</y></points><points><x>44484.0078125</x><y>25626.025390625</y></points><points><x>44492.04296875</x><y>25613.279296875</y></points><points><x>44492.3203125</x><y>25601.640625</y></points><points><x>44491.2109375</x><y>25587.232421875</y></points><points><x>44483.73046875</x><y>25579.474609375</y></points><points><x>44483.73046875</x><y>25579.474609375</y></points></segmentation></object><object><name>LSIL</name><difficult>0</difficult><truncated>0</truncated><info>[{"confidence": "0"}, {"action": "CREATE", "cat": "LSIL", "time": "2020-07-23 14:39;39", "who": "admin", "typeOfanno": "PersonManul"}]</info><confidence>0</confidence><bndbox><xmin>37873.67578125</xmin><ymin>22304.12890625</ymin><xmax>38147.1953125</xmax><ymax>22519.478515625</ymax></bndbox><segmentation><points><x>37965.26171875</x><y>22333.83203125</y></points><points><x>37949.171875</x><y>22344.55859375</y></points><points><x>37936.796875</x><y>22337.95703125</y></points><points><x>37914.51953125</x><y>22330.53125</y></points><points><x>37900.90625</x><y>22342.08203125</y></points><points><x>37900.90625</x><y>22342.08203125</y></points><points><x>37888.52734375</x><y>22359.822265625</y></points><points><x>37873.67578125</x><y>22366.8359375</y></points><points><x>37877.80078125</x><y>22387.462890625</y></points><points><x>37888.1171875</x><y>22427.068359375</y></points><points><x>37888.1171875</x><y>22427.068359375</y></points><points><x>37916.16796875</x><y>22469.97265625</y></points><points><x>37916.16796875</x><y>22469.97265625</y></points><points><x>37974.33984375</x><y>22497.61328125</y></points><points><x>38025.08203125</x><y>22514.52734375</y></points><points><x>38069.22265625</x><y>22519.478515625</y></points><points><x>38087.375</x><y>22498.8515625</y></points><points><x>38084.90234375</x><y>22486.474609375</y></points><points><x>38102.2265625</x><y>22469.560546875</y></points><points><x>38116.25390625</x><y>22462.958984375</y></points><points><x>38136.46875</x><y>22455.12109375</y></points><points><x>38142.65625</x><y>22435.318359375</y></points><points><x>38147.1953125</x><y>22417.580078125</y></points><points><x>38145.546875</x><y>22405.615234375</y></points><points><x>38141.83203125</x><y>22387.875</y></points><points><x>38139.359375</x><y>22370.9609375</y></points><points><x>38131.93359375</x><y>22362.296875</y></points><points><x>38129.04296875</x><y>22338.369140625</y></points><points><x>38126.15625</x><y>22326.818359375</y></points><points><x>38111.71875</x><y>22317.7421875</y></points><points><x>38089.4375</x><y>22313.6171875</y></points><points><x>38067.57421875</x><y>22304.541015625</y></points><points><x>38055.19921875</x><y>22304.12890625</y></points><points><x>38011.0546875</x><y>22318.154296875</y></points><points><x>37985.890625</x><y>22331.357421875</y></points><points><x>37985.890625</x><y>22331.357421875</y></points></segmentation></object><object><name>LSIL</name><difficult>0</difficult><truncated>0</truncated><info>[{"confidence": "0"}, {"action": "CREATE", "cat": "LSIL", "time": "2020-07-23 14:39;39", "who": "admin", "typeOfanno": "PersonManul"}]</info><confidence>0</confidence><bndbox><xmin>34436.98046875</xmin><ymin>24858.82421875</ymin><xmax>34746.8046875</xmax><ymax>25188.86328125</ymax></bndbox><segmentation><points><x>34679.14453125</x><y>24894.302734375</y></points><points><x>34648.6171875</x><y>24878.626953125</y></points><points><x>34619.73828125</x><y>24863.36328125</y></points><points><x>34587.55859375</x><y>24858.82421875</y></points><points><x>34556.6171875</x><y>24861.712890625</y></points><points><x>34531.0390625</x><y>24873.263671875</y></points><points><x>34519.90234375</x><y>24875.73828125</y></points><points><x>34519.90234375</x><y>24875.73828125</y></points><points><x>34519.48828125</x><y>24879.0390625</y></points><points><x>34523.203125</x><y>24905.44140625</y></points><points><x>34523.203125</x><y>24905.44140625</y></points><points><x>34513.71484375</x><y>24948.34765625</y></points><points><x>34491.0234375</x><y>24974.337890625</y></points><points><x>34481.12109375</x><y>24996.615234375</y></points><points><x>34453.89453125</x><y>25009.404296875</y></points><points><x>34436.98046875</x><y>25018.48046875</y></points><points><x>34442.34375</x><y>25033.744140625</y></points><points><x>34453.48046875</x><y>25037.87109375</y></points><points><x>34456.37109375</x><y>25060.97265625</y></points><points><x>34515.36328125</x><y>25078.30078125</y></points><points><x>34526.9140625</x><y>25088.61328125</y></points><points><x>34527.328125</x><y>25088.61328125</y></points><points><x>34540.94140625</x><y>25129.04296875</y></points><points><x>34540.94140625</x><y>25129.04296875</y></points><points><x>34541.35546875</x><y>25131.10546875</y></points><points><x>34584.671875</x><y>25162.458984375</y></points><points><x>34584.671875</x><y>25162.458984375</y></points><points><x>34587.1484375</x><y>25163.697265625</y></points><points><x>34588.38671875</x><y>25164.109375</y></points><points><x>34589.62109375</x><y>25164.935546875</y></points><points><x>34590.859375</x><y>25165.34765625</y></points><points><x>34648.203125</x><y>25185.150390625</y></points><points><x>34648.203125</x><y>25185.150390625</y></points><points><x>34689.046875</x><y>25188.86328125</y></points><points><x>34689.4609375</x><y>25188.86328125</y></points><points><x>34691.5234375</x><y>25186.80078125</y></points><points><x>34731.953125</x><y>25152.55859375</y></points><points><x>34732.36328125</x><y>25152.55859375</y></points><points><x>34734.015625</x><y>25151.3203125</y></points><points><x>34746.8046875</x><y>25133.169921875</y></points><points><x>34731.5390625</x><y>25114.19140625</y></points><points><x>34731.5390625</x><y>25114.19140625</y></points><points><x>34730.30078125</x><y>25110.06640625</y></points><points><x>34715.44921875</x><y>25075.82421875</y></points><points><x>34715.44921875</x><y>25075.82421875</y></points><points><x>34715.44921875</x><y>25073.349609375</y></points><points><x>34715.44921875</x><y>25071.287109375</y></points><points><x>34720.8125</x><y>25040.7578125</y></points><points><x>34720.8125</x><y>25040.7578125</y></points><points><x>34702.66015625</x><y>25018.48046875</y></points><points><x>34669.24609375</x><y>25009.81640625</y></points><points><x>34668.0078125</x><y>24988.77734375</y></points><points><x>34668.0078125</x><y>24988.365234375</y></points><points><x>34668.0078125</x><y>24985.888671875</y></points><points><x>34676.2578125</x><y>24956.185546875</y></points><points><x>34681.62109375</x><y>24931.43359375</y></points><points><x>34681.62109375</x><y>24931.43359375</y></points></segmentation></object><object><name>LSIL</name><difficult>0</difficult><truncated>0</truncated><info>[{"confidence": "0"}, {"action": "CREATE", "cat": "LSIL", "time": "2020-07-23 14:39;39", "who": "admin", "typeOfanno": "PersonManul"}]</info><confidence>0</confidence><bndbox><xmin>28906.142578125</xmin><ymin>32015.931640625</ymin><xmax>29043.521484375</xmax><ymax>32139.283203125</ymax></bndbox><segmentation><points><x>28962.25</x><y>32021.70703125</y></points><points><x>28989.890625</x><y>32015.931640625</y></points><points><x>29022.48046875</x><y>32022.533203125</y></points><points><x>29022.48046875</x><y>32022.533203125</y></points><points><x>29041.044921875</x><y>32036.970703125</y></points><points><x>29043.521484375</x><y>32072.451171875</y></points><points><x>29032.794921875</x><y>32101.7421875</y></points><points><x>29010.10546875</x><y>32121.95703125</y></points><points><x>29010.10546875</x><y>32121.95703125</y></points><points><x>29008.8671875</x><y>32123.607421875</y></points><points><x>28983.2890625</x><y>32134.74609375</y></points><points><x>28960.185546875</x><y>32139.283203125</y></points><points><x>28932.958984375</x><y>32135.158203125</y></points><points><x>28908.6171875</x><y>32128.14453125</y></points><points><x>28906.142578125</x><y>32115.35546875</y></points><points><x>28906.142578125</x><y>32115.35546875</y></points><points><x>28906.142578125</x><y>32113.29296875</y></points><points><x>28915.630859375</x><y>32086.4765625</y></points><points><x>28926.357421875</x><y>32068.32421875</y></points><points><x>28934.1953125</x><y>32037.796875</y></points><points><x>28940.384765625</x><y>32029.544921875</y></points><points><x>28940.384765625</x><y>32029.544921875</y></points></segmentation></object><object><name>ASC_US</name><difficult>0</difficult><truncated>0</truncated><info>[{"confidence": "0"}, {"action": "CREATE", "cat": "ASC_US", "time": "2020-07-23 14:39;39", "who": "admin", "typeOfanno": "PersonManul"}]</info><confidence>0</confidence><bndbox><xmin>36405.7265625</xmin><ymin>17441.55078125</ymin><xmax>36570.3359375</xmax><ymax>17658.138671875</ymax></bndbox><segmentation><points><x>36492.77734375</x><y>17441.55078125</y></points><points><x>36480.3984375</x><y>17441.962890625</y></points><points><x>36479.98828125</x><y>17441.962890625</y></points><points><x>36478.3359375</x><y>17442.7890625</y></points><points><x>36458.53515625</x><y>17444.439453125</y></points><points><x>36431.3046875</x><y>17444.439453125</y></points><points><x>36412.328125</x><y>17465.890625</y></points><points><x>36412.328125</x><y>17465.890625</y></points><points><x>36405.7265625</x><y>17488.994140625</y></points><points><x>36405.7265625</x><y>17489.40625</y></points><points><x>36406.140625</x><y>17491.8828125</y></points><points><x>36406.140625</x><y>17493.533203125</y></points><points><x>36410.265625</x><y>17524.88671875</y></points><points><x>36412.328125</x><y>17556.240234375</y></points><points><x>36412.328125</x><y>17556.240234375</y></points><points><x>36413.98046875</x><y>17558.71484375</y></points><points><x>36430.48046875</x><y>17579.75390625</y></points><points><x>36447.80859375</x><y>17602.857421875</y></points><points><x>36459.359375</x><y>17632.1484375</y></points><points><x>36467.19921875</x><y>17658.138671875</y></points><points><x>36467.19921875</x><y>17658.138671875</y></points><points><x>36499.375</x><y>17650.30078125</y></points><points><x>36508.0390625</x><y>17622.248046875</y></points><points><x>36536.91796875</x><y>17585.53125</y></points><points><x>36564.55859375</x><y>17543.86328125</y></points><points><x>36570.3359375</x><y>17521.998046875</y></points><points><x>36560.84765625</x><y>17512.09765625</y></points><points><x>36548.05859375</x><y>17495.595703125</y></points><points><x>36548.05859375</x><y>17495.181640625</y></points><points><x>36548.05859375</x><y>17492.70703125</y></points><points><x>36557.1328125</x><y>17469.603515625</y></points><points><x>36557.1328125</x><y>17460.529296875</y></points><points><x>36534.44140625</x><y>17445.67578125</y></points><points><x>36514.640625</x><y>17441.55078125</y></points><points><x>36514.640625</x><y>17441.55078125</y></points></segmentation></object><object><name>NILM</name><difficult>0</difficult><truncated>0</truncated><info>[{"confidence": "0"}, {"action": "CREATE", "cat": "NILM", "time": "2020-07-23 14:39;39", "who": "admin", "typeOfanno": "PersonManul"}]</info><confidence>0</confidence><bndbox><xmin>38380.5234375</xmin><ymin>32276.404296875</ymin><xmax>38730.6328125</xmax><ymax>32573.076171875</ymax></bndbox><segmentation><points><x>38627.44140625</x><y>32533.765625</y></points><points><x>38682.72265625</x><y>32504.283203125</y></points><points><x>38682.72265625</x><y>32504.283203125</y></points><points><x>38698.078125</x><y>32476.642578125</y></points><points><x>38698.078125</x><y>32476.642578125</y></points><points><x>38692.55078125</x><y>32450.23046875</y></points><points><x>38716.50390625</x><y>32418.291015625</y></points><points><x>38730.6328125</x><y>32391.265625</y></points><points><x>38717.1171875</x><y>32353.796875</y></points><points><x>38692.55078125</x><y>32329.841796875</y></points><points><x>38684.56640625</x><y>32310.80078125</y></points><points><x>38648.32421875</x><y>32291.146484375</y></points><points><x>38629.8984375</x><y>32276.404296875</y></points><points><x>38629.8984375</x><y>32276.404296875</y></points><points><x>38587.515625</x><y>32291.759765625</y></points><points><x>38559.26171875</x><y>32302.81640625</y></points><points><x>38532.8515625</x><y>32300.974609375</y></points><points><x>38518.72265625</x><y>32303.4296875</y></points><points><x>38513.80859375</x><y>32318.787109375</y></points><points><x>38488.01171875</x><y>32334.142578125</y></points><points><x>38456.6875</x><y>32339.056640625</y></points><points><x>38438.2578125</x><y>32343.35546875</y></points><points><x>38423.515625</x><y>32371.609375</y></points><points><x>38415.53125</x><y>32383.279296875</y></points><points><x>38398.94921875</x><y>32401.70703125</y></points><points><x>38384.20703125</x><y>32407.849609375</y></points><points><x>38380.5234375</x><y>32423.205078125</y></points><points><x>38380.5234375</x><y>32423.205078125</y></points><points><x>38380.5234375</x><y>32425.662109375</y></points><points><x>38382.9765625</x><y>32451.458984375</y></points><points><x>38401.40625</x><y>32466.814453125</y></points><points><x>38419.21875</x><y>32480.943359375</y></points><points><x>38441.9453125</x><y>32471.115234375</y></points><points><x>38459.7578125</x><y>32482.78515625</y></points><points><x>38459.7578125</x><y>32483.400390625</y></points><points><x>38471.42578125</x><y>32496.912109375</y></points><points><x>38471.42578125</x><y>32496.912109375</y></points><points><x>38495.99609375</x><y>32495.0703125</y></points><points><x>38495.99609375</x><y>32495.0703125</y></points><points><x>38497.83984375</x><y>32496.298828125</y></points><points><x>38511.3515625</x><y>32520.25390625</y></points><points><x>38511.3515625</x><y>32520.25390625</y></points><points><x>38513.1953125</x><y>32521.482421875</y></points><points><x>38514.421875</x><y>32522.7109375</y></points><points><x>38516.87890625</x><y>32525.16796875</y></points><points><x>38562.33203125</x><y>32562.021484375</y></points><points><x>38589.97265625</x><y>32573.076171875</y></points><points><x>38614.54296875</x><y>32546.6640625</y></points><points><x>38614.54296875</x><y>32546.6640625</y></points></segmentation></object><object><name>LSIL</name><difficult>0</difficult><truncated>0</truncated><info>[{"confidence": "0"}, {"action": "CREATE", "cat": "LSIL", "time": "2020-07-23 14:39;39", "who": "admin", "typeOfanno": "PersonManul"}]</info><confidence>0</confidence><bndbox><xmin>5082.82421875</xmin><ymin>31119.240234375</ymin><xmax>5251.556640625</xmax><ymax>31302.0</ymax></bndbox><segmentation><points><x>5158.7333984375</x><y>31122.541015625</y></points><points><x>5141.81884765625</x><y>31128.31640625</y></points><points><x>5134.39306640625</x><y>31160.49609375</y></points><points><x>5121.60400390625</x><y>31172.458984375</y></points><points><x>5107.5771484375</x><y>31172.87109375</y></points><points><x>5100.56396484375</x><y>31182.7734375</y></points><points><x>5083.23681640625</x><y>31193.0859375</y></points><points><x>5082.82421875</x><y>31210.4140625</y></points><points><x>5089.0126953125</x><y>31234.341796875</y></points><points><x>5100.56396484375</x><y>31237.642578125</y></points><points><x>5106.33984375</x><y>31259.5078125</y></points><points><x>5114.17822265625</x><y>31277.658203125</y></points><points><x>5131.91748046875</x><y>31280.546875</y></points><points><x>5154.1953125</x><y>31281.37109375</y></points><points><x>5154.1953125</x><y>31281.37109375</y></points><points><x>5183.07373046875</x><y>31299.111328125</y></points><points><x>5210.71435546875</x><y>31302.0</y></points><points><x>5242.06787109375</x><y>31271.8828125</y></points><points><x>5251.556640625</x><y>31240.94140625</y></points><points><x>5246.60595703125</x><y>31230.62890625</y></points><points><x>5246.60595703125</x><y>31230.216796875</y></points><points><x>5250.31884765625</x><y>31209.17578125</y></points><points><x>5245.78125</x><y>31171.634765625</y></points><points><x>5235.0546875</x><y>31153.482421875</y></points><points><x>5227.62890625</x><y>31149.357421875</y></points><points><x>5211.9521484375</x><y>31136.98046875</y></points><points><x>5208.2392578125</x><y>31126.666015625</y></points><points><x>5192.14990234375</x><y>31119.240234375</y></points><points><x>5192.14990234375</x><y>31119.240234375</y></points></segmentation></object><object><name>LSIL</name><difficult>0</difficult><truncated>0</truncated><info>[{"confidence": "0"}, {"action": "CREATE", "cat": "LSIL", "time": "2020-07-23 14:39;39", "who": "admin", "typeOfanno": "PersonManul"}]</info><confidence>0</confidence><bndbox><xmin>41488.453125</xmin><ymin>14204.064453125</ymin><xmax>41666.671875</xmax><ymax>14391.361328125</ymax></bndbox><segmentation><points><x>41660.484375</x><y>14208.189453125</y></points><points><x>41666.671875</x><y>14225.1044921875</y></points><points><x>41655.9453125</x><y>14245.7314453125</y></points><points><x>41649.7578125</x><y>14268.421875</y></points><points><x>41650.171875</x><y>14300.1884765625</y></points><points><x>41646.046875</x><y>14345.568359375</y></points><points><x>41625.00390625</x><y>14372.3837890625</y></points><points><x>41575.0859375</x><y>14385.998046875</y></points><points><x>41544.55859375</x><y>14391.361328125</y></points><points><x>41522.28125</x><y>14388.8857421875</y></points><points><x>41506.19140625</x><y>14375.2724609375</y></points><points><x>41495.87890625</x><y>14360.0078125</y></points><points><x>41488.453125</x><y>14331.12890625</y></points><points><x>41498.3515625</x><y>14308.0263671875</y></points><points><x>41498.3515625</x><y>14307.6142578125</y></points><points><x>41515.6796875</x><y>14278.3232421875</y></points><points><x>41523.9296875</x><y>14276.6728515625</y></points><points><x>41524.34375</x><y>14276.6728515625</y></points><points><x>41540.43359375</x><y>14250.6826171875</y></points><points><x>41540.43359375</x><y>14250.26953125</y></points><points><x>41542.08203125</x><y>14248.6201171875</y></points><points><x>41554.046875</x><y>14230.4677734375</y></points><points><x>41568.48828125</x><y>14213.140625</y></points><points><x>41588.703125</x><y>14209.427734375</y></points><points><x>41617.9921875</x><y>14204.8896484375</y></points><points><x>41641.921875</x><y>14204.064453125</y></points><points><x>41641.921875</x><y>14204.064453125</y></points></segmentation></object><object><name>LSIL</name><difficult>0</difficult><truncated>0</truncated><info>[{"confidence": "0"}, {"action": "CREATE", "cat": "LSIL", "time": "2020-07-23 14:39;39", "who": "admin", "typeOfanno": "PersonManul"}]</info><confidence>0</confidence><bndbox><xmin>32572.626953125</xmin><ymin>35096.703125</ymin><xmax>32751.259765625</xmax><ymax>35253.47265625</ymax></bndbox><segmentation><points><x>32692.6796875</x><y>35113.6171875</y></points><points><x>32712.48046875</x><y>35122.28125</y></points><points><x>32730.220703125</x><y>35153.63671875</y></points><points><x>32747.134765625</x><y>35173.4375</y></points><points><x>32751.259765625</x><y>35189.52734375</y></points><points><x>32740.947265625</x><y>35195.71484375</y></points><points><x>32738.05859375</x><y>35195.30078125</y></points><points><x>32728.5703125</x><y>35210.98046875</y></points><points><x>32728.5703125</x><y>35211.390625</y></points><points><x>32707.943359375</x><y>35231.60546875</y></points><points><x>32707.943359375</x><y>35231.60546875</y></points><points><x>32679.4765625</x><y>35252.234375</y></points><points><x>32655.13671875</x><y>35253.47265625</y></points><points><x>32637.396484375</x><y>35246.046875</y></points><points><x>32613.056640625</x><y>35245.21875</y></points><points><x>32583.765625</x><y>35239.03125</y></points><points><x>32579.640625</x><y>35218.40625</y></points><points><x>32572.626953125</x><y>35204.7890625</y></points><points><x>32575.1015625</x><y>35168.48828125</y></points><points><x>32590.3671875</x><y>35141.671875</y></points><points><x>32615.9453125</x><y>35114.44140625</y></points><points><x>32641.5234375</x><y>35100.00390625</y></points><points><x>32666.275390625</x><y>35096.703125</y></points><points><x>32681.5390625</x><y>35098.765625</y></points><points><x>32681.5390625</x><y>35098.765625</y></points></segmentation></object><object><name>MET</name><difficult>0</difficult><truncated>0</truncated><info>[{"confidence": "0"}, {"action": "CREATE", "cat": "MET", "time": "2020-07-23 14:39;39", "who": "admin", "typeOfanno": "PersonManul"}]</info><confidence>0</confidence><bndbox><xmin>11029.275390625</xmin><ymin>7571.4599609375</ymin><xmax>11273.9169921875</xmax><ymax>7842.91650390625</ymax></bndbox><segmentation><points><x>11196.7705078125</x><y>7710.48876953125</y></points><points><x>11191.8193359375</x><y>7687.3857421875</y></points><points><x>11177.3798828125</x><y>7673.77197265625</y></points><points><x>11164.591796875</x><y>7670.05908203125</y></points><points><x>11153.865234375</x><y>7658.0947265625</y></points><points><x>11142.3134765625</x><y>7640.76806640625</y></points><points><x>11126.63671875</x><y>7628.3916015625</y></points><points><x>11111.78515625</x><y>7621.79052734375</y></points><points><x>11118.3857421875</x><y>7601.98828125</y></points><points><x>11112.197265625</x><y>7583.423828125</y></points><points><x>11105.1845703125</x><y>7571.4599609375</y></points><points><x>11087.857421875</x><y>7574.34765625</y></points><points><x>11076.3056640625</x><y>7582.5986328125</y></points><points><x>11059.3916015625</x><y>7590.0244140625</y></points><points><x>11051.552734375</x><y>7590.849609375</y></points><points><x>11042.064453125</x><y>7598.68798828125</y></points><points><x>11040.001953125</x><y>7619.3154296875</y></points><points><x>11040.001953125</x><y>7619.72802734375</y></points><points><x>11040.8271484375</x><y>7641.59326171875</y></points><points><x>11040.8271484375</x><y>7641.59326171875</y></points><points><x>11040.8271484375</x><y>7643.65576171875</y></points><points><x>11037.1142578125</x><y>7659.33251953125</y></points><points><x>11029.275390625</x><y>7672.5341796875</y></points><points><x>11029.275390625</x><y>7672.5341796875</y></points><points><x>11042.8896484375</x><y>7687.3857421875</y></points><points><x>11054.4404296875</x><y>7701.0</y></points><points><x>11068.0546875</x><y>7726.16552734375</y></points><points><x>11078.369140625</x><y>7738.12939453125</y></points><points><x>11092.3955078125</x><y>7751.3310546875</y></points><points><x>11110.134765625</x><y>7756.28125</y></points><points><x>11116.7353515625</x><y>7762.88232421875</y></points><points><x>11132.0</x><y>7762.88232421875</y></points><points><x>11143.9638671875</x><y>7764.1201171875</y></points><points><x>11133.650390625</x><y>7784.3349609375</y></points><points><x>11133.650390625</x><y>7784.3349609375</y></points><points><x>11130.7626953125</x><y>7808.67529296875</y></points><points><x>11130.7626953125</x><y>7808.67529296875</y></points><points><x>11137.36328125</x><y>7831.365234375</y></points><points><x>11155.927734375</x><y>7842.91650390625</y></points><points><x>11169.9541015625</x><y>7840.85400390625</y></points><points><x>11169.9541015625</x><y>7840.44140625</y></points><points><x>11171.6044921875</x><y>7839.20361328125</y></points><points><x>11179.0302734375</x><y>7817.3388671875</y></points><points><x>11202.5458984375</x><y>7833.42822265625</y></points><points><x>11223.1728515625</x><y>7835.9033203125</y></points><points><x>11239.2626953125</x><y>7826.001953125</y></points><points><x>11247.513671875</x><y>7812.80078125</y></points><points><x>11251.638671875</x><y>7811.56298828125</y></points><points><x>11266.078125</x><y>7803.31201171875</y></points><points><x>11273.9169921875</x><y>7781.859375</y></points><points><x>11273.9169921875</x><y>7781.859375</y></points><points><x>11266.9033203125</x><y>7753.80615234375</y></points><points><x>11242.150390625</x><y>7733.1787109375</y></points><points><x>11223.5859375</x><y>7718.3271484375</y></points><points><x>11223.5859375</x><y>7718.3271484375</y></points></segmentation></object><object><name>LSIL</name><difficult>0</difficult><truncated>0</truncated><info>[{"confidence": "0"}, {"action": "CREATE", "cat": "LSIL", "time": "2020-07-23 14:39;39", "who": "admin", "typeOfanno": "PersonManul"}]</info><confidence>0</confidence><bndbox><xmin>43794.671875</xmin><ymin>35679.61328125</ymin><xmax>44040.25</xmax><ymax>35863.609375</ymax></bndbox><segmentation><points><x>43970.1171875</x><y>35736.95703125</y></points><points><x>43989.921875</x><y>35741.49609375</y></points><points><x>44012.609375</x><y>35741.08203125</y></points><points><x>44032.82421875</x><y>35748.09765625</y></points><points><x>44040.25</x><y>35758.82421875</y></points><points><x>44036.125</x><y>35772.8515625</y></points><points><x>44036.125</x><y>35773.26171875</y></points><points><x>44032.4140625</x><y>35779.44921875</y></points><points><x>44035.30078125</x><y>35788.52734375</y></points><points><x>44025.8125</x><y>35801.7265625</y></points><points><x>44015.0859375</x><y>35814.515625</y></points><points><x>44007.66015625</x><y>35828.1328125</y></points><points><x>43998.58203125</x><y>35840.5078125</y></points><points><x>43990.33203125</x><y>35839.26953125</y></points><points><x>43971.35546875</x><y>35854.53515625</y></points><points><x>43955.265625</x><y>35863.609375</y></points><points><x>43935.875</x><y>35855.359375</y></points><points><x>43935.875</x><y>35855.359375</y></points><points><x>43908.234375</x><y>35829.78125</y></points><points><x>43882.65625</x><y>35812.453125</y></points><points><x>43849.65234375</x><y>35801.7265625</y></points><points><x>43829.4375</x><y>35791.4140625</y></points><points><x>43814.17578125</x><y>35766.66015625</y></points><points><x>43810.4609375</x><y>35745.2109375</y></points><points><x>43809.63671875</x><y>35734.89453125</y></points><points><x>43794.671875</x><y>35722.59765625</y></points><points><x>43798.91015625</x><y>35708.4921875</y></points><points><x>43797.2265625</x><y>35704.359375</y></points><points><x>43795.609375</x><y>35701.06640625</y></points><points><x>43795.609375</x><y>35701.06640625</y></points><points><x>43798.91015625</x><y>35685.390625</y></points><points><x>43817.4765625</x><y>35679.61328125</y></points><points><x>43833.15234375</x><y>35680.4375</y></points><points><x>43833.15234375</x><y>35680.4375</y></points><points><x>43833.15234375</x><y>35682.5</y></points><points><x>43835.21484375</x><y>35693.2265625</y></points><points><x>43852.953125</x><y>35686.21484375</y></points><points><x>43853.3671875</x><y>35686.21484375</y></points><points><x>43855.015625</x><y>35686.21484375</y></points><points><x>43865.7421875</x><y>35691.9921875</y></points><points><x>43886.78125</x><y>35692.40234375</y></points><points><x>43905.76171875</x><y>35696.52734375</y></points><points><x>43905.76171875</x><y>35696.52734375</y></points><points><x>43907.0</x><y>35698.58984375</y></points><points><x>43907.0</x><y>35699.828125</y></points><points><x>43907.0</x><y>35701.06640625</y></points><points><x>43918.9609375</x><y>35716.7421875</y></points><points><x>43918.9609375</x><y>35716.7421875</y></points><points><x>43946.19140625</x><y>35730.35546875</y></points><points><x>43953.6171875</x><y>35732.0078125</y></points><points><x>43954.02734375</x><y>35732.0078125</y></points></segmentation></object><object><name>NILM</name><difficult>0</difficult><truncated>0</truncated><info>[{"confidence": "0"}, {"action": "CREATE", "cat": "NILM", "time": "2020-07-23 14:39;39", "who": "admin", "typeOfanno": "PersonManul"}]</info><confidence>0</confidence><bndbox><xmin>29482.466796875</xmin><ymin>34119.85546875</ymin><xmax>29791.423828125</xmax><ymax>34369.23046875</ymax></bndbox><segmentation><points><x>29634.794921875</x><y>34119.85546875</y></points><points><x>29653.22265625</x><y>34125.3828125</y></points><points><x>29677.791015625</x><y>34133.3671875</y></points><points><x>29688.234375</x><y>34141.96484375</y></points><points><x>29702.974609375</x><y>34145.0390625</y></points><points><x>29717.716796875</x><y>34140.73828125</y></points><points><x>29744.7421875</x><y>34148.109375</y></points><points><x>29766.85546875</x><y>34161.62109375</y></points><points><x>29785.28125</x><y>34186.19140625</y></points><points><x>29790.810546875</x><y>34216.90234375</y></points><points><x>29790.810546875</x><y>34216.90234375</y></points><points><x>29791.423828125</x><y>34219.359375</y></points><points><x>29791.423828125</x><y>34220.5859375</y></points><points><x>29791.423828125</x><y>34222.4296875</y></points><points><x>29775.453125</x><y>34248.2265625</y></points><points><x>29742.28515625</x><y>34275.8671875</y></points><points><x>29742.28515625</x><y>34276.48046875</y></points><points><x>29710.345703125</x><y>34294.29296875</y></points><points><x>29689.462890625</x><y>34303.5078125</y></points><points><x>29670.421875</x><y>34339.1328125</y></points><points><x>29642.78125</x><y>34366.7734375</y></points><points><x>29618.826171875</x><y>34369.23046875</y></points><points><x>29594.255859375</x><y>34347.1171875</y></points><points><x>29592.4140625</x><y>34325.0078125</y></points><points><x>29573.373046875</x><y>34333.60546875</y></points><points><x>29533.447265625</x><y>34345.27734375</y></points><points><x>29510.107421875</x><y>34344.66015625</y></points><points><x>29483.08203125</x><y>34337.90625</y></points><points><x>29482.466796875</x><y>34314.5625</y></points><points><x>29495.98046875</x><y>34280.16796875</y></points><points><x>29500.89453125</x><y>34251.9140625</y></points><points><x>29500.89453125</x><y>34251.9140625</y></points><points><x>29514.40625</x><y>34221.203125</y></points><points><x>29543.890625</x><y>34200.93359375</y></points><points><x>29581.97265625</x><y>34173.29296875</y></points><points><x>29612.68359375</x><y>34145.0390625</y></points><points><x>29612.68359375</x><y>34145.0390625</y></points></segmentation></object><object><name>NILM</name><difficult>0</difficult><truncated>0</truncated><info>[{"confidence": "0"}, {"action": "CREATE", "cat": "NILM", "time": "2020-07-23 14:39;39", "who": "admin", "typeOfanno": "PersonManul"}]</info><confidence>0</confidence><bndbox><xmin>18379.52734375</xmin><ymin>29392.1015625</ymin><xmax>18521.396484375</xmax><ymax>29556.96875</ymax></bndbox><segmentation><points><x>18425.5234375</x><y>29420.087890625</y></points><points><x>18431.896484375</x><y>29408.7265625</y></points><points><x>18434.11328125</x><y>29399.3046875</y></points><points><x>18430.7890625</x><y>29392.931640625</y></points><points><x>18423.029296875</x><y>29392.1015625</y></points><points><x>18409.17578125</x><y>29397.642578125</y></points><points><x>18399.75390625</x><y>29402.076171875</y></points><points><x>18395.59765625</x><y>29410.943359375</y></points><points><x>18392.55078125</x><y>29416.484375</y></points><points><x>18395.875</x><y>29421.1953125</y></points><points><x>18390.056640625</x><y>29432.001953125</y></points><points><x>18383.40625</x><y>29441.9765625</y></points><points><x>18379.52734375</x><y>29457.216796875</y></points><points><x>18383.68359375</x><y>29462.759765625</y></points><points><x>18396.4296875</x><y>29471.072265625</y></points><points><x>18411.115234375</x><y>29480.4921875</y></points><points><x>18423.861328125</x><y>29482.708984375</y></points><points><x>18422.19921875</x><y>29491.853515625</y></points><points><x>18439.37890625</x><y>29504.599609375</y></points><points><x>18446.02734375</x><y>29507.37109375</y></points><points><x>18454.064453125</x><y>29517.345703125</y></points><points><x>18454.064453125</x><y>29517.345703125</y></points><points><x>18465.146484375</x><y>29533.970703125</y></points><points><x>18483.990234375</x><y>29555.861328125</y></points><points><x>18489.53125</x><y>29556.96875</y></points><points><x>18499.783203125</x><y>29554.4765625</y></points><points><x>18508.095703125</x><y>29553.08984375</y></points><points><x>18518.072265625</x><y>29554.4765625</y></points><points><x>18519.1796875</x><y>29543.669921875</y></points><points><x>18521.396484375</x><y>29538.958984375</y></points><points><x>18506.43359375</x><y>29518.73046875</y></points><points><x>18488.146484375</x><y>29502.66015625</y></points><points><x>18463.76171875</x><y>29477.16796875</y></points><points><x>18447.4140625</x><y>29461.650390625</y></points><points><x>18439.1015625</x><y>29451.12109375</y></points><points><x>18436.052734375</x><y>29438.375</y></points><points><x>18437.4375</x><y>29428.955078125</y></points><points><x>18432.173828125</x><y>29422.3046875</y></points><points><x>18432.173828125</x><y>29422.3046875</y></points></segmentation></object><object><name>LSIL</name><difficult>0</difficult><truncated>0</truncated><info>[{"confidence": "0"}, {"action": "CREATE", "cat": "LSIL", "time": "2020-07-23 14:39;39", "who": "admin", "typeOfanno": "PersonManul"}]</info><confidence>0</confidence><bndbox><xmin>27160.736328125</xmin><ymin>20401.94140625</ymin><xmax>27427.92578125</xmax><ymax>20748.365234375</ymax></bndbox><segmentation><points><x>27404.5859375</x><y>20511.88671875</y></points><points><x>27419.94140625</x><y>20511.88671875</y></points><points><x>27427.92578125</x><y>20516.80078125</y></points><points><x>27405.19921875</x><y>20532.15625</y></points><points><x>27392.916015625</x><y>20540.755859375</y></points><points><x>27375.716796875</x><y>20536.45703125</y></points><points><x>27353.60546875</x><y>20538.298828125</y></points><points><x>27340.705078125</x><y>20538.298828125</y></points><points><x>27337.634765625</x><y>20547.513671875</y></points><points><x>27343.77734375</x><y>20558.568359375</y></points><points><x>27329.650390625</x><y>20573.923828125</y></points><points><x>27316.75</x><y>20571.466796875</y></points><points><x>27302.009765625</x><y>20582.5234375</y></points><points><x>27297.708984375</x><y>20597.87890625</y></points><points><x>27297.708984375</x><y>20597.87890625</y></points><points><x>27297.708984375</x><y>20600.951171875</y></points><points><x>27309.994140625</x><y>20632.27734375</y></points><points><x>27310.609375</x><y>20632.27734375</y></points><points><x>27319.20703125</x><y>20650.08984375</y></points><points><x>27325.349609375</x><y>20671.587890625</y></points><points><x>27325.349609375</x><y>20671.587890625</y></points><points><x>27325.349609375</x><y>20696.15625</y></points><points><x>27305.6953125</x><y>20734.23828125</y></points><points><x>27290.953125</x><y>20744.6796875</y></points><points><x>27281.740234375</x><y>20748.365234375</y></points><points><x>27265.15625</x><y>20737.923828125</y></points><points><x>27235.05859375</x><y>20715.810546875</y></points><points><x>27217.24609375</x><y>20692.470703125</y></points><points><x>27198.818359375</x><y>20674.04296875</y></points><points><x>27185.919921875</x><y>20656.845703125</y></points><points><x>27185.306640625</x><y>20656.845703125</y></points><points><x>27176.091796875</x><y>20614.462890625</y></points><points><x>27174.25</x><y>20579.453125</y></points><points><x>27160.736328125</x><y>20554.26953125</y></points><points><x>27168.72265625</x><y>20526.62890625</y></points><points><x>27173.021484375</x><y>20503.2890625</y></points><points><x>27209.26171875</x><y>20485.4765625</y></points><points><x>27224.001953125</x><y>20461.521484375</y></points><points><x>27225.23046875</x><y>20433.265625</y></points><points><x>27238.12890625</x><y>20401.94140625</y></points><points><x>27270.0703125</x><y>20403.169921875</y></points><points><x>27308.765625</x><y>20417.91015625</y></points><points><x>27341.3203125</x><y>20435.109375</y></points><points><x>27364.046875</x><y>20455.9921875</y></points><points><x>27394.7578125</x><y>20497.146484375</y></points><points><x>27394.7578125</x><y>20497.759765625</y></points></segmentation></object><object><name>LSIL</name><difficult>0</difficult><truncated>0</truncated><info>[{"confidence": "0"}, {"action": "CREATE", "cat": "LSIL", "time": "2020-07-23 14:39;39", "who": "admin", "typeOfanno": "PersonManul"}]</info><confidence>0</confidence><bndbox><xmin>16475.4375</xmin><ymin>16237.3115234375</ymin><xmax>16665.84765625</xmax><ymax>16460.27734375</ymax></bndbox><segmentation><points><x>16654.791015625</x><y>16329.4462890625</y></points><points><x>16662.77734375</x><y>16346.64453125</y></points><points><x>16665.84765625</x><y>16378.583984375</y></points><points><x>16665.84765625</x><y>16379.1982421875</y></points><points><x>16649.263671875</x><y>16423.421875</y></points><points><x>16622.23828125</x><y>16450.44921875</y></points><points><x>16576.169921875</x><y>16460.27734375</y></points><points><x>16566.95703125</x><y>16438.779296875</y></points><points><x>16547.916015625</x><y>16419.123046875</y></points><points><x>16508.60546875</x><y>16388.412109375</y></points><points><x>16485.263671875</x><y>16367.5283203125</y></points><points><x>16476.666015625</x><y>16299.962890625</y></points><points><x>16475.4375</x><y>16279.0791015625</y></points><points><x>16496.935546875</x><y>16250.82421875</y></points><points><x>16511.67578125</x><y>16237.3115234375</y></points><points><x>16533.173828125</x><y>16242.2255859375</y></points><points><x>16545.458984375</x><y>16256.3525390625</y></points><points><x>16562.658203125</x><y>16256.3525390625</y></points><points><x>16587.83984375</x><y>16272.322265625</y></points><points><x>16624.6953125</x><y>16308.5625</y></points><points><x>16631.451171875</x><y>16319.6181640625</y></points><points><x>16631.451171875</x><y>16320.232421875</y></points></segmentation></object><object><name>NILM</name><difficult>0</difficult><truncated>0</truncated><info>[{"confidence": "0"}, {"action": "CREATE", "cat": "NILM", "time": "2020-07-23 14:39;39", "who": "admin", "typeOfanno": "PersonManul"}]</info><confidence>0</confidence><bndbox><xmin>50991.55859375</xmin><ymin>23690.0</ymin><xmax>51125.0</xmax><ymax>23808.556640625</ymax></bndbox><segmentation><points><x>51102.0</x><y>23690.0</y></points><points><x>51097.0</x><y>23694.0</y></points><points><x>51091.0</x><y>23699.0</y></points><points><x>51075.0</x><y>23703.0</y></points><points><x>51066.0</x><y>23706.0</y></points><points><x>51063.0</x><y>23709.0</y></points><points><x>51026.0</x><y>23727.0</y></points><points><x>51008.0</x><y>23743.0</y></points><points><x>51003.0</x><y>23747.0</y></points><points><x>50997.0</x><y>23754.0</y></points><points><x>50992.98828125</x><y>23763.06640625</y></points><points><x>50992.4921875</x><y>23770.591796875</y></points><points><x>50991.55859375</x><y>23777.6640625</y></points><points><x>50992.1171875</x><y>23786.41015625</y></points><points><x>51000.8671875</x><y>23805.20703125</y></points><points><x>51024.5</x><y>23808.556640625</y></points><points><x>51045.53125</x><y>23795.34375</y></points><points><x>51054.27734375</x><y>23783.990234375</y></points><points><x>51060.421875</x><y>23769.474609375</y></points><points><x>51081.44921875</x><y>23773.755859375</y></points><points><x>51088.89453125</x><y>23767.427734375</y></points><points><x>51090.5703125</x><y>23754.02734375</y></points><points><x>51111.97265625</x><y>23746.76953125</y></points><points><x>51119.0</x><y>23728.0</y></points><points><x>51120.0</x><y>23711.0</y></points><points><x>51125.0</x><y>23690.0</y></points></segmentation></object><object><name>NILM</name><difficult>0</difficult><truncated>0</truncated><info>[{"confidence": "0"}, {"action": "CREATE", "cat": "NILM", "time": "2020-07-23 14:39;39", "who": "admin", "typeOfanno": "PersonManul"}]</info><confidence>0</confidence><bndbox><xmin>20352.33203125</xmin><ymin>30365.556640625</ymin><xmax>20576.220703125</xmax><ymax>30457.306640625</ymax></bndbox><segmentation><points><x>20405.931640625</x><y>30368.90625</y></points><points><x>20425.287109375</x><y>30368.90625</y></points><points><x>20446.130859375</x><y>30375.60546875</y></points><points><x>20485.771484375</x><y>30384.724609375</y></points><points><x>20524.109375</x><y>30394.9609375</y></points><points><x>20548.3046875</x><y>30399.427734375</y></points><points><x>20563.005859375</x><y>30408.919921875</y></points><points><x>20576.220703125</x><y>30429.578125</y></points><points><x>20573.80078125</x><y>30447.2578125</y></points><points><x>20567.1015625</x><y>30457.306640625</y></points><points><x>20540.859375</x><y>30451.3515625</y></points><points><x>20507.173828125</x><y>30443.53515625</y></points><points><x>20476.09375</x><y>30435.71875</y></points><points><x>20449.294921875</x><y>30426.2265625</y></points><points><x>20425.658203125</x><y>30421.015625</y></points><points><x>20415.794921875</x><y>30412.640625</y></points><points><x>20404.443359375</x><y>30406.685546875</y></points><points><x>20377.45703125</x><y>30407.4296875</y></points><points><x>20352.33203125</x><y>30397.56640625</y></points><points><x>20355.49609375</x><y>30380.81640625</y></points><points><x>20372.060546875</x><y>30365.556640625</y></points><points><x>20396.8125</x><y>30366.486328125</y></points><points><x>20396.8125</x><y>30366.486328125</y></points></segmentation></object><object><name>LSIL</name><difficult>0</difficult><truncated>0</truncated><info>[{"confidence": "0"}, {"action": "CREATE", "cat": "LSIL", "time": "2020-07-23 14:39;39", "who": "admin", "typeOfanno": "PersonManul"}]</info><confidence>0</confidence><bndbox><xmin>37065.875</xmin><ymin>48300.0</ymin><xmax>37208.37109375</xmax><ymax>48458.50390625</ymax></bndbox><segmentation><points><x>37072.015625</x><y>48309.43359375</y></points><points><x>37070.15234375</x><y>48326.1796875</y></points><points><x>37071.0859375</x><y>48334.5546875</y></points><points><x>37068.29296875</x><y>48353.16796875</y></points><points><x>37065.875</x><y>48365.44921875</y></points><points><x>37070.0</x><y>48375.0</y></points><points><x>37074.0</x><y>48379.0</y></points><points><x>37089.0</x><y>48397.0</y></points><points><x>37093.0</x><y>48403.0</y></points><points><x>37098.0</x><y>48409.0</y></points><points><x>37104.0</x><y>48417.0</y></points><points><x>37108.0</x><y>48423.0</y></points><points><x>37113.0</x><y>48428.0</y></points><points><x>37118.0</x><y>48432.0</y></points><points><x>37123.0</x><y>48435.0</y></points><points><x>37132.0</x><y>48439.0</y></points><points><x>37142.0</x><y>48444.0</y></points><points><x>37148.0</x><y>48448.0</y></points><points><x>37154.0</x><y>48450.0</y></points><points><x>37163.20703125</x><y>48456.0859375</y></points><points><x>37170.83984375</x><y>48456.64453125</y></points><points><x>37175.4921875</x><y>48458.50390625</y></points><points><x>37179.95703125</x><y>48457.203125</y></points><points><x>37182.19140625</x><y>48452.921875</y></points><points><x>37188.33203125</x><y>48444.546875</y></points><points><x>37191.0</x><y>48437.0</y></points><points><x>37208.37109375</x><y>48390.96875</y></points><points><x>37194.0</x><y>48346.0</y></points><points><x>37187.0</x><y>48336.0</y></points><points><x>37184.0</x><y>48332.0</y></points><points><x>37177.0</x><y>48324.0</y></points><points><x>37171.0</x><y>48318.0</y></points><points><x>37167.0</x><y>48315.0</y></points><points><x>37161.0</x><y>48311.0</y></points><points><x>37129.0</x><y>48308.0</y></points><points><x>37119.0</x><y>48309.0</y></points><points><x>37108.0</x><y>48312.0</y></points><points><x>37094.0</x><y>48304.0</y></points><points><x>37090.0</x><y>48300.0</y></points><points><x>37076.0</x><y>48300.0</y></points></segmentation></object><object><name>NILM</name><difficult>0</difficult><truncated>0</truncated><info>[{"confidence": "0"}, {"action": "CREATE", "cat": "NILM", "time": "2020-07-23 14:39;39", "who": "admin", "typeOfanno": "PersonManul"}]</info><confidence>0</confidence><bndbox><xmin>44409.19921875</xmin><ymin>41885.78125</ymin><xmax>44580.1640625</xmax><ymax>42022.38671875</ymax></bndbox><segmentation><points><x>44496.203125</x><y>41907.671875</y></points><points><x>44495.09765625</x><y>41897.140625</y></points><points><x>44499.25390625</x><y>41890.76953125</y></points><points><x>44506.734375</x><y>41887.72265625</y></points><points><x>44523.08203125</x><y>41885.78125</y></points><points><x>44526.68359375</x><y>41893.81640625</y></points><points><x>44524.19140625</x><y>41902.9609375</y></points><points><x>44520.8671875</x><y>41908.78125</y></points><points><x>44526.9609375</x><y>41911.55078125</y></points><points><x>44533.05859375</x><y>41905.1796875</y></points><points><x>44535.828125</x><y>41900.46875</y></points><points><x>44537.4921875</x><y>41888.0</y></points><points><x>44549.40625</x><y>41886.3359375</y></points><points><x>44574.62109375</x><y>41893.81640625</y></points><points><x>44579.88671875</x><y>41905.73046875</y></points><points><x>44580.1640625</x><y>41905.73046875</y></points><points><x>44578.22265625</x><y>41915.70703125</y></points><points><x>44564.921875</x><y>41917.37109375</y></points><points><x>44564.64453125</x><y>41917.37109375</y></points><points><x>44550.515625</x><y>41916.26171875</y></points><points><x>44547.1875</x><y>41923.46484375</y></points><points><x>44540.26171875</x><y>41935.93359375</y></points><points><x>44529.453125</x><y>41942.86328125</y></points><points><x>44523.359375</x><y>41941.19921875</y></points><points><x>44526.9609375</x><y>41946.1875</y></points><points><x>44540.81640625</x><y>41964.19921875</y></points><points><x>44553.5625</x><y>41978.60546875</y></points><points><x>44553.5625</x><y>41978.60546875</y></points><points><x>44564.3671875</x><y>41990.5234375</y></points><points><x>44566.86328125</x><y>41997.7265625</y></points><points><x>44552.17578125</x><y>42003.8203125</y></points><points><x>44551.06640625</x><y>42007.69921875</y></points><points><x>44553.5625</x><y>42016.015625</y></points><points><x>44545.25</x><y>42020.44921875</y></points><points><x>44536.66015625</x><y>42022.38671875</y></points><points><x>44527.79296875</x><y>42013.2421875</y></points><points><x>44514.4921875</x><y>41994.953125</y></points><points><x>44507.01171875</x><y>41988.02734375</y></points><points><x>44483.1796875</x><y>41970.5703125</y></points><points><x>44467.109375</x><y>41960.04296875</y></points><points><x>44447.71484375</x><y>41952.8359375</y></points><points><x>44424.9921875</x><y>41949.234375</y></points><points><x>44409.19921875</x><y>41930.39453125</y></points><points><x>44412.80078125</x><y>41909.61328125</y></points><points><x>44430.53515625</x><y>41893.5390625</y></points><points><x>44444.94140625</x><y>41889.66015625</y></points><points><x>44465.171875</x><y>41891.32421875</y></points><points><x>44475.69921875</x><y>41899.9140625</y></points><points><x>44486.23046875</x><y>41905.1796875</y></points><points><x>44486.23046875</x><y>41905.1796875</y></points></segmentation></object><object><name>NILM</name><difficult>0</difficult><truncated>0</truncated><info>[{"confidence": "0"}, {"action": "CREATE", "cat": "NILM", "time": "2020-07-23 14:39;39", "who": "admin", "typeOfanno": "PersonManul"}]</info><confidence>0</confidence><bndbox><xmin>17382.0</xmin><ymin>11300.0</ymin><xmax>17577.46875</xmax><ymax>11529.1298828125</ymax></bndbox><segmentation><points><x>17417.0</x><y>11300.0</y></points><points><x>17411.0</x><y>11301.0</y></points><points><x>17382.0</x><y>11319.0</y></points><points><x>17382.0</x><y>11339.0</y></points><points><x>17390.0</x><y>11351.0</y></points><points><x>17394.0</x><y>11357.0</y></points><points><x>17400.0</x><y>11365.0</y></points><points><x>17405.0</x><y>11371.0</y></points><points><x>17423.0</x><y>11390.0</y></points><points><x>17430.0</x><y>11395.0</y></points><points><x>17438.0</x><y>11404.0</y></points><points><x>17447.0</x><y>11412.0</y></points><points><x>17448.0</x><y>11418.0</y></points><points><x>17455.0</x><y>11427.0</y></points><points><x>17458.0</x><y>11431.0</y></points><points><x>17477.0</x><y>11457.0</y></points><points><x>17485.0</x><y>11478.0</y></points><points><x>17492.0</x><y>11489.0</y></points><points><x>17515.955078125</x><y>11529.1298828125</y></points><points><x>17521.0</x><y>11510.0</y></points><points><x>17523.0</x><y>11497.0</y></points><points><x>17521.0</x><y>11487.0</y></points><points><x>17538.0</x><y>11486.0</y></points><points><x>17558.0</x><y>11503.0</y></points><points><x>17563.0</x><y>11508.0</y></points><points><x>17577.46875</x><y>11509.7333984375</y></points><points><x>17568.0</x><y>11485.0</y></points><points><x>17565.0</x><y>11482.0</y></points><points><x>17561.0</x><y>11477.0</y></points><points><x>17560.0</x><y>11471.0</y></points><points><x>17558.0</x><y>11464.0</y></points><points><x>17551.0</x><y>11451.0</y></points><points><x>17547.0</x><y>11446.0</y></points><points><x>17543.0</x><y>11437.0</y></points><points><x>17537.0</x><y>11426.0</y></points><points><x>17537.0</x><y>11415.0</y></points><points><x>17533.0</x><y>11411.0</y></points><points><x>17524.0</x><y>11403.0</y></points><points><x>17518.0</x><y>11390.0</y></points><points><x>17501.0</x><y>11362.0</y></points><points><x>17495.0</x><y>11352.0</y></points><points><x>17490.0</x><y>11344.0</y></points><points><x>17482.0</x><y>11332.0</y></points><points><x>17477.0</x><y>11323.0</y></points><points><x>17474.0</x><y>11319.0</y></points><points><x>17465.0</x><y>11308.0</y></points><points><x>17451.0</x><y>11304.0</y></points><points><x>17444.0</x><y>11303.0</y></points></segmentation></object><object><name>NILM</name><difficult>0</difficult><truncated>0</truncated><info>[{"confidence": "0"}, {"action": "CREATE", "cat": "NILM", "time": "2020-07-23 14:39;39", "who": "admin", "typeOfanno": "PersonManul"}]</info><confidence>0</confidence><bndbox><xmin>25833.337890625</xmin><ymin>9141.0</ymin><xmax>26194.0</xmax><ymax>9566.0</ymax></bndbox><segmentation><points><x>25934.0</x><y>9141.0</y></points><points><x>25934.0</x><y>9153.0</y></points><points><x>25939.0</x><y>9157.0</y></points><points><x>25947.0</x><y>9182.0</y></points><points><x>25948.0</x><y>9191.0</y></points><points><x>25942.0</x><y>9209.0</y></points><points><x>25946.0</x><y>9214.0</y></points><points><x>25950.0</x><y>9219.0</y></points><points><x>25954.0</x><y>9225.0</y></points><points><x>25947.0</x><y>9232.0</y></points><points><x>25946.0</x><y>9247.0</y></points><points><x>25952.0</x><y>9262.0</y></points><points><x>25936.0</x><y>9262.0</y></points><points><x>25917.0</x><y>9259.0</y></points><points><x>25911.0</x><y>9260.0</y></points><points><x>25908.0</x><y>9263.0</y></points><points><x>25901.0</x><y>9272.0</y></points><points><x>25893.0</x><y>9277.0</y></points><points><x>25890.0</x><y>9293.0</y></points><points><x>25891.0</x><y>9304.0</y></points><points><x>25888.0</x><y>9315.0</y></points><points><x>25877.0</x><y>9320.0</y></points><points><x>25870.0</x><y>9318.0</y></points><points><x>25851.072265625</x><y>9297.3310546875</y></points><points><x>25833.337890625</x><y>9300.65625</y></points><points><x>25842.205078125</x><y>9323.931640625</y></points><points><x>25843.314453125</x><y>9346.6533203125</y></points><points><x>25856.61328125</x><y>9362.447265625</y></points><points><x>25869.0</x><y>9379.0</y></points><points><x>25866.0</x><y>9384.0</y></points><points><x>25866.0</x><y>9397.0</y></points><points><x>25874.0</x><y>9398.0</y></points><points><x>25882.0</x><y>9402.0</y></points><points><x>25892.0</x><y>9405.0</y></points><points><x>25888.0</x><y>9411.0</y></points><points><x>25887.0</x><y>9426.0</y></points><points><x>25886.0</x><y>9437.0</y></points><points><x>25874.0</x><y>9448.0</y></points><points><x>25872.0</x><y>9467.0</y></points><points><x>25875.0</x><y>9470.0</y></points><points><x>25882.0</x><y>9478.0</y></points><points><x>25882.0</x><y>9493.0</y></points><points><x>25875.0</x><y>9506.0</y></points><points><x>25867.0</x><y>9526.0</y></points><points><x>25866.0</x><y>9539.0</y></points><points><x>25885.0</x><y>9546.0</y></points><points><x>25885.0</x><y>9542.0</y></points><points><x>25896.0</x><y>9539.0</y></points><points><x>25925.0</x><y>9539.0</y></points><points><x>25932.0</x><y>9537.0</y></points><points><x>25937.0</x><y>9519.0</y></points><points><x>25948.0</x><y>9518.0</y></points><points><x>25956.0</x><y>9519.0</y></points><points><x>25962.0</x><y>9520.0</y></points><points><x>25976.0</x><y>9521.0</y></points><points><x>25998.0</x><y>9530.0</y></points><points><x>26002.0</x><y>9532.0</y></points><points><x>26006.0</x><y>9535.0</y></points><points><x>26009.0</x><y>9539.0</y></points><points><x>26013.0</x><y>9545.0</y></points><points><x>26045.0</x><y>9550.0</y></points><points><x>26049.0</x><y>9554.0</y></points><points><x>26088.0</x><y>9566.0</y></points><points><x>26089.0</x><y>9549.0</y></points><points><x>26085.0</x><y>9544.0</y></points><points><x>26087.0</x><y>9527.0</y></points><points><x>26094.0</x><y>9519.0</y></points><points><x>26100.0</x><y>9514.0</y></points><points><x>26105.0</x><y>9518.0</y></points><points><x>26119.0</x><y>9525.0</y></points><points><x>26119.0</x><y>9532.0</y></points><points><x>26125.134765625</x><y>9530.37890625</y></points><points><x>26126.810546875</x><y>9530.9365234375</y></points><points><x>26126.4375</x><y>9532.0537109375</y></points><points><x>26125.87890625</x><y>9530.1923828125</y></points><points><x>26125.87890625</x><y>9531.681640625</y></points><points><x>26126.623046875</x><y>9531.4951171875</y></points><points><x>26125.87890625</x><y>9530.564453125</y></points><points><x>26129.416015625</x><y>9532.0537109375</y></points><points><x>26127.5546875</x><y>9533.169921875</y></points><points><x>26132.392578125</x><y>9535.03125</y></points><points><x>26135.185546875</x><y>9534.6591796875</y></points><points><x>26141.326171875</x><y>9533.169921875</y></points><points><x>26146.0</x><y>9533.0</y></points><points><x>26153.0</x><y>9511.0</y></points><points><x>26156.0</x><y>9507.0</y></points><points><x>26160.0</x><y>9491.0</y></points><points><x>26161.0</x><y>9484.0</y></points><points><x>26162.0</x><y>9473.0</y></points><points><x>26167.0</x><y>9466.0</y></points><points><x>26168.0</x><y>9460.0</y></points><points><x>26177.0</x><y>9459.0</y></points><points><x>26194.0</x><y>9465.0</y></points><points><x>26194.0</x><y>9443.0</y></points><points><x>26180.0</x><y>9443.0</y></points><points><x>26179.0</x><y>9438.0</y></points><points><x>26184.0</x><y>9432.0</y></points><points><x>26188.0</x><y>9412.0</y></points><points><x>26189.0</x><y>9406.0</y></points><points><x>26190.0</x><y>9400.0</y></points><points><x>26191.0</x><y>9375.0</y></points><points><x>26194.0</x><y>9329.0</y></points><points><x>26187.0</x><y>9325.0</y></points><points><x>26179.0</x><y>9319.0</y></points><points><x>26144.0</x><y>9288.0</y></points><points><x>26130.0</x><y>9274.0</y></points><points><x>26135.0</x><y>9250.0</y></points><points><x>26125.0</x><y>9236.0</y></points><points><x>26128.0</x><y>9217.0</y></points><points><x>26128.0</x><y>9198.0</y></points><points><x>26112.0</x><y>9196.0</y></points><points><x>26110.0</x><y>9206.0</y></points><points><x>26104.0</x><y>9204.0</y></points><points><x>26099.0</x><y>9204.0</y></points><points><x>26098.0</x><y>9195.0</y></points><points><x>26065.0</x><y>9185.0</y></points><points><x>26064.0</x><y>9172.0</y></points><points><x>26037.0</x><y>9162.0</y></points><points><x>26036.0</x><y>9146.0</y></points><points><x>26028.0</x><y>9141.0</y></points><points><x>26005.0</x><y>9141.0</y></points><points><x>25999.0</x><y>9159.0</y></points><points><x>25989.0</x><y>9159.0</y></points><points><x>25983.0</x><y>9152.0</y></points><points><x>25971.0</x><y>9152.0</y></points><points><x>25966.0</x><y>9156.0</y></points><points><x>25964.0</x><y>9141.0</y></points></segmentation></object><object><name>NILM</name><difficult>0</difficult><truncated>0</truncated><info>[{"confidence": "0"}, {"action": "CREATE", "cat": "NILM", "time": "2020-07-23 14:39;39", "who": "admin", "typeOfanno": "PersonManul"}]</info><confidence>0</confidence><bndbox><xmin>46004.609375</xmin><ymin>32163.7421875</ymin><xmax>46190.53515625</xmax><ymax>32248.80859375</ymax></bndbox><segmentation><points><x>46056.1484375</x><y>32194.220703125</y></points><points><x>46059.75</x><y>32177.318359375</y></points><points><x>46076.65234375</x><y>32165.958984375</y></points><points><x>46102.14453125</x><y>32163.7421875</y></points><points><x>46138.4453125</x><y>32167.8984375</y></points><points><x>46152.8515625</x><y>32168.17578125</y></points><points><x>46161.44140625</x><y>32173.716796875</y></points><points><x>46167.5390625</x><y>32179.2578125</y></points><points><x>46185.2734375</x><y>32180.08984375</y></points><points><x>46190.53515625</x><y>32190.619140625</y></points><points><x>46182.77734375</x><y>32201.703125</y></points><points><x>46167.81640625</x><y>32206.4140625</y></points><points><x>46152.01953125</x><y>32211.400390625</y></points><points><x>46132.90234375</x><y>32214.171875</y></points><points><x>46116.0</x><y>32212.787109375</y></points><points><x>46102.69921875</x><y>32215.00390625</y></points><points><x>46098.54296875</x><y>32217.21875</y></points><points><x>46081.36328125</x><y>32224.701171875</y></points><points><x>46064.73828125</x><y>32234.123046875</y></points><points><x>46045.06640625</x><y>32243.54296875</y></points><points><x>46029.546875</x><y>32248.80859375</y></points><points><x>46016.24609375</x><y>32248.25390625</y></points><points><x>46005.1640625</x><y>32240.49609375</y></points><points><x>46004.609375</x><y>32224.423828125</y></points><points><x>46004.609375</x><y>32224.423828125</y></points><points><x>46006.828125</x><y>32222.20703125</y></points><points><x>46016.5234375</x><y>32211.400390625</y></points><points><x>46033.42578125</x><y>32205.58203125</y></points><points><x>46046.171875</x><y>32198.654296875</y></points><points><x>46046.171875</x><y>32198.376953125</y></points></segmentation></object><object><name>LSIL</name><difficult>0</difficult><truncated>0</truncated><info>[{"confidence": "0"}, {"action": "CREATE", "cat": "LSIL", "time": "2020-07-23 14:39;39", "who": "admin", "typeOfanno": "PersonManul"}]</info><confidence>0</confidence><bndbox><xmin>23270.19921875</xmin><ymin>47419.9140625</ymin><xmax>23427.861328125</xmax><ymax>47587.5546875</ymax></bndbox><segmentation><points><x>23348.337890625</x><y>47419.9140625</y></points><points><x>23320.62890625</x><y>47431.55078125</y></points><points><x>23305.666015625</x><y>47446.515625</y></points><points><x>23297.90625</x><y>47455.9375</y></points><points><x>23290.703125</x><y>47469.23828125</y></points><points><x>23285.16015625</x><y>47478.10546875</y></points><points><x>23281.28125</x><y>47484.4765625</y></points><points><x>23278.234375</x><y>47489.1875</y></points><points><x>23274.078125</x><y>47497.22265625</y></points><points><x>23270.19921875</x><y>47512.1875</y></points><points><x>23271.029296875</x><y>47530.75</y></points><points><x>23273.80078125</x><y>47539.89453125</y></points><points><x>23277.125</x><y>47546.8203125</y></points><points><x>23279.896484375</x><y>47550.42578125</y></points><points><x>23278.234375</x><y>47556.2421875</y></points><points><x>23277.0</x><y>47561.0</y></points><points><x>23284.052734375</x><y>47582.56640625</y></points><points><x>23299.5703125</x><y>47587.5546875</y></points><points><x>23315.91796875</x><y>47574.53125</y></points><points><x>23329.0</x><y>47568.0</y></points><points><x>23342.0</x><y>47573.0</y></points><points><x>23371.0</x><y>47577.0</y></points><points><x>23376.0</x><y>47576.0</y></points><points><x>23383.0</x><y>47575.0</y></points><points><x>23394.0</x><y>47567.0</y></points><points><x>23396.0</x><y>47577.0</y></points><points><x>23427.861328125</x><y>47578.96484375</y></points><points><x>23427.0</x><y>47543.0</y></points><points><x>23427.0</x><y>47522.0</y></points><points><x>23421.0</x><y>47515.0</y></points><points><x>23416.0</x><y>47511.0</y></points><points><x>23415.0</x><y>47496.0</y></points><points><x>23417.0</x><y>47486.0</y></points><points><x>23419.0</x><y>47467.0</y></points><points><x>23407.0</x><y>47447.0</y></points><points><x>23397.0</x><y>47440.0</y></points><points><x>23386.0</x><y>47432.0</y></points><points><x>23381.0</x><y>47432.0</y></points></segmentation></object><object><name>LSIL</name><difficult>0</difficult><truncated>0</truncated><info>[{"confidence": "0"}, {"action": "CREATE", "cat": "LSIL", "time": "2020-07-23 14:39;39", "who": "admin", "typeOfanno": "PersonManul"}]</info><confidence>0</confidence><bndbox><xmin>33427.23828125</xmin><ymin>17657.787109375</ymin><xmax>33587.12109375</xmax><ymax>17795.77734375</ymax></bndbox><segmentation><points><x>33468.8046875</x><y>17659.171875</y></points><points><x>33489.30859375</x><y>17657.787109375</y></points><points><x>33508.1484375</x><y>17662.49609375</y></points><points><x>33526.16015625</x><y>17663.8828125</y></points><points><x>33562.18359375</x><y>17684.6640625</y></points><points><x>33581.30078125</x><y>17704.615234375</y></points><points><x>33587.12109375</x><y>17729.552734375</y></points><points><x>33586.56640625</x><y>17755.044921875</y></points><points><x>33562.4609375</x><y>17778.875</y></points><points><x>33562.4609375</x><y>17778.875</y></points><points><x>33532.8125</x><y>17795.77734375</y></points><points><x>33502.33203125</x><y>17791.06640625</y></points><points><x>33497.06640625</x><y>17782.75390625</y></points><points><x>33472.68359375</x><y>17773.88671875</y></points><points><x>33472.68359375</x><y>17773.88671875</y></points><points><x>33448.30078125</x><y>17763.080078125</y></points><points><x>33437.21484375</x><y>17748.94921875</y></points><points><x>33438.6015625</x><y>17733.154296875</y></points><points><x>33438.6015625</x><y>17733.154296875</y></points><points><x>33438.87890625</x><y>17714.8671875</y></points><points><x>33431.671875</x><y>17701.56640625</y></points><points><x>33427.23828125</x><y>17692.421875</y></points><points><x>33429.734375</x><y>17679.953125</y></points><points><x>33439.984375</x><y>17670.255859375</y></points><points><x>33454.1171875</x><y>17663.60546875</y></points><points><x>33454.1171875</x><y>17663.60546875</y></points></segmentation></object><object><name>LSIL</name><difficult>0</difficult><truncated>0</truncated><info>[{"confidence": "0"}, {"action": "CREATE", "cat": "LSIL", "time": "2020-07-23 14:39;39", "who": "admin", "typeOfanno": "PersonManul"}]</info><confidence>0</confidence><bndbox><xmin>15067.7265625</xmin><ymin>3550.18212890625</ymin><xmax>15314.6455078125</xmax><ymax>3767.618896484375</ymax></bndbox><segmentation><points><x>15223.740234375</x><y>3591.94970703125</y></points><points><x>15200.3994140625</x><y>3569.83740234375</y></points><points><x>15167.2314453125</x><y>3557.552978515625</y></points><points><x>15129.7626953125</x><y>3550.18212890625</y></points><points><x>15118.70703125</x><y>3570.45166015625</y></points><points><x>15108.8798828125</x><y>3579.051025390625</y></points><points><x>15087.3818359375</x><y>3586.421630859375</y></points><points><x>15073.8681640625</x><y>3590.10693359375</y></points><points><x>15073.8681640625</x><y>3590.72119140625</y></points><points><x>15070.1826171875</x><y>3612.83349609375</y></points><points><x>15070.1826171875</x><y>3612.83349609375</y></points><points><x>15071.4111328125</x><y>3614.676025390625</y></points><points><x>15071.4111328125</x><y>3632.48876953125</y></points><points><x>15067.7265625</x><y>3641.7021484375</y></points><points><x>15075.0966796875</x><y>3649.687255859375</y></points><points><x>15095.3662109375</x><y>3658.900634765625</y></points><points><x>15088.6103515625</x><y>3681.626953125</y></points><points><x>15088.6103515625</x><y>3681.626953125</y></points><points><x>15088.6103515625</x><y>3684.083984375</y></points><points><x>15094.751953125</x><y>3701.896484375</y></points><points><x>15107.6513671875</x><y>3728.922607421875</y></points><points><x>15107.6513671875</x><y>3728.922607421875</y></points><points><x>15110.107421875</x><y>3730.765380859375</y></points><points><x>15138.3623046875</x><y>3761.476806640625</y></points><points><x>15153.7177734375</x><y>3767.618896484375</y></points><points><x>15170.916015625</x><y>3758.405517578125</y></points><points><x>15190.572265625</x><y>3755.33447265625</y></points><points><x>15234.7958984375</x><y>3754.10595703125</y></points><points><x>15266.1220703125</x><y>3740.593017578125</y></points><points><x>15293.1474609375</x><y>3720.323486328125</y></points><points><x>15312.189453125</x><y>3698.211181640625</y></points><points><x>15314.6455078125</x><y>3676.713134765625</y></points><points><x>15313.4169921875</x><y>3663.814453125</y></points><points><x>15295.6044921875</x><y>3665.04296875</y></points><points><x>15279.634765625</x><y>3657.057861328125</y></points><points><x>15279.634765625</x><y>3657.057861328125</y></points><points><x>15279.634765625</x><y>3653.37255859375</y></points><points><x>15277.7919921875</x><y>3638.016845703125</y></points><points><x>15264.279296875</x><y>3620.818359375</y></points><points><x>15259.9794921875</x><y>3608.533935546875</y></points><points><x>15258.7509765625</x><y>3608.533935546875</y></points></segmentation></object><object><name>EC</name><difficult>0</difficult><truncated>0</truncated><info>[{"confidence": "0"}, {"action": "CREATE", "cat": "EC", "time": "2020-07-23 14:39;39", "who": "admin", "typeOfanno": "PersonManul"}]</info><confidence>0</confidence><bndbox><xmin>6593.97607421875</xmin><ymin>40551.28515625</ymin><xmax>6759.408203125</xmax><ymax>40740.64453125</ymax></bndbox><segmentation><points><x>6688.8623046875</x><y>40584.69921875</y></points><points><x>6691.33740234375</x><y>40570.67578125</y></points><points><x>6697.9384765625</x><y>40561.18359375</y></points><points><x>6702.06396484375</x><y>40551.28515625</y></points><points><x>6723.51611328125</x><y>40553.7578125</y></points><points><x>6723.51611328125</x><y>40553.7578125</y></points><points><x>6730.52978515625</x><y>40562.8359375</y></points><points><x>6730.1171875</x><y>40567.375</y></points><points><x>6743.31884765625</x><y>40573.97265625</y></points><points><x>6752.80712890625</x><y>40585.52734375</y></points><points><x>6754.044921875</x><y>40602.44140625</y></points><points><x>6754.044921875</x><y>40602.44140625</y></points><points><x>6750.33203125</x><y>40611.10546875</y></points><points><x>6757.34521484375</x><y>40623.48046875</y></points><points><x>6759.408203125</x><y>40632.14453125</y></points><points><x>6755.28271484375</x><y>40640.80859375</y></points><points><x>6741.66845703125</x><y>40648.64453125</y></points><points><x>6730.9423828125</x><y>40651.9453125</y></points><points><x>6729.2919921875</x><y>40665.97265625</y></points><points><x>6723.9287109375</x><y>40677.9375</y></points><points><x>6723.9287109375</x><y>40677.9375</y></points><points><x>6722.27880859375</x><y>40679.17578125</y></points><points><x>6711.55224609375</x><y>40684.125</y></points><points><x>6721.45361328125</x><y>40696.5</y></points><points><x>6723.51611328125</x><y>40709.703125</y></points><points><x>6709.48974609375</x><y>40722.90234375</y></points><points><x>6709.48974609375</x><y>40722.90234375</y></points><points><x>6690.10009765625</x><y>40732.8046875</y></points><points><x>6676.8984375</x><y>40732.39453125</y></points><points><x>6668.6474609375</x><y>40733.62890625</y></points><points><x>6662.87158203125</x><y>40739.40625</y></points><points><x>6650.08251953125</x><y>40740.64453125</y></points><points><x>6638.94384765625</x><y>40739.8203125</y></points><points><x>6629.455078125</x><y>40733.62890625</y></points><points><x>6624.91748046875</x><y>40732.8046875</y></points><points><x>6618.72900390625</x><y>40735.28125</y></points><points><x>6604.2900390625</x><y>40736.51953125</y></points><points><x>6595.62646484375</x><y>40730.7421875</y></points><points><x>6600.16455078125</x><y>40719.60546875</y></points><points><x>6609.65283203125</x><y>40714.2421875</y></points><points><x>6623.26708984375</x><y>40716.3046875</y></points><points><x>6623.26708984375</x><y>40716.3046875</y></points><points><x>6617.4912109375</x><y>40702.27734375</y></points><points><x>6605.52734375</x><y>40701.453125</y></points><points><x>6595.62646484375</x><y>40697.328125</y></points><points><x>6595.62646484375</x><y>40697.328125</y></points><points><x>6593.97607421875</x><y>40685.7734375</y></points><points><x>6598.51416015625</x><y>40684.125</y></points><points><x>6596.86376953125</x><y>40674.22265625</y></points><points><x>6595.2138671875</x><y>40668.44921875</y></points><points><x>6600.5771484375</x><y>40659.37109375</y></points><points><x>6612.12841796875</x><y>40656.0703125</y></points><points><x>6623.6796875</x><y>40653.18359375</y></points><points><x>6630.2802734375</x><y>40661.43359375</y></points><points><x>6630.2802734375</x><y>40661.43359375</y></points><points><x>6628.2177734375</x><y>40675.4609375</y></points><points><x>6628.2177734375</x><y>40675.875</y></points><points><x>6628.63037109375</x><y>40677.5234375</y></points><points><x>6634.40576171875</x><y>40690.3125</y></points><points><x>6639.3564453125</x><y>40697.73828125</y></points><points><x>6640.181640625</x><y>40683.7109375</y></points><points><x>6639.3564453125</x><y>40670.51171875</y></points><points><x>6639.3564453125</x><y>40670.51171875</y></points><points><x>6639.3564453125</x><y>40668.03515625</y></points><points><x>6641.0068359375</x><y>40658.546875</y></points><points><x>6631.51806640625</x><y>40650.296875</y></points><points><x>6623.6796875</x><y>40640.39453125</y></points><points><x>6623.6796875</x><y>40640.39453125</y></points><points><x>6626.5673828125</x><y>40628.4296875</y></points><points><x>6635.6435546875</x><y>40611.515625</y></points><points><x>6640.59423828125</x><y>40609.453125</y></points><points><x>6623.26708984375</x><y>40604.50390625</y></points><points><x>6618.31640625</x><y>40592.5390625</y></points><points><x>6631.10546875</x><y>40583.4609375</y></points><points><x>6645.95703125</x><y>40584.69921875</y></points><points><x>6655.033203125</x><y>40592.5390625</y></points><points><x>6662.458984375</x><y>40588.82421875</y></points><points><x>6667.822265625</x><y>40575.2109375</y></points><points><x>6675.248046875</x><y>40570.26171875</y></points><points><x>6683.91162109375</x><y>40571.5</y></points><points><x>6683.91162109375</x><y>40571.5</y></points></segmentation></object><object><name>LSIL</name><difficult>0</difficult><truncated>0</truncated><info>[{"confidence": "0"}, {"action": "CREATE", "cat": "LSIL", "time": "2020-07-23 14:39;39", "who": "admin", "typeOfanno": "PersonManul"}]</info><confidence>0</confidence><bndbox><xmin>33831.0</xmin><ymin>7158.0</ymin><xmax>34052.0</xmax><ymax>7366.0</ymax></bndbox><segmentation><points><x>33997.0</x><y>7158.0</y></points><points><x>33973.0</x><y>7160.0</y></points><points><x>33965.0</x><y>7161.0</y></points><points><x>33959.0</x><y>7162.0</y></points><points><x>33944.0</x><y>7165.0</y></points><points><x>33939.0</x><y>7166.0</y></points><points><x>33919.0</x><y>7171.0</y></points><points><x>33909.0</x><y>7172.0</y></points><points><x>33896.0</x><y>7171.0</y></points><points><x>33881.0</x><y>7183.0</y></points><points><x>33881.0</x><y>7187.0</y></points><points><x>33877.0</x><y>7193.0</y></points><points><x>33877.0</x><y>7199.0</y></points><points><x>33875.0</x><y>7217.0</y></points><points><x>33876.0</x><y>7224.0</y></points><points><x>33872.0</x><y>7229.0</y></points><points><x>33857.0</x><y>7244.0</y></points><points><x>33851.0</x><y>7250.0</y></points><points><x>33848.0</x><y>7259.0</y></points><points><x>33844.0</x><y>7264.0</y></points><points><x>33834.0</x><y>7285.0</y></points><points><x>33831.0</x><y>7313.0</y></points><points><x>33832.0</x><y>7319.0</y></points><points><x>33836.0</x><y>7323.0</y></points><points><x>33848.0</x><y>7336.0</y></points><points><x>33850.0</x><y>7351.0</y></points><points><x>33866.0</x><y>7361.0</y></points><points><x>33880.0</x><y>7362.0</y></points><points><x>33890.0</x><y>7359.0</y></points><points><x>33907.0</x><y>7366.0</y></points><points><x>33916.0</x><y>7359.0</y></points><points><x>33927.0</x><y>7348.0</y></points><points><x>33931.0</x><y>7348.0</y></points><points><x>33940.0</x><y>7342.0</y></points><points><x>33960.0</x><y>7336.0</y></points><points><x>33972.0</x><y>7333.0</y></points><points><x>33981.0</x><y>7332.0</y></points><points><x>33994.0</x><y>7327.0</y></points><points><x>34009.0</x><y>7323.0</y></points><points><x>34021.0</x><y>7312.0</y></points><points><x>34033.0</x><y>7310.0</y></points><points><x>34033.0</x><y>7302.0</y></points><points><x>34037.0</x><y>7293.0</y></points><points><x>34038.0</x><y>7279.0</y></points><points><x>34041.0</x><y>7269.0</y></points><points><x>34043.0</x><y>7259.0</y></points><points><x>34045.0</x><y>7251.0</y></points><points><x>34046.0</x><y>7245.0</y></points><points><x>34048.0</x><y>7236.0</y></points><points><x>34051.73828125</x><y>7232.6708984375</y></points><points><x>34051.73828125</x><y>7224.83251953125</y></points><points><x>34050.5</x><y>7215.34423828125</y></points><points><x>34050.5</x><y>7209.568359375</y></points><points><x>34052.0</x><y>7203.0</y></points><points><x>34049.0</x><y>7187.0</y></points><points><x>34034.0</x><y>7169.0</y></points><points><x>34029.0</x><y>7162.0</y></points><points><x>34013.0</x><y>7159.0</y></points></segmentation></object><object><name>NILM</name><difficult>0</difficult><truncated>0</truncated><info>[{"confidence": "0"}, {"action": "CREATE", "cat": "NILM", "time": "2020-07-23 14:39;39", "who": "admin", "typeOfanno": "PersonManul"}]</info><confidence>0</confidence><bndbox><xmin>11040.6484375</xmin><ymin>16709.0</ymin><xmax>11098.6484375</xmax><ymax>16878.0</ymax></bndbox><segmentation><points><x>11066.6484375</x><y>16709.0</y></points><points><x>11054.6484375</x><y>16723.0</y></points><points><x>11054.6484375</x><y>16728.0</y></points><points><x>11048.6484375</x><y>16746.0</y></points><points><x>11046.6484375</x><y>16754.0</y></points><points><x>11045.6484375</x><y>16762.0</y></points><points><x>11040.6484375</x><y>16811.0</y></points><points><x>11041.6484375</x><y>16816.0</y></points><points><x>11042.6484375</x><y>16832.0</y></points><points><x>11045.6484375</x><y>16840.0</y></points><points><x>11058.6484375</x><y>16866.0</y></points><points><x>11066.6484375</x><y>16871.0</y></points><points><x>11072.6484375</x><y>16875.0</y></points><points><x>11082.6484375</x><y>16878.0</y></points><points><x>11085.0625</x><y>16877.693359375</y></points><points><x>11090.775390625</x><y>16874.884765625</y></points><points><x>11094.4892578125</x><y>16864.5703125</y></points><points><x>11094.4892578125</x><y>16847.65625</y></points><points><x>11088.6484375</x><y>16830.0</y></points><points><x>11089.951171875</x><y>16822.90234375</y></points><points><x>11086.23828125</x><y>16803.1015625</y></points><points><x>11088.30078125</x><y>16791.548828125</y></points><points><x>11092.42578125</x><y>16782.060546875</y></points><points><x>11098.6484375</x><y>16731.0</y></points><points><x>11084.6484375</x><y>16717.0</y></points><points><x>11078.6484375</x><y>16712.0</y></points></segmentation></object><object><name>MET</name><difficult>0</difficult><truncated>0</truncated><info>[{"confidence": "0"}, {"action": "CREATE", "cat": "MET", "time": "2020-07-23 14:39;39", "who": "admin", "typeOfanno": "PersonManul"}]</info><confidence>0</confidence><bndbox><xmin>10007.36328125</xmin><ymin>40646.46875</ymin><xmax>10233.02734375</xmax><ymax>40954.64453125</ymax></bndbox><segmentation><points><x>10171.9697265625</x><y>40662.14453125</y></points><points><x>10177.3330078125</x><y>40651.0078125</y></points><points><x>10191.359375</x><y>40646.46875</y></points><points><x>10191.359375</x><y>40646.46875</y></points><points><x>10203.736328125</x><y>40658.01953125</y></points><points><x>10204.1484375</x><y>40658.01953125</y></points><points><x>10206.2109375</x><y>40665.4453125</y></points><points><x>10213.63671875</x><y>40674.93359375</y></points><points><x>10214.875</x><y>40683.1875</y></points><points><x>10226.8388671875</x><y>40690.19921875</y></points><points><x>10233.02734375</x><y>40699.27734375</y></points><points><x>10230.9638671875</x><y>40707.11328125</y></points><points><x>10223.951171875</x><y>40707.9375</y></points><points><x>10223.1259765625</x><y>40714.12890625</y></points><points><x>10223.1259765625</x><y>40714.12890625</y></points><points><x>10228.076171875</x><y>40721.5546875</y></points><points><x>10224.36328125</x><y>40728.56640625</y></points><points><x>10212.3994140625</x><y>40726.91796875</y></points><points><x>10207.44921875</x><y>40731.8671875</y></points><points><x>10197.134765625</x><y>40743.41796875</y></points><points><x>10206.6240234375</x><y>40755.3828125</y></points><points><x>10206.6240234375</x><y>40755.3828125</y></points><points><x>10207.861328125</x><y>40757.03125</y></points><points><x>10226.42578125</x><y>40772.7109375</y></points><points><x>10231.376953125</x><y>40783.43359375</y></points><points><x>10231.376953125</x><y>40783.84765625</y></points><points><x>10221.0625</x><y>40794.57421875</y></points><points><x>10207.861328125</x><y>40791.6875</y></points><points><x>10189.708984375</x><y>40788.796875</y></points><points><x>10177.7451171875</x><y>40789.625</y></points><points><x>10184.7587890625</x><y>40797.875</y></points><points><x>10186.4091796875</x><y>40805.30078125</y></points><points><x>10198.373046875</x><y>40812.3125</y></points><points><x>10198.78515625</x><y>40828.81640625</y></points><points><x>10195.072265625</x><y>40838.3046875</y></points><points><x>10185.1708984375</x><y>40844.4921875</y></points><points><x>10193.8349609375</x><y>40851.09375</y></points><points><x>10191.7724609375</x><y>40856.04296875</y></points><points><x>10191.7724609375</x><y>40856.45703125</y></points><points><x>10203.736328125</x><y>40872.546875</y></points><points><x>10202.0859375</x><y>40882.859375</y></points><points><x>10202.0859375</x><y>40882.859375</y></points><points><x>10179.3955078125</x><y>40889.87109375</y></points><points><x>10171.14453125</x><y>40882.859375</y></points><points><x>10165.369140625</x><y>40875.43359375</y></points><points><x>10156.705078125</x><y>40879.55859375</y></points><points><x>10151.7548828125</x><y>40879.97265625</y></points><points><x>10155.8798828125</x><y>40891.109375</y></points><points><x>10153.8173828125</x><y>40905.9609375</y></points><points><x>10153.8173828125</x><y>40912.15234375</y></points><points><x>10144.3291015625</x><y>40911.73828125</y></points><points><x>10139.3779296875</x><y>40918.33984375</y></points><points><x>10144.7412109375</x><y>40925.765625</y></points><points><x>10143.50390625</x><y>40941.85546875</y></points><points><x>10133.6025390625</x><y>40954.64453125</y></points><points><x>10123.2890625</x><y>40945.98046875</y></points><points><x>10117.92578125</x><y>40935.6640625</y></points><points><x>10119.1630859375</x><y>40927.828125</y></points><points><x>10103.486328125</x><y>40930.30078125</y></points><points><x>10095.2353515625</x><y>40931.953125</y></points><points><x>10094.41015625</x><y>40922.05078125</y></points><points><x>10098.9482421875</x><y>40908.8515625</y></points><points><x>10091.935546875</x><y>40908.8515625</y></points><points><x>10084.509765625</x><y>40927.4140625</y></points><points><x>10067.5947265625</x><y>40943.91796875</y></points><points><x>10047.3798828125</x><y>40943.50390625</y></points><points><x>10027.578125</x><y>40932.3671875</y></points><points><x>10020.9765625</x><y>40920.40234375</y></points><points><x>10026.7529296875</x><y>40912.15234375</y></points><points><x>10039.12890625</x><y>40909.67578125</y></points><points><x>10039.12890625</x><y>40909.67578125</y></points><points><x>10044.080078125</x><y>40903.8984375</y></points><points><x>10043.6669921875</x><y>40891.5234375</y></points><points><x>10043.6669921875</x><y>40891.5234375</y></points><points><x>10039.5419921875</x><y>40877.91015625</y></points><points><x>10038.3037109375</x><y>40870.484375</y></points><points><x>10031.291015625</x><y>40865.53125</y></points><points><x>10031.291015625</x><y>40865.53125</y></points><points><x>10034.1787109375</x><y>40846.96875</y></points><points><x>10039.12890625</x><y>40846.96875</y></points><points><x>10030.052734375</x><y>40832.1171875</y></points><points><x>10027.578125</x><y>40822.21484375</y></points><points><x>10027.1650390625</x><y>40818.08984375</y></points><points><x>10011.48828125</x><y>40817.265625</y></points><points><x>10007.36328125</x><y>40793.75</y></points><points><x>10009.42578125</x><y>40777.24609375</y></points><points><x>10028.4033203125</x><y>40768.171875</y></points><points><x>10034.5908203125</x><y>40750.4296875</y></points><points><x>10049.85546875</x><y>40732.69140625</y></points><points><x>10070.482421875</x><y>40722.7890625</y></points><points><x>10089.0478515625</x><y>40721.5546875</y></points><points><x>10098.5361328125</x><y>40712.06640625</y></points><points><x>10120.4013671875</x><y>40707.9375</y></points><points><x>10130.302734375</x><y>40705.875</y></points><points><x>10134.427734375</x><y>40717.015625</y></points><points><x>10135.6650390625</x><y>40698.0390625</y></points><points><x>10137.3154296875</x><y>40684.01171875</y></points><points><x>10144.3291015625</x><y>40672.4609375</y></points><points><x>10152.9921875</x><y>40664.20703125</y></points><points><x>10152.9921875</x><y>40664.20703125</y></points></segmentation></object><object><name>NILM</name><difficult>0</difficult><truncated>0</truncated><info>[{"confidence": "0"}, {"action": "CREATE", "cat": "NILM", "time": "2020-07-23 14:39;39", "who": "admin", "typeOfanno": "PersonManul"}]</info><confidence>0</confidence><bndbox><xmin>17107.162109375</xmin><ymin>38867.953125</ymin><xmax>17305.185546875</xmax><ymax>39050.7109375</ymax></bndbox><segmentation><points><x>17168.21875</x><y>38870.42578125</y></points><points><x>17184.720703125</x><y>38877.02734375</y></points><points><x>17202.046875</x><y>38897.2421875</y></points><points><x>17204.109375</x><y>38910.85546875</y></points><points><x>17217.724609375</x><y>38914.5703125</y></points><points><x>17228.451171875</x><y>38928.59765625</y></points><points><x>17247.83984375</x><y>38946.3359375</y></points><points><x>17247.83984375</x><y>38946.75</y></points><points><x>17259.8046875</x><y>38967.7890625</y></points><points><x>17262.279296875</x><y>38979.75390625</y></points><points><x>17281.255859375</x><y>38997.90625</y></points><points><x>17297.7578125</x><y>39007.8046875</y></points><points><x>17305.185546875</x><y>39015.64453125</y></points><points><x>17305.185546875</x><y>39016.05859375</y></points><points><x>17304.359375</x><y>39017.70703125</y></points><points><x>17302.296875</x><y>39028.84765625</y></points><points><x>17289.5078125</x><y>39042.4609375</y></points><points><x>17289.5078125</x><y>39042.4609375</y></points><points><x>17260.62890625</x><y>39050.7109375</y></points><points><x>17251.552734375</x><y>39047.0</y></points><points><x>17243.302734375</x><y>39031.734375</y></points><points><x>17230.1015625</x><y>39019.359375</y></points><points><x>17221.025390625</x><y>39008.21875</y></points><points><x>17208.6484375</x><y>38999.14453125</y></points><points><x>17206.998046875</x><y>39011.10546875</y></points><points><x>17184.30859375</x><y>39021.0078125</y></points><points><x>17172.755859375</x><y>39018.9453125</y></points><points><x>17168.630859375</x><y>39009.45703125</y></points><points><x>17176.056640625</x><y>38996.25390625</y></points><points><x>17160.380859375</x><y>38989.65234375</y></points><points><x>17148.00390625</x><y>38978.515625</y></points><points><x>17143.87890625</x><y>38968.203125</y></points><points><x>17128.201171875</x><y>38964.07421875</y></points><points><x>17120.36328125</x><y>38945.09765625</y></points><points><x>17120.36328125</x><y>38945.09765625</y></points><points><x>17108.8125</x><y>38925.7109375</y></points><points><x>17107.986328125</x><y>38905.90625</y></points><points><x>17107.162109375</x><y>38891.46875</y></points><points><x>17114.173828125</x><y>38879.50390625</y></points><points><x>17129.02734375</x><y>38872.90234375</y></points><points><x>17151.716796875</x><y>38867.953125</y></points><points><x>17151.716796875</x><y>38867.953125</y></points></segmentation></object><object><name>NILM</name><difficult>0</difficult><truncated>0</truncated><info>[{"confidence": "0"}, {"action": "CREATE", "cat": "NILM", "time": "2020-07-23 14:39;39", "who": "admin", "typeOfanno": "PersonManul"}]</info><confidence>0</confidence><bndbox><xmin>35648.6796875</xmin><ymin>30377.744140625</ymin><xmax>35785.0078125</xmax><ymax>30548.986328125</ymax></bndbox><segmentation><points><x>35707.69921875</x><y>30377.744140625</y></points><points><x>35701.328125</x><y>30388.55078125</y></points><points><x>35693.56640625</x><y>30404.068359375</y></points><points><x>35686.36328125</x><y>30404.8984375</y></points><points><x>35686.36328125</x><y>30404.8984375</y></points><points><x>35675.8359375</x><y>30400.466796875</y></points><points><x>35675.55859375</x><y>30400.466796875</y></points><points><x>35663.640625</x><y>30402.68359375</y></points><points><x>35661.1484375</x><y>30409.88671875</y></points><points><x>35658.1015625</x><y>30414.59765625</y></points><points><x>35666.69140625</x><y>30421.802734375</y></points><points><x>35663.08984375</x><y>30426.7890625</y></points><points><x>35652.55859375</x><y>30438.705078125</y></points><points><x>35652.55859375</x><y>30438.98046875</y></points><points><x>35648.6796875</x><y>30460.59375</y></points><points><x>35648.6796875</x><y>30460.59375</y></points><points><x>35650.34375</x><y>30493.291015625</y></points><points><x>35667.796875</x><y>30527.927734375</y></points><points><x>35689.96484375</x><y>30544.275390625</y></points><points><x>35716.01171875</x><y>30548.986328125</y></points><points><x>35748.70703125</x><y>30539.841796875</y></points><points><x>35768.66015625</x><y>30522.384765625</y></points><points><x>35768.66015625</x><y>30522.384765625</y></points><points><x>35785.0078125</x><y>30487.75</y></points><points><x>35783.62109375</x><y>30458.376953125</y></points><points><x>35768.9375</x><y>30423.7421875</y></points><points><x>35755.63671875</x><y>30407.392578125</y></points><points><x>35743.4453125</x><y>30393.26171875</y></points><points><x>35731.25390625</x><y>30388.828125</y></points><points><x>35720.16796875</x><y>30383.287109375</y></points><points><x>35720.16796875</x><y>30383.287109375</y></points></segmentation></object><object><name>NONE</name><difficult>0</difficult><truncated>0</truncated><info>[{"confidence": "0"}, {"action": "CREATE", "cat": "NONE", "time": "2020-07-23 14:39;39", "who": "admin", "typeOfanno": "PersonManul"}]</info><confidence>0</confidence><bndbox><xmin>34474.0</xmin><ymin>39355.0</ymin><xmax>34697.0</xmax><ymax>39587.0</ymax></bndbox><segmentation><points><x>34583.0</x><y>39355.0</y></points><points><x>34562.0</x><y>39362.0</y></points><points><x>34556.0</x><y>39367.0</y></points><points><x>34547.0</x><y>39369.0</y></points><points><x>34541.0</x><y>39372.0</y></points><points><x>34533.0</x><y>39378.0</y></points><points><x>34506.0</x><y>39393.0</y></points><points><x>34497.0</x><y>39395.0</y></points><points><x>34480.0</x><y>39403.0</y></points><points><x>34474.0</x><y>39428.0</y></points><points><x>34475.0</x><y>39435.0</y></points><points><x>34474.0</x><y>39487.0</y></points><points><x>34475.0</x><y>39493.0</y></points><points><x>34487.0</x><y>39507.0</y></points><points><x>34491.0</x><y>39521.0</y></points><points><x>34493.0</x><y>39529.0</y></points><points><x>34495.0</x><y>39541.0</y></points><points><x>34498.0</x><y>39544.0</y></points><points><x>34507.0</x><y>39553.0</y></points><points><x>34517.0</x><y>39561.0</y></points><points><x>34529.0</x><y>39571.0</y></points><points><x>34543.0</x><y>39575.0</y></points><points><x>34548.0</x><y>39576.0</y></points><points><x>34551.0</x><y>39579.0</y></points><points><x>34560.0</x><y>39581.0</y></points><points><x>34579.0</x><y>39583.0</y></points><points><x>34589.0</x><y>39584.0</y></points><points><x>34604.0</x><y>39587.0</y></points><points><x>34621.0</x><y>39581.0</y></points><points><x>34629.0</x><y>39574.0</y></points><points><x>34633.0</x><y>39570.0</y></points><points><x>34642.0</x><y>39562.0</y></points><points><x>34647.0</x><y>39561.0</y></points><points><x>34657.0</x><y>39557.0</y></points><points><x>34663.0</x><y>39550.0</y></points><points><x>34668.0</x><y>39545.0</y></points><points><x>34670.0</x><y>39536.0</y></points><points><x>34677.0</x><y>39516.0</y></points><points><x>34682.0</x><y>39511.0</y></points><points><x>34686.0</x><y>39501.0</y></points><points><x>34689.0</x><y>39498.0</y></points><points><x>34697.0</x><y>39473.0</y></points><points><x>34693.7734375</x><y>39419.24609375</y></points><points><x>34683.0</x><y>39393.0</y></points><points><x>34670.0</x><y>39381.0</y></points><points><x>34664.0</x><y>39376.0</y></points></segmentation></object><object><name>LSIL</name><difficult>0</difficult><truncated>0</truncated><info>[{"confidence": "0"}, {"action": "CREATE", "cat": "LSIL", "time": "2020-07-23 14:39;39", "who": "admin", "typeOfanno": "PersonManul"}]</info><confidence>0</confidence><bndbox><xmin>14830.037109375</xmin><ymin>29267.22265625</ymin><xmax>15052.8173828125</xmax><ymax>29465.341796875</ymax></bndbox><segmentation><points><x>14975.232421875</x><y>29275.2578125</y></points><points><x>14988.2548828125</x><y>29281.078125</y></points><points><x>15010.9765625</x><y>29284.95703125</y></points><points><x>15030.373046875</x><y>29292.9921875</y></points><points><x>15047.8291015625</x><y>29304.90625</y></points><points><x>15052.8173828125</x><y>29319.869140625</y></points><points><x>15047.275390625</x><y>29337.880859375</y></points><points><x>15037.0234375</x><y>29354.783203125</y></points><points><x>15017.904296875</x><y>29370.853515625</y></points><points><x>15005.4345703125</x><y>29384.431640625</y></points><points><x>14989.0869140625</x><y>29389.974609375</y></points><points><x>15002.6640625</x><y>29408.81640625</y></points><points><x>14995.736328125</x><y>29438.7421875</y></points><points><x>14976.89453125</x><y>29459.5234375</y></points><points><x>14976.6171875</x><y>29459.5234375</y></points><points><x>14955.28125</x><y>29465.341796875</y></points><points><x>14955.0048828125</x><y>29465.341796875</y></points><points><x>14952.5107421875</x><y>29465.341796875</y></points><points><x>14927.849609375</x><y>29464.509765625</y></points><points><x>14898.478515625</x><y>29454.8125</y></points><points><x>14879.08203125</x><y>29447.607421875</y></points><points><x>14878.8046875</x><y>29447.607421875</y></points><points><x>14876.3115234375</x><y>29446.22265625</y></points><points><x>14857.1923828125</x><y>29438.7421875</y></points><points><x>14857.1923828125</x><y>29438.7421875</y></points><points><x>14855.251953125</x><y>29436.525390625</y></points><points><x>14837.2412109375</x><y>29414.912109375</y></points><points><x>14830.591796875</x><y>29380.830078125</y></points><points><x>14830.591796875</x><y>29380.552734375</y></points><points><x>14830.037109375</x><y>29357.5546875</y></points><points><x>14830.037109375</x><y>29357.5546875</y></points><points><x>14838.626953125</x><y>29334.556640625</y></points><points><x>14860.240234375</x><y>29312.666015625</y></points><points><x>14891.828125</x><y>29284.95703125</y></points><points><x>14917.59765625</x><y>29269.994140625</y></points><points><x>14935.3310546875</x><y>29267.22265625</y></points><points><x>14953.619140625</x><y>29267.77734375</y></points><points><x>14953.619140625</x><y>29267.77734375</y></points></segmentation></object><object><name>LSIL</name><difficult>0</difficult><truncated>0</truncated><info>[{"confidence": "0"}, {"action": "CREATE", "cat": "LSIL", "time": "2020-07-23 14:39;39", "who": "admin", "typeOfanno": "PersonManul"}]</info><confidence>0</confidence><bndbox><xmin>34219.91015625</xmin><ymin>42294.23828125</ymin><xmax>34404.7265625</xmax><ymax>42422.53125</ymax></bndbox><segmentation><points><x>34372.86328125</x><y>42308.92578125</y></points><points><x>34364.55078125</x><y>42329.70703125</y></points><points><x>34356.515625</x><y>42337.1875</y></points><points><x>34342.10546875</x><y>42333.03125</y></points><points><x>34328.8046875</x><y>42330.26171875</y></points><points><x>34303.58984375</x><y>42323.0546875</y></points><points><x>34282.25390625</x><y>42304.76953125</y></points><points><x>34267.015625</x><y>42295.34765625</y></points><points><x>34242.62890625</x><y>42294.23828125</y></points><points><x>34226.8359375</x><y>42315.57421875</y></points><points><x>34222.125</x><y>42329.15234375</y></points><points><x>34219.91015625</x><y>42359.6328125</y></points><points><x>34232.65625</x><y>42379.859375</y></points><points><x>34255.65234375</x><y>42407.015625</y></points><points><x>34287.51953125</x><y>42417.54296875</y></points><points><x>34334.34765625</x><y>42422.53125</y></points><points><x>34357.34375</x><y>42414.7734375</y></points><points><x>34367.59765625</x><y>42399.80859375</y></points><points><x>34373.6953125</x><y>42366.55859375</y></points><points><x>34373.41796875</x><y>42348.26953125</y></points><points><x>34386.9921875</x><y>42327.765625</y></points><points><x>34403.06640625</x><y>42310.30859375</y></points><points><x>34404.7265625</x><y>42298.1171875</y></points><points><x>34394.4765625</x><y>42295.34765625</y></points><points><x>34380.34375</x><y>42299.78125</y></points><points><x>34380.34375</x><y>42299.78125</y></points></segmentation></object><object><name>NILM</name><difficult>0</difficult><truncated>0</truncated><info>[{"confidence": "0"}, {"action": "CREATE", "cat": "NILM", "time": "2020-07-23 14:39;39", "who": "admin", "typeOfanno": "PersonManul"}]</info><confidence>0</confidence><bndbox><xmin>42364.51953125</xmin><ymin>23612.248046875</ymin><xmax>42556.265625</xmax><ymax>23796.51171875</ymax></bndbox><segmentation><points><x>42460.9453125</x><y>23621.115234375</y></points><points><x>42477.5703125</x><y>23614.1875</y></points><points><x>42497.796875</x><y>23613.078125</y></points><points><x>42509.4375</x><y>23621.9453125</y></points><points><x>42507.7734375</x><y>23637.185546875</y></points><points><x>42512.76171875</x><y>23646.052734375</y></points><points><x>42518.58203125</x><y>23660.18359375</y></points><points><x>42527.44921875</x><y>23676.255859375</y></points><points><x>42527.44921875</x><y>23676.533203125</y></points><points><x>42531.87890625</x><y>23687.0625</y></points><points><x>42539.0859375</x><y>23686.5078125</y></points><points><x>42538.80859375</x><y>23695.9296875</y></points><points><x>42548.78125</x><y>23711.4453125</y></points><points><x>42556.265625</x><y>23720.3125</y></points><points><x>42551.5546875</x><y>23726.685546875</y></points><points><x>42543.51953125</x><y>23734.998046875</y></points><points><x>42532.7109375</x><y>23748.021484375</y></points><points><x>42518.02734375</x><y>23760.490234375</y></points><points><x>42505.28125</x><y>23772.958984375</y></points><points><x>42484.22265625</x><y>23779.609375</y></points><points><x>42465.65625</x><y>23786.259765625</y></points><points><x>42451.24609375</x><y>23795.681640625</y></points><points><x>42436.28515625</x><y>23796.51171875</y></points><points><x>42416.3359375</x><y>23789.5859375</y></points><points><x>42399.15625</x><y>23776.5625</y></points><points><x>42389.734375</x><y>23765.478515625</y></points><points><x>42386.41015625</x><y>23757.720703125</y></points><points><x>42385.578125</x><y>23746.08203125</y></points><points><x>42376.98828125</x><y>23733.890625</y></points><points><x>42369.78515625</x><y>23717.265625</y></points><points><x>42364.51953125</x><y>23698.146484375</y></points><points><x>42379.7578125</x><y>23688.447265625</y></points><points><x>42394.16796875</x><y>23687.615234375</y></points><points><x>42386.6875</x><y>23679.857421875</y></points><points><x>42386.96484375</x><y>23668.7734375</y></points><points><x>42390.2890625</x><y>23668.49609375</y></points><points><x>42390.2890625</x><y>23668.49609375</y></points><points><x>42391.671875</x><y>23656.859375</y></points><points><x>42400.26171875</x><y>23648.546875</y></points><points><x>42411.0703125</x><y>23645.775390625</y></points><points><x>42409.9609375</x><y>23631.08984375</y></points><points><x>42416.05859375</x><y>23618.06640625</y></points><points><x>42429.6328125</x><y>23612.248046875</y></points><points><x>42446.8125</x><y>23612.802734375</y></points><points><x>42446.8125</x><y>23612.802734375</y></points></segmentation></object><object><name>LSIL</name><difficult>0</difficult><truncated>0</truncated><info>[{"confidence": "0"}, {"action": "CREATE", "cat": "LSIL", "time": "2020-07-23 14:39;39", "who": "admin", "typeOfanno": "PersonManul"}]</info><confidence>0</confidence><bndbox><xmin>47968.55859375</xmin><ymin>20297.19140625</ymin><xmax>48179.1484375</xmax><ymax>20456.794921875</ymax></bndbox><segmentation><points><x>48060.27734375</x><y>20333.212890625</y></points><points><x>48077.1796875</x><y>20326.287109375</y></points><points><x>48103.50390625</x><y>20316.310546875</y></points><points><x>48114.03125</x><y>20306.3359375</y></points><points><x>48119.57421875</x><y>20297.19140625</y></points><points><x>48145.8984375</x><y>20307.16796875</y></points><points><x>48145.8984375</x><y>20307.16796875</y></points><points><x>48159.19921875</x><y>20330.99609375</y></points><points><x>48159.19921875</x><y>20330.99609375</y></points><points><x>48159.75390625</x><y>20332.9375</y></points><points><x>48160.58203125</x><y>20334.322265625</y></points><points><x>48172.22265625</x><y>20354.826171875</y></points><points><x>48172.22265625</x><y>20354.826171875</y></points><points><x>48179.1484375</x><y>20378.1015625</y></points><points><x>48167.7890625</x><y>20403.59375</y></points><points><x>48155.04296875</x><y>20421.8828125</y></points><points><x>48121.515625</x><y>20428.533203125</y></points><points><x>48106.55078125</x><y>20433.796875</y></points><points><x>48106.55078125</x><y>20434.07421875</y></points><points><x>48104.61328125</x><y>20435.458984375</y></points><points><x>48096.296875</x><y>20446.8203125</y></points><points><x>48096.296875</x><y>20447.09765625</y></points><points><x>48074.9609375</x><y>20454.30078125</y></points><points><x>48074.9609375</x><y>20454.30078125</y></points><points><x>48042.265625</x><y>20456.794921875</y></points><points><x>48010.125</x><y>20454.30078125</y></points><points><x>47989.89453125</x><y>20445.712890625</y></points><points><x>47989.89453125</x><y>20445.712890625</y></points><points><x>47973.82421875</x><y>20432.412109375</y></points><points><x>47968.55859375</x><y>20408.02734375</y></points><points><x>47968.55859375</x><y>20407.75</y></points><points><x>47968.8359375</x><y>20404.98046875</y></points><points><x>47969.390625</x><y>20402.763671875</y></points><points><x>47970.22265625</x><y>20381.427734375</y></points><points><x>47970.22265625</x><y>20381.427734375</y></points><points><x>47975.48828125</x><y>20359.814453125</y></points><points><x>47975.48828125</x><y>20359.814453125</y></points><points><x>47982.13671875</x><y>20341.802734375</y></points><points><x>47982.13671875</x><y>20341.802734375</y></points><points><x>47983.24609375</x><y>20339.86328125</y></points><points><x>47984.35546875</x><y>20338.755859375</y></points><points><x>47993.5</x><y>20327.39453125</y></points><points><x>48004.58203125</x><y>20317.697265625</y></points><points><x>48026.75</x><y>20319.9140625</y></points><points><x>48047.53125</x><y>20325.732421875</y></points><points><x>48047.53125</x><y>20325.732421875</y></points></segmentation></object><object><name>NILM</name><difficult>0</difficult><truncated>0</truncated><info>[{"confidence": "0"}, {"action": "CREATE", "cat": "NILM", "time": "2020-07-23 14:39;39", "who": "admin", "typeOfanno": "PersonManul"}]</info><confidence>0</confidence><bndbox><xmin>23286.466796875</xmin><ymin>15494.5869140625</ymin><xmax>23521.16015625</xmax><ymax>15561.642578125</ymax></bndbox><segmentation><points><x>23430.275390625</x><y>15509.2724609375</y></points><points><x>23446.0703125</x><y>15502.068359375</y></points><points><x>23461.86328125</x><y>15494.5869140625</y></points><points><x>23482.921875</x><y>15494.8642578125</y></points><points><x>23504.2578125</x><y>15505.3935546875</y></points><points><x>23521.16015625</x><y>15518.1396484375</y></points><points><x>23520.8828125</x><y>15526.7294921875</y></points><points><x>23520.8828125</x><y>15526.7294921875</y></points><points><x>23490.681640625</x><y>15538.6435546875</y></points><points><x>23461.86328125</x><y>15553.330078125</y></points><points><x>23430.830078125</x><y>15559.9794921875</y></points><points><x>23403.12109375</x><y>15561.642578125</y></points><points><x>23371.533203125</x><y>15561.365234375</y></points><points><x>23349.642578125</x><y>15557.486328125</y></points><points><x>23333.294921875</x><y>15556.931640625</y></points><points><x>23319.439453125</x><y>15554.9921875</y></points><points><x>23306.138671875</x><y>15542.7998046875</y></points><points><x>23295.33203125</x><y>15532.8251953125</y></points><points><x>23286.466796875</x><y>15526.7294921875</y></points><points><x>23293.392578125</x><y>15517.5849609375</y></points><points><x>23293.669921875</x><y>15517.5849609375</y></points><points><x>23308.078125</x><y>15519.8017578125</y></points><points><x>23321.1015625</x><y>15519.8017578125</y></points><points><x>23331.078125</x><y>15512.04296875</y></points><points><x>23352.966796875</x><y>15517.5849609375</y></points><points><x>23366.544921875</x><y>15519.5244140625</y></points><points><x>23377.62890625</x><y>15515.6455078125</y></points><points><x>23391.759765625</x><y>15511.2119140625</y></points><points><x>23406.4453125</x><y>15509.826171875</y></points><points><x>23406.4453125</x><y>15509.826171875</y></points></segmentation></object><object><name>NILM</name><difficult>0</difficult><truncated>0</truncated><info>[{"confidence": "0"}, {"action": "CREATE", "cat": "NILM", "time": "2020-07-23 14:39;39", "who": "admin", "typeOfanno": "PersonManul"}]</info><confidence>0</confidence><bndbox><xmin>29912.0</xmin><ymin>16810.857421875</ymin><xmax>30395.140625</xmax><ymax>17274.0</ymax></bndbox><segmentation><points><x>29981.05078125</x><y>16817.9296875</y></points><points><x>29989.611328125</x><y>16861.29296875</y></points><points><x>29973.0</x><y>16864.0</y></points><points><x>29968.0</x><y>16865.0</y></points><points><x>29949.0</x><y>16860.0</y></points><points><x>29933.0</x><y>16859.0</y></points><points><x>29930.0</x><y>16862.0</y></points><points><x>29927.0</x><y>16867.0</y></points><points><x>29922.0</x><y>16867.0</y></points><points><x>29917.0</x><y>16868.0</y></points><points><x>29914.0</x><y>16880.0</y></points><points><x>29912.0</x><y>16899.0</y></points><points><x>29934.0</x><y>16903.0</y></points><points><x>29939.0</x><y>16899.0</y></points><points><x>29942.0</x><y>16916.0</y></points><points><x>29944.0</x><y>16933.0</y></points><points><x>29954.0</x><y>16940.0</y></points><points><x>29958.0</x><y>16940.0</y></points><points><x>29972.0</x><y>16943.0</y></points><points><x>29973.0</x><y>16963.0</y></points><points><x>29975.0</x><y>16972.0</y></points><points><x>29978.0</x><y>16985.0</y></points><points><x>29994.0</x><y>16988.0</y></points><points><x>29997.0</x><y>16985.0</y></points><points><x>30004.0</x><y>16993.0</y></points><points><x>30001.0</x><y>16996.0</y></points><points><x>29994.0</x><y>16996.0</y></points><points><x>29991.0</x><y>16999.0</y></points><points><x>29982.0</x><y>16994.0</y></points><points><x>29966.0</x><y>16993.0</y></points><points><x>29956.0</x><y>16988.0</y></points><points><x>29935.0</x><y>16986.0</y></points><points><x>29927.0</x><y>17015.0</y></points><points><x>29928.0</x><y>17038.0</y></points><points><x>29926.0</x><y>17058.0</y></points><points><x>29927.0</x><y>17064.0</y></points><points><x>29926.0</x><y>17077.0</y></points><points><x>29929.0</x><y>17080.0</y></points><points><x>29920.0</x><y>17081.0</y></points><points><x>29914.0</x><y>17086.0</y></points>
[truncated: 94,355 more chars]
