# Supplementary material for: Artificial intelligence enables precision diagnosis of cervical cytology grades and cervical cancer
Source: Nat Commun. 2024 May 22;15:4369. doi: 10.1038/s41467-024-48705-3 (PMC11111770; doi:10.1038/s41467-024-48705-3)
Supplement: Supplementary file 4 — Source Data [file 41467_2024_48705_MOESM4_ESM.zip › Source Data/Table S1.Average precision in the patch-level detection and classification./ground_truth_126/H_03_17_16.tif.xml]

<?xml version="1.0"?><annotation><folder>med</folder><filename>/datasets/Review/label-check/tif-tiff/H_03_17_16.tif</filename><size><width>51839</width><height>53242</height></size><mpp>0.248447</mpp><object><name>NILM</name><difficult>0</difficult><truncated>0</truncated><info>[{"confidence": "0"}, {"action": "CREATE", "cat": "NILM", "time": "2020-07-23 14:39;18", "who": "admin", "typeOfanno": "PersonManul"}]</info><confidence>0</confidence><bndbox><xmin>12854.4140625</xmin><ymin>33078.0</ymin><xmax>13059.0849609375</xmax><ymax>33290.83984375</ymax></bndbox><segmentation><points><x>12871.7099609375</x><y>33277.38671875</y></points><points><x>12903.419921875</x><y>33290.83984375</y></points><points><x>12943.77734375</x><y>33276.42578125</y></points><points><x>12992.302734375</x><y>33286.515625</y></points><points><x>13008.158203125</x><y>33278.828125</y></points><points><x>13014.4033203125</x><y>33264.4140625</y></points><points><x>13019.2080078125</x><y>33264.89453125</y></points><points><x>13028.3369140625</x><y>33270.1796875</y></points><points><x>13036.50390625</x><y>33264.4140625</y></points><points><x>13046.59375</x><y>33242.79296875</y></points><points><x>13052.83984375</x><y>33235.58984375</y></points><points><x>13053.3203125</x><y>33219.25390625</y></points><points><x>13051.87890625</x><y>33213.96875</y></points><points><x>13057.64453125</x><y>33192.828125</y></points><points><x>13059.0849609375</x><y>33184.66015625</y></points><points><x>13037.9453125</x><y>33180.3359375</y></points><points><x>13038.90625</x><y>33174.08984375</y></points><points><x>13038.90625</x><y>33167.84375</y></points><points><x>13028.8173828125</x><y>33162.078125</y></points><points><x>13024.9736328125</x><y>33147.6640625</y></points><points><x>13010.5595703125</x><y>33128.9296875</y></points><points><x>12999.509765625</x><y>33128.44921875</y></points><points><x>12987.017578125</x><y>33127.0078125</y></points><points><x>12968.2802734375</x><y>33116.4375</y></points><points><x>12957.23046875</x><y>33102.0234375</y></points><points><x>12938.4921875</x><y>33093.375</y></points><points><x>12907.263671875</x><y>33086.16796875</y></points><points><x>12889.486328125</x><y>33078.0</y></points><points><x>12873.6318359375</x><y>33088.5703125</y></points><points><x>12861.6201171875</x><y>33104.42578125</y></points><points><x>12856.3359375</x><y>33112.11328125</y></points><points><x>12854.89453125</x><y>33118.359375</y></points><points><x>12854.4140625</x><y>33128.44921875</y></points><points><x>12869.7880859375</x><y>33146.703125</y></points><points><x>12878.4365234375</x><y>33161.1171875</y></points><points><x>12876.5146484375</x><y>33171.6875</y></points><points><x>12883.7216796875</x><y>33185.140625</y></points><points><x>12888.044921875</x><y>33190.42578125</y></points><points><x>12878.4365234375</x><y>33216.37109375</y></points><points><x>12866.4248046875</x><y>33238.953125</y></points><points><x>12856.81640625</x><y>33253.84375</y></points><points><x>12860.1787109375</x><y>33266.3359375</y></points><points><x>12860.1787109375</x><y>33266.3359375</y></points></segmentation></object><object><name>HSIL</name><difficult>0</difficult><truncated>0</truncated><info>[{"confidence": "0"}, {"action": "CREATE", "cat": "HSIL", "time": "2020-07-23 14:39;18", "who": "admin", "typeOfanno": "PersonManul"}]</info><confidence>0</confidence><bndbox><xmin>18743.060546875</xmin><ymin>41504.7421875</ymin><xmax>18841.072265625</xmax><ymax>41608.0390625</ymax></bndbox><segmentation><points><x>18808.40234375</x><y>41608.0390625</y></points><points><x>18828.58203125</x><y>41590.74609375</y></points><points><x>18836.267578125</x><y>41565.76171875</y></points><points><x>18841.072265625</x><y>41535.97265625</y></points><points><x>18832.904296875</x><y>41514.3515625</y></points><points><x>18828.1015625</x><y>41506.18359375</y></points><points><x>18812.24609375</x><y>41509.06640625</y></points><points><x>18791.5859375</x><y>41511.94921875</y></points><points><x>18764.201171875</x><y>41511.46875</y></points><points><x>18747.384765625</x><y>41504.7421875</y></points><points><x>18760.837890625</x><y>41518.1953125</y></points><points><x>18766.603515625</x><y>41523.9609375</y></points><points><x>18756.513671875</x><y>41528.765625</y></points><points><x>18743.060546875</x><y>41525.8828125</y></points><points><x>18746.904296875</x><y>41534.53125</y></points><points><x>18760.357421875</x><y>41536.453125</y></points><points><x>18769.486328125</x><y>41544.62109375</y></points><points><x>18777.173828125</x><y>41571.046875</y></points><points><x>18788.703125</x><y>41591.70703125</y></points><points><x>18788.703125</x><y>41591.70703125</y></points></segmentation></object><object><name>HSIL</name><difficult>0</difficult><truncated>0</truncated><info>[{"confidence": "0"}, {"action": "CREATE", "cat": "HSIL", "time": "2020-07-23 14:39;18", "who": "admin", "typeOfanno": "PersonManul"}]</info><confidence>0</confidence><bndbox><xmin>30633.650390625</xmin><ymin>42096.77734375</ymin><xmax>30741.271484375</xmax><ymax>42229.859375</ymax></bndbox><segmentation><points><x>30699.47265625</x><y>42223.6171875</y></points><points><x>30718.2109375</x><y>42229.859375</y></points><points><x>30737.908203125</x><y>42213.046875</y></points><points><x>30741.271484375</x><y>42199.59375</y></points><points><x>30733.583984375</x><y>42174.609375</y></points><points><x>30733.583984375</x><y>42159.71484375</y></points><points><x>30728.779296875</x><y>42133.76953125</y></points><points><x>30716.2890625</x><y>42124.64453125</y></points><points><x>30708.6015625</x><y>42122.72265625</y></points><points><x>30711.96484375</x><y>42105.90625</y></points><points><x>30696.58984375</x><y>42096.77734375</y></points><points><x>30683.13671875</x><y>42096.77734375</y></points><points><x>30671.125</x><y>42111.19140625</y></points><points><x>30661.517578125</x><y>42120.3203125</y></points><points><x>30642.779296875</x><y>42126.08203125</y></points><points><x>30633.650390625</x><y>42135.2109375</y></points><points><x>30645.181640625</x><y>42138.09375</y></points><points><x>30656.712890625</x><y>42143.859375</y></points><points><x>30663.439453125</x><y>42158.2734375</y></points><points><x>30662.478515625</x><y>42176.05078125</y></points><points><x>30659.595703125</x><y>42186.140625</y></points><points><x>30664.400390625</x><y>42196.7109375</y></points><points><x>30670.166015625</x><y>42194.30859375</y></points><points><x>30674.48828125</x><y>42193.828125</y></points><points><x>30679.29296875</x><y>42200.07421875</y></points><points><x>30686.98046875</x><y>42214.0078125</y></points><points><x>30686.98046875</x><y>42214.48828125</y></points></segmentation></object><object><name>HSIL</name><difficult>0</difficult><truncated>0</truncated><info>[{"confidence": "0"}, {"action": "CREATE", "cat": "HSIL", "time": "2020-07-23 14:39;18", "who": "admin", "typeOfanno": "PersonManul"}]</info><confidence>0</confidence><bndbox><xmin>21887.732421875</xmin><ymin>19282.841796875</ymin><xmax>21978.638671875</xmax><ymax>19354.091796875</ymax></bndbox><segmentation><points><x>21893.259765625</x><y>19354.091796875</y></points><points><x>21939.328125</x><y>19336.279296875</y></points><points><x>21968.197265625</x><y>19331.98046875</y></points><points><x>21975.56640625</x><y>19319.08203125</y></points><points><x>21978.638671875</x><y>19296.96875</y></points><points><x>21964.51171875</x><y>19288.984375</y></points><points><x>21939.328125</x><y>19282.841796875</y></points><points><x>21920.900390625</x><y>19290.826171875</y></points><points><x>21920.287109375</x><y>19290.826171875</y></points><points><x>21917.830078125</x><y>19291.44140625</y></points><points><x>21894.48828125</x><y>19311.095703125</y></points><points><x>21888.34765625</x><y>19334.4375</y></points><points><x>21887.732421875</x><y>19343.03515625</y></points><points><x>21887.732421875</x><y>19343.650390625</y></points></segmentation></object><object><name>HSIL</name><difficult>0</difficult><truncated>0</truncated><info>[{"confidence": "0"}, {"action": "CREATE", "cat": "HSIL", "time": "2020-07-23 14:39;18", "who": "admin", "typeOfanno": "PersonManul"}]</info><confidence>0</confidence><bndbox><xmin>21496.30859375</xmin><ymin>19067.4375</ymin><xmax>21550.89453125</xmax><ymax>19164.142578125</ymax></bndbox><segmentation><points><x>21517.08984375</x><y>19158.046875</y></points><points><x>21527.341796875</x><y>19154.998046875</y></points><points><x>21542.3046875</x><y>19154.166015625</y></points><points><x>21547.015625</x><y>19141.14453125</y></points><points><x>21549.232421875</x><y>19118.9765625</y></points><points><x>21550.89453125</x><y>19105.123046875</y></points><points><x>21542.3046875</x><y>19092.9296875</y></points><points><x>21540.08984375</x><y>19076.859375</y></points><points><x>21528.173828125</x><y>19068.546875</y></points><points><x>21528.173828125</x><y>19068.546875</y></points><points><x>21525.6796875</x><y>19068.546875</y></points><points><x>21507.947265625</x><y>19067.4375</y></points><points><x>21507.947265625</x><y>19067.4375</y></points><points><x>21500.7421875</x><y>19074.919921875</y></points><points><x>21500.7421875</x><y>19075.197265625</y></points><points><x>21500.1875</x><y>19076.859375</y></points><points><x>21500.1875</x><y>19082.677734375</y></points><points><x>21503.513671875</x><y>19088.21875</y></points><points><x>21503.513671875</x><y>19092.65234375</y></points><points><x>21501.296875</x><y>19102.62890625</y></points><points><x>21501.296875</x><y>19102.62890625</y></points><points><x>21499.357421875</x><y>19103.458984375</y></points><points><x>21496.30859375</x><y>19113.7109375</y></points><points><x>21497.41796875</x><y>19127.84375</y></points><points><x>21502.404296875</x><y>19144.19140625</y></points><points><x>21506.283203125</x><y>19158.32421875</y></points><points><x>21506.283203125</x><y>19158.599609375</y></points><points><x>21506.837890625</x><y>19160.5390625</y></points><points><x>21509.0546875</x><y>19164.142578125</y></points><points><x>21509.0546875</x><y>19164.142578125</y></points></segmentation></object><object><name>HSIL</name><difficult>0</difficult><truncated>0</truncated><info>[{"confidence": "0"}, {"action": "CREATE", "cat": "HSIL", "time": "2020-07-23 14:39;18", "who": "admin", "typeOfanno": "PersonManul"}]</info><confidence>0</confidence><bndbox><xmin>33155.3203125</xmin><ymin>40382.32421875</ymin><xmax>33207.41015625</xmax><ymax>40434.6953125</ymax></bndbox><segmentation><points><x>33174.4375</x><y>40434.6953125</y></points><points><x>33190.5078125</x><y>40430.5390625</y></points><points><x>33203.53125</x><y>40426.66015625</y></points><points><x>33207.41015625</x><y>40408.6484375</y></points><points><x>33207.41015625</x><y>40398.1171875</y></points><points><x>33197.71484375</x><y>40390.08203125</y></points><points><x>33195.7734375</x><y>40382.32421875</y></points><points><x>33178.87109375</x><y>40386.48046875</y></points><points><x>33160.58203125</x><y>40394.515625</y></points><points><x>33155.3203125</x><y>40415.8515625</y></points><points><x>33160.859375</x><y>40428.04296875</y></points><points><x>33161.13671875</x><y>40428.04296875</y></points></segmentation></object><object><name>HSIL</name><difficult>0</difficult><truncated>0</truncated><info>[{"confidence": "0"}, {"action": "CREATE", "cat": "HSIL", "time": "2020-07-23 14:39;18", "who": "admin", "typeOfanno": "PersonManul"}]</info><confidence>0</confidence><bndbox><xmin>7938.9892578125</xmin><ymin>42499.2578125</ymin><xmax>7998.5634765625</xmax><ymax>42584.32421875</ymax></bndbox><segmentation><points><x>7968.3603515625</x><y>42582.6640625</y></points><points><x>7981.66064453125</x><y>42568.53125</y></points><points><x>7983.6005859375</x><y>42553.56640625</y></points><points><x>7988.865234375</x><y>42538.328125</y></points><points><x>7995.51513671875</x><y>42527.24609375</y></points><points><x>7998.5634765625</x><y>42520.0390625</y></points><points><x>7993.298828125</x><y>42509.51171875</y></points><points><x>7981.3837890625</x><y>42501.75390625</y></points><points><x>7973.62548828125</x><y>42507.5703125</y></points><points><x>7969.19189453125</x><y>42503.13671875</y></points><points><x>7968.6376953125</x><y>42499.2578125</y></points><points><x>7948.96435546875</x><y>42502.859375</y></points><points><x>7940.09765625</x><y>42510.34375</y></points><points><x>7938.9892578125</x><y>42517.546875</y></points><points><x>7940.65185546875</x><y>42526.96875</y></points><points><x>7944.25390625</x><y>42530.84765625</y></points><points><x>7947.85595703125</x><y>42544.9765625</y></points><points><x>7948.13330078125</x><y>42557.72265625</y></points><points><x>7954.22900390625</x><y>42573.51953125</y></points><points><x>7960.0478515625</x><y>42584.32421875</y></points><points><x>7960.0478515625</x><y>42584.32421875</y></points></segmentation></object><object><name>HSIL</name><difficult>0</difficult><truncated>0</truncated><info>[{"confidence": "0"}, {"action": "CREATE", "cat": "HSIL", "time": "2020-07-23 14:39;18", "who": "admin", "typeOfanno": "PersonManul"}]</info><confidence>0</confidence><bndbox><xmin>16786.001953125</xmin><ymin>33680.41015625</ymin><xmax>16839.48046875</xmax><ymax>33792.6328125</ymax></bndbox><segmentation><points><x>16793.20703125</x><y>33774.8984375</y></points><points><x>16797.0859375</x><y>33784.875</y></points><points><x>16813.7109375</x><y>33792.6328125</y></points><points><x>16827.564453125</x><y>33788.4765625</y></points><points><x>16834.21484375</x><y>33778.77734375</y></points><points><x>16839.48046875</x><y>33769.35546875</y></points><points><x>16836.986328125</x><y>33763.26171875</y></points><points><x>16835.6015625</x><y>33748.57421875</y></points><points><x>16831.720703125</x><y>33733.61328125</y></points><points><x>16825.90234375</x><y>33719.203125</y></points><points><x>16828.951171875</x><y>33696.203125</y></points><points><x>16826.45703125</x><y>33680.41015625</y></points><points><x>16817.3125</x><y>33696.7578125</y></points><points><x>16813.98828125</x><y>33717.5390625</y></points><points><x>16802.626953125</x><y>33736.10546875</y></points><points><x>16794.037109375</x><y>33751.06640625</y></points><points><x>16786.001953125</x><y>33757.1640625</y></points><points><x>16788.21875</x><y>33763.26171875</y></points><points><x>16790.712890625</x><y>33767.140625</y></points><points><x>16794.037109375</x><y>33768.24609375</y></points><points><x>16794.037109375</x><y>33768.24609375</y></points></segmentation></object><object><name>NONE</name><difficult>0</difficult><truncated>0</truncated><info>[{"confidence": "0"}, {"action": "CREATE", "cat": "NONE", "time": "2020-07-23 14:39;18", "who": "admin", "typeOfanno": "PersonManul"}]</info><confidence>0</confidence><bndbox><xmin>8323.4619140625</xmin><ymin>40474.609375</ymin><xmax>8644.0888671875</xmax><ymax>40740.5703125</ymax></bndbox><segmentation><points><x>8466.5771484375</x><y>40481.98046875</y></points><points><x>8489.3037109375</x><y>40485.6640625</y></points><points><x>8523.7001953125</x><y>40477.06640625</y></points><points><x>8548.26953125</x><y>40486.28125</y></points><points><x>8553.7978515625</x><y>40505.3203125</y></points><points><x>8547.6552734375</x><y>40523.75</y></points><points><x>8547.6552734375</x><y>40524.36328125</y></points><points><x>8561.7822265625</x><y>40537.26171875</y></points><points><x>8583.2802734375</x><y>40556.91796875</y></points><points><x>8567.9248046875</x><y>40556.91796875</y></points><points><x>8577.7529296875</x><y>40571.04296875</y></points><points><x>8584.5087890625</x><y>40587.62890625</y></points><points><x>8584.5087890625</x><y>40587.62890625</y></points><points><x>8586.3515625</x><y>40588.85546875</y></points><points><x>8586.9658203125</x><y>40589.46875</y></points><points><x>8602.3212890625</x><y>40599.9140625</y></points><points><x>8607.2353515625</x><y>40605.44140625</y></points><points><x>8601.70703125</x><y>40617.109375</y></points><points><x>8596.7939453125</x><y>40618.953125</y></points><points><x>8598.6357421875</x><y>40630.625</y></points><points><x>8618.9052734375</x><y>40634.30859375</y></points><points><x>8644.0888671875</x><y>40653.3515625</y></points><points><x>8636.71875</x><y>40673.62109375</y></points><points><x>8615.8349609375</x><y>40682.21875</y></points><points><x>8612.763671875</x><y>40702.48828125</y></points><points><x>8582.0517578125</x><y>40712.31640625</y></points><points><x>8547.6552734375</x><y>40725.828125</y></points><points><x>8540.2841796875</x><y>40722.7578125</y></points><points><x>8518.171875</x><y>40727.671875</y></points><points><x>8515.1015625</x><y>40739.95703125</y></points><points><x>8514.4873046875</x><y>40739.95703125</y></points><points><x>8512.64453125</x><y>40740.5703125</y></points><points><x>8510.1875</x><y>40740.5703125</y></points><points><x>8472.10546875</x><y>40738.11328125</y></points><points><x>8428.4951171875</x><y>40721.53125</y></points><points><x>8428.4951171875</x><y>40720.9140625</y></points><points><x>8362.158203125</x><y>40669.93359375</y></points><points><x>8323.4619140625</x><y>40597.45703125</y></points><points><x>8325.3046875</x><y>40561.21484375</y></points><points><x>8359.701171875</x><y>40538.48828125</y></points><points><x>8391.02734375</x><y>40509.62109375</y></points><points><x>8422.3525390625</x><y>40493.03515625</y></points><points><x>8460.4345703125</x><y>40474.609375</y></points><points><x>8460.4345703125</x><y>40474.609375</y></points></segmentation></object><object><name>HSIL</name><difficult>0</difficult><truncated>0</truncated><info>[{"confidence": "0"}, {"action": "CREATE", "cat": "HSIL", "time": "2020-07-23 14:39;18", "who": "admin", "typeOfanno": "PersonManul"}]</info><confidence>0</confidence><bndbox><xmin>30081.087890625</xmin><ymin>37855.0546875</ymin><xmax>30259.720703125</xmax><ymax>38011.8203125</ymax></bndbox><segmentation><points><x>30081.087890625</x><y>37949.52734375</y></points><points><x>30087.689453125</x><y>37981.70703125</y></points><points><x>30123.580078125</x><y>38009.7578125</y></points><points><x>30168.13671875</x><y>38011.8203125</y></points><points><x>30184.638671875</x><y>37977.58203125</y></points><points><x>30197.427734375</x><y>37956.12890625</y></points><points><x>30214.341796875</x><y>37948.703125</y></points><points><x>30245.283203125</x><y>37947.875</y></points><points><x>30259.720703125</x><y>37940.86328125</y></points><points><x>30243.21875</x><y>37928.8984375</y></points><points><x>30232.494140625</x><y>37918.5859375</y></points><points><x>30219.705078125</x><y>37902.91015625</y></points><points><x>30199.076171875</x><y>37901.2578125</y></points><points><x>30201.552734375</x><y>37889.296875</y></points><points><x>30213.103515625</x><y>37881.04296875</y></points><points><x>30210.62890625</x><y>37868.66796875</y></points><points><x>30188.3515625</x><y>37855.0546875</y></points><points><x>30173.498046875</x><y>37856.703125</y></points><points><x>30160.296875</x><y>37876.91796875</y></points><points><x>30140.49609375</x><y>37886.8203125</y></points><points><x>30113.6796875</x><y>37904.97265625</y></points><points><x>30093.876953125</x><y>37919.0</y></points><points><x>30093.876953125</x><y>37919.41015625</y></points></segmentation></object><object><name>HSIL</name><difficult>0</difficult><truncated>0</truncated><info>[{"confidence": "0"}, {"action": "CREATE", "cat": "HSIL", "time": "2020-07-23 14:39;18", "who": "admin", "typeOfanno": "PersonManul"}]</info><confidence>0</confidence><bndbox><xmin>7808.921875</xmin><ymin>34236.78125</ymin><xmax>7940.5390625</xmax><ymax>34361.1953125</ymax></bndbox><segmentation><points><x>7842.44970703125</x><y>34361.1953125</y></points><points><x>7856.5810546875</x><y>34347.6171875</y></points><points><x>7848.2685546875</x><y>34327.390625</y></points><points><x>7844.943359375</x><y>34312.42578125</y></points><points><x>7882.0732421875</x><y>34322.40234375</y></points><points><x>7927.51611328125</x><y>34336.8125</y></points><points><x>7940.5390625</x><y>34334.87109375</y></points><points><x>7913.107421875</x><y>34275.01953125</y></points><points><x>7903.68603515625</x><y>34272.25</y></points><points><x>7910.05908203125</x><y>34265.32421875</y></points><points><x>7914.49267578125</x><y>34251.74609375</y></points><points><x>7910.890625</x><y>34239.5546875</y></points><points><x>7898.14453125</x><y>34236.78125</y></points><points><x>7879.30224609375</x><y>34248.14453125</y></points><points><x>7871.2666015625</x><y>34257.83984375</y></points><points><x>7870.98974609375</x><y>34277.79296875</y></points><points><x>7869.88134765625</x><y>34294.97265625</y></points><points><x>7869.0498046875</x><y>34298.8515625</y></points><points><x>7861.845703125</x><y>34277.515625</y></points><points><x>7851.31640625</x><y>34258.1171875</y></points><points><x>7842.44970703125</x><y>34254.79296875</y></points><points><x>7829.98046875</x><y>34253.12890625</y></points><points><x>7826.10107421875</x><y>34271.140625</y></points><points><x>7826.10107421875</x><y>34271.140625</y></points><points><x>7824.4384765625</x><y>34288.875</y></points><points><x>7817.78857421875</x><y>34298.01953125</y></points><points><x>7808.921875</x><y>34309.37890625</y></points><points><x>7812.24658203125</x><y>34331.26953125</y></points><points><x>7818.0654296875</x><y>34358.42578125</y></points><points><x>7835.79931640625</x><y>34359.53125</y></points><points><x>7835.79931640625</x><y>34359.53125</y></points></segmentation></object><object><name>NILM</name><difficult>0</difficult><truncated>0</truncated><info>[{"confidence": "0"}, {"action": "CREATE", "cat": "NILM", "time": "2020-07-23 14:39;18", "who": "admin", "typeOfanno": "PersonManul"}]</info><confidence>0</confidence><bndbox><xmin>15851.9775390625</xmin><ymin>31994.697265625</ymin><xmax>15922.3583984375</xmax><ymax>32097.498046875</ymax></bndbox><segmentation><points><x>15869.98828125</x><y>32097.498046875</y></points><points><x>15895.203125</x><y>32097.498046875</y></points><points><x>15899.9140625</x><y>32084.197265625</y></points><points><x>15907.1181640625</x><y>32054.826171875</y></points><points><x>15909.6123046875</x><y>32025.455078125</y></points><points><x>15922.3583984375</x><y>32011.599609375</y></points><points><x>15916.2626953125</x><y>31998.578125</y></points><points><x>15916.2626953125</x><y>31998.578125</y></points><points><x>15897.419921875</x><y>31994.697265625</y></points><points><x>15889.384765625</x><y>32000.240234375</y></points><points><x>15889.384765625</x><y>32018.25</y></points><points><x>15882.1806640625</x><y>32035.15234375</y></points><points><x>15868.8798828125</x><y>32050.392578125</y></points><points><x>15860.8447265625</x><y>32063.970703125</y></points><points><x>15859.458984375</x><y>32079.763671875</y></points><points><x>15851.9775390625</x><y>32088.076171875</y></points><points><x>15860.0126953125</x><y>32096.943359375</y></points><points><x>15865.83203125</x><y>32096.390625</y></points></segmentation></object><object><name>ASC_H</name><difficult>0</difficult><truncated>0</truncated><info>[{"confidence": "0"}, {"action": "CREATE", "cat": "ASC_H", "time": "2020-07-23 14:39;18", "who": "admin", "typeOfanno": "PersonManul"}]</info><confidence>0</confidence><bndbox><xmin>14102.974609375</xmin><ymin>45181.4921875</ymin><xmax>14252.0478515625</xmax><ymax>45265.984375</ymax></bndbox><segmentation><points><x>14171.0908203125</x><y>45254.8203125</y></points><points><x>14192.306640625</x><y>45265.984375</y></points><points><x>14222.828125</x><y>45260.21484375</y></points><points><x>14250.55859375</x><y>45254.6328125</y></points><points><x>14252.0478515625</x><y>45252.3984375</y></points><points><x>14233.064453125</x><y>45243.46484375</y></points><points><x>14233.064453125</x><y>45243.46484375</y></points><points><x>14209.2421875</x><y>45225.6015625</y></points><points><x>14197.8896484375</x><y>45207.734375</y></points><points><x>14176.859375</x><y>45195.265625</y></points><points><x>14138.521484375</x><y>45181.4921875</y></points><points><x>14120.283203125</x><y>45191.7265625</y></points><points><x>14105.39453125</x><y>45196.3828125</y></points><points><x>14102.974609375</x><y>45197.3125</y></points><points><x>14136.474609375</x><y>45221.50390625</y></points></segmentation></object><object><name>MET</name><difficult>0</difficult><truncated>0</truncated><info>[{"confidence": "0"}, {"action": "CREATE", "cat": "MET", "time": "2020-07-23 14:39;18", "who": "admin", "typeOfanno": "PersonManul"}]</info><confidence>0</confidence><bndbox><xmin>15198.6611328125</xmin><ymin>18225.533203125</ymin><xmax>15244.3037109375</xmax><ymax>18298.080078125</ymax></bndbox><segmentation><points><x>15214.0361328125</x><y>18298.080078125</y></points><points><x>15239.01953125</x><y>18298.080078125</y></points><points><x>15244.3037109375</x><y>18288.47265625</y></points><points><x>15243.3427734375</x><y>18267.8125</y></points><points><x>15239.98046875</x><y>18247.6328125</y></points><points><x>15235.17578125</x><y>18233.220703125</y></points><points><x>15222.68359375</x><y>18225.533203125</y></points><points><x>15212.1142578125</x><y>18233.701171875</y></points><points><x>15205.8681640625</x><y>18249.07421875</y></points><points><x>15198.6611328125</x><y>18269.25390625</y></points><points><x>15203.4658203125</x><y>18288.953125</y></points><points><x>15203.4658203125</x><y>18288.953125</y></points></segmentation></object><object><name>HSIL</name><difficult>0</difficult><truncated>0</truncated><info>[{"confidence": "0"}, {"action": "CREATE", "cat": "HSIL", "time": "2020-07-23 14:39;18", "who": "admin", "typeOfanno": "PersonManul"}]</info><confidence>0</confidence><bndbox><xmin>16128.2119140625</xmin><ymin>33533.515625</ymin><xmax>16230.5234375</xmax><ymax>33711.73828125</ymax></bndbox><segmentation><points><x>16184.73046875</x><y>33711.32421875</y></points><points><x>16191.744140625</x><y>33696.8828125</y></points><points><x>16203.294921875</x><y>33698.12109375</y></points><points><x>16211.5458984375</x><y>33687.80859375</y></points><points><x>16225.5732421875</x><y>33666.35546875</y></points><points><x>16225.9853515625</x><y>33642.4296875</y></points><points><x>16225.16015625</x><y>33611.07421875</y></points><points><x>16230.5234375</x><y>33583.43359375</y></points><points><x>16230.5234375</x><y>33583.01953125</y></points><points><x>16230.5234375</x><y>33581.37109375</y></points><points><x>16217.734375</x><y>33565.6953125</y></points><points><x>16212.37109375</x><y>33556.20703125</y></points><points><x>16218.1474609375</x><y>33539.29296875</y></points><points><x>16218.1474609375</x><y>33533.515625</y></points><points><x>16199.9951171875</x><y>33542.1796875</y></points><points><x>16163.6904296875</x><y>33571.05859375</y></points><points><x>16163.6904296875</x><y>33576.83203125</y></points><points><x>16150.9013671875</x><y>33583.84765625</y></points><points><x>16131.099609375</x><y>33618.5</y></points><points><x>16128.2119140625</x><y>33642.83984375</y></points><points><x>16131.099609375</x><y>33651.91796875</y></points><points><x>16143.4755859375</x><y>33657.28125</y></points><points><x>16150.9013671875</x><y>33653.15625</y></points><points><x>16154.6142578125</x><y>33664.29296875</y></points><points><x>16157.501953125</x><y>33683.68359375</y></points><points><x>16167.81640625</x><y>33699.7734375</y></points><points><x>16175.654296875</x><y>33711.73828125</y></points><points><x>16175.654296875</x><y>33711.73828125</y></points></segmentation></object><object><name>HSIL</name><difficult>0</difficult><truncated>0</truncated><info>[{"confidence": "0"}, {"action": "CREATE", "cat": "HSIL", "time": "2020-07-23 14:39;18", "who": "admin", "typeOfanno": "PersonManul"}]</info><confidence>0</confidence><bndbox><xmin>29511.623046875</xmin><ymin>38049.140625</ymin><xmax>29720.373046875</xmax><ymax>38217.4609375</ymax></bndbox><segmentation><points><x>29653.953125</x><y>38217.4609375</y></points><points><x>29667.154296875</x><y>38214.5703125</y></points><points><x>29685.71875</x><y>38216.6328125</y></points><points><x>29705.109375</x><y>38216.22265625</y></points><points><x>29708.41015625</x><y>38207.14453125</y></points><points><x>29701.80859375</x><y>38199.71875</y></points><points><x>29691.08203125</x><y>38197.24609375</y></points><points><x>29687.369140625</x><y>38195.59375</y></points><points><x>29700.984375</x><y>38195.18359375</y></points><points><x>29716.248046875</x><y>38193.53125</y></points><points><x>29720.373046875</x><y>38182.8046875</y></points><points><x>29716.248046875</x><y>38166.3046875</y></points><points><x>29699.74609375</x><y>38158.87890625</y></points><points><x>29684.068359375</x><y>38144.8515625</y></points><points><x>29653.12890625</x><y>38120.921875</y></points><points><x>29637.86328125</x><y>38108.9609375</y></points><points><x>29635.388671875</x><y>38092.04296875</y></points><points><x>29626.724609375</x><y>38085.03125</y></points><points><x>29625.07421875</x><y>38095.7578125</y></points><points><x>29607.748046875</x><y>38090.80859375</y></points><points><x>29593.30859375</x><y>38082.96875</y></points><points><x>29587.12109375</x><y>38068.1171875</y></points><points><x>29584.232421875</x><y>38061.9296875</y></points><points><x>29574.744140625</x><y>38067.703125</y></points><points><x>29558.654296875</x><y>38065.23046875</y></points><points><x>29541.328125</x><y>38056.15234375</y></points><points><x>29517.8125</x><y>38049.55078125</y></points><points><x>29511.623046875</x><y>38049.140625</y></points><points><x>29530.6015625</x><y>38073.06640625</y></points><points><x>29541.328125</x><y>38087.5078125</y></points><points><x>29550.404296875</x><y>38100.296875</y></points><points><x>29568.142578125</x><y>38115.1484375</y></points><points><x>29579.28125</x><y>38120.921875</y></points><points><x>29595.783203125</x><y>38138.25</y></points><points><x>29609.3984375</x><y>38153.515625</y></points><points><x>29618.88671875</x><y>38166.3046875</y></points><points><x>29605.685546875</x><y>38164.2421875</y></points><points><x>29605.685546875</x><y>38164.2421875</y></points><points><x>29607.748046875</x><y>38181.15625</y></points><points><x>29613.5234375</x><y>38195.59375</y></points><points><x>29628.375</x><y>38203.01953125</y></points><points><x>29642.40234375</x><y>38215.80859375</y></points><points><x>29642.40234375</x><y>38215.80859375</y></points></segmentation></object><object><name>HSIL</name><difficult>0</difficult><truncated>0</truncated><info>[{"confidence": "0"}, {"action": "CREATE", "cat": "HSIL", "time": "2020-07-23 14:39;18", "who": "admin", "typeOfanno": "PersonManul"}]</info><confidence>0</confidence><bndbox><xmin>14902.255859375</xmin><ymin>20923.986328125</ymin><xmax>14981.5029296875</xmax><ymax>21037.87109375</ymax></bndbox><segmentation><points><x>14946.0361328125</x><y>21032.05078125</y></points><points><x>14959.890625</x><y>21035.376953125</y></points><points><x>14973.7451171875</x><y>21037.87109375</y></points><points><x>14980.94921875</x><y>21026.509765625</y></points><points><x>14981.5029296875</x><y>21002.40234375</y></points><points><x>14971.8046875</x><y>20974.693359375</y></points><points><x>14955.45703125</x><y>20956.68359375</y></points><points><x>14940.216796875</x><y>20948.37109375</y></points><points><x>14927.193359375</x><y>20935.625</y></points><points><x>14911.1220703125</x><y>20923.986328125</y></points><points><x>14902.255859375</x><y>20930.359375</y></points><points><x>14907.2431640625</x><y>20940.888671875</y></points><points><x>14914.447265625</x><y>20951.41796875</y></points><points><x>14913.3388671875</x><y>20966.935546875</y></points><points><x>14920.2666015625</x><y>20986.0546875</y></points><points><x>14920.2666015625</x><y>20986.33203125</y></points><points><x>14933.0126953125</x><y>21010.439453125</y></points><points><x>14938.0</x><y>21029.28125</y></points><points><x>14938.0</x><y>21029.28125</y></points></segmentation></object><object><name>HSIL</name><difficult>0</difficult><truncated>0</truncated><info>[{"confidence": "0"}, {"action": "CREATE", "cat": "HSIL", "time": "2020-07-23 14:39;18", "who": "admin", "typeOfanno": "PersonManul"}]</info><confidence>0</confidence><bndbox><xmin>12477.8916015625</xmin><ymin>20773.251953125</ymin><xmax>12571.5478515625</xmax><ymax>20873.00390625</ymax></bndbox><segmentation><points><x>12489.251953125</x><y>20863.029296875</y></points><points><x>12493.962890625</x><y>20870.787109375</y></points><points><x>12508.37109375</x><y>20873.00390625</y></points><points><x>12529.984375</x><y>20861.3671875</y></points><points><x>12544.947265625</x><y>20856.93359375</y></points><points><x>12555.75390625</x><y>20854.716796875</y></points><points><x>12564.62109375</x><y>20833.935546875</y></points><points><x>12571.5478515625</x><y>20807.333984375</y></points><points><x>12568.77734375</x><y>20789.876953125</y></points><points><x>12557.416015625</x><y>20786.552734375</y></points><points><x>12550.7666015625</x><y>20773.251953125</y></points><points><x>12538.57421875</x><y>20774.63671875</y></points><points><x>12538.296875</x><y>20785.720703125</y></points><points><x>12528.8759765625</x><y>20789.32421875</y></points><points><x>12509.4794921875</x><y>20820.357421875</y></points><points><x>12501.4443359375</x><y>20823.681640625</y></points><points><x>12499.2275390625</x><y>20831.1640625</y></points><points><x>12490.9150390625</x><y>20837.814453125</y></points><points><x>12485.650390625</x><y>20831.994140625</y></points><points><x>12480.939453125</x><y>20837.259765625</y></points><points><x>12477.8916015625</x><y>20846.95703125</y></points><points><x>12479.8310546875</x><y>20856.37890625</y></points><points><x>12486.4814453125</x><y>20859.98046875</y></points><points><x>12486.7587890625</x><y>20860.2578125</y></points></segmentation></object><object><name>HSIL</name><difficult>0</difficult><truncated>0</truncated><info>[{"confidence": "0"}, {"action": "CREATE", "cat": "HSIL", "time": "2020-07-23 14:39;18", "who": "admin", "typeOfanno": "PersonManul"}]</info><confidence>0</confidence><bndbox><xmin>14276.3369140625</xmin><ymin>18348.306640625</ymin><xmax>14349.4892578125</xmax><ymax>18415.640625</ymax></bndbox><segmentation><points><x>14286.58984375</x><y>18412.314453125</y></points><points><x>14307.92578125</x><y>18415.640625</y></points><points><x>14320.1171875</x><y>18404.833984375</y></points><points><x>14319.0087890625</x><y>18397.07421875</y></points><points><x>14331.478515625</x><y>18386.544921875</y></points><points><x>14348.6572265625</x><y>18374.908203125</y></points><points><x>14349.4892578125</x><y>18361.052734375</y></points><points><x>14340.6220703125</x><y>18349.138671875</y></points><points><x>14330.646484375</x><y>18348.306640625</y></points><points><x>14314.298828125</x><y>18355.234375</y></points><points><x>14294.625</x><y>18363.546875</y></points><points><x>14286.58984375</x><y>18375.73828125</y></points><points><x>14285.7587890625</x><y>18387.654296875</y></points><points><x>14283.5419921875</x><y>18400.123046875</y></points><points><x>14276.3369140625</x><y>18407.603515625</y></points><points><x>14276.3369140625</x><y>18407.880859375</y></points></segmentation></object><object><name>HSIL</name><difficult>0</difficult><truncated>0</truncated><info>[{"confidence": "0"}, {"action": "CREATE", "cat": "HSIL", "time": "2020-07-23 14:39;18", "who": "admin", "typeOfanno": "PersonManul"}]</info><confidence>0</confidence><bndbox><xmin>22702.498046875</xmin><ymin>33747.58203125</ymin><xmax>22829.681640625</xmax><ymax>33905.796875</ymax></bndbox><segmentation><points><x>22728.54296875</x><y>33878.64453125</y></points><points><x>22752.650390625</x><y>33874.765625</y></points><points><x>22770.9375</x><y>33862.296875</y></points><points><x>22786.455078125</x><y>33866.73046875</y></points><points><x>22790.056640625</x><y>33877.8125</y></points><points><x>22778.142578125</x><y>33894.16015625</y></points><points><x>22774.263671875</x><y>33905.796875</y></points><points><x>22806.9609375</x><y>33896.9296875</y></points><points><x>22828.296875</x><y>33878.64453125</y></points><points><x>22829.681640625</x><y>33845.671875</y></points><points><x>22821.923828125</x><y>33818.79296875</y></points><points><x>22805.01953125</x><y>33807.70703125</y></points><points><x>22805.01953125</x><y>33761.98828125</y></points><points><x>22799.478515625</x><y>33747.58203125</y></points><points><x>22778.142578125</x><y>33762.54296875</y></points><points><x>22769.552734375</x><y>33789.421875</y></points><points><x>22769.552734375</x><y>33789.421875</y></points><points><x>22759.85546875</x><y>33803.2734375</y></points><points><x>22759.85546875</x><y>33803.2734375</y></points><points><x>22728.8203125</x><y>33815.74609375</y></points><points><x>22728.8203125</x><y>33815.74609375</y></points><points><x>22709.423828125</x><y>33837.6328125</y></points><points><x>22702.498046875</x><y>33852.04296875</y></points><points><x>22711.91796875</x><y>33871.71484375</y></points><points><x>22717.736328125</x><y>33874.765625</y></points><points><x>22718.013671875</x><y>33874.765625</y></points></segmentation></object><object><name>NONE</name><difficult>0</difficult><truncated>0</truncated><info>[{"confidence": "0"}, {"action": "CREATE", "cat": "NONE", "time": "2020-07-23 14:39;18", "who": "admin", "typeOfanno": "PersonManul"}]</info><confidence>0</confidence><bndbox><xmin>30149.97265625</xmin><ymin>37800.6640625</ymin><xmax>30285.74609375</xmax><ymax>37854.97265625</ymax></bndbox><segmentation><points><x>30185.44140625</x><y>37849.984375</y></points><points><x>30203.173828125</x><y>37854.97265625</y></points><points><x>30213.98046875</x><y>37851.37109375</y></points><points><x>30233.931640625</x><y>37851.92578125</y></points><points><x>30253.880859375</x><y>37846.9375</y></points><points><x>30283.53125</x><y>37846.10546875</y></points><points><x>30285.74609375</x><y>37842.2265625</y></points><points><x>30267.736328125</x><y>37836.68359375</y></points><points><x>30250.001953125</x><y>37830.3125</y></points><points><x>30225.341796875</x><y>37818.67578125</y></points><points><x>30205.9453125</x><y>37808.14453125</y></points><points><x>30190.705078125</x><y>37800.6640625</y></points><points><x>30173.802734375</x><y>37807.3125</y></points><points><x>30159.94921875</x><y>37820.890625</y></points><points><x>30152.466796875</x><y>37830.58984375</y></points><points><x>30149.97265625</x><y>37839.45703125</y></points><points><x>30151.912109375</x><y>37847.4921875</y></points><points><x>30170.755859375</x><y>37846.9375</y></points><points><x>30170.755859375</x><y>37846.9375</y></points></segmentation></object><object><name>HSIL</name><difficult>0</difficult><truncated>0</truncated><info>[{"confidence": "0"}, {"action": "CREATE", "cat": "HSIL", "time": "2020-07-23 14:39;18", "who": "admin", "typeOfanno": "PersonManul"}]</info><confidence>0</confidence><bndbox><xmin>12684.2666015625</xmin><ymin>30331.34375</ymin><xmax>12755.755859375</xmax><ymax>30409.76171875</ymax></bndbox><segmentation><points><x>12730.818359375</x><y>30409.76171875</y></points><points><x>12745.50390625</x><y>30393.689453125</y></points><points><x>12755.755859375</x><y>30376.509765625</y></points><points><x>12755.755859375</x><y>30362.65625</y></points><points><x>12742.4560546875</x><y>30356.560546875</y></points><points><x>12734.419921875</x><y>30343.537109375</y></points><points><x>12722.7822265625</x><y>30331.34375</y></points><points><x>12700.337890625</x><y>30332.17578125</y></points><points><x>12688.4228515625</x><y>30335.5</y></points><points><x>12684.8212890625</x><y>30353.51171875</y></points><points><x>12684.2666015625</x><y>30365.150390625</y></points><points><x>12688.4228515625</x><y>30375.125</y></points><points><x>12696.181640625</x><y>30375.955078125</y></points><points><x>12703.3857421875</x><y>30380.388671875</y></points><points><x>12702.5546875</x><y>30392.3046875</y></points><points><x>12713.638671875</x><y>30396.73828125</y></points><points><x>12723.890625</x><y>30403.6640625</y></points><points><x>12727.76953125</x><y>30406.990234375</y></points><points><x>12727.76953125</x><y>30407.267578125</y></points></segmentation></object><object><name>HSIL</name><difficult>0</difficult><truncated>0</truncated><info>[{"confidence": "0"}, {"action": "CREATE", "cat": "HSIL", "time": "2020-07-23 14:39;18", "who": "admin", "typeOfanno": "PersonManul"}]</info><confidence>0</confidence><bndbox><xmin>13549.5908203125</xmin><ymin>42268.39453125</ymin><xmax>13599.466796875</xmax><ymax>42406.9375</ymax></bndbox><segmentation><points><x>13567.87890625</x><y>42402.78125</y></points><points><x>13578.685546875</x><y>42406.38671875</y></points><points><x>13586.4443359375</x><y>42406.9375</y></points><points><x>13588.66015625</x><y>42387.54296875</y></points><points><x>13596.6962890625</x><y>42372.02734375</y></points><points><x>13599.466796875</x><y>42356.78515625</y></points><points><x>13596.1416015625</x><y>42340.16015625</y></points><points><x>13590.6005859375</x><y>42313.28125</y></points><points><x>13587.275390625</x><y>42282.25</y></points><points><x>13590.3232421875</x><y>42268.39453125</y></points><points><x>13579.7939453125</x><y>42268.39453125</y></points><points><x>13574.529296875</x><y>42281.97265625</y></points><points><x>13568.7099609375</x><y>42287.23828125</y></points><points><x>13565.384765625</x><y>42289.73046875</y></points><points><x>13571.4814453125</x><y>42304.96875</y></points><points><x>13575.9140625</x><y>42313.28125</y></points><points><x>13568.15625</x><y>42332.95703125</y></points><points><x>13562.0595703125</x><y>42341.82421875</y></points><points><x>13554.3017578125</x><y>42350.96875</y></points><points><x>13550.421875</x><y>42364.54296875</y></points><points><x>13549.5908203125</x><y>42378.12109375</y></points><points><x>13553.7470703125</x><y>42395.85546875</y></points><points><x>13559.2890625</x><y>42401.953125</y></points><points><x>13559.2890625</x><y>42401.953125</y></points></segmentation></object><object><name>HSIL</name><difficult>0</difficult><truncated>0</truncated><info>[{"confidence": "0"}, {"action": "CREATE", "cat": "HSIL", "time": "2020-07-23 14:39;18", "who": "admin", "typeOfanno": "PersonManul"}]</info><confidence>0</confidence><bndbox><xmin>18530.3359375</xmin><ymin>23027.095703125</ymin><xmax>18598.22265625</xmax><ymax>23098.5859375</ymax></bndbox><segmentation><points><x>18545.853515625</x><y>23088.609375</y></points><points><x>18569.681640625</x><y>23098.5859375</y></points><points><x>18574.115234375</x><y>23089.71875</y></points><points><x>18586.30859375</x><y>23079.466796875</y></points><points><x>18586.5859375</x><y>23079.466796875</y></points><points><x>18598.22265625</x><y>23061.455078125</y></points><points><x>18594.8984375</x><y>23041.228515625</y></points><points><x>18583.259765625</x><y>23030.14453125</y></points><points><x>18552.2265625</x><y>23027.095703125</y></points><points><x>18537.263671875</x><y>23039.564453125</y></points><points><x>18537.263671875</x><y>23039.564453125</y></points><points><x>18530.3359375</x><y>23057.298828125</y></points><points><x>18531.998046875</x><y>23075.033203125</y></points><points><x>18537.81640625</x><y>23078.357421875</y></points><points><x>18537.81640625</x><y>23078.357421875</y></points></segmentation></object><object><name>HSIL</name><difficult>0</difficult><truncated>0</truncated><info>[{"confidence": "0"}, {"action": "CREATE", "cat": "HSIL", "time": "2020-07-23 14:39;18", "who": "admin", "typeOfanno": "PersonManul"}]</info><confidence>0</confidence><bndbox><xmin>16135.51171875</xmin><ymin>40138.26171875</ymin><xmax>16202.2900390625</xmax><ymax>40225.26953125</ymax></bndbox><segmentation><points><x>16175.9658203125</x><y>40216.6796875</y></points><points><x>16187.3271484375</x><y>40219.44921875</y></points><points><x>16193.7001953125</x><y>40218.33984375</y></points><points><x>16192.869140625</x><y>40222.7734375</y></points><points><x>16194.53125</x><y>40225.26953125</y></points><points><x>16200.626953125</x><y>40220.55859375</y></points><points><x>16202.2900390625</x><y>40213.3515625</y></points><points><x>16199.7958984375</x><y>40202.82421875</y></points><points><x>16195.3623046875</x><y>40187.58203125</y></points><points><x>16182.3388671875</x><y>40175.390625</y></points><points><x>16166.822265625</x><y>40165.97265625</y></points><points><x>16159.6181640625</x><y>40154.0546875</y></points><points><x>16155.7392578125</x><y>40142.140625</y></points><points><x>16147.42578125</x><y>40138.26171875</y></points><points><x>16137.7275390625</x><y>40149.0703125</y></points><points><x>16135.51171875</x><y>40171.234375</y></points><points><x>16138.8359375</x><y>40184.53515625</y></points><points><x>16142.9921875</x><y>40198.11328125</y></points><points><x>16155.4619140625</x><y>40208.08984375</y></points><points><x>16166.2685546875</x><y>40215.29296875</y></points><points><x>16172.91796875</x><y>40216.40234375</y></points><points><x>16172.6416015625</x><y>40216.40234375</y></points></segmentation></object><object><name>HSIL</name><difficult>0</difficult><truncated>0</truncated><info>[{"confidence": "0"}, {"action": "CREATE", "cat": "HSIL", "time": "2020-07-23 14:39;18", "who": "admin", "typeOfanno": "PersonManul"}]</info><confidence>0</confidence><bndbox><xmin>7463.84326171875</xmin><ymin>34455.98046875</ymin><xmax>7606.54443359375</xmax><ymax>34557.12109375</ymax></bndbox><segmentation><points><x>7550.29541015625</x><y>34556.01171875</y></points><points><x>7573.84765625</x><y>34554.90234375</y></points><points><x>7574.125</x><y>34554.90234375</y></points><points><x>7590.75048828125</x><y>34557.12109375</y></points><points><x>7600.4482421875</x><y>34547.9765625</y></points><points><x>7606.54443359375</x><y>34528.02734375</y></points><points><x>7599.06298828125</x><y>34513.6171875</y></points><points><x>7586.31689453125</x><y>34506.96484375</y></points><points><x>7562.2099609375</x><y>34487.84765625</y></points><points><x>7547.5244140625</x><y>34484.24609375</y></points><points><x>7538.38037109375</x><y>34488.125</y></points><points><x>7529.79052734375</x><y>34473.16015625</y></points><points><x>7511.5029296875</x><y>34460.4140625</y></points><points><x>7480.46875</x><y>34455.98046875</y></points><points><x>7467.16845703125</x><y>34469.8359375</y></points><points><x>7463.84326171875</x><y>34485.078125</y></points><points><x>7474.9267578125</x><y>34497.82421875</y></points><points><x>7481.02294921875</x><y>34505.3046875</y></points><points><x>7482.96240234375</x><y>34523.31640625</y></points><points><x>7487.11865234375</x><y>34532.45703125</y></points><points><x>7494.0458984375</x><y>34529.1328125</y></points><points><x>7511.2255859375</x><y>34537.72265625</y></points><points><x>7530.89892578125</x><y>34547.69921875</y></points><points><x>7530.89892578125</x><y>34547.69921875</y></points></segmentation></object><object><name>NONE</name><difficult>0</difficult><truncated>0</truncated><info>[{"confidence": "0"}, {"action": "CREATE", "cat": "NONE", "time": "2020-07-23 14:39;18", "who": "admin", "typeOfanno": "PersonManul"}]</info><confidence>0</confidence><bndbox><xmin>34765.74609375</xmin><ymin>41360.67578125</ymin><xmax>34989.94140625</xmax><ymax>41646.29296875</ymax></bndbox><segmentation><points><x>34796.4609375</x><y>41605.75390625</y></points><points><x>34824.1015625</x><y>41608.20703125</y></points><points><x>34852.96875</x><y>41641.9921875</y></points><points><x>34878.765625</x><y>41646.29296875</y></points><points><x>34881.22265625</x><y>41626.63671875</y></points><points><x>34875.08203125</x><y>41597.765625</y></points><points><x>34881.22265625</x><y>41586.09765625</y></points><points><x>34914.390625</x><y>41590.39453125</y></points><points><x>34932.81640625</x><y>41571.96875</y></points><points><x>34961.6875</x><y>41562.7578125</y></points><points><x>34963.53125</x><y>41520.375</y></points><points><x>34978.88671875</x><y>41497.6484375</y></points><points><x>34985.640625</x><y>41467.55078125</y></points><points><x>34978.88671875</x><y>41441.140625</y></points><points><x>34981.34375</x><y>41430.6953125</y></points><points><x>34981.34375</x><y>41430.6953125</y></points><points><x>34983.80078125</x><y>41401.828125</y></points><points><x>34989.94140625</x><y>41383.40234375</y></points><points><x>34972.7421875</x><y>41360.67578125</y></points><points><x>34938.9609375</x><y>41363.74609375</y></points><points><x>34905.79296875</x><y>41373.57421875</y></points><points><x>34892.89453125</x><y>41390.7734375</y></points><points><x>34907.01953125</x><y>41399.984375</y></points><points><x>34886.75</x><y>41424.5546875</y></points><points><x>34859.7265625</x><y>41435.609375</y></points><points><x>34858.49609375</x><y>41447.28125</y></points><points><x>34816.11328125</x><y>41468.77734375</y></points><points><x>34809.97265625</x><y>41485.9765625</y></points><points><x>34801.98828125</x><y>41495.8046875</y></points><points><x>34784.7890625</x><y>41509.31640625</y></points><points><x>34777.41796875</x><y>41519.14453125</y></points><points><x>34775.57421875</x><y>41538.80078125</y></points><points><x>34778.6484375</x><y>41552.3125</y></points><points><x>34765.74609375</x><y>41561.52734375</y></points><points><x>34770.66015625</x><y>41588.5546875</y></points><points><x>34781.71875</x><y>41599.609375</y></points><points><x>34781.71875</x><y>41599.609375</y></points></segmentation></object><object><name>HSIL</name><difficult>0</difficult><truncated>0</truncated><info>[{"confidence": "0"}, {"action": "CREATE", "cat": "HSIL", "time": "2020-07-23 14:39;18", "who": "admin", "typeOfanno": "PersonManul"}]</info><confidence>0</confidence><bndbox><xmin>23637.62109375</xmin><ymin>26243.072265625</ymin><xmax>23715.20703125</xmax><ymax>26369.703125</ymax></bndbox><segmentation><points><x>23672.53515625</x><y>26342.26953125</y></points><points><x>23679.185546875</x><y>26356.40234375</y></points><points><x>23678.630859375</x><y>26369.703125</y></points><points><x>23684.171875</x><y>26366.931640625</y></points><points><x>23689.9921875</x><y>26358.064453125</y></points><points><x>23684.44921875</x><y>26340.330078125</y></points><points><x>23702.18359375</x><y>26345.595703125</y></points><points><x>23715.20703125</x><y>26339.22265625</y></points><points><x>23707.44921875</x><y>26318.994140625</y></points><points><x>23701.076171875</x><y>26298.490234375</y></points><points><x>23690.26953125</x><y>26289.345703125</y></points><points><x>23689.4375</x><y>26271.61328125</y></points><points><x>23689.71484375</x><y>26259.974609375</y></points><points><x>23681.125</x><y>26257.203125</y></points><points><x>23678.353515625</x><y>26258.03515625</y></points><points><x>23672.53515625</x><y>26248.890625</y></points><points><x>23665.052734375</x><y>26244.45703125</y></points><points><x>23650.64453125</x><y>26243.072265625</y></points><points><x>23641.501953125</x><y>26251.662109375</y></points><points><x>23641.501953125</x><y>26251.662109375</y></points><points><x>23640.392578125</x><y>26253.87890625</y></points><points><x>23638.17578125</x><y>26269.396484375</y></points><points><x>23638.17578125</x><y>26278.81640625</y></points><points><x>23637.62109375</x><y>26286.576171875</y></points><points><x>23642.88671875</x><y>26288.515625</y></points><points><x>23647.3203125</x><y>26298.490234375</y></points><points><x>23654.5234375</x><y>26315.947265625</y></points><points><x>23664.22265625</x><y>26330.91015625</y></points><points><x>23664.22265625</x><y>26330.91015625</y></points></segmentation></object><object><name>HSIL</name><difficult>0</difficult><truncated>0</truncated><info>[{"confidence": "0"}, {"action": "CREATE", "cat": "HSIL", "time": "2020-07-23 14:39;18", "who": "admin", "typeOfanno": "PersonManul"}]</info><confidence>0</confidence><bndbox><xmin>6932.44140625</xmin><ymin>24475.98046875</ymin><xmax>7082.90087890625</xmax><ymax>24662.462890625</ymax></bndbox><segmentation><points><x>6943.8017578125</x><y>24630.04296875</y></points><points><x>6965.96923828125</x><y>24637.80078125</y></points><points><x>6965.96923828125</x><y>24637.80078125</y></points><points><x>6994.23193359375</x><y>24649.716796875</y></points><points><x>6994.23193359375</x><y>24649.716796875</y></points><points><x>6995.61767578125</x><y>24651.65625</y></points><points><x>7005.5927734375</x><y>24662.462890625</y></points><points><x>7005.5927734375</x><y>24662.462890625</y></points><points><x>7015.84521484375</x><y>24648.607421875</y></points><points><x>7028.59130859375</x><y>24630.873046875</y></points><points><x>7028.59130859375</x><y>24630.873046875</y></points><points><x>7030.53076171875</x><y>24629.48828125</y></points><points><x>7031.3623046875</x><y>24628.93359375</y></points><points><x>7062.119140625</x><y>24594.57421875</y></points><points><x>7081.23828125</x><y>24554.951171875</y></points><points><x>7082.90087890625</x><y>24533.060546875</y></points><points><x>7079.85302734375</x><y>24498.42578125</y></points><points><x>7072.37158203125</x><y>24492.330078125</y></points><points><x>7059.34814453125</x><y>24475.98046875</y></points><points><x>7047.43310546875</x><y>24476.2578125</y></points><points><x>7027.48291015625</x><y>24487.064453125</y></points><points><x>7020.00146484375</x><y>24498.978515625</y></points><points><x>7020.5556640625</x><y>24504.798828125</y></points><points><x>7003.6533203125</x><y>24500.642578125</y></points><points><x>6989.24462890625</x><y>24504.244140625</y></points><points><x>6989.24462890625</x><y>24504.244140625</y></points><points><x>6967.63134765625</x><y>24516.158203125</y></points><points><x>6953.5</x><y>24528.07421875</y></points><points><x>6953.5</x><y>24528.07421875</y></points><points><x>6939.9228515625</x><y>24561.046875</y></points><points><x>6939.9228515625</x><y>24587.37109375</y></points><points><x>6932.44140625</x><y>24608.70703125</y></points><points><x>6936.3203125</x><y>24625.88671875</y></points><points><x>6936.3203125</x><y>24625.609375</y></points></segmentation></object><object><name>NONE</name><difficult>0</difficult><truncated>0</truncated><info>[{"confidence": "0"}, {"action": "CREATE", "cat": "NONE", "time": "2020-07-23 14:39;18", "who": "admin", "typeOfanno": "PersonManul"}]</info><confidence>0</confidence><bndbox><xmin>18108.384765625</xmin><ymin>46906.4375</ymin><xmax>18197.607421875</xmax><ymax>46992.3359375</ymax></bndbox><segmentation><points><x>18139.142578125</x><y>46989.01171875</y></points><points><x>18161.5859375</x><y>46969.3359375</y></points><points><x>18178.2109375</x><y>46956.3125</y></points><points><x>18185.970703125</x><y>46930.8203125</y></points><points><x>18197.607421875</x><y>46917.2421875</y></points><points><x>18188.740234375</x><y>46906.4375</y></points><points><x>18165.46484375</x><y>46911.98046875</y></points><points><x>18151.056640625</x><y>46923.6171875</y></points><points><x>18129.166015625</x><y>46923.89453125</y></points><points><x>18115.58984375</x><y>46922.23046875</y></points><points><x>18109.216796875</x><y>46927.21875</y></points><points><x>18108.384765625</x><y>46950.49609375</y></points><points><x>18117.251953125</x><y>46954.09765625</y></points><points><x>18121.130859375</x><y>46962.1328125</y></points><points><x>18119.74609375</x><y>46969.890625</y></points><points><x>18126.94921875</x><y>46973.4921875</y></points><points><x>18121.408203125</x><y>46983.19140625</y></points><points><x>18116.974609375</x><y>46992.05859375</y></points><points><x>18116.974609375</x><y>46992.3359375</y></points></segmentation></object><object><name>HSIL</name><difficult>0</difficult><truncated>0</truncated><info>[{"confidence": "0"}, {"action": "CREATE", "cat": "HSIL", "time": "2020-07-23 14:39;18", "who": "admin", "typeOfanno": "PersonManul"}]</info><confidence>0</confidence><bndbox><xmin>23130.349609375</xmin><ymin>17284.55078125</ymin><xmax>23205.99609375</xmax><ymax>17398.158203125</ymax></bndbox><segmentation><points><x>23145.8671875</x><y>17398.158203125</y></points><points><x>23164.15625</x><y>17397.880859375</y></points><points><x>23175.515625</x><y>17387.90625</y></points><points><x>23190.755859375</x><y>17367.400390625</y></points><points><x>23181.888671875</x><y>17346.064453125</y></points><points><x>23199.345703125</x><y>17328.33203125</y></points><points><x>23200.73046875</x><y>17306.71875</y></points><points><x>23205.99609375</x><y>17288.984375</y></points><points><x>23193.52734375</x><y>17284.55078125</y></points><points><x>23178.287109375</x><y>17289.81640625</y></points><points><x>23165.818359375</x><y>17299.791015625</y></points><points><x>23157.783203125</x><y>17308.103515625</y></points><points><x>23155.841796875</x><y>17318.91015625</y></points><points><x>23157.505859375</x><y>17331.37890625</y></points><points><x>23161.107421875</x><y>17339.416015625</y></points><points><x>23150.85546875</x><y>17339.69140625</y></points><points><x>23143.927734375</x><y>17346.896484375</y></points><points><x>23137.27734375</x><y>17357.98046875</y></points><points><x>23133.953125</x><y>17370.44921875</y></points><points><x>23130.626953125</x><y>17384.02734375</y></points><points><x>23130.626953125</x><y>17384.302734375</y></points><points><x>23130.349609375</x><y>17386.244140625</y></points><points><x>23136.72265625</x><y>17395.109375</y></points><points><x>23137.0</x><y>17395.109375</y></points></segmentation></object><object><name>HSIL</name><difficult>0</difficult><truncated>0</truncated><info>[{"confidence": "0"}, {"action": "CREATE", "cat": "HSIL", "time": "2020-07-23 14:39;18", "who": "admin", "typeOfanno": "PersonManul"}]</info><confidence>0</confidence><bndbox><xmin>7190.49462890625</xmin><ymin>38769.51171875</ymin><xmax>7322.66650390625</xmax><ymax>38872.8671875</ymax></bndbox><segmentation><points><x>7239.53955078125</x><y>38852.0859375</y></points><points><x>7259.212890625</x><y>38855.6875</y></points><points><x>7272.23583984375</x><y>38865.109375</y></points><points><x>7284.705078125</x><y>38872.8671875</y></points><points><x>7294.68017578125</x><y>38845.71484375</y></points><points><x>7280.82568359375</x><y>38824.37890625</y></points><points><x>7296.3427734375</x><y>38824.9296875</y></points><points><x>7317.9560546875</x><y>38826.0390625</y></points><points><x>7322.66650390625</x><y>38813.29296875</y></points><points><x>7316.84765625</x><y>38792.234375</y></points><points><x>7298.28271484375</x><y>38775.33203125</y></points><points><x>7298.28271484375</x><y>38775.33203125</y></points><points><x>7296.06591796875</x><y>38774.22265625</y></points><points><x>7295.78857421875</x><y>38773.9453125</y></points><points><x>7293.57177734375</x><y>38773.39453125</y></points><points><x>7292.74072265625</x><y>38773.1171875</y></points><points><x>7273.34423828125</x><y>38769.51171875</y></points><points><x>7264.4775390625</x><y>38775.88671875</y></points><points><x>7264.4775390625</x><y>38775.88671875</y></points><points><x>7264.4775390625</x><y>38778.37890625</y></points><points><x>7265.03173828125</x><y>38789.1875</y></points><points><x>7265.03173828125</x><y>38789.1875</y></points><points><x>7271.40478515625</x><y>38803.31640625</y></points><points><x>7271.40478515625</x><y>38803.31640625</y></points><points><x>7280.548828125</x><y>38813.5703125</y></points><points><x>7280.548828125</x><y>38813.5703125</y></points><points><x>7282.765625</x><y>38814.6796875</y></points><points><x>7296.6201171875</x><y>38821.05078125</y></points><points><x>7273.0673828125</x><y>38822.4375</y></points><points><x>7265.03173828125</x><y>38816.0625</y></points><points><x>7266.4169921875</x><y>38805.2578125</y></points><points><x>7257.55029296875</x><y>38797.5</y></points><points><x>7226.79345703125</x><y>38793.8984375</y></points><points><x>7226.79345703125</x><y>38793.8984375</y></points><points><x>7224.0224609375</x><y>38793.8984375</y></points><points><x>7222.9140625</x><y>38793.8984375</y></points><points><x>7201.02392578125</x><y>38793.8984375</y></points><points><x>7190.49462890625</x><y>38804.42578125</y></points><points><x>7193.54248046875</x><y>38813.5703125</y></points><points><x>7206.01171875</x><y>38816.89453125</y></points><points><x>7213.4931640625</x><y>38818.00390625</y></points><points><x>7210.4453125</x><y>38831.3046875</y></points><points><x>7210.4453125</x><y>38831.3046875</y></points><points><x>7212.10791015625</x><y>38841.00390625</y></points><points><x>7222.63720703125</x><y>38849.0390625</y></points><points><x>7230.94970703125</x><y>38848.76171875</y></points><points><x>7231.22705078125</x><y>38848.76171875</y></points></segmentation></object><object><name>NONE</name><difficult>0</difficult><truncated>0</truncated><info>[{"confidence": "0"}, {"action": "CREATE", "cat": "NONE", "time": "2020-07-23 14:39;18", "who": "admin", "typeOfanno": "PersonManul"}]</info><confidence>0</confidence><bndbox><xmin>3314.0498046875</xmin><ymin>29366.455078125</ymin><xmax>3354.227783203125</xmax><ymax>29441.546875</ymax></bndbox><segmentation><points><x>3346.746337890625</x><y>29441.546875</y></points><points><x>3348.963134765625</x><y>29423.8125</y></points><points><x>3352.84228515625</x><y>29408.017578125</y></points><points><x>3354.227783203125</x><y>29394.44140625</y></points><points><x>3341.481689453125</x><y>29374.490234375</y></points><points><x>3327.072998046875</x><y>29366.455078125</y></points><points><x>3318.483154296875</x><y>29375.875</y></points><points><x>3314.0498046875</x><y>29385.8515625</y></points><points><x>3320.97705078125</x><y>29401.64453125</y></points><points><x>3326.518798828125</x><y>29415.5</y></points><points><x>3336.217041015625</x><y>29429.353515625</y></points><points><x>3336.217041015625</x><y>29429.353515625</y></points></segmentation></object><object><name>NONE</name><difficult>0</difficult><truncated>0</truncated><info>[{"confidence": "0"}, {"action": "CREATE", "cat": "NONE", "time": "2020-07-23 14:39;18", "who": "admin", "typeOfanno": "PersonManul"}]</info><confidence>0</confidence><bndbox><xmin>15691.8974609375</xmin><ymin>22303.048828125</ymin><xmax>15850.669921875</xmax><ymax>22371.767578125</ymax></bndbox><segmentation><points><x>15727.9189453125</x><y>22371.767578125</y></points><points><x>15751.1943359375</x><y>22364.564453125</y></points><points><x>15766.1572265625</x><y>22347.384765625</y></points><points><x>15783.0595703125</x><y>22334.9140625</y></points><points><x>15811.6005859375</x><y>22329.373046875</y></points><points><x>15835.984375</x><y>22318.01171875</y></points><points><x>15850.669921875</x><y>22306.09765625</y></points><points><x>15835.70703125</x><y>22303.048828125</y></points><points><x>15815.4794921875</x><y>22314.41015625</y></points><points><x>15799.130859375</x><y>22314.1328125</y></points><points><x>15794.974609375</x><y>22307.759765625</y></points><points><x>15783.0595703125</x><y>22314.6875</y></points><points><x>15760.0615234375</x><y>22321.060546875</y></points><points><x>15759.7841796875</x><y>22321.060546875</y></points><points><x>15727.9189453125</x><y>22330.205078125</y></points><points><x>15701.318359375</x><y>22334.9140625</y></points><points><x>15691.8974609375</x><y>22342.396484375</y></points><points><x>15694.3916015625</x><y>22353.203125</y></points><points><x>15706.306640625</x><y>22362.34765625</y></points><points><x>15716.28125</x><y>22368.443359375</y></points><points><x>15716.55859375</x><y>22368.720703125</y></points></segmentation></object><object><name>HSIL</name><difficult>0</difficult><truncated>0</truncated><info>[{"confidence": "0"}, {"action": "CREATE", "cat": "HSIL", "time": "2020-07-23 14:39;18", "who": "admin", "typeOfanno": "PersonManul"}]</info><confidence>0</confidence><bndbox><xmin>18421.091796875</xmin><ymin>16328.2568359375</ymin><xmax>18467.642578125</xmax><ymax>16391.43359375</ymax></bndbox><segmentation><points><x>18428.017578125</x><y>16336.0146484375</y></points><points><x>18438.271484375</x><y>16328.2568359375</y></points><points><x>18438.271484375</x><y>16328.2568359375</y></points><points><x>18454.064453125</x><y>16331.5810546875</y></points><points><x>18462.931640625</x><y>16344.8818359375</y></points><points><x>18467.642578125</x><y>16365.109375</y></points><points><x>18462.376953125</x><y>16380.9033203125</y></points><points><x>18454.896484375</x><y>16391.15625</y></points><points><x>18454.896484375</x><y>16391.43359375</y></points><points><x>18452.125</x><y>16391.43359375</y></points><points><x>18434.66796875</x><y>16389.76953125</y></points><points><x>18426.078125</x><y>16368.7119140625</y></points><points><x>18421.091796875</x><y>16351.80859375</y></points><points><x>18423.30859375</x><y>16342.111328125</y></points><points><x>18423.30859375</x><y>16342.111328125</y></points></segmentation></object><object><name>HSIL</name><difficult>0</difficult><truncated>0</truncated><info>[{"confidence": "0"}, {"action": "CREATE", "cat": "HSIL", "time": "2020-07-23 14:39;18", "who": "admin", "typeOfanno": "PersonManul"}]</info><confidence>0</confidence><bndbox><xmin>42301.28125</xmin><ymin>39777.10546875</ymin><xmax>42492.2890625</xmax><ymax>40013.08203125</ymax></bndbox><segmentation><points><x>42347.07421875</x><y>40012.66796875</y></points><points><x>42356.5625</x><y>40006.0703125</y></points><points><x>42364.3984375</x><y>40010.60546875</y></points><points><x>42371.0</x><y>40011.01953125</y></points><points><x>42374.30078125</x><y>40003.1796875</y></points><points><x>42387.9140625</x><y>40005.65625</y></points><points><x>42405.65625</x><y>40006.0703125</y></points><points><x>42426.28125</x><y>39997.40625</y></points><points><x>42446.49609375</x><y>39989.15234375</y></points><points><x>42449.796875</x><y>39980.078125</y></points><points><x>42464.6484375</x><y>39983.37890625</y></points><points><x>42475.375</x><y>39975.953125</y></points><points><x>42479.5</x><y>39964.8125</y></points><points><x>42479.5</x><y>39945.01171875</y></points><points><x>42469.1875</x><y>39944.59765625</y></points><points><x>42463.0</x><y>39943.359375</y></points><points><x>42462.5859375</x><y>39923.14453125</y></points><points><x>42472.8984375</x><y>39916.546875</y></points><points><x>42490.2265625</x><y>39914.89453125</y></points><points><x>42492.2890625</x><y>39906.64453125</y></points><points><x>42492.2890625</x><y>39906.64453125</y></points><points><x>42486.92578125</x><y>39879.00390625</y></points><points><x>42489.40234375</x><y>39860.02734375</y></points><points><x>42474.13671875</x><y>39841.4609375</y></points><points><x>42458.046875</x><y>39812.99609375</y></points><points><x>42451.859375</x><y>39801.85546875</y></points><points><x>42437.83203125</x><y>39804.33203125</y></points><points><x>42426.28125</x><y>39815.47265625</y></points><points><x>42423.8046875</x><y>39818.359375</y></points><points><x>42410.60546875</x><y>39799.3828125</y></points><points><x>42404.828125</x><y>39782.0546875</y></points><points><x>42383.375</x><y>39777.10546875</y></points><points><x>42367.2890625</x><y>39785.35546875</y></points><points><x>42358.625</x><y>39798.55859375</y></points><points><x>42358.625</x><y>39805.15625</y></points><points><x>42350.37109375</x><y>39815.8828125</y></points><points><x>42346.66015625</x><y>39826.609375</y></points><points><x>42334.28515625</x><y>39834.44921875</y></points><points><x>42334.28515625</x><y>39834.44921875</y></points><points><x>42325.20703125</x><y>39845.17578125</y></points><points><x>42319.84375</x><y>39854.25</y></points><points><x>42317.78125</x><y>39868.27734375</y></points><points><x>42317.78125</x><y>39877.3515625</y></points><points><x>42312.0078125</x><y>39893.85546875</y></points><points><x>42303.34375</x><y>39904.58203125</y></points><points><x>42301.28125</x><y>39922.734375</y></points><points><x>42304.9921875</x><y>39927.68359375</y></points><points><x>42313.2421875</x><y>39930.5703125</y></points><points><x>42317.78125</x><y>39939.6484375</y></points><points><x>42319.43359375</x><y>39953.67578125</y></points><points><x>42319.43359375</x><y>39954.0859375</y></points><points><x>42323.14453125</x><y>39968.52734375</y></points><points><x>42322.73046875</x><y>39981.7265625</y></points><points><x>42324.79296875</x><y>39986.265625</y></points><points><x>42330.984375</x><y>40008.1328125</y></points><points><x>42336.7578125</x><y>40013.08203125</y></points><points><x>42337.171875</x><y>40013.08203125</y></points></segmentation></object><object><name>EC</name><difficult>0</difficult><truncated>0</truncated><info>[{"confidence": "0"}, {"action": "CREATE", "cat": "EC", "time": "2020-07-23 14:39;18", "who": "admin", "typeOfanno": "PersonManul"}]</info><confidence>0</confidence><bndbox><xmin>28117.75</xmin><ymin>49276.6015625</ymin><xmax>28188.294921875</xmax><ymax>49423.46875</ymax></bndbox><segmentation><points><x>28134.251953125</x><y>49423.46875</y></points><points><x>28150.33984375</x><y>49405.31640625</y></points><points><x>28158.1796875</x><y>49373.96484375</y></points><points><x>28157.765625</x><y>49360.76171875</y></points><points><x>28175.505859375</x><y>49342.609375</y></points><points><x>28188.294921875</x><y>49319.09375</y></points><points><x>28188.294921875</x><y>49318.68359375</y></points><points><x>28187.8828125</x><y>49276.6015625</y></points><points><x>28163.955078125</x><y>49287.7421875</y></points><points><x>28147.453125</x><y>49305.89453125</y></points><points><x>28134.251953125</x><y>49321.15625</y></points><points><x>28134.251953125</x><y>49321.15625</y></points><points><x>28125.587890625</x><y>49350.03515625</y></points><points><x>28123.11328125</x><y>49366.5390625</y></points><points><x>28123.11328125</x><y>49366.5390625</y></points><points><x>28122.287109375</x><y>49369.42578125</y></points><points><x>28117.75</x><y>49389.640625</y></points><points><x>28126.826171875</x><y>49408.20703125</y></points><points><x>28126.826171875</x><y>49408.6171875</y></points></segmentation></object><object><name>HSIL</name><difficult>0</difficult><truncated>0</truncated><info>[{"confidence": "0"}, {"action": "CREATE", "cat": "HSIL", "time": "2020-07-23 14:39;18", "who": "admin", "typeOfanno": "PersonManul"}]</info><confidence>0</confidence><bndbox><xmin>5457.95654296875</xmin><ymin>38247.953125</ymin><xmax>5528.91455078125</xmax><ymax>38375.015625</ymax></bndbox><segmentation><points><x>5464.14453125</x><y>38313.13671875</y></points><points><x>5478.99658203125</x><y>38323.86328125</y></points><points><x>5478.17138671875</x><y>38339.5390625</y></points><points><x>5484.77197265625</x><y>38356.0390625</y></points><points><x>5500.0361328125</x><y>38368.41796875</y></points><points><x>5517.36328125</x><y>38375.015625</y></points><points><x>5520.66357421875</x><y>38373.78125</y></points><points><x>5520.66357421875</x><y>38373.3671875</y></points><points><x>5520.66357421875</x><y>38371.71875</y></points><points><x>5520.25146484375</x><y>38358.1015625</y></points><points><x>5520.25146484375</x><y>38357.69140625</y></points><points><x>5520.25146484375</x><y>38356.0390625</y></points><points><x>5528.50244140625</x><y>38346.55078125</y></points><points><x>5528.50244140625</x><y>38346.55078125</y></points><points><x>5528.91455078125</x><y>38329.22265625</y></points><points><x>5520.25146484375</x><y>38309.8359375</y></points><points><x>5524.376953125</x><y>38291.68359375</y></points><points><x>5516.5380859375</x><y>38285.08203125</y></points><points><x>5507.0498046875</x><y>38266.9296875</y></points><points><x>5495.91064453125</x><y>38249.19140625</y></points><points><x>5483.94677734375</x><y>38247.953125</y></points><points><x>5474.45849609375</x><y>38257.85546875</y></points><points><x>5460.431640625</x><y>38264.04296875</y></points><points><x>5457.95654296875</x><y>38281.3671875</y></points><points><x>5459.6064453125</x><y>38304.8828125</y></points><points><x>5459.6064453125</x><y>38305.296875</y></points></segmentation></object><object><name>HSIL</name><difficult>0</difficult><truncated>0</truncated><info>[{"confidence": "0"}, {"action": "CREATE", "cat": "HSIL", "time": "2020-07-23 14:39;18", "who": "admin", "typeOfanno": "PersonManul"}]</info><confidence>0</confidence><bndbox><xmin>12841.083984375</xmin><ymin>42426.2578125</ymin><xmax>12920.2939453125</xmax><ymax>42621.8046875</ymax></bndbox><segmentation><points><x>12864.599609375</x><y>42618.50390625</y></points><points><x>12898.0166015625</x><y>42598.2890625</y></points><points><x>12913.2802734375</x><y>42579.3125</y></points><points><x>12909.1552734375</x><y>42559.09765625</y></points><points><x>12909.5673828125</x><y>42535.99609375</y></points><points><x>12909.5673828125</x><y>42535.99609375</y></points><points><x>12909.5673828125</x><y>42533.51953125</y></points><points><x>12902.1416015625</x><y>42500.1015625</y></points><points><x>12913.693359375</x><y>42502.578125</y></points><points><x>12917.818359375</x><y>42486.078125</y></points><points><x>12920.2939453125</x><y>42461.734375</y></points><points><x>12920.2939453125</x><y>42461.734375</y></points><points><x>12907.5048828125</x><y>42440.6953125</y></points><points><x>12895.953125</x><y>42426.2578125</y></points><points><x>12877.8017578125</x><y>42429.96875</y></points><points><x>12877.388671875</x><y>42429.96875</y></points><points><x>12863.7744140625</x><y>42441.93359375</y></points><points><x>12846.8603515625</x><y>42449.359375</y></points><points><x>12847.685546875</x><y>42463.796875</y></points><points><x>12848.5107421875</x><y>42474.9375</y></points><points><x>12848.5107421875</x><y>42474.9375</y></points><points><x>12848.09765625</x><y>42477.4140625</y></points><points><x>12847.2724609375</x><y>42478.65234375</y></points><points><x>12842.734375</x><y>42490.203125</y></points><points><x>12841.083984375</x><y>42511.2421875</y></points><points><x>12841.083984375</x><y>42511.2421875</y></points><points><x>12841.083984375</x><y>42513.3046875</y></points><points><x>12845.2099609375</x><y>42534.7578125</y></points><points><x>12850.16015625</x><y>42547.1328125</y></points><points><x>12846.8603515625</x><y>42561.16015625</y></points><points><x>12841.4970703125</x><y>42572.7109375</y></points><points><x>12843.1474609375</x><y>42580.9609375</y></points><points><x>12850.9853515625</x><y>42595.40234375</y></points><points><x>12849.748046875</x><y>42611.4921875</y></points><points><x>12853.048828125</x><y>42621.8046875</y></points><points><x>12853.048828125</x><y>42621.8046875</y></points></segmentation></object><object><name>HSIL</name><difficult>0</difficult><truncated>0</truncated><info>[{"confidence": "0"}, {"action": "CREATE", "cat": "HSIL", "time": "2020-07-23 14:39;18", "who": "admin", "typeOfanno": "PersonManul"}]</info><confidence>0</confidence><bndbox><xmin>6786.05078125</xmin><ymin>33161.08984375</ymin><xmax>6831.49365234375</xmax><ymax>33256.40625</ymax></bndbox><segmentation><points><x>6799.07421875</x><y>33256.40625</y></points><points><x>6822.07275390625</x><y>33247.81640625</y></points><points><x>6828.44580078125</x><y>33233.41015625</y></points><points><x>6831.49365234375</x><y>33214.56640625</y></points><points><x>6828.16845703125</x><y>33195.171875</y></points><points><x>6827.33740234375</x><y>33174.11328125</y></points><points><x>6827.33740234375</x><y>33173.8359375</y></points><points><x>6827.06005859375</x><y>33161.08984375</y></points><points><x>6813.48291015625</x><y>33162.1953125</y></points><points><x>6810.7119140625</x><y>33173.28125</y></points><points><x>6802.67626953125</x><y>33196.5546875</y></points><points><x>6802.67626953125</x><y>33196.5546875</y></points><points><x>6801.013671875</x><y>33198.21875</y></points><points><x>6799.9052734375</x><y>33199.60546875</y></points><points><x>6792.97802734375</x><y>33207.91796875</y></points><points><x>6792.97802734375</x><y>33207.91796875</y></points><points><x>6786.05078125</x><y>33225.375</y></points><points><x>6786.60498046875</x><y>33241.4453125</y></points><points><x>6791.86962890625</x><y>33247.5390625</y></points><points><x>6791.86962890625</x><y>33247.81640625</y></points></segmentation></object><object><name>HSIL</name><difficult>0</difficult><truncated>0</truncated><info>[{"confidence": "0"}, {"action": "CREATE", "cat": "HSIL", "time": "2020-07-23 14:39;18", "who": "admin", "typeOfanno": "PersonManul"}]</info><confidence>0</confidence><bndbox><xmin>24405.748046875</xmin><ymin>39519.0703125</ymin><xmax>24534.595703125</xmax><ymax>39686.15625</ymax></bndbox><segmentation><points><x>24475.021484375</x><y>39593.0546875</y></points><points><x>24477.23828125</x><y>39609.40234375</y></points><points><x>24493.30859375</x><y>39622.1484375</y></points><points><x>24511.04296875</x><y>39627.96875</y></points><points><x>24519.91015625</x><y>39622.703125</y></points><points><x>24529.884765625</x><y>39630.18359375</y></points><points><x>24534.595703125</x><y>39640.4375</y></points><points><x>24534.041015625</x><y>39653.18359375</y></points><points><x>24533.763671875</x><y>39672.0234375</y></points><points><x>24527.390625</x><y>39681.4453125</y></points><points><x>24527.390625</x><y>39681.72265625</y></points><points><x>24508.826171875</x><y>39681.4453125</y></points><points><x>24508.826171875</x><y>39681.4453125</y></points><points><x>24506.88671875</x><y>39680.890625</y></points><points><x>24506.609375</x><y>39680.890625</y></points><points><x>24504.392578125</x><y>39680.890625</y></points><points><x>24489.4296875</x><y>39682.83203125</y></points><points><x>24474.189453125</x><y>39686.15625</y></points><points><x>24463.9375</x><y>39668.69921875</y></points><points><x>24458.673828125</x><y>39655.67578125</y></points><points><x>24457.287109375</x><y>39645.1484375</y></points><points><x>24457.287109375</x><y>39645.1484375</y></points><points><x>24455.0703125</x><y>39643.20703125</y></points><points><x>24434.84375</x><y>39630.18359375</y></points><points><x>24434.84375</x><y>39630.18359375</y></points><points><x>24432.349609375</x><y>39629.07421875</y></points><points><x>24431.794921875</x><y>39628.796875</y></points><points><x>24430.41015625</x><y>39627.96875</y></points><points><x>24418.771484375</x><y>39600.8125</y></points><points><x>24414.060546875</x><y>39585.57421875</y></points><points><x>24409.904296875</x><y>39568.39453125</y></points><points><x>24412.953125</x><y>39566.17578125</y></points><points><x>24409.07421875</x><y>39549.2734375</y></points><points><x>24409.07421875</x><y>39549.2734375</y></points><points><x>24407.96484375</x><y>39547.05859375</y></points><points><x>24405.748046875</x><y>39532.6484375</y></points><points><x>24405.748046875</x><y>39532.37109375</y></points><points><x>24417.6640625</x><y>39519.625</y></points><points><x>24417.6640625</x><y>39519.625</y></points><points><x>24419.603515625</x><y>39519.0703125</y></points><points><x>24420.7109375</x><y>39519.0703125</y></points><points><x>24443.43359375</x><y>39521.56640625</y></points><points><x>24443.43359375</x><y>39521.56640625</y></points><points><x>24468.37109375</x><y>39533.48046875</y></points><points><x>24468.37109375</x><y>39533.48046875</y></points><points><x>24470.587890625</x><y>39535.140625</y></points><points><x>24489.70703125</x><y>39545.671875</y></points><points><x>24489.70703125</x><y>39545.671875</y></points><points><x>24491.091796875</x><y>39565.06640625</y></points><points><x>24481.94921875</x><y>39574.765625</y></points><points><x>24481.671875</x><y>39574.765625</y></points><points><x>24480.0078125</x><y>39575.3203125</y></points><points><x>24468.09375</x><y>39577.2578125</y></points><points><x>24468.09375</x><y>39577.2578125</y></points></segmentation></object><object><name>HSIL</name><difficult>0</difficult><truncated>0</truncated><info>[{"confidence": "0"}, {"action": "CREATE", "cat": "HSIL", "time": "2020-07-23 14:39;18", "who": "admin", "typeOfanno": "PersonManul"}]</info><confidence>0</confidence><bndbox><xmin>39231.3828125</xmin><ymin>25459.046875</ymin><xmax>39310.91015625</xmax><ymax>25518.62109375</ymax></bndbox><segmentation><points><x>39234.7109375</x><y>25477.890625</y></points><points><x>39253.55078125</x><y>25459.046875</y></points><points><x>39276.2734375</x><y>25459.32421875</y></points><points><x>39302.04296875</x><y>25468.19140625</y></points><points><x>39310.91015625</x><y>25476.2265625</y></points><points><x>39306.75390625</x><y>25485.92578125</y></points><points><x>39306.75390625</x><y>25486.203125</y></points><points><x>39305.3671875</x><y>25504.212890625</y></points><points><x>39283.75390625</x><y>25515.296875</y></points><points><x>39283.75390625</x><y>25515.296875</y></points><points><x>39281.5390625</x><y>25515.8515625</y></points><points><x>39262.6953125</x><y>25518.62109375</y></points><points><x>39262.41796875</x><y>25518.62109375</y></points><points><x>39260.7578125</x><y>25518.068359375</y></points><points><x>39260.203125</x><y>25517.791015625</y></points><points><x>39258.5390625</x><y>25517.236328125</y></points><points><x>39249.39453125</x><y>25506.15234375</y></points><points><x>39235.81640625</x><y>25495.345703125</y></points><points><x>39231.3828125</x><y>25485.6484375</y></points><points><x>39231.3828125</x><y>25485.37109375</y></points></segmentation></object><object><name>HSIL</name><difficult>0</difficult><truncated>0</truncated><info>[{"confidence": "0"}, {"action": "CREATE", "cat": "HSIL", "time": "2020-07-23 14:39;18", "who": "admin", "typeOfanno": "PersonManul"}]</info><confidence>0</confidence><bndbox><xmin>23189.408203125</xmin><ymin>10322.4345703125</ymin><xmax>23288.912109375</xmax><ymax>10480.9052734375</ymax></bndbox><segmentation><points><x>23210.90625</x><y>10417.6396484375</y></points><points><x>23221.34765625</x><y>10413.33984375</y></points><points><x>23227.490234375</x><y>10437.294921875</y></points><points><x>23245.916015625</x><y>10479.0625</y></points><points><x>23263.728515625</x><y>10480.9052734375</y></points><points><x>23282.76953125</x><y>10453.2646484375</y></points><points><x>23288.912109375</x><y>10409.654296875</y></points><points><x>23272.943359375</x><y>10388.15625</y></points><points><x>23280.3125</x><y>10369.115234375</y></points><points><x>23276.62890625</x><y>10350.6884765625</y></points><points><x>23266.185546875</x><y>10348.845703125</y></points><points><x>23265.572265625</x><y>10348.845703125</y></points><points><x>23263.115234375</x><y>10348.845703125</y></points><points><x>23261.271484375</x><y>10348.845703125</y></points><points><x>23259.4296875</x><y>10348.845703125</y></points><points><x>23231.17578125</x><y>10351.9169921875</y></points><points><x>23230.560546875</x><y>10351.9169921875</y></points><points><x>23228.103515625</x><y>10350.07421875</y></points><points><x>23217.662109375</x><y>10339.0185546875</y></points><points><x>23219.50390625</x><y>10322.4345703125</y></points><points><x>23204.1484375</x><y>10330.4189453125</y></points><points><x>23191.25</x><y>10341.4755859375</y></points><points><x>23189.408203125</x><y>10361.7451171875</y></points><points><x>23190.63671875</x><y>10384.4716796875</y></points><points><x>23193.09375</x><y>10405.9697265625</y></points><points><x>23198.62109375</x><y>10419.482421875</y></points><points><x>23198.62109375</x><y>10419.482421875</y></points></segmentation></object><object><name>HSIL</name><difficult>0</difficult><truncated>0</truncated><info>[{"confidence": "0"}, {"action": "CREATE", "cat": "HSIL", "time": "2020-07-23 14:39;18", "who": "admin", "typeOfanno": "PersonManul"}]</info><confidence>0</confidence><bndbox><xmin>16650.810546875</xmin><ymin>36007.31640625</ymin><xmax>16802.5234375</xmax><ymax>36174.38671875</ymax></bndbox><segmentation><points><x>16668.0078125</x><y>36174.38671875</y></points><points><x>16699.333984375</x><y>36170.703125</y></points><points><x>16725.74609375</x><y>36170.703125</y></points><points><x>16745.400390625</x><y>36163.9453125</y></points><points><x>16759.529296875</x><y>36137.53515625</y></points><points><x>16757.685546875</x><y>36124.63671875</y></points><points><x>16773.65625</x><y>36114.80859375</y></points><points><x>16773.65625</x><y>36114.80859375</y></points><points><x>16785.326171875</x><y>36095.765625</y></points><points><x>16802.5234375</x><y>36068.125</y></points><points><x>16793.310546875</x><y>36052.76953125</y></points><points><x>16787.783203125</x><y>36022.05859375</y></points><points><x>16760.755859375</x><y>36026.359375</y></points><points><x>16740.486328125</x><y>36007.31640625</y></points><points><x>16713.4609375</x><y>36008.546875</y></points><points><x>16698.10546875</x><y>36017.14453125</y></points><points><x>16701.17578125</x><y>36034.95703125</y></points><points><x>16707.93359375</x><y>36044.78515625</y></points><points><x>16704.248046875</x><y>36047.2421875</y></points><points><x>16691.962890625</x><y>36041.71484375</y></points><points><x>16677.22265625</x><y>36050.3125</y></points><points><x>16677.22265625</x><y>36050.3125</y></points><points><x>16675.994140625</x><y>36052.76953125</y></points><points><x>16671.080078125</x><y>36069.35546875</y></points><points><x>16682.75</x><y>36085.32421875</y></points><points><x>16682.75</x><y>36097.609375</y></points><points><x>16665.55078125</x><y>36108.6640625</y></points><points><x>16659.408203125</x><y>36124.01953125</y></points><points><x>16650.810546875</x><y>36146.74609375</y></points><points><x>16660.63671875</x><y>36170.08984375</y></points><points><x>16660.63671875</x><y>36170.08984375</y></points></segmentation></object><object><name>NONE</name><difficult>0</difficult><truncated>0</truncated><info>[{"confidence": "0"}, {"action": "CREATE", "cat": "NONE", "time": "2020-07-23 14:39;18", "who": "admin", "typeOfanno": "PersonManul"}]</info><confidence>0</confidence><bndbox><xmin>30537.125</xmin><ymin>20594.72265625</ymin><xmax>30605.798828125</xmax><ymax>20652.416015625</ymax></bndbox><segmentation><points><x>30548.849609375</x><y>20652.416015625</y></points><points><x>30568.94921875</x><y>20645.529296875</y></points><points><x>30586.2578125</x><y>20641.435546875</y></points><points><x>30601.705078125</x><y>20631.19921875</y></points><points><x>30605.798828125</x><y>20615.751953125</y></points><points><x>30601.890625</x><y>20601.421875</y></points><points><x>30595.748046875</x><y>20595.28125</y></points><points><x>30576.951171875</x><y>20594.72265625</y></points><points><x>30567.646484375</x><y>20600.3046875</y></points><points><x>30564.66796875</x><y>20610.9140625</y></points><points><x>30555.36328125</x><y>20618.357421875</y></points><points><x>30550.525390625</x><y>20627.4765625</y></points><points><x>30550.525390625</x><y>20627.4765625</y></points><points><x>30549.22265625</x><y>20629.7109375</y></points><points><x>30545.314453125</x><y>20636.595703125</y></points><points><x>30538.986328125</x><y>20641.25</y></points><points><x>30537.125</x><y>20649.810546875</y></points><points><x>30537.125</x><y>20649.810546875</y></points></segmentation></object><object><name>HSIL</name><difficult>0</difficult><truncated>0</truncated><info>[{"confidence": "0"}, {"action": "CREATE", "cat": "HSIL", "time": "2020-07-23 14:39;18", "who": "admin", "typeOfanno": "PersonManul"}]</info><confidence>0</confidence><bndbox><xmin>17964.275390625</xmin><ymin>19380.11328125</ymin><xmax>18049.140625</xmax><ymax>19494.5703125</ymax></bndbox><segmentation><points><x>17985.4921875</x><y>19485.265625</y></points><points><x>18008.94140625</x><y>19494.5703125</y></points><points><x>18026.25</x><y>19489.732421875</y></points><points><x>18026.994140625</x><y>19472.23828125</y></points><points><x>18020.48046875</x><y>19453.626953125</y></points><points><x>18013.595703125</x><y>19443.763671875</y></points><points><x>18028.111328125</x><y>19447.298828125</y></points><points><x>18041.8828125</x><y>19441.90234375</y></points><points><x>18048.76953125</x><y>19430.548828125</y></points><points><x>18049.140625</x><y>19411.0078125</y></points><points><x>18039.462890625</x><y>19394.630859375</y></points><points><x>18039.462890625</x><y>19394.630859375</y></points><points><x>18019.55078125</x><y>19380.11328125</y></points><points><x>18005.96484375</x><y>19381.7890625</y></points><points><x>17996.47265625</x><y>19390.72265625</y></points><points><x>17983.630859375</x><y>19403.75</y></points><points><x>17976.373046875</x><y>19410.822265625</y></points><points><x>17971.53515625</x><y>19429.431640625</y></points><points><x>17971.53515625</x><y>19429.431640625</y></points><points><x>17970.7890625</x><y>19431.29296875</y></points><points><x>17967.626953125</x><y>19441.90234375</y></points><points><x>17964.275390625</x><y>19449.904296875</y></points><points><x>17964.275390625</x><y>19449.904296875</y></points><points><x>17964.275390625</x><y>19452.138671875</y></points><points><x>17965.20703125</x><y>19462.373046875</y></points><points><x>17965.20703125</x><y>19462.373046875</y></points><points><x>17965.951171875</x><y>19465.537109375</y></points><points><x>17969.30078125</x><y>19480.42578125</y></points><points><x>17978.234375</x><y>19483.962890625</y></points><points><x>17978.607421875</x><y>19483.962890625</y></points></segmentation></object><object><name>HSIL</name><difficult>0</difficult><truncated>0</truncated><info>[{"confidence": "0"}, {"action": "CREATE", "cat": "HSIL", "time": "2020-07-23 14:39;18", "who": "admin", "typeOfanno": "PersonManul"}]</info><confidence>0</confidence><bndbox><xmin>12890.623046875</xmin><ymin>39726.41015625</ymin><xmax>13054.4052734375</xmax><ymax>39816.7578125</ymax></bndbox><segmentation><points><x>12919.501953125</x><y>39815.93359375</y></points><points><x>12953.7431640625</x><y>39809.74609375</y></points><points><x>12989.22265625</x><y>39816.7578125</y></points><points><x>13019.337890625</x><y>39799.4296875</y></points><points><x>13040.791015625</x><y>39794.06640625</y></points><points><x>13054.4052734375</x><y>39792.83203125</y></points><points><x>13037.078125</x><y>39783.75390625</y></points><points><x>13037.078125</x><y>39783.75390625</y></points><points><x>13034.1904296875</x><y>39783.33984375</y></points><points><x>13032.126953125</x><y>39783.33984375</y></points><points><x>13030.8896484375</x><y>39783.33984375</y></points><points><x>13006.13671875</x><y>39778.390625</y></points><points><x>13006.13671875</x><y>39778.390625</y></points><points><x>13004.486328125</x><y>39777.15234375</y></points><points><x>13004.07421875</x><y>39776.7421875</y></points><points><x>13002.423828125</x><y>39775.9140625</y></points><points><x>13001.1865234375</x><y>39775.50390625</y></points><points><x>12999.5361328125</x><y>39775.08984375</y></points><points><x>12998.7109375</x><y>39774.6796875</y></points><points><x>12983.859375</x><y>39769.7265625</y></points><points><x>12983.4462890625</x><y>39769.7265625</y></points><points><x>12981.796875</x><y>39769.31640625</y></points><points><x>12967.357421875</x><y>39761.0625</y></points><points><x>12967.357421875</x><y>39760.65234375</y></points><points><x>12963.2314453125</x><y>39750.75</y></points><points><x>12948.3798828125</x><y>39732.59765625</y></points><points><x>12930.2275390625</x><y>39726.41015625</y></points><points><x>12929.8154296875</x><y>39726.41015625</y></points><points><x>12913.7255859375</x><y>39727.234375</y></points><points><x>12906.712890625</x><y>39740.4375</y></points><points><x>12906.712890625</x><y>39740.4375</y></points><points><x>12907.5380859375</x><y>39754.875</y></points><points><x>12916.6142578125</x><y>39760.23828125</y></points><points><x>12922.3896484375</x><y>39764.77734375</y></points><points><x>12927.7529296875</x><y>39770.55078125</y></points><points><x>12927.33984375</x><y>39770.55078125</y></points><points><x>12925.689453125</x><y>39770.55078125</y></points><points><x>12908.775390625</x><y>39770.55078125</y></points><points><x>12908.775390625</x><y>39770.55078125</y></points><points><x>12896.8115234375</x><y>39775.08984375</y></points><points><x>12890.623046875</x><y>39792.83203125</y></points><points><x>12904.650390625</x><y>39804.79296875</y></points><points><x>12912.900390625</x><y>39815.109375</y></points><points><x>12912.900390625</x><y>39815.109375</y></points></segmentation></object><object><name>MET</name><difficult>0</difficult><truncated>0</truncated><info>[{"confidence": "0"}, {"action": "CREATE", "cat": "MET", "time": "2020-07-23 14:39;18", "who": "admin", "typeOfanno": "PersonManul"}]</info><confidence>0</confidence><bndbox><xmin>3616.527587890625</xmin><ymin>21289.5703125</ymin><xmax>3702.337646484375</xmax><ymax>21351.865234375</ymax></bndbox><segmentation><points><x>3644.580810546875</x><y>21343.61328125</y></points><points><x>3661.907958984375</x><y>21351.865234375</y></points><points><x>3682.94775390625</x><y>21344.8515625</y></points><points><x>3699.44970703125</x><y>21336.1875</y></points><points><x>3699.44970703125</x><y>21321.75</y></points><points><x>3699.44970703125</x><y>21309.78515625</y></points><points><x>3702.337646484375</x><y>21299.05859375</y></points><points><x>3687.0732421875</x><y>21289.5703125</y></points><points><x>3660.2578125</x><y>21290.80859375</y></points><points><x>3645.818603515625</x><y>21306.072265625</y></points><points><x>3639.63037109375</x><y>21322.162109375</y></points><points><x>3629.316650390625</x><y>21328.76171875</y></points><points><x>3617.352783203125</x><y>21330.0</y></points><points><x>3616.527587890625</x><y>21334.951171875</y></points><points><x>3624.778564453125</x><y>21339.076171875</y></points><points><x>3624.778564453125</x><y>21339.076171875</y></points><points><x>3639.2177734375</x><y>21337.42578125</y></points><points><x>3639.2177734375</x><y>21337.42578125</y></points></segmentation></object><object><name>NONE</name><difficult>0</difficult><truncated>0</truncated><info>[{"confidence": "0"}, {"action": "CREATE", "cat": "NONE", "time": "2020-07-23 14:39;18", "who": "admin", "typeOfanno": "PersonManul"}]</info><confidence>0</confidence><bndbox><xmin>6493.78759765625</xmin><ymin>17432.376953125</ymin><xmax>6583.72314453125</xmax><ymax>17509.5234375</ymax></bndbox><segmentation><points><x>6513.58984375</x><y>17509.5234375</y></points><points><x>6539.16796875</x><y>17507.873046875</y></points><points><x>6549.0693359375</x><y>17488.89453125</y></points><points><x>6565.98388671875</x><y>17474.869140625</y></points><points><x>6565.98388671875</x><y>17474.869140625</y></points><points><x>6568.04638671875</x><y>17473.630859375</y></points><points><x>6568.87158203125</x><y>17473.21875</y></points><points><x>6583.72314453125</x><y>17454.2421875</y></points><points><x>6571.75927734375</x><y>17432.376953125</y></points><points><x>6549.48193359375</x><y>17433.61328125</y></points><points><x>6534.6298828125</x><y>17446.40234375</y></points><points><x>6526.79150390625</x><y>17456.3046875</y></points><points><x>6514.82763671875</x><y>17464.5546875</y></points><points><x>6499.15087890625</x><y>17471.568359375</y></points><points><x>6493.78759765625</x><y>17487.24609375</y></points><points><x>6496.67578125</x><y>17499.208984375</y></points><points><x>6496.67578125</x><y>17499.208984375</y></points></segmentation></object><object><name>NONE</name><difficult>0</difficult><truncated>0</truncated><info>[{"confidence": "0"}, {"action": "CREATE", "cat": "NONE", "time": "2020-07-23 14:39;18", "who": "admin", "typeOfanno": "PersonManul"}]</info><confidence>0</confidence><bndbox><xmin>15758.0634765625</xmin><ymin>22403.83203125</ymin><xmax>15790.6552734375</xmax><ymax>22457.875</ymax></bndbox><segmentation><points><x>15768.7900390625</x><y>22457.875</y></points><points><x>15777.4541015625</x><y>22448.38671875</y></points><points><x>15777.8662109375</x><y>22448.38671875</y></points><points><x>15779.103515625</x><y>22447.150390625</y></points><points><x>15784.8798828125</x><y>22436.423828125</y></points><points><x>15790.6552734375</x><y>22419.5078125</y></points><points><x>15790.6552734375</x><y>22419.5078125</y></points><points><x>15790.6552734375</x><y>22403.83203125</y></points><points><x>15777.041015625</x><y>22406.720703125</y></points><points><x>15768.7900390625</x><y>22417.859375</y></points><points><x>15768.7900390625</x><y>22417.859375</y></points><points><x>15760.5390625</x><y>22430.6484375</y></points><points><x>15758.0634765625</x><y>22439.72265625</y></points><points><x>15758.888671875</x><y>22451.275390625</y></points><points><x>15758.888671875</x><y>22451.275390625</y></points></segmentation></object><object><name>HSIL</name><difficult>0</difficult><truncated>0</truncated><info>[{"confidence": "0"}, {"action": "CREATE", "cat": "HSIL", "time": "2020-07-23 14:39;18", "who": "admin", "typeOfanno": "PersonManul"}]</info><confidence>0</confidence><bndbox><xmin>12582.3017578125</xmin><ymin>40110.734375</ymin><xmax>12639.2333984375</xmax><ymax>40254.30078125</ymax></bndbox><segmentation><points><x>12602.5166015625</x><y>40254.30078125</y></points><points><x>12614.48046875</x><y>40232.0234375</y></points><points><x>12621.494140625</x><y>40214.6953125</y></points><points><x>12625.20703125</x><y>40189.1171875</y></points><points><x>12621.90625</x><y>40173.02734375</y></points><points><x>12623.1435546875</x><y>40154.46484375</y></points><points><x>12628.919921875</x><y>40135.484375</y></points><points><x>12637.1708984375</x><y>40119.3984375</y></points><points><x>12639.2333984375</x><y>40110.734375</y></points><points><x>12616.9560546875</x><y>40123.93359375</y></points><points><x>12602.5166015625</x><y>40135.8984375</y></points><points><x>12591.7900390625</x><y>40140.0234375</y></points><points><x>12589.3154296875</x><y>40144.97265625</y></points><points><x>12584.77734375</x><y>40162.71484375</y></points><points><x>12582.3017578125</x><y>40172.6171875</y></points><points><x>12582.7138671875</x><y>40191.1796875</y></points><points><x>12586.4267578125</x><y>40207.68359375</y></points><points><x>12589.7275390625</x><y>40225.0078125</y></points><points><x>12597.1533203125</x><y>40242.3359375</y></points><points><x>12597.1533203125</x><y>40242.3359375</y></points></segmentation></object><object><name>NONE</name><difficult>0</difficult><truncated>0</truncated><info>[{"confidence": "0"}, {"action": "CREATE", "cat": "NONE", "time": "2020-07-23 14:39;18", "who": "admin", "typeOfanno": "PersonManul"}]</info><confidence>0</confidence><bndbox><xmin>16339.7109375</xmin><ymin>30702.44140625</ymin><xmax>16426.4609375</xmax><ymax>30767.56640625</ymax></bndbox><segmentation><points><x>16366.3359375</x><y>30767.56640625</y></points><points><x>16380.9609375</x><y>30763.94140625</y></points><points><x>16399.3359375</x><y>30752.31640625</y></points><points><x>16415.0859375</x><y>30730.56640625</y></points><points><x>16417.8359375</x><y>30715.69140625</y></points><points><x>16417.8359375</x><y>30715.69140625</y></points><points><x>16419.9609375</x><y>30714.44140625</y></points><points><x>16421.7109375</x><y>30713.94140625</y></points><points><x>16426.4609375</x><y>30708.81640625</y></points><points><x>16410.8359375</x><y>30706.44140625</y></points><points><x>16387.5859375</x><y>30703.94140625</y></points><points><x>16387.5859375</x><y>30703.94140625</y></points><points><x>16385.7109375</x><y>30702.69140625</y></points><points><x>16384.8359375</x><y>30702.44140625</y></points><points><x>16372.3359375</x><y>30704.06640625</y></points><points><x>16372.3359375</x><y>30704.06640625</y></points><points><x>16352.0859375</x><y>30721.31640625</y></points><points><x>16339.7109375</x><y>30734.81640625</y></points><points><x>16342.8359375</x><y>30747.44140625</y></points><points><x>16347.0859375</x><y>30757.56640625</y></points><points><x>16355.8359375</x><y>30763.94140625</y></points><points><x>16355.8359375</x><y>30763.94140625</y></points></segmentation></object><object><name>HSIL</name><difficult>0</difficult><truncated>0</truncated><info>[{"confidence": "0"}, {"action": "CREATE", "cat": "HSIL", "time": "2020-07-23 14:39;18", "who": "admin", "typeOfanno": "PersonManul"}]</info><confidence>0</confidence><bndbox><xmin>11454.8056640625</xmin><ymin>13364.3740234375</ymin><xmax>11552.5556640625</xmax><ymax>13454.9990234375</ymax></bndbox><segmentation><points><x>11462.6806640625</x><y>13396.3740234375</y></points><points><x>11467.6806640625</x><y>13417.9990234375</y></points><points><x>11469.3056640625</x><y>13435.7490234375</y></points><points><x>11483.5556640625</x><y>13449.9990234375</y></points><points><x>11483.5556640625</x><y>13449.9990234375</y></points><points><x>11494.0556640625</x><y>13451.3740234375</y></points><points><x>11495.1806640625</x><y>13441.3740234375</y></points><points><x>11516.6806640625</x><y>13446.9990234375</y></points><points><x>11516.6806640625</x><y>13446.9990234375</y></points><points><x>11519.0556640625</x><y>13448.6240234375</y></points><points><x>11533.0556640625</x><y>13454.3740234375</y></points><points><x>11533.0556640625</x><y>13454.3740234375</y></points><points><x>11535.4306640625</x><y>13454.9990234375</y></points><points><x>11541.0556640625</x><y>13451.9990234375</y></points><points><x>11541.0556640625</x><y>13451.9990234375</y></points><points><x>11532.4306640625</x><y>13434.8740234375</y></points><points><x>11532.4306640625</x><y>13434.8740234375</y></points><points><x>11526.8056640625</x><y>13427.4990234375</y></points><points><x>11526.8056640625</x><y>13427.4990234375</y></points><points><x>11529.3056640625</x><y>13426.3740234375</y></points><points><x>11530.6806640625</x><y>13426.2490234375</y></points><points><x>11549.0556640625</x><y>13425.1240234375</y></points><points><x>11552.5556640625</x><y>13413.3740234375</y></points><points><x>11552.5556640625</x><y>13413.3740234375</y></points><points><x>11551.6806640625</x><y>13411.4990234375</y></points><points><x>11543.0556640625</x><y>13392.7490234375</y></points><points><x>11543.0556640625</x><y>13392.7490234375</y></points><points><x>11541.1806640625</x><y>13390.9990234375</y></points><points><x>11539.8056640625</x><y>13389.9990234375</y></points><points><x>11517.9306640625</x><y>13379.8740234375</y></points><points><x>11487.5556640625</x><y>13364.3740234375</y></points><points><x>11468.9306640625</x><y>13364.9990234375</y></points><points><x>11454.8056640625</x><y>13381.2490234375</y></points><points><x>11460.0556640625</x><y>13392.2490234375</y></points><points><x>11460.0556640625</x><y>13392.2490234375</y></points></segmentation></object><object><name>HSIL</name><difficult>0</difficult><truncated>0</truncated><info>[{"confidence": "0"}, {"action": "CREATE", "cat": "HSIL", "time": "2020-07-23 14:39;18", "who": "admin", "typeOfanno": "PersonManul"}]</info><confidence>0</confidence><bndbox><xmin>15405.814453125</xmin><ymin>43423.30859375</ymin><xmax>15485.189453125</xmax><ymax>43498.43359375</ymax></bndbox><segmentation><points><x>15410.689453125</x><y>43458.93359375</y></points><points><x>15432.189453125</x><y>43468.18359375</y></points><points><x>15432.814453125</x><y>43473.80859375</y></points><points><x>15431.689453125</x><y>43483.55859375</y></points><points><x>15454.689453125</x><y>43496.18359375</y></points><points><x>15454.689453125</x><y>43496.18359375</y></points><points><x>15456.689453125</x><y>43496.68359375</y></points><points><x>15471.189453125</x><y>43498.43359375</y></points><points><x>15482.064453125</x><y>43488.43359375</y></points><points><x>15485.189453125</x><y>43473.30859375</y></points><points><x>15480.189453125</x><y>43463.18359375</y></points><points><x>15483.689453125</x><y>43448.93359375</y></points><points><x>15483.689453125</x><y>43448.93359375</y></points><points><x>15482.689453125</x><y>43447.05859375</y></points><points><x>15470.439453125</x><y>43431.18359375</y></points><points><x>15470.439453125</x><y>43431.18359375</y></points><points><x>15463.439453125</x><y>43423.30859375</y></points><points><x>15452.689453125</x><y>43424.55859375</y></points><points><x>15434.439453125</x><y>43430.05859375</y></points><points><x>15434.439453125</x><y>43430.05859375</y></points><points><x>15431.939453125</x><y>43430.05859375</y></points><points><x>15412.189453125</x><y>43434.05859375</y></points><points><x>15408.564453125</x><y>43444.05859375</y></points><points><x>15405.814453125</x><y>43451.18359375</y></points><points><x>15405.814453125</x><y>43451.18359375</y></points></segmentation></object><object><name>ASC_H</name><difficult>0</difficult><truncated>0</truncated><info>[{"confidence": "0"}, {"action": "CREATE", "cat": "ASC_H", "time": "2020-07-23 14:39;18", "who": "admin", "typeOfanno": "PersonManul"}]</info><confidence>0</confidence><bndbox><xmin>18528.134765625</xmin><ymin>22044.423828125</ymin><xmax>18574.6875</xmax><ymax>22210.677734375</ymax></bndbox><segmentation><points><x>18563.048828125</x><y>22203.474609375</y></points><points><x>18563.603515625</x><y>22210.677734375</y></points><points><x>18568.8671875</x><y>22168.560546875</y></points><points><x>18574.6875</x><y>22145.5625</y></points><points><x>18574.6875</x><y>22145.28515625</y></points><points><x>18574.6875</x><y>22143.345703125</y></points><points><x>18569.9765625</x><y>22108.431640625</y></points><points><x>18560.83203125</x><y>22068.25390625</y></points><points><x>18560.5546875</x><y>22068.25390625</y></points><points><x>18543.65234375</x><y>22044.423828125</y></points><points><x>18534.232421875</x><y>22059.38671875</y></points><points><x>18533.400390625</x><y>22080.16796875</y></points><points><x>18535.89453125</x><y>22097.072265625</y></points><points><x>18528.134765625</x><y>22109.541015625</y></points><points><x>18534.232421875</x><y>22141.12890625</y></points><points><x>18535.6171875</x><y>22152.212890625</y></points><points><x>18542.544921875</x><y>22155.537109375</y></points><points><x>18546.146484375</x><y>22158.5859375</y></points><points><x>18546.146484375</x><y>22158.5859375</y></points><points><x>18547.80859375</x><y>22160.802734375</y></points><points><x>18548.0859375</x><y>22161.6328125</y></points><points><x>18555.013671875</x><y>22169.392578125</y></points><points><x>18556.3984375</x><y>22190.173828125</y></points><points><x>18556.3984375</x><y>22190.451171875</y></points></segmentation></object><object><name>HSIL</name><difficult>0</difficult><truncated>0</truncated><info>[{"confidence": "0"}, {"action": "CREATE", "cat": "HSIL", "time": "2020-07-23 14:39;18", "who": "admin", "typeOfanno": "PersonManul"}]</info><confidence>0</confidence><bndbox><xmin>18337.994140625</xmin><ymin>16012.71484375</ymin><xmax>18416.90234375</xmax><ymax>16160.8564453125</ymax></bndbox><segmentation><points><x>18388.80078125</x><y>16159.181640625</y></points><points><x>18397.734375</x><y>16160.8564453125</y></points><points><x>18407.59765625</x><y>16152.66796875</y></points><points><x>18416.90234375</x><y>16143.548828125</y></points><points><x>18407.224609375</x><y>16125.49609375</y></points><points><x>18380.611328125</x><y>16091.810546875</y></points><points><x>18382.47265625</x><y>16076.7353515625</y></points><points><x>18396.431640625</x><y>16075.9912109375</y></points><points><x>18404.43359375</x><y>16073.19921875</y></points><points><x>18410.388671875</x><y>16064.2666015625</y></points><points><x>18409.2734375</x><y>16052.9140625</y></points><points><x>18399.408203125</x><y>16039.328125</y></points><points><x>18393.453125</x><y>16028.90625</y></points><points><x>18381.9140625</x><y>16017.5537109375</y></points><points><x>18367.3984375</x><y>16017.5537109375</y></points><points><x>18350.833984375</x><y>16015.1337890625</y></points><points><x>18343.017578125</x><y>16012.71484375</y></points><points><x>18337.994140625</x><y>16019.4140625</y></points><points><x>18341.529296875</x><y>16024.0673828125</y></points><points><x>18347.484375</x><y>16031.1396484375</y></points><points><x>18351.951171875</x><y>16036.72265625</y></points><points><x>18362.931640625</x><y>16056.263671875</y></points><points><x>18375.7734375</x><y>16070.7802734375</y></points><points><x>18368.142578125</x><y>16077.1083984375</y></points><points><x>18357.34765625</x><y>16085.482421875</y></points><points><x>18363.67578125</x><y>16101.673828125</y></points><points><x>18371.4921875</x><y>16119.3544921875</y></points><points><x>18375.7734375</x><y>16129.0322265625</y></points><points><x>18377.26171875</x><y>16140.943359375</y></points><points><x>18379.30859375</x><y>16149.8759765625</y></points><points><x>18382.287109375</x><y>16154.71484375</y></points><points><x>18382.287109375</x><y>16154.71484375</y></points></segmentation></object><object><name>NONE</name><difficult>0</difficult><truncated>0</truncated><info>[{"confidence": "0"}, {"action": "CREATE", "cat": "NONE", "time": "2020-07-23 14:39;18", "who": "admin", "typeOfanno": "PersonManul"}]</info><confidence>0</confidence><bndbox><xmin>18403.31640625</xmin><ymin>16033.55859375</ymin><xmax>18453.0078125</xmax><ymax>16130.5205078125</ymax></bndbox><segmentation><points><x>18418.578125</x><y>16130.5205078125</y></points><points><x>18431.419921875</x><y>16110.4208984375</y></points><points><x>18438.677734375</x><y>16099.2548828125</y></points><points><x>18435.513671875</x><y>16091.6240234375</y></points><points><x>18439.05078125</x><y>16076.7353515625</y></points><points><x>18445.75</x><y>16059.986328125</y></points><points><x>18453.0078125</x><y>16044.7255859375</y></points><points><x>18445.19140625</x><y>16033.55859375</y></points><points><x>18435.69921875</x><y>16036.5361328125</y></points><points><x>18417.275390625</x><y>16049.005859375</y></points><points><x>18413.73828125</x><y>16059.427734375</y></points><points><x>18406.853515625</x><y>16081.7607421875</y></points><points><x>18406.66796875</x><y>16099.8134765625</y></points><points><x>18403.31640625</x><y>16112.8408203125</y></points><points><x>18407.970703125</x><y>16120.0986328125</y></points><points><x>18408.15625</x><y>16120.0986328125</y></points></segmentation></object><object><name>HSIL</name><difficult>0</difficult><truncated>0</truncated><info>[{"confidence": "0"}, {"action": "CREATE", "cat": "HSIL", "time": "2020-07-23 14:39;18", "who": "admin", "typeOfanno": "PersonManul"}]</info><confidence>0</confidence><bndbox><xmin>16754.5390625</xmin><ymin>34671.48828125</ymin><xmax>16884.755859375</xmax><ymax>34833.64453125</ymax></bndbox><segmentation><points><x>16787.09375</x><y>34826.88671875</y></points><points><x>16754.5390625</x><y>34802.9296875</y></points><points><x>16755.154296875</x><y>34778.36328125</y></points><points><x>16769.28125</x><y>34763.62109375</y></points><points><x>16759.453125</x><y>34739.05078125</y></points><points><x>16758.83984375</x><y>34705.26953125</y></points><points><x>16782.79296875</x><y>34685.0</y></points><points><x>16803.677734375</x><y>34681.3125</y></points><points><x>16817.8046875</x><y>34671.48828125</y></points><points><x>16828.24609375</x><y>34683.15625</y></points><points><x>16823.947265625</x><y>34695.44140625</y></points><points><x>16840.53125</x><y>34708.953125</y></points><points><x>16854.044921875</x><y>34713.25390625</y></points><points><x>16866.328125</x><y>34728.609375</y></points><points><x>16871.857421875</x><y>34746.421875</y></points><points><x>16884.755859375</x><y>34759.3203125</y></points><points><x>16882.298828125</x><y>34772.21875</y></points><points><x>16875.54296875</x><y>34790.03125</y></points><points><x>16866.328125</x><y>34805.38671875</y></points><points><x>16865.099609375</x><y>34820.12890625</y></points><points><x>16844.830078125</x><y>34812.14453125</y></points><points><x>16828.24609375</x><y>34809.07421875</y></points><points><x>16825.7890625</x><y>34802.9296875</y></points><points><x>16804.90625</x><y>34797.40234375</y></points><points><x>16792.62109375</x><y>34802.9296875</y></points><points><x>16774.1953125</x><y>34799.859375</y></points><points><x>16792.62109375</x><y>34813.375</y></points><points><x>16813.505859375</x><y>34828.73046875</y></points><points><x>16803.0625</x><y>34833.64453125</y></points><points><x>16802.44921875</x><y>34833.64453125</y></points></segmentation></object><object><name>HSIL</name><difficult>0</difficult><truncated>0</truncated><info>[{"confidence": "0"}, {"action": "CREATE", "cat": "HSIL", "time": "2020-07-23 14:39;18", "who": "admin", "typeOfanno": "PersonManul"}]</info><confidence>0</confidence><bndbox><xmin>18615.458984375</xmin><ymin>23237.962890625</ymin><xmax>18745.673828125</xmax><ymax>23335.625</ymax></bndbox><segmentation><points><x>18623.443359375</x><y>23258.232421875</y></points><points><x>18652.92578125</x><y>23258.232421875</y></points><points><x>18666.439453125</x><y>23257.6171875</y></points><points><x>18667.66796875</x><y>23269.287109375</y></points><points><x>18686.09375</x><y>23291.400390625</y></points><points><x>18711.892578125</x><y>23296.314453125</y></points><points><x>18721.10546875</x><y>23295.69921875</y></points><points><x>18727.861328125</x><y>23293.2421875</y></points><points><x>18724.791015625</x><y>23303.68359375</y></points><points><x>18729.08984375</x><y>23316.583984375</y></points><points><x>18737.689453125</x><y>23335.625</y></points><points><x>18740.76171875</x><y>23322.111328125</y></points><points><x>18739.533203125</x><y>23295.0859375</y></points><points><x>18745.673828125</x><y>23288.328125</y></points><points><x>18733.390625</x><y>23272.97265625</y></points><points><x>18721.10546875</x><y>23257.6171875</y></points><points><x>18708.8203125</x><y>23258.845703125</y></points><points><x>18688.55078125</x><y>23245.33203125</y></points><points><x>18660.296875</x><y>23237.962890625</y></points><points><x>18630.19921875</x><y>23241.033203125</y></points><points><x>18615.458984375</x><y>23250.24609375</y></points><points><x>18615.458984375</x><y>23250.24609375</y></points></segmentation></object><object><name>HSIL</name><difficult>0</difficult><truncated>0</truncated><info>[{"confidence": "0"}, {"action": "CREATE", "cat": "HSIL", "time": "2020-07-23 14:39;18", "who": "admin", "typeOfanno": "PersonManul"}]</info><confidence>0</confidence><bndbox><xmin>33720.21484375</xmin><ymin>38952.36328125</ymin><xmax>33838.14453125</xmax><ymax>39076.4375</ymax></bndbox><segmentation><points><x>33746.01171875</x><y>39076.4375</y></points><points><x>33763.2109375</x><y>39070.91015625</y></points><points><x>33749.08203125</x><y>39035.28515625</y></points><points><x>33760.75390625</x><y>39018.69921875</y></points><points><x>33756.453125</x><y>38985.53125</y></points><points><x>33760.140625</x><y>38976.93359375</y></points><points><x>33768.73828125</x><y>39000.2734375</y></points><points><x>33769.96484375</x><y>39037.7421875</y></points><points><x>33764.4375</x><y>39051.8671875</y></points><points><x>33771.80859375</x><y>39069.06640625</y></points><points><x>33785.9375</x><y>39076.4375</y></points><points><x>33827.08984375</x><y>39063.5390625</y></points><points><x>33838.14453125</x><y>39050.640625</y></points><points><x>33810.50390625</x><y>39013.171875</y></points><points><x>33804.36328125</x><y>38995.97265625</y></points><points><x>33782.8671875</x><y>38970.17578125</y></points><points><x>33762.59765625</x><y>38952.36328125</y></points><points><x>33738.02734375</x><y>38957.27734375</y></points><points><x>33720.21484375</x><y>38972.6328125</y></points><points><x>33724.515625</x><y>38992.2890625</y></points><points><x>33728.8125</x><y>39004.57421875</y></points><points><x>33725.7421875</x><y>39024.2265625</y></points><points><x>33726.35546875</x><y>39039.58203125</y></points><points><x>33730.04296875</x><y>39056.16796875</y></points><points><x>33730.04296875</x><y>39073.3671875</y></points><points><x>33730.04296875</x><y>39073.3671875</y></points></segmentation></object><object><name>NONE</name><difficult>0</difficult><truncated>0</truncated><info>[{"confidence": "0"}, {"action": "CREATE", "cat": "NONE", "time": "2020-07-23 14:39;18", "who": "admin", "typeOfanno": "PersonManul"}]</info><confidence>0</confidence><bndbox><xmin>34329.39453125</xmin><ymin>39190.2421875</ymin><xmax>34379.26953125</xmax><ymax>39236.79296875</ymax></bndbox><segmentation><points><x>34340.19921875</x><y>39222.9375</y></points><points><x>34352.390625</x><y>39227.6484375</y></points><points><x>34361.53515625</x><y>39234.8515625</y></points><points><x>34370.40234375</x><y>39236.79296875</y></points><points><x>34379.26953125</x><y>39222.9375</y></points><points><x>34372.8984375</x><y>39209.9140625</y></points><points><x>34361.8125</x><y>39201.046875</y></points><points><x>34347.6796875</x><y>39192.734375</y></points><points><x>34338.5390625</x><y>39190.2421875</y></points><points><x>34329.671875</x><y>39196.61328125</y></points><points><x>34329.39453125</x><y>39205.48046875</y></points><points><x>34330.77734375</x><y>39216.01171875</y></points><points><x>34330.77734375</x><y>39216.2890625</y></points></segmentation></object><object><name>NONE</name><difficult>0</difficult><truncated>0</truncated><info>[{"confidence": "0"}, {"action": "CREATE", "cat": "NONE", "time": "2020-07-23 14:39;18", "who": "admin", "typeOfanno": "PersonManul"}]</info><confidence>0</confidence><bndbox><xmin>30327.1953125</xmin><ymin>25391.203125</ymin><xmax>30370.185546875</xmax><ymax>25443.685546875</ymax></bndbox><segmentation><points><x>30344.689453125</x><y>25443.685546875</y></points><points><x>30352.505859375</x><y>25430.099609375</y></points><points><x>30363.298828125</x><y>25408.697265625</y></points><points><x>30370.185546875</x><y>25393.994140625</y></points><points><x>30364.974609375</x><y>25391.203125</y></points><points><x>30350.830078125</x><y>25395.85546875</y></points><points><x>30336.126953125</x><y>25411.859375</y></points><points><x>30328.498046875</x><y>25424.142578125</y></points><points><x>30327.1953125</x><y>25434.0078125</y></points><points><x>30335.01171875</x><y>25440.70703125</y></points><points><x>30335.01171875</x><y>25440.892578125</y></points></segmentation></object><object><name>NONE</name><difficult>0</difficult><truncated>0</truncated><info>[{"confidence": "0"}, {"action": "CREATE", "cat": "NONE", "time": "2020-07-23 14:39;18", "who": "admin", "typeOfanno": "PersonManul"}]</info><confidence>0</confidence><bndbox><xmin>4066.1728515625</xmin><ymin>36548.26171875</ymin><xmax>4175.08544921875</xmax><ymax>36677.8046875</ymax></bndbox><segmentation><points><x>4107.427734375</x><y>36677.8046875</y></points><points><x>4121.86669921875</x><y>36663.77734375</y></points><points><x>4143.3193359375</x><y>36662.953125</y></points><points><x>4166.42236328125</x><y>36645.2109375</y></points><points><x>4168.072265625</x><y>36624.5859375</y></points><points><x>4175.08544921875</x><y>36610.14453125</y></points><points><x>4166.42236328125</x><y>36600.24609375</y></points><points><x>4174.2607421875</x><y>36577.140625</y></points><points><x>4161.88427734375</x><y>36571.3671875</y></points><points><x>4161.88427734375</x><y>36571.3671875</y></points><points><x>4154.0458984375</x><y>36586.21875</y></points><points><x>4149.92041015625</x><y>36571.3671875</y></points><points><x>4151.5703125</x><y>36557.33984375</y></points><points><x>4138.78125</x><y>36548.26171875</y></points><points><x>4113.20361328125</x><y>36556.1015625</y></points><points><x>4090.92578125</x><y>36567.65234375</y></points><points><x>4080.199462890625</x><y>36582.91796875</y></points><points><x>4083.5</x><y>36595.29296875</y></points><points><x>4079.37451171875</x><y>36604.37109375</y></points><points><x>4078.54931640625</x><y>36615.921875</y></points><points><x>4069.060791015625</x><y>36629.53515625</y></points><points><x>4066.1728515625</x><y>36643.97265625</y></points><points><x>4072.773681640625</x><y>36662.5390625</y></points><points><x>4085.150146484375</x><y>36675.328125</y></points><points><x>4085.150146484375</x><y>36675.328125</y></points></segmentation></object><object><name>HSIL</name><difficult>0</difficult><truncated>0</truncated><info>[{"confidence": "0"}, {"action": "CREATE", "cat": "HSIL", "time": "2020-07-23 14:39;18", "who": "admin", "typeOfanno": "PersonManul"}]</info><confidence>0</confidence><bndbox><xmin>21351.4140625</xmin><ymin>19436.734375</ymin><xmax>21514.341796875</xmax><ymax>19530.66796875</ymax></bndbox><segmentation><points><x>21366.376953125</x><y>19516.8125</y></points><points><x>21376.62890625</x><y>19506.560546875</y></points><points><x>21396.025390625</x><y>19521.5234375</y></points><points><x>21423.734375</x><y>19529.005859375</y></points><points><x>21447.287109375</x><y>19530.66796875</y></points><points><x>21459.201171875</x><y>19523.740234375</y></points><points><x>21470.5625</x><y>19515.982421875</y></points><points><x>21470.0078125</x><y>19501.01953125</y></points><points><x>21470.0078125</x><y>19484.39453125</y></points><points><x>21487.1875</x><y>19485.501953125</y></points><points><x>21514.341796875</x><y>19471.6484375</y></points><points><x>21512.6796875</x><y>19458.0703125</y></points><points><x>21500.2109375</x><y>19441.4453125</y></points><points><x>21475.55078125</x><y>19436.734375</y></points><points><x>21447.009765625</x><y>19440.890625</y></points><points><x>21412.927734375</x><y>19447.263671875</y></points><points><x>21392.423828125</x><y>19447.263671875</y></points><points><x>21378.568359375</x><y>19459.177734375</y></points><points><x>21370.255859375</x><y>19471.37109375</y></points><points><x>21355.29296875</x><y>19489.103515625</y></points><points><x>21351.4140625</x><y>19501.01953125</y></points><points><x>21356.6796875</x><y>19516.8125</y></points><points><x>21356.6796875</x><y>19516.8125</y></points></segmentation></object><object><name>NONE</name><difficult>0</difficult><truncated>0</truncated><info>[{"confidence": "0"}, {"action": "CREATE", "cat": "NONE", "time": "2020-07-23 14:39;18", "who": "admin", "typeOfanno": "PersonManul"}]</info><confidence>0</confidence><bndbox><xmin>12053.9677734375</xmin><ymin>43128.44921875</ymin><xmax>12111.6025390625</xmax><ymax>43176.9375</ymax></bndbox><segmentation><points><x>12074.75</x><y>43176.9375</y></points><points><x>12101.3505859375</x><y>43175.27734375</y></points><points><x>12108.5546875</x><y>43170.56640625</y></points><points><x>12111.6025390625</x><y>43153.38671875</y></points><points><x>12108.0009765625</x><y>43144.796875</y></points><points><x>12097.748046875</x><y>43131.49609375</y></points><points><x>12076.412109375</x><y>43128.44921875</y></points><points><x>12058.125</x><y>43134.8203125</y></points><points><x>12053.9677734375</x><y>43143.1328125</y></points><points><x>12057.5703125</x><y>43152.27734375</y></points><points><x>12066.16015625</x><y>43165.0234375</y></points><points><x>12066.16015625</x><y>43165.0234375</y></points></segmentation></object><object><name>HSIL</name><difficult>0</difficult><truncated>0</truncated><info>[{"confidence": "0"}, {"action": "CREATE", "cat": "HSIL", "time": "2020-07-23 14:39;18", "who": "admin", "typeOfanno": "PersonManul"}]</info><confidence>0</confidence><bndbox><xmin>17609.162109375</xmin><ymin>44164.73046875</ymin><xmax>17772.921875</xmax><ymax>44355.09375</ymax></bndbox><segmentation><points><x>17618.859375</x><y>44177.19921875</y></points><points><x>17624.677734375</x><y>44220.42578125</y></points><points><x>17636.0390625</x><y>44239.82421875</y></points><points><x>17657.09765625</x><y>44230.95703125</y></points><points><x>17668.458984375</x><y>44215.16015625</y></points><points><x>17674.5546875</x><y>44196.875</y></points><points><x>17672.060546875</x><y>44183.01953125</y></points><points><x>17682.8671875</x><y>44177.4765625</y></points><points><x>17693.673828125</x><y>44168.609375</y></points><points><x>17706.419921875</x><y>44164.73046875</y></points><points><x>17716.1171875</x><y>44176.37109375</y></points><points><x>17728.033203125</x><y>44191.0546875</y></points><points><x>17734.40625</x><y>44199.08984375</y></points><points><x>17732.189453125</x><y>44223.47265625</y></points><points><x>17739.115234375</x><y>44244.80859375</y></points><points><x>17755.7421875</x><y>44254.23046875</y></points><points><x>17764.607421875</x><y>44262.8203125</y></points><points><x>17772.3671875</x><y>44272.51953125</y></points><points><x>17772.921875</x><y>44289.421875</y></points><points><x>17772.3671875</x><y>44306.6015625</y></points><points><x>17768.2109375</x><y>44325.4453125</y></points><points><x>17755.7421875</x><y>44336.52734375</y></points><points><x>17736.345703125</x><y>44325.4453125</y></points><points><x>17722.490234375</x><y>44343.453125</y></points><points><x>17707.52734375</x><y>44354.26171875</y></points><points><x>17707.52734375</x><y>44354.26171875</y></points><points><x>17705.587890625</x><y>44355.09375</y></points><points><x>17705.033203125</x><y>44355.09375</y></points><points><x>17693.396484375</x><y>44352.3203125</y></points><points><x>17690.072265625</x><y>44334.30859375</y></points><points><x>17667.904296875</x><y>44333.48046875</y></points><points><x>17641.580078125</x><y>44316.30078125</y></points><points><x>17643.51953125</x><y>44293.85546875</y></points><points><x>17623.5703125</x><y>44278.6171875</y></points><points><x>17611.37890625</x><y>44248.69140625</y></points><points><x>17609.162109375</x><y>44220.1484375</y></points><points><x>17611.37890625</x><y>44191.0546875</y></points><points><x>17611.37890625</x><y>44190.77734375</y></points></segmentation></object><object><name>NILM</name><difficult>0</difficult><truncated>0</truncated><info>[{"confidence": "0"}, {"action": "CREATE", "cat": "NILM", "time": "2020-07-23 14:39;18", "who": "admin", "typeOfanno": "PersonManul"}]</info><confidence>0</confidence><bndbox><xmin>18759.818359375</xmin><ymin>22968.18359375</ymin><xmax>18841.005859375</xmax><ymax>23111.716796875</ymax></bndbox><segmentation><points><x>18799.998046875</x><y>23111.716796875</y></points><points><x>18816.068359375</x><y>23081.791015625</y></points><points><x>18826.3203125</x><y>23062.94921875</y></points><points><x>18839.8984375</x><y>23057.68359375</y></points><points><x>18841.005859375</x><y>23045.4921875</y></points><points><x>18834.080078125</x><y>23016.3984375</y></points><points><x>18833.248046875</x><y>22985.36328125</y></points><points><x>18833.248046875</x><y>22985.36328125</y></points><points><x>18827.15234375</x><y>22968.4609375</y></points><points><x>18795.841796875</x><y>22968.18359375</y></points><points><x>18773.673828125</x><y>22976.220703125</y></points><points><x>18759.818359375</x><y>22997.001953125</y></points><points><x>18765.361328125</x><y>23028.8671875</y></points><points><x>18768.1328125</x><y>23054.359375</y></points><points><x>18768.1328125</x><y>23054.63671875</y></points><points><x>18780.046875</x><y>23071.81640625</y></points><points><x>18780.32421875</x><y>23085.115234375</y></points><points><x>18780.32421875</x><y>23100.6328125</y></points></segmentation></object><object><name>NONE</name><difficult>0</difficult><truncated>0</truncated><info>[{"confidence": "0"}, {"action": "CREATE", "cat": "NONE", "time": "2020-07-23 14:39;18", "who": "admin", "typeOfanno": "PersonManul"}]</info><confidence>0</confidence><bndbox><xmin>15665.212890625</xmin><ymin>48608.69921875</ymin><xmax>15703.728515625</xmax><ymax>48780.21875</ymax></bndbox><segmentation><points><x>15671.5859375</x><y>48686.0078125</y></points><points><x>15669.646484375</x><y>48679.91015625</y></points><points><x>15665.490234375</x><y>48666.3359375</y></points><points><x>15665.212890625</x><y>48646.66015625</y></points><points><x>15667.4296875</x><y>48626.98828125</y></points><points><x>15677.1279296875</x><y>48613.6875</y></points><points><x>15685.4404296875</x><y>48608.69921875</y></points><points><x>15674.9111328125</x><y>48628.375</y></points><points><x>15679.0673828125</x><y>48645.0</y></points><points><x>15686.826171875</x><y>48662.1796875</y></points><points><x>15695.416015625</x><y>48682.9609375</y></points><points><x>15695.416015625</x><y>48697.08984375</y></points><points><x>15696.80078125</x><y>48724.80078125</y></points><points><x>15699.572265625</x><y>48747.24609375</y></points><points><x>15703.728515625</x><y>48767.75</y></points><points><x>15701.234375</x><y>48780.21875</y></points><points><x>15693.4765625</x><y>48759.4375</y></points><points><x>15685.7177734375</x><y>48732.28125</y></points><points><x>15684.609375</x><y>48717.875</y></points><points><x>15681.2841796875</x><y>48713.71875</y></points><points><x>15683.2236328125</x><y>48705.95703125</y></points><points><x>15673.802734375</x><y>48695.984375</y></points><points><x>15671.86328125</x><y>48691.55078125</y></points><points><x>15671.86328125</x><y>48691.55078125</y></points></segmentation></object><object><name>HSIL</name><difficult>0</difficult><truncated>0</truncated><info>[{"confidence": "0"}, {"action": "CREATE", "cat": "HSIL", "time": "2020-07-23 14:39;18", "who": "admin", "typeOfanno": "PersonManul"}]</info><confidence>0</confidence><bndbox><xmin>7264.33203125</xmin><ymin>32172.0</ymin><xmax>7393.45556640625</xmax><ymax>32273.4140625</ymax></bndbox><segmentation><points><x>7308.1123046875</x><y>32232.40625</y></points><points><x>7336.9296875</x><y>32248.19921875</y></points><points><x>7360.205078125</x><y>32273.4140625</y></points><points><x>7391.51611328125</x><y>32273.4140625</y></points><points><x>7393.45556640625</x><y>32270.08984375</y></points><points><x>7379.04736328125</x><y>32243.490234375</y></points><points><x>7372.951171875</x><y>32206.9140625</y></points><points><x>7376.55322265625</x><y>32191.396484375</y></points><points><x>7349.3984375</x><y>32172.0</y></points><points><x>7328.89404296875</x><y>32173.662109375</y></points><points><x>7315.87060546875</x><y>32181.974609375</y></points><points><x>7315.87060546875</x><y>32186.685546875</y></points><points><x>7292.041015625</x><y>32183.916015625</y></points><points><x>7264.33203125</x><y>32179.482421875</y></points><points><x>7282.3427734375</x><y>32199.431640625</y></points><points><x>7293.42626953125</x><y>32214.1171875</y></points><points><x>7293.42626953125</x><y>32214.1171875</y></points></segmentation></object><object><name>NONE</name><difficult>0</difficult><truncated>0</truncated><info>[{"confidence": "0"}, {"action": "CREATE", "cat": "NONE", "time": "2020-07-23 14:39;18", "who": "admin", "typeOfanno": "PersonManul"}]</info><confidence>0</confidence><bndbox><xmin>18446.578125</xmin><ymin>16091.880859375</ymin><xmax>18498.970703125</xmax><ymax>16154.587890625</ymax></bndbox><segmentation><points><x>18457.716796875</x><y>16145.51171875</y></points><points><x>18481.23046875</x><y>16154.587890625</y></points><points><x>18488.244140625</x><y>16148.3994140625</y></points><points><x>18489.0703125</x><y>16140.1484375</y></points><points><x>18490.306640625</x><y>16131.8974609375</y></points><points><x>18497.732421875</x><y>16127.7724609375</y></points><points><x>18498.55859375</x><y>16114.5703125</y></points><points><x>18498.970703125</x><y>16104.669921875</y></points><points><x>18493.607421875</x><y>16095.59375</y></points><points><x>18478.34375</x><y>16091.880859375</y></points><points><x>18468.85546875</x><y>16095.59375</y></points><points><x>18465.966796875</x><y>16106.732421875</y></points><points><x>18465.5546875</x><y>16110.4453125</y></points><points><x>18461.015625</x><y>16114.158203125</y></points><points><x>18455.654296875</x><y>16118.283203125</y></points><points><x>18451.115234375</x><y>16125.7099609375</y></points><points><x>18446.578125</x><y>16133.5478515625</y></points><points><x>18451.52734375</x><y>16140.9736328125</y></points><points><x>18451.52734375</x><y>16140.9736328125</y></points></segmentation></object><object><name>HSIL</name><difficult>0</difficult><truncated>0</truncated><info>[{"confidence": "0"}, {"action": "CREATE", "cat": "HSIL", "time": "2020-07-23 14:39;18", "who": "admin", "typeOfanno": "PersonManul"}]</info><confidence>0</confidence><bndbox><xmin>19493.103515625</xmin><ymin>25115.685546875</ymin><xmax>19568.47265625</xmax><ymax>25254.23046875</ymax></bndbox><segmentation><points><x>19546.859375</x><y>25239.822265625</y></points><points><x>19562.65234375</x><y>25254.23046875</y></points><points><x>19568.47265625</x><y>25253.3984375</y></points><points><x>19554.33984375</x><y>25235.943359375</y></points><points><x>19557.388671875</x><y>25226.521484375</y></points><points><x>19541.31640625</x><y>25200.751953125</y></points><points><x>19540.208984375</x><y>25173.59765625</y></points><points><x>19544.365234375</x><y>25150.599609375</y></points><points><x>19543.533203125</x><y>25142.83984375</y></points><points><x>19523.029296875</x><y>25117.90234375</y></points><points><x>19503.91015625</x><y>25115.685546875</y></points><points><x>19493.103515625</x><y>25133.697265625</y></points><points><x>19494.2109375</x><y>25149.212890625</y></points><points><x>19501.693359375</x><y>25156.6953125</y></points><points><x>19503.35546875</x><y>25173.875</y></points><points><x>19513.330078125</x><y>25190.77734375</y></points><points><x>19521.64453125</x><y>25211.8359375</y></points><points><x>19535.498046875</x><y>25229.29296875</y></points><points><x>19535.498046875</x><y>25229.29296875</y></points></segmentation></object><object><name>NONE</name><difficult>0</difficult><truncated>0</truncated><info>[{"confidence": "0"}, {"action": "CREATE", "cat": "NONE", "time": "2020-07-23 14:39;18", "who": "admin", "typeOfanno": "PersonManul"}]</info><confidence>0</confidence><bndbox><xmin>15910.5791015625</xmin><ymin>20313.095703125</ymin><xmax>15967.900390625</xmax><ymax>20355.71484375</ymax></bndbox><segmentation><points><x>15926.212890625</x><y>20350.130859375</y></points><points><x>15947.4287109375</x><y>20343.990234375</y></points><points><x>15964.9228515625</x><y>20341.5703125</y></points><points><x>15967.900390625</x><y>20332.078125</y></points><points><x>15954.314453125</x><y>20319.23828125</y></points><points><x>15938.49609375</x><y>20313.095703125</y></points><points><x>15924.91015625</x><y>20317.376953125</y></points><points><x>15917.279296875</x><y>20322.029296875</y></points><points><x>15911.32421875</x><y>20331.333984375</y></points><points><x>15910.951171875</x><y>20344.361328125</y></points><points><x>15910.5791015625</x><y>20353.109375</y></points><points><x>15914.673828125</x><y>20355.71484375</y></points><points><x>15914.673828125</x><y>20355.71484375</y></points></segmentation></object><object><name>HSIL</name><difficult>0</difficult><truncated>0</truncated><info>[{"confidence": "0"}, {"action": "CREATE", "cat": "HSIL", "time": "2020-07-23 14:39;18", "who": "admin", "typeOfanno": "PersonManul"}]</info><confidence>0</confidence><bndbox><xmin>43825.47265625</xmin><ymin>30315.1796875</ymin><xmax>43927.34765625</xmax><ymax>30393.1796875</ymax></bndbox><segmentation><points><x>43839.47265625</x><y>30320.5546875</y></points><points><x>43853.97265625</x><y>30315.1796875</y></points><points><x>43861.34765625</x><y>30321.9296875</y></points><points><x>43874.97265625</x><y>30333.1796875</y></points><points><x>43905.72265625</x><y>30353.9296875</y></points><points><x>43922.34765625</x><y>30370.9296875</y></points><points><x>43927.34765625</x><y>30381.4296875</y></points><points><x>43921.97265625</x><y>30391.3046875</y></points><points><x>43906.09765625</x><y>30393.1796875</y></points><points><x>43906.09765625</x><y>30393.1796875</y></points><points><x>43903.84765625</x><y>30393.0546875</y></points><points><x>43903.34765625</x><y>30393.0546875</y></points><points><x>43882.59765625</x><y>30385.5546875</y></points><points><x>43861.09765625</x><y>30374.8046875</y></points><points><x>43861.09765625</x><y>30374.8046875</y></points><points><x>43859.22265625</x><y>30373.6796875</y></points><points><x>43846.34765625</x><y>30360.9296875</y></points><points><x>43836.22265625</x><y>30354.1796875</y></points><points><x>43825.47265625</x><y>30350.0546875</y></points><points><x>43834.59765625</x><y>30343.4296875</y></points><points><x>43842.72265625</x><y>30329.3046875</y></points><points><x>43841.84765625</x><y>30326.6796875</y></points><points><x>43841.84765625</x><y>30326.6796875</y></points></segmentation></object><object><name>HSIL</name><difficult>0</difficult><truncated>0</truncated><info>[{"confidence": "0"}, {"action": "CREATE", "cat": "HSIL", "time": "2020-07-23 14:39;18", "who": "admin", "typeOfanno": "PersonManul"}]</info><confidence>0</confidence><bndbox><xmin>22799.0703125</xmin><ymin>14241.7666015625</ymin><xmax>22950.0625</xmax><ymax>14412.5615234375</ymax></bndbox><segmentation><points><x>22879.103515625</x><y>14412.5615234375</y></points><points><x>22916.646484375</x><y>14391.109375</y></points><points><x>22910.044921875</x><y>14356.0419921875</y></points><points><x>22904.681640625</x><y>14344.4912109375</y></points><points><x>22913.7578125</x><y>14331.7021484375</y></points><points><x>22900.14453125</x><y>14297.4609375</y></points><points><x>22913.345703125</x><y>14295.3974609375</y></points><points><x>22922.0078125</x><y>14314.375</y></points><points><x>22935.2109375</x><y>14320.9755859375</y></points><points><x>22941.3984375</x><y>14306.94921875</y></points><points><x>22950.0625</x><y>14290.0341796875</y></points><points><x>22949.236328125</x><y>14263.21875</y></points><points><x>22935.2109375</x><y>14259.09375</y></points><points><x>22935.2109375</x><y>14259.09375</y></points><points><x>22933.1484375</x><y>14257.443359375</y></points><points><x>22931.91015625</x><y>14256.6181640625</y></points><points><x>22913.345703125</x><y>14241.7666015625</y></points><points><x>22859.71484375</x><y>14248.779296875</y></points><points><x>22848.57421875</x><y>14265.28125</y></points><points><x>22841.1484375</x><y>14259.9189453125</y></points><points><x>22817.634765625</x><y>14269.4072265625</y></points><points><x>22815.158203125</x><y>14278.8955078125</y></points><points><x>22799.89453125</x><y>14279.720703125</y></points><points><x>22799.0703125</x><y>14295.810546875</y></points><points><x>22806.08203125</x><y>14312.724609375</y></points><points><x>22825.884765625</x><y>14328.814453125</y></points><points><x>22839.5</x><y>14340.7783203125</y></points><points><x>22858.4765625</x><y>14349.8544921875</y></points><points><x>22866.314453125</x><y>14368.8310546875</y></points><points><x>22870.853515625</x><y>14382.4453125</y></points><points><x>22886.1171875</x><y>14389.458984375</y></points><points><x>22872.916015625</x><y>14394.822265625</y></points><points><x>22872.916015625</x><y>14407.611328125</y></points><points><x>22872.50390625</x><y>14407.611328125</y></points></segmentation></object><object><name>NONE</name><difficult>0</difficult><truncated>0</truncated><info>[{"confidence": "0"}, {"action": "CREATE", "cat": "NONE", "time": "2020-07-23 14:39;18", "who": "admin", "typeOfanno": "PersonManul"}]</info><confidence>0</confidence><bndbox><xmin>3376.954833984375</xmin><ymin>29383.576171875</ymin><xmax>3404.18310546875</xmax><ymax>29443.80859375</ymax></bndbox><segmentation><points><x>3389.331298828125</x><y>29443.80859375</y></points><points><x>3400.47021484375</x><y>29441.74609375</y></points><points><x>3402.9453125</x><y>29429.78125</y></points><points><x>3404.18310546875</x><y>29413.693359375</y></points><points><x>3403.35791015625</x><y>29407.50390625</y></points><points><x>3390.156494140625</x><y>29387.701171875</y></points><points><x>3384.793212890625</x><y>29383.576171875</y></points><points><x>3379.43017578125</x><y>29399.25390625</y></points><points><x>3376.954833984375</x><y>29414.10546875</y></points><points><x>3377.780029296875</x><y>29429.369140625</y></points><points><x>3382.31787109375</x><y>29438.857421875</y></points><points><x>3382.31787109375</x><y>29438.857421875</y></points></segmentation></object><object><name>HSIL</name><difficult>0</difficult><truncated>0</truncated><info>[{"confidence": "0"}, {"action": "CREATE", "cat": "HSIL", "time": "2020-07-23 14:39;18", "who": "admin", "typeOfanno": "PersonManul"}]</info><confidence>0</confidence><bndbox><xmin>6581.06689453125</xmin><ymin>23558.484375</ymin><xmax>6635.52294921875</xmax><ymax>23671.5234375</ymax></bndbox><segmentation><points><x>6588.49267578125</x><y>23671.5234375</y></points><points><x>6601.28173828125</x><y>23651.30859375</y></points><points><x>6606.64453125</x><y>23628.205078125</y></points><points><x>6606.64453125</x><y>23628.205078125</y></points><points><x>6606.64453125</x><y>23626.142578125</y></points><points><x>6609.53271484375</x><y>23601.802734375</y></points><points><x>6627.6845703125</x><y>23573.3359375</y></points><points><x>6635.52294921875</x><y>23558.484375</y></points><points><x>6616.5458984375</x><y>23570.861328125</y></points><points><x>6599.63134765625</x><y>23599.326171875</y></points><points><x>6586.84228515625</x><y>23619.12890625</y></points><points><x>6581.06689453125</x><y>23641.8203125</y></points><points><x>6581.8916015625</x><y>23664.09765625</y></points><points><x>6581.8916015625</x><y>23664.09765625</y></points></segmentation></object><object><name>NILM</name><difficult>0</difficult><truncated>0</truncated><info>[{"confidence": "0"}, {"action": "CREATE", "cat": "NILM", "time": "2020-07-23 14:39;18", "who": "admin", "typeOfanno": "PersonManul"}]</info><confidence>0</confidence><bndbox><xmin>15732.673828125</xmin><ymin>39423.84375</ymin><xmax>15874.5439453125</xmax><ymax>39645.23828125</ymax></bndbox><segmentation><points><x>15739.6005859375</x><y>39604.50390625</y></points><points><x>15770.912109375</x><y>39635.5390625</y></points><points><x>15793.3564453125</x><y>39645.23828125</y></points><points><x>15804.439453125</x><y>39622.23828125</y></points><points><x>15804.716796875</x><y>39622.23828125</y></points><points><x>15806.3798828125</x><y>39620.30078125</y></points><points><x>15808.0419921875</x><y>39587.87890625</y></points><points><x>15814.6923828125</x><y>39573.47265625</y></points><points><x>15828.26953125</x><y>39565.98828125</y></points><points><x>15853.2080078125</x><y>39545.20703125</y></points><points><x>15853.2080078125</x><y>39545.20703125</y></points><points><x>15854.8701171875</x><y>39542.9921875</y></points><points><x>15855.4248046875</x><y>39542.16015625</y></points><points><x>15874.5439453125</x><y>39502.53515625</y></points><points><x>15874.5439453125</x><y>39502.53515625</y></points><points><x>15851.267578125</x><y>39464.57421875</y></points><points><x>15850.9912109375</x><y>39464.57421875</y></points><points><x>15849.328125</x><y>39463.46875</y></points><points><x>15848.7744140625</x><y>39463.19140625</y></points><points><x>15802.2236328125</x><y>39423.84375</y></points><points><x>15783.935546875</x><y>39459.5859375</y></points><points><x>15781.1640625</x><y>39480.921875</y></points><points><x>15751.79296875</x><y>39490.06640625</y></points><points><x>15745.142578125</x><y>39514.17578125</y></points><points><x>15739.32421875</x><y>39551.02734375</y></points><points><x>15732.673828125</x><y>39570.14453125</y></points><points><x>15732.673828125</x><y>39593.69921875</y></points><points><x>15732.673828125</x><y>39593.9765625</y></points></segmentation></object><object><name>HSIL</name><difficult>0</difficult><truncated>0</truncated><info>[{"confidence": "0"}, {"action": "CREATE", "cat": "HSIL", "time": "2020-07-23 14:39;18", "who": "admin", "typeOfanno": "PersonManul"}]</info><confidence>0</confidence><bndbox><xmin>32817.3046875</xmin><ymin>49817.08203125</ymin><xmax>32930.08203125</xmax><ymax>49966.43359375</ymax></bndbox><segmentation><points><x>32873.83203125</x><y>49965.6015625</y></points><points><x>32909.578125</x><y>49966.43359375</y></points><points><x>32930.08203125</x><y>49952.0234375</y></points><points><x>32929.52734375</x><y>49942.046875</y></points><points><x>32924.81640625</x><y>49933.734375</y></points><points><x>32918.4453125</x><y>49937.05859375</y></points><points><x>32911.515625</x><y>49928.1953125</y></points><points><x>32913.1796875</x><y>49909.90625</y></points><points><x>32909.0234375</x><y>49898.8203125</y></points><points><x>32906.8046875</x><y>49894.11328125</y></points><points><x>32904.58984375</x><y>49879.42578125</y></points><points><x>32896.0</x><y>49861.13671875</y></points><points><x>32888.2421875</x><y>49828.99609375</y></points><points><x>32865.51953125</x><y>49817.08203125</y></points><points><x>32863.3046875</x><y>49827.33203125</y></points><points><x>32869.3984375</x><y>49840.6328125</y></points><points><x>32883.25390625</x><y>49859.19921875</y></points><points><x>32876.87890625</x><y>49871.11328125</y></points><points><x>32859.1484375</x><y>49884.96875</y></points><points><x>32839.75</x><y>49909.90625</y></points><points><x>32817.3046875</x><y>49917.6640625</y></points><points><x>32818.69140625</x><y>49941.76953125</y></points><points><x>32837.8125</x><y>49954.515625</y></points><points><x>32858.59375</x><y>49960.61328125</y></points><points><x>32858.59375</x><y>49960.3359375</y></points></segmentation></object><object><name>HSIL</name><difficult>0</difficult><truncated>0</truncated><info>[{"confidence": "0"}, {"action": "CREATE", "cat": "HSIL", "time": "2020-07-23 14:39;18", "who": "admin", "typeOfanno": "PersonManul"}]</info><confidence>0</confidence><bndbox><xmin>15658.0078125</xmin><ymin>22212.392578125</ymin><xmax>15792.9501953125</xmax><ymax>22309.09765625</ymax></bndbox><segmentation><points><x>15662.5986328125</x><y>22254.91796875</y></points><points><x>15683.4736328125</x><y>22261.04296875</y></points><points><x>15706.7236328125</x><y>22271.29296875</y></points><points><x>15706.8486328125</x><y>22282.66796875</y></points><points><x>15723.2236328125</x><y>22296.54296875</y></points><points><x>15735.0380859375</x><y>22309.09765625</y></points><points><x>15750.83203125</x><y>22287.484375</y></points><points><x>15776.87890625</x><y>22262.82421875</y></points><points><x>15792.9501953125</x><y>22230.126953125</y></points><points><x>15785.46875</x><y>22215.71875</y></points><points><x>15785.46875</x><y>22215.71875</y></points><points><x>15758.3134765625</x><y>22212.392578125</y></points><points><x>15739.7490234375</x><y>22220.705078125</y></points><points><x>15725.3779296875</x><y>22220.689453125</y></points><points><x>15714.5029296875</x><y>22228.439453125</y></points><points><x>15686.5478515625</x><y>22220.982421875</y></points><points><x>15672.693359375</x><y>22229.01953125</y></points><points><x>15661.88671875</x><y>22241.2109375</y></points><points><x>15658.0078125</x><y>22251.740234375</y></points><points><x>15658.0078125</x><y>22251.740234375</y></points></segmentation></object><object><name>NONE</name><difficult>0</difficult><truncated>0</truncated><info>[{"confidence": "0"}, {"action": "CREATE", "cat": "NONE", "time": "2020-07-23 14:39;18", "who": "admin", "typeOfanno": "PersonManul"}]</info><confidence>0</confidence><bndbox><xmin>37646.8359375</xmin><ymin>36984.6640625</ymin><xmax>37752.54296875</xmax><ymax>37060.59765625</ymax></bndbox><segmentation><points><x>37673.26171875</x><y>37025.23828125</y></points><points><x>37682.0078125</x><y>37033.23828125</y></points><points><x>37695.41015625</x><y>37030.078125</y></points><points><x>37706.390625</x><y>37028.9609375</y></points><points><x>37707.69140625</x><y>37039.3828125</y></points><points><x>37718.11328125</x><y>37054.0859375</y></points><points><x>37730.3984375</x><y>37060.59765625</y></points><points><x>37746.9609375</x><y>37059.109375</y></points><points><x>37752.54296875</x><y>37050.546875</y></points><points><x>37748.63671875</x><y>37033.0546875</y></points><points><x>37751.2421875</x><y>37017.421875</y></points><points><x>37739.88671875</x><y>37009.23046875</y></points><points><x>37729.28125</x><y>37009.7890625</y></points><points><x>37725.0</x><y>37002.90625</y></points><points><x>37722.953125</x><y>36992.85546875</y></points><points><x>37705.83203125</x><y>36984.6640625</y></points><points><x>37705.83203125</x><y>36984.6640625</y></points><points><x>37684.4296875</x><y>36985.22265625</y></points><points><x>37672.703125</x><y>36991.55078125</y></points><points><x>37653.34765625</x><y>36990.43359375</y></points><points><x>37646.8359375</x><y>36991.55078125</y></points><points><x>37653.16015625</x><y>37006.0703125</y></points><points><x>37663.5859375</x><y>37013.328125</y></points><points><x>37663.5859375</x><y>37013.328125</y></points></segmentation></object><object><name>NONE</name><difficult>0</difficult><truncated>0</truncated><info>[{"confidence": "0"}, {"action": "CREATE", "cat": "NONE", "time": "2020-07-23 14:39;18", "who": "admin", "typeOfanno": "PersonManul"}]</info><confidence>0</confidence><bndbox><xmin>12858.21484375</xmin><ymin>42821.1953125</ymin><xmax>12932.658203125</xmax><ymax>42968.03515625</ymax></bndbox><segmentation><points><x>12869.75390625</x><y>42925.7890625</y></points><points><x>12890.59765625</x><y>42947.75</y></points><points><x>12900.275390625</x><y>42960.77734375</y></points><points><x>12903.8115234375</x><y>42968.03515625</y></points><points><x>12909.39453125</x><y>42963.01171875</y></points><points><x>12920.7470703125</x><y>42964.5</y></points><points><x>12932.658203125</x><y>42967.4765625</y></points><points><x>12925.0283203125</x><y>42954.8203125</y></points><points><x>12907.5341796875</x><y>42926.16015625</y></points><points><x>12895.2509765625</x><y>42898.98828125</y></points><points><x>12895.9951171875</x><y>42861.953125</y></points><points><x>12873.8486328125</x><y>42821.1953125</y></points><points><x>12861.9375</x><y>42822.125</y></points><points><x>12858.21484375</x><y>42830.12890625</y></points><points><x>12858.4013671875</x><y>42836.640625</y></points><points><x>12864.9150390625</x><y>42847.62109375</y></points><points><x>12873.103515625</x><y>42869.58203125</y></points><points><x>12873.8486328125</x><y>42890.80078125</y></points><points><x>12876.6396484375</x><y>42903.640625</y></points><points><x>12867.333984375</x><y>42914.25</y></points><points><x>12867.333984375</x><y>42914.25</y></points></segmentation></object><object><name>NONE</name><difficult>0</difficult><truncated>0</truncated><info>[{"confidence": "0"}, {"action": "CREATE", "cat": "NONE", "time": "2020-07-23 14:39;18", "who": "admin", "typeOfanno": "PersonManul"}]</info><confidence>0</confidence><bndbox><xmin>7238.2666015625</xmin><ymin>32102.744140625</ymin><xmax>7297.5166015625</xmax><ymax>32146.994140625</ymax></bndbox><segmentation><points><x>7254.2666015625</x><y>32140.119140625</y></points><points><x>7271.1416015625</x><y>32144.494140625</y></points><points><x>7291.6416015625</x><y>32146.994140625</y></points><points><x>7297.5166015625</x><y>32141.744140625</y></points><points><x>7288.2666015625</x><y>32125.869140625</y></points><points><x>7274.1416015625</x><y>32112.744140625</y></points><points><x>7256.0166015625</x><y>32102.744140625</y></points><points><x>7245.2666015625</x><y>32106.869140625</y></points><points><x>7238.2666015625</x><y>32118.994140625</y></points><points><x>7242.5166015625</x><y>32129.994140625</y></points><points><x>7245.6416015625</x><y>32136.619140625</y></points><points><x>7245.6416015625</x><y>32136.619140625</y></points></segmentation></object><object><name>NONE</name><difficult>0</difficult><truncated>0</truncated><info>[{"confidence": "0"}, {"action": "CREATE", "cat": "NONE", "time": "2020-07-23 14:39;18", "who": "admin", "typeOfanno": "PersonManul"}]</info><confidence>0</confidence><bndbox><xmin>48405.1953125</xmin><ymin>30314.794921875</ymin><xmax>48479.5703125</xmax><ymax>30388.544921875</ymax></bndbox><segmentation><points><x>48407.5703125</x><y>30330.544921875</y></points><points><x>48411.5703125</x><y>30333.419921875</y></points><points><x>48414.0703125</x><y>30336.419921875</y></points><points><x>48418.3203125</x><y>30349.294921875</y></points><points><x>48421.9453125</x><y>30363.919921875</y></points><points><x>48431.3203125</x><y>30376.044921875</y></points><points><x>48445.8203125</x><y>30384.169921875</y></points><points><x>48472.8203125</x><y>30388.544921875</y></points><points><x>48479.5703125</x><y>30383.794921875</y></points><points><x>48478.0703125</x><y>30378.294921875</y></points><points><x>48452.1953125</x><y>30346.794921875</y></points><points><x>48436.4453125</x><y>30333.794921875</y></points><points><x>48428.9453125</x><y>30326.419921875</y></points><points><x>48419.8203125</x><y>30316.669921875</y></points><points><x>48410.6953125</x><y>30314.794921875</y></points><points><x>48405.1953125</x><y>30319.419921875</y></points><points><x>48405.8203125</x><y>30325.419921875</y></points><points><x>48405.8203125</x><y>30325.419921875</y></points></segmentation></object><object><name>NONE</name><difficult>0</difficult><truncated>0</truncated><info>[{"confidence": "0"}, {"action": "CREATE", "cat": "NONE", "time": "2020-07-23 14:39;18", "who": "admin", "typeOfanno": "PersonManul"}]</info><confidence>0</confidence><bndbox><xmin>5001.13525390625</xmin><ymin>36063.6875</ymin><xmax>5093.9599609375</xmax><ymax>36144.875</ymax></bndbox><segmentation><points><x>5016.65234375</x><y>36144.875</y></points><points><x>5016.65234375</x><y>36144.875</y></points><points><x>5037.98828125</x><y>36139.609375</y></points><points><x>5064.03466796875</x><y>36143.48828125</y></points><points><x>5064.3115234375</x><y>36143.48828125</y></points><points><x>5074.8408203125</x><y>36143.2109375</y></points><points><x>5080.65966796875</x><y>36127.97265625</y></points><points><x>5090.0810546875</x><y>36099.984375</y></points><points><x>5093.9599609375</x><y>36073.9375</y></points><points><x>5089.24951171875</x><y>36065.34765625</y></points><points><x>5056.55322265625</x><y>36063.6875</y></points><points><x>5017.7607421875</x><y>36066.1796875</y></points><points><x>5005.845703125</x><y>36075.046875</y></points><points><x>5001.13525390625</x><y>36080.8671875</y></points><points><x>5004.18310546875</x><y>36089.45703125</y></points><points><x>5009.72509765625</x><y>36093.3359375</y></points><points><x>5006.6767578125</x><y>36108.01953125</y></points><points><x>5004.46044921875</x><y>36123.26171875</y></points><points><x>5006.39990234375</x><y>36142.93359375</y></points><points><x>5006.39990234375</x><y>36142.93359375</y></points></segmentation></object><object><name>NONE</name><difficult>0</difficult><truncated>0</truncated><info>[{"confidence": "0"}, {"action": "CREATE", "cat": "NONE", "time": "2020-07-23 14:39;18", "who": "admin", "typeOfanno": "PersonManul"}]</info><confidence>0</confidence><bndbox><xmin>17196.607421875</xmin><ymin>48597.4921875</ymin><xmax>17317.97265625</xmax><ymax>48710.265625</ymax></bndbox><segmentation><points><x>17217.943359375</x><y>48708.328125</y></points><points><x>17230.689453125</x><y>48692.8125</y></points><points><x>17230.689453125</x><y>48692.8125</y></points><points><x>17250.361328125</x><y>48690.59375</y></points><points><x>17250.361328125</x><y>48690.59375</y></points><points><x>17264.216796875</x><y>48681.171875</y></points><points><x>17264.216796875</x><y>48681.171875</y></points><points><x>17264.216796875</x><y>48678.40234375</y></points><points><x>17282.2265625</x><y>48647.64453125</y></points><points><x>17308.2734375</x><y>48651.24609375</y></points><points><x>17317.97265625</x><y>48622.984375</y></points><points><x>17312.15234375</x><y>48597.4921875</y></points><points><x>17285.275390625</x><y>48601.37109375</y></points><points><x>17259.505859375</x><y>48610.23828125</y></points><points><x>17227.91796875</x><y>48628.25</y></points><points><x>17225.146484375</x><y>48641.82421875</y></points><points><x>17210.4609375</x><y>48655.125</y></points><points><x>17203.533203125</x><y>48668.703125</y></points><points><x>17203.533203125</x><y>48668.703125</y></points><points><x>17196.607421875</x><y>48684.22265625</y></points><points><x>17200.763671875</x><y>48709.98828125</y></points><points><x>17201.31640625</x><y>48710.265625</y></points></segmentation></object><object><name>HSIL</name><difficult>0</difficult><truncated>0</truncated><info>[{"confidence": "0"}, {"action": "CREATE", "cat": "HSIL", "time": "2020-07-23 14:39;18", "who": "admin", "typeOfanno": "PersonManul"}]</info><confidence>0</confidence><bndbox><xmin>17809.80078125</xmin><ymin>18902.314453125</ymin><xmax>17919.126953125</xmax><ymax>19034.869140625</ymax></bndbox><segmentation><points><x>17830.015625</x><y>18989.900390625</y></points><points><x>17850.64453125</x><y>19003.515625</y></points><points><x>17842.8046875</x><y>19022.904296875</y></points><points><x>17848.16796875</x><y>19034.869140625</y></points><points><x>17848.16796875</x><y>19034.869140625</y></points><points><x>17850.23046875</x><y>19034.869140625</y></points><points><x>17879.521484375</x><y>19033.21875</y></points><points><x>17902.625</x><y>19030.744140625</y></points><points><x>17903.037109375</x><y>19030.744140625</y></points><points><x>17904.6875</x><y>19029.09375</y></points><points><x>17919.126953125</x><y>19020.017578125</y></points><points><x>17909.224609375</x><y>18987.013671875</y></points><points><x>17894.1015625</x><y>18953.298828125</y></points><points><x>17861.681640625</x><y>18928.083984375</y></points><points><x>17844.224609375</x><y>18903.423828125</y></points><points><x>17821.78125</x><y>18902.314453125</y></points><points><x>17809.80078125</x><y>18914.818359375</y></points><points><x>17820.52734375</x><y>18927.607421875</y></points><points><x>17828.779296875</x><y>18937.5078125</y></points><points><x>17826.302734375</x><y>18955.248046875</y></points><points><x>17823.828125</x><y>18973.3984375</y></points><points><x>17823.828125</x><y>18973.3984375</y></points></segmentation></object><object><name>NONE</name><difficult>0</difficult><truncated>0</truncated><info>[{"confidence": "0"}, {"action": "CREATE", "cat": "NONE", "time": "2020-07-23 14:39;18", "who": "admin", "typeOfanno": "PersonManul"}]</info><confidence>0</confidence><bndbox><xmin>15467.1533203125</xmin><ymin>49977.26171875</ymin><xmax>15546.4296875</xmax><ymax>50096.57421875</ymax></bndbox><segmentation><points><x>15523.154296875</x><y>50096.57421875</y></points><points><x>15546.4296875</x><y>50072.74609375</y></points><points><x>15538.671875</x><y>50048.9140625</y></points><points><x>15520.6318359375</x><y>50022.703125</y></points><points><x>15489.0439453125</x><y>49997.48828125</y></points><points><x>15467.1533203125</x><y>49977.26171875</y></points><points><x>15473.0009765625</x><y>50006.796875</y></points><points><x>15469.1220703125</x><y>50017.87890625</y></points><points><x>15473.8330078125</x><y>50024.80859375</y></points><points><x>15481.5908203125</x><y>50029.51953125</y></points><points><x>15488.7958984375</x><y>50045.58984375</y></points><points><x>15489.626953125</x><y>50059.16796875</y></points><points><x>15500.43359375</x><y>50066.6484375</y></points><points><x>15507.9150390625</x><y>50082.71875</y></points><points><x>15515.6728515625</x><y>50092.97265625</y></points><points><x>15515.9501953125</x><y>50092.97265625</y></points></segmentation></object><object><name>ASC_H</name><difficult>0</difficult><truncated>0</truncated><info>[{"confidence": "0"}, {"action": "CREATE", "cat": "ASC_H", "time": "2020-07-23 14:39;18", "who": "admin", "typeOfanno": "PersonManul"}]</info><confidence>0</confidence><bndbox><xmin>19244.890625</xmin><ymin>32489.265625</ymin><xmax>19361.544921875</xmax><ymax>32564.35546875</ymax></bndbox><segmentation><points><x>19251.541015625</x><y>32520.021484375</y></points><points><x>19272.044921875</x><y>32540.25</y></points><points><x>19289.501953125</x><y>32558.814453125</y></points><points><x>19322.474609375</x><y>32564.35546875</y></points><points><x>19344.087890625</x><y>32553.548828125</y></points><points><x>19357.666015625</x><y>32551.88671875</y></points><points><x>19361.544921875</x><y>32546.068359375</y></points><points><x>19356.279296875</x><y>32535.5390625</y></points><points><x>19339.099609375</x><y>32521.68359375</y></points><points><x>19310.283203125</x><y>32508.662109375</y></points><points><x>19280.912109375</x><y>32500.072265625</y></points><points><x>19257.9140625</x><y>32489.265625</y></points><points><x>19251.263671875</x><y>32498.1328125</y></points><points><x>19253.203125</x><y>32508.107421875</y></points><points><x>19245.16796875</x><y>32513.6484375</y></points><points><x>19244.890625</x><y>32513.6484375</y></points></segmentation></object><object><name>HSIL</name><difficult>0</difficult><truncated>0</truncated><info>[{"confidence": "0"}, {"action": "CREATE", "cat": "HSIL", "time": "2020-07-23 14:39;18", "who": "admin", "typeOfanno": "PersonManul"}]</info><confidence>0</confidence><bndbox><xmin>18159.2890625</xmin><ymin>18969.78125</ymin><xmax>18258.2109375</xmax><ymax>19013.28515625</ymax></bndbox><segmentation><points><x>18162.337890625</x><y>18985.853515625</y></points><points><x>18183.94921875</x><y>19001.646484375</y></points><points><x>18218.86328125</x><y>19013.28515625</y></points><points><x>18244.6328125</x><y>19007.7421875</y></points><points><x>18258.2109375</x><y>18991.671875</y></points><points><x>18256.546875</x><y>18978.37109375</y></points><points><x>18240.4765625</x><y>18969.78125</y></points><points><x>18217.755859375</x><y>18969.78125</y></points><points><x>18190.599609375</x><y>18972.275390625</y></points><points><x>18178.962890625</x><y>18974.76953125</y></points><points><x>18160.951171875</x><y>18971.998046875</y></points><points><x>18159.56640625</x><y>18978.09375</y></points><points><x>18159.2890625</x><y>18978.09375</y></points></segmentation></object><object><name>NONE</name><difficult>0</difficult><truncated>0</truncated><info>[{"confidence": "0"}, {"action": "CREATE", "cat": "NONE", "time": "2020-07-23 14:39;18", "who": "admin", "typeOfanno": "PersonManul"}]</info><confidence>0</confidence><bndbox><xmin>13964.9775390625</xmin><ymin>18266.51171875</ymin><xmax>14035.140625</xmax><ymax>18337.41796875</ymax></bndbox><segmentation><points><x>13973.724609375</x><y>18337.41796875</y></points><points><x>13975.5859375</x><y>18336.673828125</y></points><points><x>13979.30859375</x><y>18315.271484375</y></points><points><x>13988.9853515625</x><y>18313.783203125</y></points><points><x>13988.9853515625</x><y>18313.783203125</y></points><points><x>13990.6611328125</x><y>18312.666015625</y></points><points><x>13991.4052734375</x><y>18312.666015625</y></points><points><x>14010.9462890625</x><y>18307.455078125</y></points><points><x>14035.140625</x><y>18310.24609375</y></points><points><x>14033.6513671875</x><y>18283.26171875</y></points><points><x>14012.0634765625</x><y>18266.51171875</y></points><points><x>13983.5888671875</x><y>18267.62890625</y></points><points><x>13969.2587890625</x><y>18275.2578125</y></points><points><x>13965.5361328125</x><y>18297.21875</y></points><points><x>13964.9775390625</x><y>18317.876953125</y></points><points><x>13971.119140625</x><y>18330.71875</y></points><points><x>13971.119140625</x><y>18330.71875</y></points></segmentation></object><object><name>HSIL</name><difficult>0</difficult><truncated>0</truncated><info>[{"confidence": "0"}, {"action": "CREATE", "cat": "HSIL", "time": "2020-07-23 14:39;18", "who": "admin", "typeOfanno": "PersonManul"}]</info><confidence>0</confidence><bndbox><xmin>8338.3017578125</xmin><ymin>28857.322265625</ymin><xmax>8457.96875</xmax><ymax>28950.375</ymax></bndbox><segmentation><points><x>8350.7705078125</x><y>28922.646484375</y></points><points><x>8371.2431640625</x><y>28932.6953125</y></points><points><x>8374.220703125</x><y>28936.044921875</y></points><points><x>8356.912109375</x><y>28944.607421875</y></points><points><x>8354.6787109375</x><y>28949.630859375</y></points><points><x>8383.525390625</x><y>28947.025390625</y></points><points><x>8401.392578125</x><y>28944.419921875</y></points><points><x>8427.0751953125</x><y>28950.375</y></points><points><x>8450.5244140625</x><y>28934.9296875</y></points><points><x>8457.96875</x><y>28921.900390625</y></points><points><x>8457.96875</x><y>28921.900390625</y></points><points><x>8453.31640625</x><y>28910.548828125</y></points><points><x>8453.31640625</x><y>28910.548828125</y></points><points><x>8451.26953125</x><y>28909.990234375</y></points><points><x>8431.5419921875</x><y>28905.15234375</y></points><points><x>8413.861328125</x><y>28911.478515625</y></points><points><x>8417.3974609375</x><y>28895.1015625</y></points><points><x>8414.60546875</x><y>28880.5859375</y></points><points><x>8414.60546875</x><y>28880.5859375</y></points><points><x>8412.7451171875</x><y>28878.3515625</y></points><points><x>8398.0419921875</x><y>28867.744140625</y></points><points><x>8380.5478515625</x><y>28859.369140625</y></points><points><x>8371.056640625</x><y>28857.322265625</y></points><points><x>8367.3349609375</x><y>28869.046875</y></points><points><x>8349.2822265625</x><y>28864.765625</y></points><points><x>8343.69921875</x><y>28872.0234375</y></points><points><x>8343.69921875</x><y>28872.2109375</y></points><points><x>8342.396484375</x><y>28874.62890625</y></points><points><x>8341.6513671875</x><y>28875.93359375</y></points><points><x>8341.0927734375</x><y>28876.86328125</y></points><points><x>8338.3017578125</x><y>28888.9609375</y></points><points><x>8338.3017578125</x><y>28888.9609375</y></points><points><x>8339.6044921875</x><y>28904.220703125</y></points><points><x>8339.6044921875</x><y>28904.220703125</y></points><points><x>8340.53515625</x><y>28906.08203125</y></points><points><x>8340.9072265625</x><y>28907.01171875</y></points><points><x>8344.443359375</x><y>28916.1328125</y></points><points><x>8347.79296875</x><y>28920.78515625</y></points><points><x>8347.79296875</x><y>28920.78515625</y></points></segmentation></object><object><name>NONE</name><difficult>0</difficult><truncated>0</truncated><info>[{"confidence": "0"}, {"action": "CREATE", "cat": "NONE", "time": "2020-07-23 14:39;19", "who": "admin", "typeOfanno": "PersonManul"}]</info><confidence>0</confidence><bndbox><xmin>48073.13671875</xmin><ymin>24533.23046875</ymin><xmax>48115.94140625</xmax><ymax>24592.2265625</ymax></bndbox><segmentation><points><x>48084.30078125</x><y>24591.294921875</y></points><points><x>48096.3984375</x><y>24592.2265625</y></points><points><x>48103.28515625</x><y>24587.38671875</y></points><points><x>48109.984375</x><y>24580.12890625</y></points><points><x>48115.94140625</x><y>24569.892578125</y></points><points><x>48112.40625</x><y>24558.7265625</y></points><points><x>48107.0078125</x><y>24544.58203125</y></points><points><x>48098.4453125</x><y>24534.533203125</y></points><points><x>48091.74609375</x><y>24533.23046875</y></points><points><x>48081.32421875</x><y>24534.16015625</y></points><points><x>48074.06640625</x><y>24544.025390625</y></points><points><x>48074.06640625</x><y>24544.025390625</y></points><points><x>48073.13671875</x><y>24546.2578125</y></points><points><x>48074.625</x><y>24567.287109375</y></points><points><x>48074.99609375</x><y>24578.640625</y></points><points><x>48076.671875</x><y>24585.712890625</y></points><points><x>48080.765625</x><y>24590.1796875</y></points><points><x>48080.765625</x><y>24590.1796875</y></points></segmentation></object><object><name>ASC_H</name><difficult>0</difficult><truncated>0</truncated><info>[{"confidence": "0"}, {"action": "CREATE", "cat": "ASC_H", "time": "2020-07-23 14:39;19", "who": "admin", "typeOfanno": "PersonManul"}]</info><confidence>0</confidence><bndbox><xmin>7276.60595703125</xmin><ymin>30859.138671875</ymin><xmax>7396.2451171875</xmax><ymax>30974.65234375</ymax></bndbox><segmentation><points><x>7341.3759765625</x><y>30899.15625</y></points><points><x>7330.64990234375</x><y>30893.380859375</y></points><points><x>7326.11181640625</x><y>30885.54296875</y></points><points><x>7320.74853515625</x><y>30871.927734375</y></points><points><x>7320.74853515625</x><y>30859.138671875</y></points><points><x>7311.26025390625</x><y>30868.21484375</y></points><points><x>7311.26025390625</x><y>30868.21484375</y></points><points><x>7306.72216796875</x><y>30878.529296875</y></points><points><x>7298.8837890625</x><y>30879.767578125</y></points><points><x>7288.1572265625</x><y>30876.87890625</y></points><points><x>7283.20703125</x><y>30879.353515625</y></points><points><x>7276.60595703125</x><y>30888.84375</y></points><points><x>7276.60595703125</x><y>30901.21875</y></points><points><x>7276.60595703125</x><y>30901.6328125</y></points><points><x>7277.43115234375</x><y>30914.833984375</y></points><points><x>7281.556640625</x><y>30926.796875</y></points><points><x>7293.5205078125</x><y>30938.76171875</y></points><points><x>7293.5205078125</x><y>30938.76171875</y></points><points><x>7309.60986328125</x><y>30955.67578125</y></points><points><x>7318.2734375</x><y>30963.513671875</y></points><points><x>7327.349609375</x><y>30971.765625</y></points><points><x>7338.48828125</x><y>30974.65234375</y></points><points><x>7350.4521484375</x><y>30969.2890625</y></points><points><x>7360.76611328125</x><y>30962.27734375</y></points><points><x>7370.25439453125</x><y>30948.25</y></points><points><x>7382.21826171875</x><y>30929.2734375</y></points><points><x>7390.056640625</x><y>30908.232421875</y></points><points><x>7396.2451171875</x><y>30886.3671875</y></points><points><x>7391.70703125</x><y>30877.291015625</y></points><points><x>7381.8056640625</x><y>30869.865234375</y></points><points><x>7381.39306640625</x><y>30859.96484375</y></points><points><x>7359.5283203125</x><y>30881.00390625</y></points><points><x>7353.75244140625</x><y>30885.54296875</y></points><points><x>7353.75244140625</x><y>30885.54296875</y></points></segmentation></object><object><name>NONE</name><difficult>0</difficult><truncated>0</truncated><info>[{"confidence": "0"}, {"action": "CREATE", "cat": "NONE", "time": "2020-07-23 14:39;19", "who": "admin", "typeOfanno": "PersonManul"}]</info><confidence>0</confidence><bndbox><xmin>12417.501953125</xmin><ymin>30846.625</ymin><xmax>12516.7001953125</xmax><ymax>30926.98046875</ymax></bndbox><segmentation><points><x>12502.291015625</x><y>30904.537109375</y></points><points><x>12492.0390625</x><y>30886.525390625</y></points><points><x>12486.220703125</x><y>30877.658203125</y></points><points><x>12475.9677734375</x><y>30868.79296875</y></points><points><x>12466.546875</x><y>30866.298828125</y></points><points><x>12453.80078125</x><y>30856.599609375</y></points><points><x>12442.1630859375</x><y>30849.396484375</y></points><points><x>12427.7548828125</x><y>30846.625</y></points><points><x>12417.501953125</x><y>30853.552734375</y></points><points><x>12418.056640625</x><y>30870.732421875</y></points><points><x>12425.2607421875</x><y>30876.2734375</y></points><points><x>12436.62109375</x><y>30883.478515625</y></points><points><x>12444.1025390625</x><y>30891.791015625</y></points><points><x>12447.9814453125</x><y>30898.994140625</y></points><points><x>12455.1865234375</x><y>30901.2109375</y></points><points><x>12467.6552734375</x><y>30912.017578125</y></points><points><x>12490.099609375</x><y>30916.173828125</y></points><points><x>12490.6533203125</x><y>30920.330078125</y></points><points><x>12488.7138671875</x><y>30926.98046875</y></points><points><x>12504.5078125</x><y>30926.150390625</y></points><points><x>12516.7001953125</x><y>30923.37890625</y></points><points><x>12516.7001953125</x><y>30923.1015625</y></points></segmentation></object><object><name>ASC_H</name><difficult>0</difficult><truncated>0</truncated><info>[{"confidence": "0"}, {"action": "CREATE", "cat": "ASC_H", "time": "2020-07-23 14:39;19", "who": "admin", "typeOfanno": "PersonManul"}]</info><confidence>0</confidence><bndbox><xmin>12491.2080078125</xmin><ymin>30795.36328125</ymin><xmax>12626.427734375</xmax><ymax>30893.17578125</ymax></bndbox><segmentation><points><x>12520.8564453125</x><y>30884.5859375</y></points><points><x>12513.65234375</x><y>30882.091796875</y></points><points><x>12501.7373046875</x><y>30879.322265625</y></points><points><x>12497.0263671875</x><y>30872.94921875</y></points><points><x>12492.31640625</x><y>30871.009765625</y></points><points><x>12491.2080078125</x><y>30860.755859375</y></points><points><x>12491.2080078125</x><y>30847.734375</y></points><points><x>12502.0146484375</x><y>30846.0703125</y></points><points><x>12510.6044921875</x><y>30843.853515625</y></points><points><x>12521.1337890625</x><y>30844.685546875</y></points><points><x>12536.927734375</x><y>30849.119140625</y></points><points><x>12549.951171875</x><y>30852.720703125</y></points><points><x>12557.708984375</x><y>30854.9375</y></points><points><x>12562.9736328125</x><y>30854.9375</y></points><points><x>12559.3720703125</x><y>30850.2265625</y></points><points><x>12557.4326171875</x><y>30844.962890625</y></points><points><x>12558.541015625</x><y>30838.8671875</y></points><points><x>12558.541015625</x><y>30831.662109375</y></points><points><x>12555.76953125</x><y>30826.951171875</y></points><points><x>12548.8427734375</x><y>30816.69921875</y></points><points><x>12552.4443359375</x><y>30802.568359375</y></points><points><x>12559.3720703125</x><y>30797.857421875</y></points><points><x>12574.611328125</x><y>30798.412109375</y></points><points><x>12589.8515625</x><y>30799.51953125</y></points><points><x>12597.0556640625</x><y>30801.458984375</y></points><points><x>12608.1396484375</x><y>30799.51953125</y></points><points><x>12626.427734375</x><y>30795.36328125</y></points><points><x>12607.30859375</x><y>30814.759765625</y></points><points><x>12604.537109375</x><y>30826.673828125</y></points><points><x>12604.537109375</x><y>30826.673828125</y></points><points><x>12602.875</x><y>30840.529296875</y></points><points><x>12602.875</x><y>30849.396484375</y></points><points><x>12607.03125</x><y>30858.5390625</y></points><points><x>12605.369140625</x><y>30866.021484375</y></points><points><x>12593.4541015625</x><y>30872.39453125</y></points><points><x>12588.189453125</x><y>30881.26171875</y></points><points><x>12580.1533203125</x><y>30890.681640625</y></points><points><x>12571.5634765625</x><y>30893.17578125</y></points><points><x>12568.23828125</x><y>30889.57421875</y></points><points><x>12570.732421875</x><y>30872.1171875</y></points><points><x>12560.48046875</x><y>30875.99609375</y></points><points><x>12553.552734375</x><y>30880.15234375</y></points><points><x>12549.119140625</x><y>30886.802734375</y></points><points><x>12544.4091796875</x><y>30892.8984375</y></points><points><x>12534.15625</x><y>30890.404296875</y></points><points><x>12529.7236328125</x><y>30888.46484375</y></points><points><x>12529.7236328125</x><y>30888.46484375</y></points></segmentation></object><object><name>HSIL</name><difficult>0</difficult><truncated>0</truncated><info>[{"confidence": "0"}, {"action": "CREATE", "cat": "HSIL", "time": "2020-07-23 14:39;19", "who": "admin", "typeOfanno": "PersonManul"}]</info><confidence>0</confidence><bndbox><xmin>17533.359375</xmin><ymin>48937.140625</ymin><xmax>17631.171875</xmax><ymax>49011.6796875</ymax></bndbox><segmentation><points><x>17600.96875</x><y>49011.6796875</y></points><points><x>17584.34375</x><y>49010.015625</y></points><points><x>17575.4765625</x><y>49006.96875</y></points><points><x>17569.658203125</x><y>48997.546875</y></points><points><x>17563.0078125</x><y>48981.75390625</y></points><points><x>17561.068359375</x><y>48968.453125</y></points><points><x>17557.189453125</x><y>48962.078125</y></points><points><x>17539.455078125</x><y>48954.59765625</y></points><points><x>17533.359375</x><y>48948.5</y></points><points><x>17545.828125</x><y>48937.140625</y></points><points><x>17562.73046875</x><y>48939.359375</y></points><points><x>17581.294921875</x><y>48947.671875</y></points><points><x>17602.353515625</x><y>48961.25</y></points><points><x>17602.353515625</x><y>48961.25</y></points><points><x>17618.703125</x><y>48962.078125</y></points><points><x>17629.232421875</x><y>48971.22265625</y></points><points><x>17631.171875</x><y>48992.28125</y></points><points><x>17626.4609375</x><y>49000.31640625</y></points><points><x>17621.75</x><y>49006.4140625</y></points><points><x>17609.8359375</x><y>49006.4140625</y></points><points><x>17609.8359375</x><y>49006.4140625</y></points></segmentation></object><object><name>HSIL</name><difficult>0</difficult><truncated>0</truncated><info>[{"confidence": "0"}, {"action": "CREATE", "cat": "HSIL", "time": "2020-07-23 14:39;19", "who": "admin", "typeOfanno": "PersonManul"}]</info><confidence>0</confidence><bndbox><xmin>23426.650390625</xmin><ymin>15091.96875</ymin><xmax>23565.265625</xmax><ymax>15275.552734375</ymax></bndbox><segmentation><points><x>23531.849609375</x><y>15161.27734375</y></points><points><x>23498.43359375</x><y>15161.27734375</y></points><points><x>23474.505859375</x><y>15162.1025390625</y></points><points><x>23450.990234375</x><y>15169.9404296875</y></points><points><x>23434.076171875</x><y>15162.927734375</y></points><points><x>23426.650390625</x><y>15152.201171875</y></points><points><x>23436.962890625</x><y>15141.474609375</y></points><points><x>23450.578125</x><y>15122.498046875</y></points><points><x>23476.98046875</x><y>15122.0849609375</y></points><points><x>23493.482421875</x><y>15131.5732421875</y></points><points><x>23503.384765625</x><y>15129.5107421875</y></points><points><x>23505.033203125</x><y>15118.3720703125</y></points><points><x>23516.998046875</x><y>15107.6455078125</y></points><points><x>23529.375</x><y>15091.96875</y></points><points><x>23543.400390625</x><y>15102.283203125</y></points><points><x>23550.4140625</x><y>15113.0087890625</y></points><points><x>23561.140625</x><y>15120.0224609375</y></points><points><x>23565.265625</x><y>15136.5244140625</y></points><points><x>23565.265625</x><y>15157.1513671875</y></points><points><x>23563.615234375</x><y>15167.8779296875</y></points><points><x>23539.275390625</x><y>15175.3037109375</y></points><points><x>23530.611328125</x><y>15186.4423828125</y></points><points><x>23534.73828125</x><y>15195.931640625</y></points><points><x>23538.451171875</x><y>15214.0830078125</y></points><points><x>23539.6875</x><y>15224.3974609375</y></points><points><x>23541.337890625</x><y>15235.123046875</y></points><points><x>23508.333984375</x><y>15240.07421875</y></points><points><x>23504.62109375</x><y>15251.212890625</y></points><points><x>23500.908203125</x><y>15264.001953125</y></points><points><x>23491.0078125</x><y>15272.2529296875</y></points><points><x>23472.029296875</x><y>15275.552734375</y></points><points><x>23449.33984375</x><y>15267.71484375</y></points><points><x>23439.439453125</x><y>15257.4013671875</y></points><points><x>23448.515625</x><y>15236.7734375</y></points><points><x>23457.591796875</x><y>15215.3212890625</y></points><points><x>23473.267578125</x><y>15198.8193359375</y></points><points><x>23473.267578125</x><y>15198.8193359375</y></points><points><x>23488.53125</x><y>15174.8916015625</y></points><points><x>23507.09765625</x><y>15171.5908203125</y></points><points><x>23507.509765625</x><y>15171.5908203125</y></points><points><x>23520.7109375</x><y>15168.2900390625</y></points><points><x>23520.7109375</x><y>15168.2900390625</y></points></segmentation></object><object><name>MET</name><difficult>0</difficult><truncated>0</truncated><info>[{"confidence": "0"}, {"action": "CREATE", "cat": "MET", "time": "2020-07-23 14:39;19", "who": "admin", "typeOfanno": "PersonManul"}]</info><confidence>0</confidence><bndbox><xmin>11722.6025390625</xmin><ymin>37821.4765625</ymin><xmax>11822.439453125</xmax><ymax>37952.2578125</ymax></bndbox><segmentation><points><x>11771.6962890625</x><y>37900.6875</y></points><points><x>11767.158203125</x><y>37891.609375</y></points><points><x>11773.3466796875</x><y>37887.07421875</y></points><points><x>11776.234375</x><y>37881.7109375</y></points><points><x>11772.1083984375</x><y>37871.39453125</y></points><points><x>11768.80859375</x><y>37857.78125</y></points><points><x>11761.794921875</x><y>37850.76953125</y></points><points><x>11749.4189453125</x><y>37837.56640625</y></points><points><x>11746.943359375</x><y>37830.140625</y></points><points><x>11739.1044921875</x><y>37823.12890625</y></points><points><x>11728.791015625</x><y>37821.4765625</y></points><points><x>11724.2529296875</x><y>37832.203125</y></points><points><x>11722.6025390625</x><y>37843.34375</y></points><points><x>11727.5537109375</x><y>37855.30859375</y></points><points><x>11730.853515625</x><y>37863.96875</y></points><points><x>11732.9169921875</x><y>37876.34765625</y></points><points><x>11737.0419921875</x><y>37888.72265625</y></points><points><x>11745.7060546875</x><y>37900.2734375</y></points><points><x>11750.65625</x><y>37911.82421875</y></points><points><x>11747.7685546875</x><y>37920.48828125</y></points><points><x>11747.35546875</x><y>37932.8671875</y></points><points><x>11751.068359375</x><y>37944.00390625</y></points><points><x>11761.794921875</x><y>37952.2578125</y></points><points><x>11769.6337890625</x><y>37948.95703125</y></points><points><x>11789.0234375</x><y>37941.53125</y></points><points><x>11797.2744140625</x><y>37937.40234375</y></points><points><x>11806.3505859375</x><y>37923.7890625</y></points><points><x>11808.8251953125</x><y>37913.4765625</y></points><points><x>11820.7890625</x><y>37915.5390625</y></points><points><x>11822.439453125</x><y>37897.80078125</y></points><points><x>11810.0634765625</x><y>37887.8984375</y></points><points><x>11801.3994140625</x><y>37889.13671875</y></points><points><x>11787.78515625</x><y>37892.4375</y></points><points><x>11787.373046875</x><y>37892.4375</y></points></segmentation></object><object><name>NONE</name><difficult>0</difficult><truncated>0</truncated><info>[{"confidence": "0"}, {"action": "CREATE", "cat": "NONE", "time": "2020-07-23 14:39;19", "who": "admin", "typeOfanno": "PersonManul"}]</info><confidence>0</confidence><bndbox><xmin>33742.01171875</xmin><ymin>31460.775390625</ymin><xmax>33799.359375</xmax><ymax>31579.177734375</ymax></bndbox><segmentation><points><x>33745.7265625</x><y>31579.177734375</y></points><points><x>33758.92578125</x><y>31568.0390625</y></points><points><x>33762.640625</x><y>31555.25</y></points><points><x>33773.78125</x><y>31542.873046875</y></points><points><x>33790.28125</x><y>31519.357421875</y></points><points><x>33799.359375</x><y>31490.06640625</y></points><points><x>33798.12109375</x><y>31473.15234375</y></points><points><x>33790.6953125</x><y>31462.83984375</y></points><points><x>33776.25390625</x><y>31460.775390625</y></points><points><x>33757.27734375</x><y>31477.27734375</y></points><points><x>33748.61328125</x><y>31497.4921875</y></points><points><x>33743.25</x><y>31535.03515625</y></points><points><x>33743.6640625</x><y>31548.236328125</y></points><points><x>33743.6640625</x><y>31558.962890625</y></points><points><x>33743.25</x><y>31570.513671875</y></points><points><x>33742.01171875</x><y>31574.2265625</y></points><points><x>33742.01171875</x><y>31574.640625</y></points></segmentation></object><object><name>NONE</name><difficult>0</difficult><truncated>0</truncated><info>[{"confidence": "0"}, {"action": "CREATE", "cat": "NONE", "time": "2020-07-23 14:39;19", "who": "admin", "typeOfanno": "PersonManul"}]</info><confidence>0</confidence><bndbox><xmin>28016.865234375</xmin><ymin>48560.21875</ymin><xmax>28103.501953125</xmax><ymax>48679.03515625</ymax></bndbox><segmentation><points><x>28044.919921875</x><y>48677.3828125</y></points><points><x>28056.470703125</x><y>48673.2578125</y></points><points><x>28069.259765625</x><y>48666.24609375</y></points><points><x>28077.09765625</x><y>48657.16796875</y></points><points><x>28082.873046875</x><y>48651.390625</y></points><points><x>28087.82421875</x><y>48650.15625</y></points><points><x>28094.837890625</x><y>48648.50390625</y></points><points><x>28102.263671875</x><y>48638.19140625</y></points><points><x>28103.501953125</x><y>48627.05078125</y></points><points><x>28091.537109375</x><y>48613.4375</y></points><points><x>28088.650390625</x><y>48594.875</y></points><points><x>28088.236328125</x><y>48580.0234375</y></points><points><x>28079.57421875</x><y>48563.93359375</y></points><points><x>28066.37109375</x><y>48560.21875</y></points><points><x>28055.232421875</x><y>48571.76953125</y></points><points><x>28046.5703125</x><y>48591.57421875</y></points><points><x>28042.03125</x><y>48606.42578125</y></points><points><x>28032.130859375</x><y>48622.515625</y></points><points><x>28028.41796875</x><y>48633.65234375</y></points><points><x>28019.75390625</x><y>48634.06640625</y></points><points><x>28016.865234375</x><y>48639.4296875</y></points><points><x>28019.75390625</x><y>48649.7421875</y></points><points><x>28019.75390625</x><y>48662.53125</y></points><points><x>28020.166015625</x><y>48673.671875</y></points><points><x>28035.017578125</x><y>48679.03515625</y></points><points><x>28035.017578125</x><y>48679.03515625</y></points></segmentation></object><object><name>HSIL</name><difficult>0</difficult><truncated>0</truncated><info>[{"confidence": "0"}, {"action": "CREATE", "cat": "HSIL", "time": "2020-07-23 14:39;19", "who": "admin", "typeOfanno": "PersonManul"}]</info><confidence>0</confidence><bndbox><xmin>15460.7431640625</xmin><ymin>45033.1953125</ymin><xmax>15575.603515625</xmax><ymax>45185.52734375</ymax></bndbox><segmentation><points><x>15556.5625</x><y>45185.52734375</y></points><points><x>15563.3193359375</x><y>45181.2265625</y></points><points><x>15574.9892578125</x><y>45178.15625</y></points><points><x>15575.603515625</x><y>45168.94140625</y></points><points><x>15560.8623046875</x><y>45151.7421875</y></points><points><x>15560.8623046875</x><y>45151.7421875</y></points><points><x>15531.9931640625</x><y>45129.62890625</y></points><points><x>15503.7392578125</x><y>45121.64453125</y></points><points><x>15470.5703125</x><y>45109.9765625</y></points><points><x>15471.1845703125</x><y>45100.1484375</y></points><points><x>15485.9267578125</x><y>45084.17578125</y></points><points><x>15503.125</x><y>45065.13671875</y></points><points><x>15525.8515625</x><y>45046.7109375</y></points><points><x>15529.537109375</x><y>45033.1953125</y></points><points><x>15490.83984375</x><y>45058.99609375</y></points><points><x>15464.4287109375</x><y>45093.390625</y></points><points><x>15464.4287109375</x><y>45093.390625</y></points><points><x>15460.7431640625</x><y>45117.34765625</y></points><points><x>15471.1845703125</x><y>45127.7890625</y></points><points><x>15496.982421875</x><y>45142.53125</y></points><points><x>15516.6376953125</x><y>45157.26953125</y></points><points><x>15527.6943359375</x><y>45175.08203125</y></points><points><x>15543.6640625</x><y>45184.91015625</y></points><points><x>15543.6640625</x><y>45184.91015625</y></points></segmentation></object><object><name>MET</name><difficult>0</difficult><truncated>0</truncated><info>[{"confidence": "0"}, {"action": "CREATE", "cat": "MET", "time": "2020-07-23 14:39;19", "who": "admin", "typeOfanno": "PersonManul"}]</info><confidence>0</confidence><bndbox><xmin>24918.6015625</xmin><ymin>50380.703125</ymin><xmax>25067.67578125</xmax><ymax>50468.81640625</ymax></bndbox><segmentation><points><x>25056.869140625</x><y>50402.58984375</y></points><points><x>25040.244140625</x><y>50420.6015625</y></points><points><x>25009.486328125</x><y>50437.2265625</y></points><points><x>24998.40234375</x><y>50438.3359375</y></points><points><x>24983.1640625</x><y>50451.63671875</y></points><points><x>24966.537109375</x><y>50464.10546875</y></points><points><x>24954.623046875</x><y>50468.81640625</y></points><points><x>24936.888671875</x><y>50465.21484375</y></points><points><x>24927.46875</x><y>50455.79296875</y></points><points><x>24924.419921875</x><y>50440.55078125</y></points><points><x>24919.43359375</x><y>50422.265625</y></points><points><x>24919.43359375</x><y>50422.265625</y></points><points><x>24918.6015625</x><y>50420.046875</y></points><points><x>24920.818359375</x><y>50409.796875</y></points><points><x>24920.818359375</x><y>50409.796875</y></points><points><x>24941.044921875</x><y>50404.53125</y></points><points><x>24958.779296875</x><y>50392.6171875</y></points><points><x>24987.04296875</x><y>50392.0625</y></points><points><x>25015.859375</x><y>50398.43359375</y></points><points><x>25038.02734375</x><y>50389.29296875</y></points><points><x>25054.65234375</x><y>50380.703125</y></points><points><x>25067.67578125</x><y>50398.15625</y></points><points><x>25067.67578125</x><y>50398.15625</y></points></segmentation></object><object><name>HSIL</name><difficult>0</difficult><truncated>0</truncated><info>[{"confidence": "0"}, {"action": "CREATE", "cat": "HSIL", "time": "2020-07-23 14:39;19", "who": "admin", "typeOfanno": "PersonManul"}]</info><confidence>0</confidence><bndbox><xmin>18550.529296875</xmin><ymin>12439.83203125</ymin><xmax>18729.8046875</xmax><ymax>12563.4130859375</ymax></bndbox><segmentation><points><x>18553.576171875</x><y>12479.732421875</y></points><points><x>18555.79296875</x><y>12500.791015625</y></points><points><x>18561.888671875</x><y>12517.1396484375</y></points><points><x>18586.2734375</x><y>12532.93359375</y></points><points><x>18624.51171875</x><y>12555.6552734375</y></points><points><x>18662.75</x><y>12563.4130859375</y></points><points><x>18662.75</x><y>12563.4130859375</y></points><points><x>18681.591796875</x><y>12556.208984375</y></points><points><x>18697.6640625</x><y>12559.5341796875</y></points><points><x>18711.794921875</x><y>12555.3779296875</y></points><points><x>18716.783203125</x><y>12539.583984375</y></points><points><x>18723.986328125</x><y>12526.837890625</y></points><points><x>18729.8046875</x><y>12508.5498046875</y></points><points><x>18726.48046875</x><y>12479.732421875</y></points><points><x>18722.87890625</x><y>12463.6611328125</y></points><points><x>18709.578125</x><y>12453.6865234375</y></points><points><x>18699.326171875</x><y>12463.107421875</y></points><points><x>18699.048828125</x><y>12463.107421875</y></points><points><x>18697.6640625</x><y>12464.4921875</y></points><points><x>18688.51953125</x><y>12471.142578125</y></points><points><x>18679.09765625</x><y>12470.3115234375</y></points><points><x>18664.966796875</x><y>12466.4326171875</y></points><points><x>18639.751953125</x><y>12450.361328125</y></points><points><x>18606.224609375</x><y>12439.83203125</y></points><points><x>18601.791015625</x><y>12444.5419921875</y></points><points><x>18582.39453125</x><y>12445.927734375</y></points><points><x>18575.189453125</x><y>12446.7587890625</y></points><points><x>18561.888671875</x><y>12453.962890625</y></points><points><x>18556.90234375</x><y>12457.8427734375</y></points><points><x>18550.529296875</x><y>12469.203125</y></points><points><x>18550.529296875</x><y>12469.203125</y></points></segmentation></object><object><name>NONE</name><difficult>0</difficult><truncated>0</truncated><info>[{"confidence": "0"}, {"action": "CREATE", "cat": "NONE", "time": "2020-07-23 14:39;19", "who": "admin", "typeOfanno": "PersonManul"}]</info><confidence>0</confidence><bndbox><xmin>30006.978515625</xmin><ymin>37820.85546875</ymin><xmax>30157.16015625</xmax><ymax>37903.98046875</ymax></bndbox><segmentation><points><x>30019.724609375</x><y>37903.98046875</y></points><points><x>30063.50390625</x><y>37903.4296875</y></points><points><x>30087.056640625</x><y>37892.06640625</y></points><points><x>30113.935546875</x><y>37891.51171875</y></points><points><x>30132.5</x><y>37884.86328125</y></points><points><x>30146.908203125</x><y>37851.3359375</y></points><points><x>30157.16015625</x><y>37826.3984375</y></points><points><x>30151.064453125</x><y>37821.41015625</y></points><points><x>30135.271484375</x><y>37820.85546875</y></points><points><x>30123.35546875</x><y>37829.4453125</y></points><points><x>30108.947265625</x><y>37845.79296875</y></points><points><x>30098.6953125</x><y>37857.70703125</y></points><points><x>30090.10546875</x><y>37853.2734375</y></points><points><x>30063.50390625</x><y>37851.890625</y></points><points><x>30048.818359375</x><y>37852.72265625</y></points><points><x>30048.818359375</x><y>37852.72265625</y></points><points><x>30046.87890625</x><y>37853.55078125</y></points><points><x>30027.205078125</x><y>37859.37109375</y></points><points><x>30020.556640625</x><y>37870.17578125</y></points><points><x>30012.51953125</x><y>37881.26171875</y></points><points><x>30007.810546875</x><y>37889.296875</y></points><points><x>30006.978515625</x><y>37895.9453125</y></points><points><x>30006.978515625</x><y>37896.22265625</y></points></segmentation></object><object><name>HSIL</name><difficult>0</difficult><truncated>0</truncated><info>[{"confidence": "0"}, {"action": "CREATE", "cat": "HSIL", "time": "2020-07-23 14:39;19", "who": "admin", "typeOfanno": "PersonManul"}]</info><confidence>0</confidence><bndbox><xmin>12821.7880859375</xmin><ymin>36205.1484375</ymin><xmax>12913.5048828125</xmax><ymax>36273.5859375</ymax></bndbox><segmentation><points><x>12877.2060546875</x><y>36273.5859375</y></points><points><x>12895.7705078125</x><y>36272.7578125</y></points><points><x>12913.5048828125</x><y>36270.5390625</y></points><points><x>12905.74609375</x><y>36247.54296875</y></points><points><x>12888.56640625</x><y>36231.74609375</y></points><points><x>12860.7841796875</x><y>36232.41796875</y></points><points><x>12838.9677734375</x><y>36224.265625</y></points><points><x>12837.3046875</x><y>36211.2421875</y></points><points><x>12825.3896484375</x><y>36205.1484375</y></points><points><x>12821.7880859375</x><y>36214.56640625</y></points><points><x>12821.7880859375</x><y>36214.56640625</y></points><points><x>12821.7880859375</x><y>36225.375</y></points><points><x>12825.11328125</x><y>36236.1796875</y></points><points><x>12829.8232421875</x><y>36235.625</y></points><points><x>12840.076171875</x><y>36252.52734375</y></points><points><x>12851.4365234375</x><y>36268.6015625</y></points><points><x>12868.6162109375</x><y>36273.03515625</y></points><points><x>12868.6162109375</x><y>36272.7578125</y></points></segmentation></object><object><name>NONE</name><difficult>0</difficult><truncated>0</truncated><info>[{"confidence": "0"}, {"action": "CREATE", "cat": "NONE", "time": "2020-07-23 14:39;19", "who": "admin", "typeOfanno": "PersonManul"}]</info><confidence>0</confidence><bndbox><xmin>2276.376953125</xmin><ymin>29774.451171875</ymin><xmax>2348.420166015625</xmax><ymax>29894.70703125</ymax></bndbox><segmentation><points><x>2295.773193359375</x><y>29894.70703125</y></points><points><x>2315.7236328125</x><y>29864.78125</y></points><points><x>2327.638427734375</x><y>29830.146484375</y></points><points><x>2337.059326171875</x><y>29820.724609375</y></points><points><x>2347.03466796875</x><y>29811.580078125</y></points><points><x>2348.420166015625</x><y>29795.232421875</y></points><points><x>2332.07177734375</x><y>29788.859375</y></points><points><x>2319.602783203125</x><y>29780.546875</y></points><points><x>2319.602783203125</x><y>29780.546875</y></points><points><x>2295.218994140625</x><y>29774.451171875</y></points><points><x>2282.19580078125</x><y>29801.8828125</y></points><points><x>2279.147705078125</x><y>29832.916015625</y></points><points><x>2276.376953125</x><y>29866.998046875</y></points><points><x>2278.87060546875</x><y>29890.55078125</y></points><points><x>2278.87060546875</x><y>29890.2734375</y></points></segmentation></object><object><name>HSIL</name><difficult>0</difficult><truncated>0</truncated><info>[{"confidence": "0"}, {"action": "CREATE", "cat": "HSIL", "time": "2020-07-23 14:39;19", "who": "admin", "typeOfanno": "PersonManul"}]</info><confidence>0</confidence><bndbox><xmin>6656.6982421875</xmin><ymin>28785.923828125</ymin><xmax>6851.4208984375</xmax><ymax>28936.091796875</ymax></bndbox><segmentation><points><x>6734.669921875</x><y>28858.119140625</y></points><points><x>6722.70556640625</x><y>28872.146484375</y></points><points><x>6714.8671875</x><y>28881.634765625</y></points><points><x>6700.8408203125</x><y>28881.634765625</y></points><points><x>6666.59912109375</x><y>28864.720703125</y></points><points><x>6656.6982421875</x><y>28841.205078125</y></points><points><x>6660.82373046875</x><y>28820.166015625</y></points><points><x>6672.375</x><y>28805.314453125</y></points><points><x>6689.7021484375</x><y>28800.36328125</y></points><points><x>6712.39208984375</x><y>28802.837890625</y></points><points><x>6724.35595703125</x><y>28807.7890625</y></points><points><x>6733.43212890625</x><y>28803.6640625</y></points><points><x>6756.53466796875</x><y>28796.23828125</y></points><points><x>6782.11279296875</x><y>28785.923828125</y></points><points><x>6784.17529296875</x><y>28801.1875</y></points><points><x>6796.5517578125</x><y>28806.138671875</y></points><points><x>6807.69091796875</x><y>28799.125</y></points><points><x>6819.65478515625</x><y>28802.42578125</y></points><points><x>6839.04443359375</x><y>28809.8515625</y></points><points><x>6847.29541015625</x><y>28826.765625</y></points><points><x>6847.29541015625</x><y>28826.765625</y></points><points><x>6847.29541015625</x><y>28829.2421875</y></points><points><x>6847.7080078125</x><y>28839.5546875</y></points><points><x>6851.00830078125</x><y>28854.40625</y></points><points><x>6851.4208984375</x><y>28871.734375</y></points><points><x>6839.86962890625</x><y>28882.4609375</y></points><points><x>6830.380859375</x><y>28883.697265625</y></points><points><x>6832.03125</x><y>28903.087890625</y></points><points><x>6826.66796875</x><y>28921.65234375</y></points><points><x>6806.453125</x><y>28936.091796875</y></points><points><x>6806.453125</x><y>28936.091796875</y></points><points><x>6788.30078125</x><y>28931.966796875</y></points><points><x>6770.14892578125</x><y>28924.953125</y></points><points><x>6765.1982421875</x><y>28905.5625</y></points><points><x>6765.61083984375</x><y>28905.5625</y></points><points><x>6766.8486328125</x><y>28904.326171875</y></points><points><x>6771.38671875</x><y>28873.796875</y></points><points><x>6779.6376953125</x><y>28864.30859375</y></points><points><x>6793.25146484375</x><y>28858.119140625</y></points><points><x>6759.4228515625</x><y>28858.9453125</y></points><points><x>6747.87109375</x><y>28847.392578125</y></points><points><x>6742.095703125</x><y>28832.955078125</y></points><points><x>6742.095703125</x><y>28853.58203125</y></points><points><x>6742.095703125</x><y>28853.58203125</y></points></segmentation></object><object><name>NONE</name><difficult>0</difficult><truncated>0</truncated><info>[{"confidence": "0"}, {"action": "CREATE", "cat": "NONE", "time": "2020-07-23 14:39;19", "who": "admin", "typeOfanno": "PersonManul"}]</info><confidence>0</confidence><bndbox><xmin>32974.94140625</xmin><ymin>41740.11328125</ymin><xmax>33037.69140625</xmax><ymax>41796.61328125</ymax></bndbox><segmentation><points><x>32975.19140625</x><y>41765.36328125</y></points><points><x>32976.06640625</x><y>41770.86328125</y></points><points><x>32981.81640625</x><y>41779.48828125</y></points><points><x>32992.56640625</x><y>41790.23828125</y></points><points><x>32998.81640625</x><y>41796.61328125</y></points><points><x>33008.31640625</x><y>41795.73828125</y></points><points><x>33013.31640625</x><y>41788.86328125</y></points><points><x>33019.06640625</x><y>41781.23828125</y></points><points><x>33024.56640625</x><y>41783.86328125</y></points><points><x>33031.69140625</x><y>41779.23828125</y></points><points><x>33031.56640625</x><y>41758.11328125</y></points><points><x>33037.69140625</x><y>41740.11328125</y></points><points><x>33024.81640625</x><y>41746.86328125</y></points><points><x>33017.19140625</x><y>41751.36328125</y></points><points><x>33007.31640625</x><y>41750.73828125</y></points><points><x>33004.31640625</x><y>41747.36328125</y></points><points><x>32998.81640625</x><y>41746.86328125</y></points><points><x>32995.19140625</x><y>41751.61328125</y></points><points><x>32985.44140625</x><y>41753.86328125</y></points><points><x>32977.56640625</x><y>41753.86328125</y></points><points><x>32974.94140625</x><y>41757.86328125</y></points><points><x>32974.94140625</x><y>41757.86328125</y></points></segmentation></object><object><name>HSIL</name><difficult>0</difficult><truncated>0</truncated><info>[{"confidence": "0"}, {"action": "CREATE", "cat": "HSIL", "time": "2020-07-23 14:39;19", "who": "admin", "typeOfanno": "PersonManul"}]</info><confidence>0</confidence><bndbox><xmin>7216.0322265625</xmin><ymin>26980.693359375</ymin><xmax>7318.83251953125</xmax><ymax>27113.97265625</ymax></bndbox><segmentation><points><x>7318.83251953125</x><y>27102.61328125</y></points><points><x>7301.65283203125</x><y>27107.599609375</y></points><points><x>7288.90673828125</x><y>27106.4921875</y></points><points><x>7283.36474609375</x><y>27110.37109375</y></points><points><x>7270.341796875</x><y>27113.97265625</y></points><points><x>7248.17431640625</x><y>27110.37109375</y></points><points><x>7235.42822265625</x><y>27097.34765625</y></points><points><x>7222.1279296875</x><y>27070.193359375</y></points><points><x>7216.0322265625</x><y>27042.20703125</y></points><points><x>7217.140625</x><y>27030.015625</y></points><points><x>7226.00732421875</x><y>26997.041015625</y></points><points><x>7242.6328125</x><y>26980.693359375</y></points><points><x>7248.17431640625</x><y>27012.00390625</y></points><points><x>7267.57080078125</x><y>27037.7734375</y></points><points><x>7278.931640625</x><y>27058.279296875</y></points><points><x>7289.18359375</x><y>27067.14453125</y></points><points><x>7299.71337890625</x><y>27070.748046875</y></points><points><x>7308.302734375</x><y>27073.794921875</y></points><points><x>7315.22998046875</x><y>27081.27734375</y></points><points><x>7315.22998046875</x><y>27081.27734375</y></points></segmentation></object><object><name>MET</name><difficult>0</difficult><truncated>0</truncated><info>[{"confidence": "0"}, {"action": "CREATE", "cat": "MET", "time": "2020-07-23 14:39;19", "who": "admin", "typeOfanno": "PersonManul"}]</info><confidence>0</confidence><bndbox><xmin>18011.296875</xmin><ymin>18379.21484375</ymin><xmax>18186.62890625</xmax><ymax>18510.40625</ymax></bndbox><segmentation><points><x>18054.61328125</x><y>18431.197265625</y></points><points><x>18050.48828125</x><y>18439.859375</y></points><points><x>18041.412109375</x><y>18445.22265625</y></points><points><x>18034.810546875</x><y>18451.412109375</y></points><points><x>18030.685546875</x><y>18461.3125</y></points><points><x>18023.671875</x><y>18465.4375</y></points><points><x>18015.833984375</x><y>18471.626953125</y></points><points><x>18011.296875</x><y>18482.353515625</y></points><points><x>18026.1484375</x><y>18492.25390625</y></points><points><x>18037.287109375</x><y>18498.85546875</y></points><points><x>18050.48828125</x><y>18502.154296875</y></points><points><x>18066.990234375</x><y>18493.4921875</y></points><points><x>18077.716796875</x><y>18490.603515625</y></points><points><x>18078.12890625</x><y>18490.603515625</y></points><points><x>18095.04296875</x><y>18487.716796875</y></points><points><x>18112.37109375</x><y>18481.939453125</y></points><points><x>18123.509765625</x><y>18472.86328125</y></points><points><x>18130.5234375</x><y>18472.451171875</y></points><points><x>18142.07421875</x><y>18479.876953125</y></points><points><x>18149.5</x><y>18493.904296875</y></points><points><x>18151.150390625</x><y>18501.7421875</y></points><points><x>18168.4765625</x><y>18505.455078125</y></points><points><x>18181.265625</x><y>18510.40625</y></points><points><x>18186.62890625</x><y>18504.630859375</y></points><points><x>18182.091796875</x><y>18485.240234375</y></points><points><x>18182.50390625</x><y>18468.326171875</y></points><points><x>18161.876953125</x><y>18451.82421875</y></points><points><x>18159.814453125</x><y>18441.09765625</y></points><points><x>18146.19921875</x><y>18426.24609375</y></points><points><x>18140.423828125</x><y>18412.21875</y></points><points><x>18136.7109375</x><y>18394.892578125</y></points><points><x>18122.271484375</x><y>18391.1796875</y></points><points><x>18092.98046875</x><y>18384.166015625</y></points><points><x>18071.94140625</x><y>18379.62890625</y></points><points><x>18035.63671875</x><y>18379.21484375</y></points><points><x>18045.125</x><y>18396.955078125</y></points><points><x>18041.412109375</x><y>18404.380859375</y></points><points><x>18037.287109375</x><y>18419.64453125</y></points><points><x>18037.287109375</x><y>18429.546875</y></points><points><x>18037.287109375</x><y>18429.546875</y></points></segmentation></object><object><name>HSIL</name><difficult>0</difficult><truncated>0</truncated><info>[{"confidence": "0"}, {"action": "CREATE", "cat": "HSIL", "time": "2020-07-23 14:39;19", "who": "admin", "typeOfanno": "PersonManul"}]</info><confidence>0</confidence><bndbox><xmin>7436.16455078125</xmin><ymin>33553.140625</ymin><xmax>7587.2646484375</xmax><ymax>33717.75390625</ymax></bndbox><segmentation><points><x>7574.97998046875</x><y>33653.875</y></points><points><x>7582.35107421875</x><y>33666.16015625</y></points><points><x>7584.8076171875</x><y>33677.828125</y></points><points><x>7582.35107421875</x><y>33693.1875</y></points><points><x>7576.20849609375</x><y>33701.171875</y></points><points><x>7562.69580078125</x><y>33703.62890625</y></points><points><x>7559.01025390625</x><y>33698.71484375</y></points><points><x>7554.09619140625</x><y>33705.46875</y></points><points><x>7547.9541015625</x><y>33715.296875</y></points><points><x>7538.74072265625</x><y>33717.75390625</y></points><points><x>7528.298828125</x><y>33708.54296875</y></points><points><x>7512.32861328125</x><y>33707.3125</y></points><points><x>7497.58740234375</x><y>33709.15625</y></points><points><x>7474.86083984375</x><y>33717.75390625</y></points><points><x>7458.27685546875</x><y>33706.69921875</y></points><points><x>7468.71875</x><y>33696.87109375</y></points><points><x>7457.04833984375</x><y>33684.5859375</y></points><points><x>7447.220703125</x><y>33664.31640625</y></points><points><x>7447.220703125</x><y>33648.9609375</y></points><points><x>7438.62158203125</x><y>33645.27734375</y></points><points><x>7436.16455078125</x><y>33634.21875</y></points><points><x>7438.00732421875</x><y>33622.55078125</y></points><points><x>7438.62158203125</x><y>33613.3359375</y></points><points><x>7450.90625</x><y>33607.80859375</y></points><points><x>7468.1044921875</x><y>33615.1796875</y></points><points><x>7473.01806640625</x><y>33599.20703125</y></points><points><x>7460.73388671875</x><y>33585.6953125</y></points><points><x>7464.4189453125</x><y>33573.41015625</y></points><points><x>7485.9169921875</x><y>33564.8125</y></points><points><x>7501.27294921875</x><y>33553.140625</y></points><points><x>7522.7705078125</x><y>33564.8125</y></points><points><x>7540.58349609375</x><y>33561.125</y></points><points><x>7571.294921875</x><y>33569.7265625</y></points><points><x>7579.27978515625</x><y>33578.9375</y></points><points><x>7582.96533203125</x><y>33591.22265625</y></points><points><x>7582.96533203125</x><y>33612.72265625</y></points><points><x>7584.193359375</x><y>33628.69140625</y></points><points><x>7587.2646484375</x><y>33636.0625</y></points><points><x>7587.2646484375</x><y>33646.50390625</y></points><points><x>7587.2646484375</x><y>33647.1171875</y></points></segmentation></object><object><name>ASC_H</name><difficult>0</difficult><truncated>0</truncated><info>[{"confidence": "0"}, {"action": "CREATE", "cat": "ASC_H", "time": "2020-07-23 14:39;19", "who": "admin", "typeOfanno": "PersonManul"}]</info><confidence>0</confidence><bndbox><xmin>7693.56591796875</xmin><ymin>26382.837890625</ymin><xmax>7828.69580078125</xmax><ymax>26575.70703125</ymax></bndbox><segmentation><points><x>7746.38916015625</x><y>26545.609375</y></points><points><x>7749.46044921875</x><y>26554.822265625</y></points><points><x>7740.2470703125</x><y>26570.79296875</y></points><points><x>7718.134765625</x><y>26575.70703125</y></points><points><x>7702.779296875</x><y>26565.87890625</y></points><points><x>7693.56591796875</x><y>26546.837890625</y></points><points><x>7694.18017578125</x><y>26526.568359375</y></points><points><x>7705.85009765625</x><y>26506.298828125</y></points><points><x>7714.44970703125</x><y>26484.80078125</y></points><points><x>7732.26220703125</x><y>26471.287109375</y></points><points><x>7750.07470703125</x><y>26463.302734375</y></points><points><x>7739.0185546875</x><y>26441.189453125</y></points><points><x>7730.41943359375</x><y>26439.9609375</y></points><points><x>7714.44970703125</x><y>26436.27734375</y></points><points><x>7716.2919921875</x><y>26425.220703125</y></points><points><x>7724.8916015625</x><y>26411.70703125</y></points><points><x>7750.07470703125</x><y>26396.3515625</y></points><points><x>7775.25830078125</x><y>26389.595703125</y></points><points><x>7780.7861328125</x><y>26384.06640625</y></points><points><x>7797.3701171875</x><y>26382.837890625</y></points><points><x>7809.65478515625</x><y>26395.123046875</y></points><points><x>7828.69580078125</x><y>26402.494140625</y></points><points><x>7828.69580078125</x><y>26417.236328125</y></points><points><x>7828.69580078125</x><y>26417.236328125</y></points><points><x>7827.46728515625</x><y>26419.078125</y></points><points><x>7826.85302734375</x><y>26419.69140625</y></points><points><x>7820.0966796875</x><y>26432.591796875</y></points><points><x>7820.0966796875</x><y>26432.591796875</y></points><points><x>7820.0966796875</x><y>26435.048828125</y></points><points><x>7812.72607421875</x><y>26456.546875</y></points><points><x>7801.0556640625</x><y>26467.6015625</y></points><points><x>7788.77099609375</x><y>26481.728515625</y></points><points><x>7787.54248046875</x><y>26495.2421875</y></points><points><x>7793.68505859375</x><y>26508.140625</y></points><points><x>7793.68505859375</x><y>26522.267578125</y></points><points><x>7788.15673828125</x><y>26532.7109375</y></points><points><x>7772.18701171875</x><y>26538.23828125</y></points><points><x>7758.0595703125</x><y>26541.30859375</y></points><points><x>7758.0595703125</x><y>26541.30859375</y></points></segmentation></object><object><name>HSIL</name><difficult>0</difficult><truncated>0</truncated><info>[{"confidence": "0"}, {"action": "CREATE", "cat": "HSIL", "time": "2020-07-23 14:39;19", "who": "admin", "typeOfanno": "PersonManul"}]</info><confidence>0</confidence><bndbox><xmin>5969.52880859375</xmin><ymin>39084.61328125</ymin><xmax>6183.2802734375</xmax><ymax>39181.046875</ymax></bndbox><segmentation><points><x>6051.83544921875</x><y>39168.1484375</y></points><points><x>6039.55078125</x><y>39177.359375</y></points><points><x>6017.43896484375</x><y>39177.9765625</y></points><points><x>6007.611328125</x><y>39154.6328125</y></points><points><x>5992.25537109375</x><y>39134.36328125</y></points><points><x>5992.25537109375</x><y>39134.36328125</y></points><points><x>5969.52880859375</x><y>39125.765625</y></points><points><x>5996.55517578125</x><y>39092.59765625</y></points><points><x>6032.18017578125</x><y>39090.75390625</y></points><points><x>6054.29248046875</x><y>39084.61328125</y></points><points><x>6100.359375</x><y>39090.75390625</y></points><points><x>6129.8427734375</x><y>39094.44140625</y></points><points><x>6148.8837890625</x><y>39099.3515625</y></points><points><x>6164.2392578125</x><y>39096.89453125</y></points><points><x>6170.99609375</x><y>39108.56640625</y></points><points><x>6177.13818359375</x><y>39115.9375</y></points><points><x>6183.2802734375</x><y>39124.53515625</y></points><points><x>6177.13818359375</x><y>39136.20703125</y></points><points><x>6177.13818359375</x><y>39148.4921875</y></points><points><x>6177.13818359375</x><y>39148.4921875</y></points><points><x>6166.08203125</x><y>39155.25</y></points><points><x>6158.09716796875</x><y>39162.6171875</y></points><points><x>6146.4267578125</x><y>39169.98828125</y></points><points><x>6119.40087890625</x><y>39180.4296875</y></points><points><x>6104.044921875</x><y>39181.046875</y></points><points><x>6104.044921875</x><y>39181.046875</y></points></segmentation></object><object><name>NONE</name><difficult>0</difficult><truncated>0</truncated><info>[{"confidence": "0"}, {"action": "CREATE", "cat": "NONE", "time": "2020-07-23 14:39;19", "who": "admin", "typeOfanno": "PersonManul"}]</info><confidence>0</confidence><bndbox><xmin>6222.5908203125</xmin><ymin>39195.171875</ymin><xmax>6328.23828125</xmax><ymax>39267.65234375</ymax></bndbox><segmentation><points><x>6310.42578125</x><y>39235.09765625</y></points><points><x>6301.82666015625</x><y>39247.3828125</y></points><points><x>6290.7705078125</x><y>39259.0546875</y></points><points><x>6273.57177734375</x><y>39263.96484375</y></points><points><x>6263.1298828125</x><y>39262.125</y></points><points><x>6245.3173828125</x><y>39263.96484375</y></points><points><x>6229.9619140625</x><y>39267.65234375</y></points><points><x>6228.7333984375</x><y>39259.66796875</y></points><points><x>6234.87548828125</x><y>39251.68359375</y></points><points><x>6222.5908203125</x><y>39236.328125</y></points><points><x>6237.94677734375</x><y>39219.12890625</y></points><points><x>6255.75927734375</x><y>39204.38671875</y></points><points><x>6276.64306640625</x><y>39195.171875</y></points><points><x>6309.197265625</x><y>39197.62890625</y></points><points><x>6312.2685546875</x><y>39205.0</y></points><points><x>6319.63916015625</x><y>39209.9140625</y></points><points><x>6328.23828125</x><y>39216.671875</y></points><points><x>6319.63916015625</x><y>39230.796875</y></points><points><x>6319.02490234375</x><y>39230.796875</y></points></segmentation></object><object><name>NONE</name><difficult>0</difficult><truncated>0</truncated><info>[{"confidence": "0"}, {"action": "CREATE", "cat": "NONE", "time": "2020-07-23 14:39;19", "who": "admin", "typeOfanno": "PersonManul"}]</info><confidence>0</confidence><bndbox><xmin>14788.6865234375</xmin><ymin>14268.1181640625</ymin><xmax>14824.1533203125</xmax><ymax>14338.7763671875</ymax></bndbox><segmentation><points><x>14796.4443359375</x><y>14338.7763671875</y></points><points><x>14814.455078125</x><y>14333.7880859375</y></points><points><x>14824.1533203125</x><y>14315.2236328125</y></points><points><x>14822.7685546875</x><y>14303.86328125</y></points><points><x>14822.7685546875</x><y>14289.1767578125</y></points><points><x>14820.828125</x><y>14268.1181640625</y></points><points><x>14802.541015625</x><y>14295.8271484375</y></points><points><x>14794.5048828125</x><y>14307.1875</y></points><points><x>14788.6865234375</x><y>14318.826171875</y></points><points><x>14792.01171875</x><y>14326.583984375</y></points><points><x>14789.794921875</x><y>14337.11328125</y></points><points><x>14789.794921875</x><y>14337.11328125</y></points></segmentation></object><object><name>NONE</name><difficult>0</difficult><truncated>0</truncated><info>[{"confidence": "0"}, {"action": "CREATE", "cat": "NONE", "time": "2020-07-23 14:39;19", "who": "admin", "typeOfanno": "PersonManul"}]</info><confidence>0</confidence><bndbox><xmin>15377.9833984375</xmin><ymin>49663.0</ymin><xmax>15452.5205078125</xmax><ymax>49734.765625</ymax></bndbox><segmentation><points><x>15377.9833984375</x><y>49676.296875</y></points><points><x>15391.2841796875</x><y>49684.3359375</y></points><points><x>15402.3671875</x><y>49699.57421875</y></points><points><x>15408.1865234375</x><y>49708.99609375</y></points><points><x>15421.763671875</x><y>49721.46484375</y></points><points><x>15431.7392578125</x><y>49730.0546875</y></points><points><x>15436.171875</x><y>49734.765625</y></points><points><x>15443.9306640625</x><y>49725.62109375</y></points><points><x>15449.47265625</x><y>49720.6328125</y></points><points><x>15452.5205078125</x><y>49708.44140625</y></points><points><x>15441.4375</x><y>49701.7890625</y></points><points><x>15440.8828125</x><y>49692.6484375</y></points><points><x>15433.6787109375</x><y>49687.9375</y></points><points><x>15414.5595703125</x><y>49680.1796875</y></points><points><x>15403.4755859375</x><y>49675.46875</y></points><points><x>15395.994140625</x><y>49673.25</y></points><points><x>15392.6689453125</x><y>49669.6484375</y></points><points><x>15394.0546875</x><y>49663.0</y></points><points><x>15384.9111328125</x><y>49663.27734375</y></points><points><x>15379.091796875</x><y>49672.6953125</y></points><points><x>15379.091796875</x><y>49672.6953125</y></points></segmentation></object><object><name>NONE</name><difficult>0</difficult><truncated>0</truncated><info>[{"confidence": "0"}, {"action": "CREATE", "cat": "NONE", "time": "2020-07-23 14:39;19", "who": "admin", "typeOfanno": "PersonManul"}]</info><confidence>0</confidence><bndbox><xmin>37027.21484375</xmin><ymin>38857.5625</ymin><xmax>37080.13671875</xmax><ymax>38967.84375</ymax></bndbox><segmentation><points><x>37047.99609375</x><y>38958.69921875</y></points><points><x>37033.03125</x><y>38942.90625</y></points><points><x>37027.21484375</x><y>38928.21875</y></points><points><x>37031.37109375</x><y>38910.76171875</y></points><points><x>37043.83984375</x><y>38891.08984375</y></points><points><x>37054.64453125</x><y>38877.51171875</y></points><points><x>37068.77734375</x><y>38874.1875</y></points><points><x>37070.16015625</x><y>38861.1640625</y></points><points><x>37077.3671875</x><y>38857.5625</y></points><points><x>37080.13671875</x><y>38881.9453125</y></points><points><x>37074.3203125</x><y>38903.8359375</y></points><points><x>37078.4765625</x><y>38919.90625</y></points><points><x>37075.703125</x><y>38938.47265625</y></points><points><x>37067.9453125</x><y>38955.65234375</y></points><points><x>37062.95703125</x><y>38962.578125</y></points><points><x>37054.64453125</x><y>38967.84375</y></points><points><x>37054.64453125</x><y>38967.84375</y></points></segmentation></object><object><name>ASC_H</name><difficult>0</difficult><truncated>0</truncated><info>[{"confidence": "0"}, {"action": "CREATE", "cat": "ASC_H", "time": "2020-07-23 14:39;19", "who": "admin", "typeOfanno": "PersonManul"}]</info><confidence>0</confidence><bndbox><xmin>5717.8447265625</xmin><ymin>37474.625</ymin><xmax>5782.40625</xmax><ymax>37528.37890625</ymax></bndbox><segmentation><points><x>5728.92822265625</x><y>37487.6484375</y></points><points><x>5721.44677734375</x><y>37494.01953125</y></points><points><x>5717.8447265625</x><y>37499.83984375</y></points><points><x>5728.65087890625</x><y>37510.921875</y></points><points><x>5753.03515625</x><y>37524.77734375</y></points><points><x>5768.8291015625</x><y>37528.37890625</y></points><points><x>5778.52734375</x><y>37522.8359375</y></points><points><x>5778.25</x><y>37512.5859375</y></points><points><x>5776.033203125</x><y>37506.765625</y></points><points><x>5782.40625</x><y>37503.99609375</y></points><points><x>5768.5517578125</x><y>37493.7421875</y></points><points><x>5737.794921875</x><y>37481.55078125</y></points><points><x>5725.048828125</x><y>37474.625</y></points><points><x>5724.77197265625</x><y>37474.625</y></points></segmentation></object><object><name>HSIL</name><difficult>0</difficult><truncated>0</truncated><info>[{"confidence": "0"}, {"action": "CREATE", "cat": "HSIL", "time": "2020-07-23 14:39;19", "who": "admin", "typeOfanno": "PersonManul"}]</info><confidence>0</confidence><bndbox><xmin>16381.3564453125</xmin><ymin>36022.44140625</ymin><xmax>16573.19140625</xmax><ymax>36162.7109375</ymax></bndbox><segmentation><points><x>16500.583984375</x><y>36131.76953125</y></points><points><x>16497.6953125</x><y>36149.5078125</y></points><points><x>16503.470703125</x><y>36162.7109375</y></points><points><x>16530.287109375</x><y>36158.171875</y></points><points><x>16547.201171875</x><y>36137.95703125</y></points><points><x>16555.0390625</x><y>36102.890625</y></points><points><x>16561.640625</x><y>36082.26171875</y></points><points><x>16570.3046875</x><y>36059.984375</y></points><points><x>16573.19140625</x><y>36022.44140625</y></points><points><x>16520.384765625</x><y>36070.7109375</y></points><points><x>16469.228515625</x><y>36072.7734375</y></points><points><x>16418.07421875</x><y>36064.93359375</y></points><points><x>16428.798828125</x><y>36106.6015625</y></points><points><x>16463.8671875</x><y>36116.50390625</y></points><points><x>16418.486328125</x><y>36123.515625</y></points><points><x>16386.71875</x><y>36118.15234375</y></points><points><x>16381.3564453125</x><y>36131.35546875</y></points><points><x>16402.80859375</x><y>36150.33203125</y></points><points><x>16420.13671875</x><y>36160.64453125</y></points><points><x>16448.6015625</x><y>36152.39453125</y></points><points><x>16479.54296875</x><y>36143.3203125</y></points><points><x>16486.96875</x><y>36138.78125</y></points><points><x>16487.380859375</x><y>36138.78125</y></points></segmentation></object><object><name>HSIL</name><difficult>0</difficult><truncated>0</truncated><info>[{"confidence": "0"}, {"action": "CREATE", "cat": "HSIL", "time": "2020-07-23 14:39;19", "who": "admin", "typeOfanno": "PersonManul"}]</info><confidence>0</confidence><bndbox><xmin>7315.06591796875</xmin><ymin>28156.732421875</ymin><xmax>7447.5146484375</xmax><ymax>28293.890625</ymax></bndbox><segmentation><points><x>7447.5146484375</x><y>28247.89453125</y></points><points><x>7429.50390625</x><y>28216.58203125</y></points><points><x>7412.04736328125</x><y>28192.75390625</y></points><points><x>7407.06005859375</x><y>28167.814453125</y></points><points><x>7380.18212890625</x><y>28156.732421875</y></points><points><x>7354.68994140625</x><y>28165.875</y></points><points><x>7346.654296875</x><y>28173.080078125</y></points><points><x>7347.7626953125</x><y>28181.392578125</y></points><points><x>7325.318359375</x><y>28175.57421875</y></points><points><x>7315.06591796875</x><y>28176.126953125</y></points><points><x>7320.60791015625</x><y>28193.029296875</y></points><points><x>7325.87255859375</x><y>28205.775390625</y></points><points><x>7326.4267578125</x><y>28221.84765625</y></points><points><x>7331.96875</x><y>28231.822265625</y></points><points><x>7347.20849609375</x><y>28239.58203125</y></points><points><x>7349.14794921875</x><y>28248.447265625</y></points><points><x>7351.087890625</x><y>28258.9765625</y></points><points><x>7347.20849609375</x><y>28271.447265625</y></points><points><x>7354.966796875</x><y>28279.205078125</y></points><points><x>7370.20703125</x><y>28292.228515625</y></points><points><x>7397.08447265625</x><y>28293.890625</y></points><points><x>7404.2890625</x><y>28280.58984375</y></points><points><x>7413.43310546875</x><y>28267.56640625</y></points><points><x>7413.43310546875</x><y>28256.759765625</y></points><points><x>7422.57666015625</x><y>28256.759765625</y></points><points><x>7435.0458984375</x><y>28259.53125</y></points><points><x>7435.32275390625</x><y>28259.53125</y></points></segmentation></object><object><name>HSIL</name><difficult>0</difficult><truncated>0</truncated><info>[{"confidence": "0"}, {"action": "CREATE", "cat": "HSIL", "time": "2020-07-23 14:39;19", "who": "admin", "typeOfanno": "PersonManul"}]</info><confidence>0</confidence><bndbox><xmin>12342.8701171875</xmin><ymin>36638.67578125</ymin><xmax>12448.5166015625</xmax><ymax>36776.87890625</ymax></bndbox><segmentation><points><x>12433.775390625</x><y>36724.0546875</y></points><points><x>12448.5166015625</x><y>36735.72265625</y></points><points><x>12448.5166015625</x><y>36750.46484375</y></points><points><x>12445.4462890625</x><y>36765.20703125</y></points><points><x>12445.4462890625</x><y>36765.20703125</y></points><points><x>12437.4609375</x><y>36776.87890625</y></points><points><x>12423.333984375</x><y>36775.03515625</y></points><points><x>12415.3486328125</x><y>36770.12109375</y></points><points><x>12406.75</x><y>36752.921875</y></points><points><x>12393.8505859375</x><y>36753.53515625</y></points><points><x>12380.9521484375</x><y>36751.08203125</y></points><points><x>12369.8955078125</x><y>36755.9921875</y></points><points><x>12355.154296875</x><y>36732.65234375</y></points><points><x>12344.712890625</x><y>36712.99609375</y></points><points><x>12342.8701171875</x><y>36697.02734375</y></points><points><x>12352.0830078125</x><y>36689.04296875</y></points><points><x>12344.712890625</x><y>36681.05859375</y></points><points><x>12345.3271484375</x><y>36673.6875</y></points><points><x>12345.3271484375</x><y>36673.07421875</y></points><points><x>12361.9111328125</x><y>36670.6171875</y></points><points><x>12370.509765625</x><y>36657.71875</y></points><points><x>12375.423828125</x><y>36653.41796875</y></points><points><x>12393.236328125</x><y>36662.015625</y></points><points><x>12402.4501953125</x><y>36665.08984375</y></points><points><x>12405.521484375</x><y>36683.515625</y></points><points><x>12410.4345703125</x><y>36674.9140625</y></points><points><x>12414.734375</x><y>36650.9609375</y></points><points><x>12422.7197265625</x><y>36638.67578125</y></points><points><x>12427.6337890625</x><y>36666.31640625</y></points><points><x>12432.546875</x><y>36687.19921875</y></points><points><x>12439.3037109375</x><y>36711.76953125</y></points><points><x>12439.3037109375</x><y>36711.76953125</y></points></segmentation></object><object><name>HSIL</name><difficult>0</difficult><truncated>0</truncated><info>[{"confidence": "0"}, {"action": "CREATE", "cat": "HSIL", "time": "2020-07-23 14:39;19", "who": "admin", "typeOfanno": "PersonManul"}]</info><confidence>0</confidence><bndbox><xmin>28738.404296875</xmin><ymin>20210.80078125</ymin><xmax>29222.763671875</xmax><ymax>20618.447265625</ymax></bndbox><segmentation><points><x>28766.0546875</x><y>20239.34375</y></points><points><x>28763.37890625</x><y>20289.296875</y></points><points><x>28763.37890625</x><y>20289.296875</y></points><points><x>28754.458984375</x><y>20327.65234375</y></points><points><x>28744.6484375</x><y>20348.169921875</y></points><points><x>28742.86328125</x><y>20385.6328125</y></points><points><x>28738.404296875</x><y>20410.609375</y></points><points><x>28767.83984375</x><y>20404.365234375</y></points><points><x>28763.37890625</x><y>20428.44921875</y></points><points><x>28768.732421875</x><y>20444.505859375</y></points><points><x>28794.599609375</x><y>20425.7734375</y></points><points><x>28794.599609375</x><y>20445.3984375</y></points><points><x>28794.599609375</x><y>20475.7265625</y></points><points><x>28802.626953125</x><y>20504.26953125</y></points><points><x>28814.224609375</x><y>20543.51953125</y></points><points><x>28820.46875</x><y>20572.0625</y></points><points><x>28849.01171875</x><y>20579.19921875</y></points><points><x>28875.7734375</x><y>20610.419921875</y></points><points><x>28925.724609375</x><y>20618.447265625</y></points><points><x>28952.484375</x><y>20616.6640625</y></points><points><x>28958.728515625</x><y>20606.8515625</y></points><points><x>28961.404296875</x><y>20587.2265625</y></points><points><x>28990.841796875</x><y>20597.931640625</y></points><points><x>29034.548828125</x><y>20561.359375</y></points><points><x>29058.634765625</x><y>20572.955078125</y></points><points><x>29079.150390625</x><y>20579.19921875</y></points><points><x>29115.72265625</x><y>20564.03515625</y></points><points><x>29146.05078125</x><y>20546.1953125</y></points><points><x>29176.37890625</x><y>20506.0546875</y></points><points><x>29196.89453125</x><y>20465.021484375</y></points><points><x>29209.3828125</x><y>20438.26171875</y></points><points><x>29222.763671875</x><y>20401.689453125</y></points><points><x>29208.490234375</x><y>20381.173828125</y></points><points><x>29184.40625</x><y>20374.037109375</y></points><points><x>29158.5390625</x><y>20361.548828125</y></points><points><x>29132.669921875</x><y>20363.333984375</y></points><points><x>29131.779296875</x><y>20363.333984375</y></points><points><x>29104.126953125</x><y>20374.9296875</y></points><points><x>29096.09765625</x><y>20351.736328125</y></points><points><x>29090.74609375</x><y>20329.4375</y></points><points><x>29100.55859375</x><y>20303.568359375</y></points><points><x>29078.2578125</x><y>20300.892578125</y></points><points><x>29077.365234375</x><y>20300.892578125</y></points><points><x>29074.689453125</x><y>20300.892578125</y></points><points><x>29023.845703125</x><y>20292.865234375</y></points><points><x>29018.494140625</x><y>20267.888671875</y></points><points><x>29016.708984375</x><y>20235.775390625</y></points><points><x>28986.380859375</x><y>20231.31640625</y></points><points><x>28960.513671875</x><y>20236.66796875</y></points><points><x>28959.62109375</x><y>20236.66796875</y></points><points><x>28957.837890625</x><y>20236.66796875</y></points><points><x>28956.9453125</x><y>20236.66796875</y></points><points><x>28926.6171875</x><y>20237.560546875</y></points><points><x>28906.9921875</x><y>20233.9921875</y></points><points><x>28893.61328125</x><y>20212.583984375</y></points><points><x>28882.908203125</x><y>20210.80078125</y></points><points><x>28865.068359375</x><y>20218.828125</y></points><points><x>28845.443359375</x><y>20225.072265625</y></points><points><x>28816.900390625</x><y>20217.935546875</y></points><points><x>28786.572265625</x><y>20225.072265625</y></points><points><x>28786.572265625</x><y>20225.072265625</y></points></segmentation></object><object><name>HSIL</name><difficult>0</difficult><truncated>0</truncated><info>[{"confidence": "0"}, {"action": "CREATE", "cat": "HSIL", "time": "2020-07-23 14:39;19", "who": "admin", "typeOfanno": "PersonManul"}]</info><confidence>0</confidence><bndbox><xmin>5234.35546875</xmin><ymin>37124.6015625</ymin><xmax>5731.203125</xmax><ymax>37709.7578125</ymax></bndbox><segmentation><points><x>5305.7158203125</x><y>37643.75</y></points><points><x>5355.66845703125</x><y>37667.83203125</y></points><points><x>5374.400390625</x><y>37691.0234375</y></points><points><x>5435.94921875</x><y>37709.7578125</y></points><points><x>5476.9814453125</x><y>37678.53515625</y></points><points><x>5514.44580078125</x><y>37636.61328125</y></points><points><x>5519.7978515625</x><y>37616.09765625</y></points><points><x>5548.341796875</x><y>37625.91015625</y></points><points><x>5577.7783203125</x><y>37616.09765625</y></points><points><x>5648.24658203125</x><y>37584.875</y></points><points><x>5686.60302734375</x><y>37555.44140625</y></points><points><x>5709.794921875</x><y>37528.6796875</y></points><points><x>5710.68701171875</x><y>37493.890625</y></points><points><x>5731.203125</x><y>37474.26953125</y></points><points><x>5728.52734375</x><y>37433.234375</y></points><points><x>5714.2548828125</x><y>37429.66796875</y></points><points><x>5699.98291015625</x><y>37405.58203125</y></points><points><x>5660.73486328125</x><y>37347.6015625</y></points><points><x>5579.56201171875</x><y>37255.7265625</y></points><points><x>5525.14990234375</x><y>37205.7734375</y></points><points><x>5502.849609375</x><y>37218.26171875</y></points><points><x>5485.9013671875</x><y>37192.39453125</y></points><points><x>5466.27734375</x><y>37175.4453125</y></points><points><x>5465.38525390625</x><y>37175.4453125</y></points><points><x>5463.60107421875</x><y>37174.5546875</y></points><points><x>5413.64892578125</x><y>37160.28125</y></points><points><x>5361.0205078125</x><y>37135.3046875</y></points><points><x>5317.31201171875</x><y>37124.6015625</y></points><points><x>5266.4677734375</x><y>37130.84375</y></points><points><x>5253.9794921875</x><y>37160.28125</y></points><points><x>5269.1435546875</x><y>37184.3671875</y></points><points><x>5251.3037109375</x><y>37222.72265625</y></points><points><x>5249.51953125</x><y>37273.56640625</y></points><points><x>5259.33154296875</x><y>37299.43359375</y></points><points><x>5259.33154296875</x><y>37299.43359375</y></points><points><x>5255.763671875</x><y>37329.76171875</y></points><points><x>5234.35546875</x><y>37332.4375</y></points><points><x>5251.3037109375</x><y>37368.1171875</y></points><points><x>5263.7919921875</x><y>37401.125</y></points><points><x>5260.2236328125</x><y>37421.640625</y></points><points><x>5260.2236328125</x><y>37422.53125</y></points><points><x>5261.11572265625</x><y>37470.69921875</y></points><points><x>5262.0078125</x><y>37517.08203125</y></points><points><x>5260.2236328125</x><y>37567.9296875</y></points><points><x>5268.251953125</x><y>37613.421875</y></points><points><x>5268.251953125</x><y>37613.421875</y></points><points><x>5262.89990234375</x><y>37651.77734375</y></points><points><x>5262.89990234375</x><y>37651.77734375</y></points></segmentation></object><object><name>HSIL</name><difficult>0</difficult><truncated>0</truncated><info>[{"confidence": "0"}, {"action": "CREATE", "cat": "HSIL", "time": "2020-07-23 14:39;19", "who": "admin", "typeOfanno": "PersonManul"}]</info><confidence>0</confidence><bndbox><xmin>12063.212890625</xmin><ymin>40083.2578125</ymin><xmax>12213.9619140625</xmax><ymax>40182.26953125</ymax></bndbox><segmentation><points><x>12161.333984375</x><y>40166.21484375</y></points><points><x>12176.498046875</x><y>40182.26953125</y></points><points><x>12204.150390625</x><y>40181.37890625</y></points><points><x>12211.2861328125</x><y>40161.75390625</y></points><points><x>12213.9619140625</x><y>40142.12890625</y></points><points><x>12213.9619140625</x><y>40141.23828125</y></points><points><x>12212.177734375</x><y>40140.34765625</y></points><points><x>12210.39453125</x><y>40140.34765625</y></points><points><x>12182.7421875</x><y>40114.4765625</y></points><points><x>12182.7421875</x><y>40114.4765625</y></points><points><x>12158.6572265625</x><y>40098.421875</y></points><points><x>12139.92578125</x><y>40084.1484375</y></points><points><x>12139.92578125</x><y>40084.1484375</y></points><points><x>12137.25</x><y>40084.1484375</y></points><points><x>12097.109375</x><y>40083.2578125</y></points><points><x>12073.9169921875</x><y>40087.71875</y></points><points><x>12063.212890625</x><y>40101.09765625</y></points><points><x>12064.1044921875</x><y>40124.2890625</y></points><points><x>12085.5126953125</x><y>40132.31640625</y></points><points><x>12106.9208984375</x><y>40154.6171875</y></points><points><x>12122.0849609375</x><y>40169.78125</y></points><points><x>12127.4375</x><y>40176.91796875</y></points><points><x>12146.169921875</x><y>40165.3203125</y></points><points><x>12146.169921875</x><y>40165.3203125</y></points></segmentation></object><object><name>NONE</name><difficult>0</difficult><truncated>0</truncated><info>[{"confidence": "0"}, {"action": "CREATE", "cat": "NONE", "time": "2020-07-23 14:39;19", "who": "admin", "typeOfanno": "PersonManul"}]</info><confidence>0</confidence><bndbox><xmin>11005.275390625</xmin><ymin>25549.828125</ymin><xmax>11147.322265625</xmax><ymax>25628.296875</ymax></bndbox><segmentation><points><x>11147.322265625</x><y>25568.740234375</y></points><points><x>11125.1904296875</x><y>25611.396484375</y></points><points><x>11076.5</x><y>25628.296875</y></points><points><x>11035.052734375</x><y>25618.638671875</y></points><points><x>11023.3828125</x><y>25599.32421875</y></points><points><x>11014.5302734375</x><y>25585.240234375</y></points><points><x>11014.5302734375</x><y>25585.240234375</y></points><points><x>11005.275390625</x><y>25567.935546875</y></points><points><x>11018.9560546875</x><y>25558.681640625</y></points><points><x>11037.466796875</x><y>25557.474609375</y></points><points><x>11066.037109375</x><y>25553.44921875</y></points><points><x>11086.9619140625</x><y>25549.828125</y></points><points><x>11086.9619140625</x><y>25557.474609375</y></points><points><x>11105.47265625</x><y>25567.130859375</y></points><points><x>11126.3974609375</x><y>25564.314453125</y></points><points><x>11134.84765625</x><y>25561.900390625</y></points><points><x>11134.84765625</x><y>25561.900390625</y></points></segmentation></object><object><name>NONE</name><difficult>0</difficult><truncated>0</truncated><info>[{"confidence": "0"}, {"action": "CREATE", "cat": "NONE", "time": "2020-07-23 14:39;19", "who": "admin", "typeOfanno": "PersonManul"}]</info><confidence>0</confidence><bndbox><xmin>24344.548828125</xmin><ymin>39774.8125</ymin><xmax>24453.197265625</xmax><ymax>39859.71875</ymax></bndbox><segmentation><points><x>24344.548828125</x><y>39800.1640625</y></points><points><x>24361.451171875</x><y>39812.63671875</y></points><points><x>24387.60546875</x><y>39844.4296875</y></points><points><x>24409.73828125</x><y>39859.71875</y></points><points><x>24421.810546875</x><y>39853.68359375</y></points><points><x>24435.08984375</x><y>39859.71875</y></points><points><x>24439.515625</x><y>39848.85546875</y></points><points><x>24443.5390625</x><y>39827.125</y></points><points><x>24447.966796875</x><y>39813.4453125</y></points><points><x>24453.197265625</x><y>39807.40625</y></points><points><x>24438.30859375</x><y>39793.32421875</y></points><points><x>24415.37109375</x><y>39775.6171875</y></points><points><x>24373.521484375</x><y>39774.8125</y></points><points><x>24358.6328125</x><y>39785.27734375</y></points><points><x>24358.23046875</x><y>39785.27734375</y></points></segmentation></object><object><name>HSIL</name><difficult>0</difficult><truncated>0</truncated><info>[{"confidence": "0"}, {"action": "CREATE", "cat": "HSIL", "time": "2020-07-23 14:39;19", "who": "admin", "typeOfanno": "PersonManul"}]</info><confidence>0</confidence><bndbox><xmin>14069.0302734375</xmin><ymin>12627.7880859375</ymin><xmax>14168.0205078125</xmax><ymax>12793.1748046875</ymax></bndbox><segmentation><points><x>14131.0</x><y>12788.345703125</y></points><points><x>14143.4736328125</x><y>12750.9228515625</y></points><points><x>14156.3505859375</x><y>12725.1689453125</y></points><points><x>14168.0205078125</x><y>12700.2197265625</y></points><points><x>14156.7529296875</x><y>12672.857421875</y></points><points><x>14157.9609375</x><y>12650.724609375</y></points><points><x>14150.7177734375</x><y>12638.2509765625</y></points><points><x>14121.744140625</x><y>12627.7880859375</y></points><points><x>14105.24609375</x><y>12627.7880859375</y></points><points><x>14106.453125</x><y>12646.701171875</y></points><points><x>14114.9033203125</x><y>12660.3828125</y></points><points><x>14091.162109375</x><y>12645.494140625</y></points><points><x>14069.4326171875</x><y>12644.6884765625</y></points><points><x>14069.0302734375</x><y>12664.00390625</y></points><points><x>14078.28515625</x><y>12688.1484375</y></points><points><x>14093.576171875</x><y>12697.4033203125</y></points><points><x>14100.4169921875</x><y>12717.12109375</y></points><points><x>14100.4169921875</x><y>12740.0576171875</y></points><points><x>14096.7958984375</x><y>12756.1533203125</y></points><points><x>14104.84375</x><y>12769.4326171875</y></points><points><x>14115.7080078125</x><y>12784.322265625</y></points><points><x>14123.3544921875</x><y>12792.7724609375</y></points><points><x>14123.3544921875</x><y>12793.1748046875</y></points></segmentation></object><object><name>NONE</name><difficult>0</difficult><truncated>0</truncated><info>[{"confidence": "0"}, {"action": "CREATE", "cat": "NONE", "time": "2020-07-23 14:39;19", "who": "admin", "typeOfanno": "PersonManul"}]</info><confidence>0</confidence><bndbox><xmin>16258.771484375</xmin><ymin>31190.91796875</ymin><xmax>16306.25390625</xmax><ymax>31256.91015625</ymax></bndbox><segmentation><points><x>16270.4404296875</x><y>31256.91015625</y></points><points><x>16289.755859375</x><y>31253.2890625</y></points><points><x>16302.23046875</x><y>31232.767578125</y></points><points><x>16306.25390625</x><y>31210.232421875</y></points><points><x>16305.046875</x><y>31190.91796875</y></points><points><x>16284.1220703125</x><y>31195.34375</y></points><points><x>16271.2451171875</x><y>31211.841796875</y></points><points><x>16258.771484375</x><y>31231.560546875</y></points><points><x>16259.978515625</x><y>31248.86328125</y></points><points><x>16259.978515625</x><y>31248.86328125</y></points></segmentation></object><object><name>HSIL</name><difficult>0</difficult><truncated>0</truncated><info>[{"confidence": "0"}, {"action": "CREATE", "cat": "HSIL", "time": "2020-07-23 14:39;19", "who": "admin", "typeOfanno": "PersonManul"}]</info><confidence>0</confidence><bndbox><xmin>2437.979248046875</xmin><ymin>32578.87109375</ymin><xmax>2508.8017578125</xmax><ymax>32694.361328125</ymax></bndbox><segmentation><points><x>2507.594482421875</x><y>32590.541015625</y></points><points><x>2507.192138671875</x><y>32629.57421875</y></points><points><x>2508.8017578125</x><y>32662.97265625</y></points><points><x>2496.3271484375</x><y>32694.361328125</y></points><points><x>2476.207275390625</x><y>32694.361328125</y></points><points><x>2458.09912109375</x><y>32693.15234375</y></points><points><x>2452.063232421875</x><y>32677.458984375</y></points><points><x>2442.003173828125</x><y>32674.240234375</y></points><points><x>2437.979248046875</x><y>32661.36328125</y></points><points><x>2439.5888671875</x><y>32636.4140625</y></points><points><x>2451.660888671875</x><y>32614.283203125</y></points><points><x>2477.41455078125</x><y>32602.61328125</y></points><points><x>2493.510498046875</x><y>32578.87109375</y></points><points><x>2493.510498046875</x><y>32578.87109375</y></points></segmentation></object><object><name>HSIL</name><difficult>0</difficult><truncated>0</truncated><info>[{"confidence": "0"}, {"action": "CREATE", "cat": "HSIL", "time": "2020-07-23 14:39;19", "who": "admin", "typeOfanno": "PersonManul"}]</info><confidence>0</confidence><bndbox><xmin>7212.0576171875</xmin><ymin>28530.232421875</ymin><xmax>7265.17431640625</xmax><ymax>28628.8203125</ymax></bndbox><segmentation><points><x>7242.64013671875</x><y>28622.3828125</y></points><points><x>7258.33349609375</x><y>28608.298828125</y></points><points><x>7262.76025390625</x><y>28586.970703125</y></points><points><x>7265.17431640625</x><y>28568.05859375</y></points><points><x>7261.955078125</x><y>28557.998046875</y></points><points><x>7240.6279296875</x><y>28547.53515625</y></points><points><x>7235.79931640625</x><y>28533.853515625</y></points><points><x>7225.7392578125</x><y>28530.232421875</y></points><points><x>7218.49609375</x><y>28544.71875</y></points><points><x>7212.0576171875</x><y>28562.0234375</y></points><points><x>7214.87451171875</x><y>28584.556640625</y></points><points><x>7221.71533203125</x><y>28603.06640625</y></points><points><x>7232.580078125</x><y>28614.736328125</y></points><points><x>7232.982421875</x><y>28628.8203125</y></points><points><x>7232.982421875</x><y>28628.8203125</y></points></segmentation></object><object><name>NONE</name><difficult>0</difficult><truncated>0</truncated><info>[{"confidence": "0"}, {"action": "CREATE", "cat": "NONE", "time": "2020-07-23 14:39;19", "who": "admin", "typeOfanno": "PersonManul"}]</info><confidence>0</confidence><bndbox><xmin>11081.8125</xmin><ymin>30410.2578125</ymin><xmax>11173.3974609375</xmax><ymax>30524.12109375</ymax></bndbox><segmentation><points><x>11109.865234375</x><y>30524.12109375</y></points><points><x>11132.142578125</x><y>30498.95703125</y></points><points><x>11144.107421875</x><y>30472.96484375</y></points><points><x>11158.5458984375</x><y>30456.05078125</y></points><points><x>11158.958984375</x><y>30456.05078125</y></points><points><x>11173.3974609375</x><y>30435.01171875</y></points><points><x>11173.3974609375</x><y>30435.01171875</y></points><points><x>11159.37109375</x><y>30410.2578125</y></points><points><x>11135.03125</x><y>30419.333984375</y></points><points><x>11129.2548828125</x><y>30421.396484375</y></points><points><x>11120.1787109375</x><y>30413.970703125</y></points><points><x>11120.1787109375</x><y>30413.970703125</y></points><points><x>11118.1162109375</x><y>30413.146484375</y></points><points><x>11116.87890625</x><y>30413.146484375</y></points><points><x>11100.7890625</x><y>30414.796875</y></points><points><x>11096.2509765625</x><y>30430.47265625</y></points><points><x>11089.650390625</x><y>30443.67578125</y></points><points><x>11085.525390625</x><y>30458.939453125</y></points><points><x>11081.8125</x><y>30480.8046875</y></points><points><x>11083.875</x><y>30502.255859375</y></points><points><x>11093.36328125</x><y>30517.109375</y></points><points><x>11093.36328125</x><y>30517.109375</y></points></segmentation></object><object><name>HSIL</name><difficult>0</difficult><truncated>0</truncated><info>[{"confidence": "0"}, {"action": "CREATE", "cat": "HSIL", "time": "2020-07-23 14:39;19", "who": "admin", "typeOfanno": "PersonManul"}]</info><confidence>0</confidence><bndbox><xmin>16167.880859375</xmin><ymin>20843.91796875</ymin><xmax>16250.5849609375</xmax><ymax>20989.595703125</ymax></bndbox><segmentation><points><x>16250.5849609375</x><y>20989.595703125</y></points><points><x>16233.828125</x><y>20949.32421875</y></points><points><x>16225.44921875</x><y>20934.189453125</y></points><points><x>16216.5302734375</x><y>20901.21484375</y></points><points><x>16210.583984375</x><y>20875.0</y></points><points><x>16195.9892578125</x><y>20852.296875</y></points><points><x>16184.908203125</x><y>20843.91796875</y></points><points><x>16167.880859375</x><y>20852.025390625</y></points><points><x>16173.2861328125</x><y>20876.62109375</y></points><points><x>16181.39453125</x><y>20904.728515625</y></points><points><x>16191.125</x><y>20919.59375</y></points><points><x>16198.6923828125</x><y>20915.810546875</y></points><points><x>16207.3408203125</x><y>20926.3515625</y></points><points><x>16217.3408203125</x><y>20952.02734375</y></points><points><x>16236.80078125</x><y>20977.162109375</y></points><points><x>16236.80078125</x><y>20976.892578125</y></points></segmentation></object><object><name>NONE</name><difficult>0</difficult><truncated>0</truncated><info>[{"confidence": "0"}, {"action": "CREATE", "cat": "NONE", "time": "2020-07-23 14:39;19", "who": "admin", "typeOfanno": "PersonManul"}]</info><confidence>0</confidence><bndbox><xmin>5427.1552734375</xmin><ymin>38338.96875</ymin><xmax>5488.21240234375</xmax><ymax>38413.44140625</ymax></bndbox><segmentation><points><x>5461.50341796875</x><y>38413.44140625</y></points><points><x>5484.49951171875</x><y>38408.6875</y></points><points><x>5488.21240234375</x><y>38388.0625</y></points><points><x>5477.486328125</x><y>38362.89453125</y></points><points><x>5469.2353515625</x><y>38346.39453125</y></points><points><x>5450.67041015625</x><y>38339.37890625</y></points><points><x>5434.16845703125</x><y>38338.96875</y></points><points><x>5427.56787109375</x><y>38347.6328125</y></points><points><x>5427.1552734375</x><y>38359.18359375</y></points><points><x>5430.8681640625</x><y>38372.3828125</y></points><points><x>5436.64404296875</x><y>38386.82421875</y></points><points><x>5444.89501953125</x><y>38400.8515625</y></points><points><x>5444.89501953125</x><y>38400.8515625</y></points></segmentation></object><object><name>HSIL</name><difficult>0</difficult><truncated>0</truncated><info>[{"confidence": "0"}, {"action": "CREATE", "cat": "HSIL", "time": "2020-07-23 14:39;19", "who": "admin", "typeOfanno": "PersonManul"}]</info><confidence>0</confidence><bndbox><xmin>12647.08984375</xmin><ymin>33371.953125</ymin><xmax>12784.458984375</xmax><ymax>33599.4140625</ymax></bndbox><segmentation><points><x>12780.8916015625</x><y>33520.91796875</y></points><points><x>12784.458984375</x><y>33496.8359375</y></points><points><x>12780.8916015625</x><y>33477.2109375</y></points><points><x>12780.8916015625</x><y>33477.2109375</y></points><points><x>12772.86328125</x><y>33455.80078125</y></points><points><x>12772.86328125</x><y>33455.80078125</y></points><points><x>12760.0029296875</x><y>33435.421875</y></points><points><x>12739.3505859375</x><y>33417.02734375</y></points><points><x>12719.666015625</x><y>33449.296875</y></points><points><x>12711.9208984375</x><y>33439.6171875</y></points><points><x>12726.4423828125</x><y>33413.80078125</y></points><points><x>12732.72265625</x><y>33401.390625</y></points><points><x>12734.5068359375</x><y>33380.875</y></points><points><x>12731.8310546875</x><y>33371.953125</y></points><points><x>12724.6943359375</x><y>33374.62890625</y></points><points><x>12716.6669921875</x><y>33388.0078125</y></points><points><x>12703.2861328125</x><y>33388.0078125</y></points><points><x>12685.4462890625</x><y>33395.14453125</y></points><points><x>12684.5546875</x><y>33395.14453125</y></points><points><x>12681.8779296875</x><y>33396.0390625</y></points><points><x>12680.0947265625</x><y>33396.9296875</y></points><points><x>12678.310546875</x><y>33396.9296875</y></points><points><x>12670.2822265625</x><y>33400.49609375</y></points><points><x>12670.2822265625</x><y>33400.49609375</y></points><points><x>12668.498046875</x><y>33402.28125</y></points><points><x>12657.7939453125</x><y>33414.76953125</y></points><points><x>12654.2265625</x><y>33430.82421875</y></points><points><x>12654.2265625</x><y>33431.71875</y></points><points><x>12654.2265625</x><y>33433.5</y></points><points><x>12654.2265625</x><y>33446.8828125</y></points><points><x>12653.333984375</x><y>33459.37109375</y></points><points><x>12653.333984375</x><y>33459.37109375</y></points><points><x>12653.333984375</x><y>33479.88671875</y></points><points><x>12648.8740234375</x><y>33497.7265625</y></points><points><x>12647.08984375</x><y>33510.21484375</y></points><points><x>12647.08984375</x><y>33522.703125</y></points><points><x>12647.08984375</x><y>33523.59375</y></points><points><x>12647.08984375</x><y>33525.37890625</y></points><points><x>12649.7666015625</x><y>33545.00390625</y></points><points><x>12661.3623046875</x><y>33564.625</y></points><points><x>12661.3623046875</x><y>33564.625</y></points><points><x>12683.662109375</x><y>33583.359375</y></points><points><x>12699.71875</x><y>33594.953125</y></points><points><x>12700.6103515625</x><y>33594.953125</y></points><points><x>12702.39453125</x><y>33595.84765625</y></points><points><x>12726.478515625</x><y>33599.4140625</y></points><points><x>12727.37109375</x><y>33599.4140625</y></points><points><x>12729.154296875</x><y>33599.4140625</y></points><points><x>12730.9384765625</x><y>33598.5234375</y></points><points><x>12731.8310546875</x><y>33598.5234375</y></points><points><x>12743.94140625</x><y>33591.53125</y></points><points><x>12750.7822265625</x><y>33583.484375</y></points><points><x>12756.806640625</x><y>33562.84375</y></points><points><x>12756.806640625</x><y>33562.84375</y></points><points><x>12756.806640625</x><y>33545.89453125</y></points><points><x>12762.1591796875</x><y>33543.21875</y></points><points><x>12762.1591796875</x><y>33543.21875</y></points><points><x>12765.7265625</x><y>33542.328125</y></points><points><x>12766.619140625</x><y>33541.43359375</y></points><points><x>12768.4033203125</x><y>33541.43359375</y></points><points><x>12779.107421875</x><y>33533.40625</y></points><points><x>12779.107421875</x><y>33532.515625</y></points></segmentation></object><object><name>NONE</name><difficult>0</difficult><truncated>0</truncated><info>[{"confidence": "0"}, {"action": "CREATE", "cat": "NONE", "time": "2020-07-23 14:39;19", "who": "admin", "typeOfanno": "PersonManul"}]</info><confidence>0</confidence><bndbox><xmin>47958.765625</xmin><ymin>24377.81640625</ymin><xmax>48008.73046875</xmax><ymax>24415.291015625</ymax></bndbox><segmentation><points><x>47968.8515625</x><y>24379.73828125</y></points><points><x>47983.265625</x><y>24377.81640625</y></points><points><x>47996.23828125</x><y>24380.21875</y></points><points><x>48007.2890625</x><y>24389.345703125</y></points><points><x>48008.73046875</x><y>24399.435546875</y></points><points><x>48002.96484375</x><y>24410.966796875</y></points><points><x>47994.796875</x><y>24414.330078125</y></points><points><x>47979.90234375</x><y>24415.291015625</y></points><points><x>47979.90234375</x><y>24415.291015625</y></points><points><x>47966.44921875</x><y>24409.044921875</y></points><points><x>47958.765625</x><y>24397.994140625</y></points><points><x>47961.16796875</x><y>24388.865234375</y></points><points><x>47961.16796875</x><y>24388.865234375</y></points></segmentation></object><object><name>NONE</name><difficult>0</difficult><truncated>0</truncated><info>[{"confidence": "0"}, {"action": "CREATE", "cat": "NONE", "time": "2020-07-23 14:39;19", "who": "admin", "typeOfanno": "PersonManul"}]</info><confidence>0</confidence><bndbox><xmin>47997.19921875</xmin><ymin>24407.123046875</ymin><xmax>48037.078125</xmax><ymax>24458.05078125</ymax></bndbox><segmentation><points><x>48002.00390625</x><y>24415.291015625</y></points><points><x>48014.015625</x><y>24407.123046875</y></points><points><x>48030.83203125</x><y>24414.330078125</y></points><points><x>48037.078125</x><y>24427.783203125</y></points><points><x>48037.078125</x><y>24427.783203125</y></points><points><x>48037.078125</x><y>24430.185546875</y></points><points><x>48037.078125</x><y>24440.2734375</y></points><points><x>48032.59765625</x><y>24451.095703125</y></points><points><x>48024.5859375</x><y>24457.5703125</y></points><points><x>48010.65234375</x><y>24458.05078125</y></points><points><x>48000.5625</x><y>24449.8828125</y></points><points><x>48000.5625</x><y>24449.8828125</y></points><points><x>48000.08203125</x><y>24447.0</y></points><points><x>47997.19921875</x><y>24429.224609375</y></points><points><x>47997.19921875</x><y>24429.224609375</y></points></segmentation></object><object><name>NONE</name><difficult>0</difficult><truncated>0</truncated><info>[{"confidence": "0"}, {"action": "CREATE", "cat": "NONE", "time": "2020-07-23 14:39;19", "who": "admin", "typeOfanno": "PersonManul"}]</info><confidence>0</confidence><bndbox><xmin>48031.62890625</xmin><ymin>24445.931640625</ymin><xmax>48073.25390625</xmax><ymax>24486.591796875</ymax></bndbox><segmentation><points><x>48047.44140625</x><y>24486.591796875</y></points><points><x>48037.4375</x><y>24478.201171875</y></points><points><x>48031.62890625</x><y>24466.908203125</y></points><points><x>48033.88671875</x><y>24456.58203125</y></points><points><x>48043.24609375</x><y>24449.158203125</y></points><points><x>48059.05859375</x><y>24445.931640625</y></points><points><x>48071.3203125</x><y>24449.482421875</y></points><points><x>48073.25390625</x><y>24459.484375</y></points><points><x>48071.3203125</x><y>24472.0703125</y></points><points><x>48069.05859375</x><y>24481.751953125</y></points><points><x>48068.73828125</x><y>24481.751953125</y></points></segmentation></object><object><name>HSIL</name><difficult>0</difficult><truncated>0</truncated><info>[{"confidence": "0"}, {"action": "CREATE", "cat": "HSIL", "time": "2020-07-23 14:39;19", "who": "admin", "typeOfanno": "PersonManul"}]</info><confidence>0</confidence><bndbox><xmin>47633.35546875</xmin><ymin>23611.369140625</ymin><xmax>47723.89453125</xmax><ymax>23788.18359375</ymax></bndbox><segmentation><points><x>47718.1328125</x><y>23766.240234375</y></points><points><x>47695.8671875</x><y>23780.1171875</y></points><points><x>47672.953125</x><y>23788.18359375</y></points><points><x>47638.5859375</x><y>23771.5234375</y></points><points><x>47633.35546875</x><y>23748.185546875</y></points><points><x>47642.296875</x><y>23735.583984375</y></points><points><x>47644.625</x><y>23707.140625</y></points><points><x>47648.75390625</x><y>23679.435546875</y></points><points><x>47660.69140625</x><y>23661.6875</y></points><points><x>47661.984375</x><y>23631.03125</y></points><points><x>47673.27734375</x><y>23619.4140625</y></points><points><x>47697.73828125</x><y>23611.369140625</y></points><points><x>47711.82421875</x><y>23621.830078125</y></points><points><x>47716.51953125</x><y>23636.193359375</y></points><points><x>47723.89453125</x><y>23656.03515625</y></points><points><x>47719.87109375</x><y>23685.41015625</y></points><points><x>47712.0</x><y>23700.087890625</y></points><points><x>47717.0546875</x><y>23722.431640625</y></points><points><x>47720.2734375</x><y>23734.90625</y></points><points><x>47720.2734375</x><y>23734.90625</y></points></segmentation></object><object><name>NONE</name><difficult>0</difficult><truncated>0</truncated><info>[{"confidence": "0"}, {"action": "CREATE", "cat": "NONE", "time": "2020-07-23 14:39;19", "who": "admin", "typeOfanno": "PersonManul"}]</info><confidence>0</confidence><bndbox><xmin>47665.2109375</xmin><ymin>23697.505859375</ymin><xmax>47716.83984375</xmax><ymax>23772.6953125</ymax></bndbox><segmentation><points><x>47671.33984375</x><y>23713.962890625</y></points><points><x>47678.76171875</x><y>23707.83203125</y></points><points><x>47691.34765625</x><y>23700.41015625</y></points><points><x>47700.70703125</x><y>23697.505859375</y></points><points><x>47708.44921875</x><y>23707.509765625</y></points><points><x>47714.2578125</x><y>23721.708984375</y></points><points><x>47716.83984375</x><y>23740.42578125</y></points><points><x>47716.51953125</x><y>23754.9453125</y></points><points><x>47716.51953125</x><y>23755.26953125</y></points><points><x>47711.03125</x><y>23764.626953125</y></points><points><x>47699.09375</x><y>23771.080078125</y></points><points><x>47685.86328125</x><y>23772.6953125</y></points><points><x>47671.6640625</x><y>23766.240234375</y></points><points><x>47666.5</x><y>23748.814453125</y></points><points><x>47666.5</x><y>23748.814453125</y></points><points><x>47666.5</x><y>23746.556640625</y></points><points><x>47666.5</x><y>23745.587890625</y></points><points><x>47665.2109375</x><y>23729.453125</y></points><points><x>47665.2109375</x><y>23729.453125</y></points></segmentation></object><object><name>HSIL</name><difficult>0</difficult><truncated>0</truncated><info>[{"confidence": "0"}, {"action": "CREATE", "cat": "HSIL", "time": "2020-07-23 14:39;19", "who": "admin", "typeOfanno": "PersonManul"}]</info><confidence>0</confidence><bndbox><xmin>46392.51171875</xmin><ymin>23861.705078125</ymin><xmax>46854.73046875</xmax><ymax>24190.796875</ymax></bndbox><segmentation><points><x>46550.13671875</x><y>23956.4921875</y></points><points><x>46554.39453125</x><y>23937.3203125</y></points><points><x>46554.39453125</x><y>23936.255859375</y></points><points><x>46572.5</x><y>23918.150390625</y></points><points><x>46599.125</x><y>23913.890625</y></points><points><x>46642.79296875</x><y>23890.4609375</y></points><points><x>46679.00390625</x><y>23875.55078125</y></points><points><x>46688.58984375</x><y>23881.939453125</y></points><points><x>46714.1484375</x><y>23867.029296875</y></points><points><x>46739.7109375</x><y>23861.705078125</y></points><points><x>46756.75</x><y>23872.35546875</y></points><points><x>46761.01171875</x><y>23895.78515625</y></points><points><x>46770.59375</x><y>23917.0859375</y></points><points><x>46802.546875</x><y>23929.865234375</y></points><points><x>46839.8203125</x><y>23943.7109375</y></points><points><x>46854.73046875</x><y>23953.296875</y></points><points><x>46851.53515625</x><y>23973.53125</y></points><points><x>46845.1484375</x><y>24003.3515625</y></points><points><x>46834.49609375</x><y>24033.173828125</y></points><points><x>46834.49609375</x><y>24033.173828125</y></points><points><x>46832.3671875</x><y>24033.173828125</y></points><points><x>46815.32421875</x><y>24049.1484375</y></points><points><x>46814.26171875</x><y>24049.1484375</y></points><points><x>46796.15625</x><y>24058.734375</y></points><points><x>46783.375</x><y>24070.44921875</y></points><points><x>46783.375</x><y>24070.44921875</y></points><points><x>46763.140625</x><y>24077.904296875</y></points><points><x>46749.29296875</x><y>24089.619140625</y></points><points><x>46749.29296875</x><y>24089.619140625</y></points><points><x>46747.1640625</x><y>24089.619140625</y></points><points><x>46722.66796875</x><y>24097.07421875</y></points><points><x>46706.6953125</x><y>24097.07421875</y></points><points><x>46686.45703125</x><y>24094.943359375</y></points><points><x>46666.22265625</x><y>24099.205078125</y></points><points><x>46643.859375</x><y>24111.984375</y></points><points><x>46651.3125</x><y>24130.08984375</y></points><points><x>46635.3359375</x><y>24133.28515625</y></points><points><x>46635.3359375</x><y>24133.28515625</y></points><points><x>46633.20703125</x><y>24133.28515625</y></points><points><x>46598.0625</x><y>24127.958984375</y></points><points><x>46587.41015625</x><y>24131.154296875</y></points><points><x>46566.109375</x><y>24146.064453125</y></points><points><x>46582.0859375</x><y>24143.935546875</y></points><points><x>46584.21484375</x><y>24158.845703125</y></points><points><x>46575.6953125</x><y>24170.560546875</y></points><points><x>46575.6953125</x><y>24170.560546875</y></points><points><x>46573.56640625</x><y>24170.560546875</y></points><points><x>46544.8125</x><y>24178.015625</y></points><points><x>46544.8125</x><y>24178.015625</y></points><points><x>46512.859375</x><y>24181.2109375</y></points><points><x>46512.859375</x><y>24181.2109375</y></points><points><x>46510.73046875</x><y>24182.275390625</y></points><points><x>46505.40625</x><y>24183.341796875</y></points><points><x>46504.33984375</x><y>24183.341796875</y></points><points><x>46481.9765625</x><y>24186.53515625</y></points><points><x>46446.828125</x><y>24185.470703125</y></points><points><x>46419.13671875</x><y>24190.796875</y></points><points><x>46396.7734375</x><y>24178.015625</y></points><points><x>46392.51171875</x><y>24130.08984375</y></points><points><x>46392.51171875</x><y>24130.08984375</y></points><points><x>46392.51171875</x><y>24127.958984375</y></points><points><x>46418.07421875</x><y>24093.87890625</y></points><points><x>46418.07421875</x><y>24092.814453125</y></points><points><x>46437.2421875</x><y>24050.212890625</y></points><points><x>46471.32421875</x><y>24014.001953125</y></points><points><x>46497.94921875</x><y>24006.546875</y></points><points><x>46533.09375</x><y>23978.857421875</y></points><points><x>46533.09375</x><y>23977.79296875</y></points></segmentation></object><object><name>HSIL</name><difficult>0</difficult><truncated>0</truncated><info>[{"confidence": "0"}, {"action": "CREATE", "cat": "HSIL", "time": "2020-07-23 14:39;19", "who": "admin", "typeOfanno": "PersonManul"}]</info><confidence>0</confidence><bndbox><xmin>46683.8515625</xmin><ymin>23871.302734375</ymin><xmax>46752.07421875</xmax><ymax>23911.66015625</ymax></bndbox><segmentation><points><x>46688.65625</x><y>23892.44140625</y></points><points><x>46700.18359375</x><y>23882.833984375</y></points><points><x>46700.6640625</x><y>23882.833984375</y></points><points><x>46704.5390625</x><y>23880.41015625</y></points><points><x>46716.80078125</x><y>23872.01953125</y></points><points><x>46740.0625</x><y>23871.302734375</y></points><points><x>46751.59375</x><y>23881.873046875</y></points><points><x>46752.07421875</x><y>23893.40234375</y></points><points><x>46752.07421875</x><y>23893.40234375</y></points><points><x>46750.6328125</x><y>23894.84375</y></points><points><x>46735.2578125</x><y>23905.4140625</y></points><points><x>46714.59765625</x><y>23911.1796875</y></points><points><x>46714.1171875</x><y>23911.1796875</y></points><points><x>46712.1953125</x><y>23911.66015625</y></points><points><x>46683.8515625</x><y>23911.1796875</y></points><points><x>46683.8515625</x><y>23911.1796875</y></points></segmentation></object><object><name>HSIL</name><difficult>0</difficult><truncated>0</truncated><info>[{"confidence": "0"}, {"action": "CREATE", "cat": "HSIL", "time": "2020-07-23 14:39;19", "who": "admin", "typeOfanno": "PersonManul"}]</info><confidence>0</confidence><bndbox><xmin>46504.640625</xmin><ymin>23983.728515625</ymin><xmax>46554.12890625</xmax><ymax>24029.8515625</ymax></bndbox><segmentation><points><x>46504.640625</x><y>24013.515625</y></points><points><x>46518.09375</x><y>23998.140625</y></points><points><x>46532.5078125</x><y>23985.16796875</y></points><points><x>46544.0390625</x><y>23983.728515625</y></points><points><x>46553.16796875</x><y>23989.01171875</y></points><points><x>46554.12890625</x><y>24001.50390625</y></points><points><x>46544.0390625</x><y>24017.83984375</y></points><points><x>46527.703125</x><y>24026.48828125</y></points><points><x>46506.08203125</x><y>24029.8515625</y></points><points><x>46506.08203125</x><y>24029.8515625</y></points></segmentation></object><object><name>HSIL</name><difficult>0</difficult><truncated>0</truncated><info>[{"confidence": "0"}, {"action": "CREATE", "cat": "HSIL", "time": "2020-07-23 14:39;19", "who": "admin", "typeOfanno": "PersonManul"}]</info><confidence>0</confidence><bndbox><xmin>46680.44140625</xmin><ymin>24065.806640625</ymin><xmax>46746.91796875</xmax><ymax>24094.525390625</ymax></bndbox><segmentation><points><x>46688.1875</x><y>24065.806640625</y></points><points><x>46700.44921875</x><y>24068.388671875</y></points><points><x>46714.97265625</x><y>24068.388671875</y></points><points><x>46729.4921875</x><y>24066.12890625</y></points><points><x>46744.3359375</x><y>24065.806640625</y></points><points><x>46746.91796875</x><y>24069.677734375</y></points><points><x>46746.59375</x><y>24077.1015625</y></points><points><x>46741.75390625</x><y>24084.5234375</y></points><points><x>46733.04296875</x><y>24089.685546875</y></points><points><x>46725.62109375</x><y>24092.267578125</y></points><points><x>46714.32421875</x><y>24094.525390625</y></points><points><x>46700.7734375</x><y>24092.267578125</y></points><points><x>46692.05859375</x><y>24089.041015625</y></points><points><x>46684.9609375</x><y>24083.232421875</y></points><points><x>46681.08984375</x><y>24079.681640625</y></points><points><x>46680.44140625</x><y>24070.646484375</y></points><points><x>46680.44140625</x><y>24070.646484375</y></points></segmentation></object><object><name>HSIL</name><difficult>0</difficult><truncated>0</truncated><info>[{"confidence": "0"}, {"action": "CREATE", "cat": "HSIL", "time": "2020-07-23 14:39;19", "who": "admin", "typeOfanno": "PersonManul"}]</info><confidence>0</confidence><bndbox><xmin>46636.234375</xmin><ymin>24067.419921875</ymin><xmax>46678.5078125</xmax><ymax>24092.267578125</ymax></bndbox><segmentation><points><x>46641.07421875</x><y>24071.9375</y></points><points><x>46655.2734375</x><y>24068.064453125</y></points><points><x>46672.69921875</x><y>24067.419921875</y></points><points><x>46678.5078125</x><y>24076.455078125</y></points><points><x>46676.5703125</x><y>24085.16796875</y></points><points><x>46671.0859375</x><y>24091.9453125</y></points><points><x>46659.46875</x><y>24092.267578125</y></points><points><x>46646.8828125</x><y>24091.62109375</y></points><points><x>46639.13671875</x><y>24090.654296875</y></points><points><x>46636.234375</x><y>24084.19921875</y></points><points><x>46636.234375</x><y>24083.876953125</y></points></segmentation></object><object><name>ASC_H</name><difficult>0</difficult><truncated>0</truncated><info>[{"confidence": "0"}, {"action": "CREATE", "cat": "ASC_H", "time": "2020-07-23 14:39;19", "who": "admin", "typeOfanno": "PersonManul"}]</info><confidence>0</confidence><bndbox><xmin>43707.72265625</xmin><ymin>22286.798828125</ymin><xmax>43800.9375</xmax><ymax>22346.16796875</ymax></bndbox><segmentation><points><x>43717.7734375</x><y>22311.55078125</y></points><points><x>43722.796875</x><y>22311.365234375</y></points><points><x>43727.453125</x><y>22316.576171875</y></points><points><x>43731.359375</x><y>22326.626953125</y></points><points><x>43731.359375</x><y>22326.626953125</y></points><points><x>43732.6640625</x><y>22328.48828125</y></points><points><x>43740.6640625</x><y>22339.095703125</y></points><points><x>43760.765625</x><y>22346.16796875</y></points><points><x>43786.07421875</x><y>22345.794921875</y></points><points><x>43797.61328125</x><y>22335.560546875</y></points><points><x>43800.9375</x><y>22320.3125</y></points><points><x>43783.640625</x><y>22308.78125</y></points><points><x>43756.671875</x><y>22290.521484375</y></points><points><x>43744.57421875</x><y>22286.798828125</y></points><points><x>43729.87109375</x><y>22292.197265625</y></points><points><x>43719.44921875</x><y>22301.6875</y></points><points><x>43707.72265625</x><y>22315.83203125</y></points><points><x>43707.72265625</x><y>22315.83203125</y></points></segmentation></object><object><name>HSIL</name><difficult>0</difficult><truncated>0</truncated><info>[{"confidence": "0"}, {"action": "CREATE", "cat": "HSIL", "time": "2020-07-23 14:39;19", "who": "admin", "typeOfanno": "PersonManul"}]</info><confidence>0</confidence><bndbox><xmin>43348.33203125</xmin><ymin>21901.8984375</ymin><xmax>43625.55078125</xmax><ymax>22165.6640625</ymax></bndbox><segmentation><points><x>43565.015625</x><y>21912.94921875</y></points><points><x>43573.6640625</x><y>21910.06640625</y></points><points><x>43584.234375</x><y>21928.802734375</y></points><points><x>43584.234375</x><y>21928.802734375</y></points><points><x>43585.1953125</x><y>21930.724609375</y></points><points><x>43593.36328125</x><y>21945.138671875</y></points><points><x>43610.17578125</x><y>21954.748046875</y></points><points><x>43623.1484375</x><y>21967.23828125</y></points><points><x>43624.109375</x><y>21986.45703125</y></points><points><x>43620.265625</x><y>22002.79296875</y></points><points><x>43618.34375</x><y>22025.853515625</y></points><points><x>43610.17578125</x><y>22042.189453125</y></points><points><x>43607.29296875</x><y>22051.798828125</y></points><points><x>43610.17578125</x><y>22059.966796875</y></points><points><x>43622.1875</x><y>22076.78125</y></points><points><x>43625.55078125</x><y>22096.48046875</y></points><points><x>43621.2265625</x><y>22113.294921875</y></points><points><x>43614.5</x><y>22124.345703125</y></points><points><x>43606.33203125</x><y>22129.150390625</y></points><points><x>43593.84375</x><y>22124.345703125</y></points><points><x>43580.87109375</x><y>22130.591796875</y></points><points><x>43561.65234375</x><y>22140.681640625</y></points><points><x>43554.92578125</x><y>22155.576171875</y></points><points><x>43539.0703125</x><y>22165.6640625</y></points><points><x>43513.60546875</x><y>22165.18359375</y></points><points><x>43503.99609375</x><y>22150.771484375</y></points><points><x>43485.7421875</x><y>22152.693359375</y></points><points><x>43458.35546875</x><y>22140.681640625</y></points><points><x>43458.35546875</x><y>22140.681640625</y></points><points><x>43448.265625</x><y>22113.294921875</y></points><points><x>43437.6953125</x><y>22101.765625</y></points><points><x>43413.671875</x><y>22094.078125</y></points><points><x>43395.8984375</x><y>22089.2734375</y></points><points><x>43364.1875</x><y>22080.625</y></points><points><x>43348.33203125</x><y>22051.318359375</y></points><points><x>43356.5</x><y>22040.748046875</y></points><points><x>43353.6171875</x><y>22021.529296875</y></points><points><x>43363.70703125</x><y>22007.59765625</y></points><points><x>43380.04296875</x><y>21975.40625</y></points><points><x>43401.66015625</x><y>21964.35546875</y></points><points><x>43402.140625</x><y>21964.35546875</y></points><points><x>43404.0625</x><y>21964.35546875</y></points><points><x>43426.64453125</x><y>21964.35546875</y></points><points><x>43441.5390625</x><y>21982.1328125</y></points><points><x>43466.5234375</x><y>21973.484375</y></points><points><x>43488.14453125</x><y>21970.12109375</y></points><points><x>43500.15234375</x><y>21960.994140625</y></points><points><x>43500.15234375</x><y>21937.451171875</y></points><points><x>43504.95703125</x><y>21930.244140625</y></points><points><x>43502.07421875</x><y>21916.791015625</y></points><points><x>43516.96875</x><y>21904.78125</y></points><points><x>43538.109375</x><y>21901.8984375</y></points><points><x>43553.00390625</x><y>21902.37890625</y></points><points><x>43553.00390625</x><y>21902.37890625</y></points></segmentation></object><object><name>NONE</name><difficult>0</difficult><truncated>0</truncated><info>[{"confidence": "0"}, {"action": "CREATE", "cat": "NONE", "time": "2020-07-23 14:39;19", "who": "admin", "typeOfanno": "PersonManul"}]</info><confidence>0</confidence><bndbox><xmin>43509.28125</xmin><ymin>21905.26171875</ymin><xmax>43555.88671875</xmax><ymax>21947.060546875</ymax></bndbox><segmentation><points><x>43509.76171875</x><y>21934.087890625</y></points><points><x>43527.05859375</x><y>21941.775390625</y></points><points><x>43527.05859375</x><y>21941.775390625</y></points><points><x>43528.98046875</x><y>21943.216796875</y></points><points><x>43530.421875</x><y>21943.697265625</y></points><points><x>43545.31640625</x><y>21947.060546875</y></points><points><x>43552.5234375</x><y>21939.853515625</y></points><points><x>43555.88671875</x><y>21925.439453125</y></points><points><x>43552.5234375</x><y>21911.98828125</y></points><points><x>43545.796875</x><y>21905.26171875</y></points><points><x>43528.5</x><y>21905.7421875</y></points><points><x>43514.56640625</x><y>21910.06640625</y></points><points><x>43509.28125</x><y>21916.791015625</y></points><points><x>43509.28125</x><y>21916.791015625</y></points></segmentation></object><object><name>NONE</name><difficult>0</difficult><truncated>0</truncated><info>[{"confidence": "0"}, {"action": "CREATE", "cat": "NONE", "time": "2020-07-23 14:39;19", "who": "admin", "typeOfanno": "PersonManul"}]</info><confidence>0</confidence><bndbox><xmin>43505.390625</xmin><ymin>18406.46875</ymin><xmax>43548.953125</xmax><ymax>18436.162109375</ymax></bndbox><segmentation><points><x>43508.85546875</x><y>18411.88671875</y></points><points><x>43519.04296875</x><y>18409.0703125</y></points><points><x>43530.3125</x><y>18406.46875</y></points><points><x>43540.5</x><y>18408.63671875</y></points><points><x>43546.78515625</x><y>18414.0546875</y></points><points><x>43548.953125</x><y>18421.857421875</y></points><points><x>43547.4375</x><y>18428.359375</y></points><points><x>43540.93359375</x><y>18431.828125</y></points><points><x>43532.48046875</x><y>18434.427734375</y></points><points><x>43521.64453125</x><y>18436.162109375</y></points><points><x>43516.2265625</x><y>18434.427734375</y></points><points><x>43509.07421875</x><y>18427.4921875</y></points><points><x>43505.390625</x><y>18417.740234375</y></points><points><x>43505.390625</x><y>18417.5234375</y></points></segmentation></object><object><name>HSIL</name><difficult>0</difficult><truncated>0</truncated><info>[{"confidence": "0"}, {"action": "CREATE", "cat": "HSIL", "time": "2020-07-23 14:39;19", "who": "admin", "typeOfanno": "PersonManul"}]</info><confidence>0</confidence><bndbox><xmin>43343.12890625</xmin><ymin>18229.923828125</ymin><xmax>43623.7109375</xmax><ymax>18436.03515625</ymax></bndbox><segmentation><points><x>43468.5234375</x><y>18259.23046875</y></points><points><x>43486.78125</x><y>18252.0234375</y></points><points><x>43512.24609375</x><y>18255.8671875</y></points><points><x>43529.54296875</x><y>18264.99609375</y></points><points><x>43558.37109375</x><y>18261.15234375</y></points><points><x>43578.546875</x><y>18271.2421875</y></points><points><x>43585.75390625</x><y>18293.822265625</y></points><points><x>43585.2734375</x><y>18308.236328125</y></points><points><x>43592.48046875</x><y>18321.689453125</y></points><points><x>43592.48046875</x><y>18331.779296875</y></points><points><x>43581.91015625</x><y>18333.701171875</y></points><points><x>43581.91015625</x><y>18333.701171875</y></points><points><x>43556.9296875</x><y>18335.62109375</y></points><points><x>43561.73046875</x><y>18342.828125</y></points><points><x>43580.46875</x><y>18347.15234375</y></points><points><x>43587.1953125</x><y>18359.1640625</y></points><points><x>43600.16796875</x><y>18356.76171875</y></points><points><x>43616.984375</x><y>18361.56640625</y></points><points><x>43623.7109375</x><y>18374.05859375</y></points><points><x>43620.828125</x><y>18386.068359375</y></points><points><x>43612.1796875</x><y>18392.794921875</y></points><points><x>43612.1796875</x><y>18392.794921875</y></points><points><x>43602.08984375</x><y>18397.599609375</y></points><points><x>43586.71484375</x><y>18397.119140625</y></points><points><x>43585.2734375</x><y>18410.572265625</y></points><points><x>43568.45703125</x><y>18420.181640625</y></points><points><x>43568.45703125</x><y>18420.181640625</y></points><points><x>43553.0859375</x><y>18429.310546875</y></points><points><x>43530.984375</x><y>18436.03515625</y></points><points><x>43530.984375</x><y>18436.03515625</y></points><points><x>43510.8046875</x><y>18435.5546875</y></points><points><x>43502.63671875</x><y>18410.572265625</y></points><points><x>43481.9765625</x><y>18404.806640625</y></points><points><x>43466.12109375</x><y>18415.376953125</y></points><points><x>43466.12109375</x><y>18415.376953125</y></points><points><x>43464.6796875</x><y>18416.818359375</y></points><points><x>43453.15234375</x><y>18420.662109375</y></points><points><x>43452.671875</x><y>18420.662109375</y></points><points><x>43450.75</x><y>18420.662109375</y></points><points><x>43449.7890625</x><y>18421.142578125</y></points><points><x>43435.375</x><y>18413.455078125</y></points><points><x>43429.12890625</x><y>18388.951171875</y></points><points><x>43407.5078125</x><y>18395.197265625</y></points><points><x>43387.80859375</x><y>18389.912109375</y></points><points><x>43387.80859375</x><y>18389.912109375</y></points><points><x>43385.88671875</x><y>18388.470703125</y></points><points><x>43363.3046875</x><y>18371.17578125</y></points><points><x>43363.3046875</x><y>18371.17578125</y></points><points><x>43359.9453125</x><y>18328.416015625</y></points><points><x>43360.42578125</x><y>18303.431640625</y></points><points><x>43361.38671875</x><y>18259.7109375</y></points><points><x>43343.12890625</x><y>18244.81640625</y></points><points><x>43349.85546875</x><y>18229.923828125</y></points><points><x>43373.875</x><y>18231.365234375</y></points><points><x>43402.22265625</x><y>18243.85546875</y></points><points><x>43409.91015625</x><y>18260.671875</y></points><points><x>43406.06640625</x><y>18289.498046875</y></points><points><x>43404.14453125</x><y>18319.287109375</y></points><points><x>43419.51953125</x><y>18336.58203125</y></points><points><x>43437.77734375</x><y>18340.90625</y></points><points><x>43459.3984375</x><y>18341.8671875</y></points><points><x>43470.4453125</x><y>18334.66015625</y></points><points><x>43464.6796875</x><y>18314.001953125</y></points><points><x>43455.5546875</x><y>18294.783203125</y></points><points><x>43456.515625</x><y>18275.56640625</y></points><points><x>43456.515625</x><y>18275.56640625</y></points></segmentation></object><object><name>NONE</name><difficult>0</difficult><truncated>0</truncated><info>[{"confidence": "0"}, {"action": "CREATE", "cat": "NONE", "time": "2020-07-23 14:39;19", "who": "admin", "typeOfanno": "PersonManul"}]</info><confidence>0</confidence><bndbox><xmin>43580.1640625</xmin><ymin>18359.21875</ymin><xmax>43619.39453125</xmax><ymax>18394.982421875</ymax></bndbox><segmentation><points><x>43586.015625</x><y>18367.23828125</y></points><points><x>43590.56640625</x><y>18360.0859375</y></points><points><x>43599.671875</x><y>18359.21875</y></points><points><x>43611.15625</x><y>18362.6875</y></points><points><x>43618.7421875</x><y>18367.671875</y></points><points><x>43619.39453125</x><y>18379.810546875</y></points><points><x>43613.7578125</x><y>18389.12890625</y></points><points><x>43607.0390625</x><y>18393.46484375</y></points><points><x>43597.28515625</x><y>18394.982421875</y></points><points><x>43589.91796875</x><y>18393.46484375</y></points><points><x>43585.3671875</x><y>18390.646484375</y></points><points><x>43581.6796875</x><y>18384.578125</y></points><points><x>43580.1640625</x><y>18375.474609375</y></points><points><x>43580.1640625</x><y>18375.474609375</y></points></segmentation></object><object><name>HSIL</name><difficult>0</difficult><truncated>0</truncated><info>[{"confidence": "0"}, {"action": "CREATE", "cat": "HSIL", "time": "2020-07-23 14:39;19", "who": "admin", "typeOfanno": "PersonManul"}]</info><confidence>0</confidence><bndbox><xmin>39404.06640625</xmin><ymin>12929.7099609375</ymin><xmax>39956.8125</xmax><ymax>13824.3271484375</ymax></bndbox><segmentation><points><x>39471.1640625</x><y>13778.53125</y></points><points><x>39491.3984375</x><y>13784.921875</y></points><points><x>39509.50390625</x><y>13788.1162109375</y></points><points><x>39524.4140625</x><y>13804.091796875</y></points><points><x>39524.4140625</x><y>13804.091796875</y></points><points><x>39525.48046875</x><y>13806.2216796875</y></points><points><x>39542.51953125</x><y>13807.287109375</y></points><points><x>39552.10546875</x><y>13803.02734375</y></points><points><x>39560.625</x><y>13816.8720703125</y></points><points><x>39581.92578125</x><y>13824.3271484375</y></points><points><x>39581.92578125</x><y>13824.3271484375</y></points><points><x>39614.94140625</x><y>13817.9375</y></points><points><x>39644.76171875</x><y>13800.896484375</y></points><points><x>39654.34765625</x><y>13788.1162109375</y></points><points><x>39680.97265625</x><y>13773.2060546875</y></points><points><x>39680.97265625</x><y>13773.2060546875</y></points><points><x>39680.97265625</x><y>13771.076171875</y></points><points><x>39704.40234375</x><y>13754.0361328125</y></points><points><x>39704.40234375</x><y>13754.0361328125</y></points><points><x>39722.5078125</x><y>13723.150390625</y></points><points><x>39722.5078125</x><y>13722.0849609375</y></points><points><x>39725.703125</x><y>13714.6298828125</y></points><points><x>39753.39453125</x><y>13713.5654296875</y></points><points><x>39753.39453125</x><y>13712.5</y></points><points><x>39755.5234375</x><y>13712.5</y></points><points><x>39770.43359375</x><y>13697.58984375</y></points><points><x>39770.43359375</x><y>13697.58984375</y></points><points><x>39767.23828125</x><y>13674.1591796875</y></points><points><x>39790.66796875</x><y>13674.1591796875</y></points><points><x>39790.66796875</x><y>13674.1591796875</y></points><points><x>39804.515625</x><y>13641.1435546875</y></points><points><x>39818.359375</x><y>13609.193359375</y></points><points><x>39818.359375</x><y>13609.193359375</y></points><points><x>39818.359375</x><y>13607.0634765625</y></points><points><x>39810.90625</x><y>13584.697265625</y></points><points><x>39838.59375</x><y>13565.52734375</y></points><points><x>39838.59375</x><y>13565.52734375</y></points><points><x>39840.7265625</x><y>13565.52734375</y></points><points><x>39860.9609375</x><y>13565.52734375</y></points><points><x>39875.87109375</x><y>13553.8125</y></points><points><x>39863.08984375</x><y>13530.3818359375</y></points><points><x>39863.08984375</x><y>13530.3818359375</y></points><points><x>39862.02734375</x><y>13528.251953125</y></points><points><x>39859.89453125</x><y>13501.6259765625</y></points><points><x>39874.8046875</x><y>13468.6103515625</y></points><points><x>39874.8046875</x><y>13467.5458984375</y></points><points><x>39875.87109375</x><y>13466.48046875</y></points><points><x>39878.0</x><y>13464.3505859375</y></points><points><x>39881.1953125</x><y>13436.66015625</y></points><points><x>39881.1953125</x><y>13436.66015625</y></points><points><x>39881.1953125</x><y>13434.5302734375</y></points><points><x>39881.1953125</x><y>13432.3994140625</y></points><points><x>39880.1328125</x><y>13413.2294921875</y></points><points><x>39893.9765625</x><y>13402.5791015625</y></points><points><x>39893.9765625</x><y>13401.5146484375</y></points><points><x>39920.6015625</x><y>13375.9541015625</y></points><points><x>39944.03125</x><y>13359.978515625</y></points><points><x>39949.359375</x><y>13338.677734375</y></points><points><x>39949.359375</x><y>13321.6376953125</y></points><points><x>39956.8125</x><y>13299.2724609375</y></points><points><x>39939.7734375</x><y>13279.037109375</y></points><points><x>39922.73046875</x><y>13275.841796875</y></points><points><x>39908.88671875</x><y>13244.9560546875</y></points><points><x>39908.88671875</x><y>13244.9560546875</y></points><points><x>39897.171875</x><y>13218.3310546875</y></points><points><x>39875.87109375</x><y>13195.96484375</y></points><points><x>39842.85546875</x><y>13189.5751953125</y></points><points><x>39827.9453125</x><y>13185.3154296875</y></points><points><x>39809.83984375</x><y>13149.1044921875</y></points><points><x>39793.86328125</x><y>13122.478515625</y></points><points><x>39771.5</x><y>13092.658203125</y></points><points><x>39738.484375</x><y>13064.9677734375</y></points><points><x>39728.8984375</x><y>13072.4228515625</y></points><points><x>39708.6640625</x><y>13083.0732421875</y></points><points><x>39680.97265625</x><y>13092.658203125</y></points><points><x>39663.93359375</x><y>13060.7080078125</y></points><points><x>39663.93359375</x><y>13060.7080078125</y></points><points><x>39690.55859375</x><y>12989.3515625</y></points><points><x>39699.078125</x><y>12960.595703125</y></points><points><x>39679.90625</x><y>12944.6201171875</y></points><points><x>39662.8671875</x><y>12937.1650390625</y></points><points><x>39644.76171875</x><y>12929.7099609375</y></points><points><x>39631.98046875</x><y>12933.970703125</y></points><points><x>39627.72265625</x><y>12964.85546875</y></points><points><x>39606.421875</x><y>12972.310546875</y></points><points><x>39589.37890625</x><y>12984.0263671875</y></points><points><x>39616.0078125</x><y>13004.26171875</y></points><points><x>39618.13671875</x><y>13021.3017578125</y></points><points><x>39618.13671875</x><y>13021.3017578125</y></points><points><x>39597.90234375</x><y>13029.822265625</y></points><points><x>39569.14453125</x><y>13038.341796875</y></points><points><x>39543.5859375</x><y>13046.8623046875</y></points><points><x>39525.01953125</x><y>13058.068359375</y></points><points><x>39510.7109375</x><y>13084.53515625</y></points><points><x>39510.7109375</x><y>13094.5498046875</y></points><points><x>39502.12890625</x><y>13114.5791015625</y></points><points><x>39511.6328125</x><y>13143.779296875</y></points><points><x>39516.9609375</x><y>13154.4296875</y></points><points><x>39516.9609375</x><y>13155.494140625</y></points><points><x>39499.91796875</x><y>13171.4697265625</y></points><points><x>39508.4375</x><y>13215.1357421875</y></points><points><x>39512.69921875</x><y>13246.021484375</y></points><points><x>39512.69921875</x><y>13247.0859375</y></points><points><x>39492.46484375</x><y>13288.6220703125</y></points><points><x>39491.3984375</x><y>13344.0029296875</y></points><points><x>39483.9453125</x><y>13374.888671875</y></points><points><x>39490.33203125</x><y>13422.814453125</y></points><points><x>39482.87890625</x><y>13462.220703125</y></points><points><x>39476.48828125</x><y>13477.130859375</y></points><points><x>39469.03515625</x><y>13499.49609375</y></points><points><x>39443.47265625</x><y>13511.2109375</y></points><points><x>39428.5625</x><y>13545.2919921875</y></points><points><x>39438.1484375</x><y>13561.267578125</y></points><points><x>39436.01953125</x><y>13585.7626953125</y></points><points><x>39436.01953125</x><y>13585.7626953125</y></points><points><x>39409.390625</x><y>13603.8681640625</y></points><points><x>39409.390625</x><y>13604.93359375</y></points><points><x>39404.06640625</x><y>13627.298828125</y></points><points><x>39418.9765625</x><y>13642.208984375</y></points><points><x>39418.9765625</x><y>13643.2734375</y></points><points><x>39416.84765625</x><y>13678.419921875</y></points><points><x>39429.62890625</x><y>13715.6953125</y></points><points><x>39449.86328125</x><y>13749.7763671875</y></points><points><x>39466.90234375</x><y>13760.42578125</y></points><points><x>39466.90234375</x><y>13760.42578125</y></points></segmentation></object><object><name>NONE</name><difficult>0</difficult><truncated>0</truncated><info>[{"confidence": "0"}, {"action": "CREATE", "cat": "NONE", "time": "2020-07-23 14:39;19", "who": "admin", "typeOfanno": "PersonManul"}]</info><confidence>0</confidence><bndbox><xmin>39656.75</xmin><ymin>12950.3515625</ymin><xmax>39688.375</xmax><ymax>12988.4296875</ymax></bndbox><segmentation><points><x>39659.33203125</x><y>12966.8095703125</y></points><points><x>39660.9453125</x><y>12958.4189453125</y></points><points><x>39666.5234375</x><y>12951.7099609375</y></points><points><x>39673.8515625</x><y>12950.3515625</y></points><points><x>39684.1796875</x><y>12954.869140625</y></points><points><x>39687.40625</x><y>12966.1640625</y></points><points><x>39688.375</x><y>12977.78125</y></points><points><x>39684.5</x><y>12983.912109375</y></points><points><x>39676.109375</x><y>12988.4296875</y></points><points><x>39668.3671875</x><y>12988.4296875</y></points><points><x>39659.33203125</x><y>12983.912109375</y></points><points><x>39656.75</x><y>12974.5537109375</y></points><points><x>39656.75</x><y>12974.2314453125</y></points></segmentation></object><object><name>HSIL</name><difficult>0</difficult><truncated>0</truncated><info>[{"confidence": "0"}, {"action": "CREATE", "cat": "HSIL", "time": "2020-07-23 14:39;19", "who": "admin", "typeOfanno": "PersonManul"}]</info><confidence>0</confidence><bndbox><xmin>32368.02734375</xmin><ymin>9916.9462890625</ymin><xmax>32705.302734375</xmax><ymax>10173.0263671875</ymax></bndbox><segmentation><points><x>32498.7109375</x><y>9933.76171875</y></points><points><x>32518.408203125</x><y>9931.359375</y></points><points><x>32535.224609375</x><y>9921.7509765625</y></points><points><x>32543.873046875</x><y>9918.3876953125</y></points><points><x>32562.12890625</x><y>9921.2705078125</y></points><points><x>32573.1796875</x><y>9924.1533203125</y></points><points><x>32597.68359375</x><y>9919.8291015625</y></points><points><x>32624.587890625</x><y>9916.9462890625</y></points><points><x>32646.208984375</x><y>9922.2314453125</y></points><points><x>32653.89453125</x><y>9944.33203125</y></points><points><x>32676.95703125</x><y>9957.7841796875</y></points><points><x>32698.578125</x><y>9971.2373046875</y></points><points><x>32698.578125</x><y>9971.2373046875</y></points><points><x>32700.017578125</x><y>9973.1591796875</y></points><points><x>32705.302734375</x><y>10000.064453125</y></points><points><x>32700.017578125</x><y>10027.44921875</y></points><points><x>32697.6171875</x><y>10041.86328125</y></points><points><x>32697.13671875</x><y>10056.7568359375</y></points><points><x>32695.21484375</x><y>10060.1201171875</y></points><points><x>32688.96875</x><y>10047.1484375</y></points><points><x>32681.28125</x><y>10050.9921875</y></points><points><x>32681.28125</x><y>10050.9921875</y></points><points><x>32678.3984375</x><y>10073.5732421875</y></points><points><x>32675.03515625</x><y>10091.349609375</y></points><points><x>32676.95703125</x><y>10105.2822265625</y></points><points><x>32672.6328125</x><y>10120.1767578125</y></points><points><x>32661.58203125</x><y>10124.9814453125</y></points><points><x>32666.38671875</x><y>10139.39453125</y></points><points><x>32666.38671875</x><y>10139.39453125</y></points><points><x>32663.0234375</x><y>10156.2099609375</y></points><points><x>32655.3359375</x><y>10168.2216796875</y></points><points><x>32638.521484375</x><y>10173.0263671875</y></points><points><x>32618.341796875</x><y>10172.5458984375</y></points><points><x>32618.341796875</x><y>10172.5458984375</y></points><points><x>32616.419921875</x><y>10171.5849609375</y></points><points><x>32594.80078125</x><y>10163.8974609375</y></points><points><x>32569.3359375</x><y>10165.8193359375</y></points><points><x>32551.55859375</x><y>10156.6904296875</y></points><points><x>32527.537109375</x><y>10157.1708984375</y></points><points><x>32503.513671875</x><y>10143.71875</y></points><points><x>32501.591796875</x><y>10120.1767578125</y></points><points><x>32501.591796875</x><y>10120.1767578125</y></points><points><x>32500.630859375</x><y>10118.2548828125</y></points><points><x>32486.69921875</x><y>10109.1259765625</y></points><points><x>32474.20703125</x><y>10127.3828125</y></points><points><x>32474.20703125</x><y>10127.3828125</y></points><points><x>32440.095703125</x><y>10125.4619140625</y></points><points><x>32440.095703125</x><y>10125.4619140625</y></points><points><x>32437.212890625</x><y>10124.9814453125</y></points><points><x>32405.501953125</x><y>10114.4111328125</y></points><points><x>32371.87109375</x><y>10106.2431640625</y></points><points><x>32368.02734375</x><y>10079.337890625</y></points><points><x>32376.67578125</x><y>10070.6904296875</y></points><points><x>32371.390625</x><y>10050.9921875</y></points><points><x>32382.44140625</x><y>10028.41015625</y></points><points><x>32382.44140625</x><y>10028.41015625</y></points><points><x>32383.8828125</x><y>10026.4892578125</y></points><points><x>32395.4140625</x><y>9997.662109375</y></points><points><x>32404.541015625</x><y>9975.0810546875</y></points><points><x>32404.541015625</x><y>9975.0810546875</y></points><points><x>32417.033203125</x><y>9949.13671875</y></points><points><x>32417.033203125</x><y>9949.13671875</y></points><points><x>32418.474609375</x><y>9947.21484375</y></points><points><x>32456.91015625</x><y>9938.0859375</y></points><points><x>32456.91015625</x><y>9938.0859375</y></points></segmentation></object><object><name>NONE</name><difficult>0</difficult><truncated>0</truncated><info>[{"confidence": "0"}, {"action": "CREATE", "cat": "NONE", "time": "2020-07-23 14:39;19", "who": "admin", "typeOfanno": "PersonManul"}]</info><confidence>0</confidence><bndbox><xmin>32579.150390625</xmin><ymin>10071.73828125</ymin><xmax>32628.63671875</xmax><ymax>10117.861328125</ymax></bndbox><segmentation><points><x>32589.240234375</x><y>10071.73828125</y></points><points><x>32607.498046875</x><y>10075.58203125</y></points><points><x>32620.951171875</x><y>10086.1513671875</y></points><points><x>32628.63671875</x><y>10100.5654296875</y></points><points><x>32628.63671875</x><y>10111.615234375</y></points><points><x>32619.990234375</x><y>10116.419921875</y></points><points><x>32609.900390625</x><y>10117.861328125</y></points><points><x>32599.810546875</x><y>10115.939453125</y></points><points><x>32591.642578125</x><y>10111.134765625</y></points><points><x>32580.591796875</x><y>10100.5654296875</y></points><points><x>32579.150390625</x><y>10087.5927734375</y></points><points><x>32580.591796875</x><y>10077.9833984375</y></points><points><x>32580.591796875</x><y>10077.9833984375</y></points></segmentation></object><object><name>NONE</name><difficult>0</difficult><truncated>0</truncated><info>[{"confidence": "0"}, {"action": "CREATE", "cat": "NONE", "time": "2020-07-23 14:39;19", "who": "admin", "typeOfanno": "PersonManul"}]</info><confidence>0</confidence><bndbox><xmin>32603.294921875</xmin><ymin>10119.1806640625</ymin><xmax>32661.380859375</xmax><ymax>10171.45703125</ymax></bndbox><segmentation><points><x>32615.556640625</x><y>10131.1201171875</y></points><points><x>32621.365234375</x><y>10121.76171875</y></points><points><x>32631.046875</x><y>10119.1806640625</y></points><points><x>32648.150390625</x><y>10124.0205078125</y></points><points><x>32658.15234375</x><y>10131.4423828125</y></points><points><x>32661.380859375</x><y>10145.318359375</y></points><points><x>32657.830078125</x><y>10160.1630859375</y></points><points><x>32647.50390625</x><y>10168.875</y></points><points><x>32636.533203125</x><y>10171.45703125</y></points><points><x>32618.138671875</x><y>10169.84375</y></points><points><x>32609.103515625</x><y>10163.7119140625</y></points><points><x>32603.294921875</x><y>10153.0634765625</y></points><points><x>32609.103515625</x><y>10137.57421875</y></points><points><x>32609.103515625</x><y>10137.57421875</y></points></segmentation></object><object><name>HSIL</name><difficult>0</difficult><truncated>0</truncated><info>[{"confidence": "0"}, {"action": "CREATE", "cat": "HSIL", "time": "2020-07-23 14:39;19", "who": "admin", "typeOfanno": "PersonManul"}]</info><confidence>0</confidence><bndbox><xmin>36049.9140625</xmin><ymin>16474.267578125</ymin><xmax>37111.73828125</xmax><ymax>17162.271484375</ymax></bndbox><segmentation><points><x>36426.9296875</x><y>16487.048828125</y></points><points><x>36453.5546875</x><y>16492.373046875</y></points><points><x>36454.62109375</x><y>16492.373046875</y></points><points><x>36455.6875</x><y>16492.373046875</y></points><points><x>36456.75</x><y>16492.373046875</y></points><points><x>36457.81640625</x><y>16492.373046875</y></points><points><x>36485.5078125</x><y>16482.787109375</y></points><points><x>36485.5078125</x><y>16482.787109375</y></points><points><x>36487.63671875</x><y>16481.72265625</y></points><points><x>36522.78125</x><y>16475.33203125</y></points><points><x>36553.66796875</x><y>16474.267578125</y></points><points><x>36606.91796875</x><y>16478.52734375</y></points><points><x>36606.91796875</x><y>16478.52734375</y></points><points><x>36609.05078125</x><y>16479.59375</y></points><points><x>36639.93359375</x><y>16482.787109375</y></points><points><x>36684.6640625</x><y>16484.91796875</y></points><points><x>36684.6640625</x><y>16484.91796875</y></points><points><x>36717.6796875</x><y>16482.787109375</y></points><points><x>36748.56640625</x><y>16484.91796875</y></points><points><x>36748.56640625</x><y>16484.91796875</y></points><points><x>36785.84375</x><y>16507.283203125</y></points><points><x>36794.36328125</x><y>16532.84375</y></points><points><x>36789.0390625</x><y>16546.689453125</y></points><points><x>36789.0390625</x><y>16546.689453125</y></points><points><x>36769.8671875</x><y>16550.94921875</y></points><points><x>36769.8671875</x><y>16550.94921875</y></points><points><x>36767.73828125</x><y>16550.94921875</y></points><points><x>36737.91796875</x><y>16562.6640625</y></points><points><x>36737.91796875</x><y>16562.6640625</y></points><points><x>36731.52734375</x><y>16575.4453125</y></points><points><x>36731.52734375</x><y>16575.4453125</y></points><points><x>36758.15234375</x><y>16603.134765625</y></points><points><x>36785.84375</x><y>16634.021484375</y></points><points><x>36785.84375</x><y>16635.0859375</y></points><points><x>36786.90625</x><y>16636.150390625</y></points><points><x>36786.90625</x><y>16637.216796875</y></points><points><x>36787.97265625</x><y>16638.28125</y></points><points><x>36787.97265625</x><y>16639.345703125</y></points><points><x>36790.1015625</x><y>16641.4765625</y></points><points><x>36790.1015625</x><y>16642.541015625</y></points><points><x>36822.0546875</x><y>16675.556640625</y></points><points><x>36822.0546875</x><y>16676.62109375</y></points><points><x>36822.0546875</x><y>16677.6875</y></points><points><x>36852.9375</x><y>16702.181640625</y></points><points><x>36852.9375</x><y>16702.181640625</y></points><points><x>36862.5234375</x><y>16725.61328125</y></points><points><x>36862.5234375</x><y>16725.61328125</y></points><points><x>36906.19140625</x><y>16753.302734375</y></points><points><x>36906.19140625</x><y>16753.302734375</y></points><points><x>36947.7265625</x><y>16778.86328125</y></points><points><x>36980.7421875</x><y>16800.1640625</y></points><points><x>36993.51953125</x><y>16814.009765625</y></points><points><x>37036.12109375</x><y>16835.310546875</y></points><points><x>37047.8359375</x><y>16858.740234375</y></points><points><x>37047.8359375</x><y>16858.740234375</y></points><points><x>37047.8359375</x><y>16860.87109375</y></points><points><x>37073.3984375</x><y>16885.365234375</y></points><points><x>37102.15234375</x><y>16910.92578125</y></points><points><x>37102.15234375</x><y>16910.92578125</y></points><points><x>37104.28515625</x><y>16953.52734375</y></points><points><x>37104.28515625</x><y>16953.52734375</y></points><points><x>37103.21875</x><y>16955.65625</y></points><points><x>37104.28515625</x><y>16991.8671875</y></points><points><x>37104.28515625</x><y>16991.8671875</y></points><points><x>37104.28515625</x><y>16993.998046875</y></points><points><x>37111.73828125</x><y>17027.013671875</y></points><points><x>37111.73828125</x><y>17028.078125</y></points><points><x>37111.73828125</x><y>17029.142578125</y></points><points><x>37104.28515625</x><y>17063.224609375</y></points><points><x>37104.28515625</x><y>17063.224609375</y></points><points><x>37102.15234375</x><y>17063.224609375</y></points><points><x>37097.89453125</x><y>17066.419921875</y></points><points><x>37072.33203125</x><y>17091.98046875</y></points><points><x>37072.33203125</x><y>17091.98046875</y></points><points><x>37037.1875</x><y>17096.240234375</y></points><points><x>37036.12109375</x><y>17096.240234375</y></points><points><x>37035.05859375</x><y>17096.240234375</y></points><points><x>37033.9921875</x><y>17096.240234375</y></points><points><x>37011.625</x><y>17106.890625</y></points><points><x>37011.625</x><y>17106.890625</y></points><points><x>37011.625</x><y>17109.01953125</y></points><points><x>36999.91015625</x><y>17116.474609375</y></points><points><x>36999.91015625</x><y>17116.474609375</y></points><points><x>36997.78125</x><y>17117.541015625</y></points><points><x>36994.5859375</x><y>17117.541015625</y></points><points><x>36972.22265625</x><y>17117.541015625</y></points><points><x>36972.22265625</x><y>17117.541015625</y></points><points><x>36969.02734375</x><y>17117.541015625</y></points><points><x>36927.48828125</x><y>17104.759765625</y></points><points><x>36900.86328125</x><y>17117.541015625</y></points><points><x>36877.43359375</x><y>17129.255859375</y></points><points><x>36877.43359375</x><y>17129.255859375</y></points><points><x>36877.43359375</x><y>17132.451171875</y></points><points><x>36867.84765625</x><y>17153.75</y></points><points><x>36849.7421875</x><y>17162.271484375</y></points><points><x>36825.25</x><y>17156.9453125</y></points><points><x>36816.7265625</x><y>17130.3203125</y></points><points><x>36787.97265625</x><y>17097.3046875</y></points><points><x>36771.99609375</x><y>17081.330078125</y></points><points><x>36771.99609375</x><y>17081.330078125</y></points><points><x>36725.13671875</x><y>17076.00390625</y></points><points><x>36699.57421875</x><y>17079.19921875</y></points><points><x>36674.015625</x><y>17056.833984375</y></points><points><x>36636.73828125</x><y>17066.419921875</y></points><points><x>36636.73828125</x><y>17066.419921875</y></points><points><x>36612.2421875</x><y>17068.548828125</y></points><points><x>36570.70703125</x><y>17052.57421875</y></points><points><x>36519.5859375</x><y>17031.2734375</y></points><points><x>36519.5859375</x><y>17031.2734375</y></points><points><x>36494.02734375</x><y>17006.77734375</y></points><points><x>36462.078125</x><y>16993.998046875</y></points><points><x>36462.078125</x><y>16993.998046875</y></points><points><x>36459.9453125</x><y>16993.998046875</y></points><points><x>36380.0703125</x><y>16972.697265625</y></points><points><x>36380.0703125</x><y>16972.697265625</y></points><points><x>36376.875</x><y>16972.697265625</y></points><points><x>36372.61328125</x><y>16972.697265625</y></points><points><x>36319.36328125</x><y>16969.501953125</y></points><points><x>36286.34765625</x><y>16937.552734375</y></points><points><x>36267.17578125</x><y>16908.796875</y></points><points><x>36230.96484375</x><y>16882.169921875</y></points><points><x>36205.40625</x><y>16852.349609375</y></points><points><x>36194.7578125</x><y>16816.138671875</y></points><points><x>36195.8203125</x><y>16778.86328125</y></points><points><x>36201.14453125</x><y>16750.107421875</y></points><points><x>36201.14453125</x><y>16750.107421875</y></points><points><x>36203.27734375</x><y>16749.04296875</y></points><points><x>36204.33984375</x><y>16749.04296875</y></points><points><x>36243.74609375</x><y>16730.9375</y></points><points><x>36197.94921875</x><y>16722.41796875</y></points><points><x>36197.94921875</x><y>16722.41796875</y></points><points><x>36195.8203125</x><y>16722.41796875</y></points><points><x>36151.08984375</x><y>16729.873046875</y></points><points><x>36110.62109375</x><y>16705.376953125</y></points><points><x>36085.05859375</x><y>16679.81640625</y></points><points><x>36049.9140625</x><y>16653.19140625</y></points><points><x>36054.171875</x><y>16608.4609375</y></points><points><x>36070.1484375</x><y>16569.0546875</y></points><points><x>36094.64453125</x><y>16549.884765625</y></points><points><x>36148.9609375</x><y>16543.494140625</y></points><points><x>36150.0234375</x><y>16543.494140625</y></points><points><x>36151.08984375</x><y>16543.494140625</y></points><points><x>36197.94921875</x><y>16546.689453125</y></points><points><x>36197.94921875</x><y>16546.689453125</y></points><points><x>36200.08203125</x><y>16546.689453125</y></points><points><x>36202.2109375</x><y>16546.689453125</y></points><points><x>36238.421875</x><y>16545.625</y></points><points><x>36270.37109375</x><y>16545.625</y></points><points><x>36310.84375</x><y>16553.080078125</y></points><points><x>36321.4921875</x><y>16525.388671875</y></points><points><x>36342.79296875</x><y>16508.34765625</y></points><points><x>36385.39453125</x><y>16484.91796875</y></points><points><x>36385.39453125</x><y>16484.91796875</y></points></segmentation></object><object><name>HSIL</name><difficult>0</difficult><truncated>0</truncated><info>[{"confidence": "0"}, {"action": "CREATE", "cat": "HSIL", "time": "2020-07-23 14:39;19", "who": "admin", "typeOfanno": "PersonManul"}]</info><confidence>0</confidence><bndbox><xmin>34546.73046875</xmin><ymin>25125.78515625</ymin><xmax>34753.8046875</xmax><ymax>25449.12890625</ymax></bndbox><segmentation><points><x>34573.15625</x><y>25191.126953125</y></points><points><x>34575.55859375</x><y>25176.232421875</y></points><points><x>34583.7265625</x><y>25166.625</y></points><points><x>34591.89453125</x><y>25164.703125</y></points><points><x>34592.375</x><y>25164.703125</y></points><points><x>34606.3046875</x><y>25155.09375</y></points><points><x>34610.1484375</x><y>25143.08203125</y></points><points><x>34617.35546875</x><y>25130.58984375</y></points><points><x>34617.35546875</x><y>25130.58984375</y></points><points><x>34636.09375</x><y>25125.78515625</y></points><points><x>34648.5859375</x><y>25132.03125</y></points><points><x>34652.91015625</x><y>25151.25</y></points><points><x>34655.79296875</x><y>25176.712890625</y></points><points><x>34659.15625</x><y>25202.177734375</y></points><points><x>34666.36328125</x><y>25233.40625</y></points><points><x>34685.58203125</x><y>25271.36328125</y></points><points><x>34712.00390625</x><y>25301.150390625</y></points><points><x>34730.26171875</x><y>25319.408203125</y></points><points><x>34732.18359375</x><y>25349.1953125</y></points><points><x>34727.859375</x><y>25373.21875</y></points><points><x>34726.8984375</x><y>25393.396484375</y></points><points><x>34743.71484375</x><y>25411.173828125</y></points><points><x>34753.8046875</x><y>25430.390625</y></points><points><x>34743.234375</x><y>25440.48046875</y></points><points><x>34729.78125</x><y>25440.48046875</y></points><points><x>34712.00390625</x><y>25424.14453125</y></points><points><x>34712.00390625</x><y>25424.14453125</y></points><points><x>34711.5234375</x><y>25421.744140625</y></points><points><x>34699.03515625</x><y>25405.408203125</y></points><points><x>34699.515625</x><y>25429.4296875</y></points><points><x>34694.7109375</x><y>25443.84375</y></points><points><x>34690.8671875</x><y>25449.12890625</y></points><points><x>34673.5703125</x><y>25442.8828125</y></points><points><x>34673.5703125</x><y>25442.8828125</y></points><points><x>34661.078125</x><y>25420.783203125</y></points><points><x>34661.078125</x><y>25420.783203125</y></points><points><x>34660.1171875</x><y>25417.900390625</y></points><points><x>34641.37890625</x><y>25404.927734375</y></points><points><x>34640.8984375</x><y>25404.927734375</y></points><points><x>34622.16015625</x><y>25398.201171875</y></points><points><x>34622.16015625</x><y>25398.201171875</y></points><points><x>34620.71875</x><y>25396.759765625</y></points><points><x>34618.796875</x><y>25396.279296875</y></points><points><x>34583.24609375</x><y>25367.93359375</y></points><points><x>34573.15625</x><y>25341.5078125</y></points><points><x>34561.14453125</x><y>25316.044921875</y></points><points><x>34563.06640625</x><y>25298.267578125</y></points><points><x>34551.53515625</x><y>25283.853515625</y></points><points><x>34546.73046875</x><y>25267.0390625</y></points><points><x>34555.37890625</x><y>25248.78125</y></points><points><x>34575.55859375</x><y>25240.61328125</y></points><points><x>34591.89453125</x><y>25234.3671875</y></points><points><x>34604.86328125</x><y>25225.23828125</y></points><points><x>34588.53125</x><y>25222.357421875</y></points><points><x>34580.36328125</x><y>25216.591796875</y></points><points><x>34572.67578125</x><y>25206.982421875</y></points><points><x>34572.67578125</x><y>25206.982421875</y></points></segmentation></object><object><name>HSIL</name><difficult>0</difficult><truncated>0</truncated><info>[{"confidence": "0"}, {"action": "CREATE", "cat": "HSIL", "time": "2020-07-23 14:39;19", "who": "admin", "typeOfanno": "PersonManul"}]</info><confidence>0</confidence><bndbox><xmin>34579.10546875</xmin><ymin>25341.712890625</ymin><xmax>34631.05859375</xmax><ymax>25389.47265625</ymax></bndbox><segmentation><points><x>34580.71875</x><y>25342.681640625</y></points><points><x>34594.91796875</x><y>25341.712890625</y></points><points><x>34607.82421875</x><y>25344.939453125</y></points><points><x>34617.18359375</x><y>25351.0703125</y></points><points><x>34621.37890625</x><y>25363.01171875</y></points><points><x>34625.89453125</x><y>25373.337890625</y></points><points><x>34631.05859375</x><y>25382.6953125</y></points><points><x>34626.86328125</x><y>25389.47265625</y></points><points><x>34615.890625</x><y>25388.181640625</y></points><points><x>34605.56640625</x><y>25379.146484375</y></points><points><x>34597.17578125</x><y>25373.013671875</y></points><points><x>34589.4296875</x><y>25365.26953125</y></points><points><x>34582.65625</x><y>25359.138671875</y></points><points><x>34579.10546875</x><y>25348.166015625</y></points><points><x>34579.10546875</x><y>25348.166015625</y></points></segmentation></object><object><name>HSIL</name><difficult>0</difficult><truncated>0</truncated><info>[{"confidence": "0"}, {"action": "CREATE", "cat": "HSIL", "time": "2020-07-23 14:39;19", "who": "admin", "typeOfanno": "PersonManul"}]</info><confidence>0</confidence><bndbox><xmin>34656.875</xmin><ymin>25390.1171875</ymin><xmax>34694.62890625</xmax><ymax>25446.912109375</ymax></bndbox><segmentation><points><x>34661.0703125</x><y>25393.990234375</y></points><points><x>34673.65625</x><y>25390.1171875</y></points><points><x>34688.8203125</x><y>25391.73046875</y></points><points><x>34693.66015625</x><y>25395.92578125</y></points><points><x>34694.62890625</x><y>25406.251953125</y></points><points><x>34694.62890625</x><y>25406.251953125</y></points><points><x>34694.30859375</x><y>25418.513671875</y></points><points><x>34692.6953125</x><y>25427.873046875</y></points><points><x>34690.43359375</x><y>25439.16796875</y></points><points><x>34688.8203125</x><y>25446.912109375</y></points><points><x>34680.75390625</x><y>25443.0390625</y></points><points><x>34673.0078125</x><y>25431.421875</y></points><points><x>34673.0078125</x><y>25431.099609375</y></points><points><x>34671.71875</x><y>25429.80859375</y></points><points><x>34662.0390625</x><y>25422.38671875</y></points><points><x>34662.0390625</x><y>25422.38671875</y></points><points><x>34661.71484375</x><y>25420.12890625</y></points><points><x>34656.875</x><y>25408.51171875</y></points><points><x>34656.875</x><y>25399.15234375</y></points><points><x>34656.875</x><y>25399.15234375</y></points></segmentation></object><object><name>NONE</name><difficult>0</difficult><truncated>0</truncated><info>[{"confidence": "0"}, {"action": "CREATE", "cat": "NONE", "time": "2020-07-23 14:39;19", "who": "admin", "typeOfanno": "PersonManul"}]</info><confidence>0</confidence><bndbox><xmin>33731.16015625</xmin><ymin>26499.52734375</ymin><xmax>33985.1015625</xmax><ymax>26840.021484375</ymax></bndbox><segmentation><points><x>33759.7734375</x><y>26535.294921875</y></points><points><x>33789.1015625</x><y>26521.703125</y></points><points><x>33789.81640625</x><y>26521.703125</y></points><points><x>33811.27734375</x><y>26534.578125</y></points><points><x>33811.9921875</x><y>26534.578125</y></points><points><x>33813.421875</x><y>26534.578125</y></points><points><x>33834.8828125</x><y>26531.716796875</y></points><points><x>33853.48046875</x><y>26523.849609375</y></points><points><x>33859.91796875</x><y>26501.673828125</y></points><points><x>33859.91796875</x><y>26500.958984375</y></points><points><x>33862.0625</x><y>26500.244140625</y></points><points><x>33878.515625</x><y>26499.52734375</y></points><points><x>33878.515625</x><y>26499.52734375</y></points><points><x>33891.39453125</x><y>26527.42578125</y></points><points><x>33908.55859375</x><y>26521.703125</y></points><points><x>33930.734375</x><y>26529.572265625</y></points><points><x>33930.734375</x><y>26529.572265625</y></points><points><x>33931.44921875</x><y>26531.716796875</y></points><points><x>33932.16796875</x><y>26561.044921875</y></points><points><x>33932.16796875</x><y>26561.76171875</y></points><points><x>33932.16796875</x><y>26563.19140625</y></points><points><x>33932.16796875</x><y>26564.623046875</y></points><points><x>33939.3203125</x><y>26586.08203125</y></points><points><x>33947.1875</x><y>26617.556640625</y></points><points><x>33968.6484375</x><y>26646.884765625</y></points><points><x>33968.6484375</x><y>26646.884765625</y></points><points><x>33969.36328125</x><y>26649.03125</y></points><points><x>33965.0703125</x><y>26677.64453125</y></points><points><x>33965.0703125</x><y>26677.64453125</y></points><points><x>33970.79296875</x><y>26708.40234375</y></points><points><x>33982.23828125</x><y>26746.314453125</y></points><points><x>33985.1015625</x><y>26781.365234375</y></points><points><x>33958.6328125</x><y>26798.533203125</y></points><points><x>33941.46484375</x><y>26821.423828125</y></points><points><x>33941.46484375</x><y>26821.423828125</y></points><points><x>33939.3203125</x><y>26822.138671875</y></points><points><x>33912.8515625</x><y>26837.876953125</y></points><points><x>33886.38671875</x><y>26829.29296875</y></points><points><x>33868.50390625</x><y>26840.021484375</y></points><points><x>33842.03515625</x><y>26821.423828125</y></points><points><x>33842.03515625</x><y>26820.708984375</y></points><points><x>33814.13671875</x><y>26807.83203125</y></points><points><x>33814.13671875</x><y>26807.83203125</y></points><points><x>33811.27734375</x><y>26807.1171875</y></points><points><x>33779.0859375</x><y>26791.380859375</y></points><points><x>33779.0859375</x><y>26791.380859375</y></points><points><x>33771.93359375</x><y>26760.62109375</y></points><points><x>33771.93359375</x><y>26760.62109375</y></points><points><x>33771.93359375</x><y>26757.759765625</y></points><points><x>33767.640625</x><y>26752.037109375</y></points><points><x>33764.78125</x><y>26728.431640625</y></points><points><x>33764.78125</x><y>26728.431640625</y></points><points><x>33764.78125</x><y>26726.28515625</y></points><points><x>33740.4609375</x><y>26711.978515625</y></points><points><x>33740.4609375</x><y>26711.978515625</y></points><points><x>33739.7421875</x><y>26709.1171875</y></points><points><x>33731.875</x><y>26669.060546875</y></points><points><x>33731.875</x><y>26669.060546875</y></points><points><x>33731.16015625</x><y>26666.9140625</y></points><points><x>33731.16015625</x><y>26641.876953125</y></points><points><x>33746.18359375</x><y>26622.564453125</y></points><points><x>33739.02734375</x><y>26597.52734375</y></points><points><x>33739.02734375</x><y>26597.52734375</y></points><points><x>33739.7421875</x><y>26558.18359375</y></points><points><x>33739.7421875</x><y>26557.46875</y></points></segmentation></object><object><name>HSIL</name><difficult>0</difficult><truncated>0</truncated><info>[{"confidence": "0"}, {"action": "CREATE", "cat": "HSIL", "time": "2020-07-23 14:39;19", "who": "admin", "typeOfanno": "PersonManul"}]</info><confidence>0</confidence><bndbox><xmin>35444.21484375</xmin><ymin>26493.095703125</ymin><xmax>35793.29296875</xmax><ymax>26805.69140625</ymax></bndbox><segmentation><points><x>35515.74609375</x><y>26498.103515625</y></points><points><x>35537.20703125</x><y>26493.095703125</y></points><points><x>35560.8125</x><y>26502.39453125</y></points><points><x>35578.6953125</x><y>26514.5546875</y></points><points><x>35597.29296875</x><y>26514.5546875</y></points><points><x>35618.0390625</x><y>26506.6875</y></points><points><x>35618.0390625</x><y>26506.6875</y></points><points><x>35645.21875</x><y>26511.693359375</y></points><points><x>35663.1015625</x><y>26516.701171875</y></points><points><x>35686.7109375</x><y>26528.146484375</y></points><points><x>35697.4375</x><y>26546.029296875</y></points><points><x>35697.4375</x><y>26546.029296875</y></points><points><x>35703.16015625</x><y>26577.50390625</y></points><points><x>35735.3515625</x><y>26582.51171875</y></points><points><x>35756.8125</x><y>26576.7890625</y></points><points><x>35777.5546875</x><y>26579.650390625</y></points><points><x>35783.27734375</x><y>26598.962890625</y></points><points><x>35783.27734375</x><y>26598.962890625</y></points><points><x>35783.9921875</x><y>26601.109375</y></points><points><x>35793.29296875</x><y>26617.5625</y></points><points><x>35793.29296875</x><y>26617.5625</y></points><points><x>35793.29296875</x><y>26619.70703125</y></points><points><x>35778.26953125</x><y>26649.037109375</y></points><points><x>35752.51953125</x><y>26681.94140625</y></points><points><x>35752.51953125</x><y>26681.94140625</y></points><points><x>35750.375</x><y>26682.65625</y></points><points><x>35731.7734375</x><y>26704.83203125</y></points><points><x>35713.890625</x><y>26732.013671875</y></points><points><x>35728.19921875</x><y>26751.328125</y></points><points><x>35728.19921875</x><y>26751.328125</y></points><points><x>35728.19921875</x><y>26753.47265625</y></points><points><x>35722.4765625</x><y>26774.21875</y></points><points><x>35722.4765625</x><y>26774.21875</y></points><points><x>35697.4375</x><y>26782.0859375</y></points><points><x>35673.83203125</x><y>26784.232421875</y></points><points><x>35673.83203125</x><y>26784.232421875</y></points><points><x>35641.64453125</x><y>26792.81640625</y></points><points><x>35602.30078125</x><y>26805.69140625</y></points><points><x>35601.5859375</x><y>26805.69140625</y></points><points><x>35565.8203125</x><y>26790.669921875</y></points><points><x>35534.34375</x><y>26772.787109375</y></points><points><x>35534.34375</x><y>26772.072265625</y></points><points><x>35503.5859375</x><y>26738.451171875</y></points><points><x>35477.8359375</x><y>26722.71484375</y></points><points><x>35473.54296875</x><y>26693.38671875</y></points><points><x>35462.8125</x><y>26701.970703125</y></points><points><x>35444.21484375</x><y>26694.1015625</y></points><points><x>35448.5078125</x><y>26665.48828125</y></points><points><x>35455.66015625</x><y>26626.861328125</y></points><points><x>35462.09765625</x><y>26591.095703125</y></points><points><x>35481.41015625</x><y>26578.21875</y></points><points><x>35505.73046875</x><y>26588.94921875</y></points><points><x>35505.73046875</x><y>26588.94921875</y></points><points><x>35507.1640625</x><y>26590.37890625</y></points><points><x>35507.87890625</x><y>26591.095703125</y></points><points><x>35528.62109375</x><y>26604.685546875</y></points><points><x>35517.17578125</x><y>26581.794921875</y></points><points><x>35494.28515625</x><y>26571.06640625</y></points><points><x>35477.8359375</x><y>26556.044921875</y></points><points><x>35479.98046875</x><y>26533.154296875</y></points><points><x>35497.1484375</x><y>26518.84765625</y></points><points><x>35497.1484375</x><y>26518.84765625</y></points></segmentation></object><object><name>NONE</name><difficult>0</difficult><truncated>0</truncated><info>[{"confidence": "0"}, {"action": "CREATE", "cat": "NONE", "time": "2020-07-23 14:39;19", "who": "admin", "typeOfanno": "PersonManul"}]</info><confidence>0</confidence><bndbox><xmin>35656.75390625</xmin><ymin>26519.837890625</ymin><xmax>35693.74609375</xmax><ymax>26561.638671875</ymax></bndbox><segmentation><points><x>35659.63671875</x><y>26519.837890625</y></points><points><x>35674.046875</x><y>26524.642578125</y></points><points><x>35683.65625</x><y>26529.447265625</y></points><points><x>35692.3046875</x><y>26541.458984375</y></points><points><x>35693.74609375</x><y>26552.990234375</y></points><points><x>35686.05859375</x><y>26560.197265625</y></points><points><x>35681.25390625</x><y>26561.638671875</y></points><points><x>35666.359375</x><y>26555.873046875</y></points><points><x>35660.59765625</x><y>26543.380859375</y></points><points><x>35660.59765625</x><y>26543.380859375</y></points><points><x>35659.15625</x><y>26541.939453125</y></points><points><x>35656.75390625</x><y>26529.447265625</y></points><points><x>35656.75390625</x><y>26529.447265625</y></points></segmentation></object><object><name>HSIL</name><difficult>0</difficult><truncated>0</truncated><info>[{"confidence": "0"}, {"action": "CREATE", "cat": "HSIL", "time": "2020-07-23 14:39;19", "who": "admin", "typeOfanno": "PersonManul"}]</info><confidence>0</confidence><bndbox><xmin>29572.48828125</xmin><ymin>27039.275390625</ymin><xmax>29817.4140625</xmax><ymax>27228.052734375</ymax></bndbox><segmentation><points><x>29600.5625</x><y>27059.927734375</y></points><points><x>29613.79296875</x><y>27058.314453125</y></points><points><x>29625.41015625</x><y>27061.86328125</y></points><points><x>29633.80078125</x><y>27065.091796875</y></points><points><x>29640.255859375</x><y>27062.1875</y></points><points><x>29652.517578125</x><y>27063.154296875</y></points><points><x>29670.265625</x><y>27076.708984375</y></points><points><x>29680.9140625</x><y>27066.05859375</y></points><points><x>29688.3359375</x><y>27058.63671875</y></points><points><x>29688.3359375</x><y>27050.892578125</y></points><points><x>29700.275390625</x><y>27043.79296875</y></points><points><x>29714.15234375</x><y>27039.275390625</y></points><points><x>29727.060546875</x><y>27042.82421875</y></points><points><x>29727.060546875</x><y>27042.82421875</y></points><points><x>29728.3515625</x><y>27044.439453125</y></points><points><x>29732.544921875</x><y>27051.21484375</y></points><points><x>29739.322265625</x><y>27057.9921875</y></points><points><x>29754.48828125</x><y>27061.86328125</y></points><points><x>29767.07421875</x><y>27065.736328125</y></points><points><x>29777.72265625</x><y>27068.318359375</y></points><points><x>29777.72265625</x><y>27068.318359375</y></points><points><x>29782.88671875</x><y>27083.484375</y></points><points><x>29779.013671875</x><y>27105.427734375</y></points><points><x>29786.11328125</x><y>27109.30078125</y></points><points><x>29801.92578125</x><y>27108.009765625</y></points><points><x>29801.92578125</x><y>27108.009765625</y></points><points><x>29804.18359375</x><y>27116.400390625</y></points><points><x>29800.3125</x><y>27125.7578125</y></points><points><x>29796.76171875</x><y>27136.083984375</y></points><points><x>29793.212890625</x><y>27145.765625</y></points><points><x>29801.92578125</x><y>27157.05859375</y></points><points><x>29813.54296875</x><y>27172.2265625</y></points><points><x>29817.4140625</x><y>27189.005859375</y></points><points><x>29810.9609375</x><y>27203.849609375</y></points><points><x>29810.9609375</x><y>27203.849609375</y></points><points><x>29798.69921875</x><y>27216.7578125</y></points><points><x>29789.662109375</x><y>27221.921875</y></points><points><x>29772.8828125</x><y>27221.59765625</y></points><points><x>29752.552734375</x><y>27228.052734375</y></points><points><x>29735.7734375</x><y>27226.115234375</y></points><points><x>29735.44921875</x><y>27226.115234375</y></points><points><x>29733.8359375</x><y>27225.1484375</y></points><points><x>29733.513671875</x><y>27224.826171875</y></points><points><x>29731.900390625</x><y>27224.1796875</y></points><points><x>29714.15234375</x><y>27211.595703125</y></points><points><x>29687.69140625</x><y>27195.13671875</y></points><points><x>29687.369140625</x><y>27195.13671875</y></points><points><x>29685.431640625</x><y>27194.4921875</y></points><points><x>29664.45703125</x><y>27190.94140625</y></points><points><x>29642.8359375</x><y>27186.423828125</y></points><points><x>29630.251953125</x><y>27182.875</y></points><points><x>29629.927734375</x><y>27182.875</y></points><points><x>29627.669921875</x><y>27181.583984375</y></points><points><x>29613.1484375</x><y>27174.162109375</y></points><points><x>29601.53125</x><y>27155.4453125</y></points><points><x>29596.69140625</x><y>27133.1796875</y></points><points><x>29577.974609375</x><y>27134.1484375</y></points><points><x>29572.48828125</x><y>27116.400390625</y></points><points><x>29572.48828125</x><y>27098.974609375</y></points><points><x>29572.48828125</x><y>27098.974609375</y></points><points><x>29576.0390625</x><y>27081.2265625</y></points><points><x>29593.46484375</x><y>27072.189453125</y></points><points><x>29593.46484375</x><y>27072.189453125</y></points></segmentation></object><object><name>HSIL</name><difficult>0</difficult><truncated>0</truncated><info>[{"confidence": "0"}, {"action": "CREATE", "cat": "HSIL", "time": "2020-07-23 14:39;19", "who": "admin", "typeOfanno": "PersonManul"}]</info><confidence>0</confidence><bndbox><xmin>29689.935546875</xmin><ymin>27042.021484375</ymin><xmax>29729.814453125</xmax><ymax>27070.197265625</ymax></bndbox><segmentation><points><x>29689.935546875</x><y>27054.158203125</y></points><points><x>29696.654296875</x><y>27048.306640625</y></points><points><x>29704.673828125</x><y>27043.755859375</y></points><points><x>29715.29296875</x><y>27042.021484375</y></points><points><x>29723.74609375</x><y>27044.40625</y></points><points><x>29729.1640625</x><y>27047.873046875</y></points><points><x>29729.814453125</x><y>27053.94140625</y></points><points><x>29722.87890625</x><y>27060.876953125</y></points><points><x>29715.076171875</x><y>27068.029296875</y></points><points><x>29704.240234375</x><y>27070.197265625</y></points><points><x>29697.521484375</x><y>27069.330078125</y></points><points><x>29690.5859375</x><y>27063.26171875</y></points><points><x>29690.369140625</x><y>27063.26171875</y></points></segmentation></object><object><name>HSIL</name><difficult>0</difficult><truncated>0</truncated><info>[{"confidence": "0"}, {"action": "CREATE", "cat": "HSIL", "time": "2020-07-23 14:39;19", "who": "admin", "typeOfanno": "PersonManul"}]</info><confidence>0</confidence><bndbox><xmin>29627.73046875</xmin><ymin>27063.810546875</ymin><xmax>29662.634765625</xmax><ymax>27092.853515625</ymax></bndbox><segmentation><points><x>29634.560546875</x><y>27065.748046875</y></points><points><x>29642.3046875</x><y>27063.810546875</y></points><points><x>29655.212890625</x><y>27067.037109375</y></points><points><x>29660.376953125</x><y>27072.845703125</y></points><points><x>29662.634765625</x><y>27081.8828125</y></points><points><x>29658.763671875</x><y>27088.658203125</y></points><points><x>29651.33984375</x><y>27092.208984375</y></points><points><x>29641.013671875</x><y>27092.853515625</y></points><points><x>29634.23828125</x><y>27089.94921875</y></points><points><x>29629.720703125</x><y>27081.8828125</y></points><points><x>29627.73046875</x><y>27074.748046875</y></points><points><x>29627.73046875</x><y>27072.58203125</y></points></segmentation></object><object><name>HSIL</name><difficult>0</difficult><truncated>0</truncated><info>[{"confidence": "0"}, {"action": "CREATE", "cat": "HSIL", "time": "2020-07-23 14:39;19", "who": "admin", "typeOfanno": "PersonManul"}]</info><confidence>0</confidence><bndbox><xmin>29608.875</xmin><ymin>27117.013671875</ymin><xmax>29639.65234375</xmax><ymax>27153.859375</ymax></bndbox><segmentation><points><x>29612.341796875</x><y>27129.150390625</y></points><points><x>29619.060546875</x><y>27120.263671875</y></points><points><x>29625.779296875</x><y>27117.013671875</y></points><points><x>29634.015625</x><y>27120.697265625</y></points><points><x>29639.21875</x><y>27129.3671875</y></points><points><x>29639.65234375</x><y>27138.25390625</y></points><points><x>29636.6171875</x><y>27145.623046875</y></points><points><x>29629.248046875</x><y>27151.69140625</y></points><points><x>29621.4453125</x><y>27153.859375</y></points><points><x>29614.943359375</x><y>27152.55859375</y></points><points><x>29609.958984375</x><y>27144.322265625</y></points><points><x>29608.875</x><y>27136.0859375</y></points><points><x>29608.875</x><y>27136.0859375</y></points></segmentation></object><object><name>NONE</name><difficult>0</difficult><truncated>0</truncated><info>[{"confidence": "0"}, {"action": "CREATE", "cat": "NONE", "time": "2020-07-23 14:39;19", "who": "admin", "typeOfanno": "PersonManul"}]</info><confidence>0</confidence><bndbox><xmin>30454.01953125</xmin><ymin>30419.1875</ymin><xmax>30650.525390625</xmax><ymax>30639.71484375</ymax></bndbox><segmentation><points><x>30569.328125</x><y>30501.82421875</y></points><points><x>30568.3671875</x><y>30525.3671875</y></points><points><x>30571.73046875</x><y>30548.91015625</y></points><points><x>30577.015625</x><y>30559.958984375</y></points><points><x>30595.75390625</x><y>30568.607421875</y></points><points><x>30624.580078125</x><y>30585.904296875</y></points><points><x>30635.630859375</x><y>30595.994140625</y></points><points><x>30647.642578125</x><y>30617.61328125</y></points><points><x>30650.525390625</x><y>30633.46875</y></points><points><x>30650.525390625</x><y>30639.71484375</y></points><points><x>30627.462890625</x><y>30632.02734375</y></points><points><x>30612.087890625</x><y>30615.2109375</y></points><points><x>30598.63671875</x><y>30611.84765625</y></points><points><x>30598.63671875</x><y>30611.84765625</y></points><points><x>30572.69140625</x><y>30595.994140625</y></points><points><x>30554.9140625</x><y>30579.177734375</y></points><points><x>30546.267578125</x><y>30583.982421875</y></points><points><x>30535.697265625</x><y>30573.892578125</y></points><points><x>30531.373046875</x><y>30570.529296875</y></points><points><x>30534.736328125</x><y>30588.787109375</y></points><points><x>30535.216796875</x><y>30592.150390625</y></points><points><x>30520.322265625</x><y>30587.345703125</y></points><points><x>30505.427734375</x><y>30573.412109375</y></points><points><x>30485.73046875</x><y>30563.802734375</y></points><points><x>30479.96484375</x><y>30545.546875</y></points><points><x>30485.73046875</x><y>30536.41796875</y></points><points><x>30480.4453125</x><y>30520.5625</y></points><points><x>30465.55078125</x><y>30506.62890625</y></points><points><x>30457.3828125</x><y>30485.490234375</y></points><points><x>30462.1875</x><y>30465.791015625</y></points><points><x>30454.01953125</x><y>30447.53515625</y></points><points><x>30463.1484375</x><y>30430.23828125</y></points><points><x>30463.1484375</x><y>30430.23828125</y></points><points><x>30487.171875</x><y>30422.0703125</y></points><points><x>30487.171875</x><y>30422.0703125</y></points><points><x>30489.57421875</x><y>30421.58984375</y></points><points><x>30513.115234375</x><y>30419.1875</y></points><points><x>30519.841796875</x><y>30424.953125</y></points><points><x>30518.400390625</x><y>30443.69140625</y></points><points><x>30535.216796875</x><y>30445.1328125</y></points><points><x>30545.787109375</x><y>30454.740234375</y></points><points><x>30545.787109375</x><y>30454.740234375</y></points><points><x>30549.150390625</x><y>30465.310546875</y></points><points><x>30563.5625</x><y>30472.998046875</y></points><points><x>30564.04296875</x><y>30482.607421875</y></points><points><x>30564.04296875</x><y>30482.607421875</y></points></segmentation></object><object><name>NONE</name><difficult>0</difficult><truncated>0</truncated><info>[{"confidence": "0"}, {"action": "CREATE", "cat": "NONE", "time": "2020-07-23 14:39;19", "who": "admin", "typeOfanno": "PersonManul"}]</info><confidence>0</confidence><bndbox><xmin>33611.3046875</xmin><ymin>32213.962890625</ymin><xmax>33663.2578125</xmax><ymax>32268.17578125</ymax></bndbox><segmentation><points><x>33618.08203125</x><y>32217.189453125</y></points><points><x>33634.21875</x><y>32213.962890625</y></points><points><x>33647.44921875</x><y>32218.48046875</y></points><points><x>33655.515625</x><y>32226.224609375</y></points><points><x>33663.2578125</x><y>32234.29296875</y></points><points><x>33660.35546875</x><y>32248.4921875</y></points><points><x>33654.87109375</x><y>32259.140625</y></points><points><x>33645.1875</x><y>32265.271484375</y></points><points><x>33636.15234375</x><y>32268.17578125</y></points><points><x>33627.44140625</x><y>32266.884765625</y></points><points><x>33618.08203125</x><y>32261.72265625</y></points><points><x>33614.85546875</x><y>32253.33203125</y></points><points><x>33611.3046875</x><y>32245.587890625</y></points><points><x>33612.59765625</x><y>32227.837890625</y></points><points><x>33612.59765625</x><y>32227.193359375</y></points></segmentation></object><object><name>HSIL</name><difficult>0</difficult><truncated>0</truncated><info>[{"confidence": "0"}, {"action": "CREATE", "cat": "HSIL", "time": "2020-07-23 14:39;19", "who": "admin", "typeOfanno": "PersonManul"}]</info><confidence>0</confidence><bndbox><xmin>33657.890625</xmin><ymin>32117.048828125</ymin><xmax>33833.14453125</xmax><ymax>32360.259765625</ymax></bndbox><segmentation><points><x>33665.7578125</x><y>32124.91796875</y></points><points><x>33697.234375</x><y>32120.626953125</y></points><points><x>33727.27734375</x><y>32134.216796875</y></points><points><x>33739.4375</x><y>32144.232421875</y></points><points><x>33739.4375</x><y>32144.232421875</y></points><points><x>33754.4609375</x><y>32152.099609375</y></points><points><x>33748.0234375</x><y>32129.208984375</y></points><points><x>33755.17578125</x><y>32117.048828125</y></points><points><x>33782.35546875</x><y>32124.91796875</y></points><points><x>33782.35546875</x><y>32124.91796875</y></points><points><x>33803.81640625</x><y>32144.232421875</y></points><points><x>33803.81640625</x><y>32144.947265625</y></points><points><x>33805.24609375</x><y>32146.376953125</y></points><points><x>33823.12890625</x><y>32165.69140625</y></points><points><x>33823.12890625</x><y>32165.69140625</y></points><points><x>33833.14453125</x><y>32195.01953125</y></points><points><x>33833.14453125</x><y>32195.01953125</y></points><points><x>33833.14453125</x><y>32197.166015625</y></points><points><x>33831.71484375</x><y>32233.646484375</y></points><points><x>33831.71484375</x><y>32233.646484375</y></points><points><x>33830.28515625</x><y>32235.078125</y></points><points><x>33830.28515625</x><y>32235.79296875</y></points><points><x>33821.69921875</x><y>32270.84375</y></points><points><x>33821.69921875</x><y>32270.84375</y></points><points><x>33794.51953125</x><y>32288.7265625</y></points><points><x>33794.51953125</x><y>32289.443359375</y></points><points><x>33793.0859375</x><y>32290.158203125</y></points><points><x>33782.35546875</x><y>32313.763671875</y></points><points><x>33782.35546875</x><y>32313.763671875</y></points><points><x>33780.92578125</x><y>32343.806640625</y></points><points><x>33773.05859375</x><y>32360.259765625</y></points><points><x>33750.16796875</x><y>32344.5234375</y></points><points><x>33750.16796875</x><y>32344.5234375</y></points><points><x>33748.0234375</x><y>32344.5234375</y></points><points><x>33722.984375</x><y>32336.654296875</y></points><points><x>33722.984375</x><y>32336.654296875</y></points><points><x>33696.51953125</x><y>32328.0703125</y></points><points><x>33701.52734375</x><y>32304.46484375</y></points><points><x>33701.52734375</x><y>32304.46484375</y></points><points><x>33701.52734375</x><y>32302.318359375</y></points><points><x>33700.09375</x><y>32298.7421875</y></points><points><x>33684.359375</x><y>32283.00390625</y></points><points><x>33683.640625</x><y>32283.00390625</y></points><points><x>33682.2109375</x><y>32281.57421875</y></points><points><x>33667.19140625</x><y>32262.259765625</y></points><points><x>33667.19140625</x><y>32262.259765625</y></points><points><x>33666.4765625</x><y>32260.115234375</y></points><points><x>33672.19921875</x><y>32242.23046875</y></points><points><x>33672.19921875</x><y>32241.515625</y></points><points><x>33672.19921875</x><y>32240.0859375</y></points><points><x>33665.04296875</x><y>32220.771484375</y></points><points><x>33665.04296875</x><y>32220.771484375</y></points><points><x>33673.62890625</x><y>32202.888671875</y></points><points><x>33673.62890625</x><y>32202.173828125</y></points><points><x>33674.34375</x><y>32200.7421875</y></points><points><x>33675.05859375</x><y>32199.3125</y></points><points><x>33675.7734375</x><y>32177.13671875</y></points><points><x>33675.7734375</x><y>32177.13671875</y></points><points><x>33660.03515625</x><y>32159.96875</y></points><points><x>33657.890625</x><y>32139.224609375</y></points><points><x>33657.890625</x><y>32139.224609375</y></points></segmentation></object><object><name>ASC_H</name><difficult>0</difficult><truncated>0</truncated><info>[{"confidence": "0"}, {"action": "CREATE", "cat": "ASC_H", "time": "2020-07-23 14:39;19", "who": "admin", "typeOfanno": "PersonManul"}]</info><confidence>0</confidence><bndbox><xmin>46855.80078125</xmin><ymin>39069.22265625</ymin><xmax>46947.79296875</xmax><ymax>39132.67578125</ymax></bndbox><segmentation><points><x>46858.015625</x><y>39094.71484375</y></points><points><x>46855.80078125</x><y>39105.24609375</y></points><points><x>46871.31640625</x><y>39117.16015625</y></points><points><x>46884.33984375</x><y>39124.91796875</y></points><points><x>46895.69921875</x><y>39123.53515625</y></points><points><x>46902.07421875</x><y>39127.96875</y></points><points><x>46913.15625</x><y>39132.67578125</y></points><points><x>46925.90234375</x><y>39131.015625</y></points><points><x>46947.79296875</x><y>39124.36328125</y></points><points><x>46943.08203125</x><y>39113.8359375</y></points><points><x>46943.359375</x><y>39103.02734375</y></points><points><x>46943.63671875</x><y>39090.55859375</y></points><points><x>46932.41015625</x><y>39082.9296875</y></points><points><x>46919.53125</x><y>39069.22265625</y></points><points><x>46897.0859375</x><y>39072.2734375</y></points><points><x>46883.88671875</x><y>39076.203125</y></points><points><x>46875.23828125</x><y>39079.56640625</y></points></segmentation></object><object><name>HSIL</name><difficult>0</difficult><truncated>0</truncated><info>[{"confidence": "0"}, {"action": "CREATE", "cat": "HSIL", "time": "2020-07-23 14:39;19", "who": "admin", "typeOfanno": "PersonManul"}]</info><confidence>0</confidence><bndbox><xmin>46027.52734375</xmin><ymin>38235.5625</ymin><xmax>46241.80859375</xmax><ymax>38404.203125</ymax></bndbox><segmentation><points><x>46074.1328125</x><y>38282.6484375</y></points><points><x>46074.61328125</x><y>38264.87109375</y></points><points><x>46080.37890625</x><y>38250.45703125</y></points><points><x>46092.390625</x><y>38245.65234375</y></points><points><x>46107.765625</x><y>38246.61328125</y></points><points><x>46118.33203125</x><y>38249.9765625</y></points><points><x>46134.1875</x><y>38241.80859375</y></points><points><x>46146.6796875</x><y>38235.5625</y></points><points><x>46162.53515625</x><y>38237.484375</y></points><points><x>46163.015625</x><y>38237.484375</y></points><points><x>46163.9765625</x><y>38238.92578125</y></points><points><x>46175.5078125</x><y>38248.0546875</y></points><points><x>46175.5078125</x><y>38260.06640625</y></points><points><x>46187.0390625</x><y>38240.3671875</y></points><points><x>46200.97265625</x><y>38235.5625</y></points><points><x>46200.97265625</x><y>38235.5625</y></points><points><x>46221.62890625</x><y>38251.8984375</y></points><points><x>46221.62890625</x><y>38252.37890625</y></points><points><x>46220.1875</x><y>38277.84375</y></points><points><x>46236.04296875</x><y>38289.85546875</y></points><points><x>46241.80859375</x><y>38309.0703125</y></points><points><x>46239.88671875</x><y>38324.92578125</y></points><points><x>46241.80859375</x><y>38342.703125</y></points><points><x>46236.04296875</x><y>38357.1171875</y></points><points><x>46219.70703125</x><y>38363.36328125</y></points><points><x>46201.453125</x><y>38367.6875</y></points><points><x>46201.453125</x><y>38367.6875</y></points><points><x>46200.01171875</x><y>38369.609375</y></points><points><x>46184.15625</x><y>38377.77734375</y></points><points><x>46184.15625</x><y>38377.77734375</y></points><points><x>46182.234375</x><y>38379.21875</y></points><points><x>46177.4296875</x><y>38392.671875</y></points><points><x>46169.26171875</x><y>38404.203125</y></points><points><x>46154.84765625</x><y>38403.72265625</y></points><points><x>46154.3671875</x><y>38403.72265625</y></points><points><x>46126.01953125</x><y>38397.95703125</y></points><points><x>46105.36328125</x><y>38401.3203125</y></points><points><x>46080.37890625</x><y>38401.80078125</y></points><points><x>46080.37890625</x><y>38401.80078125</y></points><points><x>46045.3046875</x><y>38396.515625</y></points><points><x>46042.421875</x><y>38378.2578125</y></points><points><x>46042.421875</x><y>38378.2578125</y></points><points><x>46040.98046875</x><y>38376.3359375</y></points><points><x>46028.0078125</x><y>38360.0</y></points><points><x>46027.52734375</x><y>38360.0</y></points><points><x>46038.578125</x><y>38331.171875</y></points><points><x>46041.4609375</x><y>38308.109375</y></points><points><x>46041.4609375</x><y>38308.109375</y></points><points><x>46042.421875</x><y>38306.19140625</y></points><points><x>46043.3828125</x><y>38304.75</y></points><points><x>46060.6796875</x><y>38296.58203125</y></points><points><x>46062.12109375</x><y>38296.58203125</y></points></segmentation></object><object><name>NONE</name><difficult>0</difficult><truncated>0</truncated><info>[{"confidence": "0"}, {"action": "CREATE", "cat": "NONE", "time": "2020-07-23 14:39;19", "who": "admin", "typeOfanno": "PersonManul"}]</info><confidence>0</confidence><bndbox><xmin>46188.49609375</xmin><ymin>38287.125</ymin><xmax>46237.87109375</xmax><ymax>38328.4296875</ymax></bndbox><segmentation><points><x>46195.2734375</x><y>38296.48046875</y></points><points><x>46207.21484375</x><y>38288.08984375</y></points><points><x>46220.4453125</x><y>38287.125</y></points><points><x>46233.67578125</x><y>38294.546875</y></points><points><x>46237.87109375</x><y>38306.484375</y></points><points><x>46237.22265625</x><y>38321.0078125</y></points><points><x>46231.73828125</x><y>38328.10546875</y></points><points><x>46218.83203125</x><y>38328.4296875</y></points><points><x>46205.27734375</x><y>38327.13671875</y></points><points><x>46194.62890625</x><y>38322.62109375</y></points><points><x>46188.49609375</x><y>38309.06640625</y></points><points><x>46188.49609375</x><y>38309.06640625</y></points></segmentation></object><object><name>NONE</name><difficult>0</difficult><truncated>0</truncated><info>[{"confidence": "0"}, {"action": "CREATE", "cat": "NONE", "time": "2020-07-23 14:39;19", "who": "admin", "typeOfanno": "PersonManul"}]</info><confidence>0</confidence><bndbox><xmin>46195.59765625</xmin><ymin>38323.265625</ymin><xmax>46238.515625</xmax><ymax>38361.66796875</ymax></bndbox><segmentation><points><x>46209.1484375</x><y>38361.34375</y></points><points><x>46219.15234375</x><y>38361.66796875</y></points><points><x>46230.44921875</x><y>38356.50390625</y></points><points><x>46237.22265625</x><y>38346.8203125</y></points><points><x>46238.515625</x><y>38336.49609375</y></points><points><x>46236.25390625</x><y>38328.4296875</y></points><points><x>46232.3828125</x><y>38324.234375</y></points><points><x>46219.4765625</x><y>38323.265625</y></points><points><x>46212.375</x><y>38326.4921875</y></points><points><x>46204.6328125</x><y>38330.36328125</y></points><points><x>46198.82421875</x><y>38337.140625</y></points><points><x>46195.59765625</x><y>38344.88671875</y></points><points><x>46201.7265625</x><y>38356.50390625</y></points><points><x>46201.7265625</x><y>38356.50390625</y></points></segmentation></object><object><name>NONE</name><difficult>0</difficult><truncated>0</truncated><info>[{"confidence": "0"}, {"action": "CREATE", "cat": "NONE", "time": "2020-07-23 14:39;19", "who": "admin", "typeOfanno": "PersonManul"}]</info><confidence>0</confidence><bndbox><xmin>46032.96484375</xmin><ymin>38334.234375</ymin><xmax>46076.8515625</xmax><ymax>38370.0546875</ymax></bndbox><segmentation><points><x>46038.7734375</x><y>38338.75390625</y></points><points><x>46054.265625</x><y>38334.234375</y></points><points><x>46068.140625</x><y>38335.8515625</y></points><points><x>46075.23828125</x><y>38341.65625</y></points><points><x>46076.8515625</x><y>38350.6953125</y></points><points><x>46071.69140625</x><y>38359.40625</y></points><points><x>46062.33203125</x><y>38366.18359375</y></points><points><x>46054.91015625</x><y>38369.734375</y></points><points><x>46042.32421875</x><y>38370.0546875</y></points><points><x>46035.2265625</x><y>38368.44140625</y></points><points><x>46032.96484375</x><y>38351.33984375</y></points><points><x>46033.93359375</x><y>38348.7578125</y></points></segmentation></object><object><name>HSIL</name><difficult>0</difficult><truncated>0</truncated><info>[{"confidence": "0"}, {"action": "CREATE", "cat": "HSIL", "time": "2020-07-23 14:39;19", "who": "admin", "typeOfanno": "PersonManul"}]</info><confidence>0</confidence><bndbox><xmin>41716.55078125</xmin><ymin>45233.3125</ymin><xmax>41786.25</xmax><ymax>45271.390625</ymax></bndbox><segmentation><points><x>41720.421875</x><y>45235.25</y></points><points><x>41738.81640625</x><y>45233.3125</y></points><points><x>41739.13671875</x><y>45233.3125</y></points><points><x>41755.2734375</x><y>45234.28125</y></points><points><x>41775.6015625</x><y>45239.4453125</y></points><points><x>41786.25</x><y>45244.9296875</y></points><points><x>41786.25</x><y>45256.22265625</y></points><points><x>41776.5703125</x><y>45263.32421875</y></points><points><x>41757.85546875</x><y>45269.453125</y></points><points><x>41757.85546875</x><y>45269.453125</y></points><points><x>41755.59375</x><y>45269.77734375</y></points><points><x>41754.62890625</x><y>45270.1015625</y></points><points><x>41738.4921875</x><y>45271.390625</y></points><points><x>41738.4921875</x><y>45271.390625</y></points><points><x>41725.5859375</x><y>45268.80859375</y></points><points><x>41725.5859375</x><y>45268.80859375</y></points><points><x>41717.1953125</x><y>45254.2890625</y></points><points><x>41716.55078125</x><y>45253.64453125</y></points></segmentation></object><object><name>HSIL</name><difficult>0</difficult><truncated>0</truncated><info>[{"confidence": "0"}, {"action": "CREATE", "cat": "HSIL", "time": "2020-07-23 14:39;19", "who": "admin", "typeOfanno": "PersonManul"}]</info><confidence>0</confidence><bndbox><xmin>41653.625</xmin><ymin>45242.671875</ymin><xmax>41704.28515625</xmax><ymax>45273.6484375</ymax></bndbox><segmentation><points><x>41656.8515625</x><y>45243.640625</y></points><points><x>41675.56640625</x><y>45242.671875</y></points><points><x>41692.9921875</x><y>45246.54296875</y></points><points><x>41703.3203125</x><y>45255.578125</y></points><points><x>41704.28515625</x><y>45263.96875</y></points><points><x>41704.28515625</x><y>45264.29296875</y></points><points><x>41694.60546875</x><y>45272.03515625</y></points><points><x>41694.60546875</x><y>45272.03515625</y></points><points><x>41681.69921875</x><y>45273.6484375</y></points><points><x>41667.5</x><y>45271.390625</y></points><points><x>41667.5</x><y>45271.390625</y></points><points><x>41657.49609375</x><y>45263.96875</y></points><points><x>41657.171875</x><y>45263.96875</y></points><points><x>41656.8515625</x><y>45262.03125</y></points><points><x>41656.8515625</x><y>45261.38671875</y></points><points><x>41653.625</x><y>45255.2578125</y></points><points><x>41653.625</x><y>45255.2578125</y></points></segmentation></object><object><name>NONE</name><difficult>0</difficult><truncated>0</truncated><info>[{"confidence": "0"}, {"action": "CREATE", "cat": "NONE", "time": "2020-07-23 14:39;19", "who": "admin", "typeOfanno": "PersonManul"}]</info><confidence>0</confidence><bndbox><xmin>41585.21484375</xmin><ymin>45513.171875</ymin><xmax>41617.00390625</xmax><ymax>45545.671875</ymax></bndbox><segmentation><points><x>41590.83984375</x><y>45541.546875</y></points><points><x>41599.08984375</x><y>45545.671875</y></points><points><x>41609.33984375</x><y>45542.046875</y></points><points><x>41615.96484375</x><y>45535.046875</y></points><points><x>41616.96484375</x><y>45525.546875</y></points><points><x>41617.00390625</x><y>45519.93359375</y></points><points><x>41609.46484375</x><y>45516.046875</y></points><points><x>41601.71484375</x><y>45513.171875</y></points><points><x>41591.33984375</x><y>45516.046875</y></points><points><x>41585.33984375</x><y>45523.421875</y></points><points><x>41585.21484375</x><y>45531.671875</y></points><points><x>41587.46484375</x><y>45537.546875</y></points><points><x>41587.46484375</x><y>45537.546875</y></points></segmentation></object><object><name>HSIL</name><difficult>0</difficult><truncated>0</truncated><info>[{"confidence": "0"}, {"action": "CREATE", "cat": "HSIL", "time": "2020-07-23 14:39;19", "who": "admin", "typeOfanno": "PersonManul"}]</info><confidence>0</confidence><bndbox><xmin>41410.1015625</xmin><ymin>45218.58203125</ymin><xmax>41636.9765625</xmax><ymax>45546.62890625</ymax></bndbox><segmentation><points><x>41437.109375</x><y>45233.47265625</y></points><points><x>41447.19921875</x><y>45224.828125</y></points><points><x>41447.19921875</x><y>45224.828125</y></points><points><x>41448.640625</x><y>45223.38671875</y></points><points><x>41456.328125</x><y>45218.58203125</y></points><points><x>41469.30078125</x><y>45225.30859375</y></points><points><x>41469.30078125</x><y>45225.30859375</y></points><points><x>41470.7421875</x><y>45227.23046875</y></points><points><x>41480.83203125</x><y>45237.796875</y></points><points><x>41480.83203125</x><y>45237.796875</y></points><points><x>41492.36328125</x><y>45242.6015625</y></points><points><x>41492.36328125</x><y>45242.6015625</y></points><points><x>41494.765625</x><y>45242.6015625</y></points><points><x>41499.8046875</x><y>45241.515625</y></points><points><x>41502.93359375</x><y>45241.16015625</y></points><points><x>41507.73828125</x><y>45233.953125</y></points><points><x>41528.19921875</x><y>45244.421875</y></points><points><x>41537.5234375</x><y>45248.3671875</y></points><points><x>41538.00390625</x><y>45248.3671875</y></points><points><x>41554.33984375</x><y>45254.1328125</y></points><points><x>41554.8203125</x><y>45254.1328125</y></points><points><x>41556.26171875</x><y>45255.09375</y></points><points><x>41566.3515625</x><y>45260.37890625</y></points><points><x>41577.8828125</x><y>45252.69140625</y></points><points><x>41590.85546875</x><y>45257.49609375</y></points><points><x>41590.85546875</x><y>45257.49609375</y></points><points><x>41601.42578125</x><y>45269.02734375</y></points><points><x>41601.42578125</x><y>45269.02734375</y></points><points><x>41601.42578125</x><y>45271.91015625</y></points><points><x>41595.1796875</x><y>45292.08984375</y></points><points><x>41595.1796875</x><y>45292.08984375</y></points><points><x>41593.73828125</x><y>45293.53125</y></points><points><x>41603.34765625</x><y>45305.0625</y></points><points><x>41613.4375</x><y>45318.99609375</y></points><points><x>41627.84765625</x><y>45335.80859375</y></points><points><x>41625.92578125</x><y>45354.06640625</y></points><points><x>41631.2109375</x><y>45373.765625</y></points><points><x>41628.80859375</x><y>45393.9453125</y></points><points><x>41618.2421875</x><y>45404.03515625</y></points><points><x>41616.3203125</x><y>45425.17578125</y></points><points><x>41626.40625</x><y>45441.98828125</y></points><points><x>41636.9765625</x><y>45458.32421875</y></points><points><x>41630.73046875</x><y>45478.984375</y></points><points><x>41625.92578125</x><y>45500.125</y></points><points><x>41623.046875</x><y>45515.98046875</y></points><points><x>41621.125</x><y>45529.43359375</y></points><points><x>41610.39453125</x><y>45542.3359375</y></points><points><x>41597.515625</x><y>45546.62890625</y></points><points><x>41583.92578125</x><y>45535.18359375</y></points><points><x>41583.92578125</x><y>45535.18359375</y></points><points><x>41583.2109375</x><y>45521.58984375</y></points><points><x>41571.05078125</x><y>45513.72265625</y></points><points><x>41555.3125</x><y>45508.0</y></points><points><x>41538.14453125</x><y>45502.9921875</y></points><points><x>41532.421875</x><y>45477.95703125</y></points><points><x>41526.69921875</x><y>45496.5546875</y></points><points><x>41526.69921875</x><y>45497.26953125</y></points><points><x>41505.95703125</x><y>45502.27734375</y></points><points><x>41495.2265625</x><y>45510.86328125</y></points><points><x>41477.34375</x><y>45502.9921875</y></points><points><x>41477.34375</x><y>45502.9921875</y></points><points><x>41475.1953125</x><y>45502.27734375</y></points><points><x>41455.8828125</x><y>45487.2578125</y></points><points><x>41443.72265625</x><y>45466.6328125</y></points><points><x>41431.5625</x><y>45447.3203125</y></points><points><x>41431.5625</x><y>45447.3203125</y></points><points><x>41431.5625</x><y>45445.17578125</y></points><points><x>41423.6953125</x><y>45411.5546875</y></points><points><x>41423.6953125</x><y>45410.83984375</y></points><points><x>41423.6953125</x><y>45409.41015625</y></points><points><x>41417.97265625</x><y>45390.09375</y></points><points><x>41417.97265625</x><y>45389.37890625</y></points><points><x>41432.9921875</x><y>45373.640625</y></points><points><x>41425.125</x><y>45355.7578125</y></points><points><x>41430.1328125</x><y>45340.73828125</y></points><points><x>41430.1328125</x><y>45340.73828125</y></points><points><x>41430.84765625</x><y>45338.58984375</y></points><points><x>41433.70703125</x><y>45313.5546875</y></points><points><x>41433.70703125</x><y>45312.83984375</y></points><points><x>41432.9921875</x><y>45311.41015625</y></points><points><x>41423.6953125</x><y>45297.1015625</y></points><points><x>41410.1015625</x><y>45292.09375</y></points><points><x>41410.1015625</x><y>45292.09375</y></points><points><x>41411.53125</x><y>45264.9140625</y></points><points><x>41425.125</x><y>45249.17578125</y></points><points><x>41425.125</x><y>45249.17578125</y></points></segmentation></object><object><name>NONE</name><difficult>0</difficult><truncated>0</truncated><info>[{"confidence": "0"}, {"action": "CREATE", "cat": "NONE", "time": "2020-07-23 14:39;19", "who": "admin", "typeOfanno": "PersonManul"}]</info><confidence>0</confidence><bndbox><xmin>30537.564453125</xmin><ymin>49848.01171875</ymin><xmax>30596.1796875</xmax><ymax>49964.28125</ymax></bndbox><segmentation><points><x>30589.93359375</x><y>49853.296875</y></points><points><x>30584.16796875</x><y>49871.5546875</y></points><points><x>30592.3359375</x><y>49897.5</y></points><points><x>30596.1796875</x><y>49922.0</y></points><points><x>30592.81640625</x><y>49944.58203125</y></points><points><x>30586.5703125</x><y>49960.91796875</y></points><points><x>30576.001953125</x><y>49964.28125</y></points><points><x>30576.001953125</x><y>49964.28125</y></points><points><x>30553.419921875</x><y>49963.3203125</y></points><points><x>30552.939453125</x><y>49963.3203125</y></points><points><x>30551.017578125</x><y>49962.83984375</y></points><points><x>30537.564453125</x><y>49957.07421875</y></points><points><x>30540.927734375</x><y>49930.16796875</y></points><points><x>30540.927734375</x><y>49930.16796875</y></points><points><x>30541.888671875</x><y>49928.24609375</y></points><points><x>30547.173828125</x><y>49909.03125</y></points><points><x>30547.173828125</x><y>49909.03125</y></points><points><x>30552.939453125</x><y>49894.6171875</y></points><points><x>30553.419921875</x><y>49894.6171875</y></points><points><x>30554.380859375</x><y>49893.17578125</y></points><points><x>30555.822265625</x><y>49892.6953125</y></points><points><x>30566.873046875</x><y>49883.0859375</y></points><points><x>30566.873046875</x><y>49883.0859375</y></points><points><x>30568.314453125</x><y>49881.1640625</y></points><points><x>30575.521484375</x><y>49863.38671875</y></points><points><x>30585.609375</x><y>49848.01171875</y></points><points><x>30585.609375</x><y>49848.01171875</y></points></segmentation></object><object><name>NONE</name><difficult>0</difficult><truncated>0</truncated><info>[{"confidence": "0"}, {"action": "CREATE", "cat": "NONE", "time": "2020-07-23 14:39;19", "who": "admin", "typeOfanno": "PersonManul"}]</info><confidence>0</confidence><bndbox><xmin>30682.16796875</xmin><ymin>49562.5546875</ymin><xmax>30832.068359375</xmax><ymax>49706.20703125</ymax></bndbox><segmentation><points><x>30747.02734375</x><y>49562.5546875</y></points><points><x>30759.51953125</x><y>49569.28125</y></points><points><x>30781.62109375</x><y>49579.37109375</y></points><points><x>30781.62109375</x><y>49579.37109375</y></points><points><x>30784.50390625</x><y>49579.37109375</y></points><points><x>30798.435546875</x><y>49584.17578125</y></points><points><x>30798.435546875</x><y>49584.17578125</y></points><points><x>30800.357421875</x><y>49585.13671875</y></points><points><x>30801.318359375</x><y>49585.13671875</y></points><points><x>30802.279296875</x><y>49586.09765625</y></points><points><x>30816.212890625</x><y>49592.82421875</y></points><points><x>30828.224609375</x><y>49612.0390625</y></points><points><x>30828.224609375</x><y>49612.0390625</y></points><points><x>30832.068359375</x><y>49629.81640625</y></points><points><x>30832.068359375</x><y>49629.81640625</y></points><points><x>30828.705078125</x><y>49644.7109375</y></points><points><x>30817.654296875</x><y>49656.2421875</y></points><points><x>30817.654296875</x><y>49656.2421875</y></points><points><x>30815.732421875</x><y>49657.68359375</y></points><points><x>30804.681640625</x><y>49666.8125</y></points><points><x>30802.279296875</x><y>49684.109375</y></points><points><x>30791.708984375</x><y>49701.8828125</y></points><points><x>30775.85546875</x><y>49706.20703125</y></points><points><x>30756.15625</x><y>49700.44140625</y></points><points><x>30756.15625</x><y>49700.44140625</y></points><points><x>30747.98828125</x><y>49686.9921875</y></points><points><x>30738.37890625</x><y>49694.6796875</y></points><points><x>30738.37890625</x><y>49694.6796875</y></points><points><x>30735.9765625</x><y>49695.16015625</y></points><points><x>30720.603515625</x><y>49695.16015625</y></points><points><x>30698.982421875</x><y>49684.58984375</y></points><points><x>30688.892578125</x><y>49672.09765625</y></points><points><x>30682.16796875</x><y>49654.80078125</y></points><points><x>30684.08984375</x><y>49637.50390625</y></points><points><x>30684.08984375</x><y>49637.0234375</y></points><points><x>30684.08984375</x><y>49611.55859375</y></points><points><x>30684.08984375</x><y>49611.078125</y></points><points><x>30684.5703125</x><y>49609.15625</y></points><points><x>30686.970703125</x><y>49593.78515625</y></points><points><x>30689.853515625</x><y>49585.6171875</y></points><points><x>30700.904296875</x><y>49588.5</y></points><points><x>30713.396484375</x><y>49591.3828125</y></points><points><x>30713.396484375</x><y>49591.3828125</y></points><points><x>30723.005859375</x><y>49590.90234375</y></points><points><x>30739.8203125</x><y>49588.98046875</y></points><points><x>30730.5703125</x><y>49580.67578125</y></points><points><x>30730.693359375</x><y>49572.64453125</y></points><points><x>30730.693359375</x><y>49572.1640625</y></points><points><x>30735.9765625</x><y>49565.4375</y></points><points><x>30735.9765625</x><y>49565.4375</y></points></segmentation></object><object><name>HSIL</name><difficult>0</difficult><truncated>0</truncated><info>[{"confidence": "0"}, {"action": "CREATE", "cat": "HSIL", "time": "2020-07-23 14:39;19", "who": "admin", "typeOfanno": "PersonManul"}]</info><confidence>0</confidence><bndbox><xmin>31292.91796875</xmin><ymin>49449.859375</ymin><xmax>31404.876953125</xmax><ymax>49600.88671875</ymax></bndbox><segmentation><points><x>31322.515625</x><y>49565.8125</y></points><points><x>31347.439453125</x><y>49579.03515625</y></points><points><x>31358.1015625</x><y>49580.2578125</y></points><points><x>31377.078125</x><y>49584.796875</y></points><points><x>31382.029296875</x><y>49600.88671875</y></points><points><x>31398.591796875</x><y>49598.32421875</y></points><points><x>31404.876953125</x><y>49575.56640625</y></points><points><x>31402.4921875</x><y>49558.66015625</y></points><points><x>31388.404296875</x><y>49531.78515625</y></points><points><x>31358.7109375</x><y>49513.14453125</y></points><points><x>31364.2890625</x><y>49491.97265625</y></points><points><x>31356.0390625</x><y>49471.34375</y></points><points><x>31332.484375</x><y>49450.7265625</y></points><points><x>31311.02734375</x><y>49449.859375</y></points><points><x>31304.958984375</x><y>49463.51171875</y></points><points><x>31301.708984375</x><y>49476.734375</y></points><points><x>31295.20703125</x><y>49486.921875</y></points><points><x>31295.39453125</x><y>49506.0</y></points><points><x>31293.330078125</x><y>49520.02734375</y></points><points><x>31292.91796875</x><y>49542.3046875</y></points><points><x>31309.0078125</x><y>49557.98046875</y></points><points><x>31309.0078125</x><y>49557.98046875</y></points></segmentation></object><object><name>NONE</name><difficult>0</difficult><truncated>0</truncated><info>[{"confidence": "0"}, {"action": "CREATE", "cat": "NONE", "time": "2020-07-23 14:39;19", "who": "admin", "typeOfanno": "PersonManul"}]</info><confidence>0</confidence><bndbox><xmin>25616.267578125</xmin><ymin>51342.8125</ymin><xmax>25678.69921875</xmax><ymax>51420.140625</ymax></bndbox><segmentation><points><x>25650.322265625</x><y>51417.4375</y></points><points><x>25667.888671875</x><y>51420.140625</y></points><points><x>25677.349609375</x><y>51397.9765625</y></points><points><x>25678.69921875</x><y>51382.83984375</y></points><points><x>25676.80859375</x><y>51362.5703125</y></points><points><x>25671.1328125</x><y>51353.11328125</y></points><points><x>25663.705078125</x><y>51347.65234375</y></points><points><x>25654.9921875</x><y>51343.78125</y></points><points><x>25640.1484375</x><y>51342.8125</y></points><points><x>25623.369140625</x><y>51353.4609375</y></points><points><x>25617.8828125</x><y>51368.3046875</y></points><points><x>25616.267578125</x><y>51384.19140625</y></points><points><x>25621.1328125</x><y>51396.625</y></points><points><x>25628.4296875</x><y>51407.70703125</y></points><points><x>25636.80859375</x><y>51414.734375</y></points><points><x>25636.80859375</x><y>51414.734375</y></points></segmentation></object><object><name>HSIL</name><difficult>0</difficult><truncated>0</truncated><info>[{"confidence": "0"}, {"action": "CREATE", "cat": "HSIL", "time": "2020-07-23 14:39;19", "who": "admin", "typeOfanno": "PersonManul"}]</info><confidence>0</confidence><bndbox><xmin>28361.166015625</xmin><ymin>48660.0703125</ymin><xmax>28435.8359375</xmax><ymax>48744.8203125</ymax></bndbox><segmentation><points><x>28386.94921875</x><y>48744.8203125</y></points><points><x>28405.30859375</x><y>48730.6171875</y></points><points><x>28415.345703125</x><y>48723.84375</y></points><points><x>28416.314453125</x><y>48713.83984375</y></points><points><x>28422.123046875</x><y>48709.3203125</y></points><points><x>28427.998046875</x><y>48704.62890625</y></points><points><x>28435.8359375</x><y>48691.01171875</y></points><points><x>28435.01171875</x><y>48671.2109375</y></points><points><x>28433.7734375</x><y>48660.0703125</y></points><points><x>28418.09765625</x><y>48660.484375</y></points><points><x>28409.43359375</x><y>48663.78515625</y></points><points><x>28405.01953125</x><y>48670.27734375</y></points><points><x>28388.240234375</x><y>48676.0859375</y></points><points><x>28376.4296875</x><y>48688.125</y></points><points><x>28370.2421875</x><y>48696.7890625</y></points><points><x>28363.640625</x><y>48707.1015625</y></points><points><x>28361.166015625</x><y>48723.60546875</y></points><points><x>28361.990234375</x><y>48733.50390625</y></points><points><x>28361.990234375</x><y>48733.50390625</y></points><points><x>28363.228515625</x><y>48735.98046875</y></points><points><x>28364.46484375</x><y>48738.45703125</y></points><points><x>28374.779296875</x><y>48743.40625</y></points><points><x>28374.779296875</x><y>48743.40625</y></points></segmentation></object><object><name>NONE</name><difficult>0</difficult><truncated>0</truncated><info>[{"confidence": "0"}, {"action": "CREATE", "cat": "NONE", "time": "2020-07-23 14:39;19", "who": "admin", "typeOfanno": "PersonManul"}]</info><confidence>0</confidence><bndbox><xmin>17745.3046875</xmin><ymin>48688.984375</ymin><xmax>17803.607421875</xmax><ymax>48716.7265625</ymax></bndbox><segmentation><points><x>17750.2890625</x><y>48698.95703125</y></points><points><x>17761.9921875</x><y>48695.48828125</y></points><points><x>17771.962890625</x><y>48691.8046875</y></points><points><x>17783.017578125</x><y>48688.984375</y></points><points><x>17794.50390625</x><y>48691.5859375</y></points><points><x>17802.306640625</x><y>48695.48828125</y></points><points><x>17803.607421875</x><y>48700.90625</y></points><points><x>17799.705078125</x><y>48706.54296875</y></points><points><x>17792.552734375</x><y>48710.2265625</y></points><points><x>17792.3359375</x><y>48710.2265625</y></points><points><x>17790.8203125</x><y>48711.30859375</y></points><points><x>17783.44921875</x><y>48714.9921875</y></points><points><x>17775.865234375</x><y>48716.7265625</y></points><points><x>17765.02734375</x><y>48716.51171875</y></points><points><x>17755.2734375</x><y>48714.34375</y></points><points><x>17747.6875</x><y>48711.09375</y></points><points><x>17745.3046875</x><y>48703.07421875</y></points><points><x>17745.3046875</x><y>48703.07421875</y></points></segmentation></object><object><name>HSIL</name><difficult>0</difficult><truncated>0</truncated><info>[{"confidence": "0"}, {"action": "CREATE", "cat": "HSIL", "time": "2020-07-23 14:39;19", "who": "admin", "typeOfanno": "PersonManul"}]</info><confidence>0</confidence><bndbox><xmin>17805.60546875</xmin><ymin>48649.18359375</ymin><xmax>18086.1875</xmax><ymax>48936.4921875</ymax></bndbox><segmentation><points><x>17963.671875</x><y>48660.234375</y></points><points><x>17973.28125</x><y>48676.56640625</y></points><points><x>17995.86328125</x><y>48679.44921875</y></points><points><x>17999.70703125</x><y>48691.94140625</y></points><points><x>17988.65625</x><y>48722.69140625</y></points><points><x>17997.78515625</x><y>48735.18359375</y></points><points><x>18012.197265625</x><y>48716.4453125</y></points><points><x>18030.455078125</x><y>48708.27734375</y></points><points><x>18043.427734375</x><y>48717.40625</y></points><points><x>18043.427734375</x><y>48717.40625</y></points><points><x>18044.869140625</x><y>48719.80859375</y></points><points><x>18050.154296875</x><y>48727.015625</y></points><points><x>18050.154296875</x><y>48727.015625</y></points><points><x>18052.076171875</x><y>48727.9765625</y></points><points><x>18072.25390625</x><y>48733.26171875</y></points><points><x>18050.154296875</x><y>48741.91015625</y></points><points><x>18035.740234375</x><y>48760.16796875</y></points><points><x>18029.974609375</x><y>48770.25390625</y></points><points><x>18043.427734375</x><y>48776.98046875</y></points><points><x>18041.505859375</x><y>48795.71875</y></points><points><x>18041.505859375</x><y>48820.22265625</y></points><points><x>18048.232421875</x><y>48824.546875</y></points><points><x>18055.439453125</x><y>48817.33984375</y></points><points><x>18078.98046875</x><y>48825.5078125</y></points><points><x>18086.1875</x><y>48839.44140625</y></points><points><x>18082.82421875</x><y>48857.21875</y></points><points><x>18072.25390625</x><y>48868.75</y></points><points><x>18051.595703125</x><y>48876.43359375</y></points><points><x>18037.181640625</x><y>48871.1484375</y></points><points><x>18029.013671875</x><y>48845.20703125</y></points><points><x>18020.365234375</x><y>48864.42578125</y></points><points><x>18003.55078125</x><y>48872.58984375</y></points><points><x>17983.8515625</x><y>48866.828125</y></points><points><x>17952.623046875</x><y>48878.8359375</y></points><points><x>17952.623046875</x><y>48878.8359375</y></points><points><x>17922.353515625</x><y>48874.51171875</y></points><points><x>17916.587890625</x><y>48881.23828125</y></points><points><x>17921.873046875</x><y>48897.09375</y></points><points><x>17916.587890625</x><y>48923.0390625</y></points><points><x>17916.587890625</x><y>48923.0390625</y></points><points><x>17918.509765625</x><y>48924.0</y></points><points><x>17933.884765625</x><y>48921.59765625</y></points><points><x>17923.314453125</x><y>48936.4921875</y></points><points><x>17896.41015625</x><y>48936.01171875</y></points><points><x>17878.6328125</x><y>48919.1953125</y></points><points><x>17878.6328125</x><y>48918.71484375</y></points><points><x>17868.54296875</x><y>48896.61328125</y></points><points><x>17840.677734375</x><y>48890.84765625</y></points><points><x>17841.638671875</x><y>48871.1484375</y></points><points><x>17841.638671875</x><y>48870.66796875</y></points><points><x>17840.197265625</x><y>48868.75</y></points><points><x>17839.716796875</x><y>48868.26953125</y></points><points><x>17820.978515625</x><y>48861.0625</y></points><points><x>17816.654296875</x><y>48838.48046875</y></points><points><x>17816.654296875</x><y>48838.48046875</y></points><points><x>17812.810546875</x><y>48836.55859375</y></points><points><x>17805.60546875</x><y>48815.8984375</y></points><points><x>17821.939453125</x><y>48798.12109375</y></points><points><x>17824.341796875</x><y>48786.109375</y></points><points><x>17836.833984375</x><y>48764.01171875</y></points><points><x>17843.080078125</x><y>48739.98828125</y></points><points><x>17861.3359375</x><y>48719.80859375</y></points><points><x>17878.6328125</x><y>48708.7578125</y></points><points><x>17876.23046875</x><y>48687.13671875</y></points><points><x>17897.8515625</x><y>48680.890625</y></points><points><x>17917.068359375</x><y>48682.33203125</y></points><points><x>17917.068359375</x><y>48664.078125</y></points><points><x>17939.169921875</x><y>48649.18359375</y></points><points><x>17939.169921875</x><y>48649.18359375</y></points></segmentation></object><object><name>NONE</name><difficult>0</difficult><truncated>0</truncated><info>[{"confidence": "0"}, {"action": "CREATE", "cat": "NONE", "time": "2020-07-23 14:39;19", "who": "admin", "typeOfanno": "PersonManul"}]</info><confidence>0</confidence><bndbox><xmin>15076.857421875</xmin><ymin>48847.98828125</ymin><xmax>15124.421875</xmax><ymax>48908.52734375</ymax></bndbox><segmentation><points><x>15077.337890625</x><y>48883.0625</y></points><points><x>15076.857421875</x><y>48866.7265625</y></points><points><x>15083.583984375</x><y>48858.55859375</y></points><points><x>15092.2314453125</x><y>48850.87109375</y></points><points><x>15104.2431640625</x><y>48847.98828125</y></points><points><x>15115.29296875</x><y>48850.87109375</y></points><points><x>15115.29296875</x><y>48850.87109375</y></points><points><x>15116.734375</x><y>48852.3125</y></points><points><x>15118.17578125</x><y>48854.71484375</y></points><points><x>15122.98046875</x><y>48863.84375</y></points><points><x>15124.421875</x><y>48882.1015625</y></points><points><x>15120.09765625</x><y>48896.515625</y></points><points><x>15109.3056640625</x><y>48907.0859375</y></points><points><x>15095.5947265625</x><y>48908.52734375</y></points><points><x>15081.662109375</x><y>48899.3984375</y></points><points><x>15081.662109375</x><y>48898.91796875</y></points></segmentation></object><object><name>HSIL</name><difficult>0</difficult><truncated>0</truncated><info>[{"confidence": "0"}, {"action": "CREATE", "cat": "HSIL", "time": "2020-07-23 14:39;19", "who": "admin", "typeOfanno": "PersonManul"}]</info><confidence>0</confidence><bndbox><xmin>15515.9189453125</xmin><ymin>48545.6796875</ymin><xmax>15605.4423828125</xmax><ymax>48666.96875</ymax></bndbox><segmentation><points><x>15521.2822265625</x><y>48661.60546875</y></points><points><x>15539.0224609375</x><y>48654.1796875</y></points><points><x>15544.7978515625</x><y>48666.96875</y></points><points><x>15563.3623046875</x><y>48666.96875</y></points><points><x>15573.67578125</x><y>48661.60546875</y></points><points><x>15585.6396484375</x><y>48652.94140625</y></points><points><x>15595.9541015625</x><y>48643.86328125</y></points><points><x>15605.4423828125</x><y>48619.5234375</y></points><points><x>15597.19140625</x><y>48601.37109375</y></points><points><x>15604.6171875</x><y>48576.20703125</y></points><points><x>15603.7919921875</x><y>48553.9296875</y></points><points><x>15585.6396484375</x><y>48546.50390625</y></points><points><x>15565.0126953125</x><y>48545.6796875</y></points><points><x>15564.6005859375</x><y>48545.6796875</y></points><points><x>15536.546875</x><y>48565.89453125</y></points><points><x>15522.74609375</x><y>48614.16796875</y></points><points><x>15517.1572265625</x><y>48626.125</y></points><points><x>15515.9189453125</x><y>48651.703125</y></points><points><x>15515.9189453125</x><y>48651.703125</y></points></segmentation></object><object><name>HSIL</name><difficult>0</difficult><truncated>0</truncated><info>[{"confidence": "0"}, {"action": "CREATE", "cat": "HSIL", "time": "2020-07-23 14:39;19", "who": "admin", "typeOfanno": "PersonManul"}]</info><confidence>0</confidence><bndbox><xmin>14594.57421875</xmin><ymin>48266.2734375</ymin><xmax>14741.9296875</xmax><ymax>48392.125</ymax></bndbox><segmentation><points><x>14735.26953125</x><y>48358.88671875</y></points><points><x>14728.6298828125</x><y>48379.57421875</y></points><points><x>14714.6171875</x><y>48392.125</y></points><points><x>14692.884765625</x><y>48391.765625</y></points><points><x>14692.6083984375</x><y>48391.765625</y></points><points><x>14678.75390625</x><y>48384.0078125</y></points><points><x>14678.75390625</x><y>48384.0078125</y></points><points><x>14665.453125</x><y>48382.8984375</y></points><points><x>14656.0322265625</x><y>48379.296875</y></points><points><x>14655.7548828125</x><y>48372.37109375</y></points><points><x>14663.236328125</x><y>48363.78125</y></points><points><x>14646.8876953125</x><y>48365.99609375</y></points><points><x>14646.8876953125</x><y>48365.99609375</y></points><points><x>14631.6484375</x><y>48367.3828125</y></points><points><x>14621.9501953125</x><y>48359.34765625</y></points><points><x>14615.2998046875</x><y>48351.3125</y></points><points><x>14607.818359375</x><y>48343.55078125</y></points><points><x>14611.6982421875</x><y>48338.01171875</y></points><points><x>14618.34765625</x><y>48334.1328125</y></points><points><x>14605.87890625</x><y>48332.19140625</y></points><points><x>14597.01171875</x><y>48330.25390625</y></points><points><x>14594.57421875</x><y>48321.1328125</y></points><points><x>14600.6142578125</x><y>48311.96484375</y></points><points><x>14603.1083984375</x><y>48304.484375</y></points><points><x>14604.578125</x><y>48294.9921875</y></points><points><x>14620.287109375</x><y>48285.640625</y></points><points><x>14644.26953125</x><y>48281.44140625</y></points><points><x>14679.0302734375</x><y>48268.4609375</y></points><points><x>14694.9326171875</x><y>48266.2734375</y></points><points><x>14710.7451171875</x><y>48270.79296875</y></points><points><x>14715.908203125</x><y>48281.44140625</y></points><points><x>14714.6171875</x><y>48292.734375</y></points><points><x>14706.4619140625</x><y>48308.0859375</y></points><points><x>14708.9560546875</x><y>48318.05859375</y></points><points><x>14715.8837890625</x><y>48325.54296875</y></points><points><x>14726.966796875</x><y>48321.109375</y></points><points><x>14736.111328125</x><y>48323.87890625</y></points><points><x>14741.9296875</x><y>48336.34765625</y></points><points><x>14739.990234375</x><y>48344.9375</y></points><points><x>14730.751953125</x><y>48343.72265625</y></points><points><x>14741.3759765625</x><y>48352.6953125</y></points><points><x>14741.3759765625</x><y>48352.6953125</y></points></segmentation></object><object><name>NONE</name><difficult>0</difficult><truncated>0</truncated><info>[{"confidence": "0"}, {"action": "CREATE", "cat": "NONE", "time": "2020-07-23 14:39;19", "who": "admin", "typeOfanno": "PersonManul"}]</info><confidence>0</confidence><bndbox><xmin>14406.9560546875</xmin><ymin>45682.66015625</ymin><xmax>14455.9619140625</xmax><ymax>45731.18359375</ymax></bndbox><segmentation><points><x>14417.044921875</x><y>45686.0234375</y></points><points><x>14429.537109375</x><y>45682.66015625</y></points><points><x>14439.1455078125</x><y>45685.0625</y></points><points><x>14449.7158203125</x><y>45696.59375</y></points><points><x>14455.9619140625</x><y>45711.00390625</y></points><points><x>14452.1181640625</x><y>45721.57421875</y></points><points><x>14446.3525390625</x><y>45729.26171875</y></points><points><x>14446.3525390625</x><y>45729.26171875</y></points><points><x>14444.4306640625</x><y>45730.22265625</y></points><points><x>14436.2626953125</x><y>45731.18359375</y></points><points><x>14436.2626953125</x><y>45731.18359375</y></points><points><x>14420.888671875</x><y>45724.9375</y></points><points><x>14420.888671875</x><y>45724.9375</y></points><points><x>14418.966796875</x><y>45723.9765625</y></points><points><x>14412.5849609375</x><y>45715.20703125</y></points><points><x>14409.357421875</x><y>45698.99609375</y></points><points><x>14406.9560546875</x><y>45688.90625</y></points><points><x>14406.9560546875</x><y>45688.90625</y></points></segmentation></object><object><name>HSIL</name><difficult>0</difficult><truncated>0</truncated><info>[{"confidence": "0"}, {"action": "CREATE", "cat": "HSIL", "time": "2020-07-23 14:39;19", "who": "admin", "typeOfanno": "PersonManul"}]</info><confidence>0</confidence><bndbox><xmin>14114.943359375</xmin><ymin>45177.77734375</ymin><xmax>14341.041015625</xmax><ymax>45354.03125</ymax></bndbox><segmentation><points><x>14295.16796875</x><y>45274.35546875</y></points><points><x>14308.447265625</x><y>45289.64453125</y></points><points><x>14332.5908203125</x><y>45304.53515625</y></points><points><x>14341.041015625</x><y>45315.80078125</y></points><points><x>14331.3837890625</x><y>45341.5546875</y></points><points><x>14319.3115234375</x><y>45354.03125</y></points><points><x>14297.1796875</x><y>45348.80078125</y></points><points><x>14281.888671875</x><y>45342.76171875</y></points><points><x>14271.828125</x><y>45342.76171875</y></points><points><x>14256.134765625</x><y>45348.80078125</y></points><points><x>14238.4287109375</x><y>45345.17578125</y></points><points><x>14230.783203125</x><y>45329.08203125</y></points><points><x>14216.69921875</x><y>45336.7265625</y></points><points><x>14193.3603515625</x><y>45350.8125</y></points><points><x>14174.849609375</x><y>45350.8125</y></points><points><x>14160.36328125</x><y>45339.54296875</y></points><points><x>14156.7421875</x><y>45323.44921875</y></points><points><x>14169.216796875</x><y>45306.94921875</y></points><points><x>14160.36328125</x><y>45284.81640625</y></points><points><x>14159.15625</x><y>45271.5390625</y></points><points><x>14185.71484375</x><y>45273.1484375</y></points><points><x>14184.5078125</x><y>45261.87890625</y></points><points><x>14130.18359375</x><y>45224.859375</y></points><points><x>14118.916015625</x><y>45205.9453125</y></points><points><x>14118.916015625</x><y>45205.9453125</y></points><points><x>14116.904296875</x><y>45204.73828125</y></points><points><x>14114.943359375</x><y>45190.015625</y></points><points><x>14147.888671875</x><y>45177.77734375</y></points><points><x>14180.8857421875</x><y>45195.08203125</y></points><points><x>14209.4560546875</x><y>45212.7890625</y></points><points><x>14232.3935546875</x><y>45235.7265625</y></points><points><x>14266.28515625</x><y>45251.99609375</y></points><points><x>14274.9326171875</x><y>45261.12109375</y></points><points><x>14290.3076171875</x><y>45266.40625</y></points></segmentation></object><object><name>NONE</name><difficult>0</difficult><truncated>0</truncated><info>[{"confidence": "0"}, {"action": "CREATE", "cat": "NONE", "time": "2020-07-23 14:39;19", "who": "admin", "typeOfanno": "PersonManul"}]</info><confidence>0</confidence><bndbox><xmin>14731.037109375</xmin><ymin>42239.3125</ymin><xmax>14768.0322265625</xmax><ymax>42265.73828125</ymax></bndbox><segmentation><points><x>14735.841796875</x><y>42240.2734375</y></points><points><x>14747.853515625</x><y>42239.3125</y></points><points><x>14761.3056640625</x><y>42246.51953125</y></points><points><x>14768.0322265625</x><y>42257.08984375</y></points><points><x>14766.5908203125</x><y>42263.3359375</y></points><points><x>14756.5009765625</x><y>42264.77734375</y></points><points><x>14756.5009765625</x><y>42264.77734375</y></points><points><x>14744.970703125</x><y>42265.73828125</y></points><points><x>14733.919921875</x><y>42259.01171875</y></points><points><x>14731.037109375</x><y>42248.921875</y></points><points><x>14731.037109375</x><y>42248.921875</y></points></segmentation></object><object><name>HSIL</name><difficult>0</difficult><truncated>0</truncated><info>[{"confidence": "0"}, {"action": "CREATE", "cat": "HSIL", "time": "2020-07-23 14:39;19", "who": "admin", "typeOfanno": "PersonManul"}]</info><confidence>0</confidence><bndbox><xmin>14720.4677734375</xmin><ymin>42234.98828125</ymin><xmax>14982.3125</xmax><ymax>42531.90625</ymax></bndbox><segmentation><points><x>14773.3173828125</x><y>42262.375</y></points><points><x>14787.73046875</x><y>42271.984375</y></points><points><x>14793.9765625</x><y>42285.4375</y></points><points><x>14815.5966796875</x><y>42304.65625</y></points><points><x>14815.5966796875</x><y>42304.65625</y></points><points><x>14836.736328125</x><y>42327.234375</y></points><points><x>14854.9931640625</x><y>42336.36328125</y></points><points><x>14880.9375</x><y>42364.7109375</y></points><points><x>14904.4794921875</x><y>42384.41015625</y></points><points><x>14915.5302734375</x><y>42404.109375</y></points><points><x>14939.072265625</x><y>42402.66796875</y></points><points><x>14958.2900390625</x><y>42412.2734375</y></points><points><x>14965.4970703125</x><y>42423.32421875</y></points><points><x>14965.4970703125</x><y>42423.8046875</y></points><points><x>14962.6142578125</x><y>42437.2578125</y></points><points><x>14959.2509765625</x><y>42447.34765625</y></points><points><x>14977.5078125</x><y>42456.4765625</y></points><points><x>14982.3125</x><y>42472.33203125</y></points><points><x>14975.5859375</x><y>42485.3046875</y></points><points><x>14971.2626953125</x><y>42490.58984375</y></points><points><x>14981.3515625</x><y>42504.04296875</y></points><points><x>14977.98828125</x><y>42515.08984375</y></points><points><x>14966.9384765625</x><y>42519.4140625</y></points><points><x>14950.6025390625</x><y>42511.24609375</y></points><points><x>14944.357421875</x><y>42508.84765625</y></points><points><x>14942.435546875</x><y>42521.3359375</y></points><points><x>14937.150390625</x><y>42531.42578125</y></points><points><x>14937.150390625</x><y>42531.90625</y></points><points><x>14915.5302734375</x><y>42525.1796875</y></points><points><x>14915.5302734375</x><y>42525.1796875</y></points><points><x>14879.9765625</x><y>42500.19921875</y></points><points><x>14879.9765625</x><y>42500.19921875</y></points><points><x>14849.7080078125</x><y>42477.6171875</y></points><points><x>14818.9599609375</x><y>42468.0078125</y></points><points><x>14781.00390625</x><y>42448.7890625</y></points><points><x>14760.3447265625</x><y>42419.9609375</y></points><points><x>14741.607421875</x><y>42375.76171875</y></points><points><x>14731.517578125</x><y>42356.0625</y></points><points><x>14739.205078125</x><y>42338.765625</y></points><points><x>14752.6572265625</x><y>42329.15625</y></points><points><x>14744.970703125</x><y>42320.5078125</y></points><points><x>14724.7919921875</x><y>42318.5859375</y></points><points><x>14720.4677734375</x><y>42305.6171875</y></points><points><x>14720.4677734375</x><y>42305.13671875</y></points><points><x>14721.4287109375</x><y>42289.76171875</y></points><points><x>14721.4287109375</x><y>42289.76171875</y></points><points><x>14736.802734375</x><y>42282.5546875</y></points><points><x>14740.166015625</x><y>42266.21875</y></points><points><x>14730.076171875</x><y>42255.6484375</y></points><points><x>14734.400390625</x><y>42237.390625</y></points><points><x>14750.7353515625</x><y>42234.98828125</y></points><points><x>14750.7353515625</x><y>42234.98828125</y></points><points><x>14768.0322265625</x><y>42246.0390625</y></points><points><x>14768.0322265625</x><y>42246.0390625</y></points></segmentation></object><object><name>HSIL</name><difficult>0</difficult><truncated>0</truncated><info>[{"confidence": "0"}, {"action": "CREATE", "cat": "HSIL", "time": "2020-07-23 14:39;19", "who": "admin", "typeOfanno": "PersonManul"}]</info><confidence>0</confidence><bndbox><xmin>12788.3271484375</xmin><ymin>39411.34765625</ymin><xmax>12911.1728515625</xmax><ymax>39561.83203125</ymax></bndbox><segmentation><points><x>12824.56640625</x><y>39561.83203125</y></points><points><x>12851.5927734375</x><y>39552.00390625</y></points><points><x>12871.248046875</x><y>39541.5625</y></points><points><x>12873.705078125</x><y>39536.03515625</y></points><points><x>12864.4912109375</x><y>39519.453125</y></points><points><x>12870.01953125</x><y>39512.6953125</y></points><points><x>12894.5888671875</x><y>39512.08203125</y></points><points><x>12911.1728515625</x><y>39496.109375</y></points><points><x>12911.1728515625</x><y>39478.296875</y></points><points><x>12896.431640625</x><y>39472.15625</y></points><points><x>12904.0947265625</x><y>39459.43359375</y></points><points><x>12905.7080078125</x><y>39453.30078125</y></points><points><x>12889.2509765625</x><y>39420.38671875</y></points><points><x>12871.248046875</x><y>39411.34765625</y></points><points><x>12863.7578125</x><y>39413.93359375</y></points><points><x>12854.72265625</x><y>39418.44921875</y></points><points><x>12844.71875</x><y>39427.1640625</y></points><points><x>12830.8427734375</x><y>39431.03515625</y></points><points><x>12811.66796875</x><y>39436.53125</y></points><points><x>12803.068359375</x><y>39458.64453125</y></points><points><x>12804.296875</x><y>39469.69921875</y></points><points><x>12788.3271484375</x><y>39483.2109375</y></points><points><x>12790.169921875</x><y>39504.7109375</y></points><points><x>12798.1552734375</x><y>39516.99609375</y></points><points><x>12799.998046875</x><y>39528.6640625</y></points><points><x>12795.9921875</x><y>39540.4296875</y></points><points><x>12800.1865234375</x><y>39551.3984375</y></points><points><x>12806.9638671875</x><y>39556.5625</y></points></segmentation></object><object><name>HSIL</name><difficult>0</difficult><truncated>0</truncated><info>[{"confidence": "0"}, {"action": "CREATE", "cat": "HSIL", "time": "2020-07-23 14:39;19", "who": "admin", "typeOfanno": "PersonManul"}]</info><confidence>0</confidence><bndbox><xmin>5534.4541015625</xmin><ymin>38575.49609375</ymin><xmax>5747.9462890625</xmax><ymax>38693.85546875</ymax></bndbox><segmentation><points><x>5698.2197265625</x><y>38594.40234375</y></points><points><x>5692.265625</x><y>38584.41796875</y></points><points><x>5692.265625</x><y>38584.41796875</y></points><points><x>5680.66943359375</x><y>38577.28125</y></points><points><x>5680.66943359375</x><y>38577.28125</y></points><points><x>5677.99365234375</x><y>38577.28125</y></points><points><x>5677.1015625</x><y>38577.28125</y></points><points><x>5658.36962890625</x><y>38575.49609375</y></points><points><x>5657.4775390625</x><y>38575.49609375</y></points><points><x>5655.693359375</x><y>38575.49609375</y></points><points><x>5638.7451171875</x><y>38575.49609375</y></points><points><x>5638.7451171875</x><y>38575.49609375</y></points><points><x>5617.4619140625</x><y>38587.90234375</y></points><points><x>5594.5712890625</x><y>38592.19140625</y></points><points><x>5562.3818359375</x><y>38592.19140625</y></points><points><x>5536.98779296875</x><y>38602.13671875</y></points><points><x>5534.4541015625</x><y>38618.3515625</y></points><points><x>5540.6513671875</x><y>38630.3515625</y></points><points><x>5541.25048828125</x><y>38630.3515625</y></points><points><x>5541.849609375</x><y>38632.1484375</y></points><points><x>5554.43115234375</x><y>38642.93359375</y></points><points><x>5554.43115234375</x><y>38642.93359375</y></points><points><x>5578.39599609375</x><y>38654.9140625</y></points><points><x>5578.39599609375</x><y>38654.9140625</y></points><points><x>5580.193359375</x><y>38656.11328125</y></points><points><x>5573.00390625</x><y>38654.9140625</y></points><points><x>5580.193359375</x><y>38669.29296875</y></points><points><x>5596.369140625</x><y>38679.4765625</y></points><points><x>5596.369140625</x><y>38679.4765625</y></points><points><x>5619.1357421875</x><y>38678.87890625</y></points><points><x>5635.9111328125</x><y>38682.47265625</y></points><points><x>5635.9111328125</x><y>38682.47265625</y></points><points><x>5637.70849609375</x><y>38683.671875</y></points><points><x>5638.3076171875</x><y>38684.87109375</y></points><points><x>5658.07861328125</x><y>38692.66015625</y></points><points><x>5678.44873046875</x><y>38693.85546875</y></points><points><x>5693.4267578125</x><y>38690.859375</y></points><points><x>5694.02587890625</x><y>38690.859375</y></points><points><x>5696.42236328125</x><y>38690.859375</y></points><points><x>5698.81884765625</x><y>38690.859375</y></points><points><x>5732.96826171875</x><y>38679.4765625</y></points><points><x>5744.3515625</x><y>38663.30078125</y></points><points><x>5744.3515625</x><y>38663.30078125</y></points><points><x>5745.5498046875</x><y>38660.3046875</y></points><points><x>5745.5498046875</x><y>38659.70703125</y></points><points><x>5746.14892578125</x><y>38635.14453125</y></points><points><x>5747.9462890625</x><y>38625.55859375</y></points><points><x>5747.9462890625</x><y>38624.95703125</y></points><points><x>5735.36474609375</x><y>38612.9765625</y></points><points><x>5734.765625</x><y>38612.9765625</y></points><points><x>5711.400390625</x><y>38603.98828125</y></points><points><x>5711.400390625</x><y>38603.98828125</y></points></segmentation></object><object><name>NONE</name><difficult>0</difficult><truncated>0</truncated><info>[{"confidence": "0"}, {"action": "CREATE", "cat": "NONE", "time": "2020-07-23 14:39;19", "who": "admin", "typeOfanno": "PersonManul"}]</info><confidence>0</confidence><bndbox><xmin>5348.93310546875</xmin><ymin>38359.546875</ymin><xmax>5412.43994140625</xmax><ymax>38428.69921875</ymax></bndbox><segmentation><points><x>5408.84521484375</x><y>38412.87109375</y></points><points><x>5412.43994140625</x><y>38396.6953125</y></points><points><x>5411.8408203125</x><y>38381.1171875</y></points><points><x>5411.8408203125</x><y>38380.515625</y></points><points><x>5405.25048828125</x><y>38366.73828125</y></points><points><x>5391.470703125</x><y>38360.74609375</y></points><points><x>5391.470703125</x><y>38360.74609375</y></points><points><x>5389.07421875</x><y>38360.74609375</y></points><points><x>5375.29443359375</x><y>38359.546875</y></points><points><x>5375.29443359375</x><y>38359.546875</y></points><points><x>5365.73876953125</x><y>38364.01953125</y></points><points><x>5359.236328125</x><y>38369.21875</y></points><points><x>5355.9853515625</x><y>38372.6875</y></points><points><x>5353.16796875</x><y>38376.37109375</y></points><points><x>5350.35009765625</x><y>38381.359375</y></points><points><x>5348.93310546875</x><y>38391.30078125</y></points><points><x>5350.13134765625</x><y>38403.8828125</y></points><points><x>5357.919921875</x><y>38421.2578125</y></points><points><x>5357.919921875</x><y>38421.2578125</y></points><points><x>5362.58740234375</x><y>38423.60546875</y></points><points><x>5369.8662109375</x><y>38427.68359375</y></points><points><x>5381.220703125</x><y>38428.69921875</y></points><points><x>5386.89794921875</x><y>38427.97265625</y></points><points><x>5395.19580078125</x><y>38425.64453125</y></points><points><x>5400.41015625</x><y>38423.01953125</y></points></segmentation></object><object><name>HSIL</name><difficult>0</difficult><truncated>0</truncated><info>[{"confidence": "0"}, {"action": "CREATE", "cat": "HSIL", "time": "2020-07-23 14:39;19", "who": "admin", "typeOfanno": "PersonManul"}]</info><confidence>0</confidence><bndbox><xmin>5314.02587890625</xmin><ymin>38198.98828125</ymin><xmax>5400.314453125</xmax><ymax>38313.51953125</ymax></bndbox><segmentation><points><x>5396.6298828125</x><y>38305.93359375</y></points><points><x>5400.314453125</x><y>38295.09375</y></points><points><x>5389.2607421875</x><y>38290.109375</y></points><points><x>5383.62548828125</x><y>38285.34375</y></points><points><x>5369.3203125</x><y>38268.87109375</y></points><points><x>5358.4833984375</x><y>38253.9140625</y></points><points><x>5351.9814453125</x><y>38252.1796875</y></points><points><x>5341.455078125</x><y>38241.58203125</y></points><points><x>5337.26025390625</x><y>38229.64453125</y></points><points><x>5334.033203125</x><y>38213.83203125</y></points><points><x>5329.515625</x><y>38199.6328125</y></points><points><x>5320.802734375</x><y>38198.98828125</y></points><points><x>5315.1357421875</x><y>38212.30078125</y></points><points><x>5314.02587890625</x><y>38224.8046875</y></points><points><x>5318.38671875</x><y>38243.51171875</y></points><points><x>5321.30517578125</x><y>38252.3671875</y></points><points><x>5325.5390625</x><y>38269.3046875</y></points><points><x>5324.076171875</x><y>38280.90625</y></points><points><x>5323.58837890625</x><y>38291.41015625</y></points><points><x>5334.32861328125</x><y>38302.2421875</y></points><points><x>5334.60546875</x><y>38302.2421875</y></points><points><x>5351.1142578125</x><y>38312.21875</y></points><points><x>5363.685546875</x><y>38312.8671875</y></points><points><x>5372.35498046875</x><y>38313.51953125</y></points><points><x>5383.62548828125</x><y>38309.3984375</y></points></segmentation></object><object><name>ASC_H</name><difficult>0</difficult><truncated>0</truncated><info>[{"confidence": "0"}, {"action": "CREATE", "cat": "ASC_H", "time": "2020-07-23 14:39;19", "who": "admin", "typeOfanno": "PersonManul"}]</info><confidence>0</confidence><bndbox><xmin>3779.447509765625</xmin><ymin>37261.2578125</ymin><xmax>3896.611328125</xmax><ymax>37359.859375</ymax></bndbox><segmentation><points><x>3781.9228515625</x><y>37288.48828125</y></points><points><x>3779.447509765625</x><y>37301.6875</y></points><points><x>3788.523681640625</x><y>37316.12890625</y></points><points><x>3809.97607421875</x><y>37330.98046875</y></points><points><x>3836.379150390625</x><y>37348.3046875</y></points><points><x>3857.006591796875</x><y>37359.859375</y></points><points><x>3871.451171875</x><y>37356.58984375</y></points><points><x>3895.7861328125</x><y>37347.0703125</y></points><points><x>3896.611328125</x><y>37329.7421875</y></points><points><x>3896.611328125</x><y>37309.11328125</y></points><points><x>3878.657958984375</x><y>37294.1328125</y></points><points><x>3856.076904296875</x><y>37280.19921875</y></points><points><x>3823.177734375</x><y>37261.2578125</y></points><points><x>3807.08837890625</x><y>37262.49609375</y></points><points><x>3807.08837890625</x><y>37262.49609375</y></points><points><x>3790.173828125</x><y>37267.859375</y></points><points><x>3782.33544921875</x><y>37277.76171875</y></points><points><x>3782.33544921875</x><y>37278.171875</y></points></segmentation></object><object><name>NONE</name><difficult>0</difficult><truncated>0</truncated><info>[{"confidence": "0"}, {"action": "CREATE", "cat": "NONE", "time": "2020-07-23 14:39;19", "who": "admin", "typeOfanno": "PersonManul"}]</info><confidence>0</confidence><bndbox><xmin>4499.89697265625</xmin><ymin>36967.25390625</ymin><xmax>4565.4921875</xmax><ymax>37068.66796875</ymax></bndbox><segmentation><points><x>4519.69921875</x><y>37068.66796875</y></points><points><x>4542.80224609375</x><y>37068.66796875</y></points><points><x>4558.88818359375</x><y>37060.8359375</y></points><points><x>4565.4921875</x><y>37045.5625</y></points><points><x>4565.4921875</x><y>37022.875</y></points><points><x>4558.8916015625</x><y>36992.7578125</y></points><points><x>4540.7392578125</x><y>36972.12890625</y></points><points><x>4519.84228515625</x><y>36967.25390625</y></points><points><x>4504.84765625</x><y>36979.14453125</y></points><points><x>4499.89697265625</x><y>36987.80859375</y></points><points><x>4501.134765625</x><y>37013.796875</y></points><points><x>4506.08544921875</x><y>37042.265625</y></points><points><x>4513.0986328125</x><y>37059.58984375</y></points><points><x>4513.0986328125</x><y>37059.58984375</y></points></segmentation></object><object><name>NONE</name><difficult>0</difficult><truncated>0</truncated><info>[{"confidence": "0"}, {"action": "CREATE", "cat": "NONE", "time": "2020-07-23 14:39;19", "who": "admin", "typeOfanno": "PersonManul"}]</info><confidence>0</confidence><bndbox><xmin>3751.738525390625</xmin><ymin>36649.015625</ymin><xmax>3788.203125</xmax><ymax>36693.87109375</ymax></bndbox><segmentation><points><x>3751.738525390625</x><y>36656.76171875</y></points><points><x>3760.77392578125</x><y>36651.59765625</y></points><points><x>3772.068359375</x><y>36649.015625</y></points><points><x>3781.103759765625</x><y>36652.890625</y></points><points><x>3781.103759765625</x><y>36652.890625</y></points><points><x>3787.5576171875</x><y>36662.5703125</y></points><points><x>3788.203125</x><y>36670.63671875</y></points><points><x>3784.330810546875</x><y>36678.703125</y></points><points><x>3777.2314453125</x><y>36688.38671875</y></points><points><x>3768.5185546875</x><y>36693.2265625</y></points><points><x>3763.67822265625</x><y>36693.87109375</y></points><points><x>3757.224365234375</x><y>36686.125</y></points><points><x>3753.674560546875</x><y>36676.125</y></points><points><x>3752.3837890625</x><y>36668.703125</y></points><points><x>3752.3837890625</x><y>36668.703125</y></points></segmentation></object><object><name>NONE</name><difficult>0</difficult><truncated>0</truncated><info>[{"confidence": "0"}, {"action": "CREATE", "cat": "NONE", "time": "2020-07-23 14:39;19", "who": "admin", "typeOfanno": "PersonManul"}]</info><confidence>0</confidence><bndbox><xmin>3893.4443359375</xmin><ymin>36454.7421875</ymin><xmax>3930.554443359375</xmax><ymax>36566.39453125</ymax></bndbox><segmentation><points><x>3897.639404296875</x><y>36531.54296875</y></points><points><x>3900.220947265625</x><y>36515.41015625</y></points><points><x>3899.898193359375</x><y>36500.88671875</y></points><points><x>3899.898193359375</x><y>36500.56640625</y></points><points><x>3899.898193359375</x><y>36498.62890625</y></points><points><x>3902.802490234375</x><y>36483.78515625</y></points><points><x>3910.869873046875</x><y>36473.78125</y></points><points><x>3918.2919921875</x><y>36460.875</y></points><points><x>3925.068603515625</x><y>36454.7421875</y></points><points><x>3927.327392578125</x><y>36463.1328125</y></points><points><x>3929.908935546875</x><y>36477.65625</y></points><points><x>3930.554443359375</x><y>36490.5625</y></points><points><x>3927.327392578125</x><y>36506.375</y></points><points><x>3924.100341796875</x><y>36520.89453125</y></points><points><x>3916.678466796875</x><y>36531.22265625</y></points><points><x>3910.547119140625</x><y>36543.484375</y></points><points><x>3907.965576171875</x><y>36546.38671875</y></points><points><x>3901.51171875</x><y>36556.71484375</y></points><points><x>3894.08984375</x><y>36566.39453125</y></points><points><x>3893.4443359375</x><y>36560.91015625</y></points><points><x>3895.057861328125</x><y>36544.12890625</y></points><points><x>3895.057861328125</x><y>36544.12890625</y></points></segmentation></object><object><name>NONE</name><difficult>0</difficult><truncated>0</truncated><info>[{"confidence": "0"}, {"action": "CREATE", "cat": "NONE", "time": "2020-07-23 14:39;19", "who": "admin", "typeOfanno": "PersonManul"}]</info><confidence>0</confidence><bndbox><xmin>3860.85205078125</xmin><ymin>36536.0625</ymin><xmax>3893.4443359375</xmax><ymax>36593.50390625</ymax></bndbox><segmentation><points><x>3860.85205078125</x><y>36583.5</y></points><points><x>3864.724365234375</x><y>36569.30078125</y></points><points><x>3873.114501953125</x><y>36554.77734375</y></points><points><x>3884.086181640625</x><y>36541.2265625</y></points><points><x>3893.4443359375</x><y>36536.0625</y></points><points><x>3892.476318359375</x><y>36547.35546875</y></points><points><x>3890.86279296875</x><y>36561.5546875</y></points><points><x>3888.60400390625</x><y>36570.26953125</y></points><points><x>3888.60400390625</x><y>36570.58984375</y></points><points><x>3879.89111328125</x><y>36583.17578125</y></points><points><x>3875.373291015625</x><y>36590.59765625</y></points><points><x>3871.82373046875</x><y>36593.50390625</y></points><points><x>3862.465576171875</x><y>36592.2109375</y></points><points><x>3862.465576171875</x><y>36592.2109375</y></points></segmentation></object><object><name>HSIL</name><difficult>0</difficult><truncated>0</truncated><info>[{"confidence": "0"}, {"action": "CREATE", "cat": "HSIL", "time": "2020-07-23 14:39;19", "who": "admin", "typeOfanno": "PersonManul"}]</info><confidence>0</confidence><bndbox><xmin>3750.657958984375</xmin><ymin>36567.0859375</ymin><xmax>3858.904296875</xmax><ymax>36713.26953125</ymax></bndbox><segmentation><points><x>3812.292724609375</x><y>36690.6796875</y></points><points><x>3809.06591796875</x><y>36700.359375</y></points><points><x>3802.61181640625</x><y>36707.13671875</y></points><points><x>3794.8671875</x><y>36709.71875</y></points><points><x>3783.8955078125</x><y>36713.26953125</y></points><points><x>3777.441650390625</x><y>36712.9453125</y></points><points><x>3770.6650390625</x><y>36704.87890625</y></points><points><x>3766.792724609375</x><y>36697.77734375</y></points><points><x>3760.984130859375</x><y>36691.6484375</y></points><points><x>3753.239501953125</x><y>36679.70703125</y></points><points><x>3750.657958984375</x><y>36665.83203125</y></points><points><x>3751.94873046875</x><y>36655.18359375</y></points><points><x>3762.59765625</x><y>36649.05078125</y></points><points><x>3773.24658203125</x><y>36648.73046875</y></points><points><x>3783.8955078125</x><y>36654.21484375</y></points><points><x>3791.64013671875</x><y>36667.76953125</y></points><points><x>3795.835205078125</x><y>36657.12109375</y></points><points><x>3789.38134765625</x><y>36645.50390625</y></points><points><x>3783.250244140625</x><y>36634.20703125</y></p
[truncated: 468,684 more chars]
