# Supplementary material for: Artificial intelligence enables precision diagnosis of cervical cytology grades and cervical cancer
Source: Nat Commun. 2024 May 22;15:4369. doi: 10.1038/s41467-024-48705-3 (PMC11111770; doi:10.1038/s41467-024-48705-3)
Supplement: Supplementary file 4 — Source Data [file 41467_2024_48705_MOESM4_ESM.zip › Source Data/Table S1.Average precision in the patch-level detection and classification./ground_truth_126/C201604237_L.tif.xml]

<?xml version="1.0"?><annotation><folder>med</folder><filename>/datasets/Review/label-check/tif-tiff/C201604237_L.tif</filename><size><width>57802</width><height>56317</height></size><mpp>0.248447</mpp><object><name>MET</name><difficult>0</difficult><truncated>0</truncated><info>[{"confidence": "0"}, {"action": "CREATE", "cat": "MET", "time": "2020-07-23 14:39;02", "who": "admin", "typeOfanno": "PersonManul"}]</info><confidence>0</confidence><bndbox><xmin>4045.0</xmin><ymin>26315.0</ymin><xmax>4477.0</xmax><ymax>26757.0</ymax></bndbox><segmentation><points><x>4344.0</x><y>26315.0</y></points><points><x>4343.0</x><y>26322.0</y></points><points><x>4321.0</x><y>26322.0</y></points><points><x>4317.0</x><y>26326.0</y></points><points><x>4305.0</x><y>26326.0</y></points><points><x>4300.0</x><y>26330.0</y></points><points><x>4284.0</x><y>26332.0</y></points><points><x>4277.0</x><y>26337.0</y></points><points><x>4264.0</x><y>26346.0</y></points><points><x>4256.0</x><y>26346.0</y></points><points><x>4248.0</x><y>26354.0</y></points><points><x>4238.0</x><y>26363.0</y></points><points><x>4231.0</x><y>26366.0</y></points><points><x>4222.0</x><y>26374.0</y></points><points><x>4211.0</x><y>26383.0</y></points><points><x>4205.0</x><y>26394.0</y></points><points><x>4202.0</x><y>26398.0</y></points><points><x>4200.0</x><y>26413.0</y></points><points><x>4198.0</x><y>26423.0</y></points><points><x>4197.0</x><y>26428.0</y></points><points><x>4195.0</x><y>26436.0</y></points><points><x>4191.0</x><y>26440.0</y></points><points><x>4185.0</x><y>26451.0</y></points><points><x>4182.0</x><y>26454.0</y></points><points><x>4179.0</x><y>26459.0</y></points><points><x>4163.0</x><y>26474.0</y></points><points><x>4150.0</x><y>26473.0</y></points><points><x>4147.0</x><y>26476.0</y></points><points><x>4147.0</x><y>26489.0</y></points><points><x>4141.0</x><y>26506.0</y></points><points><x>4134.0</x><y>26512.0</y></points><points><x>4133.0</x><y>26527.0</y></points><points><x>4133.0</x><y>26542.0</y></points><points><x>4132.0</x><y>26552.0</y></points><points><x>4128.0</x><y>26575.0</y></points><points><x>4122.0</x><y>26577.0</y></points><points><x>4115.0</x><y>26583.0</y></points><points><x>4113.0</x><y>26599.0</y></points><points><x>4102.0</x><y>26605.0</y></points><points><x>4096.0</x><y>26616.0</y></points><points><x>4096.0</x><y>26625.0</y></points><points><x>4091.0</x><y>26626.0</y></points><points><x>4087.0</x><y>26630.0</y></points><points><x>4058.0</x><y>26629.0</y></points><points><x>4053.0</x><y>26637.0</y></points><points><x>4048.0</x><y>26638.0</y></points><points><x>4045.0</x><y>26675.0</y></points><points><x>4050.0</x><y>26679.0</y></points><points><x>4069.0</x><y>26694.0</y></points><points><x>4088.0</x><y>26697.0</y></points><points><x>4101.0</x><y>26701.0</y></points><points><x>4109.0</x><y>26701.0</y></points><points><x>4115.0</x><y>26702.0</y></points><points><x>4101.0</x><y>26713.0</y></points><points><x>4091.0</x><y>26714.0</y></points><points><x>4087.0</x><y>26725.0</y></points><points><x>4079.0</x><y>26731.0</y></points><points><x>4078.0</x><y>26751.0</y></points><points><x>4081.0</x><y>26754.0</y></points><points><x>4101.0</x><y>26757.0</y></points><points><x>4128.0</x><y>26753.0</y></points><points><x>4134.0</x><y>26736.0</y></points><points><x>4139.0</x><y>26714.0</y></points><points><x>4143.0</x><y>26716.0</y></points><points><x>4174.0</x><y>26726.0</y></points><points><x>4202.0</x><y>26734.0</y></points><points><x>4205.0</x><y>26727.0</y></points><points><x>4214.0</x><y>26719.0</y></points><points><x>4218.0</x><y>26716.0</y></points><points><x>4224.0</x><y>26715.0</y></points><points><x>4239.0</x><y>26714.0</y></points><points><x>4255.0</x><y>26715.0</y></points><points><x>4276.0</x><y>26701.0</y></points><points><x>4297.0</x><y>26677.0</y></points><points><x>4302.0</x><y>26668.0</y></points><points><x>4319.0</x><y>26669.0</y></points><points><x>4322.0</x><y>26666.0</y></points><points><x>4344.0</x><y>26667.0</y></points><points><x>4355.0</x><y>26663.0</y></points><points><x>4356.0</x><y>26657.0</y></points><points><x>4357.0</x><y>26642.0</y></points><points><x>4350.0</x><y>26630.0</y></points><points><x>4349.0</x><y>26624.0</y></points><points><x>4358.0</x><y>26621.0</y></points><points><x>4369.0</x><y>26612.0</y></points><points><x>4378.0</x><y>26603.0</y></points><points><x>4385.0</x><y>26576.0</y></points><points><x>4380.0</x><y>26571.0</y></points><points><x>4380.0</x><y>26564.0</y></points><points><x>4390.0</x><y>26546.0</y></points><points><x>4395.0</x><y>26538.0</y></points><points><x>4403.0</x><y>26526.0</y></points><points><x>4415.0</x><y>26527.0</y></points><points><x>4424.0</x><y>26536.0</y></points><points><x>4424.0</x><y>26543.0</y></points><points><x>4427.0</x><y>26566.0</y></points><points><x>4440.0</x><y>26567.0</y></points><points><x>4441.0</x><y>26560.0</y></points><points><x>4450.0</x><y>26559.0</y></points><points><x>4451.0</x><y>26550.0</y></points><points><x>4455.0</x><y>26525.0</y></points><points><x>4448.0</x><y>26516.0</y></points><points><x>4445.0</x><y>26511.0</y></points><points><x>4445.0</x><y>26501.0</y></points><points><x>4440.0</x><y>26500.0</y></points><points><x>4439.0</x><y>26489.0</y></points><points><x>4447.0</x><y>26476.0</y></points><points><x>4453.0</x><y>26463.0</y></points><points><x>4455.0</x><y>26446.0</y></points><points><x>4449.0</x><y>26445.0</y></points><points><x>4452.0</x><y>26438.0</y></points><points><x>4458.0</x><y>26433.0</y></points><points><x>4469.0</x><y>26424.0</y></points><points><x>4469.0</x><y>26419.0</y></points><points><x>4477.0</x><y>26398.0</y></points><points><x>4476.0</x><y>26382.0</y></points><points><x>4468.0</x><y>26358.0</y></points><points><x>4464.0</x><y>26353.0</y></points><points><x>4450.0</x><y>26341.0</y></points><points><x>4443.0</x><y>26341.0</y></points><points><x>4429.0</x><y>26339.0</y></points><points><x>4405.0</x><y>26330.0</y></points><points><x>4394.0</x><y>26327.0</y></points><points><x>4378.0</x><y>26323.0</y></points><points><x>4363.0</x><y>26315.0</y></points></segmentation></object><object><name>LSIL</name><difficult>0</difficult><truncated>0</truncated><info>[{"confidence": "0"}, {"action": "CREATE", "cat": "LSIL", "time": "2020-07-23 14:39;02", "who": "admin", "typeOfanno": "PersonManul"}]</info><confidence>0</confidence><bndbox><xmin>2445.3369140625</xmin><ymin>32017.083984375</ymin><xmax>2803.555908203125</xmax><ymax>32498.923828125</ymax></bndbox><segmentation><points><x>2574.57666015625</x><y>32053.607421875</y></points><points><x>2516.980712890625</x><y>32105.583984375</y></points><points><x>2487.48046875</x><y>32154.751953125</y></points><points><x>2467.8134765625</x><y>32203.919921875</y></points><points><x>2467.8134765625</x><y>32205.32421875</y></points><points><x>2467.8134765625</x><y>32206.728515625</y></points><points><x>2457.97998046875</x><y>32258.705078125</y></points><points><x>2453.765625</x><y>32306.46875</y></points><points><x>2453.765625</x><y>32306.46875</y></points><points><x>2453.765625</x><y>32309.27734375</y></points><points><x>2453.765625</x><y>32310.681640625</y></points><points><x>2453.765625</x><y>32312.087890625</y></points><points><x>2452.36083984375</x><y>32314.896484375</y></points><points><x>2445.3369140625</x><y>32389.349609375</y></points><points><x>2449.55126953125</x><y>32437.11328125</y></points><points><x>2449.55126953125</x><y>32438.517578125</y></points><points><x>2467.8134765625</x><y>32482.06640625</y></points><points><x>2525.409423828125</x><y>32498.923828125</y></points><points><x>2559.124267578125</x><y>32476.447265625</y></points><points><x>2594.24365234375</x><y>32465.208984375</y></points><points><x>2643.410888671875</x><y>32432.8984375</y></points><points><x>2650.434814453125</x><y>32393.564453125</y></points><points><x>2670.101806640625</x><y>32382.326171875</y></points><points><x>2730.50732421875</x><y>32390.755859375</y></points><points><x>2771.245849609375</x><y>32390.755859375</y></points><points><x>2774.055419921875</x><y>32375.302734375</y></points><points><x>2768.436279296875</x><y>32333.158203125</y></points><points><x>2768.436279296875</x><y>32333.158203125</y></points><points><x>2768.436279296875</x><y>32330.349609375</y></points><points><x>2772.650634765625</x><y>32275.5625</y></points><points><x>2772.650634765625</x><y>32274.158203125</y></points><points><x>2772.650634765625</x><y>32272.75390625</y></points><points><x>2772.650634765625</x><y>32271.349609375</y></points><points><x>2772.650634765625</x><y>32269.943359375</y></points><points><x>2772.650634765625</x><y>32267.134765625</y></points><points><x>2772.650634765625</x><y>32236.228515625</y></points><points><x>2772.650634765625</x><y>32236.228515625</y></points><points><x>2772.650634765625</x><y>32233.419921875</y></points><points><x>2779.674560546875</x><y>32178.6328125</y></points><points><x>2779.674560546875</x><y>32177.228515625</y></points><points><x>2799.341552734375</x><y>32130.87109375</y></points><points><x>2799.341552734375</x><y>32130.87109375</y></points><points><x>2799.341552734375</x><y>32128.060546875</y></points><points><x>2803.555908203125</x><y>32099.96484375</y></points><points><x>2803.555908203125</x><y>32098.560546875</y></points><points><x>2803.555908203125</x><y>32095.751953125</y></points><points><x>2774.055419921875</x><y>32064.845703125</y></points><points><x>2715.0546875</x><y>32043.775390625</y></points><points><x>2715.0546875</x><y>32043.775390625</y></points><points><x>2664.482666015625</x><y>32025.51171875</y></points><points><x>2664.482666015625</x><y>32025.51171875</y></points><points><x>2661.673095703125</x><y>32025.51171875</y></points><points><x>2660.268310546875</x><y>32024.107421875</y></points><points><x>2612.505859375</x><y>32017.083984375</y></points><points><x>2580.19580078125</x><y>32035.345703125</y></points><points><x>2575.9814453125</x><y>32052.203125</y></points><points><x>2575.9814453125</x><y>32052.203125</y></points></segmentation></object><object><name>ASC_US</name><difficult>0</difficult><truncated>0</truncated><info>[{"confidence": "0"}, {"action": "CREATE", "cat": "ASC_US", "time": "2020-07-23 14:39;02", "who": "admin", "typeOfanno": "PersonManul"}]</info><confidence>0</confidence><bndbox><xmin>16591.0</xmin><ymin>14734.0</ymin><xmax>16771.0</xmax><ymax>14933.0</ymax></bndbox><segmentation><points><x>16644.0</x><y>14734.0</y></points><points><x>16640.0</x><y>14742.0</y></points><points><x>16636.0</x><y>14746.0</y></points><points><x>16635.0</x><y>14753.0</y></points><points><x>16633.0</x><y>14762.0</y></points><points><x>16613.0</x><y>14800.0</y></points><points><x>16602.0</x><y>14828.0</y></points><points><x>16594.0</x><y>14833.0</y></points><points><x>16594.0</x><y>14841.0</y></points><points><x>16592.0</x><y>14848.0</y></points><points><x>16591.0</x><y>14861.0</y></points><points><x>16599.0</x><y>14870.0</y></points><points><x>16603.0</x><y>14876.0</y></points><points><x>16603.0</x><y>14892.0</y></points><points><x>16604.0</x><y>14901.0</y></points><points><x>16625.0</x><y>14911.0</y></points><points><x>16635.0</x><y>14904.0</y></points><points><x>16636.0</x><y>14915.0</y></points><points><x>16644.0</x><y>14917.0</y></points><points><x>16657.0</x><y>14922.0</y></points><points><x>16658.0</x><y>14927.0</y></points><points><x>16670.0</x><y>14927.0</y></points><points><x>16687.0</x><y>14932.0</y></points><points><x>16699.0</x><y>14932.0</y></points><points><x>16715.0</x><y>14933.0</y></points><points><x>16719.0</x><y>14926.0</y></points><points><x>16733.0</x><y>14923.0</y></points><points><x>16747.0</x><y>14920.0</y></points><points><x>16756.0</x><y>14902.0</y></points><points><x>16745.0</x><y>14893.0</y></points><points><x>16746.0</x><y>14879.0</y></points><points><x>16771.0</x><y>14865.0</y></points><points><x>16771.0</x><y>14844.0</y></points><points><x>16764.0</x><y>14844.0</y></points><points><x>16771.0</x><y>14819.0</y></points><points><x>16768.0</x><y>14809.0</y></points><points><x>16771.0</x><y>14797.0</y></points><points><x>16767.0</x><y>14790.0</y></points><points><x>16749.0</x><y>14787.0</y></points><points><x>16739.0</x><y>14792.0</y></points><points><x>16749.0</x><y>14782.0</y></points><points><x>16749.0</x><y>14770.0</y></points><points><x>16743.0</x><y>14770.0</y></points><points><x>16743.0</x><y>14755.0</y></points><points><x>16727.0</x><y>14752.0</y></points><points><x>16724.0</x><y>14758.0</y></points><points><x>16699.0</x><y>14762.0</y></points><points><x>16691.0</x><y>14763.0</y></points><points><x>16679.0</x><y>14750.0</y></points><points><x>16673.0</x><y>14745.0</y></points><points><x>16668.0</x><y>14741.0</y></points><points><x>16658.0</x><y>14734.0</y></points></segmentation></object><object><name>MET</name><difficult>0</difficult><truncated>0</truncated><info>[{"confidence": "0"}, {"action": "CREATE", "cat": "MET", "time": "2020-07-23 14:39;02", "who": "admin", "typeOfanno": "PersonManul"}]</info><confidence>0</confidence><bndbox><xmin>4696.0</xmin><ymin>36610.0</ymin><xmax>4862.0</xmax><ymax>36859.0</ymax></bndbox><segmentation><points><x>4782.0</x><y>36610.0</y></points><points><x>4782.0</x><y>36618.0</y></points><points><x>4767.0</x><y>36620.0</y></points><points><x>4758.0</x><y>36622.0</y></points><points><x>4758.0</x><y>36631.0</y></points><points><x>4749.0</x><y>36632.0</y></points><points><x>4742.0</x><y>36637.0</y></points><points><x>4734.0</x><y>36664.0</y></points><points><x>4729.0</x><y>36681.0</y></points><points><x>4716.0</x><y>36682.0</y></points><points><x>4707.0</x><y>36690.0</y></points><points><x>4700.0</x><y>36712.0</y></points><points><x>4699.0</x><y>36720.0</y></points><points><x>4696.0</x><y>36748.0</y></points><points><x>4703.0</x><y>36767.0</y></points><points><x>4707.0</x><y>36767.0</y></points><points><x>4708.0</x><y>36772.0</y></points><points><x>4716.0</x><y>36775.0</y></points><points><x>4715.0</x><y>36790.0</y></points><points><x>4712.0</x><y>36793.0</y></points><points><x>4712.0</x><y>36799.0</y></points><points><x>4711.0</x><y>36829.0</y></points><points><x>4716.0</x><y>36829.0</y></points><points><x>4744.0</x><y>36832.0</y></points><points><x>4751.0</x><y>36833.0</y></points><points><x>4761.0</x><y>36839.0</y></points><points><x>4783.0</x><y>36845.0</y></points><points><x>4788.0</x><y>36851.0</y></points><points><x>4793.0</x><y>36851.0</y></points><points><x>4813.0</x><y>36859.0</y></points><points><x>4818.0</x><y>36847.0</y></points><points><x>4821.0</x><y>36844.0</y></points><points><x>4824.0</x><y>36840.0</y></points><points><x>4827.0</x><y>36836.0</y></points><points><x>4828.0</x><y>36828.0</y></points><points><x>4829.0</x><y>36807.0</y></points><points><x>4835.0</x><y>36801.0</y></points><points><x>4845.0</x><y>36795.0</y></points><points><x>4853.0</x><y>36789.0</y></points><points><x>4856.0</x><y>36784.0</y></points><points><x>4857.0</x><y>36770.0</y></points><points><x>4853.0</x><y>36764.0</y></points><points><x>4846.0</x><y>36734.0</y></points><points><x>4845.0</x><y>36729.0</y></points><points><x>4842.0</x><y>36719.0</y></points><points><x>4843.0</x><y>36710.0</y></points><points><x>4846.0</x><y>36707.0</y></points><points><x>4853.0</x><y>36696.0</y></points><points><x>4861.0</x><y>36679.0</y></points><points><x>4862.0</x><y>36666.0</y></points><points><x>4852.0</x><y>36654.0</y></points><points><x>4848.0</x><y>36654.0</y></points><points><x>4843.0</x><y>36653.0</y></points><points><x>4840.0</x><y>36650.0</y></points><points><x>4835.0</x><y>36637.0</y></points><points><x>4832.0</x><y>36634.0</y></points><points><x>4830.0</x><y>36622.0</y></points><points><x>4826.0</x><y>36617.0</y></points><points><x>4822.0</x><y>36612.0</y></points></segmentation></object><object><name>ASC_US</name><difficult>0</difficult><truncated>0</truncated><info>[{"confidence": "0"}, {"action": "CREATE", "cat": "ASC_US", "time": "2020-07-23 14:39;02", "who": "admin", "typeOfanno": "PersonManul"}]</info><confidence>0</confidence><bndbox><xmin>20273.0</xmin><ymin>24745.0</ymin><xmax>20460.0</xmax><ymax>24932.0</ymax></bndbox><segmentation><points><x>20289.0</x><y>24745.0</y></points><points><x>20281.0</x><y>24748.0</y></points><points><x>20278.0</x><y>24751.0</y></points><points><x>20273.0</x><y>24751.0</y></points><points><x>20273.0</x><y>24807.0</y></points><points><x>20281.0</x><y>24811.0</y></points><points><x>20288.0</x><y>24820.0</y></points><points><x>20292.0</x><y>24825.0</y></points><points><x>20295.0</x><y>24831.0</y></points><points><x>20298.0</x><y>24849.0</y></points><points><x>20306.0</x><y>24855.0</y></points><points><x>20306.0</x><y>24864.0</y></points><points><x>20309.0</x><y>24872.0</y></points><points><x>20327.0</x><y>24878.0</y></points><points><x>20339.0</x><y>24880.0</y></points><points><x>20344.0</x><y>24883.0</y></points><points><x>20358.0</x><y>24910.0</y></points><points><x>20361.0</x><y>24917.0</y></points><points><x>20364.0</x><y>24923.0</y></points><points><x>20376.0</x><y>24923.0</y></points><points><x>20396.0</x><y>24912.0</y></points><points><x>20404.0</x><y>24911.0</y></points><points><x>20405.0</x><y>24917.0</y></points><points><x>20410.0</x><y>24918.0</y></points><points><x>20418.0</x><y>24925.0</y></points><points><x>20421.0</x><y>24928.0</y></points><points><x>20444.0</x><y>24932.0</y></points><points><x>20444.0</x><y>24927.0</y></points><points><x>20445.0</x><y>24921.0</y></points><points><x>20456.0</x><y>24909.0</y></points><points><x>20460.0</x><y>24906.0</y></points><points><x>20460.0</x><y>24892.0</y></points><points><x>20452.0</x><y>24892.0</y></points><points><x>20445.0</x><y>24889.0</y></points><points><x>20455.0</x><y>24857.0</y></points><points><x>20451.0</x><y>24848.0</y></points><points><x>20449.0</x><y>24822.0</y></points><points><x>20445.0</x><y>24808.0</y></points><points><x>20440.0</x><y>24801.0</y></points><points><x>20440.0</x><y>24794.0</y></points><points><x>20427.0</x><y>24787.0</y></points><points><x>20426.0</x><y>24770.0</y></points><points><x>20409.0</x><y>24769.0</y></points><points><x>20409.0</x><y>24774.0</y></points><points><x>20402.0</x><y>24766.0</y></points><points><x>20393.0</x><y>24765.0</y></points><points><x>20392.0</x><y>24760.0</y></points><points><x>20374.0</x><y>24755.0</y></points><points><x>20364.0</x><y>24749.0</y></points><points><x>20350.0</x><y>24749.0</y></points><points><x>20350.0</x><y>24753.0</y></points><points><x>20345.0</x><y>24754.0</y></points><points><x>20333.0</x><y>24750.0</y></points><points><x>20332.0</x><y>24756.0</y></points><points><x>20318.0</x><y>24749.0</y></points><points><x>20307.0</x><y>24746.0</y></points></segmentation></object><object><name>NILM</name><difficult>0</difficult><truncated>0</truncated><info>[{"confidence": "0"}, {"action": "CREATE", "cat": "NILM", "time": "2020-07-23 14:39;02", "who": "admin", "typeOfanno": "PersonManul"}]</info><confidence>0</confidence><bndbox><xmin>17577.0</xmin><ymin>13297.0</ymin><xmax>17671.0</xmax><ymax>13404.0</ymax></bndbox><segmentation><points><x>17638.0</x><y>13297.0</y></points><points><x>17638.0</x><y>13303.0</y></points><points><x>17628.0</x><y>13304.0</y></points><points><x>17628.0</x><y>13309.0</y></points><points><x>17620.0</x><y>13310.0</y></points><points><x>17602.0</x><y>13325.0</y></points><points><x>17593.0</x><y>13332.0</y></points><points><x>17588.0</x><y>13334.0</y></points><points><x>17583.0</x><y>13336.0</y></points><points><x>17577.0</x><y>13351.0</y></points><points><x>17590.0</x><y>13351.0</y></points><points><x>17600.0</x><y>13346.0</y></points><points><x>17602.0</x><y>13362.0</y></points><points><x>17583.0</x><y>13359.0</y></points><points><x>17583.0</x><y>13371.0</y></points><points><x>17591.0</x><y>13373.0</y></points><points><x>17592.0</x><y>13381.0</y></points><points><x>17610.0</x><y>13391.0</y></points><points><x>17622.0</x><y>13393.0</y></points><points><x>17629.0</x><y>13395.0</y></points><points><x>17630.0</x><y>13400.0</y></points><points><x>17643.0</x><y>13400.0</y></points><points><x>17650.0</x><y>13398.0</y></points><points><x>17660.0</x><y>13400.0</y></points><points><x>17671.0</x><y>13404.0</y></points><points><x>17671.0</x><y>13353.0</y></points><points><x>17661.0</x><y>13329.0</y></points><points><x>17658.0</x><y>13326.0</y></points><points><x>17639.0</x><y>13321.0</y></points><points><x>17636.0</x><y>13324.0</y></points><points><x>17632.0</x><y>13317.0</y></points><points><x>17639.0</x><y>13316.0</y></points><points><x>17639.0</x><y>13309.0</y></points><points><x>17649.0</x><y>13308.0</y></points><points><x>17649.0</x><y>13297.0</y></points></segmentation></object><object><name>EC</name><difficult>0</difficult><truncated>0</truncated><info>[{"confidence": "0"}, {"action": "CREATE", "cat": "EC", "time": "2020-07-23 14:39;02", "who": "admin", "typeOfanno": "PersonManul"}]</info><confidence>0</confidence><bndbox><xmin>15996.3046875</xmin><ymin>44208.15625</ymin><xmax>16496.9453125</xmax><ymax>44595.359375</ymax></bndbox><segmentation><points><x>16129.3857421875</x><y>44341.23828125</y></points><points><x>16138.2578125</x><y>44319.05859375</y></points><points><x>16162.9736328125</x><y>44313.98828125</y></points><points><x>16175.6474609375</x><y>44314.62109375</y></points><points><x>16189.58984375</x><y>44293.07421875</y></points><points><x>16208.6015625</x><y>44294.34375</y></points><points><x>16224.4443359375</x><y>44288.640625</y></points><points><x>16224.4443359375</x><y>44288.640625</y></points><points><x>16225.078125</x><y>44286.73828125</y></points><points><x>16225.7119140625</x><y>44285.47265625</y></points><points><x>16232.048828125</x><y>44268.9921875</y></points><points><x>16240.9208984375</x><y>44259.48828125</y></points><points><x>16241.5546875</x><y>44259.48828125</y></points><points><x>16262.4677734375</x><y>44236.0390625</y></points><points><x>16262.4677734375</x><y>44236.0390625</y></points><points><x>16263.7353515625</x><y>44234.140625</y></points><points><x>16274.5087890625</x><y>44219.5625</y></points><points><x>16274.5087890625</x><y>44219.5625</y></points><points><x>16282.7470703125</x><y>44211.32421875</y></points><points><x>16306.828125</x><y>44208.15625</y></points><points><x>16307.4619140625</x><y>44208.15625</y></points><points><x>16332.1767578125</x><y>44208.15625</y></points><points><x>16332.1767578125</x><y>44208.15625</y></points><points><x>16334.078125</x><y>44208.7890625</y></points><points><x>16334.7119140625</x><y>44208.7890625</y></points><points><x>16336.61328125</x><y>44209.42578125</y></points><points><x>16337.880859375</x><y>44209.42578125</y></points><points><x>16340.4150390625</x><y>44209.42578125</y></points><points><x>16353.7236328125</x><y>44219.5625</y></points><points><x>16353.7236328125</x><y>44219.5625</y></points><points><x>16354.357421875</x><y>44221.46484375</y></points><points><x>16354.357421875</x><y>44222.73046875</y></points><points><x>16354.357421875</x><y>44224.0</y></points><points><x>16354.357421875</x><y>44225.265625</y></points><points><x>16354.357421875</x><y>44226.53515625</y></points><points><x>16357.525390625</x><y>44237.94140625</y></points><points><x>16367.6650390625</x><y>44235.40625</y></points><points><x>16367.6650390625</x><y>44235.40625</y></points><points><x>16370.2001953125</x><y>44235.40625</y></points><points><x>16371.4677734375</x><y>44235.40625</y></points><points><x>16383.5087890625</x><y>44235.40625</y></points><points><x>16383.5087890625</x><y>44235.40625</y></points><points><x>16386.04296875</x><y>44235.40625</y></points><points><x>16386.677734375</x><y>44235.40625</y></points><points><x>16388.578125</x><y>44235.40625</y></points><points><x>16389.2109375</x><y>44235.40625</y></points><points><x>16413.29296875</x><y>44236.67578125</y></points><points><x>16434.83984375</x><y>44239.2109375</y></points><points><x>16448.78125</x><y>44262.65625</y></points><points><x>16448.78125</x><y>44262.65625</y></points><points><x>16449.416015625</x><y>44264.55859375</y></points><points><x>16449.416015625</x><y>44265.82421875</y></points><points><x>16449.416015625</x><y>44267.09375</y></points><points><x>16457.654296875</x><y>44279.1328125</y></points><points><x>16457.654296875</x><y>44279.765625</y></points><points><x>16458.921875</x><y>44281.66796875</y></points><points><x>16459.5546875</x><y>44282.9375</y></points><points><x>16460.189453125</x><y>44283.5703125</y></points><points><x>16461.45703125</x><y>44286.10546875</y></points><points><x>16462.08984375</x><y>44286.73828125</y></points><points><x>16462.72265625</x><y>44288.00390625</y></points><points><x>16481.1015625</x><y>44303.21484375</y></points><points><x>16481.1015625</x><y>44303.21484375</y></points><points><x>16491.875</x><y>44324.12890625</y></points><points><x>16491.875</x><y>44324.12890625</y></points><points><x>16493.142578125</x><y>44326.02734375</y></points><points><x>16493.142578125</x><y>44326.6640625</y></points><points><x>16496.9453125</x><y>44376.7265625</y></points><points><x>16496.9453125</x><y>44376.7265625</y></points><points><x>16496.9453125</x><y>44379.26171875</y></points><points><x>16481.734375</x><y>44385.59765625</y></points><points><x>16465.2578125</x><y>44400.17578125</y></points><points><x>16457.01953125</x><y>44416.015625</y></points><points><x>16457.01953125</x><y>44416.65234375</y></points><points><x>16457.01953125</x><y>44418.55078125</y></points><points><x>16454.484375</x><y>44443.90234375</y></points><points><x>16453.8515625</x><y>44459.7421875</y></points><points><x>16453.8515625</x><y>44459.7421875</y></points><points><x>16453.216796875</x><y>44462.27734375</y></points><points><x>16453.216796875</x><y>44462.9140625</y></points><points><x>16452.583984375</x><y>44464.1796875</y></points><points><x>16452.583984375</x><y>44464.8125</y></points><points><x>16439.275390625</x><y>44479.390625</y></points><points><x>16443.7109375</x><y>44508.5390625</y></points><points><x>16443.7109375</x><y>44508.5390625</y></points><points><x>16444.345703125</x><y>44510.44140625</y></points><points><x>16453.8515625</x><y>44525.015625</y></points><points><x>16453.8515625</x><y>44525.015625</y></points><points><x>16453.8515625</x><y>44527.55078125</y></points><points><x>16453.8515625</x><y>44528.1875</y></points><points><x>16453.8515625</x><y>44530.0859375</y></points><points><x>16453.8515625</x><y>44530.72265625</y></points><points><x>16444.345703125</x><y>44537.69140625</y></points><points><x>16444.345703125</x><y>44537.69140625</y></points><points><x>16442.4453125</x><y>44538.32421875</y></points><points><x>16424.701171875</x><y>44538.9609375</y></points><points><x>16424.701171875</x><y>44538.9609375</y></points><points><x>16422.798828125</x><y>44540.2265625</y></points><points><x>16417.095703125</x><y>44549.09765625</y></points><points><x>16417.095703125</x><y>44549.09765625</y></points><points><x>16416.4609375</x><y>44551.0</y></points><points><x>16416.4609375</x><y>44551.6328125</y></points><points><x>16407.58984375</x><y>44561.7734375</y></points><points><x>16407.58984375</x><y>44562.40625</y></points><points><x>16406.95703125</x><y>44563.67578125</y></points><points><x>16406.95703125</x><y>44564.30859375</y></points><points><x>16406.322265625</x><y>44565.57421875</y></points><points><x>16401.88671875</x><y>44572.546875</y></points><points><x>16401.88671875</x><y>44572.546875</y></points><points><x>16401.251953125</x><y>44574.44921875</y></points><points><x>16400.619140625</x><y>44575.08203125</y></points><points><x>16400.619140625</x><y>44576.34765625</y></points><points><x>16399.3515625</x><y>44577.6171875</y></points><points><x>16385.41015625</x><y>44585.85546875</y></points><points><x>16385.41015625</x><y>44585.85546875</y></points><points><x>16353.7236328125</x><y>44592.19140625</y></points><points><x>16353.7236328125</x><y>44592.82421875</y></points><points><x>16313.1650390625</x><y>44595.359375</y></points><points><x>16313.1650390625</x><y>44595.359375</y></points><points><x>16294.787109375</x><y>44594.09375</y></points><points><x>16294.787109375</x><y>44594.09375</y></points><points><x>16292.88671875</x><y>44593.4609375</y></points><points><x>16291.619140625</x><y>44592.82421875</y></points><points><x>16290.9853515625</x><y>44592.19140625</y></points><points><x>16289.083984375</x><y>44590.2890625</y></points><points><x>16288.4501953125</x><y>44589.65625</y></points><points><x>16287.1826171875</x><y>44589.65625</y></points><points><x>16286.548828125</x><y>44588.390625</y></points><points><x>16265.0029296875</x><y>44582.05078125</y></points><points><x>16264.369140625</x><y>44582.05078125</y></points><points><x>16262.4677734375</x><y>44582.05078125</y></points><points><x>16228.2470703125</x><y>44579.515625</y></points><points><x>16228.2470703125</x><y>44579.515625</y></points><points><x>16183.2529296875</x><y>44576.984375</y></points><points><x>16183.2529296875</x><y>44576.984375</y></points><points><x>16181.3515625</x><y>44576.34765625</y></points><points><x>16180.7177734375</x><y>44575.71484375</y></points><points><x>16179.4501953125</x><y>44575.71484375</y></points><points><x>16178.81640625</x><y>44575.08203125</y></points><points><x>16177.548828125</x><y>44575.08203125</y></points><points><x>16175.013671875</x><y>44573.8125</y></points><points><x>16160.4384765625</x><y>44566.84375</y></points><points><x>16159.8046875</x><y>44566.84375</y></points><points><x>16158.537109375</x><y>44565.57421875</y></points><points><x>16157.9033203125</x><y>44565.57421875</y></points><points><x>16156.6357421875</x><y>44564.94140625</y></points><points><x>16156.0029296875</x><y>44564.94140625</y></points><points><x>16154.7353515625</x><y>44563.67578125</y></points><points><x>16121.78125</x><y>44557.3359375</y></points><points><x>16121.1474609375</x><y>44557.3359375</y></points><points><x>16119.2470703125</x><y>44557.3359375</y></points><points><x>16101.501953125</x><y>44554.16796875</y></points><points><x>16100.869140625</x><y>44554.16796875</y></points><points><x>16099.6015625</x><y>44553.53515625</y></points><points><x>16067.28125</x><y>44549.09765625</y></points><points><x>16066.6474609375</x><y>44549.09765625</y></points><points><x>16045.7353515625</x><y>44545.296875</y></points><points><x>16045.7353515625</x><y>44545.296875</y></points><points><x>16043.2001953125</x><y>44544.6640625</y></points><points><x>16042.56640625</x><y>44544.6640625</y></points><points><x>16040.6650390625</x><y>44544.6640625</y></points><points><x>16039.3974609375</x><y>44544.6640625</y></points><points><x>16038.1298828125</x><y>44544.6640625</y></points><points><x>16035.595703125</x><y>44544.6640625</y></points><points><x>16021.6533203125</x><y>44544.02734375</y></points><points><x>16021.6533203125</x><y>44544.02734375</y></points><points><x>16019.751953125</x><y>44543.39453125</y></points><points><x>16019.119140625</x><y>44542.76171875</y></points><points><x>16017.8515625</x><y>44542.76171875</y></points><points><x>15998.2060546875</x><y>44528.1875</y></points><points><x>15998.2060546875</x><y>44528.1875</y></points><points><x>15998.2060546875</x><y>44525.65234375</y></points><points><x>15996.3046875</x><y>44501.5703125</y></points><points><x>15996.3046875</x><y>44501.5703125</y></points><points><x>15996.3046875</x><y>44499.03515625</y></points><points><x>15996.9384765625</x><y>44499.03515625</y></points><points><x>15998.2060546875</x><y>44497.1328125</y></points><points><x>15998.2060546875</x><y>44496.5</y></points><points><x>16033.060546875</x><y>44459.109375</y></points><points><x>16033.060546875</x><y>44459.109375</y></points><points><x>16035.595703125</x><y>44456.57421875</y></points><points><x>16036.86328125</x><y>44455.30859375</y></points><points><x>16037.49609375</x><y>44454.0390625</y></points><points><x>16038.1298828125</x><y>44453.40625</y></points><points><x>16047.001953125</x><y>44436.296875</y></points><points><x>16047.001953125</x><y>44436.296875</y></points><points><x>16048.26953125</x><y>44434.39453125</y></points><points><x>16048.26953125</x><y>44433.76171875</y></points><points><x>16048.9033203125</x><y>44432.4921875</y></points><points><x>16048.9033203125</x><y>44431.859375</y></points><points><x>16049.537109375</x><y>44429.9609375</y></points><points><x>16050.8046875</x><y>44427.42578125</y></points><points><x>16050.8046875</x><y>44425.5234375</y></points><points><x>16051.4384765625</x><y>44422.98828125</y></points><points><x>16055.8740234375</x><y>44414.1171875</y></points><points><x>16055.8740234375</x><y>44414.1171875</y></points><points><x>16057.1416015625</x><y>44412.21484375</y></points><points><x>16058.4091796875</x><y>44410.94921875</y></points><points><x>16059.04296875</x><y>44410.3125</y></points><points><x>16060.310546875</x><y>44408.4140625</y></points><points><x>16060.9443359375</x><y>44408.4140625</y></points><points><x>16062.2119140625</x><y>44406.51171875</y></points><points><x>16079.322265625</x><y>44393.203125</y></points><points><x>16079.322265625</x><y>44393.203125</y></points><points><x>16081.2236328125</x><y>44392.5703125</y></points><points><x>16082.4912109375</x><y>44392.5703125</y></points><points><x>16083.7578125</x><y>44391.30078125</y></points><points><x>16104.6708984375</x><y>44377.9921875</y></points><points><x>16104.6708984375</x><y>44377.9921875</y></points><points><x>16105.9384765625</x><y>44376.09375</y></points><points><x>16106.572265625</x><y>44376.09375</y></points><points><x>16107.83984375</x><y>44373.55859375</y></points><points><x>16128.119140625</x><y>44331.734375</y></points><points><x>16128.119140625</x><y>44331.734375</y></points></segmentation></object><object><name>NILM</name><difficult>0</difficult><truncated>0</truncated><info>[{"confidence": "0"}, {"action": "CREATE", "cat": "NILM", "time": "2020-07-23 14:39;02", "who": "admin", "typeOfanno": "PersonManul"}]</info><confidence>0</confidence><bndbox><xmin>31786.783203125</xmin><ymin>37276.4921875</ymin><xmax>31951.55078125</xmax><ymax>37423.515625</ymax></bndbox><segmentation><points><x>31818.46875</x><y>37284.73046875</y></points><points><x>31801.9921875</x><y>37298.0390625</y></points><points><x>31786.783203125</x><y>37317.68359375</y></points><points><x>31786.783203125</x><y>37318.31640625</y></points><points><x>31788.685546875</x><y>37336.6953125</y></points><points><x>31788.685546875</x><y>37336.6953125</y></points><points><x>31793.12109375</x><y>37364.578125</y></points><points><x>31793.12109375</x><y>37364.578125</y></points><points><x>31795.65625</x><y>37386.7578125</y></points><points><x>31808.962890625</x><y>37403.234375</y></points><points><x>31827.341796875</x><y>37412.7421875</y></points><points><x>31855.224609375</x><y>37419.078125</y></points><points><x>31855.859375</x><y>37419.078125</y></points><points><x>31898.953125</x><y>37423.515625</y></points><points><x>31921.765625</x><y>37412.109375</y></points><points><x>31921.765625</x><y>37412.109375</y></points><points><x>31921.765625</x><y>37409.57421875</y></points><points><x>31933.806640625</x><y>37393.73046875</y></points><points><x>31934.44140625</x><y>37393.73046875</y></points><points><x>31934.44140625</x><y>37391.828125</y></points><points><x>31949.650390625</x><y>37374.71875</y></points><points><x>31949.650390625</x><y>37374.71875</y></points><points><x>31951.55078125</x><y>37373.44921875</y></points><points><x>31949.015625</x><y>37357.609375</y></points><points><x>31949.015625</x><y>37357.609375</y></points><points><x>31946.48046875</x><y>37356.97265625</y></points><points><x>31933.173828125</x><y>37328.45703125</y></points><points><x>31933.173828125</x><y>37327.82421875</y></points><points><x>31932.5390625</x><y>37326.5546875</y></points><points><x>31931.90625</x><y>37325.2890625</y></points><points><x>31931.271484375</x><y>37324.65625</y></points><points><x>31930.638671875</x><y>37322.75390625</y></points><points><x>31930.00390625</x><y>37322.12109375</y></points><points><x>31928.736328125</x><y>37319.5859375</y></points><points><x>31894.515625</x><y>37298.671875</y></points><points><x>31894.515625</x><y>37298.671875</y></points><points><x>31862.830078125</x><y>37289.16796875</y></points><points><x>31862.830078125</x><y>37289.16796875</y></points><points><x>31845.71875</x><y>37280.29296875</y></points><points><x>31845.71875</x><y>37279.66015625</y></points><points><x>31844.453125</x><y>37278.39453125</y></points><points><x>31843.818359375</x><y>37277.7578125</y></points><points><x>31842.55078125</x><y>37276.4921875</y></points><points><x>31841.91796875</x><y>37276.4921875</y></points><points><x>31826.708984375</x><y>37277.125</y></points><points><x>31826.708984375</x><y>37277.125</y></points></segmentation></object><object><name>NILM</name><difficult>0</difficult><truncated>0</truncated><info>[{"confidence": "0"}, {"action": "CREATE", "cat": "NILM", "time": "2020-07-23 14:39;02", "who": "admin", "typeOfanno": "PersonManul"}]</info><confidence>0</confidence><bndbox><xmin>31936.080078125</xmin><ymin>32106.072265625</ymin><xmax>32057.119140625</xmax><ymax>32315.201171875</ymax></bndbox><segmentation><points><x>31980.439453125</x><y>32111.77734375</y></points><points><x>31962.6953125</x><y>32106.072265625</y></points><points><x>31947.486328125</x><y>32116.845703125</y></points><points><x>31936.080078125</x><y>32147.265625</y></points><points><x>31939.0</x><y>32168.0</y></points><points><x>31939.0</x><y>32175.0</y></points><points><x>31938.0</x><y>32190.0</y></points><points><x>31939.0</x><y>32197.0</y></points><points><x>31943.0</x><y>32214.0</y></points><points><x>31944.0</x><y>32220.0</y></points><points><x>31950.0</x><y>32230.0</y></points><points><x>31946.0</x><y>32243.0</y></points><points><x>31948.0</x><y>32252.0</y></points><points><x>31956.0</x><y>32261.0</y></points><points><x>31961.0</x><y>32267.0</y></points><points><x>31982.974609375</x><y>32290.486328125</y></points><points><x>32008.95703125</x><y>32315.201171875</y></points><points><x>32046.34765625</x><y>32298.724609375</y></points><points><x>32050.783203125</x><y>32289.8515625</y></points><points><x>32057.119140625</x><y>32285.416015625</y></points><points><x>32057.0</x><y>32275.0</y></points><points><x>32057.0</x><y>32238.0</y></points><points><x>32052.0</x><y>32238.0</y></points><points><x>32046.0</x><y>32242.0</y></points><points><x>32041.0</x><y>32246.0</y></points><points><x>32040.0</x><y>32240.0</y></points><points><x>32036.0</x><y>32240.0</y></points><points><x>32035.0</x><y>32232.0</y></points><points><x>32034.0</x><y>32223.0</y></points><points><x>32033.0</x><y>32218.0</y></points><points><x>32028.0</x><y>32217.0</y></points><points><x>32027.0</x><y>32210.0</y></points><points><x>32030.0</x><y>32207.0</y></points><points><x>32041.0</x><y>32207.0</y></points><points><x>32041.0</x><y>32194.0</y></points><points><x>32035.0</x><y>32193.0</y></points><points><x>32026.0</x><y>32190.0</y></points><points><x>32025.0</x><y>32180.0</y></points><points><x>32016.0</x><y>32178.0</y></points><points><x>32015.0</x><y>32168.0</y></points><points><x>32007.0</x><y>32168.0</y></points><points><x>32000.0</x><y>32160.0</y></points><points><x>31992.0</x><y>32145.0</y></points><points><x>31988.0</x><y>32139.0</y></points><points><x>31985.0</x><y>32135.0</y></points></segmentation></object><object><name>MET</name><difficult>0</difficult><truncated>0</truncated><info>[{"confidence": "0"}, {"action": "CREATE", "cat": "MET", "time": "2020-07-23 14:39;02", "who": "admin", "typeOfanno": "PersonManul"}]</info><confidence>0</confidence><bndbox><xmin>11972.9619140625</xmin><ymin>26000.591796875</ymin><xmax>12205.9619140625</xmax><ymax>26166.591796875</ymax></bndbox><segmentation><points><x>12000.3271484375</x><y>26013.712890625</y></points><points><x>11998.787109375</x><y>26014.791015625</y></points><points><x>11998.787109375</x><y>26017.408203125</y></points><points><x>11996.630859375</x><y>26017.25390625</y></points><points><x>11992.166015625</x><y>26019.41015625</y></points><points><x>11990.93359375</x><y>26021.873046875</y></points><points><x>11990.318359375</x><y>26023.875</y></points><points><x>11988.162109375</x><y>26027.724609375</y></points><points><x>11989.39453125</x><y>26027.416015625</y></points><points><x>11988.9619140625</x><y>26029.591796875</y></points><points><x>11991.9619140625</x><y>26033.591796875</y></points><points><x>11996.9619140625</x><y>26034.591796875</y></points><points><x>11997.9619140625</x><y>26041.591796875</y></points><points><x>11994.9619140625</x><y>26044.591796875</y></points><points><x>11990.9619140625</x><y>26044.591796875</y></points><points><x>11973.939453125</x><y>26072.11328125</y></points><points><x>11972.9619140625</x><y>26100.591796875</y></points><points><x>11974.9619140625</x><y>26108.591796875</y></points><points><x>11980.9619140625</x><y>26117.591796875</y></points><points><x>11994.9619140625</x><y>26133.591796875</y></points><points><x>12001.9619140625</x><y>26144.591796875</y></points><points><x>12025.9619140625</x><y>26148.591796875</y></points><points><x>12035.9619140625</x><y>26141.591796875</y></points><points><x>12042.9619140625</x><y>26135.591796875</y></points><points><x>12060.9619140625</x><y>26135.591796875</y></points><points><x>12070.9619140625</x><y>26133.591796875</y></points><points><x>12085.9619140625</x><y>26137.591796875</y></points><points><x>12097.9619140625</x><y>26154.591796875</y></points><points><x>12102.9619140625</x><y>26154.591796875</y></points><points><x>12110.9619140625</x><y>26164.591796875</y></points><points><x>12129.9619140625</x><y>26166.591796875</y></points><points><x>12137.9619140625</x><y>26161.591796875</y></points><points><x>12149.9619140625</x><y>26157.591796875</y></points><points><x>12166.9619140625</x><y>26155.591796875</y></points><points><x>12185.9619140625</x><y>26149.591796875</y></points><points><x>12187.9619140625</x><y>26143.591796875</y></points><points><x>12194.9619140625</x><y>26142.591796875</y></points><points><x>12197.9619140625</x><y>26128.591796875</y></points><points><x>12190.9619140625</x><y>26121.591796875</y></points><points><x>12191.6826171875</x><y>26117.384765625</y></points><points><x>12193.9814453125</x><y>26115.171875</y></points><points><x>12196.9609375</x><y>26110.814453125</y></points><points><x>12202.234375</x><y>26109.439453125</y></points><points><x>12202.4638671875</x><y>26107.60546875</y></points><points><x>12205.9619140625</x><y>26096.591796875</y></points><points><x>12204.9619140625</x><y>26101.591796875</y></points><points><x>12200.9619140625</x><y>26082.591796875</y></points><points><x>12203.380859375</x><y>26057.857421875</y></points><points><x>12196.9619140625</x><y>26042.591796875</y></points><points><x>12183.9619140625</x><y>26038.591796875</y></points><points><x>12177.9619140625</x><y>26036.591796875</y></points><points><x>12176.9619140625</x><y>26031.591796875</y></points><points><x>12175.9619140625</x><y>26023.591796875</y></points><points><x>12154.9619140625</x><y>26015.591796875</y></points><points><x>12147.9619140625</x><y>26011.591796875</y></points><points><x>12134.9619140625</x><y>26010.591796875</y></points><points><x>12123.9619140625</x><y>26011.591796875</y></points><points><x>12119.9619140625</x><y>26007.591796875</y></points><points><x>12114.9619140625</x><y>26007.591796875</y></points><points><x>12106.9619140625</x><y>26003.591796875</y></points><points><x>12101.9619140625</x><y>26002.591796875</y></points><points><x>12095.9619140625</x><y>26001.591796875</y></points><points><x>12082.9619140625</x><y>26000.591796875</y></points><points><x>12067.9619140625</x><y>26004.591796875</y></points><points><x>12059.783203125</x><y>26001.18359375</y></points><points><x>12053.162109375</x><y>26005.033203125</y></points><points><x>12049.9287109375</x><y>26005.033203125</y></points><points><x>12044.9619140625</x><y>26009.591796875</y></points><points><x>12042.9619140625</x><y>26014.591796875</y></points><points><x>12026.9619140625</x><y>26017.591796875</y></points><points><x>12013.9619140625</x><y>26021.591796875</y></points><points><x>12007.9619140625</x><y>26017.591796875</y></points><points><x>12008.6416015625</x><y>26016.9453125</y></points><points><x>12007.1015625</x><y>26018.0234375</y></points><points><x>12004.330078125</x><y>26016.17578125</y></points></segmentation></object><object><name>LSIL</name><difficult>0</difficult><truncated>0</truncated><info>[{"confidence": "0"}, {"action": "CREATE", "cat": "LSIL", "time": "2020-07-23 14:39;02", "who": "admin", "typeOfanno": "PersonManul"}]</info><confidence>0</confidence><bndbox><xmin>13562.0</xmin><ymin>47315.0</ymin><xmax>13724.0</xmax><ymax>47450.0</ymax></bndbox><segmentation><points><x>13596.0</x><y>47315.0</y></points><points><x>13593.0</x><y>47318.0</y></points><points><x>13589.0</x><y>47321.0</y></points><points><x>13583.0</x><y>47320.0</y></points><points><x>13579.705078125</x><y>47323.69140625</y></points><points><x>13578.3193359375</x><y>47327.8515625</y></points><points><x>13576.009765625</x><y>47329.234375</y></points><points><x>13576.6259765625</x><y>47331.390625</y></points><points><x>13577.3955078125</x><y>47335.2421875</y></points><points><x>13578.4736328125</x><y>47336.47265625</y></points><points><x>13577.0</x><y>47337.0</y></points><points><x>13571.0</x><y>47357.0</y></points><points><x>13573.0</x><y>47363.0</y></points><points><x>13562.0</x><y>47364.0</y></points><points><x>13562.0</x><y>47377.0</y></points><points><x>13574.0</x><y>47378.0</y></points><points><x>13576.0</x><y>47387.0</y></points><points><x>13577.0</x><y>47395.0</y></points><points><x>13576.0</x><y>47412.0</y></points><points><x>13582.0</x><y>47419.0</y></points><points><x>13596.0</x><y>47420.0</y></points><points><x>13596.0</x><y>47416.0</y></points><points><x>13618.0</x><y>47426.0</y></points><points><x>13629.0</x><y>47432.0</y></points><points><x>13646.0</x><y>47439.0</y></points><points><x>13649.0</x><y>47442.0</y></points><points><x>13655.0</x><y>47447.0</y></points><points><x>13679.0</x><y>47450.0</y></points><points><x>13691.0</x><y>47442.0</y></points><points><x>13696.0</x><y>47439.0</y></points><points><x>13701.0</x><y>47436.0</y></points><points><x>13708.0</x><y>47432.0</y></points><points><x>13717.0</x><y>47431.0</y></points><points><x>13717.0</x><y>47425.0</y></points><points><x>13724.0</x><y>47395.0</y></points><points><x>13721.0</x><y>47392.0</y></points><points><x>13721.0</x><y>47388.0</y></points><points><x>13715.0</x><y>47381.0</y></points><points><x>13703.0</x><y>47373.0</y></points><points><x>13693.0</x><y>47371.0</y></points><points><x>13688.0</x><y>47370.0</y></points><points><x>13678.0</x><y>47364.0</y></points><points><x>13677.0</x><y>47359.0</y></points><points><x>13670.0</x><y>47354.0</y></points><points><x>13665.0</x><y>47346.0</y></points><points><x>13661.0</x><y>47339.0</y></points><points><x>13654.0</x><y>47334.0</y></points><points><x>13644.0</x><y>47324.0</y></points><points><x>13631.0</x><y>47315.0</y></points></segmentation></object><object><name>EC</name><difficult>0</difficult><truncated>0</truncated><info>[{"confidence": "0"}, {"action": "CREATE", "cat": "EC", "time": "2020-07-23 14:39;02", "who": "admin", "typeOfanno": "PersonManul"}]</info><confidence>0</confidence><bndbox><xmin>46560.0</xmin><ymin>41236.28515625</ymin><xmax>46688.0</xmax><ymax>41332.0</ymax></bndbox><segmentation><points><x>46629.51953125</x><y>41236.28515625</y></points><points><x>46591.0</x><y>41240.0</y></points><points><x>46576.0</x><y>41250.0</y></points><points><x>46567.0</x><y>41261.0</y></points><points><x>46560.0</x><y>41288.0</y></points><points><x>46569.0</x><y>41294.0</y></points><points><x>46586.0</x><y>41298.0</y></points><points><x>46619.0</x><y>41308.0</y></points><points><x>46624.0</x><y>41309.0</y></points><points><x>46658.0</x><y>41323.0</y></points><points><x>46668.0</x><y>41324.0</y></points><points><x>46678.0</x><y>41325.0</y></points><points><x>46679.0</x><y>41332.0</y></points><points><x>46688.0</x><y>41332.0</y></points><points><x>46688.0</x><y>41325.0</y></points><points><x>46685.0</x><y>41313.0</y></points><points><x>46682.0</x><y>41304.0</y></points><points><x>46681.0</x><y>41297.0</y></points><points><x>46680.0</x><y>41290.0</y></points><points><x>46681.0</x><y>41284.0</y></points><points><x>46685.0</x><y>41252.0</y></points><points><x>46680.0</x><y>41246.0</y></points><points><x>46667.0</x><y>41246.0</y></points><points><x>46641.0</x><y>41245.0</y></points></segmentation></object><object><name>NILM</name><difficult>0</difficult><truncated>0</truncated><info>[{"confidence": "0"}, {"action": "CREATE", "cat": "NILM", "time": "2020-07-23 14:39;02", "who": "admin", "typeOfanno": "PersonManul"}]</info><confidence>0</confidence><bndbox><xmin>41282.0</xmin><ymin>26517.25</ymin><xmax>41347.71484375</xmax><ymax>26572.0</ymax></bndbox><segmentation><points><x>41292.9609375</x><y>26519.52734375</y></points><points><x>41282.0</x><y>26541.0</y></points><points><x>41286.0</x><y>26551.0</y></points><points><x>41295.0</x><y>26568.0</y></points><points><x>41320.0</x><y>26572.0</y></points><points><x>41325.0</x><y>26571.0</y></points><points><x>41337.0</x><y>26570.0</y></points><points><x>41347.71484375</x><y>26556.052734375</y></points><points><x>41335.3984375</x><y>26527.875</y></points><points><x>41324.0</x><y>26521.0</y></points><points><x>41316.3046875</x><y>26517.25</y></points></segmentation></object><object><name>MET</name><difficult>0</difficult><truncated>0</truncated><info>[{"confidence": "0"}, {"action": "CREATE", "cat": "MET", "time": "2020-07-23 14:39;02", "who": "admin", "typeOfanno": "PersonManul"}]</info><confidence>0</confidence><bndbox><xmin>5600.0</xmin><ymin>22402.0</ymin><xmax>5739.6181640625</xmax><ymax>22634.40234375</ymax></bndbox><segmentation><points><x>5650.0</x><y>22402.0</y></points><points><x>5639.0</x><y>22406.0</y></points><points><x>5637.0</x><y>22417.0</y></points><points><x>5633.0</x><y>22432.0</y></points><points><x>5625.61279296875</x><y>22448.953125</y></points><points><x>5628.0</x><y>22464.0</y></points><points><x>5622.0</x><y>22480.0</y></points><points><x>5621.0</x><y>22485.0</y></points><points><x>5619.0</x><y>22496.0</y></points><points><x>5618.0</x><y>22519.0</y></points><points><x>5604.10888671875</x><y>22538.3828125</y></points><points><x>5602.0</x><y>22568.0</y></points><points><x>5600.0</x><y>22583.0</y></points><points><x>5601.0</x><y>22595.0</y></points><points><x>5602.0</x><y>22602.0</y></points><points><x>5608.0</x><y>22611.0</y></points><points><x>5628.009765625</x><y>22634.40234375</y></points><points><x>5656.0</x><y>22624.0</y></points><points><x>5659.0</x><y>22621.0</y></points><points><x>5670.0</x><y>22614.0</y></points><points><x>5674.0</x><y>22597.0</y></points><points><x>5685.0</x><y>22585.0</y></points><points><x>5690.0</x><y>22566.0</y></points><points><x>5702.0</x><y>22565.0</y></points><points><x>5717.0</x><y>22549.0</y></points><points><x>5739.6181640625</x><y>22528.142578125</y></points><points><x>5736.8876953125</x><y>22502.54296875</y></points><points><x>5718.0</x><y>22479.0</y></points><points><x>5706.0</x><y>22449.0</y></points><points><x>5705.0</x><y>22442.0</y></points><points><x>5699.0</x><y>22431.0</y></points><points><x>5682.0</x><y>22424.0</y></points><points><x>5680.0</x><y>22416.0</y></points><points><x>5673.0</x><y>22406.0</y></points><points><x>5669.0</x><y>22403.0</y></points></segmentation></object><object><name>NILM</name><difficult>0</difficult><truncated>0</truncated><info>[{"confidence": "0"}, {"action": "CREATE", "cat": "NILM", "time": "2020-07-23 14:39;02", "who": "admin", "typeOfanno": "PersonManul"}]</info><confidence>0</confidence><bndbox><xmin>38805.0</xmin><ymin>20139.296875</ymin><xmax>38967.0</xmax><ymax>20354.0</ymax></bndbox><segmentation><points><x>38892.0</x><y>20141.0</y></points><points><x>38887.0</x><y>20142.0</y></points><points><x>38882.0</x><y>20143.0</y></points><points><x>38863.0</x><y>20144.0</y></points><points><x>38852.0</x><y>20144.0</y></points><points><x>38844.0</x><y>20145.0</y></points><points><x>38845.21875</x><y>20150.77734375</y></points><points><x>38832.0</x><y>20160.0</y></points><points><x>38823.0</x><y>20166.0</y></points><points><x>38816.0</x><y>20170.0</y></points><points><x>38810.0</x><y>20175.0</y></points><points><x>38805.0</x><y>20212.0</y></points><points><x>38811.0</x><y>20249.0</y></points><points><x>38810.0</x><y>20264.0</y></points><points><x>38811.0</x><y>20270.0</y></points><points><x>38810.7578125</x><y>20282.998046875</y></points><points><x>38819.0</x><y>20287.0</y></points><points><x>38820.0</x><y>20293.0</y></points><points><x>38823.0</x><y>20307.0</y></points><points><x>38835.0</x><y>20331.0</y></points><points><x>38837.0</x><y>20345.0</y></points><points><x>38842.0</x><y>20346.0</y></points><points><x>38859.0</x><y>20353.0</y></points><points><x>38872.0</x><y>20354.0</y></points><points><x>38886.0</x><y>20348.0</y></points><points><x>38903.0</x><y>20344.0</y></points><points><x>38904.0</x><y>20331.0</y></points><points><x>38905.0</x><y>20325.0</y></points><points><x>38909.0</x><y>20303.0</y></points><points><x>38910.0</x><y>20297.0</y></points><points><x>38925.0</x><y>20275.0</y></points><points><x>38930.0</x><y>20269.0</y></points><points><x>38934.0</x><y>20264.0</y></points><points><x>38938.0</x><y>20261.0</y></points><points><x>38946.0</x><y>20253.0</y></points><points><x>38953.0</x><y>20242.0</y></points><points><x>38957.0</x><y>20234.0</y></points><points><x>38967.0</x><y>20200.0</y></points><points><x>38961.0</x><y>20191.0</y></points><points><x>38957.0</x><y>20188.0</y></points><points><x>38949.0</x><y>20186.0</y></points><points><x>38939.0</x><y>20184.0</y></points><points><x>38938.0</x><y>20178.0</y></points><points><x>38940.0</x><y>20166.0</y></points><points><x>38941.0</x><y>20153.0</y></points><points><x>38937.734375</x><y>20143.05078125</y></points><points><x>38921.69140625</x><y>20139.296875</y></points></segmentation></object><object><name>ASC_H</name><difficult>0</difficult><truncated>0</truncated><info>[{"confidence": "0"}, {"action": "CREATE", "cat": "ASC_H", "time": "2020-07-23 14:39;02", "who": "admin", "typeOfanno": "PersonManul"}]</info><confidence>0</confidence><bndbox><xmin>38957.0</xmin><ymin>42523.0</ymin><xmax>39055.0</xmax><ymax>42758.34765625</ymax></bndbox><segmentation><points><x>38994.0</x><y>42523.0</y></points><points><x>38982.0</x><y>42524.0</y></points><points><x>38975.0703125</x><y>42528.87109375</y></points><points><x>38973.171875</x><y>42531.40625</y></points><points><x>38968.734375</x><y>42533.30859375</y></points><points><x>38961.76171875</x><y>42553.5859375</y></points><points><x>38958.59375</x><y>42564.359375</y></points><points><x>38964.0</x><y>42585.0</y></points><points><x>38957.0</x><y>42584.0</y></points><points><x>38957.0</x><y>42598.0</y></points><points><x>38961.0</x><y>42601.0</y></points><points><x>38961.0</x><y>42613.0</y></points><points><x>38966.0</x><y>42617.0</y></points><points><x>38968.0</x><y>42623.0</y></points><points><x>38968.0</x><y>42635.0</y></points><points><x>38965.0</x><y>42638.0</y></points><points><x>38965.0</x><y>42658.0</y></points><points><x>38966.0</x><y>42663.0</y></points><points><x>38972.0</x><y>42672.0</y></points><points><x>38973.0</x><y>42684.0</y></points><points><x>38980.0</x><y>42694.0</y></points><points><x>38985.0</x><y>42703.0</y></points><points><x>38985.0</x><y>42707.0</y></points><points><x>39026.63671875</x><y>42758.34765625</y></points><points><x>39047.0</x><y>42731.0</y></points><points><x>39050.0</x><y>42727.0</y></points><points><x>39052.0</x><y>42718.0</y></points><points><x>39053.0</x><y>42703.0</y></points><points><x>39052.0</x><y>42697.0</y></points><points><x>39048.0</x><y>42684.0</y></points><points><x>39044.0</x><y>42665.0</y></points><points><x>39042.0</x><y>42658.0</y></points><points><x>39041.0</x><y>42653.0</y></points><points><x>39042.0</x><y>42640.0</y></points><points><x>39043.0</x><y>42634.0</y></points><points><x>39046.0</x><y>42631.0</y></points><points><x>39055.0</x><y>42603.0</y></points><points><x>39052.0</x><y>42589.0</y></points><points><x>39051.0</x><y>42573.0</y></points><points><x>39046.0</x><y>42553.0</y></points><points><x>39033.0</x><y>42553.0</y></points><points><x>39026.0</x><y>42550.0</y></points><points><x>39017.0</x><y>42538.0</y></points><points><x>39013.0</x><y>42523.0</y></points></segmentation></object><object><name>MET</name><difficult>0</difficult><truncated>0</truncated><info>[{"confidence": "0"}, {"action": "CREATE", "cat": "MET", "time": "2020-07-23 14:39;02", "who": "admin", "typeOfanno": "PersonManul"}]</info><confidence>0</confidence><bndbox><xmin>9594.46875</xmin><ymin>39572.57421875</ymin><xmax>9789.0</xmax><ymax>39803.0</ymax></bndbox><segmentation><points><x>9711.0</x><y>39582.0</y></points><points><x>9697.0</x><y>39584.0</y></points><points><x>9684.0</x><y>39583.0</y></points><points><x>9671.0</x><y>39593.0</y></points><points><x>9666.0</x><y>39609.0</y></points><points><x>9653.0</x><y>39610.0</y></points><points><x>9648.3994140625</x><y>39605.34375</y></points><points><x>9621.43359375</x><y>39602.953125</y></points><points><x>9602.662109375</x><y>39619.9765625</y></points><points><x>9594.46875</x><y>39647.328125</y></points><points><x>9608.8046875</x><y>39668.83203125</y></points><points><x>9620.7509765625</x><y>39711.15625</y></points><points><x>9645.66796875</x><y>39735.73046875</y></points><points><x>9653.177734375</x><y>39687.60546875</y></points><points><x>9662.0</x><y>39662.0</y></points><points><x>9663.0</x><y>39648.0</y></points><points><x>9664.0</x><y>39642.0</y></points><points><x>9667.0</x><y>39637.0</y></points><points><x>9670.0</x><y>39648.0</y></points><points><x>9671.0</x><y>39658.0</y></points><points><x>9662.0</x><y>39683.0</y></points><points><x>9661.0</x><y>39697.0</y></points><points><x>9662.0</x><y>39703.0</y></points><points><x>9665.0</x><y>39714.0</y></points><points><x>9662.0</x><y>39728.0</y></points><points><x>9663.0</x><y>39739.0</y></points><points><x>9664.0</x><y>39745.0</y></points><points><x>9674.0</x><y>39759.0</y></points><points><x>9678.0</x><y>39762.0</y></points><points><x>9687.0</x><y>39763.0</y></points><points><x>9688.0</x><y>39776.0</y></points><points><x>9689.0</x><y>39785.0</y></points><points><x>9690.0</x><y>39791.0</y></points><points><x>9694.0</x><y>39795.0</y></points><points><x>9694.0</x><y>39799.0</y></points><points><x>9697.0</x><y>39802.0</y></points><points><x>9701.0</x><y>39802.0</y></points><points><x>9730.0</x><y>39803.0</y></points><points><x>9735.0</x><y>39802.0</y></points><points><x>9742.0</x><y>39798.0</y></points><points><x>9743.0</x><y>39789.0</y></points><points><x>9750.0</x><y>39788.0</y></points><points><x>9750.0</x><y>39784.0</y></points><points><x>9752.0</x><y>39772.0</y></points><points><x>9756.0</x><y>39765.0</y></points><points><x>9758.0</x><y>39758.0</y></points><points><x>9759.0</x><y>39742.0</y></points><points><x>9750.0</x><y>39727.0</y></points><points><x>9752.0</x><y>39713.0</y></points><points><x>9746.0</x><y>39706.0</y></points><points><x>9745.0</x><y>39695.0</y></points><points><x>9746.0</x><y>39687.0</y></points><points><x>9758.0</x><y>39686.0</y></points><points><x>9764.0</x><y>39662.0</y></points><points><x>9769.0</x><y>39653.0</y></points><points><x>9773.0</x><y>39650.0</y></points><points><x>9788.0</x><y>39635.0</y></points><points><x>9789.0</x><y>39604.0</y></points><points><x>9778.0</x><y>39604.0</y></points><points><x>9761.0</x><y>39592.0</y></points><points><x>9735.7802734375</x><y>39572.57421875</y></points></segmentation></object><object><name>EC</name><difficult>0</difficult><truncated>0</truncated><info>[{"confidence": "0"}, {"action": "CREATE", "cat": "EC", "time": "2020-07-23 14:39;02", "who": "admin", "typeOfanno": "PersonManul"}]</info><confidence>0</confidence><bndbox><xmin>7232.04541015625</xmin><ymin>45112.0</ymin><xmax>7389.7412109375</xmax><ymax>45219.0</ymax></bndbox><segmentation><points><x>7295.87451171875</x><y>45117.96484375</y></points><points><x>7262.0</x><y>45112.0</y></points><points><x>7255.93896484375</x><y>45117.96484375</y></points><points><x>7251.0</x><y>45125.0</y></points><points><x>7232.04541015625</x><y>45138.78515625</y></points><points><x>7245.0</x><y>45156.0</y></points><points><x>7251.0</x><y>45160.0</y></points><points><x>7265.0</x><y>45160.0</y></points><points><x>7267.0</x><y>45172.0</y></points><points><x>7279.0</x><y>45194.0</y></points><points><x>7284.0</x><y>45198.0</y></points><points><x>7288.0</x><y>45201.0</y></points><points><x>7328.30126953125</x><y>45219.0</y></points><points><x>7348.0</x><y>45195.0</y></points><points><x>7359.0</x><y>45190.0</y></points><points><x>7370.62646484375</x><y>45187.25390625</y></points><points><x>7373.357421875</x><y>45184.18359375</y></points><points><x>7377.11181640625</x><y>45181.79296875</y></points><points><x>7383.9384765625</x><y>45179.40625</y></points><points><x>7388.71728515625</x><y>45171.2109375</y></points><points><x>7389.7412109375</x><y>45168.140625</y></points><points><x>7389.39990234375</x><y>45159.265625</y></points><points><x>7383.0</x><y>45154.0</y></points><points><x>7383.0</x><y>45150.0</y></points><points><x>7377.0</x><y>45141.0</y></points><points><x>7372.0</x><y>45136.0</y></points><points><x>7368.0</x><y>45133.0</y></points><points><x>7360.0</x><y>45127.0</y></points><points><x>7354.0</x><y>45127.0</y></points><points><x>7345.0</x><y>45121.0</y></points><points><x>7325.57080078125</x><y>45122.40234375</y></points></segmentation></object><object><name>NILM</name><difficult>0</difficult><truncated>0</truncated><info>[{"confidence": "0"}, {"action": "CREATE", "cat": "NILM", "time": "2020-07-23 14:39;02", "who": "admin", "typeOfanno": "PersonManul"}]</info><confidence>0</confidence><bndbox><xmin>19183.0</xmin><ymin>15249.099609375</ymin><xmax>19519.0</xmax><ymax>15659.1982421875</ymax></bndbox><segmentation><points><x>19330.0</x><y>15261.0</y></points><points><x>19319.0</x><y>15264.0</y></points><points><x>19319.0</x><y>15268.0</y></points><points><x>19313.0</x><y>15269.0</y></points><points><x>19311.0</x><y>15277.0</y></points><points><x>19288.0</x><y>15297.0</y></points><points><x>19281.0</x><y>15302.0</y></points><points><x>19275.0</x><y>15307.0</y></points><points><x>19268.0</x><y>15314.0</y></points><points><x>19262.0</x><y>15321.0</y></points><points><x>19257.0</x><y>15325.0</y></points><points><x>19253.0</x><y>15334.0</y></points><points><x>19249.0</x><y>15341.0</y></points><points><x>19244.0</x><y>15351.0</y></points><points><x>19239.0</x><y>15359.0</y></points><points><x>19229.0</x><y>15369.0</y></points><points><x>19225.0</x><y>15374.0</y></points><points><x>19222.0</x><y>15387.0</y></points><points><x>19207.0</x><y>15426.0</y></points><points><x>19202.0</x><y>15447.0</y></points><points><x>19194.0</x><y>15470.0</y></points><points><x>19193.0</x><y>15477.0</y></points><points><x>19192.0</x><y>15482.0</y></points><points><x>19183.0</x><y>15524.0</y></points><points><x>19190.0</x><y>15536.0</y></points><points><x>19198.0</x><y>15549.0</y></points><points><x>19218.0</x><y>15563.0</y></points><points><x>19223.0</x><y>15567.0</y></points><points><x>19227.552734375</x><y>15565.859375</y></points><points><x>19225.849609375</x><y>15568.4130859375</y></points><points><x>19231.3828125</x><y>15569.689453125</y></points><points><x>19234.361328125</x><y>15571.392578125</y></points><points><x>19240.3203125</x><y>15573.5205078125</y></points><points><x>19240.3203125</x><y>15572.6689453125</y></points><points><x>19243.7265625</x><y>15573.9462890625</y></points><points><x>19244.15234375</x><y>15573.5205078125</y></points><points><x>19245.4296875</x><y>15576.5</y></points><points><x>19249.685546875</x><y>15578.6279296875</y></points><points><x>19250.537109375</x><y>15579.9052734375</y></points><points><x>19252.23828125</x><y>15581.181640625</y></points><points><x>19256.921875</x><y>15582.458984375</y></points><points><x>19262.455078125</x><y>15586.71484375</y></points><points><x>19268.4140625</x><y>15587.56640625</y></points><points><x>19277.3515625</x><y>15588.84375</y></points><points><x>19291.0</x><y>15598.0</y></points><points><x>19305.0</x><y>15604.0</y></points><points><x>19316.0</x><y>15611.0</y></points><points><x>19316.0</x><y>15618.0</y></points><points><x>19331.0</x><y>15623.0</y></points><points><x>19345.0</x><y>15628.0</y></points><points><x>19364.0</x><y>15633.0</y></points><points><x>19367.0</x><y>15636.0</y></points><points><x>19375.0</x><y>15640.0</y></points><points><x>19392.0</x><y>15651.0</y></points><points><x>19427.376953125</x><y>15659.1982421875</y></points><points><x>19458.0</x><y>15643.0</y></points><points><x>19466.0</x><y>15629.0</y></points><points><x>19472.0</x><y>15600.0</y></points><points><x>19467.0</x><y>15585.0</y></points><points><x>19461.0</x><y>15553.0</y></points><points><x>19474.0</x><y>15518.0</y></points><points><x>19478.0</x><y>15507.0</y></points><points><x>19491.0</x><y>15486.0</y></points><points><x>19499.0</x><y>15442.0</y></points><points><x>19498.0</x><y>15430.0</y></points><points><x>19501.0</x><y>15427.0</y></points><points><x>19502.0</x><y>15421.0</y></points><points><x>19503.0</x><y>15416.0</y></points><points><x>19508.0</x><y>15419.0</y></points><points><x>19514.0</x><y>15422.0</y></points><points><x>19511.46875</x><y>15406.162109375</y></points><points><x>19519.0</x><y>15392.0</y></points><points><x>19514.0</x><y>15392.0</y></points><points><x>19507.0</x><y>15392.0</y></points><points><x>19516.0</x><y>15386.0</y></points><points><x>19505.1328125</x><y>15373.2080078125</y></points><points><x>19494.9921875</x><y>15370.673828125</y></points><points><x>19489.2890625</x><y>15359.2666015625</y></points><points><x>19485.0</x><y>15347.0</y></points><points><x>19476.0</x><y>15346.0</y></points><points><x>19473.0</x><y>15343.0</y></points><points><x>19473.0</x><y>15329.0</y></points><points><x>19467.0</x><y>15328.0</y></points><points><x>19464.0</x><y>15317.0</y></points><points><x>19461.0</x><y>15314.0</y></points><points><x>19459.0</x><y>15307.0</y></points><points><x>19449.0</x><y>15294.0</y></points><points><x>19449.0</x><y>15283.0</y></points><points><x>19455.0</x><y>15278.0</y></points><points><x>19397.869140625</x><y>15249.099609375</y></points></segmentation></object><object><name>NILM</name><difficult>0</difficult><truncated>0</truncated><info>[{"confidence": "0"}, {"action": "CREATE", "cat": "NILM", "time": "2020-07-23 14:39;02", "who": "admin", "typeOfanno": "PersonManul"}]</info><confidence>0</confidence><bndbox><xmin>22313.822265625</xmin><ymin>31990.36328125</ymin><xmax>22377.0</xmax><ymax>32059.4375</ymax></bndbox><segmentation><points><x>22313.822265625</x><y>32010.84375</y></points><points><x>22323.34765625</x><y>32057.53515625</y></points><points><x>22370.244140625</x><y>32059.4375</y></points><points><x>22377.0</x><y>32032.0</y></points><points><x>22356.146484375</x><y>31995.142578125</y></points><points><x>22329.181640625</x><y>31990.36328125</y></points></segmentation></object><object><name>EC</name><difficult>0</difficult><truncated>0</truncated><info>[{"confidence": "0"}, {"action": "CREATE", "cat": "EC", "time": "2020-07-23 14:39;02", "who": "admin", "typeOfanno": "PersonManul"}]</info><confidence>0</confidence><bndbox><xmin>37396.0</xmin><ymin>18186.0</ymin><xmax>37858.0</xmax><ymax>18795.0</ymax></bndbox><segmentation><points><x>37542.0</x><y>18186.0</y></points><points><x>37540.0</x><y>18193.0</y></points><points><x>37539.0</x><y>18206.0</y></points><points><x>37534.0</x><y>18210.0</y></points><points><x>37527.0</x><y>18199.0</y></points><points><x>37522.0</x><y>18188.0</y></points><points><x>37510.0</x><y>18188.0</y></points><points><x>37509.0</x><y>18204.0</y></points><points><x>37504.0</x><y>18212.0</y></points><points><x>37485.0</x><y>18218.0</y></points><points><x>37485.0</x><y>18235.0</y></points><points><x>37485.0</x><y>18244.0</y></points><points><x>37466.0</x><y>18248.0</y></points><points><x>37459.0</x><y>18255.0</y></points><points><x>37442.0</x><y>18284.0</y></points><points><x>37436.0</x><y>18296.0</y></points><points><x>37430.0</x><y>18304.0</y></points><points><x>37425.0</x><y>18311.0</y></points><points><x>37425.0</x><y>18316.0</y></points><points><x>37421.0</x><y>18321.0</y></points><points><x>37421.0</x><y>18326.0</y></points><points><x>37419.0</x><y>18337.0</y></points><points><x>37417.0</x><y>18350.0</y></points><points><x>37416.0</x><y>18356.0</y></points><points><x>37407.0</x><y>18371.0</y></points><points><x>37402.0</x><y>18389.0</y></points><points><x>37405.0</x><y>18392.0</y></points><points><x>37396.0</x><y>18425.0</y></points><points><x>37415.57421875</x><y>18494.33984375</y></points><points><x>37455.796875</x><y>18584.4765625</y></points><points><x>37497.9375</x><y>18710.90625</y></points><points><x>37514.796875</x><y>18727.763671875</y></points><points><x>37520.4140625</x><y>18751.64453125</y></points><points><x>37523.2265625</x><y>18746.025390625</y></points><points><x>37527.4375</x><y>18757.263671875</y></points><points><x>37533.05859375</x><y>18765.693359375</y></points><points><x>37541.48828125</x><y>18771.3125</y></points><points><x>37548.51171875</x><y>18771.3125</y></points><points><x>37564.0</x><y>18787.0</y></points><points><x>37573.0</x><y>18772.0</y></points><points><x>37569.0</x><y>18772.0</y></points><points><x>37565.0</x><y>18766.0</y></points><points><x>37557.0</x><y>18766.0</y></points><points><x>37551.0</x><y>18761.0</y></points><points><x>37544.0</x><y>18755.0</y></points><points><x>37535.0</x><y>18753.0</y></points><points><x>37537.0</x><y>18742.0</y></points><points><x>37542.0</x><y>18738.0</y></points><points><x>37542.0</x><y>18734.0</y></points><points><x>37544.0</x><y>18726.0</y></points><points><x>37558.0</x><y>18723.0</y></points><points><x>37570.0</x><y>18724.0</y></points><points><x>37583.0</x><y>18727.0</y></points><points><x>37602.0</x><y>18729.0</y></points><points><x>37608.0</x><y>18721.0</y></points><points><x>37614.0</x><y>18723.0</y></points><points><x>37634.0</x><y>18731.0</y></points><points><x>37642.0</x><y>18730.0</y></points><points><x>37647.0</x><y>18731.0</y></points><points><x>37666.0</x><y>18740.0</y></points><points><x>37685.0</x><y>18745.0</y></points><points><x>37703.0</x><y>18744.0</y></points><points><x>37706.0</x><y>18741.0</y></points><points><x>37733.0</x><y>18758.0</y></points><points><x>37733.0</x><y>18774.0</y></points><points><x>37742.0</x><y>18783.0</y></points><points><x>37747.0</x><y>18784.0</y></points><points><x>37750.0</x><y>18787.0</y></points><points><x>37759.0</x><y>18791.0</y></points><points><x>37763.0</x><y>18795.0</y></points><points><x>37776.0</x><y>18795.0</y></points><points><x>37777.0</x><y>18779.0</y></points><points><x>37768.0</x><y>18766.0</y></points><points><x>37756.0</x><y>18757.0</y></points><points><x>37743.0</x><y>18756.0</y></points><points><x>37748.0</x><y>18746.0</y></points><points><x>37752.0</x><y>18743.0</y></points><points><x>37759.0</x><y>18741.0</y></points><points><x>37761.0</x><y>18733.0</y></points><points><x>37765.0</x><y>18727.0</y></points><points><x>37768.0</x><y>18724.0</y></points><points><x>37768.0</x><y>18719.0</y></points><points><x>37778.0</x><y>18705.0</y></points><points><x>37783.0</x><y>18705.0</y></points><points><x>37787.0</x><y>18701.0</y></points><points><x>37794.0</x><y>18695.0</y></points><points><x>37799.0</x><y>18691.0</y></points><points><x>37802.0</x><y>18686.0</y></points><points><x>37807.0</x><y>18677.0</y></points><points><x>37813.0</x><y>18664.0</y></points><points><x>37818.0</x><y>18644.0</y></points><points><x>37825.0</x><y>18627.0</y></points><points><x>37828.0</x><y>18624.0</y></points><points><x>37828.0</x><y>18614.0</y></points><points><x>37829.0</x><y>18606.0</y></points><points><x>37834.0</x><y>18599.0</y></points><points><x>37834.0</x><y>18594.0</y></points><points><x>37838.26171875</x><y>18583.302734375</y></points><points><x>37840.9921875</x><y>18580.572265625</y></points><points><x>37842.359375</x><y>18574.76953125</y></points><points><x>37845.76953125</x><y>18566.91796875</y></points><points><x>37846.1953125</x><y>18553.96875</y></points><points><x>37858.0</x><y>18537.0</y></points><points><x>37851.0</x><y>18532.0</y></points><points><x>37858.0</x><y>18505.0</y></points><points><x>37858.0</x><y>18459.0</y></points><points><x>37856.0</x><y>18453.0</y></points><points><x>37853.0</x><y>18444.0</y></points><points><x>37848.0</x><y>18424.0</y></points><points><x>37847.0</x><y>18406.0</y></points><points><x>37834.0</x><y>18392.0</y></points><points><x>37834.0</x><y>18383.0</y></points><points><x>37841.0</x><y>18378.0</y></points><points><x>37841.0</x><y>18366.0</y></points><points><x>37842.0</x><y>18349.0</y></points><points><x>37834.0</x><y>18327.0</y></points><points><x>37831.0</x><y>18324.0</y></points><points><x>37820.0</x><y>18324.0</y></points><points><x>37805.0</x><y>18319.0</y></points><points><x>37808.0</x><y>18299.0</y></points><points><x>37807.0</x><y>18291.0</y></points><points><x>37806.0</x><y>18286.0</y></points><points><x>37810.0</x><y>18268.0</y></points><points><x>37807.0</x><y>18259.0</y></points><points><x>37801.0</x><y>18251.0</y></points><points><x>37793.0</x><y>18250.0</y></points><points><x>37790.0</x><y>18247.0</y></points><points><x>37787.0</x><y>18241.0</y></points><points><x>37785.0</x><y>18233.0</y></points><points><x>37784.0</x><y>18223.0</y></points><points><x>37781.0</x><y>18220.0</y></points><points><x>37781.0</x><y>18207.0</y></points><points><x>37769.0</x><y>18207.0</y></points><points><x>37768.0</x><y>18214.0</y></points><points><x>37764.0</x><y>18205.0</y></points><points><x>37762.0</x><y>18198.0</y></points><points><x>37759.0</x><y>18195.0</y></points><points><x>37756.0</x><y>18189.0</y></points><points><x>37749.0</x><y>18189.0</y></points><points><x>37730.0</x><y>18188.0</y></points><points><x>37727.0</x><y>18191.0</y></points><points><x>37686.0</x><y>18194.0</y></points><points><x>37668.0</x><y>18195.0</y></points><points><x>37647.0</x><y>18190.0</y></points><points><x>37646.0</x><y>18195.0</y></points><points><x>37643.0</x><y>18198.0</y></points><points><x>37625.0</x><y>18204.0</y></points><points><x>37618.0</x><y>18195.0</y></points><points><x>37598.0</x><y>18190.0</y></points><points><x>37595.0</x><y>18193.0</y></points><points><x>37578.0</x><y>18198.0</y></points><points><x>37575.0</x><y>18201.0</y></points><points><x>37575.0</x><y>18206.0</y></points><points><x>37570.0</x><y>18207.0</y></points><points><x>37564.0</x><y>18202.0</y></points><points><x>37556.0</x><y>18186.0</y></points></segmentation></object><object><name>NILM</name><difficult>0</difficult><truncated>0</truncated><info>[{"confidence": "0"}, {"action": "CREATE", "cat": "NILM", "time": "2020-07-23 14:39;02", "who": "admin", "typeOfanno": "PersonManul"}]</info><confidence>0</confidence><bndbox><xmin>28731.4765625</xmin><ymin>25059.041015625</ymin><xmax>28829.369140625</xmax><ymax>25151.955078125</ymax></bndbox><segmentation><points><x>28742.435546875</x><y>25074.916015625</y></points><points><x>28738.310546875</x><y>25081.291015625</y></points><points><x>28735.810546875</x><y>25085.916015625</y></points><points><x>28731.4765625</x><y>25111.60546875</y></points><points><x>28734.228515625</x><y>25129.2578125</y></points><points><x>28736.51953125</x><y>25137.052734375</y></points><points><x>28741.333984375</x><y>25142.326171875</y></points><points><x>28756.0078125</x><y>25151.7265625</y></points><points><x>28794.751953125</x><y>25151.955078125</y></points><points><x>28811.0</x><y>25138.0</y></points><points><x>28820.19921875</x><y>25134.990234375</y></points><points><x>28829.369140625</x><y>25118.712890625</y></points><points><x>28819.0</x><y>25088.0</y></points><points><x>28816.302734375</x><y>25082.490234375</y></points><points><x>28805.060546875</x><y>25074.916015625</y></points><points><x>28795.935546875</x><y>25067.541015625</y></points><points><x>28792.435546875</x><y>25063.666015625</y></points><points><x>28788.310546875</x><y>25060.416015625</y></points><points><x>28785.935546875</x><y>25059.541015625</y></points><points><x>28781.185546875</x><y>25059.041015625</y></points><points><x>28772.0</x><y>25061.0</y></points><points><x>28764.435546875</x><y>25063.291015625</y></points><points><x>28757.560546875</x><y>25065.291015625</y></points><points><x>28753.810546875</x><y>25069.291015625</y></points><points><x>28747.310546875</x><y>25071.541015625</y></points></segmentation></object><object><name>BOX_SCREEN</name><difficult>0</difficult><truncated>0</truncated><info>[{"confidence": "0"}, {"action": "CREATE", "cat": "BOX_SCREEN", "time": "2020-07-23 14:39;02", "who": "admin", "typeOfanno": "PersonManul"}]</info><confidence>0</confidence><bndbox><xmin>1493.7286968470953</xmin><ymin>31377.208477678585</ymin><xmax>3541.7286968470953</xmax><ymax>33425.208477678585</ymax></bndbox><segmentation><points><x>1493.7286968470953</x><y>33425.208477678585</y></points><points><x>1493.7286968470953</x><y>31377.208477678585</y></points><points><x>3541.7286968470953</x><y>31377.208477678585</y></points><points><x>3541.7286968470953</x><y>33425.208477678585</y></points></segmentation></object></annotation>
