# Supplementary material for: Artificial intelligence enables precision diagnosis of cervical cytology grades and cervical cancer
Source: Nat Commun. 2024 May 22;15:4369. doi: 10.1038/s41467-024-48705-3 (PMC11111770; doi:10.1038/s41467-024-48705-3)
Supplement: Supplementary file 4 — Source Data [file 41467_2024_48705_MOESM4_ESM.zip › Source Data/Table S1.Average precision in the patch-level detection and classification./ground_truth_126/C201722163_AGC.kfb.xml]

<?xml version="1.0"?><annotation><folder>med</folder><filename>/datasets/Review/label-check/kfbtmap682/C201722163_AGC.kfb</filename><size><width>49859</width><height>49146</height></size><mpp>0.2484472095966339</mpp><object><name>AGC</name><difficult>0</difficult><truncated>0</truncated><info>[{"confidence": "0.704229"}, {"action": "CREATE", "cat": "AGC", "time": "2020-07-23 14:53;45", "who": "admin", "typeOfanno": "PersonManul"}]</info><confidence>0.704229</confidence><bndbox><xmin>5738.0</xmin><ymin>38114.0</ymin><xmax>6143.0</xmax><ymax>38478.0</ymax></bndbox><segmentation><points><x>5738.0</x><y>38114.0</y></points><points><x>6143.0</x><y>38114.0</y></points><points><x>6143.0</x><y>38478.0</y></points><points><x>5738.0</x><y>38478.0</y></points></segmentation></object><object><name>AGC</name><difficult>0</difficult><truncated>0</truncated><info>[{"confidence": "0.599864"}, {"action": "CREATE", "cat": "AGC", "time": "2020-07-23 14:53;45", "who": "admin", "typeOfanno": "PersonManul"}]</info><confidence>0.599864</confidence><bndbox><xmin>26473.0</xmin><ymin>32156.0</ymin><xmax>26802.0</xmax><ymax>32519.0</ymax></bndbox><segmentation><points><x>26473.0</x><y>32156.0</y></points><points><x>26802.0</x><y>32156.0</y></points><points><x>26802.0</x><y>32519.0</y></points><points><x>26473.0</x><y>32519.0</y></points></segmentation></object><object><name>AGC</name><difficult>0</difficult><truncated>0</truncated><info>[{"confidence": "0.538011"}, {"action": "CREATE", "cat": "AGC", "time": "2020-07-23 14:53;45", "who": "admin", "typeOfanno": "PersonManul"}]</info><confidence>0.538011</confidence><bndbox><xmin>9965.0</xmin><ymin>43958.0</ymin><xmax>10158.0</xmax><ymax>44229.0</ymax></bndbox><segmentation><points><x>9965.0</x><y>43958.0</y></points><points><x>10158.0</x><y>43958.0</y></points><points><x>10158.0</x><y>44229.0</y></points><points><x>9965.0</x><y>44229.0</y></points></segmentation></object><object><name>MET</name><difficult>0</difficult><truncated>0</truncated><info>[{"confidence": "0.522295"}, {"action": "CREATE", "cat": "MET", "time": "2020-07-23 14:53;45", "who": "admin", "typeOfanno": "PersonManul"}]</info><confidence>0.522295</confidence><bndbox><xmin>7675.0</xmin><ymin>18622.0</ymin><xmax>7845.0</xmax><ymax>18857.0</ymax></bndbox><segmentation><points><x>7675.0</x><y>18622.0</y></points><points><x>7845.0</x><y>18622.0</y></points><points><x>7845.0</x><y>18857.0</y></points><points><x>7675.0</x><y>18857.0</y></points></segmentation></object><object><name>NILM</name><difficult>0</difficult><truncated>0</truncated><info>[{"confidence": "0.516992"}, {"action": "CREATE", "cat": "NILM", "time": "2020-07-23 14:53;45", "who": "admin", "typeOfanno": "PersonManul"}]</info><confidence>0.516992</confidence><bndbox><xmin>13969.0</xmin><ymin>14788.0</ymin><xmax>14082.0</xmax><ymax>14928.0</ymax></bndbox><segmentation><points><x>13969.0</x><y>14788.0</y></points><points><x>14082.0</x><y>14788.0</y></points><points><x>14082.0</x><y>14928.0</y></points><points><x>13969.0</x><y>14928.0</y></points></segmentation></object><object><name>BOX_SCREEN</name><difficult>0</difficult><truncated>0</truncated><info>[{"confidence": "0"}, {"action": "CREATE", "cat": "BOX_SCREEN", "time": "2020-07-23 14:53;45", "who": "admin", "typeOfanno": "PersonManul"}]</info><confidence>0</confidence><bndbox><xmin>25599.376408668697</xmin><ymin>31205.99669349843</ymin><xmax>27647.376408668697</xmax><ymax>33253.99669349841</ymax></bndbox><segmentation><points><x>25599.376408668697</x><y>33253.99669349841</y></points><points><x>25599.376408668697</x><y>31205.99669349843</y></points><points><x>27647.376408668697</x><y>31205.99669349843</y></points><points><x>27647.376408668697</x><y>33253.99669349841</y></points></segmentation></object><object><name>BOX_SCREEN</name><difficult>0</difficult><truncated>0</truncated><info>[{"confidence": "0"}, {"action": "CREATE", "cat": "BOX_SCREEN", "time": "2020-07-23 14:53;45", "who": "admin", "typeOfanno": "PersonManul"}]</info><confidence>0</confidence><bndbox><xmin>4916.500000000005</xmin><ymin>37268.480908152735</ymin><xmax>6964.500000000005</xmax><ymax>39316.480908152735</ymax></bndbox><segmentation><points><x>4916.500000000005</x><y>39316.480908152735</y></points><points><x>4916.500000000005</x><y>37268.480908152735</y></points><points><x>6964.500000000005</x><y>37268.480908152735</y></points><points><x>6964.500000000005</x><y>39316.480908152735</y></points></segmentation></object></annotation>
