# Supplementary material for: Artificial intelligence enables precision diagnosis of cervical cytology grades and cervical cancer
Source: Nat Commun. 2024 May 22;15:4369. doi: 10.1038/s41467-024-48705-3 (PMC11111770; doi:10.1038/s41467-024-48705-3)
Supplement: Supplementary file 4 — Source Data [file 41467_2024_48705_MOESM4_ESM.zip › Source Data/Table S1.Average precision in the patch-level detection and classification./ground_truth_126/L_03_19_12.tif.xml]

<?xml version="1.0"?><annotation><folder>med</folder><filename>/datasets/Review/label-check/tif-tiff/L_03_19_12.tif</filename><size><width>47836</width><height>49142</height></size><mpp>0.248447</mpp><object><name>NONE</name><difficult>0</difficult><truncated>0</truncated><info>[{"confidence": "0"}, {"action": "CREATE", "cat": "NONE", "time": "2020-07-23 14:39;22", "who": "admin", "typeOfanno": "PersonManul"}]</info><confidence>0</confidence><bndbox><xmin>21205.787109375</xmin><ymin>34143.48828125</ymin><xmax>21382.876953125</xmax><ymax>34414.24609375</ymax></bndbox><segmentation><points><x>21262.865234375</x><y>34414.24609375</y></points><points><x>21262.865234375</x><y>34414.24609375</y></points><points><x>21227.740234375</x><y>34367.4140625</y></points><points><x>21208.712890625</x><y>34314.7265625</y></points><points><x>21208.712890625</x><y>34314.7265625</y></points><points><x>21207.25</x><y>34313.26171875</y></points><points><x>21207.25</x><y>34311.796875</y></points><points><x>21207.25</x><y>34310.33203125</y></points><points><x>21205.787109375</x><y>34245.9375</y></points><points><x>21205.787109375</x><y>34245.9375</y></points><points><x>21210.177734375</x><y>34244.47265625</y></points><points><x>21249.693359375</x><y>34187.39453125</y></points><points><x>21249.693359375</x><y>34185.9296875</y></points><points><x>21251.15625</x><y>34185.9296875</y></points><points><x>21292.13671875</x><y>34143.48828125</y></points><points><x>21337.5078125</x><y>34161.05078125</y></points><points><x>21337.5078125</x><y>34161.05078125</y></points><points><x>21338.970703125</x><y>34163.9765625</y></points><points><x>21340.43359375</x><y>34166.90625</y></points><points><x>21341.8984375</x><y>34168.3671875</y></points><points><x>21352.142578125</x><y>34196.17578125</y></points><points><x>21352.142578125</x><y>34196.17578125</y></points><points><x>21352.142578125</x><y>34199.1015625</y></points><points><x>21352.142578125</x><y>34200.56640625</y></points><points><x>21353.60546875</x><y>34203.4921875</y></points><points><x>21365.314453125</x><y>34225.44921875</y></points><points><x>21365.314453125</x><y>34225.44921875</y></points><points><x>21366.77734375</x><y>34228.375</y></points><points><x>21372.6328125</x><y>34235.69140625</y></points><points><x>21379.951171875</x><y>34245.9375</y></points><points><x>21379.951171875</x><y>34245.9375</y></points><points><x>21381.4140625</x><y>34250.328125</y></points><points><x>21382.876953125</x><y>34251.79296875</y></points><points><x>21382.876953125</x><y>34283.98828125</y></points><points><x>21382.876953125</x><y>34283.98828125</y></points><points><x>21382.876953125</x><y>34286.91796875</y></points><points><x>21382.876953125</x><y>34289.84375</y></points><points><x>21382.876953125</x><y>34291.30859375</y></points><points><x>21379.951171875</x><y>34294.234375</y></points><points><x>21365.314453125</x><y>34329.359375</y></points><points><x>21365.314453125</x><y>34329.359375</y></points><points><x>21365.314453125</x><y>34332.2890625</y></points><points><x>21330.189453125</x><y>34368.875</y></points><points><x>21303.845703125</x><y>34411.3203125</y></points><points><x>21303.845703125</x><y>34411.3203125</y></points></segmentation></object><object><name>NILM</name><difficult>0</difficult><truncated>0</truncated><info>[{"confidence": "0"}, {"action": "CREATE", "cat": "NILM", "time": "2020-07-23 14:39;22", "who": "admin", "typeOfanno": "PersonManul"}]</info><confidence>0</confidence><bndbox><xmin>24477.0234375</xmin><ymin>31944.6796875</ymin><xmax>24673.625</xmax><ymax>32202.2265625</ymax></bndbox><segmentation><points><x>24487.8359375</x><y>31984.982421875</y></points><points><x>24526.173828125</x><y>31944.6796875</y></points><points><x>24526.173828125</x><y>31944.6796875</y></points><points><x>24592.03515625</x><y>31946.64453125</y></points><points><x>24592.03515625</x><y>31946.64453125</y></points><points><x>24594.0</x><y>31947.62890625</y></points><points><x>24634.3046875</x><y>31975.15234375</y></points><points><x>24634.3046875</x><y>31975.15234375</y></points><points><x>24635.287109375</x><y>31978.1015625</y></points><points><x>24636.26953125</x><y>31981.05078125</y></points><points><x>24663.794921875</x><y>32027.251953125</y></points><points><x>24663.794921875</x><y>32027.251953125</y></points><points><x>24663.794921875</x><y>32030.201171875</y></points><points><x>24664.77734375</x><y>32033.150390625</y></points><points><x>24665.759765625</x><y>32084.265625</y></points><points><x>24665.759765625</x><y>32085.25</y></points><points><x>24666.7421875</x><y>32087.21484375</y></points><points><x>24667.7265625</x><y>32089.181640625</y></points><points><x>24667.7265625</x><y>32090.1640625</y></points><points><x>24673.625</x><y>32130.466796875</y></points><points><x>24673.625</x><y>32130.466796875</y></points><points><x>24673.625</x><y>32134.400390625</y></points><points><x>24633.3203125</x><y>32183.55078125</y></points><points><x>24633.3203125</x><y>32183.55078125</y></points><points><x>24632.337890625</x><y>32185.515625</y></points><points><x>24632.337890625</x><y>32186.498046875</y></points><points><x>24631.35546875</x><y>32187.482421875</y></points><points><x>24630.37109375</x><y>32188.46484375</y></points><points><x>24602.84765625</x><y>32202.2265625</y></points><points><x>24601.865234375</x><y>32202.2265625</y></points><points><x>24599.8984375</x><y>32202.2265625</y></points><points><x>24552.71484375</x><y>32160.94140625</y></points><points><x>24552.71484375</x><y>32160.94140625</y></points><points><x>24549.765625</x><y>32159.95703125</y></points><points><x>24547.798828125</x><y>32158.974609375</y></points><points><x>24511.427734375</x><y>32136.365234375</y></points><points><x>24482.921875</x><y>32085.25</y></points><points><x>24477.0234375</x><y>32038.064453125</y></points><points><x>24479.97265625</x><y>32036.099609375</y></points></segmentation></object><object><name>NILM</name><difficult>0</difficult><truncated>0</truncated><info>[{"confidence": "0"}, {"action": "CREATE", "cat": "NILM", "time": "2020-07-23 14:39;22", "who": "admin", "typeOfanno": "PersonManul"}]</info><confidence>0</confidence><bndbox><xmin>24366.92578125</xmin><ymin>32022.3359375</ymin><xmax>24504.546875</xmax><ymax>32215.005859375</ymax></bndbox><segmentation><points><x>24388.552734375</x><y>32051.826171875</y></points><points><x>24421.974609375</x><y>32024.302734375</y></points><points><x>24421.974609375</x><y>32024.302734375</y></points><points><x>24423.94140625</x><y>32023.3203125</y></points><points><x>24458.345703125</x><y>32022.3359375</y></points><points><x>24458.345703125</x><y>32022.3359375</y></points><points><x>24460.3125</x><y>32023.3203125</y></points><points><x>24462.27734375</x><y>32026.26953125</y></points><points><x>24476.0390625</x><y>32057.724609375</y></points><points><x>24476.0390625</x><y>32057.724609375</y></points><points><x>24477.0234375</x><y>32060.673828125</y></points><points><x>24478.98828125</x><y>32062.640625</y></points><points><x>24490.78515625</x><y>32115.72265625</y></points><points><x>24490.78515625</x><y>32115.72265625</y></points><points><x>24492.75</x><y>32117.689453125</y></points><points><x>24492.75</x><y>32118.671875</y></points><points><x>24494.716796875</x><y>32120.63671875</y></points><points><x>24502.580078125</x><y>32172.736328125</y></points><points><x>24502.580078125</x><y>32172.736328125</y></points><points><x>24504.546875</x><y>32174.703125</y></points><points><x>24504.546875</x><y>32175.685546875</y></points><points><x>24504.546875</x><y>32201.244140625</y></points><points><x>24504.546875</x><y>32201.244140625</y></points><points><x>24503.564453125</x><y>32203.2109375</y></points><points><x>24502.580078125</x><y>32203.2109375</y></points><points><x>24501.59765625</x><y>32204.193359375</y></points><points><x>24451.46484375</x><y>32215.005859375</y></points><points><x>24451.46484375</x><y>32215.005859375</y></points><points><x>24450.482421875</x><y>32213.041015625</y></points><points><x>24409.1953125</x><y>32178.634765625</y></points><points><x>24374.791015625</x><y>32165.85546875</y></points><points><x>24366.92578125</x><y>32114.740234375</y></points><points><x>24368.892578125</x><y>32111.791015625</y></points></segmentation></object><object><name>NILM</name><difficult>0</difficult><truncated>0</truncated><info>[{"confidence": "0"}, {"action": "CREATE", "cat": "NILM", "time": "2020-07-23 14:39;22", "who": "admin", "typeOfanno": "PersonManul"}]</info><confidence>0</confidence><bndbox><xmin>24182.12109375</xmin><ymin>32026.26953125</ymin><xmax>24310.89453125</xmax><ymax>32146.1953125</ymax></bndbox><segmentation><points><x>24214.560546875</x><y>32026.26953125</y></points><points><x>24274.5234375</x><y>32042.98046875</y></points><points><x>24274.5234375</x><y>32042.98046875</y></points><points><x>24277.47265625</x><y>32043.962890625</y></points><points><x>24280.421875</x><y>32045.9296875</y></points><points><x>24282.38671875</x><y>32046.912109375</y></points><points><x>24282.38671875</x><y>32047.89453125</y></points><points><x>24306.962890625</x><y>32084.265625</y></points><points><x>24306.962890625</x><y>32084.265625</y></points><points><x>24307.9453125</x><y>32086.232421875</y></points><points><x>24309.912109375</x><y>32088.19921875</y></points><points><x>24309.912109375</x><y>32089.181640625</y></points><points><x>24310.89453125</x><y>32111.791015625</y></points><points><x>24310.89453125</x><y>32111.791015625</y></points><points><x>24309.912109375</x><y>32114.740234375</y></points><points><x>24308.9296875</x><y>32116.705078125</y></points><points><x>24293.201171875</x><y>32131.451171875</y></points><points><x>24293.201171875</x><y>32131.451171875</y></points><points><x>24291.234375</x><y>32133.416015625</y></points><points><x>24290.251953125</x><y>32134.400390625</y></points><points><x>24289.26953125</x><y>32135.3828125</y></points><points><x>24255.845703125</x><y>32146.1953125</y></points><points><x>24224.390625</x><y>32125.552734375</y></points><points><x>24182.12109375</x><y>32098.029296875</y></points><points><x>24182.12109375</x><y>32098.029296875</y></points><points><x>24187.03515625</x><y>32061.65625</y></points><points><x>24187.03515625</x><y>32061.65625</y></points></segmentation></object><object><name>LSIL</name><difficult>0</difficult><truncated>0</truncated><info>[{"confidence": "0"}, {"action": "CREATE", "cat": "LSIL", "time": "2020-07-23 14:39;22", "who": "admin", "typeOfanno": "PersonManul"}]</info><confidence>0</confidence><bndbox><xmin>24203.74609375</xmin><ymin>31792.3125</ymin><xmax>24352.181640625</xmax><ymax>31898.478515625</ymax></bndbox><segmentation><points><x>24262.7265625</x><y>31883.732421875</y></points><points><x>24215.54296875</x><y>31885.69921875</y></points><points><x>24203.74609375</x><y>31854.2421875</y></points><points><x>24204.73046875</x><y>31818.85546875</y></points><points><x>24204.73046875</x><y>31817.87109375</y></points><points><x>24205.712890625</x><y>31816.888671875</y></points><points><x>24206.6953125</x><y>31816.888671875</y></points><points><x>24224.390625</x><y>31796.24609375</y></points><points><x>24224.390625</x><y>31796.24609375</y></points><points><x>24226.35546875</x><y>31795.26171875</y></points><points><x>24227.33984375</x><y>31795.26171875</y></points><points><x>24262.7265625</x><y>31792.3125</y></points><points><x>24262.7265625</x><y>31792.3125</y></points><points><x>24266.66015625</x><y>31793.296875</y></points><points><x>24313.84375</x><y>31806.076171875</y></points><points><x>24313.84375</x><y>31806.076171875</y></points><points><x>24316.79296875</x><y>31808.041015625</y></points><points><x>24317.775390625</x><y>31808.041015625</y></points><points><x>24335.470703125</x><y>31810.990234375</y></points><points><x>24335.470703125</x><y>31810.990234375</y></points><points><x>24337.435546875</x><y>31811.97265625</y></points><points><x>24346.283203125</x><y>31838.515625</y></points><points><x>24346.283203125</x><y>31838.515625</y></points><points><x>24350.21484375</x><y>31868.00390625</y></points><points><x>24350.21484375</x><y>31868.00390625</y></points><points><x>24351.197265625</x><y>31869.970703125</y></points><points><x>24352.181640625</x><y>31870.953125</y></points><points><x>24347.265625</x><y>31889.630859375</y></points><points><x>24347.265625</x><y>31889.630859375</y></points><points><x>24346.283203125</x><y>31891.59765625</y></points><points><x>24305.98046875</x><y>31898.478515625</y></points><points><x>24305.98046875</x><y>31898.478515625</y></points></segmentation></object><object><name>NILM</name><difficult>0</difficult><truncated>0</truncated><info>[{"confidence": "0"}, {"action": "CREATE", "cat": "NILM", "time": "2020-07-23 14:39;22", "who": "admin", "typeOfanno": "PersonManul"}]</info><confidence>0</confidence><bndbox><xmin>24200.798828125</xmin><ymin>31651.744140625</ymin><xmax>24324.65625</xmax><ymax>31788.380859375</ymax></bndbox><segmentation><points><x>24229.3046875</x><y>31785.431640625</y></points><points><x>24208.662109375</x><y>31748.078125</y></points><points><x>24208.662109375</x><y>31748.078125</y></points><points><x>24207.6796875</x><y>31746.111328125</y></points><points><x>24200.798828125</x><y>31700.89453125</y></points><points><x>24200.798828125</x><y>31700.89453125</y></points><points><x>24202.763671875</x><y>31698.927734375</y></points><points><x>24202.763671875</x><y>31697.9453125</y></points><points><x>24203.74609375</x><y>31696.9609375</y></points><points><x>24203.74609375</x><y>31695.978515625</y></points><points><x>24206.6953125</x><y>31670.419921875</y></points><points><x>24206.6953125</x><y>31670.419921875</y></points><points><x>24208.662109375</x><y>31668.455078125</y></points><points><x>24231.271484375</x><y>31651.744140625</y></points><points><x>24231.271484375</x><y>31651.744140625</y></points><points><x>24235.203125</x><y>31652.7265625</y></points><points><x>24287.302734375</x><y>31676.318359375</y></points><points><x>24287.302734375</x><y>31676.318359375</y></points><points><x>24289.26953125</x><y>31677.30078125</y></points><points><x>24304.013671875</x><y>31702.859375</y></points><points><x>24304.013671875</x><y>31703.841796875</y></points><points><x>24304.99609375</x><y>31704.826171875</y></points><points><x>24304.99609375</x><y>31705.80859375</y></points><points><x>24305.98046875</x><y>31706.791015625</y></points><points><x>24305.98046875</x><y>31707.775390625</y></points><points><x>24308.9296875</x><y>31709.740234375</y></points><points><x>24310.89453125</x><y>31711.70703125</y></points><points><x>24311.876953125</x><y>31712.689453125</y></points><points><x>24312.861328125</x><y>31715.638671875</y></points><points><x>24322.69140625</x><y>31745.12890625</y></points><points><x>24322.69140625</x><y>31745.12890625</y></points><points><x>24322.69140625</x><y>31748.078125</y></points><points><x>24323.673828125</x><y>31749.060546875</y></points><points><x>24324.65625</x><y>31749.060546875</y></points><points><x>24324.65625</x><y>31752.009765625</y></points><points><x>24323.673828125</x><y>31752.9921875</y></points><points><x>24322.69140625</x><y>31754.958984375</y></points><points><x>24310.89453125</x><y>31779.53515625</y></points><points><x>24310.89453125</x><y>31779.53515625</y></points><points><x>24296.150390625</x><y>31788.380859375</y></points><points><x>24296.150390625</x><y>31788.380859375</y></points></segmentation></object><object><name>NILM</name><difficult>0</difficult><truncated>0</truncated><info>[{"confidence": "0"}, {"action": "CREATE", "cat": "NILM", "time": "2020-07-23 14:39;22", "who": "admin", "typeOfanno": "PersonManul"}]</info><confidence>0</confidence><bndbox><xmin>24362.994140625</xmin><ymin>31772.65234375</ymin><xmax>24492.75</xmax><ymax>31921.087890625</ymax></bndbox><segmentation><points><x>24365.943359375</x><y>31891.59765625</y></points><points><x>24365.943359375</x><y>31891.59765625</y></points><points><x>24362.994140625</x><y>31819.837890625</y></points><points><x>24362.994140625</x><y>31819.837890625</y></points><points><x>24363.9765625</x><y>31817.87109375</y></points><points><x>24393.466796875</x><y>31781.5</y></points><points><x>24393.466796875</x><y>31781.5</y></points><points><x>24395.43359375</x><y>31780.517578125</y></points><points><x>24396.416015625</x><y>31779.53515625</y></points><points><x>24400.34765625</x><y>31778.55078125</y></points><points><x>24449.498046875</x><y>31772.65234375</y></points><points><x>24449.498046875</x><y>31772.65234375</y></points><points><x>24453.431640625</x><y>31772.65234375</y></points><points><x>24477.0234375</x><y>31795.26171875</y></points><points><x>24477.0234375</x><y>31795.26171875</y></points><points><x>24478.005859375</x><y>31798.2109375</y></points><points><x>24492.75</x><y>31829.66796875</y></points><points><x>24492.75</x><y>31829.66796875</y></points><points><x>24492.75</x><y>31833.599609375</y></points><points><x>24489.802734375</x><y>31868.00390625</y></points><points><x>24489.802734375</x><y>31868.00390625</y></points><points><x>24489.802734375</x><y>31870.953125</y></points><points><x>24489.802734375</x><y>31871.9375</y></points><points><x>24489.802734375</x><y>31874.88671875</y></points><points><x>24472.107421875</x><y>31903.392578125</y></points><points><x>24472.107421875</x><y>31904.376953125</y></points><points><x>24470.142578125</x><y>31905.359375</y></points><points><x>24470.142578125</x><y>31906.341796875</y></points><points><x>24469.158203125</x><y>31908.30859375</y></points><points><x>24468.17578125</x><y>31908.30859375</y></points><points><x>24433.771484375</x><y>31921.087890625</y></points><points><x>24433.771484375</x><y>31921.087890625</y></points></segmentation></object><object><name>NILM</name><difficult>0</difficult><truncated>0</truncated><info>[{"confidence": "0"}, {"action": "CREATE", "cat": "NILM", "time": "2020-07-23 14:39;22", "who": "admin", "typeOfanno": "PersonManul"}]</info><confidence>0</confidence><bndbox><xmin>21515.453125</xmin><ymin>30198.271484375</ymin><xmax>21652.08984375</xmax><ymax>30503.001953125</ymax></bndbox><segmentation><points><x>21522.333984375</x><y>30391.923828125</y></points><points><x>21522.333984375</x><y>30391.923828125</y></points><points><x>21519.384765625</x><y>30391.923828125</y></points><points><x>21518.40234375</x><y>30390.939453125</y></points><points><x>21515.453125</x><y>30347.6875</y></points><points><x>21515.453125</x><y>30347.6875</y></points><points><x>21516.435546875</x><y>30345.72265625</y></points><points><x>21516.435546875</x><y>30342.7734375</y></points><points><x>21516.435546875</x><y>30298.537109375</y></points><points><x>21516.435546875</x><y>30297.5546875</y></points><points><x>21518.40234375</x><y>30297.5546875</y></points><points><x>21519.384765625</x><y>30296.572265625</y></points><points><x>21520.3671875</x><y>30295.587890625</y></points><points><x>21521.3515625</x><y>30293.623046875</y></points><points><x>21523.31640625</x><y>30290.673828125</y></points><points><x>21549.857421875</x><y>30254.302734375</y></points><points><x>21549.857421875</x><y>30254.302734375</y></points><points><x>21550.83984375</x><y>30252.3359375</y></points><points><x>21551.82421875</x><y>30251.353515625</y></points><points><x>21566.568359375</x><y>30213.998046875</y></points><points><x>21567.552734375</x><y>30213.998046875</y></points><points><x>21568.53515625</x><y>30213.015625</y></points><points><x>21569.517578125</x><y>30212.033203125</y></points><points><x>21569.517578125</x><y>30211.05078125</y></points><points><x>21570.5</x><y>30208.1015625</y></points><points><x>21575.416015625</x><y>30198.271484375</y></points><points><x>21575.416015625</x><y>30198.271484375</y></points><points><x>21577.3828125</x><y>30200.236328125</y></points><points><x>21606.873046875</x><y>30244.47265625</y></points><points><x>21606.873046875</x><y>30244.47265625</y></points><points><x>21608.837890625</x><y>30245.455078125</y></points><points><x>21610.8046875</x><y>30247.421875</y></points><points><x>21631.447265625</x><y>30289.69140625</y></points><points><x>21631.447265625</x><y>30290.673828125</y></points><points><x>21631.447265625</x><y>30292.638671875</y></points><points><x>21632.4296875</x><y>30295.587890625</y></points><points><x>21631.447265625</x><y>30337.857421875</y></points><points><x>21631.447265625</x><y>30338.83984375</y></points><points><x>21632.4296875</x><y>30339.82421875</y></points><points><x>21633.4140625</x><y>30340.806640625</y></points><points><x>21635.37890625</x><y>30343.755859375</y></points><points><x>21636.36328125</x><y>30344.73828125</y></points><points><x>21637.345703125</x><y>30345.72265625</y></points><points><x>21638.328125</x><y>30347.6875</y></points><points><x>21639.310546875</x><y>30348.669921875</y></points><points><x>21649.140625</x><y>30391.923828125</y></points><points><x>21649.140625</x><y>30391.923828125</y></points><points><x>21649.140625</x><y>30394.873046875</y></points><points><x>21649.140625</x><y>30395.85546875</y></points><points><x>21649.140625</x><y>30397.8203125</y></points><points><x>21651.107421875</x><y>30446.970703125</y></points><points><x>21651.107421875</x><y>30446.970703125</y></points><points><x>21652.08984375</x><y>30448.9375</y></points><points><x>21652.08984375</x><y>30449.919921875</y></points><points><x>21652.08984375</x><y>30451.88671875</y></points><points><x>21652.08984375</x><y>30453.853515625</y></points><points><x>21638.328125</x><y>30477.4453125</y></points><points><x>21638.328125</x><y>30477.4453125</y></points><points><x>21608.837890625</x><y>30499.0703125</y></points><points><x>21608.837890625</x><y>30500.0546875</y></points><points><x>21606.873046875</x><y>30500.0546875</y></points><points><x>21599.990234375</x><y>30503.001953125</y></points><points><x>21610.8046875</x><y>30470.564453125</y></points><points><x>21610.8046875</x><y>30469.580078125</y></points><points><x>21610.8046875</x><y>30467.615234375</y></points><points><x>21550.83984375</x><y>30433.208984375</y></points><points><x>21550.83984375</x><y>30433.208984375</y></points></segmentation></object><object><name>LSIL</name><difficult>0</difficult><truncated>0</truncated><info>[{"confidence": "0"}, {"action": "CREATE", "cat": "LSIL", "time": "2020-07-23 14:39;22", "who": "admin", "typeOfanno": "PersonManul"}]</info><confidence>0</confidence><bndbox><xmin>25466.681640625</xmin><ymin>29376.744140625</ymin><xmax>25622.498046875</xmax><ymax>29481.0625</ymax></bndbox><segmentation><points><x>25503.08203125</x><y>29384.548828125</y></points><points><x>25516.19921875</x><y>29383.345703125</y></points><points><x>25516.19921875</x><y>29383.345703125</y></points><points><x>25518.83984375</x><y>29384.005859375</y></points><points><x>25519.5</x><y>29384.666015625</y></points><points><x>25520.8203125</x><y>29384.666015625</y></points><points><x>25526.103515625</x><y>29385.326171875</y></points><points><x>25528.083984375</x><y>29385.986328125</y></points><points><x>25530.724609375</x><y>29386.646484375</y></points><points><x>25552.51171875</x><y>29388.62890625</y></points><points><x>25552.51171875</x><y>29388.62890625</y></points><points><x>25555.154296875</x><y>29388.62890625</y></points><points><x>25556.474609375</x><y>29389.2890625</y></points><points><x>25557.134765625</x><y>29389.94921875</y></points><points><x>25558.455078125</x><y>29391.26953125</y></points><points><x>25560.435546875</x><y>29391.9296875</y></points><points><x>25562.416015625</x><y>29393.91015625</y></points><points><x>25567.697265625</x><y>29395.890625</y></points><points><x>25600.7109375</x><y>29406.455078125</y></points><points><x>25600.7109375</x><y>29406.455078125</y></points><points><x>25602.03125</x><y>29408.435546875</y></points><points><x>25602.69140625</x><y>29409.095703125</y></points><points><x>25622.498046875</x><y>29424.94140625</y></points><points><x>25622.498046875</x><y>29424.94140625</y></points><points><x>25622.498046875</x><y>29443.427734375</y></points><points><x>25622.498046875</x><y>29443.427734375</y></points><points><x>25621.177734375</x><y>29445.408203125</y></points><points><x>25620.517578125</x><y>29445.408203125</y></points><points><x>25602.69140625</x><y>29456.6328125</y></points><points><x>25602.69140625</x><y>29456.6328125</y></points><points><x>25600.7109375</x><y>29457.953125</y></points><points><x>25580.2421875</x><y>29464.5546875</y></points><points><x>25580.2421875</x><y>29464.5546875</y></points><points><x>25578.921875</x><y>29466.537109375</y></points><points><x>25578.26171875</x><y>29467.197265625</y></points><points><x>25577.6015625</x><y>29468.517578125</y></points><points><x>25577.6015625</x><y>29469.837890625</y></points><points><x>25574.9609375</x><y>29471.158203125</y></points><points><x>25558.455078125</x><y>29481.0625</y></points><points><x>25558.455078125</x><y>29481.0625</y></points><points><x>25555.814453125</x><y>29481.0625</y></points><points><x>25510.2578125</x><y>29475.779296875</y></points><points><x>25510.2578125</x><y>29475.779296875</y></points><points><x>25508.27734375</x><y>29477.759765625</y></points><points><x>25494.412109375</x><y>29477.099609375</y></points><points><x>25494.412109375</x><y>29477.099609375</y></points><points><x>25496.392578125</x><y>29475.779296875</y></points><points><x>25497.052734375</x><y>29475.119140625</y></points><points><x>25497.712890625</x><y>29473.798828125</y></points><points><x>25498.373046875</x><y>29472.478515625</y></points><points><x>25506.95703125</x><y>29452.01171875</y></points><points><x>25506.95703125</x><y>29452.01171875</y></points><points><x>25506.294921875</x><y>29449.369140625</y></points><points><x>25504.314453125</x><y>29447.388671875</y></points><points><x>25489.12890625</x><y>29434.185546875</y></points><points><x>25489.12890625</x><y>29434.185546875</y></points><points><x>25466.681640625</x><y>29408.435546875</y></points><points><x>25475.263671875</x><y>29386.646484375</y></points><points><x>25481.8671875</x><y>29379.384765625</y></points><points><x>25483.84765625</x><y>29376.744140625</y></points></segmentation></object><object><name>NONE</name><difficult>0</difficult><truncated>0</truncated><info>[{"confidence": "0"}, {"action": "CREATE", "cat": "NONE", "time": "2020-07-23 14:39;22", "who": "admin", "typeOfanno": "PersonManul"}]</info><confidence>0</confidence><bndbox><xmin>25314.345703125</xmin><ymin>29306.890625</ymin><xmax>25463.76171875</xmax><ymax>29381.599609375</ymax></bndbox><segmentation><points><x>25314.345703125</x><y>29327.53515625</y></points><points><x>25347.767578125</x><y>29306.890625</y></points><points><x>25405.765625</x><y>29306.890625</y></points><points><x>25405.765625</x><y>29306.890625</y></points><points><x>25408.71484375</x><y>29306.890625</y></points><points><x>25409.697265625</x><y>29306.890625</y></points><points><x>25442.13671875</x><y>29319.669921875</y></points><points><x>25442.13671875</x><y>29319.669921875</y></points><points><x>25443.119140625</x><y>29321.63671875</y></points><points><x>25443.119140625</x><y>29322.619140625</y></points><points><x>25445.0859375</x><y>29325.568359375</y></points><points><x>25448.03515625</x><y>29327.53515625</y></points><points><x>25462.779296875</x><y>29342.279296875</y></points><points><x>25463.76171875</x><y>29373.736328125</y></points><points><x>25463.76171875</x><y>29373.736328125</y></points><points><x>25454.916015625</x><y>29381.599609375</y></points><points><x>25454.916015625</x><y>29381.599609375</y></points><points><x>25412.646484375</x><y>29377.66796875</y></points><points><x>25412.646484375</x><y>29376.685546875</y></points><points><x>25410.6796875</x><y>29376.685546875</y></points><points><x>25409.697265625</x><y>29376.685546875</y></points><points><x>25381.189453125</x><y>29369.8046875</y></points><points><x>25381.189453125</x><y>29369.8046875</y></points><points><x>25378.240234375</x><y>29369.8046875</y></points><points><x>25350.716796875</x><y>29367.837890625</y></points><points><x>25329.08984375</x><y>29343.263671875</y></points><points><x>25329.08984375</x><y>29343.263671875</y></points><points><x>25332.0390625</x><y>29344.24609375</y></points></segmentation></object><object><name>NONE</name><difficult>0</difficult><truncated>0</truncated><info>[{"confidence": "0"}, {"action": "CREATE", "cat": "NONE", "time": "2020-07-23 14:39;22", "who": "admin", "typeOfanno": "PersonManul"}]</info><confidence>0</confidence><bndbox><xmin>28507.970703125</xmin><ymin>24236.17578125</ymin><xmax>28621.998046875</xmax><ymax>24455.38671875</ymax></bndbox><segmentation><points><x>28579.728515625</x><y>24454.404296875</y></points><points><x>28579.728515625</x><y>24454.404296875</y></points><points><x>28611.185546875</x><y>24411.150390625</y></points><points><x>28611.185546875</x><y>24411.150390625</y></points><points><x>28611.185546875</x><y>24407.21875</y></points><points><x>28611.185546875</x><y>24405.25390625</y></points><points><x>28619.048828125</x><y>24362.0</y></points><points><x>28619.048828125</x><y>24362.0</y></points><points><x>28617.083984375</x><y>24357.0859375</y></points><points><x>28617.083984375</x><y>24355.119140625</y></points><points><x>28621.998046875</x><y>24286.30859375</y></points><points><x>28621.998046875</x><y>24286.30859375</y></points><points><x>28610.203125</x><y>24246.005859375</y></points><points><x>28610.203125</x><y>24246.005859375</y></points><points><x>28607.25390625</x><y>24246.005859375</y></points><points><x>28563.017578125</x><y>24236.17578125</y></points><points><x>28563.017578125</x><y>24236.17578125</y></points><points><x>28529.595703125</x><y>24243.056640625</y></points><points><x>28529.595703125</x><y>24243.056640625</y></points><points><x>28528.61328125</x><y>24245.0234375</y></points><points><x>28517.80078125</x><y>24283.359375</y></points><points><x>28517.80078125</x><y>24283.359375</y></points><points><x>28519.765625</x><y>24287.29296875</y></points><points><x>28526.646484375</x><y>24296.138671875</y></points><points><x>28529.595703125</x><y>24343.32421875</y></points><points><x>28529.595703125</x><y>24343.32421875</y></points><points><x>28520.75</x><y>24385.59375</y></points><points><x>28520.75</x><y>24385.59375</y></points><points><x>28519.765625</x><y>24388.54296875</y></points><points><x>28507.970703125</x><y>24431.794921875</y></points><points><x>28507.970703125</x><y>24431.794921875</y></points><points><x>28507.970703125</x><y>24434.744140625</y></points><points><x>28535.494140625</x><y>24455.38671875</y></points><points><x>28535.494140625</x><y>24455.38671875</y></points><points><x>28537.4609375</x><y>24454.404296875</y></points><points><x>28537.4609375</x><y>24453.419921875</y></points></segmentation></object><object><name>NONE</name><difficult>0</difficult><truncated>0</truncated><info>[{"confidence": "0"}, {"action": "CREATE", "cat": "NONE", "time": "2020-07-23 14:39;22", "who": "admin", "typeOfanno": "PersonManul"}]</info><confidence>0</confidence><bndbox><xmin>28632.8125</xmin><ymin>24370.84765625</ymin><xmax>28747.82421875</xmax><ymax>24536.9765625</ymax></bndbox><segmentation><points><x>28632.8125</x><y>24457.3515625</y></points><points><x>28669.18359375</x><y>24416.06640625</y></points><points><x>28669.18359375</x><y>24416.06640625</y></points><points><x>28671.1484375</x><y>24413.1171875</y></points><points><x>28679.99609375</x><y>24370.84765625</y></points><points><x>28707.51953125</x><y>24389.525390625</y></points><points><x>28707.51953125</x><y>24389.525390625</y></points><points><x>28709.486328125</x><y>24390.5078125</y></points><points><x>28711.453125</x><y>24392.474609375</y></points><points><x>28747.82421875</x><y>24418.03125</y></points><points><x>28747.82421875</x><y>24418.03125</y></points><points><x>28746.83984375</x><y>24421.96484375</y></points><points><x>28745.857421875</x><y>24460.30078125</y></points><points><x>28745.857421875</x><y>24460.30078125</y></points><points><x>28745.857421875</x><y>24463.25</y></points><points><x>28745.857421875</x><y>24466.19921875</y></points><points><x>28745.857421875</x><y>24467.181640625</y></points><points><x>28733.078125</x><y>24514.3671875</y></points><points><x>28732.095703125</x><y>24514.3671875</y></points><points><x>28731.11328125</x><y>24516.33203125</y></points><points><x>28729.146484375</x><y>24518.298828125</y></points><points><x>28703.587890625</x><y>24535.9921875</y></points><points><x>28703.587890625</x><y>24535.9921875</y></points><points><x>28701.623046875</x><y>24536.9765625</y></points><points><x>28660.3359375</x><y>24532.060546875</y></points><points><x>28650.505859375</x><y>24498.638671875</y></points><points><x>28650.505859375</x><y>24498.638671875</y></points></segmentation></object><object><name>NILM</name><difficult>0</difficult><truncated>0</truncated><info>[{"confidence": "0"}, {"action": "CREATE", "cat": "NILM", "time": "2020-07-23 14:39;22", "who": "admin", "typeOfanno": "PersonManul"}]</info><confidence>0</confidence><bndbox><xmin>28742.908203125</xmin><ymin>24055.302734375</ymin><xmax>28850.056640625</xmax><ymax>24235.193359375</ymax></bndbox><segmentation><points><x>28779.279296875</x><y>24198.822265625</y></points><points><x>28753.720703125</x><y>24144.755859375</y></points><points><x>28742.908203125</x><y>24097.572265625</y></points><points><x>28742.908203125</x><y>24096.58984375</y></points><points><x>28742.908203125</x><y>24094.623046875</y></points><points><x>28744.875</x><y>24094.623046875</y></points><points><x>28744.875</x><y>24093.640625</y></points><points><x>28779.279296875</x><y>24063.166015625</y></points><points><x>28779.279296875</x><y>24062.18359375</y></points><points><x>28817.6171875</x><y>24055.302734375</y></points><points><x>28847.107421875</x><y>24079.87890625</y></points><points><x>28847.107421875</x><y>24079.87890625</y></points><points><x>28849.07421875</x><y>24131.9765625</y></points><points><x>28849.07421875</x><y>24131.9765625</y></points><points><x>28850.056640625</x><y>24133.943359375</y></points><points><x>28850.056640625</x><y>24165.400390625</y></points><points><x>28850.056640625</x><y>24165.400390625</y></points><points><x>28850.056640625</x><y>24168.34765625</y></points><points><x>28850.056640625</x><y>24169.33203125</y></points><points><x>28840.2265625</x><y>24204.720703125</y></points><points><x>28840.2265625</x><y>24204.720703125</y></points><points><x>28834.328125</x><y>24234.2109375</y></points><points><x>28834.328125</x><y>24234.2109375</y></points><points><x>28832.361328125</x><y>24235.193359375</y></points><points><x>28812.701171875</x><y>24227.328125</y></points><points><x>28812.701171875</x><y>24227.328125</y></points></segmentation></object><object><name>NILM</name><difficult>0</difficult><truncated>0</truncated><info>[{"confidence": "0"}, {"action": "CREATE", "cat": "NILM", "time": "2020-07-23 14:39;22", "who": "admin", "typeOfanno": "PersonManul"}]</info><confidence>0</confidence><bndbox><xmin>32352.68359375</xmin><ymin>20493.734375</ymin><xmax>32603.275390625</xmax><ymax>20857.634765625</ymax></bndbox><segmentation><points><x>32400.623046875</x><y>20831.486328125</y></points><points><x>32496.501953125</x><y>20857.634765625</y></points><points><x>32496.501953125</x><y>20857.634765625</y></points><points><x>32500.859375</x><y>20857.634765625</y></points><points><x>32503.0390625</x><y>20857.634765625</y></points><points><x>32505.216796875</x><y>20857.634765625</y></points><points><x>32581.484375</x><y>20838.0234375</y></points><points><x>32581.484375</x><y>20838.0234375</y></points><points><x>32583.662109375</x><y>20838.0234375</y></points><points><x>32583.662109375</x><y>20835.84375</y></points><points><x>32583.662109375</x><y>20833.6640625</y></points><points><x>32603.275390625</x><y>20748.681640625</y></points><points><x>32603.275390625</x><y>20748.681640625</y></points><points><x>32603.275390625</x><y>20746.50390625</y></points><points><x>32603.275390625</x><y>20744.32421875</y></points><points><x>32603.275390625</x><y>20739.966796875</y></points><points><x>32590.201171875</x><y>20641.908203125</y></points><points><x>32590.201171875</x><y>20641.908203125</y></points><points><x>32590.201171875</x><y>20639.73046875</y></points><points><x>32537.90234375</x><y>20556.92578125</y></points><points><x>32537.90234375</x><y>20556.92578125</y></points><points><x>32537.90234375</x><y>20554.748046875</y></points><points><x>32498.6796875</x><y>20493.734375</y></points><points><x>32498.6796875</x><y>20493.734375</y></points><points><x>32496.501953125</x><y>20493.734375</y></points><points><x>32426.771484375</x><y>20535.13671875</y></points><points><x>32426.771484375</x><y>20537.314453125</y></points><points><x>32424.591796875</x><y>20537.314453125</y></points><points><x>32424.591796875</x><y>20539.494140625</y></points><points><x>32424.591796875</x><y>20541.673828125</y></points><points><x>32422.4140625</x><y>20543.8515625</y></points><points><x>32394.0859375</x><y>20613.58203125</y></points><points><x>32394.0859375</x><y>20613.58203125</y></points><points><x>32391.90625</x><y>20631.013671875</y></points><points><x>32367.9375</x><y>20694.20703125</y></points><points><x>32367.9375</x><y>20694.20703125</y></points><points><x>32365.7578125</x><y>20696.384765625</y></points><points><x>32363.580078125</x><y>20696.384765625</y></points><points><x>32363.580078125</x><y>20698.564453125</y></points><points><x>32363.580078125</x><y>20700.744140625</y></points><points><x>32352.68359375</x><y>20757.3984375</y></points><points><x>32352.68359375</x><y>20757.3984375</y></points><points><x>32354.86328125</x><y>20761.755859375</y></points><points><x>32367.9375</x><y>20777.009765625</y></points><points><x>32367.9375</x><y>20777.009765625</y></points><points><x>32370.1171875</x><y>20777.009765625</y></points></segmentation></object><object><name>NONE</name><difficult>0</difficult><truncated>0</truncated><info>[{"confidence": "0"}, {"action": "CREATE", "cat": "NONE", "time": "2020-07-23 14:39;22", "who": "admin", "typeOfanno": "PersonManul"}]</info><confidence>0</confidence><bndbox><xmin>27405.1640625</xmin><ymin>16387.986328125</ymin><xmax>27533.109375</xmax><ymax>16604.59375</ymax></bndbox><segmentation><points><x>27464.884765625</x><y>16388.32421875</y></points><points><x>27494.44140625</x><y>16387.986328125</y></points><points><x>27507.61328125</x><y>16430.4296875</y></points><points><x>27507.61328125</x><y>16430.4296875</y></points><points><x>27507.61328125</x><y>16433.35546875</y></points><points><x>27507.61328125</x><y>16434.8203125</y></points><points><x>27523.205078125</x><y>16465.107421875</y></points><points><x>27523.865234375</x><y>16479.6328125</y></points><points><x>27531.126953125</x><y>16525.849609375</y></points><points><x>27533.109375</x><y>16537.07421875</y></points><points><x>27529.56640625</x><y>16570.931640625</y></points><points><x>27529.56640625</x><y>16570.931640625</y></points><points><x>27529.56640625</x><y>16573.857421875</y></points><points><x>27529.56640625</x><y>16576.78515625</y></points><points><x>27529.56640625</x><y>16579.712890625</y></points><points><x>27520.78515625</x><y>16597.275390625</y></points><points><x>27519.322265625</x><y>16597.275390625</y></points><points><x>27517.857421875</x><y>16600.203125</y></points><points><x>27516.39453125</x><y>16600.203125</y></points><points><x>27514.931640625</x><y>16600.203125</y></points><points><x>27492.9765625</x><y>16604.59375</y></points><points><x>27492.9765625</x><y>16604.59375</y></points><points><x>27490.05078125</x><y>16604.59375</y></points><points><x>27487.123046875</x><y>16604.59375</y></points><points><x>27485.66015625</x><y>16604.59375</y></points><points><x>27484.1953125</x><y>16604.59375</y></points><points><x>27479.8046875</x><y>16604.59375</y></points><points><x>27478.341796875</x><y>16604.59375</y></points><points><x>27459.31640625</x><y>16603.12890625</y></points><points><x>27457.8515625</x><y>16603.12890625</y></points><points><x>27456.388671875</x><y>16603.12890625</y></points><points><x>27454.923828125</x><y>16603.12890625</y></points><points><x>27442.3828125</x><y>16569.330078125</y></points><points><x>27438.212890625</x><y>16559.80078125</y></points><points><x>27432.255859375</x><y>16550.865234375</y></points><points><x>27431.064453125</x><y>16544.908203125</y></points><points><x>27422.7265625</x><y>16529.951171875</y></points><points><x>27422.7265625</x><y>16529.951171875</y></points><points><x>27419.798828125</x><y>16527.0234375</y></points><points><x>27416.873046875</x><y>16522.6328125</y></points><points><x>27413.9453125</x><y>16518.2421875</y></points><points><x>27412.482421875</x><y>16516.779296875</y></points><points><x>27405.1640625</x><y>16500.6796875</y></points><points><x>27405.1640625</x><y>16500.6796875</y></points><points><x>27405.1640625</x><y>16497.751953125</y></points><points><x>27405.1640625</x><y>16496.2890625</y></points><points><x>27409.5546875</x><y>16452.3828125</y></points><points><x>27409.5546875</x><y>16450.91796875</y></points><points><x>27409.5546875</x><y>16449.455078125</y></points><points><x>27409.5546875</x><y>16447.9921875</y></points><points><x>27411.017578125</x><y>16446.52734375</y></points><points><x>27412.482421875</x><y>16446.52734375</y></points><points><x>27423.19921875</x><y>16428.236328125</y></points><points><x>27426.748046875</x><y>16404.2890625</y></points><points><x>27427.19140625</x><y>16405.17578125</y></points><points><x>27428.521484375</x><y>16403.40234375</y></points><points><x>27430.73828125</x><y>16401.185546875</y></points><points><x>27441.380859375</x><y>16394.533203125</y></points><points><x>27449.36328125</x><y>16390.54296875</y></points></segmentation></object><object><name>NILM</name><difficult>0</difficult><truncated>0</truncated><info>[{"confidence": "0"}, {"action": "CREATE", "cat": "NILM", "time": "2020-07-23 14:39;22", "who": "admin", "typeOfanno": "PersonManul"}]</info><confidence>0</confidence><bndbox><xmin>25981.814453125</xmin><ymin>11846.390625</ymin><xmax>26271.626953125</xmax><ymax>12134.0244140625</ymax></bndbox><segmentation><points><x>26223.6875</x><y>12123.1298828125</y></points><points><x>26223.6875</x><y>12123.1298828125</y></points><points><x>26156.13671875</x><y>12134.0244140625</y></points><points><x>26156.13671875</x><y>12134.0244140625</y></points><points><x>26153.958984375</x><y>12134.0244140625</y></points><points><x>26149.599609375</x><y>12134.0244140625</y></points><points><x>26088.587890625</x><y>12129.6669921875</y></points><points><x>26088.587890625</x><y>12129.6669921875</y></points><points><x>26086.408203125</x><y>12129.6669921875</y></points><points><x>26082.05078125</x><y>12125.30859375</y></points><points><x>26075.513671875</x><y>12120.9501953125</y></points><points><x>26071.154296875</x><y>12120.9501953125</y></points><points><x>26031.931640625</x><y>12088.2646484375</y></points><points><x>26029.75390625</x><y>12088.2646484375</y></points><points><x>26027.57421875</x><y>12088.2646484375</y></points><points><x>26023.21484375</x><y>12086.0859375</y></points><points><x>26016.677734375</x><y>12083.90625</y></points><points><x>26012.3203125</x><y>12081.7275390625</y></points><points><x>25981.814453125</x><y>12046.86328125</y></points><points><x>25981.814453125</x><y>12046.86328125</y></points><points><x>25981.814453125</x><y>12044.68359375</y></points><points><x>25981.814453125</x><y>12040.326171875</y></points><points><x>26001.42578125</x><y>11990.2080078125</y></points><points><x>26001.42578125</x><y>11990.2080078125</y></points><points><x>26003.603515625</x><y>11990.2080078125</y></points><points><x>26010.140625</x><y>11981.4912109375</y></points><points><x>26031.931640625</x><y>11920.478515625</y></points><points><x>26031.931640625</x><y>11920.478515625</y></points><points><x>26031.931640625</x><y>11918.298828125</y></points><points><x>26082.05078125</x><y>11881.2548828125</y></points><points><x>26082.05078125</x><y>11881.2548828125</y></points><points><x>26084.228515625</x><y>11881.2548828125</y></points><points><x>26088.587890625</x><y>11881.2548828125</y></points><points><x>26095.125</x><y>11879.076171875</y></points><points><x>26099.482421875</x><y>11879.076171875</y></points><points><x>26106.01953125</x><y>11876.8974609375</y></points><points><x>26114.736328125</x><y>11874.7177734375</y></points><points><x>26119.09375</x><y>11874.7177734375</y></points><points><x>26173.5703125</x><y>11848.5693359375</y></points><points><x>26173.5703125</x><y>11848.5693359375</y></points><points><x>26173.5703125</x><y>11846.390625</y></points><points><x>26175.748046875</x><y>11846.390625</y></points><points><x>26212.79296875</x><y>11896.5087890625</y></points><points><x>26212.79296875</x><y>11896.5087890625</y></points><points><x>26212.79296875</x><y>11898.6875</y></points><points><x>26212.79296875</x><y>11900.8671875</y></points><points><x>26221.509765625</x><y>11970.5966796875</y></points><points><x>26221.509765625</x><y>11970.5966796875</y></points><points><x>26221.509765625</x><y>11972.775390625</y></points><points><x>26221.509765625</x><y>11979.3125</y></points><points><x>26221.509765625</x><y>11981.4912109375</y></points><points><x>26221.509765625</x><y>11983.6708984375</y></points><points><x>26221.509765625</x><y>11985.849609375</y></points><points><x>26234.583984375</x><y>12044.68359375</y></points><points><x>26234.583984375</x><y>12044.68359375</y></points><points><x>26236.76171875</x><y>12049.0419921875</y></points><points><x>26241.12109375</x><y>12051.220703125</y></points><points><x>26247.658203125</x><y>12057.7578125</y></points><points><x>26252.015625</x><y>12059.9375</y></points><points><x>26256.373046875</x><y>12066.474609375</y></points><points><x>26258.552734375</x><y>12070.83203125</y></points><points><x>26269.447265625</x><y>12075.1904296875</y></points><points><x>26271.626953125</x><y>12077.369140625</y></points><points><x>26262.91015625</x><y>12099.16015625</y></points><points><x>26262.91015625</x><y>12099.16015625</y></points></segmentation></object><object><name>NILM</name><difficult>0</difficult><truncated>0</truncated><info>[{"confidence": "0"}, {"action": "CREATE", "cat": "NILM", "time": "2020-07-23 14:39;22", "who": "admin", "typeOfanno": "PersonManul"}]</info><confidence>0</confidence><bndbox><xmin>24289.443359375</xmin><ymin>11442.5244140625</ymin><xmax>24494.34375</xmax><ymax>11676.6953125</ymax></bndbox><segmentation><points><x>24482.634765625</x><y>11663.5224609375</y></points><points><x>24450.435546875</x><y>11672.3046875</y></points><points><x>24450.435546875</x><y>11672.3046875</y></points><points><x>24447.509765625</x><y>11672.3046875</y></points><points><x>24446.044921875</x><y>11672.3046875</y></points><points><x>24444.58203125</x><y>11672.3046875</y></points><points><x>24443.119140625</x><y>11672.3046875</y></points><points><x>24441.654296875</x><y>11672.3046875</y></points><points><x>24405.06640625</x><y>11667.9130859375</y></points><points><x>24405.06640625</x><y>11667.9130859375</y></points><points><x>24400.67578125</x><y>11667.9130859375</y></points><points><x>24397.748046875</x><y>11669.376953125</y></points><points><x>24367.013671875</x><y>11676.6953125</y></points><points><x>24365.548828125</x><y>11676.6953125</y></points><points><x>24364.0859375</x><y>11676.6953125</y></points><points><x>24361.158203125</x><y>11676.6953125</y></points><points><x>24359.6953125</x><y>11676.6953125</y></points><points><x>24356.767578125</x><y>11676.6953125</y></points><points><x>24347.986328125</x><y>11676.6953125</y></points><points><x>24324.5703125</x><y>11672.3046875</y></points><points><x>24323.10546875</x><y>11672.3046875</y></points><points><x>24321.642578125</x><y>11670.8408203125</y></points><points><x>24320.1796875</x><y>11667.9130859375</y></points><points><x>24289.443359375</x><y>11635.71484375</y></points><points><x>24289.443359375</x><y>11635.71484375</y></points><points><x>24290.908203125</x><y>11634.251953125</y></points><points><x>24311.3984375</x><y>11569.8544921875</y></points><points><x>24311.3984375</x><y>11569.8544921875</y></points><points><x>24312.861328125</x><y>11566.927734375</y></points><points><x>24314.32421875</x><y>11565.4638671875</y></points><points><x>24314.32421875</x><y>11562.537109375</y></points><points><x>24314.32421875</x><y>11561.0732421875</y></points><points><x>24308.470703125</x><y>11517.1669921875</y></points><points><x>24308.470703125</x><y>11515.703125</y></points><points><x>24308.470703125</x><y>11514.2392578125</y></points><points><x>24330.423828125</x><y>11461.55078125</y></points><points><x>24330.423828125</x><y>11461.55078125</y></points><points><x>24364.0859375</x><y>11442.5244140625</y></points><points><x>24364.0859375</x><y>11442.5244140625</y></points><points><x>24367.013671875</x><y>11442.5244140625</y></points><points><x>24369.939453125</x><y>11442.5244140625</y></points><points><x>24399.2109375</x><y>11454.2333984375</y></points><points><x>24399.2109375</x><y>11454.2333984375</y></points><points><x>24402.138671875</x><y>11454.2333984375</y></points><points><x>24403.6015625</x><y>11455.697265625</y></points><points><x>24405.06640625</x><y>11455.697265625</y></points><points><x>24407.9921875</x><y>11457.16015625</y></points><points><x>24465.072265625</x><y>11482.041015625</y></points><points><x>24478.244140625</x><y>11515.703125</y></points><points><x>24478.244140625</x><y>11515.703125</y></points><points><x>24478.244140625</x><y>11520.09375</y></points><points><x>24481.171875</x><y>11552.2919921875</y></points><points><x>24481.171875</x><y>11552.2919921875</y></points><points><x>24481.171875</x><y>11555.21875</y></points><points><x>24482.634765625</x><y>11555.21875</y></points><points><x>24484.09765625</x><y>11559.6103515625</y></points><points><x>24485.5625</x><y>11559.6103515625</y></points><points><x>24485.5625</x><y>11562.537109375</y></points><points><x>24485.5625</x><y>11564.0009765625</y></points><points><x>24492.87890625</x><y>11594.7353515625</y></points><points><x>24492.87890625</x><y>11594.7353515625</y></points><points><x>24494.34375</x><y>11596.19921875</y></points><points><x>24494.34375</x><y>11599.1259765625</y></points><points><x>24494.34375</x><y>11648.88671875</y></points><points><x>24494.34375</x><y>11650.3505859375</y></points></segmentation></object><object><name>ASC_US</name><difficult>0</difficult><truncated>0</truncated><info>[{"confidence": "0"}, {"action": "CREATE", "cat": "ASC_US", "time": "2020-07-23 14:39;22", "who": "admin", "typeOfanno": "PersonManul"}]</info><confidence>0</confidence><bndbox><xmin>24754.857421875</xmin><ymin>11599.1259765625</ymin><xmax>24904.140625</xmax><ymax>11738.1640625</ymax></bndbox><segmentation><points><x>24759.248046875</x><y>11640.10546875</y></points><points><x>24759.248046875</x><y>11640.10546875</y></points><points><x>24762.17578125</x><y>11640.10546875</y></points><points><x>24763.638671875</x><y>11640.10546875</y></points><points><x>24766.56640625</x><y>11640.10546875</y></points><points><x>24769.4921875</x><y>11640.10546875</y></points><points><x>24789.982421875</x><y>11612.2978515625</y></points><points><x>24791.4453125</x><y>11612.2978515625</y></points><points><x>24792.91015625</x><y>11612.2978515625</y></points><points><x>24794.373046875</x><y>11610.8349609375</y></points><points><x>24795.837890625</x><y>11610.8349609375</y></points><points><x>24797.30078125</x><y>11609.37109375</y></points><points><x>24798.763671875</x><y>11607.9072265625</y></points><points><x>24800.228515625</x><y>11604.98046875</y></points><points><x>24803.154296875</x><y>11604.98046875</y></points><points><x>24806.08203125</x><y>11603.5166015625</y></points><points><x>24829.498046875</x><y>11599.1259765625</y></points><points><x>24830.962890625</x><y>11599.1259765625</y></points><points><x>24832.42578125</x><y>11599.1259765625</y></points><points><x>24838.279296875</x><y>11602.052734375</y></points><points><x>24841.20703125</x><y>11603.5166015625</y></points><points><x>24866.087890625</x><y>11609.37109375</y></points><points><x>24866.087890625</x><y>11609.37109375</y></points><points><x>24867.55078125</x><y>11610.8349609375</y></points><points><x>24869.015625</x><y>11612.2978515625</y></points><points><x>24870.478515625</x><y>11612.2978515625</y></points><points><x>24871.94140625</x><y>11615.2255859375</y></points><points><x>24892.431640625</x><y>11619.6162109375</y></points><points><x>24904.140625</x><y>11629.861328125</y></points><points><x>24904.140625</x><y>11629.861328125</y></points><points><x>24904.140625</x><y>11632.7880859375</y></points><points><x>24893.896484375</x><y>11657.6689453125</y></points><points><x>24893.896484375</x><y>11659.1318359375</y></points><points><x>24893.896484375</x><y>11660.595703125</y></points><points><x>24892.431640625</x><y>11663.5224609375</y></points><points><x>24880.72265625</x><y>11673.767578125</y></points><points><x>24880.72265625</x><y>11673.767578125</y></points><points><x>24880.72265625</x><y>11676.6953125</y></points><points><x>24879.259765625</x><y>11679.6220703125</y></points><points><x>24879.259765625</x><y>11681.0859375</y></points><points><x>24877.796875</x><y>11681.0859375</y></points><points><x>24877.796875</x><y>11682.548828125</y></points><points><x>24877.796875</x><y>11684.0126953125</y></points><points><x>24867.55078125</x><y>11705.9658203125</y></points><points><x>24867.55078125</x><y>11705.9658203125</y></points><points><x>24864.625</x><y>11707.4296875</y></points><points><x>24864.625</x><y>11708.8935546875</y></points><points><x>24854.37890625</x><y>11719.138671875</y></points><points><x>24854.37890625</x><y>11719.138671875</y></points><points><x>24852.916015625</x><y>11720.6015625</y></points><points><x>24851.453125</x><y>11722.0654296875</y></points><points><x>24830.962890625</x><y>11733.7734375</y></points><points><x>24830.962890625</x><y>11733.7734375</y></points><points><x>24828.03515625</x><y>11733.7734375</y></points><points><x>24825.107421875</x><y>11738.1640625</y></points><points><x>24787.0546875</x><y>11733.7734375</y></points><points><x>24787.0546875</x><y>11733.7734375</y></points><points><x>24784.12890625</x><y>11733.7734375</y></points><points><x>24762.17578125</x><y>11714.7470703125</y></points><points><x>24762.17578125</x><y>11714.7470703125</y></points><points><x>24756.3203125</x><y>11675.2314453125</y></points><points><x>24754.857421875</x><y>11675.2314453125</y></points></segmentation></object><object><name>NILM</name><difficult>0</difficult><truncated>0</truncated><info>[{"confidence": "0"}, {"action": "CREATE", "cat": "NILM", "time": "2020-07-23 14:39;22", "who": "admin", "typeOfanno": "PersonManul"}]</info><confidence>0</confidence><bndbox><xmin>17679.1796875</xmin><ymin>13285.439453125</ymin><xmax>17809.919921875</xmax><ymax>13538.072265625</ymax></bndbox><segmentation><points><x>17730.294921875</x><y>13538.072265625</y></points><points><x>17730.294921875</x><y>13538.072265625</y></points><points><x>17729.3125</x><y>13536.1064453125</y></points><points><x>17728.330078125</x><y>13535.1240234375</y></points><points><x>17726.36328125</x><y>13534.140625</y></points><points><x>17726.36328125</x><y>13533.1572265625</y></points><points><x>17723.4140625</x><y>13532.1748046875</y></points><points><x>17721.44921875</x><y>13531.19140625</y></points><points><x>17719.482421875</x><y>13530.208984375</y></points><points><x>17718.5</x><y>13529.2255859375</y></points><points><x>17717.515625</x><y>13528.2421875</y></points><points><x>17715.55078125</x><y>13527.259765625</y></points><points><x>17704.73828125</x><y>13516.4462890625</y></points><points><x>17704.73828125</x><y>13516.4462890625</y></points><points><x>17704.73828125</x><y>13512.5146484375</y></points><points><x>17703.75390625</x><y>13512.5146484375</y></points><points><x>17693.923828125</x><y>13501.701171875</y></points><points><x>17693.923828125</x><y>13500.71875</y></points><points><x>17692.94140625</x><y>13499.7353515625</y></points><points><x>17691.958984375</x><y>13499.7353515625</y></points><points><x>17691.958984375</x><y>13496.7861328125</y></points><points><x>17683.111328125</x><y>13472.2109375</y></points><points><x>17683.111328125</x><y>13472.2109375</y></points><points><x>17682.12890625</x><y>13469.26171875</y></points><points><x>17682.12890625</x><y>13468.279296875</y></points><points><x>17682.12890625</x><y>13466.3134765625</y></points><points><x>17682.12890625</x><y>13465.330078125</y></points><points><x>17682.12890625</x><y>13438.7890625</y></points><points><x>17682.12890625</x><y>13437.8056640625</y></points><points><x>17682.12890625</x><y>13435.83984375</y></points><points><x>17682.12890625</x><y>13434.8564453125</y></points><points><x>17682.12890625</x><y>13432.890625</y></points><points><x>17683.111328125</x><y>13429.94140625</y></points><points><x>17679.1796875</x><y>13399.46875</y></points><points><x>17684.09375</x><y>13371.9443359375</y></points><points><x>17684.09375</x><y>13370.9619140625</y></points><points><x>17685.078125</x><y>13369.978515625</y></points><points><x>17687.04296875</x><y>13368.9951171875</y></points><points><x>17689.009765625</x><y>13368.0126953125</y></points><points><x>17689.9921875</x><y>13367.029296875</y></points><points><x>17701.7890625</x><y>13339.5048828125</y></points><points><x>17715.55078125</x><y>13310.0146484375</y></points><points><x>17715.55078125</x><y>13310.0146484375</y></points><points><x>17717.515625</x><y>13309.0322265625</y></points><points><x>17741.109375</x><y>13288.388671875</y></points><points><x>17763.71875</x><y>13285.439453125</y></points><points><x>17788.29296875</x><y>13318.8623046875</y></points><points><x>17788.29296875</x><y>13319.8447265625</y></points><points><x>17793.20703125</x><y>13341.4716796875</y></points><points><x>17793.20703125</x><y>13341.4716796875</y></points><points><x>17793.20703125</x><y>13344.419921875</y></points><points><x>17790.259765625</x><y>13376.859375</y></points><points><x>17790.259765625</x><y>13376.859375</y></points><points><x>17790.259765625</x><y>13379.80859375</y></points><points><x>17790.259765625</x><y>13380.7919921875</y></points><points><x>17790.259765625</x><y>13382.7578125</y></points><points><x>17787.310546875</x><y>13402.41796875</y></points><points><x>17787.310546875</x><y>13403.400390625</y></points><points><x>17788.29296875</x><y>13405.3671875</y></points><points><x>17790.259765625</x><y>13407.3330078125</y></points><points><x>17791.2421875</x><y>13409.298828125</y></points><points><x>17804.021484375</x><y>13436.8232421875</y></points><points><x>17804.021484375</x><y>13437.8056640625</y></points><points><x>17804.021484375</x><y>13439.771484375</y></points><points><x>17804.021484375</x><y>13440.7548828125</y></points><points><x>17808.935546875</x><y>13484.0068359375</y></points><points><x>17808.935546875</x><y>13484.0068359375</y></points><points><x>17809.919921875</x><y>13485.9736328125</y></points><points><x>17793.20703125</x><y>13509.5654296875</y></points><points><x>17792.224609375</x><y>13509.5654296875</y></points><points><x>17791.2421875</x><y>13511.53125</y></points><points><x>17790.259765625</x><y>13512.5146484375</y></points><points><x>17790.259765625</x><y>13513.4970703125</y></points><points><x>17778.462890625</x><y>13531.19140625</y></points><points><x>17778.462890625</x><y>13531.19140625</y></points><points><x>17755.853515625</x><y>13538.072265625</y></points><points><x>17754.87109375</x><y>13538.072265625</y></points></segmentation></object><object><name>NILM</name><difficult>0</difficult><truncated>0</truncated><info>[{"confidence": "0"}, {"action": "CREATE", "cat": "NILM", "time": "2020-07-23 14:39;22", "who": "admin", "typeOfanno": "PersonManul"}]</info><confidence>0</confidence><bndbox><xmin>12661.462890625</xmin><ymin>17248.35546875</ymin><xmax>12840.017578125</xmax><ymax>17400.56640625</ymax></bndbox><segmentation><points><x>12733.177734375</x><y>17400.56640625</y></points><points><x>12809.283203125</x><y>17362.513671875</y></points><points><x>12809.283203125</x><y>17362.513671875</y></points><points><x>12840.017578125</x><y>17324.4609375</y></points><points><x>12840.017578125</x><y>17324.4609375</y></points><points><x>12840.017578125</x><y>17321.533203125</y></points><points><x>12837.0908203125</x><y>17276.1640625</y></points><points><x>12803.4287109375</x><y>17248.35546875</y></points><points><x>12801.96484375</x><y>17248.35546875</y></points><points><x>12800.5009765625</x><y>17248.35546875</y></points><points><x>12799.0380859375</x><y>17248.35546875</y></points><points><x>12797.57421875</x><y>17248.35546875</y></points><points><x>12796.1103515625</x><y>17248.35546875</y></points><points><x>12740.4951171875</x><y>17249.818359375</y></points><points><x>12739.0322265625</x><y>17249.818359375</y></points><points><x>12737.568359375</x><y>17249.818359375</y></points><points><x>12734.640625</x><y>17252.74609375</y></points><points><x>12733.177734375</x><y>17254.208984375</y></points><points><x>12686.34375</x><y>17273.236328125</y></points><points><x>12686.34375</x><y>17273.236328125</y></points><points><x>12686.34375</x><y>17276.1640625</y></points><points><x>12683.416015625</x><y>17279.08984375</y></points><points><x>12662.9267578125</x><y>17315.6796875</y></points><points><x>12662.9267578125</x><y>17315.6796875</y></points><points><x>12662.9267578125</x><y>17318.607421875</y></points><points><x>12661.462890625</x><y>17321.533203125</y></points><points><x>12700.9794921875</x><y>17388.857421875</y></points><points><x>12706.8330078125</x><y>17388.857421875</y></points></segmentation></object><object><name>NILM</name><difficult>0</difficult><truncated>0</truncated><info>[{"confidence": "0"}, {"action": "CREATE", "cat": "NILM", "time": "2020-07-23 14:39;22", "who": "admin", "typeOfanno": "PersonManul"}]</info><confidence>0</confidence><bndbox><xmin>12711.2236328125</xmin><ymin>17014.185546875</ymin><xmax>12898.560546875</xmax><ymax>17181.03125</ymax></bndbox><segmentation><points><x>12711.2236328125</x><y>17093.21875</y></points><points><x>12711.2236328125</x><y>17093.21875</y></points><points><x>12714.1513671875</x><y>17093.21875</y></points><points><x>12737.568359375</x><y>17037.603515625</y></points><points><x>12737.568359375</x><y>17037.603515625</y></points><points><x>12740.4951171875</x><y>17037.603515625</y></points><points><x>12762.44921875</x><y>17014.185546875</y></points><points><x>12762.44921875</x><y>17014.185546875</y></points><points><x>12765.3759765625</x><y>17014.185546875</y></points><points><x>12803.4287109375</x><y>17025.89453125</y></points><points><x>12803.4287109375</x><y>17025.89453125</y></points><points><x>12804.892578125</x><y>17027.357421875</y></points><points><x>12806.35546875</x><y>17027.357421875</y></points><points><x>12806.35546875</x><y>17030.28515625</y></points><points><x>12809.283203125</x><y>17031.748046875</y></points><points><x>12810.74609375</x><y>17033.2109375</y></points><points><x>12813.673828125</x><y>17034.67578125</y></points><points><x>12875.1435546875</x><y>17058.091796875</y></points><points><x>12875.1435546875</x><y>17058.091796875</y></points><points><x>12876.6064453125</x><y>17061.01953125</y></points><points><x>12876.6064453125</x><y>17062.482421875</y></points><points><x>12880.9970703125</x><y>17063.947265625</y></points><points><x>12895.6328125</x><y>17097.609375</y></points><points><x>12895.6328125</x><y>17097.609375</y></points><points><x>12897.0966796875</x><y>17100.53515625</y></points><points><x>12898.560546875</x><y>17102.0</y></points><points><x>12894.169921875</x><y>17147.369140625</y></points><points><x>12894.169921875</x><y>17148.833984375</y></points><points><x>12894.169921875</x><y>17151.759765625</y></points><points><x>12894.169921875</x><y>17156.150390625</y></points><points><x>12883.9248046875</x><y>17179.568359375</y></points><points><x>12883.9248046875</x><y>17179.568359375</y></points><points><x>12882.4609375</x><y>17181.03125</y></points><points><x>12879.5341796875</x><y>17181.03125</y></points><points><x>12838.5537109375</x><y>17159.078125</y></points><points><x>12838.5537109375</x><y>17159.078125</y></points><points><x>12837.0908203125</x><y>17157.615234375</y></points><points><x>12788.79296875</x><y>17159.078125</y></points><points><x>12788.79296875</x><y>17159.078125</y></points><points><x>12734.640625</x><y>17148.833984375</y></points><points><x>12717.078125</x><y>17134.197265625</y></points><points><x>12715.615234375</x><y>17132.734375</y></points></segmentation></object><object><name>NONE</name><difficult>0</difficult><truncated>0</truncated><info>[{"confidence": "0"}, {"action": "CREATE", "cat": "NONE", "time": "2020-07-23 14:39;22", "who": "admin", "typeOfanno": "PersonManul"}]</info><confidence>0</confidence><bndbox><xmin>12670.244140625</xmin><ymin>17137.125</ymin><xmax>12813.673828125</xmax><ymax>17258.599609375</ymax></bndbox><segmentation><points><x>12703.90625</x><y>17257.13671875</y></points><points><x>12703.90625</x><y>17257.13671875</y></points><points><x>12705.3701171875</x><y>17258.599609375</y></points><points><x>12771.23046875</x><y>17239.57421875</y></points><points><x>12771.23046875</x><y>17239.57421875</y></points><points><x>12774.1572265625</x><y>17239.57421875</y></points><points><x>12812.2099609375</x><y>17216.15625</y></points><points><x>12812.2099609375</x><y>17216.15625</y></points><points><x>12813.673828125</x><y>17214.693359375</y></points><points><x>12813.673828125</x><y>17188.349609375</y></points><points><x>12813.673828125</x><y>17186.88671875</y></points><points><x>12813.673828125</x><y>17185.421875</y></points><points><x>12813.673828125</x><y>17183.958984375</y></points><points><x>12793.18359375</x><y>17154.6875</y></points><points><x>12793.18359375</x><y>17154.6875</y></points><points><x>12791.7197265625</x><y>17151.759765625</y></points><points><x>12790.2568359375</x><y>17151.759765625</y></points><points><x>12790.2568359375</x><y>17150.296875</y></points><points><x>12749.994140625</x><y>17142.32421875</y></points><points><x>12709.7607421875</x><y>17137.125</y></points><points><x>12709.7607421875</x><y>17137.125</y></points><points><x>12706.8330078125</x><y>17140.052734375</y></points><points><x>12683.416015625</x><y>17162.005859375</y></points><points><x>12683.416015625</x><y>17162.005859375</y></points><points><x>12681.953125</x><y>17164.931640625</y></points><points><x>12670.244140625</x><y>17198.59375</y></points><points><x>12687.806640625</x><y>17214.693359375</y></points><points><x>12692.1982421875</x><y>17214.693359375</y></points></segmentation></object><object><name>NILM</name><difficult>0</difficult><truncated>0</truncated><info>[{"confidence": "0"}, {"action": "CREATE", "cat": "NILM", "time": "2020-07-23 14:39;22", "who": "admin", "typeOfanno": "PersonManul"}]</info><confidence>0</confidence><bndbox><xmin>12903.3662109375</xmin><ymin>26359.541015625</ymin><xmax>13223.6865234375</xmax><ymax>26841.109375</ymax></bndbox><segmentation><points><x>12907.724609375</x><y>26546.9375</y></points><points><x>12907.724609375</x><y>26546.9375</y></points><points><x>12907.724609375</x><y>26549.1171875</y></points><points><x>12903.3662109375</x><y>26455.41796875</y></points><points><x>12903.3662109375</x><y>26455.41796875</y></points><points><x>12903.3662109375</x><y>26453.23828125</y></points><points><x>12907.724609375</x><y>26453.23828125</y></points><points><x>12909.9033203125</x><y>26453.23828125</y></points><points><x>12912.0830078125</x><y>26451.060546875</y></points><points><x>12918.6201171875</x><y>26427.08984375</y></points><points><x>12951.3056640625</x><y>26424.912109375</y></points><points><x>12951.3056640625</x><y>26424.912109375</y></points><points><x>12953.484375</x><y>26424.912109375</y></points><points><x>12955.6640625</x><y>26424.912109375</y></points><points><x>12957.8427734375</x><y>26424.912109375</y></points><points><x>12960.021484375</x><y>26424.912109375</y></points><points><x>13023.2138671875</x><y>26411.837890625</y></points><points><x>13023.2138671875</x><y>26411.837890625</y></points><points><x>13025.3935546875</x><y>26409.658203125</y></points><points><x>13027.572265625</x><y>26405.30078125</y></points><points><x>13029.7509765625</x><y>26403.12109375</y></points><points><x>13034.109375</x><y>26398.763671875</y></points><points><x>13075.5107421875</x><y>26359.541015625</y></points><points><x>13075.5107421875</x><y>26359.541015625</y></points><points><x>13077.6904296875</x><y>26359.541015625</y></points><points><x>13079.869140625</x><y>26359.541015625</y></points><points><x>13149.5986328125</x><y>26366.078125</y></points><points><x>13149.5986328125</x><y>26366.078125</y></points><points><x>13149.5986328125</x><y>26368.255859375</y></points><points><x>13151.77734375</x><y>26368.255859375</y></points><points><x>13153.95703125</x><y>26370.435546875</y></points><points><x>13156.1357421875</x><y>26372.615234375</y></points><points><x>13221.5068359375</x><y>26411.837890625</y></points><points><x>13221.5068359375</x><y>26411.837890625</y></points><points><x>13221.5068359375</x><y>26416.1953125</y></points><points><x>13223.6865234375</x><y>26418.375</y></points><points><x>13223.6865234375</x><y>26420.552734375</y></points><points><x>13223.6865234375</x><y>26422.732421875</y></points><points><x>13223.6865234375</x><y>26457.59765625</y></points><points><x>13223.6865234375</x><y>26457.59765625</y></points><points><x>13219.328125</x><y>26459.775390625</y></points><points><x>13214.9697265625</x><y>26461.955078125</y></points><points><x>13214.9697265625</x><y>26466.3125</y></points><points><x>13214.9697265625</x><y>26468.4921875</y></points><points><x>13210.6123046875</x><y>26472.8515625</y></points><points><x>13175.7470703125</x><y>26522.96875</y></points><points><x>13175.7470703125</x><y>26522.96875</y></points><points><x>13171.3896484375</x><y>26522.96875</y></points><points><x>13171.3896484375</x><y>26527.326171875</y></points><points><x>13169.2099609375</x><y>26533.86328125</y></points><points><x>13145.240234375</x><y>26612.30859375</y></points><points><x>13145.240234375</x><y>26614.48828125</y></points><points><x>13145.240234375</x><y>26616.66796875</y></points><points><x>13167.03125</x><y>26649.353515625</y></points><points><x>13167.03125</x><y>26649.353515625</y></points><points><x>13167.03125</x><y>26651.533203125</y></points><points><x>13164.8525390625</x><y>26653.7109375</y></points><points><x>13162.6728515625</x><y>26653.7109375</y></points><points><x>13119.091796875</x><y>26714.724609375</y></points><points><x>13119.091796875</x><y>26714.724609375</y></points><points><x>13119.091796875</x><y>26716.904296875</y></points><points><x>13116.9130859375</x><y>26719.08203125</y></points><points><x>13114.734375</x><y>26721.26171875</y></points><points><x>13101.66015625</x><y>26812.78125</y></points><points><x>13077.6904296875</x><y>26841.109375</y></points><points><x>13053.720703125</x><y>26832.392578125</y></points><points><x>13053.720703125</x><y>26832.392578125</y></points><points><x>13053.720703125</x><y>26830.21484375</y></points><points><x>13014.498046875</x><y>26806.244140625</y></points><points><x>13018.8564453125</x><y>26751.767578125</y></points><points><x>13018.8564453125</x><y>26751.767578125</y></points><points><x>13018.8564453125</x><y>26747.41015625</y></points><points><x>13014.498046875</x><y>26738.693359375</y></points><points><x>12999.244140625</x><y>26695.11328125</y></points><points><x>12999.244140625</x><y>26695.11328125</y></points><points><x>12997.0654296875</x><y>26692.93359375</y></points><points><x>12997.0654296875</x><y>26690.755859375</y></points><points><x>12994.88671875</x><y>26688.576171875</y></points><points><x>12994.88671875</x><y>26686.396484375</y></points><points><x>12925.1572265625</x><y>26610.130859375</y></points><points><x>12925.1572265625</x><y>26610.130859375</y></points></segmentation></object><object><name>ASC_US</name><difficult>0</difficult><truncated>0</truncated><info>[{"confidence": "0"}, {"action": "CREATE", "cat": "ASC_US", "time": "2020-07-23 14:39;22", "who": "admin", "typeOfanno": "PersonManul"}]</info><confidence>0</confidence><bndbox><xmin>16072.08203125</xmin><ymin>28289.9296875</ymin><xmax>16317.9609375</xmax><ymax>28510.927734375</ymax></bndbox><segmentation><points><x>16113.0615234375</x><y>28370.42578125</y></points><points><x>16127.697265625</x><y>28320.6640625</y></points><points><x>16127.697265625</x><y>28319.201171875</y></points><points><x>16129.1611328125</x><y>28317.73828125</y></points><points><x>16118.916015625</x><y>28291.392578125</y></points><points><x>16118.916015625</x><y>28289.9296875</y></points><points><x>16162.8232421875</x><y>28294.3203125</y></points><points><x>16162.8232421875</x><y>28294.3203125</y></points><points><x>16164.2861328125</x><y>28297.248046875</y></points><points><x>16165.75</x><y>28298.7109375</y></points><points><x>16167.2138671875</x><y>28300.17578125</y></points><points><x>16168.6767578125</x><y>28303.1015625</y></points><points><x>16170.140625</x><y>28303.1015625</y></points><points><x>16221.365234375</x><y>28326.51953125</y></points><points><x>16221.365234375</x><y>28326.51953125</y></points><points><x>16222.8291015625</x><y>28330.91015625</y></points><points><x>16225.755859375</x><y>28333.8359375</y></points><points><x>16227.2197265625</x><y>28335.30078125</y></points><points><x>16228.68359375</x><y>28335.30078125</y></points><points><x>16260.8818359375</x><y>28361.64453125</y></points><points><x>16260.8818359375</x><y>28361.64453125</y></points><points><x>16263.80859375</x><y>28363.107421875</y></points><points><x>16296.0068359375</x><y>28386.525390625</y></points><points><x>16296.0068359375</x><y>28386.525390625</y></points><points><x>16317.9609375</x><y>28409.94140625</y></points><points><x>16317.9609375</x><y>28411.40625</y></points><points><x>16315.033203125</x><y>28412.869140625</y></points><points><x>16298.9345703125</x><y>28447.994140625</y></points><points><x>16298.9345703125</x><y>28447.994140625</y></points><points><x>16297.470703125</x><y>28449.458984375</y></points><points><x>16296.0068359375</x><y>28449.458984375</y></points><points><x>16296.0068359375</x><y>28452.384765625</y></points><points><x>16259.744140625</x><y>28459.08984375</y></points><points><x>16244.9990234375</x><y>28464.005859375</y></points><points><x>16230.25390625</x><y>28468.919921875</y></points><points><x>16215.5087890625</x><y>28472.8515625</y></points><points><x>16179.1376953125</x><y>28482.6796875</y></points><points><x>16160.4609375</x><y>28488.578125</y></points><points><x>16160.4609375</x><y>28490.544921875</y></points><points><x>16141.783203125</x><y>28498.408203125</y></points><points><x>16107.2080078125</x><y>28510.927734375</y></points><points><x>16107.2080078125</x><y>28510.927734375</y></points><points><x>16072.08203125</x><y>28508.0</y></points><points><x>16072.08203125</x><y>28508.0</y></points><points><x>16113.0615234375</x><y>28456.775390625</y></points><points><x>16114.525390625</x><y>28456.775390625</y></points><points><x>16115.9892578125</x><y>28456.775390625</y></points><points><x>16115.9892578125</x><y>28455.3125</y></points><points><x>16117.4521484375</x><y>28455.3125</y></points><points><x>16120.3798828125</x><y>28453.849609375</y></points><points><x>16121.8427734375</x><y>28452.384765625</y></points><points><x>16123.306640625</x><y>28452.384765625</y></points><points><x>16124.7705078125</x><y>28450.921875</y></points><points><x>16127.697265625</x><y>28450.921875</y></points><points><x>16149.650390625</x><y>28426.041015625</y></points><points><x>16149.650390625</x><y>28426.041015625</y></points></segmentation></object><object><name>NILM</name><difficult>0</difficult><truncated>0</truncated><info>[{"confidence": "0"}, {"action": "CREATE", "cat": "NILM", "time": "2020-07-23 14:39;22", "who": "admin", "typeOfanno": "PersonManul"}]</info><confidence>0</confidence><bndbox><xmin>10559.181640625</xmin><ymin>31927.40234375</ymin><xmax>10859.890625</xmax><ymax>32158.3828125</ymax></bndbox><segmentation><points><x>10685.56640625</x><y>32156.203125</y></points><points><x>10685.56640625</x><y>32156.203125</y></points><points><x>10607.12109375</x><y>32123.517578125</y></points><points><x>10604.9423828125</x><y>32123.517578125</y></points><points><x>10604.9423828125</x><y>32119.158203125</y></points><points><x>10607.12109375</x><y>32116.98046875</y></points><points><x>10607.12109375</x><y>32112.62109375</y></points><points><x>10607.12109375</x><y>32110.443359375</y></points><points><x>10559.181640625</x><y>32058.146484375</y></points><points><x>10559.181640625</x><y>32058.146484375</y></points><points><x>10559.181640625</x><y>32055.966796875</y></points><points><x>10559.181640625</x><y>32053.787109375</y></points><points><x>10591.8681640625</x><y>32001.490234375</y></points><points><x>10591.8681640625</x><y>31999.3125</y></points><points><x>10594.046875</x><y>31997.1328125</y></points><points><x>10596.2255859375</x><y>31990.595703125</y></points><points><x>10598.4052734375</x><y>31990.595703125</y></points><points><x>10618.0166015625</x><y>31944.8359375</y></points><points><x>10620.1953125</x><y>31944.8359375</y></points><points><x>10622.3740234375</x><y>31942.65625</y></points><points><x>10624.5537109375</x><y>31942.65625</y></points><points><x>10626.732421875</x><y>31942.65625</y></points><points><x>10628.9111328125</x><y>31942.65625</y></points><points><x>10628.9111328125</x><y>31940.4765625</y></points><points><x>10633.26953125</x><y>31938.298828125</y></points><points><x>10700.8203125</x><y>31927.40234375</y></points><points><x>10700.8203125</x><y>31927.40234375</y></points><points><x>10702.9990234375</x><y>31927.40234375</y></points><points><x>10777.0869140625</x><y>31938.298828125</y></points><points><x>10777.0869140625</x><y>31938.298828125</y></points><points><x>10781.4443359375</x><y>31938.298828125</y></points><points><x>10783.6240234375</x><y>31938.298828125</y></points><points><x>10785.802734375</x><y>31938.298828125</y></points><points><x>10790.1611328125</x><y>31938.298828125</y></points><points><x>10844.63671875</x><y>31953.55078125</y></points><points><x>10844.63671875</x><y>31953.55078125</y></points><points><x>10844.63671875</x><y>31957.91015625</y></points><points><x>10859.890625</x><y>31997.1328125</y></points><points><x>10859.890625</x><y>31997.1328125</y></points><points><x>10859.890625</x><y>32060.32421875</y></points><points><x>10859.890625</x><y>32060.32421875</y></points><points><x>10859.890625</x><y>32062.50390625</y></points><points><x>10859.890625</x><y>32064.68359375</y></points><points><x>10859.890625</x><y>32066.861328125</y></points><points><x>10857.7109375</x><y>32066.861328125</y></points><points><x>10838.099609375</x><y>32116.98046875</y></points><points><x>10838.099609375</x><y>32116.98046875</y></points><points><x>10838.099609375</x><y>32119.158203125</y></points><points><x>10835.9208984375</x><y>32119.158203125</y></points><points><x>10833.7421875</x><y>32121.337890625</y></points><points><x>10796.6982421875</x><y>32158.3828125</y></points><points><x>10796.6982421875</x><y>32158.3828125</y></points></segmentation></object><object><name>LSIL</name><difficult>0</difficult><truncated>0</truncated><info>[{"confidence": "0"}, {"action": "CREATE", "cat": "LSIL", "time": "2020-07-23 14:39;22", "who": "admin", "typeOfanno": "PersonManul"}]</info><confidence>0</confidence><bndbox><xmin>34901.50390625</xmin><ymin>38789.37890625</ymin><xmax>35037.6171875</xmax><ymax>39007.44921875</ymax></bndbox><segmentation><points><x>34943.94921875</x><y>39007.44921875</y></points><points><x>34902.96875</x><y>38972.32421875</y></points><points><x>34902.96875</x><y>38972.32421875</y></points><points><x>34902.96875</x><y>38969.39453125</y></points><points><x>34901.50390625</x><y>38909.390625</y></points><points><x>34901.50390625</x><y>38909.390625</y></points><points><x>34924.921875</x><y>38825.96484375</y></points><points><x>34924.921875</x><y>38825.96484375</y></points><points><x>34926.38671875</x><y>38824.50390625</y></points><points><x>34927.84765625</x><y>38821.57421875</y></points><points><x>34968.828125</x><y>38789.37890625</y></points><points><x>34968.828125</x><y>38789.37890625</y></points><points><x>35025.90625</x><y>38795.23046875</y></points><points><x>35025.90625</x><y>38795.23046875</y></points><points><x>35027.37109375</x><y>38798.16015625</y></points><points><x>35028.8359375</x><y>38798.16015625</y></points><points><x>35037.6171875</x><y>38853.7734375</y></points><points><x>35037.6171875</x><y>38853.7734375</y></points><points><x>35037.6171875</x><y>38856.69921875</y></points><points><x>35033.2265625</x><y>38912.31640625</y></points><points><x>35033.2265625</x><y>38912.31640625</y></points><points><x>35033.2265625</x><y>38915.2421875</y></points><points><x>35033.2265625</x><y>38916.70703125</y></points><points><x>35017.125</x><y>38976.71484375</y></points><points><x>35017.125</x><y>38976.71484375</y></points><points><x>34999.5625</x><y>38994.27734375</y></points><points><x>34999.5625</x><y>38994.27734375</y></points></segmentation></object><object><name>NONE</name><difficult>0</difficult><truncated>0</truncated><info>[{"confidence": "0"}, {"action": "CREATE", "cat": "NONE", "time": "2020-07-23 14:39;22", "who": "admin", "typeOfanno": "PersonManul"}]</info><confidence>0</confidence><bndbox><xmin>34679.04296875</xmin><ymin>38995.73828125</ymin><xmax>34799.0546875</xmax><ymax>39111.359375</ymax></bndbox><segmentation><points><x>34743.44140625</x><y>39105.5078125</y></points><points><x>34743.44140625</x><y>39105.5078125</y></points><points><x>34743.44140625</x><y>39108.43359375</y></points><points><x>34741.9765625</x><y>39108.43359375</y></points><points><x>34695.14453125</x><y>39111.359375</y></points><points><x>34679.04296875</x><y>39082.08984375</y></points><points><x>34679.04296875</x><y>39082.08984375</y></points><points><x>34689.2890625</x><y>39042.57421875</y></points><points><x>34689.2890625</x><y>39042.57421875</y></points><points><x>34690.75390625</x><y>39041.109375</y></points><points><x>34692.21484375</x><y>39039.64453125</y></points><points><x>34714.16796875</x><y>39011.83984375</y></points><points><x>34715.6328125</x><y>39011.83984375</y></points><points><x>34717.09765625</x><y>39011.83984375</y></points><points><x>34720.0234375</x><y>39011.83984375</y></points><points><x>34752.22265625</x><y>38997.203125</y></points><points><x>34752.22265625</x><y>38997.203125</y></points><points><x>34753.68359375</x><y>38995.73828125</y></points><points><x>34755.1484375</x><y>38995.73828125</y></points><points><x>34756.61328125</x><y>38995.73828125</y></points><points><x>34797.59375</x><y>39014.765625</y></points><points><x>34797.59375</x><y>39014.765625</y></points><points><x>34797.59375</x><y>39017.69140625</y></points><points><x>34799.0546875</x><y>39022.08203125</y></points><points><x>34797.59375</x><y>39064.52734375</y></points><points><x>34797.59375</x><y>39064.52734375</y></points><points><x>34797.59375</x><y>39067.453125</y></points><points><x>34797.59375</x><y>39071.84375</y></points><points><x>34797.59375</x><y>39073.30859375</y></points><points><x>34777.1015625</x><y>39093.796875</y></points><points><x>34778.56640625</x><y>39089.40625</y></points></segmentation></object><object><name>NONE</name><difficult>0</difficult><truncated>0</truncated><info>[{"confidence": "0"}, {"action": "CREATE", "cat": "NONE", "time": "2020-07-23 14:39;22", "who": "admin", "typeOfanno": "PersonManul"}]</info><confidence>0</confidence><bndbox><xmin>35059.5703125</xmin><ymin>38840.6015625</ymin><xmax>35192.75390625</xmax><ymax>38976.71484375</ymax></bndbox><segmentation><points><x>35075.66796875</x><y>38969.39453125</y></points><points><x>35059.5703125</x><y>38928.4140625</y></points><points><x>35059.5703125</x><y>38928.4140625</y></points><points><x>35059.5703125</x><y>38925.48828125</y></points><points><x>35059.5703125</x><y>38922.5625</y></points><points><x>35061.03515625</x><y>38921.09765625</y></points><points><x>35062.49609375</x><y>38918.171875</y></points><points><x>35078.59765625</x><y>38865.48046875</y></points><points><x>35078.59765625</x><y>38865.48046875</y></points><points><x>35081.5234375</x><y>38864.01953125</y></points><points><x>35084.44921875</x><y>38862.5546875</y></points><points><x>35085.9140625</x><y>38862.5546875</y></points><points><x>35140.06640625</x><y>38840.6015625</y></points><points><x>35191.2890625</x><y>38861.08984375</y></points><points><x>35191.2890625</x><y>38861.08984375</y></points><points><x>35191.2890625</x><y>38864.01953125</y></points><points><x>35192.75390625</x><y>38910.8515625</y></points><points><x>35192.75390625</x><y>38910.8515625</y></points><points><x>35192.75390625</x><y>38913.78125</y></points><points><x>35192.75390625</x><y>38915.2421875</y></points><points><x>35192.75390625</x><y>38916.70703125</y></points><points><x>35192.75390625</x><y>38918.171875</y></points><points><x>35192.75390625</x><y>38919.6328125</y></points><points><x>35192.75390625</x><y>38922.5625</y></points><points><x>35192.75390625</x><y>38924.0234375</y></points><points><x>35192.75390625</x><y>38928.4140625</y></points><points><x>35159.09375</x><y>38965.00390625</y></points><points><x>35159.09375</x><y>38965.00390625</y></points><points><x>35156.1640625</x><y>38966.46875</y></points><points><x>35154.703125</x><y>38966.46875</y></points><points><x>35154.703125</x><y>38967.93359375</y></points><points><x>35123.96484375</x><y>38976.71484375</y></points><points><x>35123.96484375</x><y>38976.71484375</y></points></segmentation></object><object><name>NILM</name><difficult>0</difficult><truncated>0</truncated><info>[{"confidence": "0"}, {"action": "CREATE", "cat": "NILM", "time": "2020-07-23 14:39;22", "who": "admin", "typeOfanno": "PersonManul"}]</info><confidence>0</confidence><bndbox><xmin>39782.90234375</xmin><ymin>31289.521484375</ymin><xmax>39996.58203125</xmax><ymax>31446.123046875</ymax></bndbox><segmentation><points><x>39979.01953125</x><y>31409.53515625</y></points><points><x>39948.28515625</x><y>31422.70703125</y></points><points><x>39948.28515625</x><y>31422.70703125</y></points><points><x>39946.8203125</x><y>31424.169921875</y></points><points><x>39945.35546875</x><y>31425.6328125</y></points><points><x>39943.89453125</x><y>31425.6328125</y></points><points><x>39943.89453125</x><y>31427.09765625</y></points><points><x>39924.8671875</x><y>31446.123046875</y></points><points><x>39923.40234375</x><y>31446.123046875</y></points><points><x>39885.3515625</x><y>31438.8046875</y></points><points><x>39885.3515625</x><y>31437.341796875</y></points><points><x>39883.88671875</x><y>31437.341796875</y></points><points><x>39882.421875</x><y>31437.341796875</y></points><points><x>39878.03125</x><y>31437.341796875</y></points><points><x>39873.640625</x><y>31437.341796875</y></points><points><x>39869.25</x><y>31437.341796875</y></points><points><x>39848.76171875</x><y>31444.66015625</y></points><points><x>39848.76171875</x><y>31446.123046875</y></points><points><x>39847.296875</x><y>31446.123046875</y></points><points><x>39794.609375</x><y>31408.0703125</y></points><points><x>39782.90234375</x><y>31386.1171875</y></points><points><x>39782.90234375</x><y>31386.1171875</y></points><points><x>39782.90234375</x><y>31383.189453125</y></points><points><x>39784.36328125</x><y>31383.189453125</y></points><points><x>39785.828125</x><y>31380.263671875</y></points><points><x>39785.828125</x><y>31378.798828125</y></points><points><x>39787.29296875</x><y>31378.798828125</y></points><points><x>39787.29296875</x><y>31375.873046875</y></points><points><x>39788.75390625</x><y>31374.408203125</y></points><points><x>39803.390625</x><y>31349.52734375</y></points><points><x>39803.390625</x><y>31349.52734375</y></points><points><x>39794.609375</x><y>31329.0390625</y></points><points><x>39794.609375</x><y>31327.57421875</y></points><points><x>39793.14453125</x><y>31326.111328125</y></points><points><x>39793.14453125</x><y>31324.6484375</y></points><points><x>39794.609375</x><y>31323.18359375</y></points><points><x>39796.07421875</x><y>31321.720703125</y></points><points><x>39829.734375</x><y>31290.986328125</y></points><points><x>39829.734375</x><y>31290.986328125</y></points><points><x>39832.66015625</x><y>31290.986328125</y></points><points><x>39875.10546875</x><y>31289.521484375</y></points><points><x>39875.10546875</x><y>31289.521484375</y></points><points><x>39878.03125</x><y>31289.521484375</y></points><points><x>39880.9609375</x><y>31289.521484375</y></points><points><x>39916.0859375</x><y>31312.939453125</y></points><points><x>39916.0859375</x><y>31312.939453125</y></points><points><x>39917.546875</x><y>31314.40234375</y></points><points><x>39921.9375</x><y>31318.79296875</y></points><points><x>39924.8671875</x><y>31320.2578125</y></points><points><x>39926.33203125</x><y>31321.720703125</y></points><points><x>39929.2578125</x><y>31321.720703125</y></points><points><x>39932.18359375</x><y>31323.18359375</y></points><points><x>39970.23828125</x><y>31342.2109375</y></points><points><x>39971.69921875</x><y>31342.2109375</y></points><points><x>39992.19140625</x><y>31367.091796875</y></points><points><x>39993.65234375</x><y>31367.091796875</y></points><points><x>39995.1171875</x><y>31368.5546875</y></points><points><x>39995.1171875</x><y>31370.017578125</y></points><points><x>39995.1171875</x><y>31371.482421875</y></points><points><x>39995.1171875</x><y>31372.9453125</y></points><points><x>39996.58203125</x><y>31387.580078125</y></points><points><x>39996.58203125</x><y>31389.044921875</y></points><points><x>39996.58203125</x><y>31390.5078125</y></points><points><x>39996.58203125</x><y>31391.970703125</y></points><points><x>39996.58203125</x><y>31393.435546875</y></points><points><x>39996.58203125</x><y>31394.8984375</y></points><points><x>39980.48046875</x><y>31409.53515625</y></points><points><x>39979.01953125</x><y>31409.53515625</y></points></segmentation></object><object><name>NILM</name><difficult>0</difficult><truncated>0</truncated><info>[{"confidence": "0"}, {"action": "CREATE", "cat": "NILM", "time": "2020-07-23 14:39;22", "who": "admin", "typeOfanno": "PersonManul"}]</info><confidence>0</confidence><bndbox><xmin>45829.28515625</xmin><ymin>21906.37890625</ymin><xmax>46110.2890625</xmax><ymax>22197.62890625</ymax></bndbox><segmentation><points><x>45833.67578125</x><y>22016.146484375</y></points><points><x>45829.28515625</x><y>21982.484375</y></points><points><x>45829.28515625</x><y>21982.484375</y></points><points><x>45829.28515625</x><y>21979.55859375</y></points><points><x>45829.28515625</x><y>21976.630859375</y></points><points><x>45851.23828125</x><y>21940.041015625</y></points><points><x>45851.23828125</x><y>21940.041015625</y></points><points><x>45854.1640625</x><y>21938.578125</y></points><points><x>45857.08984375</x><y>21937.115234375</y></points><points><x>45900.99609375</x><y>21906.37890625</y></points><points><x>45902.4609375</x><y>21906.37890625</y></points><points><x>45955.1484375</x><y>21913.697265625</y></points><points><x>45956.61328125</x><y>21913.697265625</y></points><points><x>45958.078125</x><y>21915.16015625</y></points><points><x>45959.5390625</x><y>21915.16015625</y></points><points><x>45962.46875</x><y>21916.625</y></points><points><x>45963.9296875</x><y>21918.087890625</y></points><points><x>45965.39453125</x><y>21918.087890625</y></points><points><x>45966.859375</x><y>21919.55078125</y></points><points><x>45969.78515625</x><y>21921.015625</y></points><points><x>45971.25</x><y>21921.015625</y></points><points><x>45972.7109375</x><y>21922.478515625</y></points><points><x>45975.640625</x><y>21922.478515625</y></points><points><x>46031.25390625</x><y>21944.431640625</y></points><points><x>46031.25390625</x><y>21944.431640625</y></points><points><x>46032.71875</x><y>21945.896484375</y></points><points><x>46044.42578125</x><y>21956.140625</y></points><points><x>46048.81640625</x><y>21959.068359375</y></points><points><x>46051.74609375</x><y>21961.994140625</y></points><points><x>46053.20703125</x><y>21963.458984375</y></points><points><x>46086.87109375</x><y>21964.921875</y></points><points><x>46086.87109375</x><y>21964.921875</y></points><points><x>46089.796875</x><y>21966.384765625</y></points><points><x>46091.26171875</x><y>21967.849609375</y></points><points><x>46092.7265625</x><y>21967.849609375</y></points><points><x>46094.1875</x><y>21967.849609375</y></points><points><x>46110.2890625</x><y>21997.12109375</y></points><points><x>46110.2890625</x><y>21997.12109375</y></points><points><x>46108.82421875</x><y>21998.583984375</y></points><points><x>46108.82421875</x><y>22002.974609375</y></points><points><x>46108.82421875</x><y>22004.4375</y></points><points><x>46108.82421875</x><y>22005.90234375</y></points><points><x>46107.359375</x><y>22008.828125</y></points><points><x>46089.796875</x><y>22058.58984375</y></points><points><x>46089.796875</x><y>22058.58984375</y></points><points><x>46088.3359375</x><y>22060.0546875</y></points><points><x>46086.87109375</x><y>22061.517578125</y></points><points><x>46085.40625</x><y>22061.517578125</y></points><points><x>46085.40625</x><y>22062.98046875</y></points><points><x>46083.9453125</x><y>22062.98046875</y></points><points><x>46083.9453125</x><y>22064.4453125</y></points><points><x>46083.9453125</x><y>22065.908203125</y></points><points><x>46083.9453125</x><y>22068.8359375</y></points><points><x>46082.48046875</x><y>22070.298828125</y></points><points><x>46075.16015625</x><y>22125.9140625</y></points><points><x>46075.16015625</x><y>22125.9140625</y></points><points><x>46072.234375</x><y>22127.376953125</y></points><points><x>46070.76953125</x><y>22130.3046875</y></points><points><x>46069.30859375</x><y>22130.3046875</y></points><points><x>46025.40234375</x><y>22177.138671875</y></points><points><x>46025.40234375</x><y>22177.138671875</y></points><points><x>46023.9375</x><y>22178.6015625</y></points><points><x>46021.01171875</x><y>22180.06640625</y></points><points><x>46018.08203125</x><y>22180.06640625</y></points><points><x>46016.62109375</x><y>22181.529296875</y></points><points><x>46013.69140625</x><y>22182.9921875</y></points><points><x>46012.23046875</x><y>22182.9921875</y></points><points><x>45966.859375</x><y>22197.62890625</y></points><points><x>45966.859375</x><y>22197.62890625</y></points><points><x>45963.9296875</x><y>22197.62890625</y></points><points><x>45921.48828125</x><y>22182.9921875</y></points><points><x>45921.48828125</x><y>22182.9921875</y></points><points><x>45918.5625</x><y>22181.529296875</y></points><points><x>45893.6796875</x><y>22143.4765625</y></points><points><x>45892.21484375</x><y>22143.4765625</y></points><points><x>45892.21484375</x><y>22142.013671875</y></points><points><x>45892.21484375</x><y>22140.548828125</y></points><points><x>45892.21484375</x><y>22139.0859375</y></points><points><x>45892.21484375</x><y>22134.6953125</y></points><points><x>45861.48046875</x><y>22080.54296875</y></points><points><x>45861.48046875</x><y>22079.080078125</y></points><points><x>45861.48046875</x><y>22074.689453125</y></points><points><x>45861.48046875</x><y>22073.2265625</y></points><points><x>45861.48046875</x><y>22070.298828125</y></points><points><x>45833.67578125</x><y>22052.736328125</y></points><points><x>45833.67578125</x><y>22052.736328125</y></points></segmentation></object><object><name>NILM</name><difficult>0</difficult><truncated>0</truncated><info>[{"confidence": "0"}, {"action": "CREATE", "cat": "NILM", "time": "2020-07-23 14:39;22", "who": "admin", "typeOfanno": "PersonManul"}]</info><confidence>0</confidence><bndbox><xmin>22520.1328125</xmin><ymin>15440.87890625</ymin><xmax>22777.259765625</xmax><ymax>15789.5263671875</ymax></bndbox><segmentation><points><x>22576.787109375</x><y>15778.630859375</y></points><points><x>22576.787109375</x><y>15778.630859375</y></points><points><x>22565.892578125</x><y>15732.87109375</y></points><points><x>22552.818359375</x><y>15717.6181640625</y></points><points><x>22552.818359375</x><y>15717.6181640625</y></points><points><x>22524.490234375</x><y>15715.4384765625</y></points><points><x>22524.490234375</x><y>15715.4384765625</y></points><points><x>22520.1328125</x><y>15665.3212890625</y></points><points><x>22520.1328125</x><y>15665.3212890625</y></points><points><x>22526.669921875</x><y>15591.2333984375</y></points><points><x>22526.669921875</x><y>15591.2333984375</y></points><points><x>22526.669921875</x><y>15589.0546875</y></points><points><x>22526.669921875</x><y>15534.578125</y></points><points><x>22526.669921875</x><y>15532.3994140625</y></points><points><x>22526.669921875</x><y>15528.041015625</y></points><points><x>22526.669921875</x><y>15490.9970703125</y></points><points><x>22526.669921875</x><y>15490.9970703125</y></points><points><x>22526.669921875</x><y>15488.818359375</y></points><points><x>22531.02734375</x><y>15488.818359375</y></points><points><x>22561.53515625</x><y>15462.669921875</y></points><points><x>22561.53515625</x><y>15462.669921875</y></points><points><x>22563.712890625</x><y>15462.669921875</y></points><points><x>22605.115234375</x><y>15440.87890625</y></points><points><x>22605.115234375</x><y>15440.87890625</y></points><points><x>22607.294921875</x><y>15440.87890625</y></points><points><x>22668.30859375</x><y>15464.8486328125</y></points><points><x>22668.30859375</x><y>15464.8486328125</y></points><points><x>22670.486328125</x><y>15464.8486328125</y></points><points><x>22670.486328125</x><y>15467.02734375</y></points><points><x>22674.845703125</x><y>15469.20703125</y></points><points><x>22674.845703125</x><y>15471.3857421875</y></points><points><x>22677.0234375</x><y>15473.564453125</y></points><points><x>22696.634765625</x><y>15504.0712890625</y></points><points><x>22696.634765625</x><y>15504.0712890625</y></points><points><x>22698.814453125</x><y>15506.2509765625</y></points><points><x>22700.994140625</x><y>15508.4296875</y></points><points><x>22744.57421875</x><y>15528.041015625</y></points><points><x>22744.57421875</x><y>15528.041015625</y></points><points><x>22744.57421875</x><y>15530.2197265625</y></points><points><x>22746.75390625</x><y>15534.578125</y></points><points><x>22748.931640625</x><y>15538.9365234375</y></points><points><x>22770.72265625</x><y>15575.9794921875</y></points><points><x>22770.72265625</x><y>15578.1591796875</y></points><points><x>22772.90234375</x><y>15580.337890625</y></points><points><x>22772.90234375</x><y>15584.6962890625</y></points><points><x>22775.080078125</x><y>15589.0546875</y></points><points><x>22775.080078125</x><y>15593.412109375</y></points><points><x>22775.080078125</x><y>15595.591796875</y></points><points><x>22775.080078125</x><y>15599.94921875</y></points><points><x>22777.259765625</x><y>15599.94921875</y></points><points><x>22777.259765625</x><y>15643.5302734375</y></points><points><x>22775.080078125</x><y>15643.5302734375</y></points><points><x>22775.080078125</x><y>15647.888671875</y></points><points><x>22772.90234375</x><y>15650.0673828125</y></points><points><x>22772.90234375</x><y>15652.24609375</y></points><points><x>22772.90234375</x><y>15654.42578125</y></points><points><x>22772.90234375</x><y>15656.6044921875</y></points><points><x>22772.90234375</x><y>15658.7841796875</y></points><points><x>22755.46875</x><y>15708.9013671875</y></points><points><x>22755.46875</x><y>15711.0810546875</y></points><points><x>22751.111328125</x><y>15711.0810546875</y></points><points><x>22751.111328125</x><y>15715.4384765625</y></points><points><x>22751.111328125</x><y>15717.6181640625</y></points><points><x>22751.111328125</x><y>15721.9755859375</y></points><points><x>22738.037109375</x><y>15761.19921875</y></points><points><x>22738.037109375</x><y>15763.3779296875</y></points><points><x>22735.857421875</x><y>15765.556640625</y></points><points><x>22698.814453125</x><y>15769.9150390625</y></points><points><x>22698.814453125</x><y>15769.9150390625</y></points><points><x>22696.634765625</x><y>15769.9150390625</y></points><points><x>22692.27734375</x><y>15769.9150390625</y></points><points><x>22648.6953125</x><y>15778.630859375</y></points><points><x>22648.6953125</x><y>15780.810546875</y></points><points><x>22626.90625</x><y>15789.5263671875</y></points><points><x>22626.90625</x><y>15789.5263671875</y></points></segmentation></object><object><name>NILM</name><difficult>0</difficult><truncated>0</truncated><info>[{"confidence": "0"}, {"action": "CREATE", "cat": "NILM", "time": "2020-07-23 14:39;22", "who": "admin", "typeOfanno": "PersonManul"}]</info><confidence>0</confidence><bndbox><xmin>22147.38671875</xmin><ymin>24972.279296875</ymin><xmax>22302.5234375</xmax><ymax>25172.787109375</ymax></bndbox><segmentation><points><x>22220.564453125</x><y>25146.443359375</y></points><points><x>22170.802734375</x><y>25105.462890625</y></points><points><x>22170.802734375</x><y>25105.462890625</y></points><points><x>22173.73046875</x><y>25104.0</y></points><points><x>22147.38671875</x><y>25067.41015625</y></points><points><x>22147.38671875</x><y>25067.41015625</y></points><points><x>22156.16796875</x><y>25019.11328125</y></points><points><x>22186.90234375</x><y>24981.060546875</y></points><points><x>22186.90234375</x><y>24981.060546875</y></points><points><x>22251.298828125</x><y>24972.279296875</y></points><points><x>22274.716796875</x><y>25011.794921875</y></points><points><x>22274.716796875</x><y>25011.794921875</y></points><points><x>22277.642578125</x><y>25013.259765625</y></points><points><x>22279.107421875</x><y>25016.185546875</y></points><points><x>22280.5703125</x><y>25019.11328125</y></points><points><x>22301.060546875</x><y>25048.384765625</y></points><points><x>22298.1328125</x><y>25086.4375</y></points><points><x>22298.1328125</x><y>25087.900390625</y></points><points><x>22298.1328125</x><y>25089.365234375</y></points><points><x>22298.1328125</x><y>25090.828125</y></points><points><x>22298.1328125</x><y>25092.291015625</y></points><points><x>22302.5234375</x><y>25147.90625</y></points><points><x>22302.5234375</x><y>25149.37109375</y></points><points><x>22302.5234375</x><y>25152.296875</y></points><points><x>22295.20703125</x><y>25172.787109375</y></points><points><x>22295.20703125</x><y>25172.787109375</y></points><points><x>22260.080078125</x><y>25166.93359375</y></points><points><x>22260.080078125</x><y>25166.93359375</y></points></segmentation></object><object><name>NILM</name><difficult>0</difficult><truncated>0</truncated><info>[{"confidence": "0"}, {"action": "CREATE", "cat": "NILM", "time": "2020-07-23 14:39;22", "who": "admin", "typeOfanno": "PersonManul"}]</info><confidence>0</confidence><bndbox><xmin>22031.765625</xmin><ymin>24831.77734375</ymin><xmax>22173.73046875</xmax><ymax>25038.138671875</ymax></bndbox><segmentation><points><x>22131.287109375</x><y>25038.138671875</y></points><points><x>22069.818359375</x><y>25024.966796875</y></points><points><x>22069.818359375</x><y>25024.966796875</y></points><points><x>22033.228515625</x><y>24956.1796875</y></points><points><x>22033.228515625</x><y>24956.1796875</y></points><points><x>22033.228515625</x><y>24951.7890625</y></points><points><x>22031.765625</x><y>24897.63671875</y></points><points><x>22037.619140625</x><y>24855.193359375</y></points><points><x>22093.234375</x><y>24831.77734375</y></points><points><x>22129.82421875</x><y>24837.630859375</y></points><points><x>22172.267578125</x><y>24866.90234375</y></points><points><x>22172.267578125</x><y>24913.736328125</y></points><points><x>22172.267578125</x><y>24913.736328125</y></points><points><x>22172.267578125</x><y>24916.6640625</y></points><points><x>22173.73046875</x><y>24919.591796875</y></points><points><x>22172.267578125</x><y>24960.5703125</y></points><points><x>22172.267578125</x><y>24960.5703125</y></points><points><x>22169.33984375</x><y>24960.5703125</y></points><points><x>22167.876953125</x><y>24962.03515625</y></points><points><x>22166.412109375</x><y>24964.9609375</y></points><points><x>22151.77734375</x><y>24994.232421875</y></points><points><x>22150.314453125</x><y>24994.232421875</y></points></segmentation></object><object><name>EC</name><difficult>0</difficult><truncated>0</truncated><info>[{"confidence": "0"}, {"action": "CREATE", "cat": "EC", "time": "2020-07-23 14:39;22", "who": "admin", "typeOfanno": "PersonManul"}]</info><confidence>0</confidence><bndbox><xmin>41865.57421875</xmin><ymin>9436.3798828125</ymin><xmax>42068.92578125</xmax><ymax>9637.7529296875</ymax></bndbox><segmentation><points><x>41920.375</x><y>9436.3798828125</y></points><points><x>41953.38671875</x><y>9441.0009765625</y></points><points><x>41983.09765625</x><y>9452.2255859375</y></points><points><x>42006.203125</x><y>9454.2060546875</y></points><points><x>42020.0703125</x><y>9451.5654296875</y></points><points><x>42027.33203125</x><y>9440.3408203125</y></points><points><x>42048.4609375</x><y>9444.302734375</y></points><points><x>42048.4609375</x><y>9444.302734375</y></points><points><x>42049.12109375</x><y>9446.283203125</y></points><points><x>42061.00390625</x><y>9458.16796875</y></points><points><x>42061.00390625</x><y>9458.16796875</y></points><points><x>42062.32421875</x><y>9460.80859375</y></points><points><x>42062.32421875</x><y>9462.12890625</y></points><points><x>42068.265625</x><y>9474.673828125</y></points><points><x>42068.265625</x><y>9475.333984375</y></points><points><x>42068.265625</x><y>9477.314453125</y></points><points><x>42068.92578125</x><y>9488.5390625</y></points><points><x>42068.265625</x><y>9488.5390625</y></points><points><x>42059.0234375</x><y>9495.8017578125</y></points><points><x>42059.0234375</x><y>9496.4619140625</y></points><points><x>42057.04296875</x><y>9498.4423828125</y></points><points><x>42055.0625</x><y>9499.1025390625</y></points><points><x>42039.21484375</x><y>9502.4033203125</y></points><points><x>42027.9921875</x><y>9516.9287109375</y></points><points><x>42027.9921875</x><y>9516.9287109375</y></points><points><x>42027.33203125</x><y>9520.23046875</y></points><points><x>42026.671875</x><y>9521.55078125</y></points><points><x>42024.69140625</x><y>9523.53125</y></points><points><x>42018.08984375</x><y>9545.3193359375</y></points><points><x>42018.08984375</x><y>9545.9794921875</y></points><points><x>42017.4296875</x><y>9547.9599609375</y></points><points><x>42016.76953125</x><y>9549.2802734375</y></points><points><x>42006.86328125</x><y>9563.1455078125</y></points><points><x>42006.86328125</x><y>9563.8056640625</y></points><points><x>42005.54296875</x><y>9565.1259765625</y></points><points><x>42004.8828125</x><y>9565.787109375</y></points><points><x>41987.05859375</x><y>9586.25390625</y></points><points><x>41987.05859375</x><y>9586.9140625</y></points><points><x>41987.05859375</x><y>9588.8955078125</y></points><points><x>41979.796875</x><y>9615.3046875</y></points><points><x>41979.796875</x><y>9615.3046875</y></points><points><x>41977.81640625</x><y>9615.96484375</y></points><points><x>41977.15234375</x><y>9616.625</y></points><points><x>41977.15234375</x><y>9617.9453125</y></points><points><x>41965.9296875</x><y>9631.810546875</y></points><points><x>41965.9296875</x><y>9631.810546875</y></points><points><x>41963.94921875</x><y>9633.130859375</y></points><points><x>41961.96875</x><y>9633.130859375</y></points><points><x>41948.765625</x><y>9636.4326171875</y></points><points><x>41948.765625</x><y>9636.4326171875</y></points><points><x>41946.12109375</x><y>9636.4326171875</y></points><points><x>41942.16015625</x><y>9637.7529296875</y></points><points><x>41940.1796875</x><y>9637.7529296875</y></points><points><x>41924.3359375</x><y>9635.7724609375</y></points><points><x>41924.3359375</x><y>9635.7724609375</y></points><points><x>41922.35546875</x><y>9635.111328125</y></points><points><x>41921.03515625</x><y>9635.111328125</y></points><points><x>41919.71484375</x><y>9634.451171875</y></points><points><x>41903.20703125</x><y>9626.5283203125</y></points><points><x>41903.20703125</x><y>9626.5283203125</y></points><points><x>41901.2265625</x><y>9625.8681640625</y></points><points><x>41890.6640625</x><y>9615.3046875</y></points><points><x>41890.6640625</x><y>9615.3046875</y></points><points><x>41902.546875</x><y>9594.1767578125</y></points><points><x>41902.546875</x><y>9594.1767578125</y></points><points><x>41904.52734375</x><y>9592.8564453125</y></points><points><x>41912.44921875</x><y>9586.9140625</y></points><points><x>41912.44921875</x><y>9586.9140625</y></points><points><x>41911.7890625</x><y>9584.93359375</y></points><points><x>41911.12890625</x><y>9584.2734375</y></points><points><x>41896.60546875</x><y>9564.4658203125</y></points><points><x>41896.60546875</x><y>9564.4658203125</y></points><points><x>41896.60546875</x><y>9534.755859375</y></points><points><x>41896.60546875</x><y>9534.0947265625</y></points><points><x>41897.92578125</x><y>9532.7744140625</y></points><points><x>41898.5859375</x><y>9531.4541015625</y></points><points><x>41903.20703125</x><y>9524.8515625</y></points><points><x>41903.20703125</x><y>9524.8515625</y></points><points><x>41902.546875</x><y>9522.2109375</y></points><points><x>41891.32421875</x><y>9503.0634765625</y></points><points><x>41891.32421875</x><y>9503.0634765625</y></points><points><x>41893.3046875</x><y>9501.7431640625</y></points><points><x>41893.3046875</x><y>9501.0830078125</y></points><points><x>41886.04296875</x><y>9490.51953125</y></points><points><x>41885.3828125</x><y>9490.51953125</y></points><points><x>41884.05859375</x><y>9491.1796875</y></points><points><x>41881.41796875</x><y>9491.83984375</y></points><points><x>41865.57421875</x><y>9483.2568359375</y></points><points><x>41865.57421875</x><y>9482.5966796875</y></points><points><x>41866.234375</x><y>9480.6162109375</y></points><points><x>41874.81640625</x><y>9462.12890625</y></points><points><x>41874.81640625</x><y>9462.12890625</y></points><points><x>41876.796875</x><y>9460.80859375</y></points><points><x>41876.796875</x><y>9460.1484375</y></points><points><x>41877.45703125</x><y>9458.828125</y></points><points><x>41898.5859375</x><y>9448.263671875</y></points><points><x>41898.5859375</x><y>9448.263671875</y></points></segmentation></object><object><name>NILM</name><difficult>0</difficult><truncated>0</truncated><info>[{"confidence": "0"}, {"action": "CREATE", "cat": "NILM", "time": "2020-07-23 14:39;22", "who": "admin", "typeOfanno": "PersonManul"}]</info><confidence>0</confidence><bndbox><xmin>20355.384765625</xmin><ymin>18514.62890625</ymin><xmax>20672.9609375</xmax><ymax>18675.068359375</ymax></bndbox><segmentation><points><x>20379.814453125</x><y>18530.474609375</y></points><points><x>20418.767578125</x><y>18519.912109375</y></points><points><x>20466.3046875</x><y>18517.931640625</y></points><points><x>20466.3046875</x><y>18517.931640625</y></points><points><x>20468.947265625</x><y>18517.931640625</y></points><points><x>20470.927734375</x><y>18517.931640625</y></points><points><x>20471.587890625</x><y>18517.931640625</y></points><points><x>20510.541015625</x><y>18514.62890625</y></points><points><x>20510.541015625</x><y>18514.62890625</y></points><points><x>20514.501953125</x><y>18514.62890625</y></points><points><x>20576.564453125</x><y>18529.814453125</y></points><points><x>20576.564453125</x><y>18529.814453125</y></points><points><x>20579.20703125</x><y>18530.474609375</y></points><points><x>20579.8671875</x><y>18530.474609375</y></points><points><x>20581.1875</x><y>18531.794921875</y></points><points><x>20583.16796875</x><y>18532.455078125</y></points><points><x>20585.1484375</x><y>18533.77734375</y></points><points><x>20639.2890625</x><y>18546.98046875</y></points><points><x>20639.94921875</x><y>18546.98046875</y></points><points><x>20641.26953125</x><y>18548.30078125</y></points><points><x>20642.58984375</x><y>18549.623046875</y></points><points><x>20644.5703125</x><y>18550.943359375</y></points><points><x>20645.23046875</x><y>18552.263671875</y></points><points><x>20670.3203125</x><y>18570.75</y></points><points><x>20670.3203125</x><y>18570.75</y></points><points><x>20672.9609375</x><y>18590.556640625</y></points><points><x>20672.9609375</x><y>18591.216796875</y></points><points><x>20672.9609375</x><y>18593.197265625</y></points><points><x>20672.9609375</x><y>18595.1796875</y></points><points><x>20656.455078125</x><y>18626.87109375</y></points><points><x>20648.53125</x><y>18649.978515625</y></points><points><x>20648.53125</x><y>18649.978515625</y></points><points><x>20630.044921875</x><y>18659.8828125</y></points><points><x>20630.044921875</x><y>18659.8828125</y></points><points><x>20628.064453125</x><y>18660.54296875</y></points><points><x>20627.404296875</x><y>18661.203125</y></points><points><x>20626.083984375</x><y>18661.86328125</y></points><points><x>20624.103515625</x><y>18661.86328125</y></points><points><x>20591.08984375</x><y>18663.84375</y></points><points><x>20591.08984375</x><y>18663.84375</y></points><points><x>20589.109375</x><y>18664.50390625</y></points><points><x>20560.71875</x><y>18672.42578125</y></points><points><x>20560.71875</x><y>18672.42578125</y></points><points><x>20558.73828125</x><y>18673.748046875</y></points><points><x>20555.4375</x><y>18675.068359375</y></points><points><x>20554.77734375</x><y>18675.068359375</y></points><points><x>20538.931640625</x><y>18673.748046875</y></points><points><x>20538.931640625</x><y>18673.748046875</y></points><points><x>20536.951171875</x><y>18672.42578125</y></points><points><x>20509.880859375</x><y>18663.84375</y></points><points><x>20509.880859375</x><y>18663.84375</y></points><points><x>20507.240234375</x><y>18663.84375</y></points><points><x>20463.6640625</x><y>18662.5234375</y></points><points><x>20463.6640625</x><y>18662.5234375</y></points><points><x>20461.0234375</x><y>18663.18359375</y></points><points><x>20460.36328125</x><y>18663.18359375</y></points><points><x>20458.3828125</x><y>18663.18359375</y></points><points><x>20457.0625</x><y>18663.84375</y></points><points><x>20455.7421875</x><y>18663.84375</y></points><points><x>20455.08203125</x><y>18664.50390625</y></points><points><x>20439.236328125</x><y>18666.484375</y></points><points><x>20408.865234375</x><y>18645.357421875</y></points><points><x>20408.865234375</x><y>18645.357421875</y></points><points><x>20410.845703125</x><y>18644.037109375</y></points><points><x>20407.544921875</x><y>18624.228515625</y></points><points><x>20407.544921875</x><y>18624.228515625</y></points><points><x>20405.5625</x><y>18622.248046875</y></points><points><x>20403.58203125</x><y>18621.587890625</y></points><points><x>20400.94140625</x><y>18618.947265625</y></points><points><x>20383.775390625</x><y>18607.0625</y></points><points><x>20383.775390625</x><y>18607.0625</y></points><points><x>20381.794921875</x><y>18606.40234375</y></points><points><x>20380.474609375</x><y>18605.08203125</y></points><points><x>20377.173828125</x><y>18603.76171875</y></points><points><x>20355.384765625</x><y>18583.955078125</y></points><points><x>20360.66796875</x><y>18566.7890625</y></points><points><x>20360.66796875</x><y>18566.7890625</y></points><points><x>20362.6484375</x><y>18565.46875</y></points><points><x>20363.30859375</x><y>18564.1484375</y></points><points><x>20371.890625</x><y>18551.603515625</y></points><points><x>20371.890625</x><y>18551.603515625</y></points></segmentation></object><object><name>NILM</name><difficult>0</difficult><truncated>0</truncated><info>[{"confidence": "0"}, {"action": "CREATE", "cat": "NILM", "time": "2020-07-23 14:39;22", "who": "admin", "typeOfanno": "PersonManul"}]</info><confidence>0</confidence><bndbox><xmin>27930.20703125</xmin><ymin>4586.21728515625</ymin><xmax>28144.125</xmax><ymax>4805.4169921875</ymax></bndbox><segmentation><points><x>27930.20703125</x><y>4714.9638671875</y></points><points><x>27934.828125</x><y>4674.029296875</y></points><points><x>27934.828125</x><y>4674.029296875</y></points><points><x>27938.791015625</x><y>4670.06787109375</y></points><points><x>27940.771484375</x><y>4623.1904296875</y></points><points><x>27948.033203125</x><y>4587.53759765625</y></points><points><x>27972.462890625</x><y>4586.21728515625</y></points><points><x>27972.462890625</x><y>4586.21728515625</y></points><points><x>27975.103515625</x><y>4586.87744140625</y></points><points><x>27975.763671875</x><y>4586.87744140625</y></points><points><x>28010.095703125</x><y>4604.0439453125</y></points><points><x>28010.095703125</x><y>4604.0439453125</y></points><points><x>28012.076171875</x><y>4606.0244140625</y></points><points><x>28037.166015625</x><y>4637.7158203125</y></points><points><x>28037.166015625</x><y>4638.3759765625</y></points><points><x>28038.486328125</x><y>4639.69677734375</y></points><points><x>28039.146484375</x><y>4640.35693359375</y></points><points><x>28039.806640625</x><y>4641.67724609375</y></points><points><x>28041.126953125</x><y>4642.33740234375</y></points><points><x>28042.447265625</x><y>4643.658203125</y></points><points><x>28043.767578125</x><y>4645.638671875</y></points><points><x>28062.916015625</x><y>4660.1640625</y></points><points><x>28062.916015625</x><y>4660.82421875</y></points><points><x>28064.896484375</x><y>4662.14501953125</y></points><points><x>28068.857421875</x><y>4665.44580078125</y></points><points><x>28070.837890625</x><y>4666.1064453125</y></points><points><x>28074.138671875</x><y>4667.4267578125</y></points><points><x>28113.09375</x><y>4669.4072265625</y></points><points><x>28113.75390625</x><y>4669.4072265625</y></points><points><x>28116.39453125</x><y>4669.4072265625</y></points><points><x>28117.0546875</x><y>4669.4072265625</y></points><points><x>28121.015625</x><y>4670.72802734375</y></points><points><x>28122.3359375</x><y>4670.72802734375</y></points><points><x>28134.220703125</x><y>4672.70849609375</y></points><points><x>28134.220703125</x><y>4672.70849609375</y></points><points><x>28135.541015625</x><y>4675.349609375</y></points><points><x>28140.1640625</x><y>4707.701171875</y></points><points><x>28140.1640625</x><y>4707.701171875</y></points><points><x>28140.82421875</x><y>4709.68212890625</y></points><points><x>28142.8046875</x><y>4712.32275390625</y></points><points><x>28143.46484375</x><y>4714.3037109375</y></points><points><x>28144.125</x><y>4714.9638671875</y></points><points><x>28144.125</x><y>4740.71337890625</y></points><points><x>28144.125</x><y>4740.71337890625</y></points><points><x>28143.46484375</x><y>4744.0146484375</y></points><points><x>28124.318359375</x><y>4764.48193359375</y></points><points><x>28124.318359375</x><y>4765.14208984375</y></points><points><x>28123.65625</x><y>4766.46240234375</y></points><points><x>28122.3359375</x><y>4767.783203125</y></points><points><x>28122.3359375</x><y>4768.443359375</y></points><points><x>28121.015625</x><y>4769.763671875</y></points><points><x>28120.35546875</x><y>4771.74462890625</y></points><points><x>28119.03515625</x><y>4772.40478515625</y></points><points><x>28091.96484375</x><y>4792.2119140625</y></points><points><x>28091.96484375</x><y>4792.2119140625</y></points><points><x>28089.984375</x><y>4794.19287109375</y></points><points><x>28089.32421875</x><y>4794.85302734375</y></points><points><x>28088.00390625</x><y>4795.51318359375</y></points><points><x>28086.68359375</x><y>4795.51318359375</y></points><points><x>28058.29296875</x><y>4804.75634765625</y></points><points><x>28058.29296875</x><y>4804.75634765625</y></points><points><x>28056.3125</x><y>4805.4169921875</y></points><points><x>28053.671875</x><y>4805.4169921875</y></points><points><x>28051.69140625</x><y>4805.4169921875</y></points><points><x>28047.73046875</x><y>4805.4169921875</y></points><points><x>28004.814453125</x><y>4796.83349609375</y></points><points><x>28004.814453125</x><y>4796.83349609375</y></points><points><x>28001.513671875</x><y>4796.83349609375</y></points><points><x>27967.1796875</x><y>4795.51318359375</y></points><points><x>27966.51953125</x><y>4795.51318359375</y></points><points><x>27966.51953125</x><y>4792.8720703125</y></points><points><x>27963.21875</x><y>4761.8408203125</y></points><points><x>27963.21875</x><y>4761.8408203125</y></points><points><x>27965.859375</x><y>4761.1806640625</y></points><points><x>27966.51953125</x><y>4761.1806640625</y></points><points><x>27967.1796875</x><y>4759.2001953125</y></points><points><x>27967.1796875</x><y>4758.53955078125</y></points><points><x>27967.83984375</x><y>4757.21923828125</y></points><points><x>27949.353515625</x><y>4732.79052734375</y></points><points><x>27949.353515625</x><y>4732.79052734375</y></points></segmentation></object><object><name>BOX_SCREEN</name><difficult>0</difficult><truncated>0</truncated><info>[{"confidence": "0"}, {"action": "CREATE", "cat": "BOX_SCREEN", "time": "2020-07-23 14:39;22", "who": "admin", "typeOfanno": "PersonManul"}]</info><confidence>0</confidence><bndbox><xmin>16720.549804688195</xmin><ymin>12497.755859375171</ymin><xmax>18768.549804688195</xmax><ymax>14545.755859375171</ymax></bndbox><segmentation><points><x>16720.549804688195</x><y>14545.755859375171</y></points><points><x>16720.549804688195</x><y>12497.755859375171</y></points><points><x>18768.549804688195</x><y>12497.755859375171</y></points><points><x>18768.549804688195</x><y>14545.755859375171</y></points></segmentation></object><object><name>BOX_SCREEN</name><difficult>0</difficult><truncated>0</truncated><info>[{"confidence": "0"}, {"action": "CREATE", "cat": "BOX_SCREEN", "time": "2020-07-23 14:39;22", "who": "admin", "typeOfanno": "PersonManul"}]</info><confidence>0</confidence><bndbox><xmin>23367.893554687522</xmin><ymin>10645.609863281248</ymin><xmax>25415.893554687522</xmax><ymax>12693.609863281248</ymax></bndbox><segmentation><points><x>23367.893554687522</x><y>12693.609863281248</y></points><points><x>23367.893554687522</x><y>10645.609863281248</y></points><points><x>25415.893554687522</x><y>10645.609863281248</y></points><points><x>25415.893554687522</x><y>12693.609863281248</y></points></segmentation></object><object><name>BOX_SCREEN</name><difficult>0</difficult><truncated>0</truncated><info>[{"confidence": "0"}, {"action": "CREATE", "cat": "BOX_SCREEN", "time": "2020-07-23 14:39;22", "who": "admin", "typeOfanno": "PersonManul"}]</info><confidence>0</confidence><bndbox><xmin>25082.588077130305</xmin><ymin>11083.501949239479</ymin><xmax>27130.588077130305</xmax><ymax>13131.501949239479</ymax></bndbox><segmentation><points><x>25082.588077130305</x><y>13131.501949239479</y></points><points><x>25082.588077130305</x><y>11083.501949239479</y></points><points><x>27130.588077130305</x><y>11083.501949239479</y></points><points><x>27130.588077130305</x><y>13131.501949239479</y></points></segmentation></object></annotation>
