# Supplementary material for: Artificial intelligence enables precision diagnosis of cervical cytology grades and cervical cancer
Source: Nat Commun. 2024 May 22;15:4369. doi: 10.1038/s41467-024-48705-3 (PMC11111770; doi:10.1038/s41467-024-48705-3)
Supplement: Supplementary file 4 — Source Data [file 41467_2024_48705_MOESM4_ESM.zip › Source Data/Table S1.Average precision in the patch-level detection and classification./ground_truth_126/C201906440_L.TMAP.xml]

<?xml version="1.0"?><annotation><folder>med</folder><filename>/datasets/Review/label-check/tmap684/C201906440_L.TMAP</filename><size><width>43264</width><height>42496</height></size><mpp>0.34599997889017686</mpp><object><name>NONE</name><difficult>0</difficult><truncated>0</truncated><info>[{"confidence": "0.586032"}, {"action": "CREATE", "cat": "NONE", "time": "2020-07-23 14:55;28", "who": "admin", "typeOfanno": "PersonManul"}]</info><confidence>0.586032</confidence><bndbox><xmin>25806.0</xmin><ymin>11398.0</ymin><xmax>25900.0</xmax><ymax>11504.0</ymax></bndbox><segmentation><points><x>25806.0</x><y>11504.0</y></points><points><x>25806.0</x><y>11398.0</y></points><points><x>25900.0</x><y>11398.0</y></points><points><x>25900.0</x><y>11504.0</y></points></segmentation></object><object><name>NONE</name><difficult>0</difficult><truncated>0</truncated><info>[{"confidence": "0.54876"}, {"action": "CREATE", "cat": "NONE", "time": "2020-07-23 14:55;28", "who": "admin", "typeOfanno": "PersonManul"}]</info><confidence>0.54876</confidence><bndbox><xmin>30185.0</xmin><ymin>6570.0</ymin><xmax>30244.0</xmax><ymax>6677.0</ymax></bndbox><segmentation><points><x>30185.0</x><y>6677.0</y></points><points><x>30185.0</x><y>6570.0</y></points><points><x>30244.0</x><y>6570.0</y></points><points><x>30244.0</x><y>6677.0</y></points></segmentation></object><object><name>LSIL</name><difficult>0</difficult><truncated>0</truncated><info>[{"confidence": "0.99818"}, {"action": "CREATE", "cat": "LSIL", "time": "2020-07-23 14:55;28", "who": "admin", "typeOfanno": "PersonManul"}]</info><confidence>0.99818</confidence><bndbox><xmin>16010.0</xmin><ymin>22100.0</ymin><xmax>16141.0</xmax><ymax>22246.0</ymax></bndbox><segmentation><points><x>16010.0</x><y>22246.0</y></points><points><x>16010.0</x><y>22100.0</y></points><points><x>16141.0</x><y>22100.0</y></points><points><x>16141.0</x><y>22246.0</y></points></segmentation></object><object><name>LSIL</name><difficult>0</difficult><truncated>0</truncated><info>[{"confidence": "0.993781"}, {"action": "CREATE", "cat": "LSIL", "time": "2020-07-23 14:55;28", "who": "admin", "typeOfanno": "PersonManul"}]</info><confidence>0.993781</confidence><bndbox><xmin>30109.656611502396</xmin><ymin>17944.3777637535</ymin><xmax>30374.241808362152</xmax><ymax>18199.385215930546</ymax></bndbox><segmentation><points><x>30109.656611502396</x><y>18199.385215930546</y></points><points><x>30109.656611502396</x><y>17944.3777637535</y></points><points><x>30374.241808362152</x><y>17944.3777637535</y></points><points><x>30374.241808362152</x><y>18199.385215930546</y></points></segmentation></object><object><name>LSIL</name><difficult>0</difficult><truncated>0</truncated><info>[{"confidence": "0.992632"}, {"action": "CREATE", "cat": "LSIL", "time": "2020-07-23 14:55;28", "who": "admin", "typeOfanno": "PersonManul"}]</info><confidence>0.992632</confidence><bndbox><xmin>21286.270522308332</xmin><ymin>16918.95492088429</ymin><xmax>21519.48643781209</xmax><ymax>17141.423559175906</ymax></bndbox><segmentation><points><x>21286.270522308332</x><y>17141.423559175906</y></points><points><x>21286.270522308332</x><y>16918.95492088429</y></points><points><x>21519.48643781209</x><y>16918.95492088429</y></points><points><x>21519.48643781209</x><y>17141.423559175906</y></points></segmentation></object><object><name>LSIL</name><difficult>0</difficult><truncated>0</truncated><info>[{"confidence": "0.985253"}, {"action": "CREATE", "cat": "LSIL", "time": "2020-07-23 14:55;28", "who": "admin", "typeOfanno": "PersonManul"}]</info><confidence>0.985253</confidence><bndbox><xmin>24092.0</xmin><ymin>7295.0</ymin><xmax>24237.0</xmax><ymax>7420.0</ymax></bndbox><segmentation><points><x>24092.0</x><y>7420.0</y></points><points><x>24092.0</x><y>7295.0</y></points><points><x>24237.0</x><y>7295.0</y></points><points><x>24237.0</x><y>7420.0</y></points></segmentation></object><object><name>NONE</name><difficult>0</difficult><truncated>0</truncated><info>[{"confidence": "0.98477"}, {"action": "CREATE", "cat": "NONE", "time": "2020-07-23 14:55;28", "who": "admin", "typeOfanno": "PersonManul"}]</info><confidence>0.98477</confidence><bndbox><xmin>28699.0</xmin><ymin>23394.0</ymin><xmax>28897.0</xmax><ymax>23584.0</ymax></bndbox><segmentation><points><x>28699.0</x><y>23584.0</y></points><points><x>28699.0</x><y>23394.0</y></points><points><x>28897.0</x><y>23394.0</y></points><points><x>28897.0</x><y>23584.0</y></points></segmentation></object><object><name>LSIL</name><difficult>0</difficult><truncated>0</truncated><info>[{"confidence": "0.98273"}, {"action": "CREATE", "cat": "LSIL", "time": "2020-07-23 14:55;28", "who": "admin", "typeOfanno": "PersonManul"}]</info><confidence>0.98273</confidence><bndbox><xmin>32754.22372161627</xmin><ymin>20758.997221757047</ymin><xmax>32878.43165836873</xmax><ymax>20896.27967816765</ymax></bndbox><segmentation><points><x>32754.22372161627</x><y>20896.27967816765</y></points><points><x>32754.22372161627</x><y>20758.997221757047</y></points><points><x>32878.43165836873</x><y>20758.997221757047</y></points><points><x>32878.43165836873</x><y>20896.27967816765</y></points></segmentation></object><object><name>LSIL</name><difficult>0</difficult><truncated>0</truncated><info>[{"confidence": "0.971372"}, {"action": "CREATE", "cat": "LSIL", "time": "2020-07-23 14:55;28", "who": "admin", "typeOfanno": "PersonManul"}]</info><confidence>0.971372</confidence><bndbox><xmin>20952.6892400301</xmin><ymin>21650.82768999248</ymin><xmax>21085.6892400301</xmax><ymax>21833.82768999248</ymax></bndbox><segmentation><points><x>20952.6892400301</x><y>21833.82768999248</y></points><points><x>20952.6892400301</x><y>21650.82768999248</y></points><points><x>21085.6892400301</x><y>21650.82768999248</y></points><points><x>21085.6892400301</x><y>21833.82768999248</y></points></segmentation></object><object><name>LSIL</name><difficult>0</difficult><truncated>0</truncated><info>[{"confidence": "0.968075"}, {"action": "CREATE", "cat": "LSIL", "time": "2020-07-23 14:55;28", "who": "admin", "typeOfanno": "PersonManul"}]</info><confidence>0.968075</confidence><bndbox><xmin>8453.0</xmin><ymin>11618.0</ymin><xmax>8590.0</xmax><ymax>11750.0</ymax></bndbox><segmentation><points><x>8453.0</x><y>11750.0</y></points><points><x>8453.0</x><y>11618.0</y></points><points><x>8590.0</x><y>11618.0</y></points><points><x>8590.0</x><y>11750.0</y></points></segmentation></object><object><name>LSIL</name><difficult>0</difficult><truncated>0</truncated><info>[{"confidence": "0.966631"}, {"action": "CREATE", "cat": "LSIL", "time": "2020-07-23 14:55;28", "who": "admin", "typeOfanno": "PersonManul"}]</info><confidence>0.966631</confidence><bndbox><xmin>24367.0</xmin><ymin>13500.0</ymin><xmax>24484.0</xmax><ymax>13620.0</ymax></bndbox><segmentation><points><x>24367.0</x><y>13620.0</y></points><points><x>24367.0</x><y>13500.0</y></points><points><x>24484.0</x><y>13500.0</y></points><points><x>24484.0</x><y>13620.0</y></points></segmentation></object><object><name>LSIL</name><difficult>0</difficult><truncated>0</truncated><info>[{"confidence": "0.964084"}, {"action": "CREATE", "cat": "LSIL", "time": "2020-07-23 14:55;28", "who": "admin", "typeOfanno": "PersonManul"}]</info><confidence>0.964084</confidence><bndbox><xmin>20014.0</xmin><ymin>19455.0</ymin><xmax>20128.0</xmax><ymax>19575.0</ymax></bndbox><segmentation><points><x>20014.0</x><y>19575.0</y></points><points><x>20014.0</x><y>19455.0</y></points><points><x>20128.0</x><y>19455.0</y></points><points><x>20128.0</x><y>19575.0</y></points></segmentation></object><object><name>LSIL</name><difficult>0</difficult><truncated>0</truncated><info>[{"confidence": "0.963014"}, {"action": "CREATE", "cat": "LSIL", "time": "2020-07-23 14:55;28", "who": "admin", "typeOfanno": "PersonManul"}]</info><confidence>0.963014</confidence><bndbox><xmin>17890.0</xmin><ymin>32256.0</ymin><xmax>18004.0</xmax><ymax>32381.0</ymax></bndbox><segmentation><points><x>17890.0</x><y>32381.0</y></points><points><x>17890.0</x><y>32256.0</y></points><points><x>18004.0</x><y>32256.0</y></points><points><x>18004.0</x><y>32381.0</y></points></segmentation></object><object><name>LSIL</name><difficult>0</difficult><truncated>0</truncated><info>[{"confidence": "0.952794"}, {"action": "CREATE", "cat": "LSIL", "time": "2020-07-23 14:55;28", "who": "admin", "typeOfanno": "PersonManul"}]</info><confidence>0.952794</confidence><bndbox><xmin>9093.0</xmin><ymin>31362.0</ymin><xmax>9257.0</xmax><ymax>31505.0</ymax></bndbox><segmentation><points><x>9093.0</x><y>31505.0</y></points><points><x>9093.0</x><y>31362.0</y></points><points><x>9257.0</x><y>31362.0</y></points><points><x>9257.0</x><y>31505.0</y></points></segmentation></object><object><name>LSIL</name><difficult>0</difficult><truncated>0</truncated><info>[{"confidence": "0.94782"}, {"action": "CREATE", "cat": "LSIL", "time": "2020-07-23 14:55;28", "who": "admin", "typeOfanno": "PersonManul"}]</info><confidence>0.94782</confidence><bndbox><xmin>14586.0</xmin><ymin>26459.0</ymin><xmax>14683.0</xmax><ymax>26541.0</ymax></bndbox><segmentation><points><x>14586.0</x><y>26541.0</y></points><points><x>14586.0</x><y>26459.0</y></points><points><x>14683.0</x><y>26459.0</y></points><points><x>14683.0</x><y>26541.0</y></points></segmentation></object><object><name>LSIL</name><difficult>0</difficult><truncated>0</truncated><info>[{"confidence": "0.925175"}, {"action": "CREATE", "cat": "LSIL", "time": "2020-07-23 14:55;28", "who": "admin", "typeOfanno": "PersonManul"}]</info><confidence>0.925175</confidence><bndbox><xmin>18836.0</xmin><ymin>26618.0</ymin><xmax>18978.0</xmax><ymax>26768.0</ymax></bndbox><segmentation><points><x>18836.0</x><y>26768.0</y></points><points><x>18836.0</x><y>26618.0</y></points><points><x>18978.0</x><y>26618.0</y></points><points><x>18978.0</x><y>26768.0</y></points></segmentation></object><object><name>NONE</name><difficult>0</difficult><truncated>0</truncated><info>[{"confidence": "0.920335"}, {"action": "CREATE", "cat": "NONE", "time": "2020-07-23 14:55;28", "who": "admin", "typeOfanno": "PersonManul"}]</info><confidence>0.920335</confidence><bndbox><xmin>9090.0</xmin><ymin>14700.0</ymin><xmax>9202.0</xmax><ymax>14777.0</ymax></bndbox><segmentation><points><x>9090.0</x><y>14777.0</y></points><points><x>9090.0</x><y>14700.0</y></points><points><x>9202.0</x><y>14700.0</y></points><points><x>9202.0</x><y>14777.0</y></points></segmentation></object><object><name>LSIL</name><difficult>0</difficult><truncated>0</truncated><info>[{"confidence": "0.909416"}, {"action": "CREATE", "cat": "LSIL", "time": "2020-07-23 14:55;28", "who": "admin", "typeOfanno": "PersonManul"}]</info><confidence>0.909416</confidence><bndbox><xmin>34523.0</xmin><ymin>12512.0</ymin><xmax>34703.0</xmax><ymax>12683.0</ymax></bndbox><segmentation><points><x>34523.0</x><y>12683.0</y></points><points><x>34523.0</x><y>12512.0</y></points><points><x>34703.0</x><y>12512.0</y></points><points><x>34703.0</x><y>12683.0</y></points></segmentation></object><object><name>LSIL</name><difficult>0</difficult><truncated>0</truncated><info>[{"confidence": "0.897597"}, {"action": "CREATE", "cat": "LSIL", "time": "2020-07-23 14:55;28", "who": "admin", "typeOfanno": "PersonManul"}]</info><confidence>0.897597</confidence><bndbox><xmin>20323.0</xmin><ymin>34124.0</ymin><xmax>20489.0</xmax><ymax>34229.0</ymax></bndbox><segmentation><points><x>20323.0</x><y>34229.0</y></points><points><x>20323.0</x><y>34124.0</y></points><points><x>20489.0</x><y>34124.0</y></points><points><x>20489.0</x><y>34229.0</y></points></segmentation></object><object><name>LSIL</name><difficult>0</difficult><truncated>0</truncated><info>[{"confidence": "0.896828"}, {"action": "CREATE", "cat": "LSIL", "time": "2020-07-23 14:55;28", "who": "admin", "typeOfanno": "PersonManul"}]</info><confidence>0.896828</confidence><bndbox><xmin>32064.0</xmin><ymin>27791.0</ymin><xmax>32252.0</xmax><ymax>28018.0</ymax></bndbox><segmentation><points><x>32064.0</x><y>28018.0</y></points><points><x>32064.0</x><y>27791.0</y></points><points><x>32252.0</x><y>27791.0</y></points><points><x>32252.0</x><y>28018.0</y></points></segmentation></object><object><name>LSIL</name><difficult>0</difficult><truncated>0</truncated><info>[{"confidence": "0.879005"}, {"action": "CREATE", "cat": "LSIL", "time": "2020-07-23 14:55;28", "who": "admin", "typeOfanno": "PersonManul"}]</info><confidence>0.879005</confidence><bndbox><xmin>18716.0</xmin><ymin>34627.0</ymin><xmax>18925.0</xmax><ymax>34770.0</ymax></bndbox><segmentation><points><x>18716.0</x><y>34770.0</y></points><points><x>18716.0</x><y>34627.0</y></points><points><x>18925.0</x><y>34627.0</y></points><points><x>18925.0</x><y>34770.0</y></points></segmentation></object><object><name>LSIL</name><difficult>0</difficult><truncated>0</truncated><info>[{"confidence": "0.861727"}, {"action": "CREATE", "cat": "LSIL", "time": "2020-07-23 14:55;28", "who": "admin", "typeOfanno": "PersonManul"}]</info><confidence>0.861727</confidence><bndbox><xmin>8805.0</xmin><ymin>26446.0</ymin><xmax>8994.0</xmax><ymax>26583.0</ymax></bndbox><segmentation><points><x>8805.0</x><y>26583.0</y></points><points><x>8805.0</x><y>26446.0</y></points><points><x>8994.0</x><y>26446.0</y></points><points><x>8994.0</x><y>26583.0</y></points></segmentation></object><object><name>LSIL</name><difficult>0</difficult><truncated>0</truncated><info>[{"confidence": "0.848456"}, {"action": "CREATE", "cat": "LSIL", "time": "2020-07-23 14:55;28", "who": "admin", "typeOfanno": "PersonManul"}]</info><confidence>0.848456</confidence><bndbox><xmin>24799.0</xmin><ymin>12678.0</ymin><xmax>25018.0</xmax><ymax>12869.0</ymax></bndbox><segmentation><points><x>24799.0</x><y>12869.0</y></points><points><x>24799.0</x><y>12678.0</y></points><points><x>25018.0</x><y>12678.0</y></points><points><x>25018.0</x><y>12869.0</y></points></segmentation></object><object><name>LSIL</name><difficult>0</difficult><truncated>0</truncated><info>[{"confidence": "0.809476"}, {"action": "CREATE", "cat": "LSIL", "time": "2020-07-23 14:55;28", "who": "admin", "typeOfanno": "PersonManul"}]</info><confidence>0.809476</confidence><bndbox><xmin>12131.0</xmin><ymin>32011.0</ymin><xmax>12377.0</xmax><ymax>32173.0</ymax></bndbox><segmentation><points><x>12131.0</x><y>32173.0</y></points><points><x>12131.0</x><y>32011.0</y></points><points><x>12377.0</x><y>32011.0</y></points><points><x>12377.0</x><y>32173.0</y></points></segmentation></object><object><name>NILM</name><difficult>0</difficult><truncated>0</truncated><info>[{"confidence": "0.758239"}, {"action": "CREATE", "cat": "NILM", "time": "2020-07-23 14:55;28", "who": "admin", "typeOfanno": "PersonManul"}]</info><confidence>0.758239</confidence><bndbox><xmin>12040.0</xmin><ymin>24718.0</ymin><xmax>12201.0</xmax><ymax>24872.0</ymax></bndbox><segmentation><points><x>12040.0</x><y>24872.0</y></points><points><x>12040.0</x><y>24718.0</y></points><points><x>12201.0</x><y>24718.0</y></points><points><x>12201.0</x><y>24872.0</y></points></segmentation></object><object><name>NONE</name><difficult>0</difficult><truncated>0</truncated><info>[{"confidence": "0.728643"}, {"action": "CREATE", "cat": "NONE", "time": "2020-07-23 14:55;28", "who": "admin", "typeOfanno": "PersonManul"}]</info><confidence>0.728643</confidence><bndbox><xmin>13807.0</xmin><ymin>21945.0</ymin><xmax>14051.0</xmax><ymax>22119.0</ymax></bndbox><segmentation><points><x>13807.0</x><y>22119.0</y></points><points><x>13807.0</x><y>21945.0</y></points><points><x>14051.0</x><y>21945.0</y></points><points><x>14051.0</x><y>22119.0</y></points></segmentation></object><object><name>NONE</name><difficult>0</difficult><truncated>0</truncated><info>[{"confidence": "0.696151"}, {"action": "CREATE", "cat": "NONE", "time": "2020-07-23 14:55;28", "who": "admin", "typeOfanno": "PersonManul"}]</info><confidence>0.696151</confidence><bndbox><xmin>23215.0</xmin><ymin>5726.0</ymin><xmax>23352.0</xmax><ymax>5843.0</ymax></bndbox><segmentation><points><x>23215.0</x><y>5843.0</y></points><points><x>23215.0</x><y>5726.0</y></points><points><x>23352.0</x><y>5726.0</y></points><points><x>23352.0</x><y>5843.0</y></points></segmentation></object><object><name>LSIL</name><difficult>0</difficult><truncated>0</truncated><info>[{"confidence": "0.688569"}, {"action": "CREATE", "cat": "LSIL", "time": "2020-07-23 14:55;28", "who": "admin", "typeOfanno": "PersonManul"}]</info><confidence>0.688569</confidence><bndbox><xmin>18476.0</xmin><ymin>12792.0</ymin><xmax>18577.0</xmax><ymax>12921.0</ymax></bndbox><segmentation><points><x>18476.0</x><y>12921.0</y></points><points><x>18476.0</x><y>12792.0</y></points><points><x>18577.0</x><y>12792.0</y></points><points><x>18577.0</x><y>12921.0</y></points></segmentation></object><object><name>LSIL</name><difficult>0</difficult><truncated>0</truncated><info>[{"confidence": "0.670099"}, {"action": "CREATE", "cat": "LSIL", "time": "2020-07-23 14:55;28", "who": "admin", "typeOfanno": "PersonManul"}]</info><confidence>0.670099</confidence><bndbox><xmin>33565.0</xmin><ymin>34576.0</ymin><xmax>33676.0</xmax><ymax>34686.0</ymax></bndbox><segmentation><points><x>33565.0</x><y>34686.0</y></points><points><x>33565.0</x><y>34576.0</y></points><points><x>33676.0</x><y>34576.0</y></points><points><x>33676.0</x><y>34686.0</y></points></segmentation></object><object><name>LSIL</name><difficult>0</difficult><truncated>0</truncated><info>[{"confidence": "0.669151"}, {"action": "CREATE", "cat": "LSIL", "time": "2020-07-23 14:55;28", "who": "admin", "typeOfanno": "PersonManul"}]</info><confidence>0.669151</confidence><bndbox><xmin>24496.0</xmin><ymin>21067.0</ymin><xmax>24628.0</xmax><ymax>21168.0</ymax></bndbox><segmentation><points><x>24496.0</x><y>21168.0</y></points><points><x>24496.0</x><y>21067.0</y></points><points><x>24628.0</x><y>21067.0</y></points><points><x>24628.0</x><y>21168.0</y></points></segmentation></object><object><name>NONE</name><difficult>0</difficult><truncated>0</truncated><info>[{"confidence": "0.65872"}, {"action": "CREATE", "cat": "NONE", "time": "2020-07-23 14:55;28", "who": "admin", "typeOfanno": "PersonManul"}]</info><confidence>0.65872</confidence><bndbox><xmin>5487.0</xmin><ymin>24987.0</ymin><xmax>5652.0</xmax><ymax>25118.0</ymax></bndbox><segmentation><points><x>5487.0</x><y>25118.0</y></points><points><x>5487.0</x><y>24987.0</y></points><points><x>5652.0</x><y>24987.0</y></points><points><x>5652.0</x><y>25118.0</y></points></segmentation></object><object><name>NILM</name><difficult>0</difficult><truncated>0</truncated><info>[{"confidence": "0.636912"}, {"action": "CREATE", "cat": "NILM", "time": "2020-07-23 14:55;28", "who": "admin", "typeOfanno": "PersonManul"}]</info><confidence>0.636912</confidence><bndbox><xmin>17769.0</xmin><ymin>36026.0</ymin><xmax>17911.0</xmax><ymax>36188.0</ymax></bndbox><segmentation><points><x>17769.0</x><y>36188.0</y></points><points><x>17769.0</x><y>36026.0</y></points><points><x>17911.0</x><y>36026.0</y></points><points><x>17911.0</x><y>36188.0</y></points></segmentation></object><object><name>NILM</name><difficult>0</difficult><truncated>0</truncated><info>[{"confidence": "0.623515"}, {"action": "CREATE", "cat": "NILM", "time": "2020-07-23 14:55;28", "who": "admin", "typeOfanno": "PersonManul"}]</info><confidence>0.623515</confidence><bndbox><xmin>22844.0</xmin><ymin>20708.0</ymin><xmax>23055.0</xmax><ymax>20879.0</ymax></bndbox><segmentation><points><x>22844.0</x><y>20879.0</y></points><points><x>22844.0</x><y>20708.0</y></points><points><x>23055.0</x><y>20708.0</y></points><points><x>23055.0</x><y>20879.0</y></points></segmentation></object><object><name>LSIL</name><difficult>0</difficult><truncated>0</truncated><info>[{"confidence": "0.612941"}, {"action": "CREATE", "cat": "LSIL", "time": "2020-07-23 14:55;28", "who": "admin", "typeOfanno": "PersonManul"}]</info><confidence>0.612941</confidence><bndbox><xmin>8733.0</xmin><ymin>24453.0</ymin><xmax>8853.0</xmax><ymax>24642.0</ymax></bndbox><segmentation><points><x>8733.0</x><y>24642.0</y></points><points><x>8733.0</x><y>24453.0</y></points><points><x>8853.0</x><y>24453.0</y></points><points><x>8853.0</x><y>24642.0</y></points></segmentation></object><object><name>LSIL</name><difficult>0</difficult><truncated>0</truncated><info>[{"confidence": "0.604646"}, {"action": "CREATE", "cat": "LSIL", "time": "2020-07-23 14:55;28", "who": "admin", "typeOfanno": "PersonManul"}]</info><confidence>0.604646</confidence><bndbox><xmin>14521.0</xmin><ymin>8808.0</ymin><xmax>14676.0</xmax><ymax>8959.0</ymax></bndbox><segmentation><points><x>14521.0</x><y>8959.0</y></points><points><x>14521.0</x><y>8808.0</y></points><points><x>14676.0</x><y>8808.0</y></points><points><x>14676.0</x><y>8959.0</y></points></segmentation></object><object><name>NONE</name><difficult>0</difficult><truncated>0</truncated><info>[{"confidence": "0.598782"}, {"action": "CREATE", "cat": "NONE", "time": "2020-07-23 14:55;28", "who": "admin", "typeOfanno": "PersonManul"}]</info><confidence>0.598782</confidence><bndbox><xmin>30252.0</xmin><ymin>13445.0</ymin><xmax>30381.0</xmax><ymax>13639.0</ymax></bndbox><segmentation><points><x>30252.0</x><y>13639.0</y></points><points><x>30252.0</x><y>13445.0</y></points><points><x>30381.0</x><y>13445.0</y></points><points><x>30381.0</x><y>13639.0</y></points></segmentation></object><object><name>LSIL</name><difficult>0</difficult><truncated>0</truncated><info>[{"confidence": "0.568494"}, {"action": "CREATE", "cat": "LSIL", "time": "2020-07-23 14:55;28", "who": "admin", "typeOfanno": "PersonManul"}]</info><confidence>0.568494</confidence><bndbox><xmin>20299.0</xmin><ymin>13554.0</ymin><xmax>20407.0</xmax><ymax>13691.0</ymax></bndbox><segmentation><points><x>20299.0</x><y>13691.0</y></points><points><x>20299.0</x><y>13554.0</y></points><points><x>20407.0</x><y>13554.0</y></points><points><x>20407.0</x><y>13691.0</y></points></segmentation></object><object><name>LSIL</name><difficult>0</difficult><truncated>0</truncated><info>[{"confidence": "0.513814"}, {"action": "CREATE", "cat": "LSIL", "time": "2020-07-23 14:55;28", "who": "admin", "typeOfanno": "PersonManul"}]</info><confidence>0.513814</confidence><bndbox><xmin>29565.0</xmin><ymin>30538.0</ymin><xmax>29675.0</xmax><ymax>30657.0</ymax></bndbox><segmentation><points><x>29565.0</x><y>30657.0</y></points><points><x>29565.0</x><y>30538.0</y></points><points><x>29675.0</x><y>30538.0</y></points><points><x>29675.0</x><y>30657.0</y></points></segmentation></object><object><name>NILM</name><difficult>0</difficult><truncated>0</truncated><info>[{"confidence": "0.698604"}, {"action": "CREATE", "cat": "NILM", "time": "2020-07-23 14:55;28", "who": "admin", "typeOfanno": "PersonManul"}]</info><confidence>0.698604</confidence><bndbox><xmin>10565.0</xmin><ymin>15564.0</ymin><xmax>10736.0</xmax><ymax>15793.0</ymax></bndbox><segmentation><points><x>10565.0</x><y>15793.0</y></points><points><x>10565.0</x><y>15564.0</y></points><points><x>10736.0</x><y>15564.0</y></points><points><x>10736.0</x><y>15793.0</y></points></segmentation></object><object><name>EC</name><difficult>0</difficult><truncated>0</truncated><info>[{"confidence": "0.733693"}, {"action": "CREATE", "cat": "EC", "time": "2020-07-23 14:55;28", "who": "admin", "typeOfanno": "PersonManul"}]</info><confidence>0.733693</confidence><bndbox><xmin>36253.0</xmin><ymin>11825.0</ymin><xmax>36316.0</xmax><ymax>11885.0</ymax></bndbox><segmentation><points><x>36253.0</x><y>11885.0</y></points><points><x>36253.0</x><y>11825.0</y></points><points><x>36316.0</x><y>11825.0</y></points><points><x>36316.0</x><y>11885.0</y></points></segmentation></object><object><name>NILM</name><difficult>0</difficult><truncated>0</truncated><info>[{"confidence": "0.677246"}, {"action": "CREATE", "cat": "NILM", "time": "2020-07-23 14:55;28", "who": "admin", "typeOfanno": "PersonManul"}]</info><confidence>0.677246</confidence><bndbox><xmin>6754.0</xmin><ymin>30166.0</ymin><xmax>6875.0</xmax><ymax>30289.0</ymax></bndbox><segmentation><points><x>6754.0</x><y>30289.0</y></points><points><x>6754.0</x><y>30166.0</y></points><points><x>6875.0</x><y>30166.0</y></points><points><x>6875.0</x><y>30289.0</y></points></segmentation></object><object><name>NILM</name><difficult>0</difficult><truncated>0</truncated><info>[{"confidence": "0"}, {"action": "CREATE", "cat": "NILM", "time": "2020-07-23 14:55;28", "who": "admin", "typeOfanno": "PersonManul"}]</info><confidence>0</confidence><bndbox><xmin>26747.794117647056</xmin><ymin>38584.085139318886</ymin><xmax>26887.422600619193</xmax><ymax>38736.20072239422</ymax></bndbox><segmentation><points><x>26747.794117647056</x><y>38736.20072239422</y></points><points><x>26747.794117647056</x><y>38584.085139318886</y></points><points><x>26887.422600619193</x><y>38584.085139318886</y></points><points><x>26887.422600619193</x><y>38736.20072239422</y></points></segmentation></object><object><name>BOX_SCREEN</name><difficult>0</difficult><truncated>0</truncated><info>[{"confidence": "0"}, {"action": "CREATE", "cat": "BOX_SCREEN", "time": "2020-07-23 14:55;28", "who": "admin", "typeOfanno": "PersonManul"}]</info><confidence>0</confidence><bndbox><xmin>15006.143477483312</xmin><ymin>21135.14299708508</ymin><xmax>17054.14347748331</xmax><ymax>23183.14299708508</ymax></bndbox><segmentation><points><x>15006.143477483312</x><y>23183.14299708508</y></points><points><x>15006.143477483312</x><y>21135.14299708508</y></points><points><x>17054.14347748331</x><y>21135.14299708508</y></points><points><x>17054.14347748331</x><y>23183.14299708508</y></points></segmentation></object><object><name>LSIL</name><difficult>0</difficult><truncated>0</truncated><info>[{"confidence": 1}, {"action": "CREATE", "cat": "LSIL", "time": "2020-07-28 09:45;27", "who": "chenrui", "typeOfanno": "PersonManul"}]</info><confidence>1.0</confidence><bndbox><xmin>13593.685101580135</xmin><ymin>27099.826937547026</ymin><xmax>14012.49623777276</xmax><ymax>27417.659894657634</ymax></bndbox><segmentation><points><x>13593.685101580135</x><y>27417.659894657634</y></points><points><x>13593.685101580135</x><y>27099.826937547026</y></points><points><x>14012.49623777276</x><y>27099.826937547026</y></points><points><x>14012.49623777276</x><y>27417.659894657634</y></points></segmentation></object></annotation>
