# Supplementary material for: Artificial intelligence enables precision diagnosis of cervical cytology grades and cervical cancer
Source: Nat Commun. 2024 May 22;15:4369. doi: 10.1038/s41467-024-48705-3 (PMC11111770; doi:10.1038/s41467-024-48705-3)
Supplement: Supplementary file 4 — Source Data [file 41467_2024_48705_MOESM4_ESM.zip › Source Data/Table S1.Average precision in the patch-level detection and classification./ground_truth_126/C201703262_L.kfb.xml]

<?xml version="1.0"?><annotation><folder>med</folder><filename>/datasets/Review/label-check/kfbtmap682/C201703262_L.kfb</filename><size><width>49848</width><height>48082</height></size><mpp>0.2484472095966339</mpp><object><name>LSIL</name><difficult>0</difficult><truncated>0</truncated><info>[{"confidence": "0.997815"}, {"action": "CREATE", "cat": "LSIL", "time": "2020-07-23 14:53;42", "who": "admin", "typeOfanno": "PersonManul"}]</info><confidence>0.997815</confidence><bndbox><xmin>21130.0</xmin><ymin>37382.0</ymin><xmax>21357.0</xmax><ymax>37722.0</ymax></bndbox><segmentation><points><x>21130.0</x><y>37722.0</y></points><points><x>21130.0</x><y>37382.0</y></points><points><x>21357.0</x><y>37382.0</y></points><points><x>21357.0</x><y>37722.0</y></points></segmentation></object><object><name>LSIL</name><difficult>0</difficult><truncated>0</truncated><info>[{"confidence": "0.99478"}, {"action": "CREATE", "cat": "LSIL", "time": "2020-07-23 14:53;42", "who": "admin", "typeOfanno": "PersonManul"}]</info><confidence>0.99478</confidence><bndbox><xmin>23590.0</xmin><ymin>41235.0</ymin><xmax>23859.0</xmax><ymax>41501.0</ymax></bndbox><segmentation><points><x>23590.0</x><y>41501.0</y></points><points><x>23590.0</x><y>41235.0</y></points><points><x>23859.0</x><y>41235.0</y></points><points><x>23859.0</x><y>41501.0</y></points></segmentation></object><object><name>LSIL</name><difficult>0</difficult><truncated>0</truncated><info>[{"confidence": "0.991328"}, {"action": "CREATE", "cat": "LSIL", "time": "2020-07-23 14:53;42", "who": "admin", "typeOfanno": "PersonManul"}]</info><confidence>0.991328</confidence><bndbox><xmin>11799.0</xmin><ymin>19171.0</ymin><xmax>11968.0</xmax><ymax>19390.0</ymax></bndbox><segmentation><points><x>11799.0</x><y>19390.0</y></points><points><x>11799.0</x><y>19171.0</y></points><points><x>11968.0</x><y>19171.0</y></points><points><x>11968.0</x><y>19390.0</y></points></segmentation></object><object><name>LSIL</name><difficult>0</difficult><truncated>0</truncated><info>[{"confidence": "0.969192"}, {"action": "CREATE", "cat": "LSIL", "time": "2020-07-23 14:53;42", "who": "admin", "typeOfanno": "PersonManul"}]</info><confidence>0.969192</confidence><bndbox><xmin>20806.0</xmin><ymin>34884.0</ymin><xmax>20926.0</xmax><ymax>35061.0</ymax></bndbox><segmentation><points><x>20806.0</x><y>35061.0</y></points><points><x>20806.0</x><y>34884.0</y></points><points><x>20926.0</x><y>34884.0</y></points><points><x>20926.0</x><y>35061.0</y></points></segmentation></object><object><name>LSIL</name><difficult>0</difficult><truncated>0</truncated><info>[{"confidence": "0.955402"}, {"action": "CREATE", "cat": "LSIL", "time": "2020-07-23 14:53;42", "who": "admin", "typeOfanno": "PersonManul"}]</info><confidence>0.955402</confidence><bndbox><xmin>20278.0</xmin><ymin>38475.0</ymin><xmax>20474.0</xmax><ymax>38716.0</ymax></bndbox><segmentation><points><x>20278.0</x><y>38716.0</y></points><points><x>20278.0</x><y>38475.0</y></points><points><x>20474.0</x><y>38475.0</y></points><points><x>20474.0</x><y>38716.0</y></points></segmentation></object><object><name>LSIL</name><difficult>0</difficult><truncated>0</truncated><info>[{"confidence": "0.920164"}, {"action": "CREATE", "cat": "LSIL", "time": "2020-07-23 14:53;42", "who": "admin", "typeOfanno": "PersonManul"}]</info><confidence>0.920164</confidence><bndbox><xmin>22139.0</xmin><ymin>41279.0</ymin><xmax>22299.0</xmax><ymax>41397.0</ymax></bndbox><segmentation><points><x>22139.0</x><y>41397.0</y></points><points><x>22139.0</x><y>41279.0</y></points><points><x>22299.0</x><y>41279.0</y></points><points><x>22299.0</x><y>41397.0</y></points></segmentation></object><object><name>LSIL</name><difficult>0</difficult><truncated>0</truncated><info>[{"confidence": "0.879085"}, {"action": "CREATE", "cat": "LSIL", "time": "2020-07-23 14:53;42", "who": "admin", "typeOfanno": "PersonManul"}]</info><confidence>0.879085</confidence><bndbox><xmin>17922.0</xmin><ymin>38586.0</ymin><xmax>18120.0</xmax><ymax>38802.0</ymax></bndbox><segmentation><points><x>17922.0</x><y>38802.0</y></points><points><x>17922.0</x><y>38586.0</y></points><points><x>18120.0</x><y>38586.0</y></points><points><x>18120.0</x><y>38802.0</y></points></segmentation></object><object><name>LSIL</name><difficult>0</difficult><truncated>0</truncated><info>[{"confidence": "0.862911"}, {"action": "CREATE", "cat": "LSIL", "time": "2020-07-23 14:53;42", "who": "admin", "typeOfanno": "PersonManul"}]</info><confidence>0.862911</confidence><bndbox><xmin>30783.0</xmin><ymin>36006.0</ymin><xmax>31335.0</xmax><ymax>36456.0</ymax></bndbox><segmentation><points><x>30783.0</x><y>36456.0</y></points><points><x>30783.0</x><y>36006.0</y></points><points><x>31335.0</x><y>36006.0</y></points><points><x>31335.0</x><y>36456.0</y></points></segmentation></object><object><name>LSIL</name><difficult>0</difficult><truncated>0</truncated><info>[{"confidence": "0.839567"}, {"action": "CREATE", "cat": "LSIL", "time": "2020-07-23 14:53;42", "who": "admin", "typeOfanno": "PersonManul"}]</info><confidence>0.839567</confidence><bndbox><xmin>20089.0</xmin><ymin>33879.0</ymin><xmax>20302.0</xmax><ymax>34072.0</ymax></bndbox><segmentation><points><x>20089.0</x><y>34072.0</y></points><points><x>20089.0</x><y>33879.0</y></points><points><x>20302.0</x><y>33879.0</y></points><points><x>20302.0</x><y>34072.0</y></points></segmentation></object><object><name>LSIL</name><difficult>0</difficult><truncated>0</truncated><info>[{"confidence": "0.833833"}, {"action": "CREATE", "cat": "LSIL", "time": "2020-07-23 14:53;42", "who": "admin", "typeOfanno": "PersonManul"}]</info><confidence>0.833833</confidence><bndbox><xmin>23193.0</xmin><ymin>40482.0</ymin><xmax>23348.0</xmax><ymax>40597.0</ymax></bndbox><segmentation><points><x>23193.0</x><y>40597.0</y></points><points><x>23193.0</x><y>40482.0</y></points><points><x>23348.0</x><y>40482.0</y></points><points><x>23348.0</x><y>40597.0</y></points></segmentation></object><object><name>LSIL</name><difficult>0</difficult><truncated>0</truncated><info>[{"confidence": "0.815609"}, {"action": "CREATE", "cat": "LSIL", "time": "2020-07-23 14:53;42", "who": "admin", "typeOfanno": "PersonManul"}]</info><confidence>0.815609</confidence><bndbox><xmin>18653.0</xmin><ymin>38516.0</ymin><xmax>18891.0</xmax><ymax>38746.0</ymax></bndbox><segmentation><points><x>18653.0</x><y>38746.0</y></points><points><x>18653.0</x><y>38516.0</y></points><points><x>18891.0</x><y>38516.0</y></points><points><x>18891.0</x><y>38746.0</y></points></segmentation></object><object><name>LSIL</name><difficult>0</difficult><truncated>0</truncated><info>[{"confidence": "0.806776"}, {"action": "CREATE", "cat": "LSIL", "time": "2020-07-23 14:53;42", "who": "admin", "typeOfanno": "PersonManul"}]</info><confidence>0.806776</confidence><bndbox><xmin>19113.0</xmin><ymin>39097.0</ymin><xmax>19333.0</xmax><ymax>39312.0</ymax></bndbox><segmentation><points><x>19113.0</x><y>39312.0</y></points><points><x>19113.0</x><y>39097.0</y></points><points><x>19333.0</x><y>39097.0</y></points><points><x>19333.0</x><y>39312.0</y></points></segmentation></object><object><name>LSIL</name><difficult>0</difficult><truncated>0</truncated><info>[{"confidence": "0.596918"}, {"action": "CREATE", "cat": "LSIL", "time": "2020-07-23 14:53;42", "who": "admin", "typeOfanno": "PersonManul"}]</info><confidence>0.596918</confidence><bndbox><xmin>19849.0</xmin><ymin>33102.0</ymin><xmax>20029.0</xmax><ymax>33299.0</ymax></bndbox><segmentation><points><x>19849.0</x><y>33299.0</y></points><points><x>19849.0</x><y>33102.0</y></points><points><x>20029.0</x><y>33102.0</y></points><points><x>20029.0</x><y>33299.0</y></points></segmentation></object><object><name>NILM</name><difficult>0</difficult><truncated>0</truncated><info>[{"confidence": "0.555107"}, {"action": "CREATE", "cat": "NILM", "time": "2020-07-23 14:53;42", "who": "admin", "typeOfanno": "PersonManul"}]</info><confidence>0.555107</confidence><bndbox><xmin>30992.0</xmin><ymin>35348.0</ymin><xmax>31159.0</xmax><ymax>35495.0</ymax></bndbox><segmentation><points><x>30992.0</x><y>35495.0</y></points><points><x>30992.0</x><y>35348.0</y></points><points><x>31159.0</x><y>35348.0</y></points><points><x>31159.0</x><y>35495.0</y></points></segmentation></object><object><name>BOX_SCREEN</name><difficult>0</difficult><truncated>0</truncated><info>[{"confidence": "0"}, {"action": "CREATE", "cat": "BOX_SCREEN", "time": "2020-07-23 14:53;42", "who": "admin", "typeOfanno": "PersonManul"}]</info><confidence>0</confidence><bndbox><xmin>22057.918040632067</xmin><ymin>40390.15371557561</ymin><xmax>24105.918040632067</xmax><ymax>42438.15371557561</ymax></bndbox><segmentation><points><x>22057.918040632067</x><y>42438.15371557561</y></points><points><x>22057.918040632067</x><y>40390.15371557561</y></points><points><x>24105.918040632067</x><y>40390.15371557561</y></points><points><x>24105.918040632067</x><y>42438.15371557561</y></points></segmentation></object><object><name>BOX_SCREEN</name><difficult>0</difficult><truncated>0</truncated><info>[{"confidence": "0"}, {"action": "CREATE", "cat": "BOX_SCREEN", "time": "2020-07-23 14:53;42", "who": "admin", "typeOfanno": "PersonManul"}]</info><confidence>0</confidence><bndbox><xmin>20165.951503386015</xmin><ymin>36732.7396478555</ymin><xmax>22213.951503386015</xmax><ymax>38780.7396478555</ymax></bndbox><segmentation><points><x>20165.951503386015</x><y>38780.7396478555</y></points><points><x>20165.951503386015</x><y>36732.7396478555</y></points><points><x>22213.951503386015</x><y>36732.7396478555</y></points><points><x>22213.951503386015</x><y>38780.7396478555</y></points></segmentation></object><object><name>BOX_SCREEN</name><difficult>0</difficult><truncated>0</truncated><info>[{"confidence": "0"}, {"action": "CREATE", "cat": "BOX_SCREEN", "time": "2020-07-23 14:53;42", "who": "admin", "typeOfanno": "PersonManul"}]</info><confidence>0</confidence><bndbox><xmin>29742.240120391165</xmin><ymin>34486.983232505474</ymin><xmax>31790.240120391165</xmax><ymax>36534.983232505474</ymax></bndbox><segmentation><points><x>29742.240120391165</x><y>36534.983232505474</y></points><points><x>29742.240120391165</x><y>34486.983232505474</y></points><points><x>31790.240120391165</x><y>34486.983232505474</y></points><points><x>31790.240120391165</x><y>36534.983232505474</y></points></segmentation></object><object><name>BOX_SCREEN</name><difficult>0</difficult><truncated>0</truncated><info>[{"confidence": "0"}, {"action": "CREATE", "cat": "BOX_SCREEN", "time": "2020-07-23 14:53;42", "who": "admin", "typeOfanno": "PersonManul"}]</info><confidence>0</confidence><bndbox><xmin>2140.9999999999986</xmin><ymin>27487.0</ymin><xmax>4188.999999999998</xmax><ymax>29535.0</ymax></bndbox><segmentation><points><x>2140.9999999999986</x><y>29535.0</y></points><points><x>2140.9999999999986</x><y>27487.0</y></points><points><x>4188.999999999998</x><y>27487.0</y></points><points><x>4188.999999999998</x><y>29535.0</y></points></segmentation></object><object><name>BOX_SCREEN</name><difficult>0</difficult><truncated>0</truncated><info>[{"confidence": "0"}, {"action": "CREATE", "cat": "BOX_SCREEN", "time": "2020-07-23 14:53;42", "who": "admin", "typeOfanno": "PersonManul"}]</info><confidence>0</confidence><bndbox><xmin>10956.299205417608</xmin><ymin>18877.27027539506</ymin><xmax>13004.299205417608</xmax><ymax>20925.27027539506</ymax></bndbox><segmentation><points><x>10956.299205417608</x><y>20925.27027539506</y></points><points><x>10956.299205417608</x><y>18877.27027539506</y></points><points><x>13004.299205417608</x><y>18877.27027539506</y></points><points><x>13004.299205417608</x><y>20925.27027539506</y></points></segmentation></object><object><name>LSIL</name><difficult>0</difficult><truncated>0</truncated><info>[{"confidence": "0"}, {"action": "CREATE", "cat": "LSIL", "time": "2020-07-23 14:53;42", "who": "admin", "typeOfanno": "PersonManul"}]</info><confidence>0</confidence><bndbox><xmin>12429.57057586799</xmin><ymin>20372.678838240012</ymin><xmax>12901.209257583567</xmax><ymax>20834.019732145203</ymax></bndbox><segmentation><points><x>12429.57057586799</x><y>20834.019732145203</y></points><points><x>12429.57057586799</x><y>20372.678838240012</y></points><points><x>12901.209257583567</x><y>20372.678838240012</y></points><points><x>12901.209257583567</x><y>20834.019732145203</y></points></segmentation></object><object><name>BOX_SCREEN</name><difficult>0</difficult><truncated>0</truncated><info>[{"confidence": "0"}, {"action": "CREATE", "cat": "BOX_SCREEN", "time": "2020-07-23 14:53;42", "who": "admin", "typeOfanno": "PersonManul"}]</info><confidence>0</confidence><bndbox><xmin>29560.752342803862</xmin><ymin>43595.250240300724</ymin><xmax>31608.752342803862</xmax><ymax>45643.250240300724</ymax></bndbox><segmentation><points><x>29560.752342803862</x><y>45643.250240300724</y></points><points><x>29560.752342803862</x><y>43595.250240300724</y></points><points><x>31608.752342803862</x><y>43595.250240300724</y></points><points><x>31608.752342803862</x><y>45643.250240300724</y></points></segmentation></object><object><name>BOX_SCREEN</name><difficult>0</difficult><truncated>0</truncated><info>[{"confidence": "0"}, {"action": "CREATE", "cat": "BOX_SCREEN", "time": "2020-07-23 14:53;42", "who": "admin", "typeOfanno": "PersonManul"}]</info><confidence>0</confidence><bndbox><xmin>19171.499999999996</xmin><ymin>33061.499999999985</ymin><xmax>21219.499999999996</xmax><ymax>35109.499999999985</ymax></bndbox><segmentation><points><x>19171.499999999996</x><y>35109.499999999985</y></points><points><x>19171.499999999996</x><y>33061.499999999985</y></points><points><x>21219.499999999996</x><y>33061.499999999985</y></points><points><x>21219.499999999996</x><y>35109.499999999985</y></points></segmentation></object><object><name>BOX_SCREEN</name><difficult>0</difficult><truncated>0</truncated><info>[{"confidence": "0"}, {"action": "CREATE", "cat": "BOX_SCREEN", "time": "2020-07-23 14:53;42", "who": "admin", "typeOfanno": "PersonManul"}]</info><confidence>0</confidence><bndbox><xmin>17870.692067258497</xmin><ymin>37670.02449228745</ymin><xmax>19918.692067258497</xmax><ymax>39718.02449228745</ymax></bndbox><segmentation><points><x>17870.692067258497</x><y>39718.02449228745</y></points><points><x>17870.692067258497</x><y>37670.02449228745</y></points><points><x>19918.692067258497</x><y>37670.02449228745</y></points><points><x>19918.692067258497</x><y>39718.02449228745</y></points></segmentation></object><object><name>BOX_SCREEN</name><difficult>0</difficult><truncated>0</truncated><info>[{"confidence": "0"}, {"action": "CREATE", "cat": "BOX_SCREEN", "time": "2020-07-23 14:53;42", "who": "admin", "typeOfanno": "PersonManul"}]</info><confidence>0</confidence><bndbox><xmin>17870.692067258497</xmin><ymin>37670.02449228745</ymin><xmax>19918.692067258497</xmax><ymax>39718.02449228745</ymax></bndbox><segmentation><points><x>17870.692067258497</x><y>39718.02449228745</y></points><points><x>17870.692067258497</x><y>37670.02449228745</y></points><points><x>19918.692067258497</x><y>37670.02449228745</y></points><points><x>19918.692067258497</x><y>39718.02449228745</y></points></segmentation></object><object><name>LSIL</name><difficult>0</difficult><truncated>0</truncated><info>[{"confidence": 1}, {"action": "CREATE", "cat": "LSIL", "time": "2020-07-25 19:58;36", "who": "woodrow", "typeOfanno": "PersonManul"}]</info><confidence>1.0</confidence><bndbox><xmin>30940.800601956387</xmin><ymin>35676.300601956355</ymin><xmax>31097.234010534263</xmax><ymax>35898.949209932274</ymax></bndbox><segmentation><points><x>30940.800601956387</x><y>35898.949209932274</y></points><points><x>30940.800601956387</x><y>35676.300601956355</y></points><points><x>31097.234010534263</x><y>35676.300601956355</y></points><points><x>31097.234010534263</x><y>35898.949209932274</y></points></segmentation></object><object><name>LSIL</name><difficult>0</difficult><truncated>0</truncated><info>[{"confidence": 1}, {"action": "CREATE", "cat": "LSIL", "time": "2020-07-25 19:58;36", "who": "woodrow", "typeOfanno": "PersonManul"}]</info><confidence>1.0</confidence><bndbox><xmin>30676.532731376974</xmin><ymin>43632.24529721595</ymin><xmax>30943.0489089541</xmax><ymax>43872.27539503386</ymax></bndbox><segmentation><points><x>30676.532731376974</x><y>43872.27539503386</y></points><points><x>30676.532731376974</x><y>43632.24529721595</y></points><points><x>30943.0489089541</x><y>43632.24529721595</y></points><points><x>30943.0489089541</x><y>43872.27539503386</y></points></segmentation></object><object><name>LSIL</name><difficult>0</difficult><truncated>0</truncated><info>[{"confidence": 1}, {"action": "CREATE", "cat": "LSIL", "time": "2020-07-25 19:58;36", "who": "woodrow", "typeOfanno": "PersonManul"}]</info><confidence>1.0</confidence><bndbox><xmin>30729.873965387487</xmin><ymin>44891.16328066217</ymin><xmax>31288.068096313</xmax><ymax>45512.9240030098</ymax></bndbox><segmentation><points><x>30729.873965387487</x><y>45512.9240030098</y></points><points><x>30729.873965387487</x><y>44891.16328066217</y></points><points><x>31288.068096313</x><y>44891.16328066217</y></points><points><x>31288.068096313</x><y>45512.9240030098</y></points></segmentation></object><object><name>LSIL</name><difficult>0</difficult><truncated>0</truncated><info>[{"confidence": 1}, {"action": "CREATE", "cat": "LSIL", "time": "2020-07-25 19:58;36", "who": "woodrow", "typeOfanno": "PersonManul"}]</info><confidence>1.0</confidence><bndbox><xmin>3045.812641083519</xmin><ymin>28239.434913468758</ymin><xmax>3242.8028592926985</xmax><ymax>28582.09857035363</ymax></bndbox><segmentation><points><x>3045.812641083519</x><y>28582.09857035363</y></points><points><x>3045.812641083519</x><y>28239.434913468758</y></points><points><x>3242.8028592926985</x><y>28239.434913468758</y></points><points><x>3242.8028592926985</x><y>28582.09857035363</y></points></segmentation></object></annotation>
