# Supplementary material for: Artificial intelligence enables precision diagnosis of cervical cytology grades and cervical cancer
Source: Nat Commun. 2024 May 22;15:4369. doi: 10.1038/s41467-024-48705-3 (PMC11111770; doi:10.1038/s41467-024-48705-3)
Supplement: Supplementary file 4 — Source Data [file 41467_2024_48705_MOESM4_ESM.zip › Source Data/Table S1.Average precision in the patch-level detection and classification./ground_truth_126/C201918442_L.TMAP.xml]

<?xml version="1.0"?><annotation><folder>med</folder><filename>/datasets/Review/label-check/tmap684/C201918442_L.TMAP</filename><size><width>43264</width><height>42496</height></size><mpp>0.34599997889017686</mpp><object><name>LSIL</name><difficult>0</difficult><truncated>0</truncated><info>[{"confidence": "0.99494"}, {"action": "CREATE", "cat": "LSIL", "time": "2020-07-23 14:56;03", "who": "admin", "typeOfanno": "PersonManul"}]</info><confidence>0.99494</confidence><bndbox><xmin>4866.0</xmin><ymin>21207.0</ymin><xmax>4997.0</xmax><ymax>21368.0</ymax></bndbox><segmentation><points><x>4866.0</x><y>21368.0</y></points><points><x>4866.0</x><y>21207.0</y></points><points><x>4997.0</x><y>21207.0</y></points><points><x>4997.0</x><y>21368.0</y></points></segmentation></object><object><name>LSIL</name><difficult>0</difficult><truncated>0</truncated><info>[{"confidence": "0.991986"}, {"action": "CREATE", "cat": "LSIL", "time": "2020-07-23 14:56;03", "who": "admin", "typeOfanno": "PersonManul"}]</info><confidence>0.991986</confidence><bndbox><xmin>32803.0</xmin><ymin>16872.0</ymin><xmax>32940.0</xmax><ymax>17034.0</ymax></bndbox><segmentation><points><x>32803.0</x><y>17034.0</y></points><points><x>32803.0</x><y>16872.0</y></points><points><x>32940.0</x><y>16872.0</y></points><points><x>32940.0</x><y>17034.0</y></points></segmentation></object><object><name>LSIL</name><difficult>0</difficult><truncated>0</truncated><info>[{"confidence": "0.985851"}, {"action": "CREATE", "cat": "LSIL", "time": "2020-07-23 14:56;03", "who": "admin", "typeOfanno": "PersonManul"}]</info><confidence>0.985851</confidence><bndbox><xmin>5745.0</xmin><ymin>24099.0</ymin><xmax>5856.0</xmax><ymax>24177.0</ymax></bndbox><segmentation><points><x>5745.0</x><y>24177.0</y></points><points><x>5745.0</x><y>24099.0</y></points><points><x>5856.0</x><y>24099.0</y></points><points><x>5856.0</x><y>24177.0</y></points></segmentation></object><object><name>LSIL</name><difficult>0</difficult><truncated>0</truncated><info>[{"confidence": "0.984789"}, {"action": "CREATE", "cat": "LSIL", "time": "2020-07-23 14:56;03", "who": "admin", "typeOfanno": "PersonManul"}]</info><confidence>0.984789</confidence><bndbox><xmin>36302.0</xmin><ymin>23696.0</ymin><xmax>36420.0</xmax><ymax>23879.0</ymax></bndbox><segmentation><points><x>36302.0</x><y>23879.0</y></points><points><x>36302.0</x><y>23696.0</y></points><points><x>36420.0</x><y>23696.0</y></points><points><x>36420.0</x><y>23879.0</y></points></segmentation></object><object><name>LSIL</name><difficult>0</difficult><truncated>0</truncated><info>[{"confidence": "0.972743"}, {"action": "CREATE", "cat": "LSIL", "time": "2020-07-23 14:56;03", "who": "admin", "typeOfanno": "PersonManul"}]</info><confidence>0.972743</confidence><bndbox><xmin>15961.714129524571</xmin><ymin>25959.58459012711</ymin><xmax>16114.028551091162</xmax><ymax>26101.019410153225</ymax></bndbox><segmentation><points><x>15961.714129524571</x><y>26101.019410153225</y></points><points><x>15961.714129524571</x><y>25959.58459012711</y></points><points><x>16114.028551091162</x><y>25959.58459012711</y></points><points><x>16114.028551091162</x><y>26101.019410153225</y></points></segmentation></object><object><name>LSIL</name><difficult>0</difficult><truncated>0</truncated><info>[{"confidence": "0.969827"}, {"action": "CREATE", "cat": "LSIL", "time": "2020-07-23 14:56;03", "who": "admin", "typeOfanno": "PersonManul"}]</info><confidence>0.969827</confidence><bndbox><xmin>19870.0</xmin><ymin>21918.0</ymin><xmax>20061.0</xmax><ymax>22065.0</ymax></bndbox><segmentation><points><x>19870.0</x><y>22065.0</y></points><points><x>19870.0</x><y>21918.0</y></points><points><x>20061.0</x><y>21918.0</y></points><points><x>20061.0</x><y>22065.0</y></points></segmentation></object><object><name>LSIL</name><difficult>0</difficult><truncated>0</truncated><info>[{"confidence": "0.964476"}, {"action": "CREATE", "cat": "LSIL", "time": "2020-07-23 14:56;03", "who": "admin", "typeOfanno": "PersonManul"}]</info><confidence>0.964476</confidence><bndbox><xmin>18156.0</xmin><ymin>34446.0</ymin><xmax>18324.0</xmax><ymax>34620.0</ymax></bndbox><segmentation><points><x>18156.0</x><y>34620.0</y></points><points><x>18156.0</x><y>34446.0</y></points><points><x>18324.0</x><y>34446.0</y></points><points><x>18324.0</x><y>34620.0</y></points></segmentation></object><object><name>NILM</name><difficult>0</difficult><truncated>0</truncated><info>[{"confidence": "0.955047"}, {"action": "CREATE", "cat": "NILM", "time": "2020-07-23 14:56;03", "who": "admin", "typeOfanno": "PersonManul"}]</info><confidence>0.955047</confidence><bndbox><xmin>38150.0</xmin><ymin>20523.0</ymin><xmax>38340.0</xmax><ymax>20705.0</ymax></bndbox><segmentation><points><x>38150.0</x><y>20705.0</y></points><points><x>38150.0</x><y>20523.0</y></points><points><x>38340.0</x><y>20523.0</y></points><points><x>38340.0</x><y>20705.0</y></points></segmentation></object><object><name>LSIL</name><difficult>0</difficult><truncated>0</truncated><info>[{"confidence": "0.948743"}, {"action": "CREATE", "cat": "LSIL", "time": "2020-07-23 14:56;03", "who": "admin", "typeOfanno": "PersonManul"}]</info><confidence>0.948743</confidence><bndbox><xmin>28905.081068593554</xmin><ymin>6770.707423650693</ymin><xmax>29071.314864652042</xmax><ymax>6994.80741453967</ymax></bndbox><segmentation><points><x>28905.081068593554</x><y>6994.80741453967</y></points><points><x>28905.081068593554</x><y>6770.707423650693</y></points><points><x>29071.314864652042</x><y>6770.707423650693</y></points><points><x>29071.314864652042</x><y>6994.80741453967</y></points></segmentation></object><object><name>LSIL</name><difficult>0</difficult><truncated>0</truncated><info>[{"confidence": "0.947864"}, {"action": "CREATE", "cat": "LSIL", "time": "2020-07-23 14:56;03", "who": "admin", "typeOfanno": "PersonManul"}]</info><confidence>0.947864</confidence><bndbox><xmin>22017.0</xmin><ymin>20454.0</ymin><xmax>22168.0</xmax><ymax>20631.0</ymax></bndbox><segmentation><points><x>22017.0</x><y>20631.0</y></points><points><x>22017.0</x><y>20454.0</y></points><points><x>22168.0</x><y>20454.0</y></points><points><x>22168.0</x><y>20631.0</y></points></segmentation></object><object><name>LSIL</name><difficult>0</difficult><truncated>0</truncated><info>[{"confidence": "0.911689"}, {"action": "CREATE", "cat": "LSIL", "time": "2020-07-23 14:56;03", "who": "admin", "typeOfanno": "PersonManul"}]</info><confidence>0.911689</confidence><bndbox><xmin>22549.0</xmin><ymin>20591.0</ymin><xmax>22790.0</xmax><ymax>20778.0</ymax></bndbox><segmentation><points><x>22549.0</x><y>20778.0</y></points><points><x>22549.0</x><y>20591.0</y></points><points><x>22790.0</x><y>20591.0</y></points><points><x>22790.0</x><y>20778.0</y></points></segmentation></object><object><name>LSIL</name><difficult>0</difficult><truncated>0</truncated><info>[{"confidence": "0.911201"}, {"action": "CREATE", "cat": "LSIL", "time": "2020-07-23 14:56;03", "who": "admin", "typeOfanno": "PersonManul"}]</info><confidence>0.911201</confidence><bndbox><xmin>10455.0</xmin><ymin>8566.0</ymin><xmax>10598.0</xmax><ymax>8755.0</ymax></bndbox><segmentation><points><x>10455.0</x><y>8755.0</y></points><points><x>10455.0</x><y>8566.0</y></points><points><x>10598.0</x><y>8566.0</y></points><points><x>10598.0</x><y>8755.0</y></points></segmentation></object><object><name>NILM</name><difficult>0</difficult><truncated>0</truncated><info>[{"confidence": "0.90629"}, {"action": "CREATE", "cat": "NILM", "time": "2020-07-23 14:56;03", "who": "admin", "typeOfanno": "PersonManul"}]</info><confidence>0.90629</confidence><bndbox><xmin>15523.0</xmin><ymin>5837.0</ymin><xmax>15670.0</xmax><ymax>5957.0</ymax></bndbox><segmentation><points><x>15523.0</x><y>5957.0</y></points><points><x>15523.0</x><y>5837.0</y></points><points><x>15670.0</x><y>5837.0</y></points><points><x>15670.0</x><y>5957.0</y></points></segmentation></object><object><name>LSIL</name><difficult>0</difficult><truncated>0</truncated><info>[{"confidence": "0.891854"}, {"action": "CREATE", "cat": "LSIL", "time": "2020-07-23 14:56;03", "who": "admin", "typeOfanno": "PersonManul"}]</info><confidence>0.891854</confidence><bndbox><xmin>28485.0</xmin><ymin>7120.0</ymin><xmax>28663.0</xmax><ymax>7270.0</ymax></bndbox><segmentation><points><x>28485.0</x><y>7270.0</y></points><points><x>28485.0</x><y>7120.0</y></points><points><x>28663.0</x><y>7120.0</y></points><points><x>28663.0</x><y>7270.0</y></points></segmentation></object><object><name>LSIL</name><difficult>0</difficult><truncated>0</truncated><info>[{"confidence": "0.890065"}, {"action": "CREATE", "cat": "LSIL", "time": "2020-07-23 14:56;03", "who": "admin", "typeOfanno": "PersonManul"}]</info><confidence>0.890065</confidence><bndbox><xmin>29495.0</xmin><ymin>31200.0</ymin><xmax>29582.0</xmax><ymax>31306.0</ymax></bndbox><segmentation><points><x>29495.0</x><y>31306.0</y></points><points><x>29495.0</x><y>31200.0</y></points><points><x>29582.0</x><y>31200.0</y></points><points><x>29582.0</x><y>31306.0</y></points></segmentation></object><object><name>LSIL</name><difficult>0</difficult><truncated>0</truncated><info>[{"confidence": "0.880012"}, {"action": "CREATE", "cat": "LSIL", "time": "2020-07-23 14:56;03", "who": "admin", "typeOfanno": "PersonManul"}]</info><confidence>0.880012</confidence><bndbox><xmin>24890.0</xmin><ymin>19767.0</ymin><xmax>25035.0</xmax><ymax>19961.0</ymax></bndbox><segmentation><points><x>24890.0</x><y>19961.0</y></points><points><x>24890.0</x><y>19767.0</y></points><points><x>25035.0</x><y>19767.0</y></points><points><x>25035.0</x><y>19961.0</y></points></segmentation></object><object><name>LSIL</name><difficult>0</difficult><truncated>0</truncated><info>[{"confidence": "0.868124"}, {"action": "CREATE", "cat": "LSIL", "time": "2020-07-23 14:56;03", "who": "admin", "typeOfanno": "PersonManul"}]</info><confidence>0.868124</confidence><bndbox><xmin>23981.0</xmin><ymin>13205.0</ymin><xmax>24112.0</xmax><ymax>13354.0</ymax></bndbox><segmentation><points><x>23981.0</x><y>13354.0</y></points><points><x>23981.0</x><y>13205.0</y></points><points><x>24112.0</x><y>13205.0</y></points><points><x>24112.0</x><y>13354.0</y></points></segmentation></object><object><name>LSIL</name><difficult>0</difficult><truncated>0</truncated><info>[{"confidence": "0.862234"}, {"action": "CREATE", "cat": "LSIL", "time": "2020-07-23 14:56;03", "who": "admin", "typeOfanno": "PersonManul"}]</info><confidence>0.862234</confidence><bndbox><xmin>19431.068595470882</xmin><ymin>19537.418578536188</ymin><xmax>19588.93140452912</xmax><ymax>19712.581421463812</ymax></bndbox><segmentation><points><x>19431.068595470882</x><y>19712.581421463812</y></points><points><x>19431.068595470882</x><y>19537.418578536188</y></points><points><x>19588.93140452912</x><y>19537.418578536188</y></points><points><x>19588.93140452912</x><y>19712.581421463812</y></points></segmentation></object><object><name>NILM</name><difficult>0</difficult><truncated>0</truncated><info>[{"confidence": "0.853999"}, {"action": "CREATE", "cat": "NILM", "time": "2020-07-23 14:56;03", "who": "admin", "typeOfanno": "PersonManul"}]</info><confidence>0.853999</confidence><bndbox><xmin>9832.0</xmin><ymin>7270.0</ymin><xmax>9921.0</xmax><ymax>7376.0</ymax></bndbox><segmentation><points><x>9832.0</x><y>7376.0</y></points><points><x>9832.0</x><y>7270.0</y></points><points><x>9921.0</x><y>7270.0</y></points><points><x>9921.0</x><y>7376.0</y></points></segmentation></object><object><name>LSIL</name><difficult>0</difficult><truncated>0</truncated><info>[{"confidence": "0.843746"}, {"action": "CREATE", "cat": "LSIL", "time": "2020-07-23 14:56;03", "who": "admin", "typeOfanno": "PersonManul"}]</info><confidence>0.843746</confidence><bndbox><xmin>11267.0</xmin><ymin>12783.0</ymin><xmax>11499.0</xmax><ymax>12958.0</ymax></bndbox><segmentation><points><x>11267.0</x><y>12958.0</y></points><points><x>11267.0</x><y>12783.0</y></points><points><x>11499.0</x><y>12783.0</y></points><points><x>11499.0</x><y>12958.0</y></points></segmentation></object><object><name>LSIL</name><difficult>0</difficult><truncated>0</truncated><info>[{"confidence": "0.841184"}, {"action": "CREATE", "cat": "LSIL", "time": "2020-07-23 14:56;03", "who": "admin", "typeOfanno": "PersonManul"}]</info><confidence>0.841184</confidence><bndbox><xmin>15198.0</xmin><ymin>33679.0</ymin><xmax>15346.0</xmax><ymax>33802.0</ymax></bndbox><segmentation><points><x>15198.0</x><y>33802.0</y></points><points><x>15198.0</x><y>33679.0</y></points><points><x>15346.0</x><y>33679.0</y></points><points><x>15346.0</x><y>33802.0</y></points></segmentation></object><object><name>NILM</name><difficult>0</difficult><truncated>0</truncated><info>[{"confidence": "0.84111"}, {"action": "CREATE", "cat": "NILM", "time": "2020-07-23 14:56;03", "who": "admin", "typeOfanno": "PersonManul"}]</info><confidence>0.84111</confidence><bndbox><xmin>7306.0</xmin><ymin>14040.0</ymin><xmax>7422.0</xmax><ymax>14160.0</ymax></bndbox><segmentation><points><x>7306.0</x><y>14160.0</y></points><points><x>7306.0</x><y>14040.0</y></points><points><x>7422.0</x><y>14040.0</y></points><points><x>7422.0</x><y>14160.0</y></points></segmentation></object><object><name>NILM</name><difficult>0</difficult><truncated>0</truncated><info>[{"confidence": "0.81438"}, {"action": "CREATE", "cat": "NILM", "time": "2020-07-23 14:56;03", "who": "admin", "typeOfanno": "PersonManul"}]</info><confidence>0.81438</confidence><bndbox><xmin>10013.0</xmin><ymin>15777.0</ymin><xmax>10109.0</xmax><ymax>15878.0</ymax></bndbox><segmentation><points><x>10013.0</x><y>15878.0</y></points><points><x>10013.0</x><y>15777.0</y></points><points><x>10109.0</x><y>15777.0</y></points><points><x>10109.0</x><y>15878.0</y></points></segmentation></object><object><name>LSIL</name><difficult>0</difficult><truncated>0</truncated><info>[{"confidence": "0.790487"}, {"action": "CREATE", "cat": "LSIL", "time": "2020-07-23 14:56;03", "who": "admin", "typeOfanno": "PersonManul"}]</info><confidence>0.790487</confidence><bndbox><xmin>25211.0</xmin><ymin>33602.0</ymin><xmax>25375.0</xmax><ymax>33792.0</ymax></bndbox><segmentation><points><x>25211.0</x><y>33792.0</y></points><points><x>25211.0</x><y>33602.0</y></points><points><x>25375.0</x><y>33602.0</y></points><points><x>25375.0</x><y>33792.0</y></points></segmentation></object><object><name>LSIL</name><difficult>0</difficult><truncated>0</truncated><info>[{"confidence": "0.777684"}, {"action": "CREATE", "cat": "LSIL", "time": "2020-07-23 14:56;03", "who": "admin", "typeOfanno": "PersonManul"}]</info><confidence>0.777684</confidence><bndbox><xmin>16597.85774203151</xmin><ymin>21153.949310418237</ymin><xmax>16887.062996868583</xmax><ymax>21343.08036596248</ymax></bndbox><segmentation><points><x>16597.85774203151</x><y>21343.08036596248</y></points><points><x>16597.85774203151</x><y>21153.949310418237</y></points><points><x>16887.062996868583</x><y>21153.949310418237</y></points><points><x>16887.062996868583</x><y>21343.08036596248</y></points></segmentation></object><object><name>NILM</name><difficult>0</difficult><truncated>0</truncated><info>[{"confidence": "0.771482"}, {"action": "CREATE", "cat": "NILM", "time": "2020-07-23 14:56;03", "who": "admin", "typeOfanno": "PersonManul"}]</info><confidence>0.771482</confidence><bndbox><xmin>27018.0</xmin><ymin>10007.0</ymin><xmax>27118.0</xmax><ymax>10080.0</ymax></bndbox><segmentation><points><x>27018.0</x><y>10080.0</y></points><points><x>27018.0</x><y>10007.0</y></points><points><x>27118.0</x><y>10007.0</y></points><points><x>27118.0</x><y>10080.0</y></points></segmentation></object><object><name>LSIL</name><difficult>0</difficult><truncated>0</truncated><info>[{"confidence": "0.765852"}, {"action": "CREATE", "cat": "LSIL", "time": "2020-07-23 14:56;03", "who": "admin", "typeOfanno": "PersonManul"}]</info><confidence>0.765852</confidence><bndbox><xmin>17725.0</xmin><ymin>25577.0</ymin><xmax>17892.0</xmax><ymax>25704.0</ymax></bndbox><segmentation><points><x>17725.0</x><y>25704.0</y></points><points><x>17725.0</x><y>25577.0</y></points><points><x>17892.0</x><y>25577.0</y></points><points><x>17892.0</x><y>25704.0</y></points></segmentation></object><object><name>NILM</name><difficult>0</difficult><truncated>0</truncated><info>[{"confidence": "0.752314"}, {"action": "CREATE", "cat": "NILM", "time": "2020-07-23 14:56;03", "who": "admin", "typeOfanno": "PersonManul"}]</info><confidence>0.752314</confidence><bndbox><xmin>21107.0</xmin><ymin>6209.0</ymin><xmax>21268.0</xmax><ymax>6344.0</ymax></bndbox><segmentation><points><x>21107.0</x><y>6344.0</y></points><points><x>21107.0</x><y>6209.0</y></points><points><x>21268.0</x><y>6209.0</y></points><points><x>21268.0</x><y>6344.0</y></points></segmentation></object><object><name>NILM</name><difficult>0</difficult><truncated>0</truncated><info>[{"confidence": "0.731296"}, {"action": "CREATE", "cat": "NILM", "time": "2020-07-23 14:56;03", "who": "admin", "typeOfanno": "PersonManul"}]</info><confidence>0.731296</confidence><bndbox><xmin>18125.0</xmin><ymin>20131.0</ymin><xmax>18236.0</xmax><ymax>20238.0</ymax></bndbox><segmentation><points><x>18125.0</x><y>20238.0</y></points><points><x>18125.0</x><y>20131.0</y></points><points><x>18236.0</x><y>20131.0</y></points><points><x>18236.0</x><y>20238.0</y></points></segmentation></object><object><name>NILM</name><difficult>0</difficult><truncated>0</truncated><info>[{"confidence": "0.69895"}, {"action": "CREATE", "cat": "NILM", "time": "2020-07-23 14:56;03", "who": "admin", "typeOfanno": "PersonManul"}]</info><confidence>0.69895</confidence><bndbox><xmin>9643.0</xmin><ymin>26063.0</ymin><xmax>9754.0</xmax><ymax>26216.0</ymax></bndbox><segmentation><points><x>9643.0</x><y>26216.0</y></points><points><x>9643.0</x><y>26063.0</y></points><points><x>9754.0</x><y>26063.0</y></points><points><x>9754.0</x><y>26216.0</y></points></segmentation></object><object><name>LSIL</name><difficult>0</difficult><truncated>0</truncated><info>[{"confidence": "0.690262"}, {"action": "CREATE", "cat": "LSIL", "time": "2020-07-23 14:56;03", "who": "admin", "typeOfanno": "PersonManul"}]</info><confidence>0.690262</confidence><bndbox><xmin>7973.0</xmin><ymin>24915.0</ymin><xmax>8167.0</xmax><ymax>25062.0</ymax></bndbox><segmentation><points><x>7973.0</x><y>25062.0</y></points><points><x>7973.0</x><y>24915.0</y></points><points><x>8167.0</x><y>24915.0</y></points><points><x>8167.0</x><y>25062.0</y></points></segmentation></object><object><name>NILM</name><difficult>0</difficult><truncated>0</truncated><info>[{"confidence": "0.675441"}, {"action": "CREATE", "cat": "NILM", "time": "2020-07-23 14:56;03", "who": "admin", "typeOfanno": "PersonManul"}]</info><confidence>0.675441</confidence><bndbox><xmin>16305.0</xmin><ymin>24967.0</ymin><xmax>16399.0</xmax><ymax>25110.0</ymax></bndbox><segmentation><points><x>16305.0</x><y>25110.0</y></points><points><x>16305.0</x><y>24967.0</y></points><points><x>16399.0</x><y>24967.0</y></points><points><x>16399.0</x><y>25110.0</y></points></segmentation></object><object><name>LSIL</name><difficult>0</difficult><truncated>0</truncated><info>[{"confidence": "0.659906"}, {"action": "CREATE", "cat": "LSIL", "time": "2020-07-23 14:56;03", "who": "admin", "typeOfanno": "PersonManul"}]</info><confidence>0.659906</confidence><bndbox><xmin>25080.78748176687</xmin><ymin>6254.865791268392</ymin><xmax>25270.242327561715</xmax><ymax>6464.619370541248</ymax></bndbox><segmentation><points><x>25080.78748176687</x><y>6464.619370541248</y></points><points><x>25080.78748176687</x><y>6254.865791268392</y></points><points><x>25270.242327561715</x><y>6254.865791268392</y></points><points><x>25270.242327561715</x><y>6464.619370541248</y></points></segmentation></object><object><name>LSIL</name><difficult>0</difficult><truncated>0</truncated><info>[{"confidence": "0.643643"}, {"action": "CREATE", "cat": "LSIL", "time": "2020-07-23 14:56;03", "who": "admin", "typeOfanno": "PersonManul"}]</info><confidence>0.643643</confidence><bndbox><xmin>14407.0</xmin><ymin>30059.0</ymin><xmax>14582.0</xmax><ymax>30168.0</ymax></bndbox><segmentation><points><x>14407.0</x><y>30168.0</y></points><points><x>14407.0</x><y>30059.0</y></points><points><x>14582.0</x><y>30059.0</y></points><points><x>14582.0</x><y>30168.0</y></points></segmentation></object><object><name>LSIL</name><difficult>0</difficult><truncated>0</truncated><info>[{"confidence": "0.614437"}, {"action": "CREATE", "cat": "LSIL", "time": "2020-07-23 14:56;03", "who": "admin", "typeOfanno": "PersonManul"}]</info><confidence>0.614437</confidence><bndbox><xmin>32089.0</xmin><ymin>17358.0</ymin><xmax>32229.0</xmax><ymax>17517.0</ymax></bndbox><segmentation><points><x>32089.0</x><y>17517.0</y></points><points><x>32089.0</x><y>17358.0</y></points><points><x>32229.0</x><y>17358.0</y></points><points><x>32229.0</x><y>17517.0</y></points></segmentation></object><object><name>NILM</name><difficult>0</difficult><truncated>0</truncated><info>[{"confidence": "0.585663"}, {"action": "CREATE", "cat": "NILM", "time": "2020-07-23 14:56;03", "who": "admin", "typeOfanno": "PersonManul"}]</info><confidence>0.585663</confidence><bndbox><xmin>15109.0</xmin><ymin>6132.0</ymin><xmax>15203.0</xmax><ymax>6237.0</ymax></bndbox><segmentation><points><x>15109.0</x><y>6237.0</y></points><points><x>15109.0</x><y>6132.0</y></points><points><x>15203.0</x><y>6132.0</y></points><points><x>15203.0</x><y>6237.0</y></points></segmentation></object><object><name>NILM</name><difficult>0</difficult><truncated>0</truncated><info>[{"confidence": "0.57596"}, {"action": "CREATE", "cat": "NILM", "time": "2020-07-23 14:56;03", "who": "admin", "typeOfanno": "PersonManul"}]</info><confidence>0.57596</confidence><bndbox><xmin>9288.0</xmin><ymin>5881.0</ymin><xmax>9502.0</xmax><ymax>6127.0</ymax></bndbox><segmentation><points><x>9288.0</x><y>6127.0</y></points><points><x>9288.0</x><y>5881.0</y></points><points><x>9502.0</x><y>5881.0</y></points><points><x>9502.0</x><y>6127.0</y></points></segmentation></object><object><name>LSIL</name><difficult>0</difficult><truncated>0</truncated><info>[{"confidence": "0.572341"}, {"action": "CREATE", "cat": "LSIL", "time": "2020-07-23 14:56;03", "who": "admin", "typeOfanno": "PersonManul"}]</info><confidence>0.572341</confidence><bndbox><xmin>31802.0</xmin><ymin>33797.0</ymin><xmax>31962.0</xmax><ymax>33998.0</ymax></bndbox><segmentation><points><x>31802.0</x><y>33998.0</y></points><points><x>31802.0</x><y>33797.0</y></points><points><x>31962.0</x><y>33797.0</y></points><points><x>31962.0</x><y>33998.0</y></points></segmentation></object><object><name>NONE</name><difficult>0</difficult><truncated>0</truncated><info>[{"confidence": "0.570542"}, {"action": "CREATE", "cat": "NONE", "time": "2020-07-23 14:56;03", "who": "admin", "typeOfanno": "PersonManul"}]</info><confidence>0.570542</confidence><bndbox><xmin>30984.0</xmin><ymin>7283.0</ymin><xmax>31096.0</xmax><ymax>7426.0</ymax></bndbox><segmentation><points><x>30984.0</x><y>7426.0</y></points><points><x>30984.0</x><y>7283.0</y></points><points><x>31096.0</x><y>7283.0</y></points><points><x>31096.0</x><y>7426.0</y></points></segmentation></object><object><name>LSIL</name><difficult>0</difficult><truncated>0</truncated><info>[{"confidence": "0.557035"}, {"action": "CREATE", "cat": "LSIL", "time": "2020-07-23 14:56;03", "who": "admin", "typeOfanno": "PersonManul"}]</info><confidence>0.557035</confidence><bndbox><xmin>27606.0</xmin><ymin>28211.0</ymin><xmax>27741.0</xmax><ymax>28391.0</ymax></bndbox><segmentation><points><x>27606.0</x><y>28391.0</y></points><points><x>27606.0</x><y>28211.0</y></points><points><x>27741.0</x><y>28211.0</y></points><points><x>27741.0</x><y>28391.0</y></points></segmentation></object><object><name>LSIL</name><difficult>0</difficult><truncated>0</truncated><info>[{"confidence": "0.536588"}, {"action": "CREATE", "cat": "LSIL", "time": "2020-07-23 14:56;03", "who": "admin", "typeOfanno": "PersonManul"}]</info><confidence>0.536588</confidence><bndbox><xmin>19023.55285643806</xmin><ymin>24324.56105868914</ymin><xmax>19189.29862871047</xmax><ymax>24462.34971274692</ymax></bndbox><segmentation><points><x>19023.55285643806</x><y>24462.34971274692</y></points><points><x>19023.55285643806</x><y>24324.56105868914</y></points><points><x>19189.29862871047</x><y>24324.56105868914</y></points><points><x>19189.29862871047</x><y>24462.34971274692</y></points></segmentation></object><object><name>NILM</name><difficult>0</difficult><truncated>0</truncated><info>[{"confidence": "0.531594"}, {"action": "CREATE", "cat": "NILM", "time": "2020-07-23 14:56;03", "who": "admin", "typeOfanno": "PersonManul"}]</info><confidence>0.531594</confidence><bndbox><xmin>26880.0</xmin><ymin>28485.0</ymin><xmax>26995.0</xmax><ymax>28619.0</ymax></bndbox><segmentation><points><x>26880.0</x><y>28619.0</y></points><points><x>26880.0</x><y>28485.0</y></points><points><x>26995.0</x><y>28485.0</y></points><points><x>26995.0</x><y>28619.0</y></points></segmentation></object><object><name>NILM</name><difficult>0</difficult><truncated>0</truncated><info>[{"confidence": "0.524812"}, {"action": "CREATE", "cat": "NILM", "time": "2020-07-23 14:56;03", "who": "admin", "typeOfanno": "PersonManul"}]</info><confidence>0.524812</confidence><bndbox><xmin>22314.0</xmin><ymin>20140.0</ymin><xmax>22440.0</xmax><ymax>20278.0</ymax></bndbox><segmentation><points><x>22314.0</x><y>20278.0</y></points><points><x>22314.0</x><y>20140.0</y></points><points><x>22440.0</x><y>20140.0</y></points><points><x>22440.0</x><y>20278.0</y></points></segmentation></object><object><name>NILM</name><difficult>0</difficult><truncated>0</truncated><info>[{"confidence": "0.520445"}, {"action": "CREATE", "cat": "NILM", "time": "2020-07-23 14:56;03", "who": "admin", "typeOfanno": "PersonManul"}]</info><confidence>0.520445</confidence><bndbox><xmin>9799.0</xmin><ymin>12316.0</ymin><xmax>9897.0</xmax><ymax>12408.0</ymax></bndbox><segmentation><points><x>9799.0</x><y>12408.0</y></points><points><x>9799.0</x><y>12316.0</y></points><points><x>9897.0</x><y>12316.0</y></points><points><x>9897.0</x><y>12408.0</y></points></segmentation></object><object><name>LSIL</name><difficult>0</difficult><truncated>0</truncated><info>[{"confidence": "0.509042"}, {"action": "CREATE", "cat": "LSIL", "time": "2020-07-23 14:56;03", "who": "admin", "typeOfanno": "PersonManul"}]</info><confidence>0.509042</confidence><bndbox><xmin>6673.0</xmin><ymin>21470.0</ymin><xmax>6796.0</xmax><ymax>21630.0</ymax></bndbox><segmentation><points><x>6673.0</x><y>21630.0</y></points><points><x>6673.0</x><y>21470.0</y></points><points><x>6796.0</x><y>21470.0</y></points><points><x>6796.0</x><y>21630.0</y></points></segmentation></object><object><name>NILM</name><difficult>0</difficult><truncated>0</truncated><info>[{"confidence": "0.507127"}, {"action": "CREATE", "cat": "NILM", "time": "2020-07-23 14:56;03", "who": "admin", "typeOfanno": "PersonManul"}]</info><confidence>0.507127</confidence><bndbox><xmin>23214.0</xmin><ymin>25864.0</ymin><xmax>23341.0</xmax><ymax>25987.0</ymax></bndbox><segmentation><points><x>23214.0</x><y>25987.0</y></points><points><x>23214.0</x><y>25864.0</y></points><points><x>23341.0</x><y>25864.0</y></points><points><x>23341.0</x><y>25987.0</y></points></segmentation></object><object><name>NILM</name><difficult>0</difficult><truncated>0</truncated><info>[{"confidence": "0.5053"}, {"action": "CREATE", "cat": "NILM", "time": "2020-07-23 14:56;03", "who": "admin", "typeOfanno": "PersonManul"}]</info><confidence>0.5053</confidence><bndbox><xmin>17188.0</xmin><ymin>33828.0</ymin><xmax>17304.0</xmax><ymax>33959.0</ymax></bndbox><segmentation><points><x>17188.0</x><y>33959.0</y></points><points><x>17188.0</x><y>33828.0</y></points><points><x>17304.0</x><y>33828.0</y></points><points><x>17304.0</x><y>33959.0</y></points></segmentation></object><object><name>NILM</name><difficult>0</difficult><truncated>0</truncated><info>[{"confidence": "0.505248"}, {"action": "CREATE", "cat": "NILM", "time": "2020-07-23 14:56;03", "who": "admin", "typeOfanno": "PersonManul"}]</info><confidence>0.505248</confidence><bndbox><xmin>25922.0</xmin><ymin>27062.0</ymin><xmax>26087.0</xmax><ymax>27204.0</ymax></bndbox><segmentation><points><x>25922.0</x><y>27204.0</y></points><points><x>25922.0</x><y>27062.0</y></points><points><x>26087.0</x><y>27062.0</y></points><points><x>26087.0</x><y>27204.0</y></points></segmentation></object><object><name>LSIL</name><difficult>0</difficult><truncated>0</truncated><info>[{"confidence": "0.504421"}, {"action": "CREATE", "cat": "LSIL", "time": "2020-07-23 14:56;03", "who": "admin", "typeOfanno": "PersonManul"}]</info><confidence>0.504421</confidence><bndbox><xmin>20442.0</xmin><ymin>13503.0</ymin><xmax>20608.0</xmax><ymax>13707.0</ymax></bndbox><segmentation><points><x>20442.0</x><y>13707.0</y></points><points><x>20442.0</x><y>13503.0</y></points><points><x>20608.0</x><y>13503.0</y></points><points><x>20608.0</x><y>13707.0</y></points></segmentation></object><object><name>LSIL</name><difficult>0</difficult><truncated>0</truncated><info>[{"confidence": "0.498694"}, {"action": "CREATE", "cat": "LSIL", "time": "2020-07-23 14:56;03", "who": "admin", "typeOfanno": "PersonManul"}]</info><confidence>0.498694</confidence><bndbox><xmin>20067.0</xmin><ymin>33326.0</ymin><xmax>20221.0</xmax><ymax>33495.0</ymax></bndbox><segmentation><points><x>20067.0</x><y>33495.0</y></points><points><x>20067.0</x><y>33326.0</y></points><points><x>20221.0</x><y>33326.0</y></points><points><x>20221.0</x><y>33495.0</y></points></segmentation></object><object><name>NILM</name><difficult>0</difficult><truncated>0</truncated><info>[{"confidence": "0.479506"}, {"action": "CREATE", "cat": "NILM", "time": "2020-07-23 14:56;03", "who": "admin", "typeOfanno": "PersonManul"}]</info><confidence>0.479506</confidence><bndbox><xmin>30190.0</xmin><ymin>5830.0</ymin><xmax>30338.0</xmax><ymax>5968.0</ymax></bndbox><segmentation><points><x>30190.0</x><y>5968.0</y></points><points><x>30190.0</x><y>5830.0</y></points><points><x>30338.0</x><y>5830.0</y></points><points><x>30338.0</x><y>5968.0</y></points></segmentation></object><object><name>LSIL</name><difficult>0</difficult><truncated>0</truncated><info>[{"confidence": "0.477098"}, {"action": "CREATE", "cat": "LSIL", "time": "2020-07-23 14:56;03", "who": "admin", "typeOfanno": "PersonManul"}]</info><confidence>0.477098</confidence><bndbox><xmin>27581.0</xmin><ymin>18803.0</ymin><xmax>27728.0</xmax><ymax>19000.0</ymax></bndbox><segmentation><points><x>27581.0</x><y>19000.0</y></points><points><x>27581.0</x><y>18803.0</y></points><points><x>27728.0</x><y>18803.0</y></points><points><x>27728.0</x><y>19000.0</y></points></segmentation></object><object><name>NILM</name><difficult>0</difficult><truncated>0</truncated><info>[{"confidence": "0.472475"}, {"action": "CREATE", "cat": "NILM", "time": "2020-07-23 14:56;03", "who": "admin", "typeOfanno": "PersonManul"}]</info><confidence>0.472475</confidence><bndbox><xmin>31792.0</xmin><ymin>34283.0</ymin><xmax>31907.0</xmax><ymax>34412.0</ymax></bndbox><segmentation><points><x>31792.0</x><y>34412.0</y></points><points><x>31792.0</x><y>34283.0</y></points><points><x>31907.0</x><y>34283.0</y></points><points><x>31907.0</x><y>34412.0</y></points></segmentation></object><object><name>NILM</name><difficult>0</difficult><truncated>0</truncated><info>[{"confidence": "0.466346"}, {"action": "CREATE", "cat": "NILM", "time": "2020-07-23 14:56;03", "who": "admin", "typeOfanno": "PersonManul"}]</info><confidence>0.466346</confidence><bndbox><xmin>8837.0</xmin><ymin>10581.0</ymin><xmax>8959.0</xmax><ymax>10685.0</ymax></bndbox><segmentation><points><x>8837.0</x><y>10685.0</y></points><points><x>8837.0</x><y>10581.0</y></points><points><x>8959.0</x><y>10581.0</y></points><points><x>8959.0</x><y>10685.0</y></points></segmentation></object><object><name>NILM</name><difficult>0</difficult><truncated>0</truncated><info>[{"confidence": "0.460598"}, {"action": "CREATE", "cat": "NILM", "time": "2020-07-23 14:56;03", "who": "admin", "typeOfanno": "PersonManul"}]</info><confidence>0.460598</confidence><bndbox><xmin>14687.0</xmin><ymin>4839.0</ymin><xmax>14790.0</xmax><ymax>4953.0</ymax></bndbox><segmentation><points><x>14687.0</x><y>4953.0</y></points><points><x>14687.0</x><y>4839.0</y></points><points><x>14790.0</x><y>4839.0</y></points><points><x>14790.0</x><y>4953.0</y></points></segmentation></object><object><name>LSIL</name><difficult>0</difficult><truncated>0</truncated><info>[{"confidence": "0.438646"}, {"action": "CREATE", "cat": "LSIL", "time": "2020-07-23 14:56;03", "who": "admin", "typeOfanno": "PersonManul"}]</info><confidence>0.438646</confidence><bndbox><xmin>27429.0</xmin><ymin>28205.0</ymin><xmax>27603.0</xmax><ymax>28400.0</ymax></bndbox><segmentation><points><x>27429.0</x><y>28400.0</y></points><points><x>27429.0</x><y>28205.0</y></points><points><x>27603.0</x><y>28205.0</y></points><points><x>27603.0</x><y>28400.0</y></points></segmentation></object><object><name>NILM</name><difficult>0</difficult><truncated>0</truncated><info>[{"confidence": "0.414354"}, {"action": "CREATE", "cat": "NILM", "time": "2020-07-23 14:56;04", "who": "admin", "typeOfanno": "PersonManul"}]</info><confidence>0.414354</confidence><bndbox><xmin>11960.0</xmin><ymin>9594.0</ymin><xmax>12007.0</xmax><ymax>9749.0</ymax></bndbox><segmentation><points><x>11960.0</x><y>9749.0</y></points><points><x>11960.0</x><y>9594.0</y></points><points><x>12007.0</x><y>9594.0</y></points><points><x>12007.0</x><y>9749.0</y></points></segmentation></object><object><name>NILM</name><difficult>0</difficult><truncated>0</truncated><info>[{"confidence": "0.404003"}, {"action": "CREATE", "cat": "NILM", "time": "2020-07-23 14:56;04", "who": "admin", "typeOfanno": "PersonManul"}]</info><confidence>0.404003</confidence><bndbox><xmin>24228.0</xmin><ymin>15036.0</ymin><xmax>24358.0</xmax><ymax>15235.0</ymax></bndbox><segmentation><points><x>24228.0</x><y>15235.0</y></points><points><x>24228.0</x><y>15036.0</y></points><points><x>24358.0</x><y>15036.0</y></points><points><x>24358.0</x><y>15235.0</y></points></segmentation></object><object><name>NILM</name><difficult>0</difficult><truncated>0</truncated><info>[{"confidence": "0.395357"}, {"action": "CREATE", "cat": "NILM", "time": "2020-07-23 14:56;04", "who": "admin", "typeOfanno": "PersonManul"}]</info><confidence>0.395357</confidence><bndbox><xmin>10824.0</xmin><ymin>14007.0</ymin><xmax>10949.0</xmax><ymax>14114.0</ymax></bndbox><segmentation><points><x>10824.0</x><y>14114.0</y></points><points><x>10824.0</x><y>14007.0</y></points><points><x>10949.0</x><y>14007.0</y></points><points><x>10949.0</x><y>14114.0</y></points></segmentation></object><object><name>NILM</name><difficult>0</difficult><truncated>0</truncated><info>[{"confidence": "0.369815"}, {"action": "CREATE", "cat": "NILM", "time": "2020-07-23 14:56;04", "who": "admin", "typeOfanno": "PersonManul"}]</info><confidence>0.369815</confidence><bndbox><xmin>14923.0</xmin><ymin>27139.0</ymin><xmax>15003.0</xmax><ymax>27214.0</ymax></bndbox><segmentation><points><x>14923.0</x><y>27214.0</y></points><points><x>14923.0</x><y>27139.0</y></points><points><x>15003.0</x><y>27139.0</y></points><points><x>15003.0</x><y>27214.0</y></points></segmentation></object><object><name>NILM</name><difficult>0</difficult><truncated>0</truncated><info>[{"confidence": "0.353648"}, {"action": "CREATE", "cat": "NILM", "time": "2020-07-23 14:56;04", "who": "admin", "typeOfanno": "PersonManul"}]</info><confidence>0.353648</confidence><bndbox><xmin>34323.0</xmin><ymin>17564.0</ymin><xmax>34413.0</xmax><ymax>17696.0</ymax></bndbox><segmentation><points><x>34323.0</x><y>17696.0</y></points><points><x>34323.0</x><y>17564.0</y></points><points><x>34413.0</x><y>17564.0</y></points><points><x>34413.0</x><y>17696.0</y></points></segmentation></object><object><name>NILM</name><difficult>0</difficult><truncated>0</truncated><info>[{"confidence": "0.386055"}, {"action": "CREATE", "cat": "NILM", "time": "2020-07-23 14:56;04", "who": "admin", "typeOfanno": "PersonManul"}]</info><confidence>0.386055</confidence><bndbox><xmin>17187.0</xmin><ymin>33826.0</ymin><xmax>17305.0</xmax><ymax>33960.0</ymax></bndbox><segmentation><points><x>17187.0</x><y>33960.0</y></points><points><x>17187.0</x><y>33826.0</y></points><points><x>17305.0</x><y>33826.0</y></points><points><x>17305.0</x><y>33960.0</y></points></segmentation></object><object><name>NILM</name><difficult>0</difficult><truncated>0</truncated><info>[{"confidence": "0.327051"}, {"action": "CREATE", "cat": "NILM", "time": "2020-07-23 14:56;04", "who": "admin", "typeOfanno": "PersonManul"}]</info><confidence>0.327051</confidence><bndbox><xmin>17374.0</xmin><ymin>19203.0</ymin><xmax>17479.0</xmax><ymax>19337.0</ymax></bndbox><segmentation><points><x>17374.0</x><y>19337.0</y></points><points><x>17374.0</x><y>19203.0</y></points><points><x>17479.0</x><y>19203.0</y></points><points><x>17479.0</x><y>19337.0</y></points></segmentation></object><object><name>NILM</name><difficult>0</difficult><truncated>0</truncated><info>[{"confidence": "0.432183"}, {"action": "CREATE", "cat": "NILM", "time": "2020-07-23 14:56;04", "who": "admin", "typeOfanno": "PersonManul"}]</info><confidence>0.432183</confidence><bndbox><xmin>7646.0</xmin><ymin>29240.0</ymin><xmax>7821.0</xmax><ymax>29348.0</ymax></bndbox><segmentation><points><x>7646.0</x><y>29348.0</y></points><points><x>7646.0</x><y>29240.0</y></points><points><x>7821.0</x><y>29240.0</y></points><points><x>7821.0</x><y>29348.0</y></points></segmentation></object><object><name>BOX_SCREEN</name><difficult>0</difficult><truncated>0</truncated><info>[{"confidence": "0"}, {"action": "CREATE", "cat": "BOX_SCREEN", "time": "2020-07-23 14:56;04", "who": "admin", "typeOfanno": "PersonManul"}]</info><confidence>0</confidence><bndbox><xmin>35337.0</xmin><ymin>22873.5</ymin><xmax>37385.0</xmax><ymax>24921.5</ymax></bndbox><segmentation><points><x>35337.0</x><y>24921.5</y></points><points><x>35337.0</x><y>22873.5</y></points><points><x>37385.0</x><y>22873.5</y></points><points><x>37385.0</x><y>24921.5</y></points></segmentation></object><object><name>BOX_SCREEN</name><difficult>0</difficult><truncated>0</truncated><info>[{"confidence": "0"}, {"action": "CREATE", "cat": "BOX_SCREEN", "time": "2020-07-23 14:56;04", "who": "admin", "typeOfanno": "PersonManul"}]</info><confidence>0</confidence><bndbox><xmin>3907.5</xmin><ymin>20373.5</ymin><xmax>5955.5</xmax><ymax>22421.5</ymax></bndbox><segmentation><points><x>3907.5</x><y>22421.5</y></points><points><x>3907.5</x><y>20373.5</y></points><points><x>5955.5</x><y>20373.5</y></points><points><x>5955.5</x><y>22421.5</y></points></segmentation></object><object><name>BOX_SCREEN</name><difficult>0</difficult><truncated>0</truncated><info>[{"confidence": "0"}, {"action": "CREATE", "cat": "BOX_SCREEN", "time": "2020-07-23 14:56;04", "who": "admin", "typeOfanno": "PersonManul"}]</info><confidence>0</confidence><bndbox><xmin>18941.5</xmin><ymin>21077.5</ymin><xmax>20989.5</xmax><ymax>23125.5</ymax></bndbox><segmentation><points><x>18941.5</x><y>23125.5</y></points><points><x>18941.5</x><y>21077.5</y></points><points><x>20989.5</x><y>21077.5</y></points><points><x>20989.5</x><y>23125.5</y></points></segmentation></object><object><name>LSIL</name><difficult>0</difficult><truncated>0</truncated><info>[{"confidence": 1}, {"action": "CREATE", "cat": "LSIL", "time": "2020-07-29 12:38;23", "who": "chenrui", "typeOfanno": "PersonManul"}]</info><confidence>1.0</confidence><bndbox><xmin>25441.237610467586</xmin><ymin>5721.886151908649</ymin><xmax>25587.613941154857</xmax><ymax>5836.024752475248</ymax></bndbox><segmentation><points><x>25441.237610467586</x><y>5836.024752475248</y></points><points><x>25441.237610467586</x><y>5721.886151908649</y></points><points><x>25587.613941154857</x><y>5721.886151908649</y></points><points><x>25587.613941154857</x><y>5836.024752475248</y></points></segmentation></object><object><name>LSIL</name><difficult>0</difficult><truncated>0</truncated><info>[{"confidence": 1}, {"action": "CREATE", "cat": "LSIL", "time": "2020-07-29 12:38;23", "who": "chenrui", "typeOfanno": "PersonManul"}]</info><confidence>1.0</confidence><bndbox><xmin>27526.81681838838</xmin><ymin>24029.618831823373</ymin><xmax>27748.12376237623</xmax><ymax>24162.925755869048</ymax></bndbox><segmentation><points><x>27526.81681838838</x><y>24162.925755869048</y></points><points><x>27526.81681838838</x><y>24029.618831823373</y></points><points><x>27748.12376237623</x><y>24029.618831823373</y></points><points><x>27748.12376237623</x><y>24162.925755869048</y></points></segmentation></object><object><name>ASC_US</name><difficult>0</difficult><truncated>0</truncated><info>[{"confidence": 1}, {"action": "CREATE", "cat": "ASC_US", "time": "2020-07-29 12:38;23", "who": "chenrui", "typeOfanno": "PersonManul"}]</info><confidence>1.0</confidence><bndbox><xmin>27552.955432249764</xmin><ymin>23895.4406007068</ymin><xmax>27725.470376798417</xmax><ymax>24049.658429136372</ymax></bndbox><segmentation><points><x>27552.955432249764</x><y>24049.658429136372</y></points><points><x>27552.955432249764</x><y>23895.4406007068</y></points><points><x>27725.470376798417</x><y>23895.4406007068</y></points><points><x>27725.470376798417</x><y>24049.658429136372</y></points></segmentation></object><object><name>LSIL</name><difficult>0</difficult><truncated>0</truncated><info>[{"confidence": 1}, {"action": "CREATE", "cat": "LSIL", "time": "2020-07-29 12:38;23", "who": "chenrui", "typeOfanno": "PersonManul"}]</info><confidence>1.0</confidence><bndbox><xmin>9313.891075814125</xmin><ymin>8101.2772476649525</ymin><xmax>9623.198072981128</xmax><ymax>8270.30693069307</ymax></bndbox><segmentation><points><x>9313.891075814125</x><y>8270.30693069307</y></points><points><x>9313.891075814125</x><y>8101.2772476649525</y></points><points><x>9623.198072981128</x><y>8101.2772476649525</y></points><points><x>9623.198072981128</x><y>8270.30693069307</y></points></segmentation></object></annotation>
