# Supplementary material for: Artificial intelligence enables precision diagnosis of cervical cytology grades and cervical cancer
Source: Nat Commun. 2024 May 22;15:4369. doi: 10.1038/s41467-024-48705-3 (PMC11111770; doi:10.1038/s41467-024-48705-3)
Supplement: Supplementary file 4 — Source Data [file 41467_2024_48705_MOESM4_ESM.zip › Source Data/Table S1.Average precision in the patch-level detection and classification./ground_truth_126/L201912222_A.TMAP.xml]

<?xml version="1.0"?><annotation><folder>med</folder><filename>/datasets/Review/label-check/tmap684/L201912222_A.TMAP</filename><size><width>63232</width><height>61440</height></size><mpp>0.25294119041063823</mpp><object><name>MET</name><difficult>0</difficult><truncated>0</truncated><info>[{"confidence": "0.596157"}, {"action": "CREATE", "cat": "MET", "time": "2020-07-23 14:56;08", "who": "admin", "typeOfanno": "PersonManul"}]</info><confidence>0.596157</confidence><bndbox><xmin>42247.0</xmin><ymin>23838.0</ymin><xmax>42466.0</xmax><ymax>24112.0</ymax></bndbox><segmentation><points><x>42247.0</x><y>24112.0</y></points><points><x>42247.0</x><y>23838.0</y></points><points><x>42466.0</x><y>23838.0</y></points><points><x>42466.0</x><y>24112.0</y></points></segmentation></object><object><name>MET</name><difficult>0</difficult><truncated>0</truncated><info>[{"confidence": "0.622966"}, {"action": "CREATE", "cat": "MET", "time": "2020-07-23 14:56;08", "who": "admin", "typeOfanno": "PersonManul"}]</info><confidence>0.622966</confidence><bndbox><xmin>36193.0</xmin><ymin>42634.0</ymin><xmax>36561.0</xmax><ymax>42859.0</ymax></bndbox><segmentation><points><x>36193.0</x><y>42859.0</y></points><points><x>36193.0</x><y>42634.0</y></points><points><x>36561.0</x><y>42634.0</y></points><points><x>36561.0</x><y>42859.0</y></points></segmentation></object><object><name>MET</name><difficult>0</difficult><truncated>0</truncated><info>[{"confidence": "0.635132"}, {"action": "CREATE", "cat": "MET", "time": "2020-07-23 14:56;08", "who": "admin", "typeOfanno": "PersonManul"}]</info><confidence>0.635132</confidence><bndbox><xmin>40467.0</xmin><ymin>20830.0</ymin><xmax>40605.0</xmax><ymax>20952.0</ymax></bndbox><segmentation><points><x>40467.0</x><y>20952.0</y></points><points><x>40467.0</x><y>20830.0</y></points><points><x>40605.0</x><y>20830.0</y></points><points><x>40605.0</x><y>20952.0</y></points></segmentation></object><object><name>NILM</name><difficult>0</difficult><truncated>0</truncated><info>[{"confidence": "0.643481"}, {"action": "CREATE", "cat": "NILM", "time": "2020-07-23 14:56;08", "who": "admin", "typeOfanno": "PersonManul"}]</info><confidence>0.643481</confidence><bndbox><xmin>26020.0</xmin><ymin>10386.0</ymin><xmax>26083.0</xmax><ymax>10451.0</ymax></bndbox><segmentation><points><x>26020.0</x><y>10451.0</y></points><points><x>26020.0</x><y>10386.0</y></points><points><x>26083.0</x><y>10386.0</y></points><points><x>26083.0</x><y>10451.0</y></points></segmentation></object><object><name>MET</name><difficult>0</difficult><truncated>0</truncated><info>[{"confidence": "0.644155"}, {"action": "CREATE", "cat": "MET", "time": "2020-07-23 14:56;08", "who": "admin", "typeOfanno": "PersonManul"}]</info><confidence>0.644155</confidence><bndbox><xmin>26346.0</xmin><ymin>16404.0</ymin><xmax>26954.0</xmax><ymax>16848.0</ymax></bndbox><segmentation><points><x>26346.0</x><y>16848.0</y></points><points><x>26346.0</x><y>16404.0</y></points><points><x>26954.0</x><y>16404.0</y></points><points><x>26954.0</x><y>16848.0</y></points></segmentation></object><object><name>MET</name><difficult>0</difficult><truncated>0</truncated><info>[{"confidence": "0.661612"}, {"action": "CREATE", "cat": "MET", "time": "2020-07-23 14:56;08", "who": "admin", "typeOfanno": "PersonManul"}]</info><confidence>0.661612</confidence><bndbox><xmin>41699.0</xmin><ymin>39286.0</ymin><xmax>42057.0</xmax><ymax>39577.0</ymax></bndbox><segmentation><points><x>41699.0</x><y>39577.0</y></points><points><x>41699.0</x><y>39286.0</y></points><points><x>42057.0</x><y>39286.0</y></points><points><x>42057.0</x><y>39577.0</y></points></segmentation></object><object><name>EC</name><difficult>0</difficult><truncated>0</truncated><info>[{"confidence": "0.671952"}, {"action": "CREATE", "cat": "EC", "time": "2020-07-23 14:56;08", "who": "admin", "typeOfanno": "PersonManul"}]</info><confidence>0.671952</confidence><bndbox><xmin>46785.0</xmin><ymin>10574.0</ymin><xmax>46839.0</xmax><ymax>10654.0</ymax></bndbox><segmentation><points><x>46785.0</x><y>10654.0</y></points><points><x>46785.0</x><y>10574.0</y></points><points><x>46839.0</x><y>10574.0</y></points><points><x>46839.0</x><y>10654.0</y></points></segmentation></object><object><name>MET</name><difficult>0</difficult><truncated>0</truncated><info>[{"confidence": "0.674751"}, {"action": "CREATE", "cat": "MET", "time": "2020-07-23 14:56;08", "who": "admin", "typeOfanno": "PersonManul"}]</info><confidence>0.674751</confidence><bndbox><xmin>22617.0</xmin><ymin>42901.0</ymin><xmax>22987.0</xmax><ymax>43195.0</ymax></bndbox><segmentation><points><x>22617.0</x><y>43195.0</y></points><points><x>22617.0</x><y>42901.0</y></points><points><x>22987.0</x><y>42901.0</y></points><points><x>22987.0</x><y>43195.0</y></points></segmentation></object><object><name>EC</name><difficult>0</difficult><truncated>0</truncated><info>[{"confidence": "0.744859"}, {"action": "CREATE", "cat": "EC", "time": "2020-07-23 14:56;08", "who": "admin", "typeOfanno": "PersonManul"}]</info><confidence>0.744859</confidence><bndbox><xmin>29754.0</xmin><ymin>28140.0</ymin><xmax>29892.0</xmax><ymax>28275.0</ymax></bndbox><segmentation><points><x>29754.0</x><y>28275.0</y></points><points><x>29754.0</x><y>28140.0</y></points><points><x>29892.0</x><y>28140.0</y></points><points><x>29892.0</x><y>28275.0</y></points></segmentation></object><object><name>MET</name><difficult>0</difficult><truncated>0</truncated><info>[{"confidence": "0.76793"}, {"action": "CREATE", "cat": "MET", "time": "2020-07-23 14:56;08", "who": "admin", "typeOfanno": "PersonManul"}]</info><confidence>0.76793</confidence><bndbox><xmin>21695.0</xmin><ymin>48573.0</ymin><xmax>22041.0</xmax><ymax>48809.0</ymax></bndbox><segmentation><points><x>21695.0</x><y>48809.0</y></points><points><x>21695.0</x><y>48573.0</y></points><points><x>22041.0</x><y>48573.0</y></points><points><x>22041.0</x><y>48809.0</y></points></segmentation></object><object><name>NILM</name><difficult>0</difficult><truncated>0</truncated><info>[{"confidence": "0.773336"}, {"action": "CREATE", "cat": "NILM", "time": "2020-07-23 14:56;08", "who": "admin", "typeOfanno": "PersonManul"}]</info><confidence>0.773336</confidence><bndbox><xmin>12940.0</xmin><ymin>34962.0</ymin><xmax>13049.0</xmax><ymax>35104.0</ymax></bndbox><segmentation><points><x>12940.0</x><y>35104.0</y></points><points><x>12940.0</x><y>34962.0</y></points><points><x>13049.0</x><y>34962.0</y></points><points><x>13049.0</x><y>35104.0</y></points></segmentation></object><object><name>NILM</name><difficult>0</difficult><truncated>0</truncated><info>[{"confidence": "0.797171"}, {"action": "CREATE", "cat": "NILM", "time": "2020-07-23 14:56;08", "who": "admin", "typeOfanno": "PersonManul"}]</info><confidence>0.797171</confidence><bndbox><xmin>29443.0</xmin><ymin>39321.0</ymin><xmax>29529.0</xmax><ymax>39420.0</ymax></bndbox><segmentation><points><x>29443.0</x><y>39420.0</y></points><points><x>29443.0</x><y>39321.0</y></points><points><x>29529.0</x><y>39321.0</y></points><points><x>29529.0</x><y>39420.0</y></points></segmentation></object><object><name>NILM</name><difficult>0</difficult><truncated>0</truncated><info>[{"confidence": "0.928257"}, {"action": "CREATE", "cat": "NILM", "time": "2020-07-23 14:56;08", "who": "admin", "typeOfanno": "PersonManul"}]</info><confidence>0.928257</confidence><bndbox><xmin>31607.0</xmin><ymin>21432.0</ymin><xmax>31669.0</xmax><ymax>21529.0</ymax></bndbox><segmentation><points><x>31607.0</x><y>21529.0</y></points><points><x>31607.0</x><y>21432.0</y></points><points><x>31669.0</x><y>21432.0</y></points><points><x>31669.0</x><y>21529.0</y></points></segmentation></object><object><name>NILM</name><difficult>0</difficult><truncated>0</truncated><info>[{"confidence": "0.618767"}, {"action": "CREATE", "cat": "NILM", "time": "2020-07-23 14:56;08", "who": "admin", "typeOfanno": "PersonManul"}]</info><confidence>0.618767</confidence><bndbox><xmin>34257.0</xmin><ymin>50569.0</ymin><xmax>34382.0</xmax><ymax>50711.0</ymax></bndbox><segmentation><points><x>34257.0</x><y>50711.0</y></points><points><x>34257.0</x><y>50569.0</y></points><points><x>34382.0</x><y>50569.0</y></points><points><x>34382.0</x><y>50711.0</y></points></segmentation></object><object><name>ASC_US</name><difficult>0</difficult><truncated>0</truncated><info>[{"confidence": "0.733435"}, {"action": "CREATE", "cat": "ASC_US", "time": "2020-07-23 14:56;08", "who": "admin", "typeOfanno": "PersonManul"}]</info><confidence>0.733435</confidence><bndbox><xmin>52545.91371984157</xmin><ymin>15609.927512403792</ymin><xmax>52758.26460433857</xmax><ymax>15759.359616309086</ymax></bndbox><segmentation><points><x>52545.91371984157</x><y>15759.359616309086</y></points><points><x>52545.91371984157</x><y>15609.927512403792</y></points><points><x>52758.26460433857</x><y>15609.927512403792</y></points><points><x>52758.26460433857</x><y>15759.359616309086</y></points></segmentation></object><object><name>NILM</name><difficult>0</difficult><truncated>0</truncated><info>[{"confidence": "0.763009"}, {"action": "CREATE", "cat": "NILM", "time": "2020-07-23 14:56;08", "who": "admin", "typeOfanno": "PersonManul"}]</info><confidence>0.763009</confidence><bndbox><xmin>29323.0</xmin><ymin>15875.0</ymin><xmax>29433.0</xmax><ymax>16015.0</ymax></bndbox><segmentation><points><x>29323.0</x><y>16015.0</y></points><points><x>29323.0</x><y>15875.0</y></points><points><x>29433.0</x><y>15875.0</y></points><points><x>29433.0</x><y>16015.0</y></points></segmentation></object><object><name>NILM</name><difficult>0</difficult><truncated>0</truncated><info>[{"confidence": "0.788048"}, {"action": "CREATE", "cat": "NILM", "time": "2020-07-23 14:56;08", "who": "admin", "typeOfanno": "PersonManul"}]</info><confidence>0.788048</confidence><bndbox><xmin>44719.0</xmin><ymin>21429.0</ymin><xmax>44882.0</xmax><ymax>21530.0</ymax></bndbox><segmentation><points><x>44719.0</x><y>21530.0</y></points><points><x>44719.0</x><y>21429.0</y></points><points><x>44882.0</x><y>21429.0</y></points><points><x>44882.0</x><y>21530.0</y></points></segmentation></object><object><name>NILM</name><difficult>0</difficult><truncated>0</truncated><info>[{"confidence": "0.796954"}, {"action": "CREATE", "cat": "NILM", "time": "2020-07-23 14:56;08", "who": "admin", "typeOfanno": "PersonManul"}]</info><confidence>0.796954</confidence><bndbox><xmin>8217.0</xmin><ymin>41241.0</ymin><xmax>8331.0</xmax><ymax>41355.0</ymax></bndbox><segmentation><points><x>8217.0</x><y>41355.0</y></points><points><x>8217.0</x><y>41241.0</y></points><points><x>8331.0</x><y>41241.0</y></points><points><x>8331.0</x><y>41355.0</y></points></segmentation></object><object><name>ASC_US</name><difficult>0</difficult><truncated>0</truncated><info>[{"confidence": "0.829599"}, {"action": "CREATE", "cat": "ASC_US", "time": "2020-07-23 14:56;08", "who": "admin", "typeOfanno": "PersonManul"}]</info><confidence>0.829599</confidence><bndbox><xmin>24849.0</xmin><ymin>52083.0</ymin><xmax>24988.0</xmax><ymax>52226.0</ymax></bndbox><segmentation><points><x>24849.0</x><y>52226.0</y></points><points><x>24849.0</x><y>52083.0</y></points><points><x>24988.0</x><y>52083.0</y></points><points><x>24988.0</x><y>52226.0</y></points></segmentation></object><object><name>NILM</name><difficult>0</difficult><truncated>0</truncated><info>[{"confidence": "0.848667"}, {"action": "CREATE", "cat": "NILM", "time": "2020-07-23 14:56;08", "who": "admin", "typeOfanno": "PersonManul"}]</info><confidence>0.848667</confidence><bndbox><xmin>39240.0</xmin><ymin>52266.0</ymin><xmax>39341.0</xmax><ymax>52335.0</ymax></bndbox><segmentation><points><x>39240.0</x><y>52335.0</y></points><points><x>39240.0</x><y>52266.0</y></points><points><x>39341.0</x><y>52266.0</y></points><points><x>39341.0</x><y>52335.0</y></points></segmentation></object><object><name>NILM</name><difficult>0</difficult><truncated>0</truncated><info>[{"confidence": "0.866063"}, {"action": "CREATE", "cat": "NILM", "time": "2020-07-23 14:56;08", "who": "admin", "typeOfanno": "PersonManul"}]</info><confidence>0.866063</confidence><bndbox><xmin>28148.0</xmin><ymin>6885.0</ymin><xmax>28269.0</xmax><ymax>6976.0</ymax></bndbox><segmentation><points><x>28148.0</x><y>6976.0</y></points><points><x>28148.0</x><y>6885.0</y></points><points><x>28269.0</x><y>6885.0</y></points><points><x>28269.0</x><y>6976.0</y></points></segmentation></object><object><name>ASC_US</name><difficult>0</difficult><truncated>0</truncated><info>[{"confidence": "0.878687"}, {"action": "CREATE", "cat": "ASC_US", "time": "2020-07-23 14:56;08", "who": "admin", "typeOfanno": "PersonManul"}]</info><confidence>0.878687</confidence><bndbox><xmin>19940.354938271586</xmin><ymin>14745.351851851834</ymin><xmax>20165.354938271586</xmax><ymax>15008.351851851834</ymax></bndbox><segmentation><points><x>19940.354938271586</x><y>15008.351851851834</y></points><points><x>19940.354938271586</x><y>14745.351851851834</y></points><points><x>20165.354938271586</x><y>14745.351851851834</y></points><points><x>20165.354938271586</x><y>15008.351851851834</y></points></segmentation></object><object><name>ASC_US</name><difficult>0</difficult><truncated>0</truncated><info>[{"confidence": "0.894731"}, {"action": "CREATE", "cat": "ASC_US", "time": "2020-07-23 14:56;08", "who": "admin", "typeOfanno": "PersonManul"}]</info><confidence>0.894731</confidence><bndbox><xmin>18538.0</xmin><ymin>45885.0</ymin><xmax>18681.0</xmax><ymax>46011.0</ymax></bndbox><segmentation><points><x>18538.0</x><y>46011.0</y></points><points><x>18538.0</x><y>45885.0</y></points><points><x>18681.0</x><y>45885.0</y></points><points><x>18681.0</x><y>46011.0</y></points></segmentation></object><object><name>LSIL</name><difficult>0</difficult><truncated>0</truncated><info>[{"confidence": "0.913589"}, {"action": "CREATE", "cat": "LSIL", "time": "2020-07-23 14:56;08", "who": "admin", "typeOfanno": "PersonManul"}]</info><confidence>0.913589</confidence><bndbox><xmin>31330.0</xmin><ymin>43348.0</ymin><xmax>31539.0</xmax><ymax>43564.0</ymax></bndbox><segmentation><points><x>31330.0</x><y>43564.0</y></points><points><x>31330.0</x><y>43348.0</y></points><points><x>31539.0</x><y>43348.0</y></points><points><x>31539.0</x><y>43564.0</y></points></segmentation></object><object><name>ASC_US</name><difficult>0</difficult><truncated>0</truncated><info>[{"confidence": "0.939804"}, {"action": "CREATE", "cat": "ASC_US", "time": "2020-07-23 14:56;08", "who": "admin", "typeOfanno": "PersonManul"}]</info><confidence>0.939804</confidence><bndbox><xmin>33900.0</xmin><ymin>5175.0</ymin><xmax>34085.0</xmax><ymax>5350.0</ymax></bndbox><segmentation><points><x>33900.0</x><y>5350.0</y></points><points><x>33900.0</x><y>5175.0</y></points><points><x>34085.0</x><y>5175.0</y></points><points><x>34085.0</x><y>5350.0</y></points></segmentation></object><object><name>MET</name><difficult>0</difficult><truncated>0</truncated><info>[{"confidence": "0.595847"}, {"action": "CREATE", "cat": "MET", "time": "2020-07-23 14:56;08", "who": "admin", "typeOfanno": "PersonManul"}]</info><confidence>0.595847</confidence><bndbox><xmin>18284.0</xmin><ymin>36462.0</ymin><xmax>18458.0</xmax><ymax>36589.0</ymax></bndbox><segmentation><points><x>18284.0</x><y>36589.0</y></points><points><x>18284.0</x><y>36462.0</y></points><points><x>18458.0</x><y>36462.0</y></points><points><x>18458.0</x><y>36589.0</y></points></segmentation></object><object><name>MET</name><difficult>0</difficult><truncated>0</truncated><info>[{"confidence": "0.725227"}, {"action": "CREATE", "cat": "MET", "time": "2020-07-23 14:56;08", "who": "admin", "typeOfanno": "PersonManul"}]</info><confidence>0.725227</confidence><bndbox><xmin>12793.0</xmin><ymin>38967.0</ymin><xmax>12904.0</xmax><ymax>39192.0</ymax></bndbox><segmentation><points><x>12793.0</x><y>39192.0</y></points><points><x>12793.0</x><y>38967.0</y></points><points><x>12904.0</x><y>38967.0</y></points><points><x>12904.0</x><y>39192.0</y></points></segmentation></object><object><name>NILM</name><difficult>0</difficult><truncated>0</truncated><info>[{"confidence": "0.965866"}, {"action": "CREATE", "cat": "NILM", "time": "2020-07-23 14:56;08", "who": "admin", "typeOfanno": "PersonManul"}]</info><confidence>0.965866</confidence><bndbox><xmin>25941.0</xmin><ymin>18092.0</ymin><xmax>26048.0</xmax><ymax>18231.0</ymax></bndbox><segmentation><points><x>25941.0</x><y>18231.0</y></points><points><x>25941.0</x><y>18092.0</y></points><points><x>26048.0</x><y>18092.0</y></points><points><x>26048.0</x><y>18231.0</y></points></segmentation></object><object><name>ASC_US</name><difficult>0</difficult><truncated>0</truncated><info>[{"confidence": "0.617021"}, {"action": "CREATE", "cat": "ASC_US", "time": "2020-07-23 14:56;08", "who": "admin", "typeOfanno": "PersonManul"}]</info><confidence>0.617021</confidence><bndbox><xmin>45098.0</xmin><ymin>33971.0</ymin><xmax>45224.0</xmax><ymax>34091.0</ymax></bndbox><segmentation><points><x>45098.0</x><y>34091.0</y></points><points><x>45098.0</x><y>33971.0</y></points><points><x>45224.0</x><y>33971.0</y></points><points><x>45224.0</x><y>34091.0</y></points></segmentation></object><object><name>ASC_US</name><difficult>0</difficult><truncated>0</truncated><info>[{"confidence": "0.731383"}, {"action": "CREATE", "cat": "ASC_US", "time": "2020-07-23 14:56;08", "who": "admin", "typeOfanno": "PersonManul"}]</info><confidence>0.731383</confidence><bndbox><xmin>14231.0</xmin><ymin>44329.0</ymin><xmax>14416.0</xmax><ymax>44526.0</ymax></bndbox><segmentation><points><x>14231.0</x><y>44526.0</y></points><points><x>14231.0</x><y>44329.0</y></points><points><x>14416.0</x><y>44329.0</y></points><points><x>14416.0</x><y>44526.0</y></points></segmentation></object><object><name>ASC_US</name><difficult>0</difficult><truncated>0</truncated><info>[{"confidence": "0.960532"}, {"action": "CREATE", "cat": "ASC_US", "time": "2020-07-23 14:56;08", "who": "admin", "typeOfanno": "PersonManul"}]</info><confidence>0.960532</confidence><bndbox><xmin>40428.0</xmin><ymin>4508.0</ymin><xmax>40593.0</xmax><ymax>4697.0</ymax></bndbox><segmentation><points><x>40428.0</x><y>4697.0</y></points><points><x>40428.0</x><y>4508.0</y></points><points><x>40593.0</x><y>4508.0</y></points><points><x>40593.0</x><y>4697.0</y></points></segmentation></object><object><name>NILM</name><difficult>0</difficult><truncated>0</truncated><info>[{"confidence": "0.641175"}, {"action": "CREATE", "cat": "NILM", "time": "2020-07-23 14:56;08", "who": "admin", "typeOfanno": "PersonManul"}]</info><confidence>0.641175</confidence><bndbox><xmin>40001.0</xmin><ymin>36006.0</ymin><xmax>40105.0</xmax><ymax>36115.0</ymax></bndbox><segmentation><points><x>40001.0</x><y>36115.0</y></points><points><x>40001.0</x><y>36006.0</y></points><points><x>40105.0</x><y>36006.0</y></points><points><x>40105.0</x><y>36115.0</y></points></segmentation></object><object><name>BOX_SCREEN</name><difficult>0</difficult><truncated>0</truncated><info>[{"confidence": "1.0"}, {"action": "CREATE", "cat": "BOX_SCREEN", "time": "2020-07-23 14:56;08", "who": "admin", "typeOfanno": "PersonManul"}]</info><confidence>1.0</confidence><bndbox><xmin>13299.500000000002</xmin><ymin>43513.5</ymin><xmax>15347.500000000002</xmax><ymax>45561.5</ymax></bndbox><segmentation><points><x>13299.500000000002</x><y>45561.5</y></points><points><x>13299.500000000002</x><y>43513.5</y></points><points><x>15347.500000000002</x><y>43513.5</y></points><points><x>15347.500000000002</x><y>45561.5</y></points></segmentation></object></annotation>
