# Supplementary material for: Artificial intelligence enables precision diagnosis of cervical cytology grades and cervical cancer
Source: Nat Commun. 2024 May 22;15:4369. doi: 10.1038/s41467-024-48705-3 (PMC11111770; doi:10.1038/s41467-024-48705-3)
Supplement: Supplementary file 4 — Source Data [file 41467_2024_48705_MOESM4_ESM.zip › Source Data/Table S1.Average precision in the patch-level detection and classification./ground_truth_126/V201900661_A.TMAP.xml]

<?xml version="1.0"?><annotation><folder>med</folder><filename>/datasets/Review/label-check/kfbtmap682/V201900661_A.TMAP</filename><size><width>59986</width><height>57427</height></size><mpp>0.25294119041063823</mpp><object><name>NILM</name><difficult>0</difficult><truncated>0</truncated><info>[{"confidence": "0.43644"}, {"action": "CREATE", "cat": "NILM", "time": "2020-07-23 14:54;25", "who": "admin", "typeOfanno": "PersonManul"}]</info><confidence>0.43644</confidence><bndbox><xmin>31283.0</xmin><ymin>39634.0</ymin><xmax>31426.0</xmax><ymax>39802.0</ymax></bndbox><segmentation><points><x>31283.0</x><y>39802.0</y></points><points><x>31283.0</x><y>39634.0</y></points><points><x>31426.0</x><y>39634.0</y></points><points><x>31426.0</x><y>39802.0</y></points></segmentation></object><object><name>NILM</name><difficult>0</difficult><truncated>0</truncated><info>[{"confidence": "0.445124"}, {"action": "CREATE", "cat": "NILM", "time": "2020-07-23 14:54;25", "who": "admin", "typeOfanno": "PersonManul"}]</info><confidence>0.445124</confidence><bndbox><xmin>21435.0</xmin><ymin>14842.0</ymin><xmax>21568.0</xmax><ymax>14960.0</ymax></bndbox><segmentation><points><x>21435.0</x><y>14960.0</y></points><points><x>21435.0</x><y>14842.0</y></points><points><x>21568.0</x><y>14842.0</y></points><points><x>21568.0</x><y>14960.0</y></points></segmentation></object><object><name>NILM</name><difficult>0</difficult><truncated>0</truncated><info>[{"confidence": "0.450405"}, {"action": "CREATE", "cat": "NILM", "time": "2020-07-23 14:54;25", "who": "admin", "typeOfanno": "PersonManul"}]</info><confidence>0.450405</confidence><bndbox><xmin>35489.0</xmin><ymin>30306.0</ymin><xmax>35854.0</xmax><ymax>30723.0</ymax></bndbox><segmentation><points><x>35489.0</x><y>30723.0</y></points><points><x>35489.0</x><y>30306.0</y></points><points><x>35854.0</x><y>30306.0</y></points><points><x>35854.0</x><y>30723.0</y></points></segmentation></object><object><name>NILM</name><difficult>0</difficult><truncated>0</truncated><info>[{"confidence": "0.451654"}, {"action": "CREATE", "cat": "NILM", "time": "2020-07-23 14:54;25", "who": "admin", "typeOfanno": "PersonManul"}]</info><confidence>0.451654</confidence><bndbox><xmin>52014.0</xmin><ymin>19374.0</ymin><xmax>52230.0</xmax><ymax>19485.0</ymax></bndbox><segmentation><points><x>52014.0</x><y>19485.0</y></points><points><x>52014.0</x><y>19374.0</y></points><points><x>52230.0</x><y>19374.0</y></points><points><x>52230.0</x><y>19485.0</y></points></segmentation></object><object><name>NILM</name><difficult>0</difficult><truncated>0</truncated><info>[{"confidence": "0.452193"}, {"action": "CREATE", "cat": "NILM", "time": "2020-07-23 14:54;25", "who": "admin", "typeOfanno": "PersonManul"}]</info><confidence>0.452193</confidence><bndbox><xmin>13648.0</xmin><ymin>38550.0</ymin><xmax>13917.0</xmax><ymax>38770.0</ymax></bndbox><segmentation><points><x>13648.0</x><y>38770.0</y></points><points><x>13648.0</x><y>38550.0</y></points><points><x>13917.0</x><y>38550.0</y></points><points><x>13917.0</x><y>38770.0</y></points></segmentation></object><object><name>NILM</name><difficult>0</difficult><truncated>0</truncated><info>[{"confidence": "0.485117"}, {"action": "CREATE", "cat": "NILM", "time": "2020-07-23 14:54;25", "who": "admin", "typeOfanno": "PersonManul"}]</info><confidence>0.485117</confidence><bndbox><xmin>45266.0</xmin><ymin>19727.0</ymin><xmax>45553.0</xmax><ymax>19914.0</ymax></bndbox><segmentation><points><x>45266.0</x><y>19914.0</y></points><points><x>45266.0</x><y>19727.0</y></points><points><x>45553.0</x><y>19727.0</y></points><points><x>45553.0</x><y>19914.0</y></points></segmentation></object><object><name>NILM</name><difficult>0</difficult><truncated>0</truncated><info>[{"confidence": "0.517026"}, {"action": "CREATE", "cat": "NILM", "time": "2020-07-23 14:54;25", "who": "admin", "typeOfanno": "PersonManul"}]</info><confidence>0.517026</confidence><bndbox><xmin>24737.0</xmin><ymin>47251.0</ymin><xmax>24873.0</xmax><ymax>47403.0</ymax></bndbox><segmentation><points><x>24737.0</x><y>47403.0</y></points><points><x>24737.0</x><y>47251.0</y></points><points><x>24873.0</x><y>47251.0</y></points><points><x>24873.0</x><y>47403.0</y></points></segmentation></object><object><name>ASC_US</name><difficult>0</difficult><truncated>0</truncated><info>[{"confidence": "0.568773"}, {"action": "CREATE", "cat": "ASC_US", "time": "2020-07-23 14:54;25", "who": "admin", "typeOfanno": "PersonManul"}]</info><confidence>0.568773</confidence><bndbox><xmin>14509.36499588656</xmin><ymin>34354.344836332966</ymin><xmax>14624.290384098393</xmax><ymax>34480.76276336598</ymax></bndbox><segmentation><points><x>14509.36499588656</x><y>34480.76276336598</y></points><points><x>14509.36499588656</x><y>34354.344836332966</y></points><points><x>14624.290384098393</x><y>34354.344836332966</y></points><points><x>14624.290384098393</x><y>34480.76276336598</y></points></segmentation></object><object><name>NILM</name><difficult>0</difficult><truncated>0</truncated><info>[{"confidence": "0.572251"}, {"action": "CREATE", "cat": "NILM", "time": "2020-07-23 14:54;25", "who": "admin", "typeOfanno": "PersonManul"}]</info><confidence>0.572251</confidence><bndbox><xmin>8096.0</xmin><ymin>35799.0</ymin><xmax>8301.0</xmax><ymax>35967.0</ymax></bndbox><segmentation><points><x>8096.0</x><y>35967.0</y></points><points><x>8096.0</x><y>35799.0</y></points><points><x>8301.0</x><y>35799.0</y></points><points><x>8301.0</x><y>35967.0</y></points></segmentation></object><object><name>NILM</name><difficult>0</difficult><truncated>0</truncated><info>[{"confidence": "0.617818"}, {"action": "CREATE", "cat": "NILM", "time": "2020-07-23 14:54;25", "who": "admin", "typeOfanno": "PersonManul"}]</info><confidence>0.617818</confidence><bndbox><xmin>28609.0</xmin><ymin>36202.0</ymin><xmax>28791.0</xmax><ymax>36404.0</ymax></bndbox><segmentation><points><x>28609.0</x><y>36404.0</y></points><points><x>28609.0</x><y>36202.0</y></points><points><x>28791.0</x><y>36202.0</y></points><points><x>28791.0</x><y>36404.0</y></points></segmentation></object><object><name>NILM</name><difficult>0</difficult><truncated>0</truncated><info>[{"confidence": "0.665033"}, {"action": "CREATE", "cat": "NILM", "time": "2020-07-23 14:54;25", "who": "admin", "typeOfanno": "PersonManul"}]</info><confidence>0.665033</confidence><bndbox><xmin>23411.0</xmin><ymin>21157.0</ymin><xmax>23731.0</xmax><ymax>21588.0</ymax></bndbox><segmentation><points><x>23411.0</x><y>21588.0</y></points><points><x>23411.0</x><y>21157.0</y></points><points><x>23731.0</x><y>21157.0</y></points><points><x>23731.0</x><y>21588.0</y></points></segmentation></object><object><name>NILM</name><difficult>0</difficult><truncated>0</truncated><info>[{"confidence": "0.683894"}, {"action": "CREATE", "cat": "NILM", "time": "2020-07-23 14:54;25", "who": "admin", "typeOfanno": "PersonManul"}]</info><confidence>0.683894</confidence><bndbox><xmin>37027.0</xmin><ymin>24282.0</ymin><xmax>37175.0</xmax><ymax>24515.0</ymax></bndbox><segmentation><points><x>37027.0</x><y>24515.0</y></points><points><x>37027.0</x><y>24282.0</y></points><points><x>37175.0</x><y>24282.0</y></points><points><x>37175.0</x><y>24515.0</y></points></segmentation></object><object><name>NILM</name><difficult>0</difficult><truncated>0</truncated><info>[{"confidence": "0.684166"}, {"action": "CREATE", "cat": "NILM", "time": "2020-07-23 14:54;25", "who": "admin", "typeOfanno": "PersonManul"}]</info><confidence>0.684166</confidence><bndbox><xmin>18433.0</xmin><ymin>10254.0</ymin><xmax>18639.0</xmax><ymax>10479.0</ymax></bndbox><segmentation><points><x>18433.0</x><y>10479.0</y></points><points><x>18433.0</x><y>10254.0</y></points><points><x>18639.0</x><y>10254.0</y></points><points><x>18639.0</x><y>10479.0</y></points></segmentation></object><object><name>NILM</name><difficult>0</difficult><truncated>0</truncated><info>[{"confidence": "0.720535"}, {"action": "CREATE", "cat": "NILM", "time": "2020-07-23 14:54;25", "who": "admin", "typeOfanno": "PersonManul"}]</info><confidence>0.720535</confidence><bndbox><xmin>44976.0</xmin><ymin>30438.0</ymin><xmax>45203.0</xmax><ymax>30696.0</ymax></bndbox><segmentation><points><x>44976.0</x><y>30696.0</y></points><points><x>44976.0</x><y>30438.0</y></points><points><x>45203.0</x><y>30438.0</y></points><points><x>45203.0</x><y>30696.0</y></points></segmentation></object><object><name>NILM</name><difficult>0</difficult><truncated>0</truncated><info>[{"confidence": "0.746787"}, {"action": "CREATE", "cat": "NILM", "time": "2020-07-23 14:54;25", "who": "admin", "typeOfanno": "PersonManul"}]</info><confidence>0.746787</confidence><bndbox><xmin>28263.0</xmin><ymin>5349.0</ymin><xmax>28365.0</xmax><ymax>5504.0</ymax></bndbox><segmentation><points><x>28263.0</x><y>5504.0</y></points><points><x>28263.0</x><y>5349.0</y></points><points><x>28365.0</x><y>5349.0</y></points><points><x>28365.0</x><y>5504.0</y></points></segmentation></object><object><name>NILM</name><difficult>0</difficult><truncated>0</truncated><info>[{"confidence": "0.754838"}, {"action": "CREATE", "cat": "NILM", "time": "2020-07-23 14:54;25", "who": "admin", "typeOfanno": "PersonManul"}]</info><confidence>0.754838</confidence><bndbox><xmin>32557.0</xmin><ymin>7752.0</ymin><xmax>32831.0</xmax><ymax>7944.0</ymax></bndbox><segmentation><points><x>32557.0</x><y>7944.0</y></points><points><x>32557.0</x><y>7752.0</y></points><points><x>32831.0</x><y>7752.0</y></points><points><x>32831.0</x><y>7944.0</y></points></segmentation></object><object><name>NILM</name><difficult>0</difficult><truncated>0</truncated><info>[{"confidence": "0.765202"}, {"action": "CREATE", "cat": "NILM", "time": "2020-07-23 14:54;25", "who": "admin", "typeOfanno": "PersonManul"}]</info><confidence>0.765202</confidence><bndbox><xmin>39390.0</xmin><ymin>29329.0</ymin><xmax>39586.0</xmax><ymax>29511.0</ymax></bndbox><segmentation><points><x>39390.0</x><y>29511.0</y></points><points><x>39390.0</x><y>29329.0</y></points><points><x>39586.0</x><y>29329.0</y></points><points><x>39586.0</x><y>29511.0</y></points></segmentation></object><object><name>NILM</name><difficult>0</difficult><truncated>0</truncated><info>[{"confidence": "0.784559"}, {"action": "CREATE", "cat": "NILM", "time": "2020-07-23 14:54;25", "who": "admin", "typeOfanno": "PersonManul"}]</info><confidence>0.784559</confidence><bndbox><xmin>29266.0</xmin><ymin>20552.0</ymin><xmax>29556.0</xmax><ymax>20795.0</ymax></bndbox><segmentation><points><x>29266.0</x><y>20795.0</y></points><points><x>29266.0</x><y>20552.0</y></points><points><x>29556.0</x><y>20552.0</y></points><points><x>29556.0</x><y>20795.0</y></points></segmentation></object><object><name>NILM</name><difficult>0</difficult><truncated>0</truncated><info>[{"confidence": "0.821576"}, {"action": "CREATE", "cat": "NILM", "time": "2020-07-23 14:54;25", "who": "admin", "typeOfanno": "PersonManul"}]</info><confidence>0.821576</confidence><bndbox><xmin>24734.0</xmin><ymin>14238.0</ymin><xmax>24993.0</xmax><ymax>14481.0</ymax></bndbox><segmentation><points><x>24734.0</x><y>14481.0</y></points><points><x>24734.0</x><y>14238.0</y></points><points><x>24993.0</x><y>14238.0</y></points><points><x>24993.0</x><y>14481.0</y></points></segmentation></object><object><name>NILM</name><difficult>0</difficult><truncated>0</truncated><info>[{"confidence": "0.870958"}, {"action": "CREATE", "cat": "NILM", "time": "2020-07-23 14:54;25", "who": "admin", "typeOfanno": "PersonManul"}]</info><confidence>0.870958</confidence><bndbox><xmin>46075.0</xmin><ymin>32886.0</ymin><xmax>46226.0</xmax><ymax>33123.0</ymax></bndbox><segmentation><points><x>46075.0</x><y>33123.0</y></points><points><x>46075.0</x><y>32886.0</y></points><points><x>46226.0</x><y>32886.0</y></points><points><x>46226.0</x><y>33123.0</y></points></segmentation></object><object><name>NILM</name><difficult>0</difficult><truncated>0</truncated><info>[{"confidence": "0.887883"}, {"action": "CREATE", "cat": "NILM", "time": "2020-07-23 14:54;25", "who": "admin", "typeOfanno": "PersonManul"}]</info><confidence>0.887883</confidence><bndbox><xmin>30172.0</xmin><ymin>20583.0</ymin><xmax>30456.0</xmax><ymax>20826.0</ymax></bndbox><segmentation><points><x>30172.0</x><y>20826.0</y></points><points><x>30172.0</x><y>20583.0</y></points><points><x>30456.0</x><y>20583.0</y></points><points><x>30456.0</x><y>20826.0</y></points></segmentation></object><object><name>NILM</name><difficult>0</difficult><truncated>0</truncated><info>[{"confidence": "0.904917"}, {"action": "CREATE", "cat": "NILM", "time": "2020-07-23 14:54;25", "who": "admin", "typeOfanno": "PersonManul"}]</info><confidence>0.904917</confidence><bndbox><xmin>46975.07678018576</xmin><ymin>37728.846439628476</ymin><xmax>47181.07678018576</xmax><ymax>37872.846439628476</ymax></bndbox><segmentation><points><x>46975.07678018576</x><y>37872.846439628476</y></points><points><x>46975.07678018576</x><y>37728.846439628476</y></points><points><x>47181.07678018576</x><y>37728.846439628476</y></points><points><x>47181.07678018576</x><y>37872.846439628476</y></points></segmentation></object><object><name>ASC_US</name><difficult>0</difficult><truncated>0</truncated><info>[{"confidence": "0.906211"}, {"action": "CREATE", "cat": "ASC_US", "time": "2020-07-23 14:54;25", "who": "admin", "typeOfanno": "PersonManul"}]</info><confidence>0.906211</confidence><bndbox><xmin>36453.813339805754</xmin><ymin>48933.54080929801</ymin><xmax>36656.60501986321</xmax><ymax>49172.871530807264</ymax></bndbox><segmentation><points><x>36453.813339805754</x><y>49172.871530807264</y></points><points><x>36453.813339805754</x><y>48933.54080929801</y></points><points><x>36656.60501986321</x><y>48933.54080929801</y></points><points><x>36656.60501986321</x><y>49172.871530807264</y></points></segmentation></object><object><name>ASC_US</name><difficult>0</difficult><truncated>0</truncated><info>[{"confidence": "0.941516"}, {"action": "CREATE", "cat": "ASC_US", "time": "2020-07-23 14:54;25", "who": "admin", "typeOfanno": "PersonManul"}]</info><confidence>0.941516</confidence><bndbox><xmin>34997.0</xmin><ymin>23013.0</ymin><xmax>35104.0</xmax><ymax>23095.0</ymax></bndbox><segmentation><points><x>34997.0</x><y>23095.0</y></points><points><x>34997.0</x><y>23013.0</y></points><points><x>35104.0</x><y>23013.0</y></points><points><x>35104.0</x><y>23095.0</y></points></segmentation></object><object><name>NILM</name><difficult>0</difficult><truncated>0</truncated><info>[{"confidence": "0.957324"}, {"action": "CREATE", "cat": "NILM", "time": "2020-07-23 14:54;25", "who": "admin", "typeOfanno": "PersonManul"}]</info><confidence>0.957324</confidence><bndbox><xmin>49274.0</xmin><ymin>35715.0</ymin><xmax>49548.0</xmax><ymax>35983.0</ymax></bndbox><segmentation><points><x>49274.0</x><y>35983.0</y></points><points><x>49274.0</x><y>35715.0</y></points><points><x>49548.0</x><y>35715.0</y></points><points><x>49548.0</x><y>35983.0</y></points></segmentation></object><object><name>NILM</name><difficult>0</difficult><truncated>0</truncated><info>[{"confidence": "0.449587"}, {"action": "CREATE", "cat": "NILM", "time": "2020-07-23 14:54;25", "who": "admin", "typeOfanno": "PersonManul"}]</info><confidence>0.449587</confidence><bndbox><xmin>31491.0</xmin><ymin>39050.0</ymin><xmax>31567.0</xmax><ymax>39110.0</ymax></bndbox><segmentation><points><x>31491.0</x><y>39110.0</y></points><points><x>31491.0</x><y>39050.0</y></points><points><x>31567.0</x><y>39050.0</y></points><points><x>31567.0</x><y>39110.0</y></points></segmentation></object><object><name>MET</name><difficult>0</difficult><truncated>0</truncated><info>[{"confidence": "0.484072"}, {"action": "CREATE", "cat": "MET", "time": "2020-07-23 14:54;25", "who": "admin", "typeOfanno": "PersonManul"}]</info><confidence>0.484072</confidence><bndbox><xmin>19834.0</xmin><ymin>38681.0</ymin><xmax>19937.0</xmax><ymax>38822.0</ymax></bndbox><segmentation><points><x>19834.0</x><y>38822.0</y></points><points><x>19834.0</x><y>38681.0</y></points><points><x>19937.0</x><y>38681.0</y></points><points><x>19937.0</x><y>38822.0</y></points></segmentation></object><object><name>EC</name><difficult>0</difficult><truncated>0</truncated><info>[{"confidence": "0.493474"}, {"action": "CREATE", "cat": "EC", "time": "2020-07-23 14:54;25", "who": "admin", "typeOfanno": "PersonManul"}]</info><confidence>0.493474</confidence><bndbox><xmin>15419.0</xmin><ymin>17121.0</ymin><xmax>15526.0</xmax><ymax>17224.0</ymax></bndbox><segmentation><points><x>15419.0</x><y>17224.0</y></points><points><x>15419.0</x><y>17121.0</y></points><points><x>15526.0</x><y>17121.0</y></points><points><x>15526.0</x><y>17224.0</y></points></segmentation></object><object><name>MET</name><difficult>0</difficult><truncated>0</truncated><info>[{"confidence": "0.503419"}, {"action": "CREATE", "cat": "MET", "time": "2020-07-23 14:54;25", "who": "admin", "typeOfanno": "PersonManul"}]</info><confidence>0.503419</confidence><bndbox><xmin>7495.0</xmin><ymin>30150.0</ymin><xmax>7586.0</xmax><ymax>30223.0</ymax></bndbox><segmentation><points><x>7495.0</x><y>30223.0</y></points><points><x>7495.0</x><y>30150.0</y></points><points><x>7586.0</x><y>30150.0</y></points><points><x>7586.0</x><y>30223.0</y></points></segmentation></object><object><name>MET</name><difficult>0</difficult><truncated>0</truncated><info>[{"confidence": "0.530381"}, {"action": "CREATE", "cat": "MET", "time": "2020-07-23 14:54;25", "who": "admin", "typeOfanno": "PersonManul"}]</info><confidence>0.530381</confidence><bndbox><xmin>27748.0</xmin><ymin>21979.0</ymin><xmax>27833.0</xmax><ymax>22058.0</ymax></bndbox><segmentation><points><x>27748.0</x><y>22058.0</y></points><points><x>27748.0</x><y>21979.0</y></points><points><x>27833.0</x><y>21979.0</y></points><points><x>27833.0</x><y>22058.0</y></points></segmentation></object><object><name>NILM</name><difficult>0</difficult><truncated>0</truncated><info>[{"confidence": "0.550415"}, {"action": "CREATE", "cat": "NILM", "time": "2020-07-23 14:54;25", "who": "admin", "typeOfanno": "PersonManul"}]</info><confidence>0.550415</confidence><bndbox><xmin>47514.0</xmin><ymin>37834.0</ymin><xmax>47604.0</xmax><ymax>37914.0</ymax></bndbox><segmentation><points><x>47514.0</x><y>37914.0</y></points><points><x>47514.0</x><y>37834.0</y></points><points><x>47604.0</x><y>37834.0</y></points><points><x>47604.0</x><y>37914.0</y></points></segmentation></object><object><name>MET</name><difficult>0</difficult><truncated>0</truncated><info>[{"confidence": "0.571989"}, {"action": "CREATE", "cat": "MET", "time": "2020-07-23 14:54;25", "who": "admin", "typeOfanno": "PersonManul"}]</info><confidence>0.571989</confidence><bndbox><xmin>20510.0</xmin><ymin>46625.0</ymin><xmax>20611.0</xmax><ymax>46823.0</ymax></bndbox><segmentation><points><x>20510.0</x><y>46823.0</y></points><points><x>20510.0</x><y>46625.0</y></points><points><x>20611.0</x><y>46625.0</y></points><points><x>20611.0</x><y>46823.0</y></points></segmentation></object><object><name>NILM</name><difficult>0</difficult><truncated>0</truncated><info>[{"confidence": "0.587445"}, {"action": "CREATE", "cat": "NILM", "time": "2020-07-23 14:54;25", "who": "admin", "typeOfanno": "PersonManul"}]</info><confidence>0.587445</confidence><bndbox><xmin>29795.0</xmin><ymin>31165.0</ymin><xmax>29884.0</xmax><ymax>31240.0</ymax></bndbox><segmentation><points><x>29795.0</x><y>31240.0</y></points><points><x>29795.0</x><y>31165.0</y></points><points><x>29884.0</x><y>31165.0</y></points><points><x>29884.0</x><y>31240.0</y></points></segmentation></object><object><name>MET</name><difficult>0</difficult><truncated>0</truncated><info>[{"confidence": "0.655511"}, {"action": "CREATE", "cat": "MET", "time": "2020-07-23 14:54;25", "who": "admin", "typeOfanno": "PersonManul"}]</info><confidence>0.655511</confidence><bndbox><xmin>41285.0</xmin><ymin>44316.0</ymin><xmax>41363.0</xmax><ymax>44423.0</ymax></bndbox><segmentation><points><x>41285.0</x><y>44423.0</y></points><points><x>41285.0</x><y>44316.0</y></points><points><x>41363.0</x><y>44316.0</y></points><points><x>41363.0</x><y>44423.0</y></points></segmentation></object><object><name>MET</name><difficult>0</difficult><truncated>0</truncated><info>[{"confidence": "0.730347"}, {"action": "CREATE", "cat": "MET", "time": "2020-07-23 14:54;25", "who": "admin", "typeOfanno": "PersonManul"}]</info><confidence>0.730347</confidence><bndbox><xmin>36503.0</xmin><ymin>47243.0</ymin><xmax>36847.0</xmax><ymax>47569.0</ymax></bndbox><segmentation><points><x>36503.0</x><y>47569.0</y></points><points><x>36503.0</x><y>47243.0</y></points><points><x>36847.0</x><y>47243.0</y></points><points><x>36847.0</x><y>47569.0</y></points></segmentation></object><object><name>NILM</name><difficult>0</difficult><truncated>0</truncated><info>[{"confidence": "0.746607"}, {"action": "CREATE", "cat": "NILM", "time": "2020-07-23 14:54;25", "who": "admin", "typeOfanno": "PersonManul"}]</info><confidence>0.746607</confidence><bndbox><xmin>10583.0</xmin><ymin>35542.0</ymin><xmax>10677.0</xmax><ymax>35631.0</ymax></bndbox><segmentation><points><x>10583.0</x><y>35631.0</y></points><points><x>10583.0</x><y>35542.0</y></points><points><x>10677.0</x><y>35542.0</y></points><points><x>10677.0</x><y>35631.0</y></points></segmentation></object><object><name>NILM</name><difficult>0</difficult><truncated>0</truncated><info>[{"confidence": "0.454845"}, {"action": "CREATE", "cat": "NILM", "time": "2020-07-23 14:54;25", "who": "admin", "typeOfanno": "PersonManul"}]</info><confidence>0.454845</confidence><bndbox><xmin>6163.0</xmin><ymin>29727.0</ymin><xmax>6467.0</xmax><ymax>29932.0</ymax></bndbox><segmentation><points><x>6163.0</x><y>29932.0</y></points><points><x>6163.0</x><y>29727.0</y></points><points><x>6467.0</x><y>29727.0</y></points><points><x>6467.0</x><y>29932.0</y></points></segmentation></object><object><name>NILM</name><difficult>0</difficult><truncated>0</truncated><info>[{"confidence": "0.457017"}, {"action": "CREATE", "cat": "NILM", "time": "2020-07-23 14:54;25", "who": "admin", "typeOfanno": "PersonManul"}]</info><confidence>0.457017</confidence><bndbox><xmin>43329.0</xmin><ymin>24696.0</ymin><xmax>43669.0</xmax><ymax>24924.0</ymax></bndbox><segmentation><points><x>43329.0</x><y>24924.0</y></points><points><x>43329.0</x><y>24696.0</y></points><points><x>43669.0</x><y>24696.0</y></points><points><x>43669.0</x><y>24924.0</y></points></segmentation></object><object><name>MET</name><difficult>0</difficult><truncated>0</truncated><info>[{"confidence": "0.580178"}, {"action": "CREATE", "cat": "MET", "time": "2020-07-23 14:54;25", "who": "admin", "typeOfanno": "PersonManul"}]</info><confidence>0.580178</confidence><bndbox><xmin>51505.0</xmin><ymin>19740.0</ymin><xmax>51635.0</xmax><ymax>19914.0</ymax></bndbox><segmentation><points><x>51505.0</x><y>19914.0</y></points><points><x>51505.0</x><y>19740.0</y></points><points><x>51635.0</x><y>19740.0</y></points><points><x>51635.0</x><y>19914.0</y></points></segmentation></object><object><name>NILM</name><difficult>0</difficult><truncated>0</truncated><info>[{"confidence": "0.68247"}, {"action": "CREATE", "cat": "NILM", "time": "2020-07-23 14:54;25", "who": "admin", "typeOfanno": "PersonManul"}]</info><confidence>0.68247</confidence><bndbox><xmin>46979.0</xmin><ymin>37721.0</ymin><xmax>47190.0</xmax><ymax>37863.0</ymax></bndbox><segmentation><points><x>46979.0</x><y>37863.0</y></points><points><x>46979.0</x><y>37721.0</y></points><points><x>47190.0</x><y>37721.0</y></points><points><x>47190.0</x><y>37863.0</y></points></segmentation></object><object><name>ASC_US</name><difficult>0</difficult><truncated>0</truncated><info>[{"confidence": "0.787579"}, {"action": "CREATE", "cat": "ASC_US", "time": "2020-07-23 14:54;25", "who": "admin", "typeOfanno": "PersonManul"}]</info><confidence>0.787579</confidence><bndbox><xmin>50653.46044097772</xmin><ymin>17663.39043166332</ymin><xmax>51259.56739950387</xmax><ymax>18083.60956833666</ymax></bndbox><segmentation><points><x>50653.46044097772</x><y>18083.60956833666</y></points><points><x>50653.46044097772</x><y>17663.39043166332</y></points><points><x>51259.56739950387</x><y>17663.39043166332</y></points><points><x>51259.56739950387</x><y>18083.60956833666</y></points></segmentation></object><object><name>NILM</name><difficult>0</difficult><truncated>0</truncated><info>[{"confidence": "0.892607"}, {"action": "CREATE", "cat": "NILM", "time": "2020-07-23 14:54;25", "who": "admin", "typeOfanno": "PersonManul"}]</info><confidence>0.892607</confidence><bndbox><xmin>42600.0</xmin><ymin>25711.0</ymin><xmax>42819.0</xmax><ymax>25950.0</ymax></bndbox><segmentation><points><x>42600.0</x><y>25950.0</y></points><points><x>42600.0</x><y>25711.0</y></points><points><x>42819.0</x><y>25711.0</y></points><points><x>42819.0</x><y>25950.0</y></points></segmentation></object><object><name>NILM</name><difficult>0</difficult><truncated>0</truncated><info>[{"confidence": "0.969603"}, {"action": "CREATE", "cat": "NILM", "time": "2020-07-23 14:54;25", "who": "admin", "typeOfanno": "PersonManul"}]</info><confidence>0.969603</confidence><bndbox><xmin>32742.0</xmin><ymin>6052.0</ymin><xmax>33015.0</xmax><ymax>6268.0</ymax></bndbox><segmentation><points><x>32742.0</x><y>6268.0</y></points><points><x>32742.0</x><y>6052.0</y></points><points><x>33015.0</x><y>6052.0</y></points><points><x>33015.0</x><y>6268.0</y></points></segmentation></object><object><name>MET</name><difficult>0</difficult><truncated>0</truncated><info>[{"confidence": "0.465961"}, {"action": "CREATE", "cat": "MET", "time": "2020-07-23 14:54;25", "who": "admin", "typeOfanno": "PersonManul"}]</info><confidence>0.465961</confidence><bndbox><xmin>20892.0</xmin><ymin>7383.0</ymin><xmax>21100.0</xmax><ymax>7671.0</ymax></bndbox><segmentation><points><x>20892.0</x><y>7671.0</y></points><points><x>20892.0</x><y>7383.0</y></points><points><x>21100.0</x><y>7383.0</y></points><points><x>21100.0</x><y>7671.0</y></points></segmentation></object><object><name>NILM</name><difficult>0</difficult><truncated>0</truncated><info>[{"confidence": "0.584899"}, {"action": "CREATE", "cat": "NILM", "time": "2020-07-23 14:54;25", "who": "admin", "typeOfanno": "PersonManul"}]</info><confidence>0.584899</confidence><bndbox><xmin>26598.0</xmin><ymin>28587.0</ymin><xmax>26735.0</xmax><ymax>28743.0</ymax></bndbox><segmentation><points><x>26598.0</x><y>28743.0</y></points><points><x>26598.0</x><y>28587.0</y></points><points><x>26735.0</x><y>28587.0</y></points><points><x>26735.0</x><y>28743.0</y></points></segmentation></object><object><name>MET</name><difficult>0</difficult><truncated>0</truncated><info>[{"confidence": "0.713199"}, {"action": "CREATE", "cat": "MET", "time": "2020-07-23 14:54;25", "who": "admin", "typeOfanno": "PersonManul"}]</info><confidence>0.713199</confidence><bndbox><xmin>41239.0</xmin><ymin>10341.0</ymin><xmax>41409.0</xmax><ymax>10464.0</ymax></bndbox><segmentation><points><x>41239.0</x><y>10464.0</y></points><points><x>41239.0</x><y>10341.0</y></points><points><x>41409.0</x><y>10341.0</y></points><points><x>41409.0</x><y>10464.0</y></points></segmentation></object><object><name>NILM</name><difficult>0</difficult><truncated>0</truncated><info>[{"confidence": "0.760882"}, {"action": "CREATE", "cat": "NILM", "time": "2020-07-23 14:54;25", "who": "admin", "typeOfanno": "PersonManul"}]</info><confidence>0.760882</confidence><bndbox><xmin>29733.0</xmin><ymin>30404.0</ymin><xmax>29988.0</xmax><ymax>30566.0</ymax></bndbox><segmentation><points><x>29733.0</x><y>30566.0</y></points><points><x>29733.0</x><y>30404.0</y></points><points><x>29988.0</x><y>30404.0</y></points><points><x>29988.0</x><y>30566.0</y></points></segmentation></object><object><name>MET</name><difficult>0</difficult><truncated>0</truncated><info>[{"confidence": "0.832096"}, {"action": "CREATE", "cat": "MET", "time": "2020-07-23 14:54;25", "who": "admin", "typeOfanno": "PersonManul"}]</info><confidence>0.832096</confidence><bndbox><xmin>31192.0</xmin><ymin>51744.0</ymin><xmax>31319.0</xmax><ymax>51918.0</ymax></bndbox><segmentation><points><x>31192.0</x><y>51918.0</y></points><points><x>31192.0</x><y>51744.0</y></points><points><x>31319.0</x><y>51744.0</y></points><points><x>31319.0</x><y>51918.0</y></points></segmentation></object><object><name>BOX_SCREEN</name><difficult>0</difficult><truncated>0</truncated><info>[{"confidence": "1.0"}, {"action": "CREATE", "cat": "BOX_SCREEN", "time": "2020-07-23 14:54;25", "who": "admin", "typeOfanno": "PersonManul"}]</info><confidence>1.0</confidence><bndbox><xmin>34061.84348813208</xmin><ymin>22077.234840041274</ymin><xmax>36109.84348813208</xmax><ymax>24125.234840041274</ymax></bndbox><segmentation><points><x>34061.84348813208</x><y>24125.234840041274</y></points><points><x>34061.84348813208</x><y>22077.234840041274</y></points><points><x>36109.84348813208</x><y>22077.234840041274</y></points><points><x>36109.84348813208</x><y>24125.234840041274</y></points></segmentation></object><object><name>ASC_US</name><difficult>0</difficult><truncated>0</truncated><info>[{"confidence": "1.0"}, {"action": "CREATE", "cat": "ASC_US", "time": "2020-07-23 14:54;25", "who": "admin", "typeOfanno": "PersonManul"}]</info><confidence>1.0</confidence><bndbox><xmin>35338.99351211095</xmin><ymin>23179.15954464372</ymin><xmax>35471.58286620916</xmax><ymax>23307.517323611108</ymax></bndbox><segmentation><points><x>35338.99351211095</x><y>23307.517323611108</y></points><points><x>35338.99351211095</x><y>23179.15954464372</y></points><points><x>35471.58286620916</x><y>23179.15954464372</y></points><points><x>35471.58286620916</x><y>23307.517323611108</y></points></segmentation></object></annotation>
