# Supplementary material for: Artificial intelligence enables precision diagnosis of cervical cytology grades and cervical cancer
Source: Nat Commun. 2024 May 22;15:4369. doi: 10.1038/s41467-024-48705-3 (PMC11111770; doi:10.1038/s41467-024-48705-3)
Supplement: Supplementary file 4 — Source Data [file 41467_2024_48705_MOESM4_ESM.zip › Source Data/Table S1.Average precision in the patch-level detection and classification./ground_truth_126/L201815670L.tif.xml]

<?xml version="1.0"?><annotation><folder>med</folder><filename>/datasets/Review/label-check/tif-tiff/L201815670L.tif</filename><size><width>56000</width><height>53248</height></size><mpp>0.248447</mpp><object><name>STR</name><difficult>0</difficult><truncated>0</truncated><info>[{"confidence": "0"}, {"action": "CREATE", "cat": "STR", "time": "2020-07-23 14:39;23", "who": "admin", "typeOfanno": "PersonManul"}]</info><confidence>0</confidence><bndbox><xmin>46173.08203125</xmin><ymin>40777.59765625</ymin><xmax>46243.7578125</xmax><ymax>40840.53125</ymax></bndbox><segmentation><points><x>46180.1796875</x><y>40793.4140625</y></points><points><x>46191.80078125</x><y>40786.63671875</y></points><points><x>46204.0625</x><y>40780.1796875</y></points><points><x>46220.5234375</x><y>40777.59765625</y></points><points><x>46229.23828125</x><y>40782.1171875</y></points><points><x>46236.3359375</x><y>40789.86328125</y></points><points><x>46241.5</x><y>40798.8984375</y></points><points><x>46243.7578125</x><y>40810.1953125</y></points><points><x>46238.91796875</x><y>40826.65625</y></points><points><x>46227.62109375</x><y>40833.43359375</y></points><points><x>46210.1953125</x><y>40839.2421875</y></points><points><x>46199.22265625</x><y>40840.53125</y></points><points><x>46183.41015625</x><y>40836.015625</y></points><points><x>46183.41015625</x><y>40835.69140625</y></points><points><x>46173.40234375</x><y>40822.78125</y></points><points><x>46173.08203125</x><y>40812.77734375</y></points><points><x>46175.01953125</x><y>40799.546875</y></points><points><x>46175.01953125</x><y>40799.546875</y></points></segmentation></object><object><name>NILM</name><difficult>0</difficult><truncated>0</truncated><info>[{"confidence": "0"}, {"action": "CREATE", "cat": "NILM", "time": "2020-07-23 14:39;23", "who": "admin", "typeOfanno": "PersonManul"}]</info><confidence>0</confidence><bndbox><xmin>10127.5498046875</xmin><ymin>11338.2578125</ymin><xmax>10376.5107421875</xmax><ymax>11690.9521484375</ymax></bndbox><segmentation><points><x>10184.7822265625</x><y>11338.2578125</y></points><points><x>10172.6201171875</x><y>11374.0283203125</y></points><points><x>10172.6201171875</x><y>11374.7431640625</y></points><points><x>10171.189453125</x><y>11375.458984375</y></points><points><x>10159.02734375</x><y>11417.66796875</y></points><points><x>10159.02734375</x><y>11417.66796875</y></points><points><x>10143.2890625</x><y>11468.4619140625</y></points><points><x>10143.2890625</x><y>11469.1767578125</y></points><points><x>10132.5576171875</x><y>11522.1171875</y></points><points><x>10127.5498046875</x><y>11563.6103515625</y></points><points><x>10127.5498046875</x><y>11564.326171875</y></points><points><x>10129.6962890625</x><y>11590.080078125</y></points><points><x>10129.6962890625</x><y>11590.080078125</y></points><points><x>10130.4111328125</x><y>11592.2265625</y></points><points><x>10146.865234375</x><y>11636.58203125</y></points><points><x>10146.865234375</x><y>11637.296875</y></points><points><x>10147.5810546875</x><y>11638.7275390625</y></points><points><x>10170.4736328125</x><y>11677.359375</y></points><points><x>10191.220703125</x><y>11688.806640625</y></points><points><x>10226.9912109375</x><y>11690.9521484375</y></points><points><x>10263.4765625</x><y>11684.513671875</y></points><points><x>10264.1923828125</x><y>11684.513671875</y></points><points><x>10286.369140625</x><y>11668.775390625</y></points><points><x>10302.1083984375</x><y>11635.8662109375</y></points><points><x>10321.4248046875</x><y>11615.119140625</y></points><points><x>10321.4248046875</x><y>11615.119140625</y></points><points><x>10323.5703125</x><y>11612.9736328125</y></points><points><x>10325.0009765625</x><y>11612.9736328125</y></points><points><x>10348.609375</x><y>11591.51171875</y></points><points><x>10348.609375</x><y>11591.51171875</y></points><points><x>10348.609375</x><y>11589.365234375</y></points><points><x>10360.771484375</x><y>11555.025390625</y></points><points><x>10375.794921875</x><y>11510.6708984375</y></points><points><x>10376.5107421875</x><y>11477.76171875</y></points><points><x>10376.5107421875</x><y>11440.560546875</y></points><points><x>10351.4716796875</x><y>11429.1142578125</y></points><points><x>10337.1630859375</x><y>11429.1142578125</y></points><points><x>10336.4482421875</x><y>11429.1142578125</y></points><points><x>10301.3935546875</x><y>11416.2373046875</y></points><points><x>10274.9228515625</x><y>11424.1064453125</y></points><points><x>10274.9228515625</x><y>11424.1064453125</y></points><points><x>10244.1611328125</x><y>11428.3984375</y></points><points><x>10234.14453125</x><y>11419.0986328125</y></points><points><x>10226.9912109375</x><y>11394.0595703125</y></points><points><x>10226.9912109375</x><y>11393.34375</y></points><points><x>10217.6904296875</x><y>11371.166015625</y></points><points><x>10209.8212890625</x><y>11356.8583984375</y></points><points><x>10201.236328125</x><y>11346.126953125</y></points><points><x>10201.236328125</x><y>11346.126953125</y></points></segmentation></object><object><name>NONE</name><difficult>0</difficult><truncated>0</truncated><info>[{"confidence": "0"}, {"action": "CREATE", "cat": "NONE", "time": "2020-07-23 14:39;23", "who": "admin", "typeOfanno": "PersonManul"}]</info><confidence>0</confidence><bndbox><xmin>34272.19921875</xmin><ymin>21743.28125</ymin><xmax>34391.84375</xmax><ymax>21838.419921875</ymax></bndbox><segmentation><points><x>34277.484375</x><y>21774.513671875</y></points><points><x>34297.6640625</x><y>21765.384765625</y></points><points><x>34313.5234375</x><y>21757.6953125</y></points><points><x>34340.4296875</x><y>21747.125</y></points><points><x>34361.5703125</x><y>21743.28125</y></points><points><x>34379.83203125</x><y>21752.890625</y></points><points><x>34389.44140625</x><y>21770.669921875</y></points><points><x>34391.84375</x><y>21788.9296875</y></points><points><x>34391.84375</x><y>21788.9296875</y></points><points><x>34391.84375</x><y>21791.33203125</y></points><points><x>34387.0390625</x><y>21816.798828125</y></points><points><x>34387.0390625</x><y>21817.279296875</y></points><points><x>34385.59765625</x><y>21819.201171875</y></points><points><x>34360.609375</x><y>21832.173828125</y></points><points><x>34337.546875</x><y>21838.419921875</y></points><points><x>34318.328125</x><y>21837.939453125</y></points><points><x>34297.18359375</x><y>21823.525390625</y></points><points><x>34297.18359375</x><y>21823.525390625</y></points><points><x>34276.5234375</x><y>21802.3828125</y></points><points><x>34272.19921875</x><y>21791.33203125</y></points><points><x>34273.640625</x><y>21784.603515625</y></points><points><x>34273.640625</x><y>21784.123046875</y></points></segmentation></object><object><name>EC</name><difficult>0</difficult><truncated>0</truncated><info>[{"confidence": "0"}, {"action": "CREATE", "cat": "EC", "time": "2020-07-23 14:39;23", "who": "admin", "typeOfanno": "PersonManul"}]</info><confidence>0</confidence><bndbox><xmin>29257.654296875</xmin><ymin>36755.41796875</ymin><xmax>29359.31640625</xmax><ymax>36879.83984375</ymax></bndbox><segmentation><points><x>29359.31640625</x><y>36769.29296875</y></points><points><x>29355.630859375</x><y>36760.83984375</y></points><points><x>29346.09375</x><y>36755.41796875</y></points><points><x>29333.955078125</x><y>36755.8515625</y></points><points><x>29324.8515625</x><y>36758.453125</y></points><points><x>29317.046875</x><y>36767.125</y></points><points><x>29310.978515625</x><y>36774.9296875</y></points><points><x>29306.859375</x><y>36781.4296875</y></points><points><x>29302.0</x><y>36789.0</y></points><points><x>29295.0</x><y>36798.0</y></points><points><x>29292.0</x><y>36802.0</y></points><points><x>29285.6171875</x><y>36809.609375</y></points><points><x>29276.728515625</x><y>36824.78515625</y></points><points><x>29264.58984375</x><y>36838.875</y></points><points><x>29258.521484375</x><y>36851.23046875</y></points><points><x>29257.654296875</x><y>36864.01953125</y></points><points><x>29261.556640625</x><y>36872.47265625</y></points><points><x>29268.4921875</x><y>36878.7578125</y></points><points><x>29276.9453125</x><y>36879.83984375</y></points><points><x>29282.365234375</x><y>36872.0390625</y></points><points><x>29291.90234375</x><y>36861.19921875</y></points><points><x>29301.005859375</x><y>36853.828125</y></points><points><x>29308.59375</x><y>36846.67578125</y></points><points><x>29317.046875</x><y>36838.22265625</y></points><points><x>29325.935546875</x><y>36830.41796875</y></points><points><x>29332.4375</x><y>36823.05078125</y></points><points><x>29338.07421875</x><y>36815.02734375</y></points><points><x>29343.708984375</x><y>36809.609375</y></points><points><x>29349.345703125</x><y>36802.0234375</y></points><points><x>29352.37890625</x><y>36792.91796875</y></points><points><x>29358.232421875</x><y>36779.046875</y></points></segmentation></object><object><name>NILM</name><difficult>0</difficult><truncated>0</truncated><info>[{"confidence": "0"}, {"action": "CREATE", "cat": "NILM", "time": "2020-07-23 14:39;23", "who": "admin", "typeOfanno": "PersonManul"}]</info><confidence>0</confidence><bndbox><xmin>34021.1796875</xmin><ymin>31118.0625</ymin><xmax>34469.0234375</xmax><ymax>31354.146484375</ymax></bndbox><segmentation><points><x>34141.37109375</x><y>31144.533203125</y></points><points><x>34113.46875</x><y>31148.826171875</y></points><points><x>34087.71484375</x><y>31162.41796875</y></points><points><x>34064.10546875</x><y>31171.71875</y></points><points><x>34046.21875</x><y>31177.44140625</y></points><points><x>34029.765625</x><y>31188.888671875</y></points><points><x>34021.1796875</x><y>31203.197265625</y></points><points><x>34038.3515625</x><y>31208.205078125</y></points><points><x>34059.8125</x><y>31220.365234375</y></points><points><x>34078.4140625</x><y>31242.54296875</y></points><points><x>34099.875</x><y>31264.720703125</y></points><points><x>34114.8984375</x><y>31284.037109375</y></points><points><x>34137.078125</x><y>31292.623046875</y></points><points><x>34162.1171875</x><y>31290.4765625</y></points><points><x>34182.86328125</x><y>31291.19140625</y></points><points><x>34195.73828125</x><y>31299.775390625</y></points><points><x>34199.31640625</x><y>31315.515625</y></points><points><x>34206.47265625</x><y>31322.669921875</y></points><points><x>34218.6328125</x><y>31330.5390625</y></points><points><x>34234.37109375</x><y>31333.400390625</y></points><points><x>34243.671875</x><y>31336.9765625</y></points><points><x>34254.40234375</x><y>31340.5546875</y></points><points><x>34265.1328125</x><y>31345.5625</y></points><points><x>34284.44921875</x><y>31344.130859375</y></points><points><x>34300.1875</x><y>31347.708984375</y></points><points><x>34318.7890625</x><y>31349.138671875</y></points><points><x>34330.953125</x><y>31351.28515625</y></points><points><x>34342.3984375</x><y>31352.716796875</y></points><points><x>34355.27734375</x><y>31354.146484375</y></points><points><x>34368.15234375</x><y>31349.853515625</y></points><points><x>34381.03125</x><y>31344.130859375</y></points><points><x>34390.33203125</x><y>31335.546875</y></points><points><x>34392.4765625</x><y>31335.546875</y></points><points><x>34397.484375</x><y>31329.822265625</y></points><points><x>34389.0</x><y>31317.0</y></points><points><x>34393.0</x><y>31317.0</y></points><points><x>34399.0</x><y>31319.0</y></points><points><x>34412.0</x><y>31320.0</y></points><points><x>34423.0</x><y>31316.0</y></points><points><x>34434.68359375</x><y>31311.22265625</y></points><points><x>34439.69140625</x><y>31301.921875</y></points><points><x>34446.84765625</x><y>31286.18359375</y></points><points><x>34456.86328125</x><y>31277.59765625</y></points><points><x>34469.0234375</x><y>31264.720703125</y></points><points><x>34466.1640625</x><y>31248.267578125</y></points><points><x>34456.1484375</x><y>31234.673828125</y></points><points><x>34442.5546875</x><y>31226.8046875</y></points><points><x>34427.53125</x><y>31214.642578125</y></points><points><x>34426.1015625</x><y>31196.7578125</y></points><points><x>34420.37890625</x><y>31184.595703125</y></points><points><x>34413.22265625</x><y>31170.287109375</y></points><points><x>34401.77734375</x><y>31158.841796875</y></points><points><x>34390.33203125</x><y>31155.263671875</y></points><points><x>34374.58984375</x><y>31148.109375</y></points><points><x>34357.421875</x><y>31140.95703125</y></points><points><x>34334.52734375</x><y>31128.078125</y></points><points><x>34306.62890625</x><y>31120.208984375</y></points><points><x>34275.1484375</x><y>31118.0625</y></points><points><x>34250.109375</x><y>31118.0625</y></points><points><x>34214.33984375</x><y>31118.779296875</y></points><points><x>34177.85546875</x><y>31131.65625</y></points></segmentation></object><object><name>NILM</name><difficult>0</difficult><truncated>0</truncated><info>[{"confidence": "0"}, {"action": "CREATE", "cat": "NILM", "time": "2020-07-23 14:39;23", "who": "admin", "typeOfanno": "PersonManul"}]</info><confidence>0</confidence><bndbox><xmin>28398.658203125</xmin><ymin>31373.3515625</ymin><xmax>28508.341796875</xmax><ymax>31442.93359375</ymax></bndbox><segmentation><points><x>28426.404296875</x><y>31379.421875</y></points><points><x>28433.55859375</x><y>31375.953125</y></points><points><x>28441.794921875</x><y>31373.3515625</y></points><points><x>28448.73046875</x><y>31373.78515625</y></points><points><x>28460.654296875</x><y>31377.904296875</y></points><points><x>28474.7421875</x><y>31384.189453125</y></points><points><x>28484.71484375</x><y>31388.958984375</y></points><points><x>28495.3359375</x><y>31392.427734375</y></points><points><x>28501.837890625</x><y>31395.4609375</y></points><points><x>28505.306640625</x><y>31400.23046875</y></points><points><x>28506.82421875</x><y>31404.1328125</y></points><points><x>28508.341796875</x><y>31417.35546875</y></points><points><x>28506.390625</x><y>31425.158203125</y></points><points><x>28503.138671875</x><y>31431.01171875</y></points><points><x>28496.63671875</x><y>31435.12890625</y></points><points><x>28484.931640625</x><y>31439.681640625</y></points><points><x>28468.45703125</x><y>31442.93359375</y></points><points><x>28451.548828125</x><y>31442.716796875</y></points><points><x>28435.94140625</x><y>31435.345703125</y></points><points><x>28425.75390625</x><y>31425.80859375</y></points><points><x>28415.349609375</x><y>31413.88671875</y></points><points><x>28408.84765625</x><y>31406.515625</y></points><points><x>28401.91015625</x><y>31400.880859375</y></points><points><x>28398.658203125</x><y>31397.412109375</y></points><points><x>28398.658203125</x><y>31391.994140625</y></points><points><x>28400.826171875</x><y>31387.224609375</y></points><points><x>28409.064453125</x><y>31385.923828125</y></points><points><x>28415.783203125</x><y>31384.189453125</y></points><points><x>28421.63671875</x><y>31381.37109375</y></points><points><x>28421.63671875</x><y>31381.37109375</y></points></segmentation></object><object><name>STR</name><difficult>0</difficult><truncated>0</truncated><info>[{"confidence": "0"}, {"action": "CREATE", "cat": "STR", "time": "2020-07-23 14:39;23", "who": "admin", "typeOfanno": "PersonManul"}]</info><confidence>0</confidence><bndbox><xmin>41303.5859375</xmin><ymin>38145.47265625</ymin><xmax>41368.18359375</xmax><ymax>38203.5625</ymax></bndbox><segmentation><points><x>41316.375</x><y>38160.42578125</y></points><points><x>41321.14453125</x><y>38156.30859375</y></points><points><x>41328.515625</x><y>38153.05859375</y></points><points><x>41339.3515625</x><y>38150.23828125</y></points><points><x>41347.58984375</x><y>38146.5546875</y></points><points><x>41354.30859375</x><y>38145.47265625</y></points><points><x>41362.11328125</x><y>38148.2890625</y></points><points><x>41365.1484375</x><y>38152.83984375</y></points><points><x>41367.53125</x><y>38160.42578125</y></points><points><x>41367.96484375</x><y>38165.84765625</y></points><points><x>41368.18359375</x><y>38173.0</y></points><points><x>41366.015625</x><y>38180.15234375</y></points><points><x>41362.98046875</x><y>38187.08984375</y></points><points><x>41358.4296875</x><y>38192.7265625</y></points><points><x>41351.05859375</x><y>38197.49609375</y></points><points><x>41343.25390625</x><y>38200.74609375</y></points><points><x>41334.3671875</x><y>38203.12890625</y></points><points><x>41325.9140625</x><y>38203.5625</y></points><points><x>41313.55859375</x><y>38199.87890625</y></points><points><x>41312.47265625</x><y>38195.328125</y></points><points><x>41310.3046875</x><y>38192.94140625</y></points><points><x>41304.01953125</x><y>38188.390625</y></points><points><x>41303.5859375</x><y>38182.75390625</y></points><points><x>41305.75390625</x><y>38174.515625</y></points><points><x>41309.4375</x><y>38168.6640625</y></points><points><x>41313.7734375</x><y>38163.6796875</y></points><points><x>41313.7734375</x><y>38163.6796875</y></points></segmentation></object><object><name>LSIL</name><difficult>0</difficult><truncated>0</truncated><info>[{"confidence": "0"}, {"action": "CREATE", "cat": "LSIL", "time": "2020-07-23 14:39;23", "who": "admin", "typeOfanno": "PersonManul"}]</info><confidence>0</confidence><bndbox><xmin>34802.4921875</xmin><ymin>7946.796875</ymin><xmax>34998.05859375</xmax><ymax>8069.8056640625</ymax></bndbox><segmentation><points><x>34821.71484375</x><y>7976.587890625</y></points><points><x>34831.8046875</x><y>7963.6142578125</y></points><points><x>34856.30859375</x><y>7949.6796875</y></points><points><x>34877.93359375</x><y>7946.796875</y></points><points><x>34904.83984375</x><y>7951.12109375</y></points><points><x>34929.34765625</x><y>7958.8095703125</y></points><points><x>34952.890625</x><y>7971.783203125</y></points><points><x>34973.5546875</x><y>7990.5224609375</y></points><points><x>34995.65625</x><y>8010.70361328125</y></points><points><x>34998.05859375</x><y>8028.962890625</y></points><points><x>34986.52734375</x><y>8048.18310546875</y></points><points><x>34973.07421875</x><y>8062.59814453125</y></points><points><x>34949.046875</x><y>8069.8056640625</y></points><points><x>34927.90625</x><y>8069.8056640625</y></points><points><x>34884.1796875</x><y>8057.79296875</y></points><points><x>34853.42578125</x><y>8049.62451171875</y></points><points><x>34831.32421875</x><y>8044.81982421875</y></points><points><x>34809.21875</x><y>8034.72900390625</y></points><points><x>34802.4921875</x><y>8020.31396484375</y></points><points><x>34804.4140625</x><y>8004.93798828125</y></points><points><x>34812.5859375</x><y>7988.6005859375</y></points><points><x>34812.5859375</x><y>7988.6005859375</y></points></segmentation></object><object><name>NILM</name><difficult>0</difficult><truncated>0</truncated><info>[{"confidence": "0"}, {"action": "CREATE", "cat": "NILM", "time": "2020-07-23 14:39;23", "who": "admin", "typeOfanno": "PersonManul"}]</info><confidence>0</confidence><bndbox><xmin>44137.1015625</xmin><ymin>26271.37109375</ymin><xmax>44318.73046875</xmax><ymax>26379.96484375</ymax></bndbox><segmentation><points><x>44183.23046875</x><y>26294.435546875</y></points><points><x>44201.0078125</x><y>26282.904296875</y></points><points><x>44224.07421875</x><y>26273.7734375</y></points><points><x>44237.046875</x><y>26271.37109375</y></points><points><x>44260.109375</x><y>26273.7734375</y></points><points><x>44280.29296875</x><y>26285.306640625</y></points><points><x>44301.9140625</x><y>26301.162109375</y></points><points><x>44314.40625</x><y>26321.34375</y></points><points><x>44318.25</x><y>26342.486328125</y></points><points><x>44318.73046875</x><y>26365.55078125</y></points><points><x>44304.796875</x><y>26379.00390625</y></points><points><x>44287.5</x><y>26379.96484375</y></points><points><x>44249.5390625</x><y>26369.875</y></points><points><x>44229.83984375</x><y>26369.39453125</y></points><points><x>44229.83984375</x><y>26369.39453125</y></points><points><x>44213.5</x><y>26368.43359375</y></points><points><x>44181.7890625</x><y>26366.9921875</y></points><points><x>44157.28125</x><y>26360.265625</y></points><points><x>44145.26953125</x><y>26352.095703125</y></points><points><x>44137.1015625</x><y>26341.044921875</y></points><points><x>44137.1015625</x><y>26327.58984375</y></points><points><x>44144.30859375</x><y>26316.05859375</y></points><points><x>44155.359375</x><y>26311.25390625</y></points><points><x>44171.21875</x><y>26305.48828125</y></points><points><x>44171.21875</x><y>26305.48828125</y></points></segmentation></object><object><name>NILM</name><difficult>0</difficult><truncated>0</truncated><info>[{"confidence": "0"}, {"action": "CREATE", "cat": "NILM", "time": "2020-07-23 14:39;23", "who": "admin", "typeOfanno": "PersonManul"}]</info><confidence>0</confidence><bndbox><xmin>12250.07421875</xmin><ymin>47926.69140625</ymin><xmax>12400.953125</xmax><ymax>48064.59375</ymax></bndbox><segmentation><points><x>12252.4775390625</x><y>47984.3515625</y></points><points><x>12264.490234375</x><y>48003.08984375</y></points><points><x>12280.3466796875</x><y>48022.79296875</y></points><points><x>12280.8271484375</x><y>48022.79296875</y></points><points><x>12281.7880859375</x><y>48024.234375</y></points><points><x>12293.3203125</x><y>48036.7265625</y></points><points><x>12293.3203125</x><y>48036.7265625</y></points><points><x>12320.708984375</x><y>48056.90625</y></points><points><x>12344.25390625</x><y>48064.59375</y></points><points><x>12372.123046875</x><y>48064.59375</y></points><points><x>12394.7060546875</x><y>48062.671875</y></points><points><x>12400.953125</x><y>48047.296875</y></points><points><x>12400.953125</x><y>48036.24609375</y></points><points><x>12393.7451171875</x><y>48023.75390625</y></points><points><x>12377.408203125</x><y>48022.3125</y></points><points><x>12364.9150390625</x><y>48012.69921875</y></points><points><x>12359.6298828125</x><y>48003.5703125</y></points><points><x>12354.82421875</x><y>47991.078125</y></points><points><x>12348.09765625</x><y>47969.9375</y></points><points><x>12344.25390625</x><y>47954.078125</y></points><points><x>12344.25390625</x><y>47954.078125</y></points><points><x>12342.8115234375</x><y>47952.15625</y></points><points><x>12329.837890625</x><y>47934.37890625</y></points><points><x>12300.52734375</x><y>47926.69140625</y></points><points><x>12280.8271484375</x><y>47931.015625</y></points><points><x>12259.6845703125</x><y>47947.83203125</y></points><points><x>12250.07421875</x><y>47965.609375</y></points><points><x>12250.07421875</x><y>47965.609375</y></points></segmentation></object><object><name>NILM</name><difficult>0</difficult><truncated>0</truncated><info>[{"confidence": "0"}, {"action": "CREATE", "cat": "NILM", "time": "2020-07-23 14:39;23", "who": "admin", "typeOfanno": "PersonManul"}]</info><confidence>0</confidence><bndbox><xmin>3107.0595703125</xmin><ymin>33711.0546875</ymin><xmax>3244.00341796875</xmax><ymax>33854.24609375</ymax></bndbox><segmentation><points><x>3170.966796875</x><y>33727.390625</y></points><points><x>3141.175537109375</x><y>33754.78125</y></points><points><x>3130.123779296875</x><y>33769.67578125</y></points><points><x>3119.072265625</x><y>33784.5703125</y></points><points><x>3110.423095703125</x><y>33800.91015625</y></points><points><x>3107.0595703125</x><y>33818.20703125</y></points><points><x>3108.020751953125</x><y>33837.42578125</y></points><points><x>3112.34521484375</x><y>33847.99609375</y></points><points><x>3123.87744140625</x><y>33854.24609375</y></points><points><x>3141.175537109375</x><y>33853.76171875</y></points><points><x>3171.447265625</x><y>33837.90625</y></points><points><x>3186.8232421875</x><y>33827.3359375</y></points><points><x>3206.52392578125</x><y>33817.7265625</y></points><points><x>3220.458740234375</x><y>33808.1171875</y></points><points><x>3230.068603515625</x><y>33797.0625</y></points><points><x>3233.912841796875</x><y>33787.93359375</y></points><points><x>3241.120361328125</x><y>33770.63671875</y></points><points><x>3244.00341796875</x><y>33755.26171875</y></points><points><x>3238.2373046875</x><y>33729.3125</y></points><points><x>3228.146728515625</x><y>33712.015625</y></points><points><x>3205.08251953125</x><y>33711.0546875</y></points><points><x>3182.018310546875</x><y>33718.7421875</y></points><points><x>3182.018310546875</x><y>33718.7421875</y></points></segmentation></object><object><name>NILM</name><difficult>0</difficult><truncated>0</truncated><info>[{"confidence": "0"}, {"action": "CREATE", "cat": "NILM", "time": "2020-07-23 14:39;23", "who": "admin", "typeOfanno": "PersonManul"}]</info><confidence>0</confidence><bndbox><xmin>16169.0263671875</xmin><ymin>40147.515625</ymin><xmax>16209.388671875</xmax><ymax>40176.34765625</ymax></bndbox><segmentation><points><x>16177.1943359375</x><y>40148.4765625</y></points><points><x>16182.48046875</x><y>40147.515625</y></points><points><x>16196.4150390625</x><y>40150.87890625</y></points><points><x>16204.1025390625</x><y>40157.12890625</y></points><points><x>16209.388671875</x><y>40165.77734375</y></points><points><x>16208.427734375</x><y>40172.50390625</y></points><points><x>16200.7392578125</x><y>40176.34765625</y></points><points><x>16189.20703125</x><y>40175.38671875</y></points><points><x>16182.0</x><y>40171.0625</y></points><points><x>16173.3505859375</x><y>40165.296875</y></points><points><x>16169.0263671875</x><y>40159.05078125</y></points><points><x>16172.3896484375</x><y>40150.3984375</y></points><points><x>16172.3896484375</x><y>40150.3984375</y></points></segmentation></object><object><name>EC</name><difficult>0</difficult><truncated>0</truncated><info>[{"confidence": "0"}, {"action": "CREATE", "cat": "EC", "time": "2020-07-23 14:39;23", "who": "admin", "typeOfanno": "PersonManul"}]</info><confidence>0</confidence><bndbox><xmin>49706.19140625</xmin><ymin>18917.111328125</ymin><xmax>49905.3203125</xmax><ymax>19030.712890625</ymax></bndbox><segmentation><points><x>49900.15625</x><y>18941.962890625</y></points><points><x>49891.44140625</x><y>18925.826171875</y></points><points><x>49873.3671875</x><y>18917.111328125</y></points><points><x>49852.390625</x><y>18921.306640625</y></points><points><x>49822.375</x><y>18933.89453125</y></points><points><x>49797.203125</x><y>18930.666015625</y></points><points><x>49780.421875</x><y>18933.248046875</y></points><points><x>49766.22265625</x><y>18946.48046875</y></points><points><x>49758.796875</x><y>18961.6484375</y></points><points><x>49751.0</x><y>18971.0</y></points><points><x>49740.7265625</x><y>18966.8125</y></points><points><x>49725.0</x><y>18965.0</y></points><points><x>49712.6484375</x><y>18974.55859375</y></points><points><x>49706.515625</x><y>18985.208984375</y></points><points><x>49706.19140625</x><y>18993.921875</y></points><points><x>49710.38671875</x><y>19014.25390625</y></points><points><x>49722.9765625</x><y>19026.1953125</y></points><points><x>49745.2421875</x><y>19030.712890625</y></points><points><x>49765.0</x><y>19030.0</y></points><points><x>49771.0</x><y>19029.0</y></points><points><x>49787.0</x><y>19027.0</y></points><points><x>49815.0</x><y>19024.0</y></points><points><x>49840.0</x><y>19022.0</y></points><points><x>49866.0</x><y>19015.0</y></points><points><x>49886.921875</x><y>18999.0859375</y></points><points><x>49899.5078125</x><y>18986.5</y></points><points><x>49905.3203125</x><y>18973.267578125</y></points><points><x>49904.02734375</x><y>18954.548828125</y></points></segmentation></object><object><name>EC</name><difficult>0</difficult><truncated>0</truncated><info>[{"confidence": "0"}, {"action": "CREATE", "cat": "EC", "time": "2020-07-23 14:39;23", "who": "admin", "typeOfanno": "PersonManul"}]</info><confidence>0</confidence><bndbox><xmin>16271.3857421875</xmin><ymin>45084.8359375</ymin><xmax>16416.291015625</xmax><ymax>45244.265625</ymax></bndbox><segmentation><points><x>16289.4580078125</x><y>45092.2578125</y></points><points><x>16297.2041015625</x><y>45094.83984375</y></points><points><x>16305.91796875</x><y>45093.87109375</y></points><points><x>16312.6953125</x><y>45085.8046875</y></points><points><x>16323.3447265625</x><y>45084.8359375</y></points><points><x>16332.05859375</x><y>45087.7421875</y></points><points><x>16337.22265625</x><y>45093.55078125</y></points><points><x>16349.486328125</x><y>45099.03515625</y></points><points><x>16349.486328125</x><y>45099.03515625</y></points><points><x>16351.7451171875</x><y>45099.6796875</y></points><points><x>16359.16796875</x><y>45101.94140625</y></points><points><x>16365.30078125</x><y>45107.10546875</y></points><points><x>16372.400390625</x><y>45120.3359375</y></points><points><x>16375.9501953125</x><y>45127.7578125</y></points><points><x>16375.9501953125</x><y>45127.7578125</y></points><points><x>16377.564453125</x><y>45129.05078125</y></points><points><x>16382.4052734375</x><y>45132.6015625</y></points><points><x>16393.0546875</x><y>45140.0234375</y></points><points><x>16400.80078125</x><y>45146.80078125</y></points><points><x>16410.16015625</x><y>45154.546875</y></points><points><x>16413.38671875</x><y>45160.35546875</y></points><points><x>16415.32421875</x><y>45169.390625</y></points><points><x>16416.291015625</x><y>45179.39453125</y></points><points><x>16411.7734375</x><y>45189.72265625</y></points><points><x>16407.900390625</x><y>45198.11328125</y></points><points><x>16406.287109375</x><y>45209.0859375</y></points><points><x>16401.447265625</x><y>45223.2890625</y></points><points><x>16396.60546875</x><y>45233.9375</y></points><points><x>16392.087890625</x><y>45241.359375</y></points><points><x>16375.3046875</x><y>45244.265625</y></points><points><x>16361.1044921875</x><y>45242.65234375</y></points><points><x>16347.5498046875</x><y>45238.45703125</y></points><points><x>16347.5498046875</x><y>45238.45703125</y></points><points><x>16336.2548828125</x><y>45232.6484375</y></points><points><x>16336.2548828125</x><y>45232.6484375</y></points><points><x>16333.9951171875</x><y>45231.6796875</y></points><points><x>16327.2177734375</x><y>45226.8359375</y></points><points><x>16327.2177734375</x><y>45226.8359375</y></points><points><x>16325.9267578125</x><y>45216.51171875</y></points><points><x>16325.9267578125</x><y>45216.51171875</y></points><points><x>16316.890625</x><y>45211.66796875</y></points><points><x>16316.890625</x><y>45211.66796875</y></points><points><x>16309.4677734375</x><y>45201.98828125</y></points><points><x>16300.75390625</x><y>45198.11328125</y></points><points><x>16300.75390625</x><y>45198.11328125</y></points><points><x>16298.4951171875</x><y>45197.46875</y></points><points><x>16289.78125</x><y>45195.85546875</y></points><points><x>16273.966796875</x><y>45188.109375</y></points><points><x>16274.2900390625</x><y>45178.4296875</y></points><points><x>16286.2314453125</x><y>45171.00390625</y></points><points><x>16290.103515625</x><y>45166.80859375</y></points><points><x>16291.39453125</x><y>45155.515625</y></points><points><x>16287.8447265625</x><y>45144.21875</y></points><points><x>16278.4853515625</x><y>45130.98828125</y></points><points><x>16274.6123046875</x><y>45122.2734375</y></points><points><x>16274.6123046875</x><y>45122.2734375</y></points><points><x>16273.64453125</x><y>45119.69140625</y></points><points><x>16273.64453125</x><y>45119.3671875</y></points><points><x>16271.3857421875</x><y>45107.75</y></points><points><x>16275.9033203125</x><y>45096.1328125</y></points><points><x>16275.9033203125</x><y>45096.1328125</y></points></segmentation></object><object><name>NILM</name><difficult>0</difficult><truncated>0</truncated><info>[{"confidence": "0"}, {"action": "CREATE", "cat": "NILM", "time": "2020-07-23 14:39;23", "who": "admin", "typeOfanno": "PersonManul"}]</info><confidence>0</confidence><bndbox><xmin>25948.99609375</xmin><ymin>12846.14453125</ymin><xmax>26081.00390625</xmax><ymax>12996.14453125</ymax></bndbox><segmentation><points><x>25982.16015625</x><y>12852.2138671875</y></points><points><x>25971.10546875</x><y>12861.3173828125</y></points><points><x>25961.78515625</x><y>12879.7421875</y></points><points><x>25955.931640625</x><y>12894.916015625</y></points><points><x>25950.296875</x><y>12912.4736328125</y></points><points><x>25949.646484375</x><y>12922.662109375</y></points><points><x>25948.99609375</x><y>12937.8349609375</y></points><points><x>25953.546875</x><y>12951.0576171875</y></points><points><x>25963.0859375</x><y>12961.462890625</y></points><points><x>25970.23828125</x><y>12967.5322265625</y></points><points><x>25978.0</x><y>12973.0</y></points><points><x>25987.580078125</x><y>12977.9365234375</y></points><points><x>25995.599609375</x><y>12982.921875</y></points><points><x>26002.103515625</x><y>12988.5576171875</y></points><points><x>26010.7734375</x><y>12992.8935546875</y></points><points><x>26019.0</x><y>12994.0</y></points><points><x>26036.568359375</x><y>12996.14453125</y></points><points><x>26053.04296875</x><y>12987.69140625</y></points><points><x>26064.314453125</x><y>12973.818359375</y></points><points><x>26073.634765625</x><y>12959.728515625</y></points><points><x>26081.00390625</x><y>12938.0517578125</y></points><points><x>26070.81640625</x><y>12917.4599609375</y></points><points><x>26057.59375</x><y>12908.572265625</y></points><points><x>26050.0078125</x><y>12899.0341796875</y></points><points><x>26042.63671875</x><y>12882.560546875</y></points><points><x>26034.833984375</x><y>12868.904296875</y></points><points><x>26023.345703125</x><y>12856.115234375</y></points><points><x>26007.087890625</x><y>12846.14453125</y></points><points><x>25990.61328125</x><y>12848.5283203125</y></points></segmentation></object><object><name>STR</name><difficult>0</difficult><truncated>0</truncated><info>[{"confidence": "0"}, {"action": "CREATE", "cat": "STR", "time": "2020-07-23 14:39;23", "who": "admin", "typeOfanno": "PersonManul"}]</info><confidence>0</confidence><bndbox><xmin>2188.41552734375</xmin><ymin>20424.357421875</ymin><xmax>2324.6083984375</xmax><ymax>20565.71484375</ymax></bndbox><segmentation><points><x>2203.583984375</x><y>20447.91796875</y></points><points><x>2199.388427734375</x><y>20453.7265625</y></points><points><x>2190.997314453125</x><y>20459.53515625</y></points><points><x>2188.41552734375</x><y>20468.25</y></points><points><x>2191.320068359375</x><y>20481.482421875</y></points><points><x>2194.8701171875</x><y>20487.61328125</y></points><points><x>2197.129150390625</x><y>20495.037109375</y></points><points><x>2196.806396484375</x><y>20507.9453125</y></points><points><x>2196.806396484375</x><y>20516.013671875</y></points><points><x>2201.97021484375</x><y>20528.6015625</y></points><points><x>2209.0703125</x><y>20536.0234375</y></points><points><x>2216.17041015625</x><y>20542.478515625</y></points><points><x>2216.17041015625</x><y>20542.478515625</y></points><points><x>2231.01611328125</x><y>20546.99609375</y></points><points><x>2238.43896484375</x><y>20552.482421875</y></points><points><x>2243.6025390625</x><y>20560.55078125</y></points><points><x>2243.6025390625</x><y>20560.55078125</y></points><points><x>2253.93017578125</x><y>20565.0703125</y></points><points><x>2253.93017578125</x><y>20565.0703125</y></points><points><x>2255.866455078125</x><y>20565.71484375</y></points><points><x>2263.289306640625</x><y>20565.71484375</y></points><points><x>2263.612060546875</x><y>20565.71484375</y></points><points><x>2279.103271484375</x><y>20559.259765625</y></points><points><x>2282.975830078125</x><y>20552.8046875</y></points><points><x>2289.10791015625</x><y>20541.83203125</y></points><points><x>2289.10791015625</x><y>20541.83203125</y></points><points><x>2289.75341796875</x><y>20539.57421875</y></points><points><x>2289.75341796875</x><y>20531.828125</y></points><points><x>2290.398681640625</x><y>20514.72265625</y></points><points><x>2298.144287109375</x><y>20506.654296875</y></points><points><x>2298.144287109375</x><y>20506.654296875</y></points><points><x>2299.758056640625</x><y>20505.36328125</y></points><points><x>2300.080810546875</x><y>20505.041015625</y></points><points><x>2301.6943359375</x><y>20504.072265625</y></points><points><x>2307.180908203125</x><y>20497.94140625</y></points><points><x>2307.180908203125</x><y>20497.94140625</y></points><points><x>2316.86279296875</x><y>20489.55078125</y></points><points><x>2323.3173828125</x><y>20481.482421875</y></points><points><x>2324.6083984375</x><y>20474.05859375</y></points><points><x>2324.6083984375</x><y>20462.44140625</y></points><points><x>2324.6083984375</x><y>20462.44140625</y></points><points><x>2324.6083984375</x><y>20460.181640625</y></points><points><x>2322.671875</x><y>20452.435546875</y></points><points><x>2312.344482421875</x><y>20445.98046875</y></points><points><x>2297.821533203125</x><y>20441.78515625</y></points><points><x>2293.94873046875</x><y>20437.267578125</y></points><points><x>2293.94873046875</x><y>20437.267578125</y></points><points><x>2293.303466796875</x><y>20435.33203125</y></points><points><x>2291.366943359375</x><y>20427.5859375</y></points><points><x>2283.621337890625</x><y>20424.357421875</y></points><points><x>2271.680419921875</x><y>20427.263671875</y></points><points><x>2260.70751953125</x><y>20429.845703125</y></points><points><x>2260.70751953125</x><y>20429.845703125</y></points><points><x>2258.12548828125</x><y>20429.845703125</y></points><points><x>2250.70263671875</x><y>20429.845703125</y></points><points><x>2250.70263671875</x><y>20429.845703125</y></points><points><x>2233.920654296875</x><y>20428.5546875</y></points><points><x>2224.23876953125</x><y>20432.42578125</y></points><points><x>2214.234130859375</x><y>20437.58984375</y></points><points><x>2209.39306640625</x><y>20441.78515625</y></points><points><x>2209.39306640625</x><y>20441.78515625</y></points></segmentation></object><object><name>STR</name><difficult>0</difficult><truncated>0</truncated><info>[{"confidence": "0"}, {"action": "CREATE", "cat": "STR", "time": "2020-07-23 14:39;23", "who": "admin", "typeOfanno": "PersonManul"}]</info><confidence>0</confidence><bndbox><xmin>39685.78515625</xmin><ymin>14884.9052734375</ymin><xmax>39752.33203125</xmax><ymax>14973.3447265625</ymax></bndbox><segmentation><points><x>39737.15625</x><y>14884.9052734375</y></points><points><x>39730.00390625</x><y>14887.505859375</y></points><points><x>39718.0</x><y>14894.0</y></points><points><x>39708.0</x><y>14900.0</y></points><points><x>39700.5234375</x><y>14907.2314453125</y></points><points><x>39695.5390625</x><y>14915.90234375</y></points><points><x>39687.953125</x><y>14928.2578125</y></points><points><x>39685.78515625</x><y>14942.998046875</y></points><points><x>39688.8203125</x><y>14961.6396484375</y></points><points><x>39697.70703125</x><y>14973.3447265625</y></points><points><x>39715.9140625</x><y>14969.4423828125</y></points><points><x>39728.91796875</x><y>14958.8212890625</y></points><points><x>39743.66015625</x><y>14927.607421875</y></points><points><x>39752.33203125</x><y>14897.2607421875</y></points><points><x>39746.26171875</x><y>14885.1220703125</y></points></segmentation></object><object><name>NONE</name><difficult>0</difficult><truncated>0</truncated><info>[{"confidence": "0"}, {"action": "CREATE", "cat": "NONE", "time": "2020-07-23 14:39;23", "who": "admin", "typeOfanno": "PersonManul"}]</info><confidence>0</confidence><bndbox><xmin>47084.859375</xmin><ymin>25504.357421875</ymin><xmax>47258.32421875</xmax><ymax>25632.171875</ymax></bndbox><segmentation><points><x>47102.640625</x><y>25525.01953125</y></points><points><x>47114.65234375</x><y>25514.927734375</y></points><points><x>47145.40625</x><y>25504.357421875</y></points><points><x>47174.71484375</x><y>25506.279296875</y></points><points><x>47206.91015625</x><y>25517.330078125</y></points><points><x>47241.0234375</x><y>25530.3046875</y></points><points><x>47253.51953125</x><y>25550.486328125</y></points><points><x>47258.32421875</x><y>25574.9921875</y></points><points><x>47251.1171875</x><y>25595.171875</y></points><points><x>47235.73828125</x><y>25610.548828125</y></points><points><x>47235.73828125</x><y>25610.548828125</y></points><points><x>47233.81640625</x><y>25611.509765625</y></points><points><x>47203.546875</x><y>25625.92578125</y></points><points><x>47179.51953125</x><y>25629.2890625</y></points><points><x>47179.0390625</x><y>25629.2890625</y></points><points><x>47149.73046875</x><y>25629.2890625</y></points><points><x>47129.546875</x><y>25631.69140625</y></points><points><x>47129.06640625</x><y>25631.69140625</y></points><points><x>47127.14453125</x><y>25632.171875</y></points><points><x>47111.2890625</x><y>25620.158203125</y></points><points><x>47111.2890625</x><y>25609.107421875</y></points><points><x>47111.2890625</x><y>25608.626953125</y></points><points><x>47111.2890625</x><y>25606.705078125</y></points><points><x>47109.3671875</x><y>25595.171875</y></points><points><x>47109.3671875</x><y>25595.171875</y></points><points><x>47107.4453125</x><y>25593.25</y></points><points><x>47106.00390625</x><y>25592.2890625</y></points><points><x>47091.109375</x><y>25587.484375</y></points><points><x>47084.859375</x><y>25577.875</y></points><points><x>47084.859375</x><y>25577.875</y></points><points><x>47084.859375</x><y>25575.47265625</y></points><points><x>47084.859375</x><y>25574.03125</y></points><points><x>47084.859375</x><y>25563.939453125</y></points><points><x>47089.6640625</x><y>25545.201171875</y></points><points><x>47097.35546875</x><y>25532.70703125</y></points><points><x>47097.35546875</x><y>25532.70703125</y></points></segmentation></object><object><name>NONE</name><difficult>0</difficult><truncated>0</truncated><info>[{"confidence": "0"}, {"action": "CREATE", "cat": "NONE", "time": "2020-07-23 14:39;23", "who": "admin", "typeOfanno": "PersonManul"}]</info><confidence>0</confidence><bndbox><xmin>34446.625</xmin><ymin>21637.861328125</ymin><xmax>34635.46484375</xmax><ymax>21817.5703125</ymax></bndbox><segmentation><points><x>34462.48046875</x><y>21726.75390625</y></points><points><x>34454.79296875</x><y>21739.248046875</y></points><points><x>34446.625</x><y>21759.4296875</y></points><points><x>34449.02734375</x><y>21785.857421875</y></points><points><x>34465.36328125</x><y>21806.037109375</y></points><points><x>34484.10546875</x><y>21814.6875</y></points><points><x>34484.10546875</x><y>21814.6875</y></points><points><x>34486.5078125</x><y>21816.12890625</y></points><points><x>34508.12890625</x><y>21817.08984375</y></points><points><x>34538.8828125</x><y>21817.5703125</y></points><points><x>34555.69921875</x><y>21808.439453125</y></points><points><x>34569.6328125</x><y>21794.986328125</y></points><points><x>34580.20703125</x><y>21774.32421875</y></points><points><x>34580.20703125</x><y>21774.32421875</y></points><points><x>34580.6875</x><y>21771.921875</y></points><points><x>34581.16796875</x><y>21770.9609375</y></points><points><x>34589.3359375</x><y>21752.701171875</y></points><points><x>34589.3359375</x><y>21752.701171875</y></points><points><x>34590.77734375</x><y>21750.779296875</y></points><points><x>34608.07421875</x><y>21726.75390625</y></points><points><x>34608.07421875</x><y>21726.75390625</y></points><points><x>34609.03515625</x><y>21724.83203125</y></points><points><x>34628.734375</x><y>21705.61328125</y></points><points><x>34633.54296875</x><y>21685.912109375</y></points><points><x>34635.46484375</x><y>21666.2109375</y></points><points><x>34635.46484375</x><y>21666.2109375</y></points><points><x>34635.46484375</x><y>21663.80859375</y></points><points><x>34635.46484375</x><y>21663.328125</y></points><points><x>34634.50390625</x><y>21661.40625</y></points><points><x>34630.17578125</x><y>21648.912109375</y></points><points><x>34610.4765625</x><y>21639.783203125</y></points><points><x>34593.66015625</x><y>21637.861328125</y></points><points><x>34568.671875</x><y>21645.068359375</y></points><points><x>34568.19140625</x><y>21645.068359375</y></points><points><x>34566.75</x><y>21646.029296875</y></points><points><x>34565.7890625</x><y>21646.509765625</y></points><points><x>34547.53125</x><y>21657.5625</y></points><points><x>34534.55859375</x><y>21678.224609375</y></points><points><x>34505.24609375</x><y>21708.9765625</y></points><points><x>34477.859375</x><y>21718.10546875</y></points><points><x>34477.859375</x><y>21718.10546875</y></points></segmentation></object><object><name>NILM</name><difficult>0</difficult><truncated>0</truncated><info>[{"confidence": "0"}, {"action": "CREATE", "cat": "NILM", "time": "2020-07-23 14:39;23", "who": "admin", "typeOfanno": "PersonManul"}]</info><confidence>0</confidence><bndbox><xmin>49017.671875</xmin><ymin>41853.80859375</ymin><xmax>49146.4453125</xmax><ymax>42008.53125</ymax></bndbox><segmentation><points><x>49022.95703125</x><y>41867.26171875</y></points><points><x>49021.99609375</x><y>41887.921875</y></points><points><x>49021.515625</x><y>41906.18359375</y></points><points><x>49018.15234375</x><y>41923.48046875</y></points><points><x>49017.671875</x><y>41940.296875</y></points><points><x>49017.671875</x><y>41940.77734375</y></points><points><x>49017.671875</x><y>41943.1796875</y></points><points><x>49017.671875</x><y>41943.66015625</y></points><points><x>49024.87890625</x><y>41959.0390625</y></points><points><x>49035.9296875</x><y>41968.6484375</y></points><points><x>49035.9296875</x><y>41968.6484375</y></points><points><x>49038.33203125</x><y>41970.08984375</y></points><points><x>49057.07421875</x><y>41979.21875</y></points><points><x>49057.07421875</x><y>41979.21875</y></points><points><x>49059.95703125</x><y>41980.1796875</y></points><points><x>49071.0078125</x><y>41984.0234375</y></points><points><x>49071.0078125</x><y>41984.0234375</y></points><points><x>49072.9296875</x><y>41985.46484375</y></points><points><x>49073.890625</x><y>41985.46484375</y></points><points><x>49075.33203125</x><y>41986.42578125</y></points><points><x>49088.78515625</x><y>41992.19140625</y></points><points><x>49089.265625</x><y>41992.19140625</y></points><points><x>49091.1875</x><y>41993.6328125</y></points><points><x>49091.66796875</x><y>41993.6328125</y></points><points><x>49094.0703125</x><y>41995.5546875</y></points><points><x>49094.55078125</x><y>41996.03515625</y></points><points><x>49103.6796875</x><y>42000.83984375</y></points><points><x>49103.6796875</x><y>42000.83984375</y></points><points><x>49106.08203125</x><y>42001.3203125</y></points><points><x>49106.5625</x><y>42001.80078125</y></points><points><x>49117.13671875</x><y>42007.5703125</y></points><points><x>49122.90234375</x><y>42008.53125</y></points><points><x>49129.1484375</x><y>42007.08984375</y></points><points><x>49136.35546875</x><y>42001.80078125</y></points><points><x>49137.31640625</x><y>41994.11328125</y></points><points><x>49143.5625</x><y>41981.62109375</y></points><points><x>49146.4453125</x><y>41963.36328125</y></points><points><x>49146.4453125</x><y>41963.36328125</y></points><points><x>49146.4453125</x><y>41960.48046875</y></points><points><x>49138.7578125</x><y>41942.21875</y></points><points><x>49138.7578125</x><y>41942.21875</y></points><points><x>49137.796875</x><y>41940.296875</y></points><points><x>49132.9921875</x><y>41919.15625</y></points><points><x>49132.9921875</x><y>41919.15625</y></points><points><x>49132.9921875</x><y>41916.75390625</y></points><points><x>49132.9921875</x><y>41915.79296875</y></points><points><x>49132.9921875</x><y>41914.3515625</y></points><points><x>49131.55078125</x><y>41898.49609375</y></points><points><x>49131.55078125</x><y>41898.015625</y></points><points><x>49111.8515625</x><y>41881.1953125</y></points><points><x>49097.43359375</x><y>41869.18359375</y></points><points><x>49073.890625</x><y>41858.61328125</y></points><points><x>49073.890625</x><y>41858.61328125</y></points><points><x>49059.95703125</x><y>41853.80859375</y></points><points><x>49059.4765625</x><y>41853.80859375</y></points><points><x>49039.7734375</x><y>41855.25</y></points><points><x>49030.64453125</x><y>41861.015625</y></points><points><x>49030.64453125</x><y>41861.015625</y></points></segmentation></object><object><name>NILM</name><difficult>0</difficult><truncated>0</truncated><info>[{"confidence": "0"}, {"action": "CREATE", "cat": "NILM", "time": "2020-07-23 14:39;23", "who": "admin", "typeOfanno": "PersonManul"}]</info><confidence>0</confidence><bndbox><xmin>52456.36328125</xmin><ymin>30286.1875</ymin><xmax>52594.75</xmax><ymax>30503.85546875</ymax></bndbox><segmentation><points><x>52486.15625</x><y>30453.8828125</y></points><points><x>52499.12890625</x><y>30463.97265625</y></points><points><x>52517.8671875</x><y>30481.271484375</y></points><points><x>52526.0390625</x><y>30494.244140625</y></points><points><x>52526.51953125</x><y>30494.244140625</y></points><points><x>52547.1796875</x><y>30503.85546875</y></points><points><x>52567.83984375</x><y>30502.89453125</y></points><points><x>52585.140625</x><y>30492.322265625</y></points><points><x>52594.75</x><y>30475.025390625</y></points><points><x>52592.34765625</x><y>30447.63671875</y></points><points><x>52592.34765625</x><y>30447.63671875</y></points><points><x>52586.1015625</x><y>30428.896484375</y></points><points><x>52586.1015625</x><y>30428.896484375</y></points><points><x>52585.140625</x><y>30426.494140625</y></points><points><x>52585.140625</x><y>30425.052734375</y></points><points><x>52578.4140625</x><y>30404.390625</y></points><points><x>52573.12890625</x><y>30385.650390625</y></points><points><x>52566.87890625</x><y>30346.25</y></points><points><x>52566.87890625</x><y>30346.25</y></points><points><x>52557.75</x><y>30327.990234375</y></points><points><x>52557.75</x><y>30327.509765625</y></points><points><x>52538.05078125</x><y>30314.537109375</y></points><points><x>52537.5703125</x><y>30314.537109375</y></points><points><x>52536.609375</x><y>30312.615234375</y></points><points><x>52528.44140625</x><y>30295.796875</y></points><points><x>52502.97265625</x><y>30286.1875</y></points><points><x>52486.15625</x><y>30292.43359375</y></points><points><x>52486.15625</x><y>30292.43359375</y></points><points><x>52470.30078125</x><y>30306.3671875</y></points><points><x>52470.30078125</x><y>30306.3671875</y></points><points><x>52463.5703125</x><y>30315.978515625</y></points><points><x>52457.8046875</x><y>30331.833984375</y></points><points><x>52456.36328125</x><y>30350.57421875</y></points><points><x>52461.6484375</x><y>30386.130859375</y></points><points><x>52465.01171875</x><y>30401.5078125</y></points><points><x>52470.30078125</x><y>30436.103515625</y></points><points><x>52470.30078125</x><y>30436.583984375</y></points></segmentation></object><object><name>NILM</name><difficult>0</difficult><truncated>0</truncated><info>[{"confidence": "0"}, {"action": "CREATE", "cat": "NILM", "time": "2020-07-23 14:39;23", "who": "admin", "typeOfanno": "PersonManul"}]</info><confidence>0</confidence><bndbox><xmin>30106.744140625</xmin><ymin>31736.28125</ymin><xmax>30309.99609375</xmax><ymax>31877.068359375</ymax></bndbox><segmentation><points><x>30135.09375</x><y>31736.28125</y></points><points><x>30157.67578125</x><y>31739.1640625</y></points><points><x>30183.142578125</x><y>31741.56640625</y></points><points><x>30207.6484375</x><y>31745.41015625</y></points><points><x>30232.634765625</x><y>31758.384765625</y></points><points><x>30270.115234375</x><y>31779.044921875</y></points><points><x>30293.1796875</x><y>31805.955078125</y></points><points><x>30303.75</x><y>31827.576171875</y></points><points><x>30309.99609375</x><y>31849.6796875</y></points><points><x>30290.294921875</x><y>31864.095703125</y></points><points><x>30270.595703125</x><y>31872.744140625</y></points><points><x>30233.595703125</x><y>31877.068359375</y></points><points><x>30206.20703125</x><y>31877.068359375</y></points><points><x>30174.974609375</x><y>31871.783203125</y></points><points><x>30155.75390625</x><y>31861.693359375</y></points><points><x>30155.2734375</x><y>31861.693359375</y></points><points><x>30137.49609375</x><y>31840.55078125</y></points><points><x>30137.49609375</x><y>31840.55078125</y></points><points><x>30136.0546875</x><y>31838.1484375</y></points><points><x>30116.353515625</x><y>31813.642578125</y></points><points><x>30116.353515625</x><y>31813.642578125</y></points><points><x>30109.146484375</x><y>31801.1484375</y></points><points><x>30106.744140625</x><y>31777.603515625</y></points><points><x>30108.185546875</x><y>31756.943359375</y></points><points><x>30120.197265625</x><y>31744.44921875</y></points><points><x>30120.197265625</x><y>31744.44921875</y></points></segmentation></object><object><name>EC</name><difficult>0</difficult><truncated>0</truncated><info>[{"confidence": "0"}, {"action": "CREATE", "cat": "EC", "time": "2020-07-23 14:39;23", "who": "admin", "typeOfanno": "PersonManul"}]</info><confidence>0</confidence><bndbox><xmin>49332.00390625</xmin><ymin>13406.642578125</ymin><xmax>49416.7578125</xmax><ymax>13494.865234375</ymax></bndbox><segmentation><points><x>49340.0234375</x><y>13412.2783203125</y></points><points><x>49334.60546875</x><y>13421.1650390625</y></points><points><x>49332.65625</x><y>13432.4375</y></points><points><x>49332.00390625</x><y>13442.19140625</y></points><points><x>49338.07421875</x><y>13453.2470703125</y></points><points><x>49346.52734375</x><y>13462.3505859375</y></points><points><x>49353.6796875</x><y>13467.119140625</y></points><points><x>49356.5</x><y>13473.1884765625</y></points><points><x>49363.21875</x><y>13482.29296875</y></points><points><x>49372.10546875</x><y>13488.1455078125</y></points><points><x>49380.55859375</x><y>13492.48046875</y></points><points><x>49397.46875</x><y>13494.865234375</y></points><points><x>49408.3046875</x><y>13493.564453125</y></points><points><x>49416.7578125</x><y>13488.7958984375</y></points><points><x>49414.16015625</x><y>13482.943359375</y></points><points><x>49409.82421875</x><y>13478.6083984375</y></points><points><x>49402.671875</x><y>13474.0556640625</y></points><points><x>49395.08203125</x><y>13467.552734375</y></points><points><x>49384.89453125</x><y>13462.7841796875</y></points><points><x>49373.40625</x><y>13456.28125</y></points><points><x>49369.72265625</x><y>13453.2470703125</y></points><points><x>49367.12109375</x><y>13444.359375</y></points><points><x>49364.73828125</x><y>13432.220703125</y></points><points><x>49363.21875</x><y>13421.3818359375</y></points><points><x>49359.96875</x><y>13414.662109375</y></points><points><x>49355.19921875</x><y>13406.642578125</y></points><points><x>49345.01171875</x><y>13408.3759765625</y></points><points><x>49344.79296875</x><y>13408.3759765625</y></points></segmentation></object><object><name>STR</name><difficult>0</difficult><truncated>0</truncated><info>[{"confidence": "0"}, {"action": "CREATE", "cat": "STR", "time": "2020-07-23 14:39;23", "who": "admin", "typeOfanno": "PersonManul"}]</info><confidence>0</confidence><bndbox><xmin>38622.79296875</xmin><ymin>44722.9921875</ymin><xmax>38708.6328125</xmax><ymax>44830.7265625</ymax></bndbox><segmentation><points><x>38638.8359375</x><y>44736.0</y></points><points><x>38636.66796875</x><y>44741.63671875</y></points><points><x>38631.68359375</x><y>44757.67578125</y></points><points><x>38629.08203125</x><y>44766.34765625</y></points><points><x>38626.046875</x><y>44778.703125</y></points><points><x>38624.9609375</x><y>44787.58984375</y></points><points><x>38622.79296875</x><y>44802.546875</y></points><points><x>38623.2265625</x><y>44812.0859375</y></points><points><x>38626.046875</x><y>44820.75390625</y></points><points><x>38631.46484375</x><y>44829.42578125</y></points><points><x>38641.65234375</x><y>44830.7265625</y></points><points><x>38651.83984375</x><y>44828.9921875</y></points><points><x>38656.828125</x><y>44821.62109375</y></points><points><x>38662.02734375</x><y>44814.25</y></points><points><x>38665.28125</x><y>44807.31640625</y></points><points><x>38674.16796875</x><y>44804.28125</y></points><points><x>38687.171875</x><y>44798.64453125</y></points><points><x>38695.1953125</x><y>44794.09375</y></points><points><x>38701.48046875</x><y>44788.0234375</y></points><points><x>38705.81640625</x><y>44776.75</y></points><points><x>38708.6328125</x><y>44762.4453125</y></points><points><x>38706.8984375</x><y>44751.390625</y></points><points><x>38704.08203125</x><y>44741.63671875</y></points><points><x>38695.84375</x><y>44734.484375</y></points><points><x>38688.90625</x><y>44728.1953125</y></points><points><x>38678.0703125</x><y>44726.4609375</y></points><points><x>38668.75</x><y>44725.37890625</y></points><points><x>38662.89453125</x><y>44722.9921875</y></points><points><x>38650.7578125</x><y>44724.078125</y></points><points><x>38645.33984375</x><y>44728.84765625</y></points><points><x>38645.33984375</x><y>44728.84765625</y></points></segmentation></object><object><name>NONE</name><difficult>0</difficult><truncated>0</truncated><info>[{"confidence": "0"}, {"action": "CREATE", "cat": "NONE", "time": "2020-07-23 14:39;23", "who": "admin", "typeOfanno": "PersonManul"}]</info><confidence>0</confidence><bndbox><xmin>41264.96875</xmin><ymin>8692.205078125</ymin><xmax>41395.99609375</xmax><ymax>8855.5078125</ymax></bndbox><segmentation><points><x>41332.7421875</x><y>8701.564453125</y></points><points><x>41322.734375</x><y>8709.955078125</y></points><points><x>41312.0859375</x><y>8720.283203125</y></points><points><x>41301.4375</x><y>8733.5146484375</y></points><points><x>41295.3046875</x><y>8742.8740234375</y></points><points><x>41284.33203125</x><y>8753.8466796875</y></points><points><x>41276.90625</x><y>8769.9833984375</y></points><points><x>41273.359375</x><y>8787.0888671875</y></points><points><x>41264.96875</x><y>8821.943359375</y></points><points><x>41264.96875</x><y>8835.8212890625</y></points><points><x>41274.00390625</x><y>8848.4072265625</y></points><points><x>41286.265625</x><y>8847.76171875</y></points><points><x>41293.3671875</x><y>8842.5986328125</y></points><points><x>41303.6953125</x><y>8839.693359375</y></points><points><x>41318.21875</x><y>8845.826171875</y></points><points><x>41324.99609375</x><y>8852.603515625</y></points><points><x>41337.90625</x><y>8855.5078125</y></points><points><x>41352.10546875</x><y>8852.603515625</y></points><points><x>41355.0078125</x><y>8840.0166015625</y></points><points><x>41356.62109375</x><y>8825.4931640625</y></points><points><x>41364.046875</x><y>8810.0029296875</y></points><points><x>41373.40625</x><y>8794.51171875</y></points><points><x>41373.40625</x><y>8794.51171875</y></points><points><x>41374.05078125</x><y>8792.251953125</y></points><points><x>41374.375</x><y>8791.6064453125</y></points><points><x>41375.01953125</x><y>8790.3154296875</y></points><points><x>41380.50390625</x><y>8774.1796875</y></points><points><x>41386.9609375</x><y>8751.265625</y></points><points><x>41390.5078125</x><y>8731.9013671875</y></points><points><x>41395.99609375</x><y>8709.6328125</y></points><points><x>41393.4140625</x><y>8697.0458984375</y></points><points><x>41381.15234375</x><y>8692.205078125</y></points><points><x>41365.3359375</x><y>8695.4326171875</y></points><points><x>41346.296875</x><y>8697.69140625</y></points><points><x>41346.296875</x><y>8697.69140625</y></points></segmentation></object><object><name>BOX_SCREEN</name><difficult>0</difficult><truncated>0</truncated><info>[{"confidence": "0"}, {"action": "CREATE", "cat": "BOX_SCREEN", "time": "2020-07-23 14:39;23", "who": "admin", "typeOfanno": "PersonManul"}]</info><confidence>0</confidence><bndbox><xmin>33488.461322300995</xmin><ymin>20816.527321909947</ymin><xmax>35536.461322300995</xmax><ymax>22864.527321909947</ymax></bndbox><segmentation><points><x>33488.461322300995</x><y>22864.527321909947</y></points><points><x>33488.461322300995</x><y>20816.527321909947</y></points><points><x>35536.461322300995</x><y>20816.527321909947</y></points><points><x>35536.461322300995</x><y>22864.527321909947</y></points></segmentation></object><object><name>BOX_SCREEN</name><difficult>0</difficult><truncated>0</truncated><info>[{"confidence": "0"}, {"action": "CREATE", "cat": "BOX_SCREEN", "time": "2020-07-23 14:39;23", "who": "admin", "typeOfanno": "PersonManul"}]</info><confidence>0</confidence><bndbox><xmin>29184.370117187493</xmin><ymin>30892.674804687475</ymin><xmax>31232.370117187493</xmax><ymax>32940.67480468747</ymax></bndbox><segmentation><points><x>29184.370117187493</x><y>32940.67480468747</y></points><points><x>29184.370117187493</x><y>30892.674804687475</y></points><points><x>31232.370117187493</x><y>30892.674804687475</y></points><points><x>31232.370117187493</x><y>32940.67480468747</y></points></segmentation></object><object><name>BOX_SCREEN</name><difficult>0</difficult><truncated>0</truncated><info>[{"confidence": "0"}, {"action": "CREATE", "cat": "BOX_SCREEN", "time": "2020-07-23 14:39;23", "who": "admin", "typeOfanno": "PersonManul"}]</info><confidence>0</confidence><bndbox><xmin>33838.8180545964</xmin><ymin>7123.920028775868</ymin><xmax>35886.8180545964</xmax><ymax>9171.920028775869</ymax></bndbox><segmentation><points><x>33838.8180545964</x><y>9171.920028775869</y></points><points><x>33838.8180545964</x><y>7123.920028775868</y></points><points><x>35886.8180545964</x><y>7123.920028775868</y></points><points><x>35886.8180545964</x><y>9171.920028775869</y></points></segmentation></object></annotation>
