# Supplementary material for: Artificial intelligence enables precision diagnosis of cervical cytology grades and cervical cancer
Source: Nat Commun. 2024 May 22;15:4369. doi: 10.1038/s41467-024-48705-3 (PMC11111770; doi:10.1038/s41467-024-48705-3)
Supplement: Supplementary file 4 — Source Data [file 41467_2024_48705_MOESM4_ESM.zip › Source Data/Table S1.Average precision in the patch-level detection and classification./ground_truth_126/C201604579_LSIL.tif.xml]

<?xml version="1.0"?><annotation><folder>med</folder><filename>/datasets/Review/label-check/tif-tiff/C201604579_LSIL.tif</filename><size><width>57856</width><height>57434</height></size><mpp>0.248447</mpp><object><name>MET</name><difficult>0</difficult><truncated>0</truncated><info>[{"confidence": "0"}, {"action": "CREATE", "cat": "MET", "time": "2020-07-23 14:39;03", "who": "admin", "typeOfanno": "PersonManul"}]</info><confidence>0</confidence><bndbox><xmin>27930.0</xmin><ymin>34752.0</ymin><xmax>28215.0</xmax><ymax>35058.0</ymax></bndbox><segmentation><points><x>28144.0</x><y>34752.0</y></points><points><x>28141.0</x><y>34760.0</y></points><points><x>28137.0</x><y>34764.0</y></points><points><x>28137.0</x><y>34773.0</y></points><points><x>28128.0</x><y>34774.0</y></points><points><x>28122.0</x><y>34787.0</y></points><points><x>28114.0</x><y>34797.0</y></points><points><x>28110.0</x><y>34794.0</y></points><points><x>28104.0</x><y>34793.0</y></points><points><x>28082.0</x><y>34787.0</y></points><points><x>28076.0</x><y>34792.0</y></points><points><x>28069.0</x><y>34799.0</y></points><points><x>28065.0</x><y>34822.0</y></points><points><x>28066.0</x><y>34830.0</y></points><points><x>28047.0</x><y>34838.0</y></points><points><x>28042.0</x><y>34839.0</y></points><points><x>28021.0</x><y>34858.0</y></points><points><x>28008.0</x><y>34857.0</y></points><points><x>28007.0</x><y>34863.0</y></points><points><x>28002.0</x><y>34869.0</y></points><points><x>28000.0</x><y>34879.0</y></points><points><x>27992.0</x><y>34880.0</y></points><points><x>27991.0</x><y>34869.0</y></points><points><x>27976.0</x><y>34868.0</y></points><points><x>27970.0</x><y>34873.0</y></points><points><x>27966.0</x><y>34894.0</y></points><points><x>27959.0</x><y>34904.0</y></points><points><x>27952.0</x><y>34913.0</y></points><points><x>27939.0</x><y>34949.0</y></points><points><x>27938.0</x><y>34954.0</y></points><points><x>27935.0</x><y>34957.0</y></points><points><x>27933.0</x><y>34962.0</y></points><points><x>27930.0</x><y>34976.0</y></points><points><x>27932.0</x><y>34990.0</y></points><points><x>27944.0</x><y>34991.0</y></points><points><x>27950.0</x><y>34986.0</y></points><points><x>27957.0</x><y>34991.0</y></points><points><x>27955.0</x><y>34997.0</y></points><points><x>27954.0</x><y>35011.0</y></points><points><x>27952.0</x><y>35016.0</y></points><points><x>27951.0</x><y>35035.0</y></points><points><x>27957.0</x><y>35043.0</y></points><points><x>27969.0</x><y>35046.0</y></points><points><x>27970.0</x><y>35051.0</y></points><points><x>27981.0</x><y>35058.0</y></points><points><x>27994.0</x><y>35058.0</y></points><points><x>27997.0</x><y>35055.0</y></points><points><x>27997.0</x><y>35049.0</y></points><points><x>28020.0</x><y>35049.0</y></points><points><x>28035.0</x><y>35040.0</y></points><points><x>28041.0</x><y>35040.0</y></points><points><x>28041.0</x><y>35033.0</y></points><points><x>28049.0</x><y>35032.0</y></points><points><x>28050.0</x><y>35021.0</y></points><points><x>28057.0</x><y>35027.0</y></points><points><x>28072.0</x><y>35028.0</y></points><points><x>28079.0</x><y>35027.0</y></points><points><x>28079.0</x><y>35023.0</y></points><points><x>28089.0</x><y>35028.0</y></points><points><x>28092.0</x><y>35031.0</y></points><points><x>28104.0</x><y>35033.0</y></points><points><x>28109.0</x><y>35038.0</y></points><points><x>28113.0</x><y>35038.0</y></points><points><x>28131.0</x><y>35041.0</y></points><points><x>28138.0</x><y>35037.0</y></points><points><x>28146.0</x><y>35032.0</y></points><points><x>28151.0</x><y>35015.0</y></points><points><x>28151.0</x><y>35008.0</y></points><points><x>28160.0</x><y>34999.0</y></points><points><x>28163.0</x><y>34982.0</y></points><points><x>28164.0</x><y>34977.0</y></points><points><x>28167.0</x><y>34974.0</y></points><points><x>28186.0</x><y>34987.0</y></points><points><x>28188.0</x><y>34973.0</y></points><points><x>28187.0</x><y>34964.0</y></points><points><x>28183.0</x><y>34958.0</y></points><points><x>28183.0</x><y>34945.0</y></points><points><x>28195.0</x><y>34925.0</y></points><points><x>28195.0</x><y>34920.0</y></points><points><x>28203.0</x><y>34916.0</y></points><points><x>28207.0</x><y>34898.0</y></points><points><x>28202.0</x><y>34898.0</y></points><points><x>28204.0</x><y>34887.0</y></points><points><x>28209.0</x><y>34880.0</y></points><points><x>28213.0</x><y>34865.0</y></points><points><x>28211.0</x><y>34850.0</y></points><points><x>28215.0</x><y>34815.0</y></points><points><x>28214.0</x><y>34810.0</y></points><points><x>28213.0</x><y>34803.0</y></points><points><x>28215.0</x><y>34799.0</y></points><points><x>28215.0</x><y>34767.0</y></points><points><x>28205.0</x><y>34765.0</y></points><points><x>28197.0</x><y>34760.0</y></points><points><x>28166.0</x><y>34752.0</y></points></segmentation></object><object><name>NILM</name><difficult>0</difficult><truncated>0</truncated><info>[{"confidence": "0"}, {"action": "CREATE", "cat": "NILM", "time": "2020-07-23 14:39;03", "who": "admin", "typeOfanno": "PersonManul"}]</info><confidence>0</confidence><bndbox><xmin>22886.0</xmin><ymin>47222.0</ymin><xmax>22921.0</xmax><ymax>47269.0</ymax></bndbox><segmentation><points><x>22908.0</x><y>47222.0</y></points><points><x>22893.0</x><y>47225.0</y></points><points><x>22886.0</x><y>47231.0</y></points><points><x>22886.0</x><y>47258.0</y></points><points><x>22892.0</x><y>47266.0</y></points><points><x>22921.0</x><y>47269.0</y></points><points><x>22921.0</x><y>47247.0</y></points><points><x>22919.0</x><y>47241.0</y></points><points><x>22921.0</x><y>47222.0</y></points></segmentation></object><object><name>NILM</name><difficult>0</difficult><truncated>0</truncated><info>[{"confidence": "0"}, {"action": "CREATE", "cat": "NILM", "time": "2020-07-23 14:39;03", "who": "admin", "typeOfanno": "PersonManul"}]</info><confidence>0</confidence><bndbox><xmin>6506.0</xmin><ymin>28850.0</ymin><xmax>6682.0</xmax><ymax>29045.0</ymax></bndbox><segmentation><points><x>6590.0</x><y>28850.0</y></points><points><x>6582.0</x><y>28858.0</y></points><points><x>6582.0</x><y>28862.0</y></points><points><x>6577.0</x><y>28870.0</y></points><points><x>6568.0</x><y>28868.0</y></points><points><x>6564.0</x><y>28862.0</y></points><points><x>6552.0</x><y>28862.0</y></points><points><x>6528.0</x><y>28859.0</y></points><points><x>6520.0</x><y>28860.0</y></points><points><x>6512.0</x><y>28870.0</y></points><points><x>6508.0</x><y>28876.0</y></points><points><x>6506.0</x><y>28952.0</y></points><points><x>6517.0</x><y>28952.0</y></points><points><x>6520.0</x><y>28955.0</y></points><points><x>6523.0</x><y>28960.0</y></points><points><x>6537.0</x><y>28982.0</y></points><points><x>6547.0</x><y>28992.0</y></points><points><x>6550.0</x><y>29006.0</y></points><points><x>6563.0</x><y>29007.0</y></points><points><x>6570.0</x><y>29009.0</y></points><points><x>6585.0</x><y>29026.0</y></points><points><x>6589.0</x><y>29029.0</y></points><points><x>6597.0</x><y>29038.0</y></points><points><x>6682.0</x><y>29045.0</y></points><points><x>6682.0</x><y>29013.0</y></points><points><x>6676.0</x><y>29008.0</y></points><points><x>6675.0</x><y>28996.0</y></points><points><x>6672.0</x><y>28975.0</y></points><points><x>6675.0</x><y>28967.0</y></points><points><x>6675.0</x><y>28956.0</y></points><points><x>6678.0</x><y>28953.0</y></points><points><x>6682.0</x><y>28908.0</y></points><points><x>6669.0</x><y>28889.0</y></points><points><x>6662.0</x><y>28884.0</y></points><points><x>6658.0</x><y>28879.0</y></points><points><x>6652.0</x><y>28872.0</y></points><points><x>6647.0</x><y>28870.0</y></points><points><x>6635.0</x><y>28867.0</y></points><points><x>6623.0</x><y>28863.0</y></points><points><x>6617.0</x><y>28861.0</y></points><points><x>6614.0</x><y>28858.0</y></points><points><x>6606.0</x><y>28853.0</y></points></segmentation></object><object><name>MET</name><difficult>0</difficult><truncated>0</truncated><info>[{"confidence": "0"}, {"action": "CREATE", "cat": "MET", "time": "2020-07-23 14:39;03", "who": "admin", "typeOfanno": "PersonManul"}]</info><confidence>0</confidence><bndbox><xmin>13997.0</xmin><ymin>9428.0</ymin><xmax>14100.0</xmax><ymax>9574.0</ymax></bndbox><segmentation><points><x>14015.0</x><y>9428.0</y></points><points><x>14013.0</x><y>9439.0</y></points><points><x>14007.0</x><y>9440.0</y></points><points><x>14006.0</x><y>9446.0</y></points><points><x>13997.0</x><y>9454.0</y></points><points><x>13997.0</x><y>9478.0</y></points><points><x>14001.0</x><y>9483.0</y></points><points><x>14011.0</x><y>9490.0</y></points><points><x>14011.0</x><y>9497.0</y></points><points><x>14008.0</x><y>9506.0</y></points><points><x>14005.0</x><y>9524.0</y></points><points><x>14010.0</x><y>9529.0</y></points><points><x>14010.0</x><y>9536.0</y></points><points><x>14009.0</x><y>9549.0</y></points><points><x>14020.0</x><y>9561.0</y></points><points><x>14026.0</x><y>9568.0</y></points><points><x>14048.0</x><y>9572.0</y></points><points><x>14089.0</x><y>9574.0</y></points><points><x>14092.0</x><y>9571.0</y></points><points><x>14093.0</x><y>9563.0</y></points><points><x>14097.0</x><y>9537.0</y></points><points><x>14100.0</x><y>9503.0</y></points><points><x>14093.0</x><y>9494.0</y></points><points><x>14097.0</x><y>9483.0</y></points><points><x>14098.0</x><y>9478.0</y></points><points><x>14099.0</x><y>9465.0</y></points><points><x>14093.0</x><y>9456.0</y></points><points><x>14082.0</x><y>9452.0</y></points><points><x>14049.0</x><y>9428.0</y></points><points><x>14038.0</x><y>9428.0</y></points><points><x>14032.0</x><y>9429.0</y></points></segmentation></object><object><name>NILM</name><difficult>0</difficult><truncated>0</truncated><info>[{"confidence": "0"}, {"action": "CREATE", "cat": "NILM", "time": "2020-07-23 14:39;03", "who": "admin", "typeOfanno": "PersonManul"}]</info><confidence>0</confidence><bndbox><xmin>29489.0</xmin><ymin>23895.0</ymin><xmax>29655.0</xmax><ymax>24087.0</ymax></bndbox><segmentation><points><x>29546.0</x><y>23895.0</y></points><points><x>29543.0</x><y>23898.0</y></points><points><x>29541.0</x><y>23915.0</y></points><points><x>29540.0</x><y>23922.0</y></points><points><x>29536.0</x><y>23936.0</y></points><points><x>29543.0</x><y>23936.0</y></points><points><x>29527.0</x><y>23943.0</y></points><points><x>29512.0</x><y>23947.0</y></points><points><x>29507.0</x><y>23951.0</y></points><points><x>29507.0</x><y>23960.0</y></points><points><x>29500.0</x><y>23975.0</y></points><points><x>29498.0</x><y>23984.0</y></points><points><x>29495.0</x><y>23993.0</y></points><points><x>29494.0</x><y>23998.0</y></points><points><x>29492.0</x><y>24024.0</y></points><points><x>29489.0</x><y>24036.0</y></points><points><x>29493.0</x><y>24042.0</y></points><points><x>29489.0</x><y>24062.0</y></points><points><x>29493.0</x><y>24066.0</y></points><points><x>29498.0</x><y>24068.0</y></points><points><x>29505.0</x><y>24072.0</y></points><points><x>29514.0</x><y>24075.0</y></points><points><x>29526.0</x><y>24078.0</y></points><points><x>29537.0</x><y>24087.0</y></points><points><x>29569.0</x><y>24087.0</y></points><points><x>29575.0</x><y>24086.0</y></points><points><x>29590.0</x><y>24085.0</y></points><points><x>29591.0</x><y>24080.0</y></points><points><x>29606.0</x><y>24076.0</y></points><points><x>29613.0</x><y>24074.0</y></points><points><x>29625.0</x><y>24075.0</y></points><points><x>29625.0</x><y>24071.0</y></points><points><x>29633.0</x><y>24070.0</y></points><points><x>29634.0</x><y>24057.0</y></points><points><x>29639.0</x><y>24056.0</y></points><points><x>29639.0</x><y>24044.0</y></points><points><x>29638.0</x><y>24037.0</y></points><points><x>29639.0</x><y>24019.0</y></points><points><x>29640.0</x><y>23994.0</y></points><points><x>29652.0</x><y>23990.0</y></points><points><x>29652.0</x><y>23985.0</y></points><points><x>29655.0</x><y>23962.0</y></points><points><x>29654.0</x><y>23951.0</y></points><points><x>29651.0</x><y>23941.0</y></points><points><x>29648.0</x><y>23938.0</y></points><points><x>29640.0</x><y>23932.0</y></points><points><x>29636.0</x><y>23932.0</y></points><points><x>29632.0</x><y>23926.0</y></points><points><x>29620.0</x><y>23926.0</y></points><points><x>29615.0</x><y>23927.0</y></points><points><x>29614.0</x><y>23916.0</y></points><points><x>29610.0</x><y>23907.0</y></points><points><x>29607.0</x><y>23904.0</y></points><points><x>29591.0</x><y>23899.0</y></points><points><x>29578.0</x><y>23900.0</y></points></segmentation></object><object><name>MET</name><difficult>0</difficult><truncated>0</truncated><info>[{"confidence": "0"}, {"action": "CREATE", "cat": "MET", "time": "2020-07-23 14:39;03", "who": "admin", "typeOfanno": "PersonManul"}]</info><confidence>0</confidence><bndbox><xmin>41148.5390625</xmin><ymin>16067.54296875</ymin><xmax>41445.5390625</xmax><ymax>16424.54296875</ymax></bndbox><segmentation><points><x>41339.5390625</x><y>16067.54296875</y></points><points><x>41319.5390625</x><y>16070.54296875</y></points><points><x>41312.5390625</x><y>16072.54296875</y></points><points><x>41301.5390625</x><y>16074.54296875</y></points><points><x>41281.5390625</x><y>16072.54296875</y></points><points><x>41274.5390625</x><y>16077.54296875</y></points><points><x>41273.5390625</x><y>16087.54296875</y></points><points><x>41271.5390625</x><y>16101.54296875</y></points><points><x>41277.5390625</x><y>16107.54296875</y></points><points><x>41277.5390625</x><y>16118.54296875</y></points><points><x>41274.5390625</x><y>16121.54296875</y></points><points><x>41269.5390625</x><y>16125.54296875</y></points><points><x>41267.5390625</x><y>16133.54296875</y></points><points><x>41262.5390625</x><y>16141.54296875</y></points><points><x>41258.5390625</x><y>16155.54296875</y></points><points><x>41261.5390625</x><y>16158.54296875</y></points><points><x>41244.5390625</x><y>16163.54296875</y></points><points><x>41236.5390625</x><y>16165.54296875</y></points><points><x>41222.5390625</x><y>16164.54296875</y></points><points><x>41210.5390625</x><y>16163.54296875</y></points><points><x>41208.5390625</x><y>16176.54296875</y></points><points><x>41202.5390625</x><y>16193.54296875</y></points><points><x>41198.5390625</x><y>16206.54296875</y></points><points><x>41199.5390625</x><y>16211.54296875</y></points><points><x>41186.5390625</x><y>16222.54296875</y></points><points><x>41183.5390625</x><y>16231.54296875</y></points><points><x>41180.5390625</x><y>16237.54296875</y></points><points><x>41179.5390625</x><y>16263.54296875</y></points><points><x>41180.5390625</x><y>16273.54296875</y></points><points><x>41178.5390625</x><y>16284.54296875</y></points><points><x>41172.5390625</x><y>16287.54296875</y></points><points><x>41158.5390625</x><y>16337.54296875</y></points><points><x>41154.5390625</x><y>16349.54296875</y></points><points><x>41153.5390625</x><y>16361.54296875</y></points><points><x>41148.5390625</x><y>16390.54296875</y></points><points><x>41149.5390625</x><y>16398.54296875</y></points><points><x>41165.5390625</x><y>16406.54296875</y></points><points><x>41170.5390625</x><y>16405.54296875</y></points><points><x>41176.5390625</x><y>16404.54296875</y></points><points><x>41199.5390625</x><y>16390.54296875</y></points><points><x>41202.5390625</x><y>16386.54296875</y></points><points><x>41204.5390625</x><y>16366.54296875</y></points><points><x>41209.5390625</x><y>16365.54296875</y></points><points><x>41232.5390625</x><y>16376.54296875</y></points><points><x>41246.5390625</x><y>16378.54296875</y></points><points><x>41250.5390625</x><y>16373.54296875</y></points><points><x>41255.5390625</x><y>16350.54296875</y></points><points><x>41260.5390625</x><y>16343.54296875</y></points><points><x>41261.5390625</x><y>16321.54296875</y></points><points><x>41268.5390625</x><y>16324.54296875</y></points><points><x>41268.5390625</x><y>16340.54296875</y></points><points><x>41283.5390625</x><y>16359.54296875</y></points><points><x>41300.5390625</x><y>16359.54296875</y></points><points><x>41309.5390625</x><y>16358.54296875</y></points><points><x>41325.5390625</x><y>16371.54296875</y></points><points><x>41332.5390625</x><y>16371.54296875</y></points><points><x>41347.5390625</x><y>16376.54296875</y></points><points><x>41348.5390625</x><y>16382.54296875</y></points><points><x>41346.5390625</x><y>16400.54296875</y></points><points><x>41350.5390625</x><y>16404.54296875</y></points><points><x>41353.5390625</x><y>16410.54296875</y></points><points><x>41362.5390625</x><y>16417.54296875</y></points><points><x>41383.5390625</x><y>16424.54296875</y></points><points><x>41383.5390625</x><y>16419.54296875</y></points><points><x>41399.5390625</x><y>16416.54296875</y></points><points><x>41423.5390625</x><y>16402.54296875</y></points><points><x>41444.5390625</x><y>16388.54296875</y></points><points><x>41445.5390625</x><y>16363.54296875</y></points><points><x>41444.5390625</x><y>16345.54296875</y></points><points><x>41436.5390625</x><y>16340.54296875</y></points><points><x>41431.5390625</x><y>16339.54296875</y></points><points><x>41426.5390625</x><y>16329.54296875</y></points><points><x>41422.5390625</x><y>16315.54296875</y></points><points><x>41418.5390625</x><y>16302.54296875</y></points><points><x>41416.5390625</x><y>16286.54296875</y></points><points><x>41402.5390625</x><y>16284.54296875</y></points><points><x>41396.5390625</x><y>16277.54296875</y></points><points><x>41396.5390625</x><y>16271.54296875</y></points><points><x>41398.5390625</x><y>16244.54296875</y></points><points><x>41395.5390625</x><y>16231.54296875</y></points><points><x>41390.5390625</x><y>16225.54296875</y></points><points><x>41387.5390625</x><y>16220.54296875</y></points><points><x>41384.5390625</x><y>16215.54296875</y></points><points><x>41380.5390625</x><y>16208.54296875</y></points><points><x>41372.5390625</x><y>16207.54296875</y></points><points><x>41371.5390625</x><y>16200.54296875</y></points><points><x>41375.5390625</x><y>16188.54296875</y></points><points><x>41376.5390625</x><y>16183.54296875</y></points><points><x>41381.5390625</x><y>16169.54296875</y></points><points><x>41377.5390625</x><y>16164.54296875</y></points><points><x>41373.5390625</x><y>16164.54296875</y></points><points><x>41371.5390625</x><y>16151.54296875</y></points><points><x>41352.5390625</x><y>16117.54296875</y></points><points><x>41350.5390625</x><y>16102.54296875</y></points><points><x>41367.5390625</x><y>16103.54296875</y></points><points><x>41367.5390625</x><y>16087.54296875</y></points><points><x>41355.5390625</x><y>16071.54296875</y></points></segmentation></object><object><name>NILM</name><difficult>0</difficult><truncated>0</truncated><info>[{"confidence": "0"}, {"action": "CREATE", "cat": "NILM", "time": "2020-07-23 14:39;03", "who": "admin", "typeOfanno": "PersonManul"}]</info><confidence>0</confidence><bndbox><xmin>21634.0</xmin><ymin>48253.0</ymin><xmax>21699.0</xmax><ymax>48312.0</ymax></bndbox><segmentation><points><x>21645.0</x><y>48253.0</y></points><points><x>21639.0</x><y>48260.0</y></points><points><x>21635.0</x><y>48270.0</y></points><points><x>21634.0</x><y>48287.0</y></points><points><x>21635.0</x><y>48292.0</y></points><points><x>21645.0</x><y>48307.0</y></points><points><x>21674.0</x><y>48312.0</y></points><points><x>21692.0</x><y>48301.0</y></points><points><x>21697.0</x><y>48277.0</y></points><points><x>21699.0</x><y>48263.0</y></points><points><x>21694.0</x><y>48263.0</y></points><points><x>21687.0</x><y>48253.0</y></points></segmentation></object><object><name>NILM</name><difficult>0</difficult><truncated>0</truncated><info>[{"confidence": "0"}, {"action": "CREATE", "cat": "NILM", "time": "2020-07-23 14:39;03", "who": "admin", "typeOfanno": "PersonManul"}]</info><confidence>0</confidence><bndbox><xmin>7152.0</xmin><ymin>22245.0</ymin><xmax>7326.0</xmax><ymax>22365.0</ymax></bndbox><segmentation><points><x>7204.0</x><y>22245.0</y></points><points><x>7197.0</x><y>22256.0</y></points><points><x>7184.0</x><y>22259.0</y></points><points><x>7172.0</x><y>22258.0</y></points><points><x>7159.0</x><y>22254.0</y></points><points><x>7152.0</x><y>22253.0</y></points><points><x>7152.0</x><y>22304.0</y></points><points><x>7152.0</x><y>22348.0</y></points><points><x>7161.0</x><y>22348.0</y></points><points><x>7164.0</x><y>22351.0</y></points><points><x>7170.0</x><y>22351.0</y></points><points><x>7177.0</x><y>22358.0</y></points><points><x>7183.0</x><y>22363.0</y></points><points><x>7275.0</x><y>22365.0</y></points><points><x>7275.0</x><y>22357.0</y></points><points><x>7284.0</x><y>22353.0</y></points><points><x>7284.0</x><y>22347.0</y></points><points><x>7292.0</x><y>22346.0</y></points><points><x>7295.0</x><y>22343.0</y></points><points><x>7301.0</x><y>22343.0</y></points><points><x>7312.0</x><y>22332.0</y></points><points><x>7322.0</x><y>22324.0</y></points><points><x>7326.0</x><y>22305.0</y></points><points><x>7323.0</x><y>22302.0</y></points><points><x>7319.0</x><y>22297.0</y></points><points><x>7319.0</x><y>22284.0</y></points><points><x>7316.0</x><y>22276.0</y></points><points><x>7311.0</x><y>22272.0</y></points><points><x>7305.0</x><y>22262.0</y></points><points><x>7293.0</x><y>22261.0</y></points><points><x>7290.0</x><y>22251.0</y></points><points><x>7268.0</x><y>22245.0</y></points><points><x>7255.0</x><y>22246.0</y></points><points><x>7238.0</x><y>22245.0</y></points><points><x>7225.0</x><y>22245.0</y></points></segmentation></object><object><name>MET</name><difficult>0</difficult><truncated>0</truncated><info>[{"confidence": "0"}, {"action": "CREATE", "cat": "MET", "time": "2020-07-23 14:39;03", "who": "admin", "typeOfanno": "PersonManul"}]</info><confidence>0</confidence><bndbox><xmin>30445.0</xmin><ymin>55816.0</ymin><xmax>30682.0</xmax><ymax>56151.0</ymax></bndbox><segmentation><points><x>30530.0</x><y>55816.0</y></points><points><x>30518.0</x><y>55825.0</y></points><points><x>30508.0</x><y>55834.0</y></points><points><x>30493.0</x><y>55834.0</y></points><points><x>30486.0</x><y>55849.0</y></points><points><x>30468.0</x><y>55851.0</y></points><points><x>30456.0</x><y>55854.0</y></points><points><x>30456.0</x><y>55866.0</y></points><points><x>30454.0</x><y>55884.0</y></points><points><x>30457.0</x><y>55887.0</y></points><points><x>30457.0</x><y>55891.0</y></points><points><x>30459.0</x><y>55903.0</y></points><points><x>30453.0</x><y>55909.0</y></points><points><x>30453.0</x><y>55927.0</y></points><points><x>30457.0</x><y>55931.0</y></points><points><x>30448.0</x><y>55937.0</y></points><points><x>30445.0</x><y>55955.0</y></points><points><x>30450.0</x><y>55961.0</y></points><points><x>30461.0</x><y>55966.0</y></points><points><x>30464.0</x><y>55969.0</y></points><points><x>30472.0</x><y>55969.0</y></points><points><x>30483.0</x><y>55977.0</y></points><points><x>30484.0</x><y>55993.0</y></points><points><x>30476.0</x><y>55996.0</y></points><points><x>30471.0</x><y>56016.0</y></points><points><x>30476.0</x><y>56016.0</y></points><points><x>30468.0</x><y>56023.0</y></points><points><x>30453.0</x><y>56025.0</y></points><points><x>30445.0</x><y>56022.0</y></points><points><x>30445.0</x><y>56047.0</y></points><points><x>30464.0</x><y>56050.0</y></points><points><x>30469.0</x><y>56046.0</y></points><points><x>30474.0</x><y>56042.0</y></points><points><x>30484.0</x><y>56042.0</y></points><points><x>30487.0</x><y>56039.0</y></points><points><x>30491.0</x><y>56039.0</y></points><points><x>30496.0</x><y>56035.0</y></points><points><x>30500.0</x><y>56043.0</y></points><points><x>30504.0</x><y>56047.0</y></points><points><x>30507.0</x><y>56066.0</y></points><points><x>30508.0</x><y>56072.0</y></points><points><x>30506.0</x><y>56079.0</y></points><points><x>30504.0</x><y>56092.0</y></points><points><x>30505.0</x><y>56100.0</y></points><points><x>30510.0</x><y>56108.0</y></points><points><x>30513.0</x><y>56111.0</y></points><points><x>30535.0</x><y>56114.0</y></points><points><x>30570.0</x><y>56129.0</y></points><points><x>30576.0</x><y>56137.0</y></points><points><x>30596.0</x><y>56138.0</y></points><points><x>30602.0</x><y>56137.0</y></points><points><x>30613.0</x><y>56141.0</y></points><points><x>30621.0</x><y>56146.0</y></points><points><x>30641.0</x><y>56147.0</y></points><points><x>30647.0</x><y>56145.0</y></points><points><x>30650.0</x><y>56148.0</y></points><points><x>30654.0</x><y>56151.0</y></points><points><x>30672.0</x><y>56151.0</y></points><points><x>30678.0</x><y>56132.0</y></points><points><x>30679.0</x><y>56126.0</y></points><points><x>30680.0</x><y>56116.0</y></points><points><x>30681.0</x><y>56094.0</y></points><points><x>30669.0</x><y>56089.0</y></points><points><x>30667.0</x><y>56077.0</y></points><points><x>30671.0</x><y>56073.0</y></points><points><x>30671.0</x><y>56068.0</y></points><points><x>30673.0</x><y>56053.0</y></points><points><x>30672.0</x><y>56047.0</y></points><points><x>30668.0</x><y>56042.0</y></points><points><x>30675.0</x><y>56030.0</y></points><points><x>30676.0</x><y>56018.0</y></points><points><x>30674.0</x><y>56010.0</y></points><points><x>30670.0</x><y>56004.0</y></points><points><x>30682.0</x><y>55999.0</y></points><points><x>30682.0</x><y>55962.0</y></points><points><x>30676.0</x><y>55957.0</y></points><points><x>30662.0</x><y>55956.0</y></points><points><x>30647.0</x><y>55954.0</y></points><points><x>30645.0</x><y>55945.0</y></points><points><x>30647.0</x><y>55931.0</y></points><points><x>30643.0</x><y>55908.0</y></points><points><x>30641.0</x><y>55892.0</y></points><points><x>30630.0</x><y>55878.0</y></points><points><x>30622.0</x><y>55872.0</y></points><points><x>30621.0</x><y>55867.0</y></points><points><x>30619.0</x><y>55850.0</y></points><points><x>30618.0</x><y>55845.0</y></points><points><x>30612.0</x><y>55845.0</y></points><points><x>30610.0</x><y>55831.0</y></points><points><x>30585.0</x><y>55828.0</y></points><points><x>30584.0</x><y>55838.0</y></points><points><x>30577.0</x><y>55840.0</y></points><points><x>30574.0</x><y>55843.0</y></points><points><x>30570.0</x><y>55840.0</y></points><points><x>30560.0</x><y>55833.0</y></points><points><x>30554.0</x><y>55828.0</y></points></segmentation></object><object><name>MET</name><difficult>0</difficult><truncated>0</truncated><info>[{"confidence": "0"}, {"action": "CREATE", "cat": "MET", "time": "2020-07-23 14:39;03", "who": "admin", "typeOfanno": "PersonManul"}]</info><confidence>0</confidence><bndbox><xmin>4190.0</xmin><ymin>39909.0</ymin><xmax>4490.0</xmax><ymax>40327.0</ymax></bndbox><segmentation><points><x>4427.0</x><y>39909.0</y></points><points><x>4418.0</x><y>39915.0</y></points><points><x>4416.0</x><y>39927.0</y></points><points><x>4391.0</x><y>39925.0</y></points><points><x>4385.0</x><y>39926.0</y></points><points><x>4379.0</x><y>39930.0</y></points><points><x>4371.0</x><y>39939.0</y></points><points><x>4337.0</x><y>39946.0</y></points><points><x>4324.0</x><y>39951.0</y></points><points><x>4321.0</x><y>39954.0</y></points><points><x>4321.0</x><y>39958.0</y></points><points><x>4311.0</x><y>39959.0</y></points><points><x>4287.0</x><y>39983.0</y></points><points><x>4283.0</x><y>39989.0</y></points><points><x>4271.0</x><y>39998.0</y></points><points><x>4267.0</x><y>40002.0</y></points><points><x>4267.0</x><y>40011.0</y></points><points><x>4265.0</x><y>40029.0</y></points><points><x>4259.0</x><y>40035.0</y></points><points><x>4249.0</x><y>40038.0</y></points><points><x>4248.0</x><y>40047.0</y></points><points><x>4247.0</x><y>40055.0</y></points><points><x>4246.0</x><y>40063.0</y></points><points><x>4226.0</x><y>40079.0</y></points><points><x>4222.0</x><y>40085.0</y></points><points><x>4222.0</x><y>40089.0</y></points><points><x>4217.0</x><y>40113.0</y></points><points><x>4224.0</x><y>40114.0</y></points><points><x>4221.0</x><y>40126.0</y></points><points><x>4215.0</x><y>40127.0</y></points><points><x>4202.0</x><y>40137.0</y></points><points><x>4197.0</x><y>40145.0</y></points><points><x>4197.0</x><y>40165.0</y></points><points><x>4195.0</x><y>40190.0</y></points><points><x>4195.0</x><y>40198.0</y></points><points><x>4194.0</x><y>40204.0</y></points><points><x>4193.0</x><y>40217.0</y></points><points><x>4190.0</x><y>40238.0</y></points><points><x>4190.0</x><y>40273.0</y></points><points><x>4193.0</x><y>40285.0</y></points><points><x>4208.0</x><y>40293.0</y></points><points><x>4217.0</x><y>40293.0</y></points><points><x>4217.0</x><y>40323.0</y></points><points><x>4253.0</x><y>40327.0</y></points><points><x>4267.0</x><y>40327.0</y></points><points><x>4311.0</x><y>40327.0</y></points><points><x>4320.0</x><y>40325.0</y></points><points><x>4323.0</x><y>40322.0</y></points><points><x>4338.0</x><y>40313.0</y></points><points><x>4355.0</x><y>40304.0</y></points><points><x>4356.0</x><y>40292.0</y></points><points><x>4355.0</x><y>40286.0</y></points><points><x>4347.0</x><y>40285.0</y></points><points><x>4349.0</x><y>40281.0</y></points><points><x>4360.0</x><y>40282.0</y></points><points><x>4375.0</x><y>40283.0</y></points><points><x>4381.0</x><y>40261.0</y></points><points><x>4380.0</x><y>40254.0</y></points><points><x>4380.0</x><y>40244.0</y></points><points><x>4381.0</x><y>40237.0</y></points><points><x>4382.0</x><y>40231.0</y></points><points><x>4386.0</x><y>40227.0</y></points><points><x>4401.0</x><y>40224.0</y></points><points><x>4402.0</x><y>40209.0</y></points><points><x>4424.0</x><y>40211.0</y></points><points><x>4427.0</x><y>40208.0</y></points><points><x>4434.0</x><y>40185.0</y></points><points><x>4439.0</x><y>40184.0</y></points><points><x>4448.0</x><y>40178.0</y></points><points><x>4457.0</x><y>40175.0</y></points><points><x>4465.0</x><y>40168.0</y></points><points><x>4469.0</x><y>40139.0</y></points><points><x>4466.0</x><y>40124.0</y></points><points><x>4462.0</x><y>40118.0</y></points><points><x>4463.0</x><y>40110.0</y></points><points><x>4471.0</x><y>40100.0</y></points><points><x>4475.0</x><y>40096.0</y></points><points><x>4475.0</x><y>40092.0</y></points><points><x>4480.0</x><y>40091.0</y></points><points><x>4481.0</x><y>40073.0</y></points><points><x>4477.0</x><y>40073.0</y></points><points><x>4476.0</x><y>40064.0</y></points><points><x>4477.0</x><y>40059.0</y></points><points><x>4479.0</x><y>40046.0</y></points><points><x>4478.0</x><y>40037.0</y></points><points><x>4485.0</x><y>40029.0</y></points><points><x>4486.0</x><y>40023.0</y></points><points><x>4490.0</x><y>40017.0</y></points><points><x>4490.0</x><y>39993.0</y></points><points><x>4489.0</x><y>39987.0</y></points><points><x>4483.0</x><y>39980.0</y></points><points><x>4480.0</x><y>39974.0</y></points><points><x>4479.0</x><y>39965.0</y></points><points><x>4482.0</x><y>39962.0</y></points><points><x>4490.0</x><y>39956.0</y></points><points><x>4490.0</x><y>39943.0</y></points><points><x>4485.0</x><y>39942.0</y></points><points><x>4484.0</x><y>39937.0</y></points><points><x>4480.0</x><y>39937.0</y></points><points><x>4479.0</x><y>39931.0</y></points><points><x>4477.0</x><y>39925.0</y></points><points><x>4472.0</x><y>39918.0</y></points><points><x>4452.0</x><y>39910.0</y></points></segmentation></object><object><name>NILM</name><difficult>0</difficult><truncated>0</truncated><info>[{"confidence": "0"}, {"action": "CREATE", "cat": "NILM", "time": "2020-07-23 14:39;03", "who": "admin", "typeOfanno": "PersonManul"}]</info><confidence>0</confidence><bndbox><xmin>9536.0</xmin><ymin>49347.0</ymin><xmax>9836.0</xmax><ymax>49517.0</ymax></bndbox><segmentation><points><x>9683.0</x><y>49347.0</y></points><points><x>9669.0</x><y>49367.0</y></points><points><x>9653.0</x><y>49369.0</y></points><points><x>9649.0</x><y>49373.0</y></points><points><x>9649.0</x><y>49378.0</y></points><points><x>9645.0</x><y>49383.0</y></points><points><x>9637.0</x><y>49389.0</y></points><points><x>9634.0</x><y>49399.0</y></points><points><x>9629.0</x><y>49400.0</y></points><points><x>9620.0</x><y>49402.0</y></points><points><x>9610.0</x><y>49410.0</y></points><points><x>9606.0</x><y>49413.0</y></points><points><x>9591.0</x><y>49417.0</y></points><points><x>9584.0</x><y>49425.0</y></points><points><x>9573.0</x><y>49426.0</y></points><points><x>9565.0</x><y>49429.0</y></points><points><x>9558.0</x><y>49431.0</y></points><points><x>9537.0</x><y>49446.0</y></points><points><x>9536.0</x><y>49517.0</y></points><points><x>9772.0</x><y>49517.0</y></points><points><x>9777.0</x><y>49506.0</y></points><points><x>9784.0</x><y>49488.0</y></points><points><x>9778.0</x><y>49488.0</y></points><points><x>9792.0</x><y>49477.0</y></points><points><x>9794.0</x><y>49463.0</y></points><points><x>9793.0</x><y>49458.0</y></points><points><x>9793.0</x><y>49453.0</y></points><points><x>9802.0</x><y>49452.0</y></points><points><x>9803.0</x><y>49443.0</y></points><points><x>9806.0</x><y>49440.0</y></points><points><x>9816.0</x><y>49434.0</y></points><points><x>9836.0</x><y>49408.0</y></points><points><x>9835.0</x><y>49403.0</y></points><points><x>9833.0</x><y>49397.0</y></points><points><x>9828.0</x><y>49390.0</y></points><points><x>9813.0</x><y>49389.0</y></points><points><x>9812.0</x><y>49381.0</y></points><points><x>9806.0</x><y>49381.0</y></points><points><x>9791.0</x><y>49379.0</y></points><points><x>9784.0</x><y>49378.0</y></points><points><x>9779.0</x><y>49377.0</y></points><points><x>9736.0</x><y>49361.0</y></points><points><x>9728.0</x><y>49359.0</y></points><points><x>9701.0</x><y>49352.0</y></points><points><x>9701.0</x><y>49356.0</y></points><points><x>9699.0</x><y>49348.0</y></points><points><x>9695.0</x><y>49348.0</y></points></segmentation></object><object><name>NILM</name><difficult>0</difficult><truncated>0</truncated><info>[{"confidence": "0"}, {"action": "CREATE", "cat": "NILM", "time": "2020-07-23 14:39;03", "who": "admin", "typeOfanno": "PersonManul"}]</info><confidence>0</confidence><bndbox><xmin>15030.0</xmin><ymin>37392.0</ymin><xmax>15267.3994140625</xmax><ymax>37642.0</ymax></bndbox><segmentation><points><x>15169.0</x><y>37392.0</y></points><points><x>15163.0</x><y>37405.0</y></points><points><x>15138.0</x><y>37420.0</y></points><points><x>15134.0</x><y>37423.0</y></points><points><x>15131.0</x><y>37427.0</y></points><points><x>15131.0</x><y>37440.0</y></points><points><x>15143.0</x><y>37440.0</y></points><points><x>15148.0</x><y>37435.0</y></points><points><x>15149.0</x><y>37440.0</y></points><points><x>15131.0</x><y>37442.0</y></points><points><x>15129.0</x><y>37458.0</y></points><points><x>15137.0</x><y>37458.0</y></points><points><x>15128.0</x><y>37469.0</y></points><points><x>15127.0</x><y>37475.0</y></points><points><x>15126.0</x><y>37481.0</y></points><points><x>15123.0</x><y>37484.0</y></points><points><x>15121.0</x><y>37476.0</y></points><points><x>15112.0</x><y>37466.0</y></points><points><x>15098.0</x><y>37464.0</y></points><points><x>15091.0</x><y>37465.0</y></points><points><x>15090.0</x><y>37477.0</y></points><points><x>15094.0</x><y>37477.0</y></points><points><x>15095.0</x><y>37487.0</y></points><points><x>15084.0</x><y>37488.0</y></points><points><x>15083.0</x><y>37503.0</y></points><points><x>15087.0</x><y>37509.0</y></points><points><x>15082.0</x><y>37510.0</y></points><points><x>15077.0</x><y>37511.0</y></points><points><x>15070.0</x><y>37514.0</y></points><points><x>15052.0</x><y>37513.0</y></points><points><x>15051.0</x><y>37527.0</y></points><points><x>15054.0</x><y>37530.0</y></points><points><x>15058.0</x><y>37530.0</y></points><points><x>15063.0</x><y>37531.0</y></points><points><x>15066.0</x><y>37534.0</y></points><points><x>15070.0</x><y>37537.0</y></points><points><x>15081.0</x><y>37538.0</y></points><points><x>15084.0</x><y>37541.0</y></points><points><x>15088.0</x><y>37544.0</y></points><points><x>15086.0</x><y>37555.0</y></points><points><x>15073.0</x><y>37560.0</y></points><points><x>15071.0</x><y>37570.0</y></points><points><x>15055.0</x><y>37570.0</y></points><points><x>15054.0</x><y>37562.0</y></points><points><x>15030.0</x><y>37561.0</y></points><points><x>15030.0</x><y>37573.0</y></points><points><x>15033.0</x><y>37585.0</y></points><points><x>15039.0</x><y>37585.0</y></points><points><x>15034.0</x><y>37603.0</y></points><points><x>15038.0</x><y>37607.0</y></points><points><x>15042.0</x><y>37610.0</y></points><points><x>15049.0</x><y>37615.0</y></points><points><x>15062.0</x><y>37620.0</y></points><points><x>15073.0</x><y>37626.0</y></points><points><x>15078.0</x><y>37627.0</y></points><points><x>15082.0</x><y>37642.0</y></points><points><x>15095.0</x><y>37642.0</y></points><points><x>15095.0</x><y>37637.0</y></points><points><x>15113.0</x><y>37639.0</y></points><points><x>15139.0</x><y>37642.0</y></points><points><x>15161.0</x><y>37623.0</y></points><points><x>15170.0</x><y>37615.0</y></points><points><x>15181.0</x><y>37606.0</y></points><points><x>15187.0</x><y>37601.0</y></points><points><x>15192.0</x><y>37593.0</y></points><points><x>15195.0</x><y>37589.0</y></points><points><x>15204.0</x><y>37583.0</y></points><points><x>15210.0</x><y>37578.0</y></points><points><x>15216.0</x><y>37573.0</y></points><points><x>15223.0</x><y>37567.0</y></points><points><x>15223.0</x><y>37561.0</y></points><points><x>15226.0</x><y>37552.0</y></points><points><x>15231.0</x><y>37551.0</y></points><points><x>15231.0</x><y>37540.0</y></points><points><x>15227.0</x><y>37540.0</y></points><points><x>15229.0</x><y>37536.0</y></points><points><x>15242.0</x><y>37527.0</y></points><points><x>15247.0</x><y>37523.0</y></points><points><x>15252.0</x><y>37526.0</y></points><points><x>15267.3994140625</x><y>37468.8671875</y></points><points><x>15238.0771484375</x><y>37427.97265625</y></points></segmentation></object><object><name>ASC_US</name><difficult>0</difficult><truncated>0</truncated><info>[{"confidence": "0"}, {"action": "CREATE", "cat": "ASC_US", "time": "2020-07-23 14:39;03", "who": "admin", "typeOfanno": "PersonManul"}]</info><confidence>0</confidence><bndbox><xmin>45909.0</xmin><ymin>39671.0</ymin><xmax>46031.0</xmax><ymax>39823.1640625</ymax></bndbox><segmentation><points><x>45962.0</x><y>39671.0</y></points><points><x>45953.0</x><y>39672.0</y></points><points><x>45933.0</x><y>39674.0</y></points><points><x>45927.0</x><y>39676.0</y></points><points><x>45922.0</x><y>39679.0</y></points><points><x>45922.0</x><y>39685.0</y></points><points><x>45916.0</x><y>39689.0</y></points><points><x>45912.0</x><y>39692.0</y></points><points><x>45911.0</x><y>39706.0</y></points><points><x>45912.0</x><y>39729.0</y></points><points><x>45910.0</x><y>39736.0</y></points><points><x>45909.0</x><y>39748.0</y></points><points><x>45917.0</x><y>39757.0</y></points><points><x>45918.0</x><y>39764.0</y></points><points><x>45922.0</x><y>39764.0</y></points><points><x>45923.0</x><y>39770.0</y></points><points><x>45923.0</x><y>39781.0</y></points><points><x>45921.0</x><y>39795.0</y></points><points><x>45923.0</x><y>39803.0</y></points><points><x>45920.0</x><y>39806.0</y></points><points><x>45920.0</x><y>39817.0</y></points><points><x>45942.9765625</x><y>39815.44921875</y></points><points><x>45953.77734375</x><y>39812.36328125</y></points><points><x>45946.0625</x><y>39823.1640625</y></points><points><x>45966.8984375</x><y>39816.9921875</y></points><points><x>46002.390625</x><y>39795.38671875</y></points><points><x>46018.59765625</x><y>39765.29296875</y></points><points><x>46026.3125</x><y>39747.54296875</y></points><points><x>46031.0</x><y>39728.0</y></points><points><x>46026.0</x><y>39724.0</y></points><points><x>46025.0</x><y>39714.0</y></points><points><x>46022.0</x><y>39711.0</y></points><points><x>46018.0</x><y>39703.0</y></points><points><x>46007.0</x><y>39689.0</y></points><points><x>45998.0</x><y>39679.0</y></points><points><x>45983.0</x><y>39674.0</y></points></segmentation></object><object><name>NILM</name><difficult>0</difficult><truncated>0</truncated><info>[{"confidence": "0"}, {"action": "CREATE", "cat": "NILM", "time": "2020-07-23 14:39;03", "who": "admin", "typeOfanno": "PersonManul"}]</info><confidence>0</confidence><bndbox><xmin>33642.0</xmin><ymin>44463.0</ymin><xmax>33812.0</xmax><ymax>44677.0</ymax></bndbox><segmentation><points><x>33674.140625</x><y>44502.8828125</y></points><points><x>33661.0234375</x><y>44550.7265625</y></points><points><x>33642.0</x><y>44603.0</y></points><points><x>33656.0</x><y>44605.0</y></points><points><x>33663.0</x><y>44612.0</y></points><points><x>33663.0</x><y>44616.0</y></points><points><x>33661.0</x><y>44628.0</y></points><points><x>33668.0</x><y>44628.0</y></points><points><x>33669.0</x><y>44638.0</y></points><points><x>33687.0</x><y>44646.0</y></points><points><x>33706.0</x><y>44644.0</y></points><points><x>33713.0</x><y>44646.0</y></points><points><x>33721.0</x><y>44650.0</y></points><points><x>33722.0</x><y>44655.0</y></points><points><x>33732.0</x><y>44657.0</y></points><points><x>33735.0</x><y>44660.0</y></points><points><x>33743.0</x><y>44666.0</y></points><points><x>33750.0</x><y>44672.0</y></points><points><x>33758.0</x><y>44672.0</y></points><points><x>33762.0</x><y>44676.0</y></points><points><x>33775.0</x><y>44677.0</y></points><points><x>33787.0</x><y>44676.0</y></points><points><x>33787.0</x><y>44665.0</y></points><points><x>33786.0</x><y>44654.0</y></points><points><x>33796.0</x><y>44653.0</y></points><points><x>33796.0</x><y>44649.0</y></points><points><x>33797.0</x><y>44644.0</y></points><points><x>33800.0</x><y>44634.0</y></points><points><x>33810.0</x><y>44632.0</y></points><points><x>33811.0</x><y>44626.0</y></points><points><x>33812.0</x><y>44608.0</y></points><points><x>33811.0</x><y>44588.0</y></points><points><x>33803.0</x><y>44587.0</y></points><points><x>33805.0</x><y>44580.0</y></points><points><x>33809.0</x><y>44572.0</y></points><points><x>33811.0</x><y>44559.0</y></points><points><x>33809.0</x><y>44553.0</y></points><points><x>33808.0</x><y>44548.0</y></points><points><x>33794.0</x><y>44524.0</y></points><points><x>33785.0</x><y>44515.0</y></points><points><x>33773.0</x><y>44504.0</y></points><points><x>33768.0</x><y>44504.0</y></points><points><x>33760.0</x><y>44500.0</y></points><points><x>33748.0</x><y>44499.0</y></points><points><x>33725.0</x><y>44496.0</y></points><points><x>33714.0</x><y>44491.0</y></points><points><x>33710.0</x><y>44488.0</y></points><points><x>33706.0</x><y>44481.0</y></points><points><x>33703.0</x><y>44478.0</y></points><points><x>33706.0</x><y>44463.0</y></points><points><x>33694.0</x><y>44463.0</y></points><points><x>33691.0</x><y>44470.0</y></points><points><x>33686.0</x><y>44467.0</y></points><points><x>33684.171875</x><y>44478.9609375</y></points></segmentation></object><object><name>NILM</name><difficult>0</difficult><truncated>0</truncated><info>[{"confidence": "0"}, {"action": "CREATE", "cat": "NILM", "time": "2020-07-23 14:39;03", "who": "admin", "typeOfanno": "PersonManul"}]</info><confidence>0</confidence><bndbox><xmin>53350.6328125</xmin><ymin>33515.50390625</ymin><xmax>53715.62109375</xmax><ymax>34003.18359375</ymax></bndbox><segmentation><points><x>53405.41796875</x><y>33601.92578125</y></points><points><x>53391.52734375</x><y>33638.96484375</y></points><points><x>53391.52734375</x><y>33638.96484375</y></points><points><x>53389.984375</x><y>33640.5078125</y></points><points><x>53356.8046875</x><y>33692.2109375</y></points><points><x>53350.6328125</x><y>33760.11328125</y></points><points><x>53350.6328125</x><y>33760.88671875</y></points><points><x>53350.6328125</x><y>33762.4296875</y></points><points><x>53350.6328125</x><y>33763.19921875</y></points><points><x>53368.37890625</x><y>33848.8515625</y></points><points><x>53368.37890625</x><y>33848.8515625</y></points><points><x>53368.37890625</x><y>33851.16796875</y></points><points><x>53369.15234375</x><y>33851.16796875</y></points><points><x>53404.6484375</x><y>33901.32421875</y></points><points><x>53404.6484375</x><y>33901.32421875</y></points><points><x>53405.41796875</x><y>33903.640625</y></points><points><x>53406.19140625</x><y>33904.41015625</y></points><points><x>53454.03125</x><y>33960.7421875</y></points><points><x>53516.53515625</x><y>34003.18359375</y></points><points><x>53595.2421875</x><y>33992.37890625</y></points><points><x>53653.1171875</x><y>33915.98828125</y></points><points><x>53697.1015625</x><y>33800.23828125</y></points><points><x>53715.62109375</x><y>33691.4375</y></points><points><x>53679.3515625</x><y>33610.4140625</y></points><points><x>53620.70703125</x><y>33555.62890625</y></points><points><x>53620.70703125</x><y>33555.62890625</y></points><points><x>53619.1640625</x><y>33554.0859375</y></points><points><x>53517.30859375</x><y>33515.50390625</y></points><points><x>53437.0546875</x><y>33556.3984375</y></points><points><x>53436.28515625</x><y>33556.3984375</y></points></segmentation></object><object><name>LSIL</name><difficult>0</difficult><truncated>0</truncated><info>[{"confidence": "0"}, {"action": "CREATE", "cat": "LSIL", "time": "2020-07-23 14:39;03", "who": "admin", "typeOfanno": "PersonManul"}]</info><confidence>0</confidence><bndbox><xmin>53416.07421875</xmin><ymin>32410.646484375</ymin><xmax>53559.6015625</xmax><ymax>32575.779296875</ymax></bndbox><segmentation><points><x>53467.00390625</x><y>32419.90625</y></points><points><x>53439.99609375</x><y>32443.828125</y></points><points><x>53439.99609375</x><y>32443.828125</y></points><points><x>53438.453125</x><y>32445.37109375</y></points><points><x>53438.453125</x><y>32446.142578125</y></points><points><x>53436.91015625</x><y>32447.685546875</y></points><points><x>53436.13671875</x><y>32449.23046875</y></points><points><x>53434.59375</x><y>32450.7734375</y></points><points><x>53416.07421875</x><y>32494.755859375</y></points><points><x>53435.3671875</x><y>32533.33984375</y></points><points><x>53435.3671875</x><y>32533.33984375</y></points><points><x>53487.06640625</x><y>32575.779296875</y></points><points><x>53487.06640625</x><y>32575.779296875</y></points><points><x>53525.6484375</x><y>32575.779296875</y></points><points><x>53526.421875</x><y>32575.779296875</y></points><points><x>53558.828125</x><y>32531.794921875</y></points><points><x>53558.828125</x><y>32531.794921875</y></points><points><x>53559.6015625</x><y>32460.8046875</y></points><points><x>53532.59375</x><y>32436.8828125</y></points><points><x>53489.3828125</x><y>32411.419921875</y></points><points><x>53489.3828125</x><y>32410.646484375</y></points></segmentation></object><object><name>MET</name><difficult>0</difficult><truncated>0</truncated><info>[{"confidence": "0"}, {"action": "CREATE", "cat": "MET", "time": "2020-07-23 14:39;03", "who": "admin", "typeOfanno": "PersonManul"}]</info><confidence>0</confidence><bndbox><xmin>47986.2421875</xmin><ymin>44431.0</ymin><xmax>48155.0</xmax><ymax>44548.0</ymax></bndbox><segmentation><points><x>47987.796875</x><y>44473.47265625</y></points><points><x>47991.0</x><y>44504.0</y></points><points><x>47994.0</x><y>44511.0</y></points><points><x>47995.0</x><y>44516.0</y></points><points><x>48001.0</x><y>44517.0</y></points><points><x>48000.0</x><y>44526.0</y></points><points><x>48004.4921875</x><y>44525.0859375</y></points><points><x>48002.94921875</x><y>44525.859375</y></points><points><x>48002.17578125</x><y>44527.40234375</y></points><points><x>48010.6640625</x><y>44524.3125</y></points><points><x>48006.80859375</x><y>44526.62890625</y></points><points><x>48011.4375</x><y>44523.54296875</y></points><points><x>48015.296875</x><y>44525.0859375</y></points><points><x>48020.0</x><y>44517.0</y></points><points><x>48037.0</x><y>44513.0</y></points><points><x>48035.0</x><y>44536.0</y></points><points><x>48036.0</x><y>44541.0</y></points><points><x>48041.0</x><y>44542.0</y></points><points><x>48063.0</x><y>44548.0</y></points><points><x>48066.0</x><y>44545.0</y></points><points><x>48073.0</x><y>44543.0</y></points><points><x>48077.0</x><y>44539.0</y></points><points><x>48081.0</x><y>44539.0</y></points><points><x>48086.0</x><y>44538.0</y></points><points><x>48095.0</x><y>44532.0</y></points><points><x>48098.0</x><y>44528.0</y></points><points><x>48098.0</x><y>44515.0</y></points><points><x>48105.0</x><y>44516.0</y></points><points><x>48111.0</x><y>44517.0</y></points><points><x>48120.0</x><y>44519.0</y></points><points><x>48125.0</x><y>44520.0</y></points><points><x>48139.0</x><y>44522.0</y></points><points><x>48144.0</x><y>44518.0</y></points><points><x>48150.0</x><y>44514.0</y></points><points><x>48155.0</x><y>44488.0</y></points><points><x>48151.0</x><y>44484.0</y></points><points><x>48148.0</x><y>44480.0</y></points><points><x>48142.0</x><y>44480.0</y></points><points><x>48138.0</x><y>44476.0</y></points><points><x>48128.0</x><y>44468.0</y></points><points><x>48124.0</x><y>44468.0</y></points><points><x>48115.0</x><y>44465.0</y></points><points><x>48114.0</x><y>44457.0</y></points><points><x>48112.0</x><y>44444.0</y></points><points><x>48107.0</x><y>44436.0</y></points><points><x>48103.0</x><y>44432.0</y></points><points><x>48070.0</x><y>44431.0</y></points><points><x>48064.0</x><y>44437.0</y></points><points><x>48064.0</x><y>44453.0</y></points><points><x>48062.0</x><y>44448.0</y></points><points><x>48056.0</x><y>44444.0</y></points><points><x>48055.0</x><y>44438.0</y></points><points><x>48050.0</x><y>44438.0</y></points><points><x>48026.0</x><y>44433.0</y></points><points><x>48014.0</x><y>44442.0</y></points><points><x>48012.0</x><y>44449.0</y></points><points><x>48002.0</x><y>44457.0</y></points><points><x>47986.2421875</x><y>44450.671875</y></points></segmentation></object><object><name>NILM</name><difficult>0</difficult><truncated>0</truncated><info>[{"confidence": "0"}, {"action": "CREATE", "cat": "NILM", "time": "2020-07-23 14:39;03", "who": "admin", "typeOfanno": "PersonManul"}]</info><confidence>0</confidence><bndbox><xmin>4018.0</xmin><ymin>20444.0</ymin><xmax>4182.73974609375</xmax><ymax>20582.173828125</ymax></bndbox><segmentation><points><x>4094.0</x><y>20444.0</y></points><points><x>4067.0</x><y>20459.0</y></points><points><x>4047.0</x><y>20478.0</y></points><points><x>4043.0</x><y>20483.0</y></points><points><x>4032.0</x><y>20500.0</y></points><points><x>4029.0</x><y>20504.0</y></points><points><x>4021.0</x><y>20519.0</y></points><points><x>4018.0</x><y>20549.0</y></points><points><x>4023.0</x><y>20562.0</y></points><points><x>4032.0</x><y>20566.0</y></points><points><x>4078.565673828125</x><y>20582.173828125</y></points><points><x>4148.0</x><y>20559.0</y></points><points><x>4156.0</x><y>20558.0</y></points><points><x>4161.736328125</x><y>20551.83203125</y></points><points><x>4164.05126953125</x><y>20544.115234375</y></points><points><x>4171.0</x><y>20534.0</y></points><points><x>4182.73974609375</x><y>20510.134765625</y></points><points><x>4171.0</x><y>20465.0</y></points><points><x>4167.0</x><y>20460.0</y></points><points><x>4159.0</x><y>20454.0</y></points><points><x>4152.0</x><y>20449.0</y></points></segmentation></object><object><name>MET</name><difficult>0</difficult><truncated>0</truncated><info>[{"confidence": "0"}, {"action": "CREATE", "cat": "MET", "time": "2020-07-23 14:39;03", "who": "admin", "typeOfanno": "PersonManul"}]</info><confidence>0</confidence><bndbox><xmin>5226.2275390625</xmin><ymin>37558.9140625</ymin><xmax>5398.29541015625</xmax><ymax>37721.13671875</ymax></bndbox><segmentation><points><x>5398.29541015625</x><y>37581.71875</y></points><points><x>5365.64404296875</x><y>37558.9140625</y></points><points><x>5340.0</x><y>37565.0</y></points><points><x>5336.0</x><y>37575.0</y></points><points><x>5322.0</x><y>37576.0</y></points><points><x>5309.0</x><y>37575.0</y></points><points><x>5299.0</x><y>37585.0</y></points><points><x>5296.0</x><y>37589.0</y></points><points><x>5296.0</x><y>37601.0</y></points><points><x>5285.0</x><y>37612.0</y></points><points><x>5264.0</x><y>37627.0</y></points><points><x>5263.0</x><y>37617.0</y></points><points><x>5258.0</x><y>37617.0</y></points><points><x>5244.0</x><y>37615.0</y></points><points><x>5231.0</x><y>37616.0</y></points><points><x>5227.0</x><y>37640.0</y></points><points><x>5226.2275390625</x><y>37653.2421875</y></points><points><x>5227.7822265625</x><y>37672.9375</y></points><points><x>5236.5927734375</x><y>37681.74609375</y></points><points><x>5245.0</x><y>37693.0</y></points><points><x>5291.01220703125</x><y>37721.13671875</y></points><points><x>5335.96240234375</x><y>37702.78125</y></points><points><x>5390.521484375</x><y>37626.80859375</y></points></segmentation></object><object><name>LSIL</name><difficult>0</difficult><truncated>0</truncated><info>[{"confidence": "0"}, {"action": "CREATE", "cat": "LSIL", "time": "2020-07-23 14:39;03", "who": "admin", "typeOfanno": "PersonManul"}]</info><confidence>0</confidence><bndbox><xmin>10557.0</xmin><ymin>29187.0</ymin><xmax>10740.71484375</xmax><ymax>29365.0</ymax></bndbox><segmentation><points><x>10599.337890625</x><y>29191.7734375</y></points><points><x>10587.4169921875</x><y>29203.17578125</y></points><points><x>10557.0</x><y>29230.0</y></points><points><x>10563.0</x><y>29230.0</y></points><points><x>10571.0</x><y>29219.0</y></points><points><x>10575.0</x><y>29218.0</y></points><points><x>10572.0</x><y>29221.0</y></points><points><x>10565.0</x><y>29229.0</y></points><points><x>10562.0</x><y>29234.0</y></points><points><x>10558.0</x><y>29239.0</y></points><points><x>10557.0</x><y>29267.0</y></points><points><x>10561.0</x><y>29267.0</y></points><points><x>10562.0</x><y>29284.0</y></points><points><x>10577.0</x><y>29289.0</y></points><points><x>10580.0</x><y>29300.0</y></points><points><x>10582.0</x><y>29309.0</y></points><points><x>10584.0</x><y>29319.0</y></points><points><x>10600.0</x><y>29321.0</y></points><points><x>10602.0</x><y>29314.0</y></points><points><x>10607.0</x><y>29317.0</y></points><points><x>10619.0</x><y>29317.0</y></points><points><x>10625.0</x><y>29327.0</y></points><points><x>10629.0</x><y>29331.0</y></points><points><x>10632.0</x><y>29351.0</y></points><points><x>10639.0</x><y>29356.0</y></points><points><x>10661.0</x><y>29363.0</y></points><points><x>10683.0</x><y>29365.0</y></points><points><x>10696.0</x><y>29364.0</y></points><points><x>10710.0</x><y>29357.0</y></points><points><x>10715.0</x><y>29336.0</y></points><points><x>10714.0</x><y>29324.0</y></points><points><x>10713.0</x><y>29318.0</y></points><points><x>10715.0</x><y>29303.0</y></points><points><x>10725.6845703125</x><y>29303.12890625</y></points><points><x>10732.4228515625</x><y>29289.134765625</y></points><points><x>10740.71484375</x><y>29259.591796875</y></points><points><x>10726.203125</x><y>29242.490234375</y></points><points><x>10720.0</x><y>29222.0</y></points><points><x>10719.0</x><y>29217.0</y></points><points><x>10705.0</x><y>29213.0</y></points><points><x>10702.0</x><y>29216.0</y></points><points><x>10683.0</x><y>29214.0</y></points><points><x>10675.0</x><y>29207.0</y></points><points><x>10663.0</x><y>29205.0</y></points><points><x>10653.0</x><y>29204.0</y></points><points><x>10648.0</x><y>29203.0</y></points><points><x>10647.0</x><y>29192.0</y></points><points><x>10644.0</x><y>29189.0</y></points><points><x>10635.0</x><y>29188.0</y></points><points><x>10620.0</x><y>29187.0</y></points><points><x>10615.8095703125</x><y>29189.625</y></points><points><x>10601.81640625</x><y>29190.142578125</y></points></segmentation></object><object><name>ASC_US</name><difficult>0</difficult><truncated>0</truncated><info>[{"confidence": "0"}, {"action": "CREATE", "cat": "ASC_US", "time": "2020-07-23 14:39;03", "who": "admin", "typeOfanno": "PersonManul"}]</info><confidence>0</confidence><bndbox><xmin>4129.0</xmin><ymin>33992.0</ymin><xmax>4248.37060546875</xmax><ymax>34161.90625</ymax></bndbox><segmentation><points><x>4168.0</x><y>33992.0</y></points><points><x>4165.0</x><y>33995.0</y></points><points><x>4158.0</x><y>33996.0</y></points><points><x>4152.0</x><y>34002.0</y></points><points><x>4151.0</x><y>34010.0</y></points><points><x>4150.0</x><y>34018.0</y></points><points><x>4149.0</x><y>34025.0</y></points><points><x>4147.0</x><y>34034.0</y></points><points><x>4146.0</x><y>34048.0</y></points><points><x>4143.0</x><y>34054.0</y></points><points><x>4141.0</x><y>34062.0</y></points><points><x>4134.0</x><y>34100.0</y></points><points><x>4138.0</x><y>34113.0</y></points><points><x>4132.0</x><y>34114.0</y></points><points><x>4129.0</x><y>34133.0</y></points><points><x>4135.92626953125</x><y>34150.5390625</y></points><points><x>4165.837890625</x><y>34161.90625</y></points><points><x>4174.9560546875</x><y>34159.56640625</y></points><points><x>4186.1787109375</x><y>34156.52734375</y></points><points><x>4191.7900390625</x><y>34153.25390625</y></points><points><x>4199.7392578125</x><y>34149.27734375</y></points><points><x>4202.77880859375</x><y>34147.640625</y></points><points><x>4205.3505859375</x><y>34142.265625</y></points><points><x>4207.0</x><y>34142.0</y></points><points><x>4219.0</x><y>34142.0</y></points><points><x>4219.0</x><y>34130.0</y></points><points><x>4222.65234375</x><y>34125.8984375</y></points><points><x>4223.58740234375</x><y>34121.92578125</y></points><points><x>4224.05517578125</x><y>34114.91015625</y></points><points><x>4217.0</x><y>34106.0</y></points><points><x>4213.30029296875</x><y>34104.85546875</y></points><points><x>4210.0</x><y>34102.0</y></points><points><x>4211.0</x><y>34088.0</y></points><points><x>4215.8720703125</x><y>34082.17578125</y></points><points><x>4221.0</x><y>34080.0</y></points><points><x>4226.0</x><y>34074.0</y></points><points><x>4233.875</x><y>34076.80078125</y></points><points><x>4241.123046875</x><y>34077.96875</y></points><points><x>4248.37060546875</x><y>34067.21484375</y></points><points><x>4248.0</x><y>34050.0</y></points><points><x>4244.0</x><y>34042.0</y></points><points><x>4236.0</x><y>34037.0</y></points><points><x>4235.0</x><y>34025.0</y></points><points><x>4231.0</x><y>34015.0</y></points><points><x>4219.0</x><y>34014.0</y></points><points><x>4218.0</x><y>34002.0</y></points><points><x>4211.0</x><y>33996.0</y></points><points><x>4192.0</x><y>33996.0</y></points></segmentation></object><object><name>NILM</name><difficult>0</difficult><truncated>0</truncated><info>[{"confidence": "0"}, {"action": "CREATE", "cat": "NILM", "time": "2020-07-23 14:39;03", "who": "admin", "typeOfanno": "PersonManul"}]</info><confidence>0</confidence><bndbox><xmin>10232.04296875</xmin><ymin>23288.93359375</ymin><xmax>10444.7119140625</xmax><ymax>23546.0</ymax></bndbox><segmentation><points><x>10356.0</x><y>23300.0</y></points><points><x>10354.0</x><y>23321.0</y></points><points><x>10355.0</x><y>23328.0</y></points><points><x>10353.0</x><y>23340.0</y></points><points><x>10351.0</x><y>23348.0</y></points><points><x>10342.0</x><y>23354.0</y></points><points><x>10333.0</x><y>23355.0</y></points><points><x>10324.0</x><y>23357.0</y></points><points><x>10311.0</x><y>23376.0</y></points><points><x>10309.0</x><y>23382.0</y></points><points><x>10307.0</x><y>23394.0</y></points><points><x>10306.0</x><y>23399.0</y></points><points><x>10303.0</x><y>23402.0</y></points><points><x>10296.0</x><y>23399.0</y></points><points><x>10287.0</x><y>23394.0</y></points><points><x>10275.0</x><y>23390.0</y></points><points><x>10246.5546875</x><y>23388.390625</y></points><points><x>10232.04296875</x><y>23424.15234375</y></points><points><x>10264.0</x><y>23455.0</y></points><points><x>10264.0</x><y>23511.0</y></points><points><x>10270.0</x><y>23511.0</y></points><points><x>10273.0</x><y>23508.0</y></points><points><x>10273.0</x><y>23497.0</y></points><points><x>10275.0</x><y>23484.0</y></points><points><x>10273.0</x><y>23475.0</y></points><points><x>10287.0</x><y>23473.0</y></points><points><x>10288.0</x><y>23461.0</y></points><points><x>10282.0</x><y>23461.0</y></points><points><x>10289.0</x><y>23457.0</y></points><points><x>10298.0</x><y>23458.0</y></points><points><x>10295.0</x><y>23472.0</y></points><points><x>10294.0</x><y>23482.0</y></points><points><x>10292.0</x><y>23496.0</y></points><points><x>10286.0</x><y>23511.0</y></points><points><x>10298.0</x><y>23511.0</y></points><points><x>10315.0</x><y>23513.0</y></points><points><x>10322.0</x><y>23511.0</y></points><points><x>10328.0</x><y>23516.0</y></points><points><x>10334.0</x><y>23542.0</y></points><points><x>10351.0</x><y>23542.0</y></points><points><x>10365.0</x><y>23538.0</y></points><points><x>10371.0</x><y>23537.0</y></points><points><x>10373.0</x><y>23546.0</y></points><points><x>10384.0</x><y>23546.0</y></points><points><x>10384.0</x><y>23542.0</y></points><points><x>10393.0</x><y>23538.0</y></points><points><x>10396.0</x><y>23517.0</y></points><points><x>10402.0</x><y>23505.0</y></points><points><x>10425.0</x><y>23505.0</y></points><points><x>10430.0</x><y>23504.0</y></points><points><x>10444.7119140625</x><y>23480.6953125</y></points><points><x>10429.0</x><y>23443.0</y></points><points><x>10424.0</x><y>23442.0</y></points><points><x>10422.0</x><y>23434.0</y></points><points><x>10419.0</x><y>23431.0</y></points><points><x>10419.0</x><y>23413.0</y></points><points><x>10414.0</x><y>23402.0</y></points><points><x>10410.0</x><y>23402.0</y></points><points><x>10414.0</x><y>23400.0</y></points><points><x>10416.0</x><y>23383.0</y></points><points><x>10411.0</x><y>23351.0</y></points><points><x>10410.0</x><y>23345.0</y></points><points><x>10409.0</x><y>23339.0</y></points><points><x>10410.0</x><y>23321.0</y></points><points><x>10419.0</x><y>23320.0</y></points><points><x>10419.0</x><y>23308.0</y></points><points><x>10385.1103515625</x><y>23288.93359375</y></points></segmentation></object><object><name>NILM</name><difficult>0</difficult><truncated>0</truncated><info>[{"confidence": "0"}, {"action": "CREATE", "cat": "NILM", "time": "2020-07-23 14:39;03", "who": "admin", "typeOfanno": "PersonManul"}]</info><confidence>0</confidence><bndbox><xmin>48717.0</xmin><ymin>19003.0</ymin><xmax>48938.76953125</xmax><ymax>19136.43359375</ymax></bndbox><segmentation><points><x>48894.46875</x><y>19040.091796875</y></points><points><x>48875.53125</x><y>19034.013671875</y></points><points><x>48847.2421875</x><y>19025.12890625</y></points><points><x>48797.0</x><y>19011.0</y></points><points><x>48785.0</x><y>19012.0</y></points><points><x>48764.0</x><y>19010.0</y></points><points><x>48755.0</x><y>19008.0</y></points><points><x>48732.0</x><y>19003.0</y></points><points><x>48724.0</x><y>19012.0</y></points><points><x>48718.0</x><y>19033.0</y></points><points><x>48717.0</x><y>19045.0</y></points><points><x>48720.0</x><y>19051.0</y></points><points><x>48724.0</x><y>19051.0</y></points><points><x>48731.0</x><y>19055.0</y></points><points><x>48739.0</x><y>19070.0</y></points><points><x>48739.0</x><y>19081.0</y></points><points><x>48739.0</x><y>19086.0</y></points><points><x>48732.0</x><y>19087.0</y></points><points><x>48731.0</x><y>19099.0</y></points><points><x>48739.0</x><y>19107.0</y></points><points><x>48753.0</x><y>19112.0</y></points><points><x>48758.0</x><y>19113.0</y></points><points><x>48767.0</x><y>19115.0</y></points><points><x>48776.0</x><y>19117.0</y></points><points><x>48867.0078125</x><y>19136.43359375</y></points><points><x>48937.00390625</x><y>19096.671875</y></points><points><x>48938.76953125</x><y>19051.552734375</y></points></segmentation></object><object><name>NILM</name><difficult>0</difficult><truncated>0</truncated><info>[{"confidence": "0"}, {"action": "CREATE", "cat": "NILM", "time": "2020-07-23 14:39;03", "who": "admin", "typeOfanno": "PersonManul"}]</info><confidence>0</confidence><bndbox><xmin>3476.0</xmin><ymin>27709.0</ymin><xmax>3714.0</xmax><ymax>27911.498046875</ymax></bndbox><segmentation><points><x>3553.0</x><y>27709.0</y></points><points><x>3552.0</x><y>27721.0</y></points><points><x>3546.0</x><y>27723.0</y></points><points><x>3545.0</x><y>27717.0</y></points><points><x>3534.0</x><y>27717.0</y></points><points><x>3534.0</x><y>27729.0</y></points><points><x>3538.0</x><y>27737.0</y></points><points><x>3532.0</x><y>27743.0</y></points><points><x>3532.0</x><y>27750.0</y></points><points><x>3513.0</x><y>27749.0</y></points><points><x>3500.0</x><y>27746.0</y></points><points><x>3487.0</x><y>27745.0</y></points><points><x>3484.0</x><y>27758.0</y></points><points><x>3476.0</x><y>27766.0</y></points><points><x>3476.0</x><y>27780.0</y></points><points><x>3485.0</x><y>27797.0</y></points><points><x>3494.900390625</x><y>27820.28125</y></points><points><x>3565.385986328125</x><y>27911.498046875</y></points><points><x>3711.475830078125</x><y>27879.30078125</y></points><points><x>3714.0</x><y>27801.0</y></points><points><x>3710.0</x><y>27797.0</y></points><points><x>3699.0</x><y>27794.0</y></points><points><x>3696.0</x><y>27791.0</y></points><points><x>3691.0</x><y>27787.0</y></points><points><x>3673.0</x><y>27776.0</y></points><points><x>3665.0</x><y>27771.0</y></points><points><x>3645.0</x><y>27759.0</y></points><points><x>3639.0</x><y>27754.0</y></points><points><x>3634.0</x><y>27750.0</y></points><points><x>3627.0</x><y>27745.0</y></points><points><x>3595.0</x><y>27723.0</y></points><points><x>3567.0</x><y>27710.0</y></points><points><x>3567.0</x><y>27715.0</y></points><points><x>3565.0</x><y>27709.0</y></points></segmentation></object><object><name>NILM</name><difficult>0</difficult><truncated>0</truncated><info>[{"confidence": "0"}, {"action": "CREATE", "cat": "NILM", "time": "2020-07-23 14:39;03", "who": "admin", "typeOfanno": "PersonManul"}]</info><confidence>0</confidence><bndbox><xmin>34854.0</xmin><ymin>55218.0</ymin><xmax>35084.91796875</xmax><ymax>55416.0</ymax></bndbox><segmentation><points><x>35066.0078125</x><y>55224.72265625</y></points><points><x>35030.0</x><y>55218.0</y></points><points><x>35025.0</x><y>55229.0</y></points><points><x>35019.0</x><y>55235.0</y></points><points><x>35018.0</x><y>55245.0</y></points><points><x>35015.0</x><y>55254.0</y></points><points><x>34997.0</x><y>55261.0</y></points><points><x>34983.0</x><y>55263.0</y></points><points><x>34970.0</x><y>55274.0</y></points><points><x>34966.0</x><y>55286.0</y></points><points><x>34965.0</x><y>55300.0</y></points><points><x>34959.0</x><y>55302.0</y></points><points><x>34951.0</x><y>55307.0</y></points><points><x>34945.0</x><y>55326.0</y></points><points><x>34944.0</x><y>55336.0</y></points><points><x>34942.0</x><y>55350.0</y></points><points><x>34935.0</x><y>55343.0</y></points><points><x>34932.0</x><y>55339.0</y></points><points><x>34925.0</x><y>55335.0</y></points><points><x>34907.0</x><y>55335.0</y></points><points><x>34900.0</x><y>55337.0</y></points><points><x>34896.0</x><y>55341.0</y></points><points><x>34888.0</x><y>55348.0</y></points><points><x>34871.0</x><y>55367.0</y></points><points><x>34868.0</x><y>55370.0</y></points><points><x>34859.0</x><y>55379.0</y></points><points><x>34854.0</x><y>55386.0</y></points><points><x>34854.0</x><y>55409.0</y></points><points><x>34864.0</x><y>55411.0</y></points><points><x>34881.0</x><y>55413.0</y></points><points><x>34898.0</x><y>55413.0</y></points><points><x>34919.0</x><y>55407.0</y></points><points><x>34931.0</x><y>55406.0</y></points><points><x>34939.0</x><y>55405.0</y></points><points><x>34951.0</x><y>55396.0</y></points><points><x>34955.0</x><y>55396.0</y></points><points><x>34951.0</x><y>55412.0</y></points><points><x>34965.0</x><y>55414.0</y></points><points><x>34976.0</x><y>55411.0</y></points><points><x>34980.0</x><y>55407.0</y></points><points><x>34991.0</x><y>55400.0</y></points><points><x>35000.0</x><y>55397.0</y></points><points><x>35000.0</x><y>55402.0</y></points><points><x>34999.0</x><y>55415.0</y></points><points><x>35011.0</x><y>55416.0</y></points><points><x>35019.0</x><y>55400.0</y></points><points><x>35018.0</x><y>55392.0</y></points><points><x>35008.0</x><y>55392.0</y></points><points><x>35008.0</x><y>55384.0</y></points><points><x>35009.0</x><y>55376.0</y></points><points><x>35010.0</x><y>55354.0</y></points><points><x>35023.0</x><y>55352.0</y></points><points><x>35040.0</x><y>55339.0</y></points><points><x>35084.91796875</x><y>55270.18359375</y></points><points><x>35084.52734375</x><y>55239.3828125</y></points></segmentation></object><object><name>NILM</name><difficult>0</difficult><truncated>0</truncated><info>[{"confidence": "0"}, {"action": "CREATE", "cat": "NILM", "time": "2020-07-23 14:39;03", "who": "admin", "typeOfanno": "PersonManul"}]</info><confidence>0</confidence><bndbox><xmin>18575.0</xmin><ymin>43424.81640625</ymin><xmax>18756.15625</xmax><ymax>43651.0</ymax></bndbox><segmentation><points><x>18694.482421875</x><y>43424.81640625</y></points><points><x>18654.0</x><y>43464.0</y></points><points><x>18644.0</x><y>43474.0</y></points><points><x>18639.0</x><y>43480.0</y></points><points><x>18629.0</x><y>43490.0</y></points><points><x>18615.0</x><y>43505.0</y></points><points><x>18611.0</x><y>43505.0</y></points><points><x>18603.0</x><y>43520.0</y></points><points><x>18587.0</x><y>43535.0</y></points><points><x>18579.0</x><y>43543.0</y></points><points><x>18578.0</x><y>43549.0</y></points><points><x>18575.0</x><y>43575.0</y></points><points><x>18578.0</x><y>43586.0</y></points><points><x>18577.0</x><y>43602.0</y></points><points><x>18580.0</x><y>43612.0</y></points><points><x>18581.0</x><y>43618.0</y></points><points><x>18582.0</x><y>43629.0</y></points><points><x>18596.0</x><y>43633.0</y></points><points><x>18598.6015625</x><y>43635.23828125</y></points><points><x>18607.412109375</x><y>43641.45703125</y></points><points><x>18608.0</x><y>43645.0</y></points><points><x>18612.0</x><y>43650.0</y></points><points><x>18638.0</x><y>43651.0</y></points><points><x>18638.0</x><y>43645.0</y></points><points><x>18648.0</x><y>43639.0</y></points><points><x>18649.0</x><y>43645.0</y></points><points><x>18663.0</x><y>43648.0</y></points><points><x>18672.0</x><y>43645.0</y></points><points><x>18672.0</x><y>43635.0</y></points><points><x>18685.0</x><y>43634.0</y></points><points><x>18712.0</x><y>43628.0</y></points><points><x>18707.0</x><y>43637.0</y></points><points><x>18714.873046875</x><y>43628.82421875</y></points><points><x>18726.44921875</x><y>43618.0234375</y></points><points><x>18738.794921875</x><y>43609.53515625</y></points><points><x>18754.083984375</x><y>43602.06640625</y></points><points><x>18755.12109375</x><y>43590.1484375</y></points><points><x>18756.15625</x><y>43582.37109375</y></points><points><x>18756.0</x><y>43558.0</y></points><points><x>18755.0</x><y>43542.0</y></points><points><x>18753.0</x><y>43529.0</y></points><points><x>18750.0</x><y>43517.0</y></points><points><x>18744.0</x><y>43496.0</y></points><points><x>18746.0</x><y>43478.0</y></points><points><x>18741.0</x><y>43478.0</y></points><points><x>18747.0</x><y>43476.0</y></points><points><x>18748.0</x><y>43464.0</y></points><points><x>18745.0</x><y>43461.0</y></points><points><x>18740.0</x><y>43454.0</y></points><points><x>18725.578125</x><y>43436.21875</y></points></segmentation></object><object><name>NILM</name><difficult>0</difficult><truncated>0</truncated><info>[{"confidence": "0"}, {"action": "CREATE", "cat": "NILM", "time": "2020-07-23 14:39;03", "who": "admin", "typeOfanno": "PersonManul"}]</info><confidence>0</confidence><bndbox><xmin>35326.703125</xmin><ymin>6657.5234375</ymin><xmax>35606.0859375</xmax><ymax>6963.84130859375</ymax></bndbox><segmentation><points><x>35407.5546875</x><y>6675.6787109375</y></points><points><x>35374.38671875</x><y>6680.34326171875</y></points><points><x>35326.703125</x><y>6722.32373046875</y></points><points><x>35328.2578125</x><y>6817.68701171875</y></points><points><x>35353.55078125</x><y>6850.62939453125</y></points><points><x>35344.84375</x><y>6927.56201171875</y></points><points><x>35358.8359375</x><y>6957.103515625</y></points><points><x>35390.96875</x><y>6963.84130859375</y></points><points><x>35413.73828125</x><y>6937.0537109375</y></points><points><x>35413.73828125</x><y>6937.0537109375</y></points><points><x>35413.73828125</x><y>6934.73876953125</y></points><points><x>35421.453125</x><y>6883.03857421875</y></points><points><x>35421.453125</x><y>6883.03857421875</y></points><points><x>35448.53125</x><y>6849.2861328125</y></points><points><x>35474.9609375</x><y>6832.18310546875</y></points><points><x>35497.24609375</x><y>6847.21337890625</y></points><points><x>35514.87109375</x><y>6858.09716796875</y></points><points><x>35528.86328125</x><y>6859.1337890625</y></points><points><x>35552.18359375</x><y>6864.31640625</y></points><points><x>35570.84375</x><y>6863.7978515625</y></points><points><x>35583.28125</x><y>6848.24951171875</y></points><points><x>35606.0859375</x><y>6780.35546875</y></points><points><x>35599.8671875</x><y>6760.142578125</y></points><points><x>35592.609375</x><y>6743.0390625</y></points><points><x>35584.3203125</x><y>6731.63720703125</y></points><points><x>35573.953125</x><y>6723.3447265625</y></points><points><x>35562.55078125</x><y>6705.72314453125</y></points><points><x>35552.18359375</x><y>6685.51025390625</y></points><points><x>35519.53515625</x><y>6670.48046875</y></points><points><x>35499.80859375</x><y>6665.83154296875</y></points><points><x>35471.3359375</x><y>6657.5234375</y></points><points><x>35450.6015625</x><y>6670.99853515625</y></points><points><x>35439.16796875</x><y>6670.49609375</y></points></segmentation></object><object><name>NILM</name><difficult>0</difficult><truncated>0</truncated><info>[{"confidence": "0"}, {"action": "CREATE", "cat": "NILM", "time": "2020-07-23 14:39;03", "who": "admin", "typeOfanno": "PersonManul"}]</info><confidence>0</confidence><bndbox><xmin>23312.73046875</xmin><ymin>42705.65234375</ymin><xmax>23498.564453125</xmax><ymax>42883.90234375</ymax></bndbox><segmentation><points><x>23366.61328125</x><y>42737.2890625</y></points><points><x>23387.447265625</x><y>42765.06640625</y></points><points><x>23427.787109375</x><y>42784.8828125</y></points><points><x>23461.994140625</x><y>42805.09765625</y></points><points><x>23489.462890625</x><y>42833.0859375</y></points><points><x>23498.564453125</x><y>42870.01171875</y></points><points><x>23443.77734375</x><y>42883.90234375</y></points><points><x>23398.24609375</x><y>42862.109375</y></points><points><x>23383.734375</x><y>42850.70703125</y></points><points><x>23345.380859375</x><y>42813.90625</y></points><points><x>23333.4609375</x><y>42807.171875</y></points><points><x>23323.095703125</x><y>42759.48828125</y></points><points><x>23315.83984375</x><y>42740.3125</y></points><points><x>23312.73046875</x><y>42716.98828125</y></points><points><x>23331.888671875</x><y>42706.421875</y></points><points><x>23331.888671875</x><y>42705.65234375</y></points></segmentation></object><object><name>NILM</name><difficult>0</difficult><truncated>0</truncated><info>[{"confidence": "0"}, {"action": "CREATE", "cat": "NILM", "time": "2020-07-23 14:39;03", "who": "admin", "typeOfanno": "PersonManul"}]</info><confidence>0</confidence><bndbox><xmin>44120.68359375</xmin><ymin>38953.18359375</ymin><xmax>44244.6875</xmax><ymax>39088.79296875</ymax></bndbox><segmentation><points><x>44164.609375</x><y>38953.18359375</y></points><points><x>44162.609375</x><y>38967.18359375</y></points><points><x>44158.609375</x><y>38974.18359375</y></points><points><x>44138.4296875</x><y>38997.7421875</y></points><points><x>44122.99609375</x><y>39025.51953125</y></points><points><x>44120.68359375</x><y>39032.46484375</y></points><points><x>44123.78125</x><y>39051.7421875</y></points><points><x>44160.80859375</x><y>39088.0234375</y></points><points><x>44194.76171875</x><y>39088.79296875</y></points><points><x>44200.609375</x><y>39087.18359375</y></points><points><x>44208.609375</x><y>39084.18359375</y></points><points><x>44218.609375</x><y>39076.18359375</y></points><points><x>44220.99609375</x><y>39074.1328125</y></points><points><x>44224.08203125</x><y>39074.1328125</y></points><points><x>44244.6875</x><y>39056.91796875</y></points><points><x>44244.609375</x><y>39005.18359375</y></points><points><x>44232.609375</x><y>38990.18359375</y></points><points><x>44223.609375</x><y>38985.18359375</y></points><points><x>44218.609375</x><y>38979.18359375</y></points><points><x>44211.609375</x><y>38973.18359375</y></points><points><x>44208.609375</x><y>38969.18359375</y></points><points><x>44201.609375</x><y>38967.18359375</y></points><points><x>44189.609375</x><y>38966.18359375</y></points><points><x>44188.609375</x><y>38972.18359375</y></points><points><x>44186.609375</x><y>38960.18359375</y></points><points><x>44177.609375</x><y>38954.18359375</y></points></segmentation></object><object><name>MET</name><difficult>0</difficult><truncated>0</truncated><info>[{"confidence": "0"}, {"action": "CREATE", "cat": "MET", "time": "2020-07-23 14:39;03", "who": "admin", "typeOfanno": "PersonManul"}]</info><confidence>0</confidence><bndbox><xmin>4927.5126953125</xmin><ymin>23162.25390625</ymin><xmax>5082.0</xmax><ymax>23269.01953125</ymax></bndbox><segmentation><points><x>5049.21044921875</x><y>23162.25390625</y></points><points><x>5011.0</x><y>23172.0</y></points><points><x>4981.0</x><y>23171.0</y></points><points><x>4974.0</x><y>23175.0</y></points><points><x>4969.0</x><y>23179.0</y></points><points><x>4963.0</x><y>23185.0</y></points><points><x>4962.0</x><y>23178.0</y></points><points><x>4948.0</x><y>23174.0</y></points><points><x>4942.0</x><y>23179.0</y></points><points><x>4927.5126953125</x><y>23216.763671875</y></points><points><x>4929.82763671875</x><y>23251.48828125</y></points><points><x>4949.0</x><y>23263.0</y></points><points><x>4961.0</x><y>23255.0</y></points><points><x>4969.0</x><y>23255.0</y></points><points><x>4986.0</x><y>23259.0</y></points><points><x>4996.0</x><y>23253.0</y></points><points><x>4998.0</x><y>23257.0</y></points><points><x>5002.0</x><y>23264.0</y></points><points><x>5015.0</x><y>23264.0</y></points><points><x>5022.0</x><y>23266.0</y></points><points><x>5029.0</x><y>23267.0</y></points><points><x>5042.47314453125</x><y>23269.01953125</y></points><points><x>5047.65576171875</x><y>23267.46484375</y></points><points><x>5059.0</x><y>23261.0</y></points><points><x>5052.0</x><y>23253.0</y></points><points><x>5053.0</x><y>23241.0</y></points><points><x>5063.0</x><y>23240.0</y></points><points><x>5069.0</x><y>23237.0</y></points><points><x>5071.0</x><y>23224.0</y></points><points><x>5082.0</x><y>23209.0</y></points><points><x>5082.0</x><y>23197.0</y></points><points><x>5077.0</x><y>23184.0</y></points><points><x>5071.0</x><y>23178.0</y></points></segmentation></object><object><name>NILM</name><difficult>0</difficult><truncated>0</truncated><info>[{"confidence": "0"}, {"action": "CREATE", "cat": "NILM", "time": "2020-07-23 14:39;03", "who": "admin", "typeOfanno": "PersonManul"}]</info><confidence>0</confidence><bndbox><xmin>19923.0</xmin><ymin>50361.0</ymin><xmax>20191.064453125</xmax><ymax>50626.0</ymax></bndbox><segmentation><points><x>20067.0</x><y>50361.0</y></points><points><x>20067.0</x><y>50365.0</y></points><points><x>20052.0</x><y>50362.0</y></points><points><x>20044.0</x><y>50368.0</y></points><points><x>20033.0</x><y>50368.0</y></points><points><x>20030.0</x><y>50371.0</y></points><points><x>20021.0</x><y>50375.0</y></points><points><x>20007.0</x><y>50374.0</y></points><points><x>20004.0</x><y>50388.0</y></points><points><x>19985.0</x><y>50390.0</y></points><points><x>19983.0</x><y>50403.0</y></points><points><x>19971.0</x><y>50405.0</y></points><points><x>19971.0</x><y>50417.0</y></points><points><x>19978.0</x><y>50417.0</y></points><points><x>19975.0</x><y>50424.0</y></points><points><x>19961.0</x><y>50424.0</y></points><points><x>19956.0</x><y>50429.0</y></points><points><x>19953.0</x><y>50438.0</y></points><points><x>19938.0</x><y>50450.0</y></points><points><x>19931.0</x><y>50458.0</y></points><points><x>19923.0</x><y>50482.0</y></points><points><x>19935.0</x><y>50482.0</y></points><points><x>19944.0</x><y>50480.0</y></points><points><x>19966.0</x><y>50487.0</y></points><points><x>19967.0</x><y>50492.0</y></points><points><x>19970.0</x><y>50498.0</y></points><points><x>19971.0</x><y>50504.0</y></points><points><x>19976.0</x><y>50512.0</y></points><points><x>19980.0</x><y>50518.0</y></points><points><x>19988.0</x><y>50532.0</y></points><points><x>19996.0</x><y>50532.0</y></points><points><x>20000.0</x><y>50537.0</y></points><points><x>20003.0</x><y>50546.0</y></points><points><x>20027.0</x><y>50555.0</y></points><points><x>20034.0</x><y>50560.0</y></points><points><x>20046.0</x><y>50563.0</y></points><points><x>20047.0</x><y>50571.0</y></points><points><x>20056.0</x><y>50579.0</y></points><points><x>20061.0</x><y>50583.0</y></points><points><x>20069.0</x><y>50597.0</y></points><points><x>20084.0</x><y>50605.0</y></points><points><x>20093.0</x><y>50608.0</y></points><points><x>20105.0</x><y>50609.0</y></points><points><x>20108.0</x><y>50611.0</y></points><points><x>20103.0</x><y>50612.0</y></points><points><x>20090.0</x><y>50611.0</y></points><points><x>20071.0</x><y>50612.0</y></points><points><x>20061.0</x><y>50613.0</y></points><points><x>20112.865234375</x><y>50619.28515625</y></points><points><x>20107.462890625</x><y>50616.1953125</y></points><points><x>20112.09375</x><y>50620.0546875</y></points><points><x>20086.62890625</x><y>50618.51171875</y></points><points><x>20119.0390625</x><y>50623.140625</y></points><points><x>20135.0</x><y>50626.0</y></points><points><x>20135.0</x><y>50621.0</y></points><points><x>20121.0</x><y>50601.0</y></points><points><x>20127.0</x><y>50600.0</y></points><points><x>20130.0</x><y>50586.0</y></points><points><x>20131.0</x><y>50580.0</y></points><points><x>20144.0</x><y>50575.0</y></points><points><x>20144.0</x><y>50569.0</y></points><points><x>20148.0</x><y>50565.0</y></points><points><x>20160.0</x><y>50565.0</y></points><points><x>20165.0</x><y>50572.0</y></points><points><x>20171.0</x><y>50579.0</y></points><points><x>20174.0</x><y>50587.0</y></points><points><x>20186.0</x><y>50587.0</y></points><points><x>20191.064453125</x><y>50476.9296875</y></points><points><x>20159.0</x><y>50419.0</y></points><points><x>20149.0</x><y>50420.0</y></points><points><x>20142.0</x><y>50421.0</y></points><points><x>20148.0</x><y>50418.0</y></points><points><x>20149.0</x><y>50406.0</y></points><points><x>20137.0</x><y>50406.0</y></points><points><x>20132.0</x><y>50409.0</y></points><points><x>20130.0</x><y>50393.0</y></points><points><x>20128.0</x><y>50380.0</y></points><points><x>20116.0</x><y>50380.0</y></points><points><x>20106.0</x><y>50381.0</y></points><points><x>20101.0</x><y>50376.0</y></points><points><x>20098.0</x><y>50363.0</y></points></segmentation></object><object><name>MET</name><difficult>0</difficult><truncated>0</truncated><info>[{"confidence": "0"}, {"action": "CREATE", "cat": "MET", "time": "2020-07-23 14:39;03", "who": "admin", "typeOfanno": "PersonManul"}]</info><confidence>0</confidence><bndbox><xmin>22870.6953125</xmin><ymin>55966.76953125</ymin><xmax>22984.716796875</xmax><ymax>56017.0</ymax></bndbox><segmentation><points><x>22884.689453125</x><y>55966.76953125</y></points><points><x>22870.6953125</x><y>55985.9453125</y></points><points><x>22878.0</x><y>56008.0</y></points><points><x>22884.0</x><y>56011.0</y></points><points><x>22894.0</x><y>56013.0</y></points><points><x>22909.0</x><y>56014.0</y></points><points><x>22916.0</x><y>56013.0</y></points><points><x>22928.0</x><y>56013.0</y></points><points><x>22958.0</x><y>56017.0</y></points><points><x>22984.716796875</x><y>56013.4140625</y></points><points><x>22968.0</x><y>55984.0</y></points><points><x>22951.0</x><y>55968.0</y></points></segmentation></object><object><name>MET</name><difficult>0</difficult><truncated>0</truncated><info>[{"confidence": "0"}, {"action": "CREATE", "cat": "MET", "time": "2020-07-23 14:39;03", "who": "admin", "typeOfanno": "PersonManul"}]</info><confidence>0</confidence><bndbox><xmin>17227.0</xmin><ymin>31588.0</ymin><xmax>17395.0</xmax><ymax>31705.39453125</ymax></bndbox><segmentation><points><x>17281.0</x><y>31588.0</y></points><points><x>17265.0</x><y>31589.0</y></points><points><x>17256.0</x><y>31592.0</y></points><points><x>17242.0</x><y>31603.0</y></points><points><x>17237.0</x><y>31603.0</y></points><points><x>17234.0</x><y>31606.0</y></points><points><x>17227.0</x><y>31626.0</y></points><points><x>17234.0</x><y>31631.0</y></points><points><x>17240.0</x><y>31639.0</y></points><points><x>17243.0</x><y>31648.0</y></points><points><x>17245.0</x><y>31655.0</y></points><points><x>17252.0</x><y>31661.0</y></points><points><x>17256.0</x><y>31661.0</y></points><points><x>17262.0</x><y>31667.0</y></points><points><x>17283.123046875</x><y>31690.8828125</y></points><points><x>17302.818359375</x><y>31705.39453125</y></points><points><x>17352.0546875</x><y>31693.9921875</y></points><points><x>17375.0</x><y>31682.0</y></points><points><x>17387.0</x><y>31683.0</y></points><points><x>17394.0</x><y>31676.0</y></points><points><x>17395.0</x><y>31648.0</y></points><points><x>17394.0</x><y>31640.0</y></points><points><x>17388.0</x><y>31631.0</y></points><points><x>17379.0</x><y>31624.0</y></points><points><x>17363.0</x><y>31623.0</y></points><points><x>17342.0</x><y>31622.0</y></points><points><x>17339.0</x><y>31625.0</y></points><points><x>17321.0</x><y>31625.0</y></points><points><x>17317.0</x><y>31621.0</y></points><points><x>17317.0</x><y>31617.0</y></points><points><x>17303.0</x><y>31608.0</y></points><points><x>17303.0</x><y>31604.0</y></points><points><x>17294.0</x><y>31592.0</y></points></segmentation></object><object><name>NONE</name><difficult>0</difficult><truncated>0</truncated><info>[{"confidence": "0"}, {"action": "CREATE", "cat": "NONE", "time": "2020-07-23 14:39;03", "who": "admin", "typeOfanno": "PersonManul"}]</info><confidence>0</confidence><bndbox><xmin>32370.0</xmin><ymin>3116.0</ymin><xmax>32564.0</xmax><ymax>3308.142822265625</ymax></bndbox><segmentation><points><x>32448.0</x><y>3116.0</y></points><points><x>32435.0</x><y>3120.0</y></points><points><x>32418.0</x><y>3120.0</y></points><points><x>32398.0</x><y>3119.0</y></points><points><x>32371.0</x><y>3146.0</y></points><points><x>32371.0</x><y>3150.0</y></points><points><x>32370.0</x><y>3176.0</y></points><points><x>32377.0</x><y>3177.0</y></points><points><x>32385.0</x><y>3179.0</y></points><points><x>32382.0</x><y>3184.0</y></points><points><x>32382.0</x><y>3198.0</y></points><points><x>32381.0</x><y>3225.0</y></points><points><x>32386.0</x><y>3233.0</y></points><points><x>32387.0</x><y>3241.0</y></points><points><x>32394.0</x><y>3254.0</y></points><points><x>32400.0</x><y>3254.0</y></points><points><x>32401.0</x><y>3263.0</y></points><points><x>32405.0</x><y>3267.0</y></points><points><x>32409.0</x><y>3267.0</y></points><points><x>32414.0</x><y>3272.0</y></points><points><x>32445.828125</x><y>3308.142822265625</y></points><points><x>32528.234375</x><y>3302.441650390625</y></points><points><x>32550.0</x><y>3292.0</y></points><points><x>32555.0</x><y>3286.0</y></points><points><x>32557.0</x><y>3265.0</y></points><points><x>32555.0</x><y>3252.0</y></points><points><x>32554.0</x><y>3245.0</y></points><points><x>32556.0</x><y>3237.0</y></points><points><x>32563.0</x><y>3235.0</y></points><points><x>32564.0</x><y>3218.0</y></points><points><x>32563.0</x><y>3210.0</y></points><points><x>32554.0</x><y>3195.0</y></points><points><x>32545.0</x><y>3184.0</y></points><points><x>32539.0</x><y>3181.0</y></points><points><x>32531.0</x><y>3165.0</y></points><points><x>32528.0</x><y>3153.0</y></points><points><x>32523.0</x><y>3145.0</y></points><points><x>32512.0</x><y>3133.0</y></points><points><x>32508.0</x><y>3130.0</y></points><points><x>32502.0</x><y>3128.0</y></points><points><x>32497.0</x><y>3124.0</y></points><points><x>32483.0</x><y>3122.0</y></points><points><x>32470.0</x><y>3124.0</y></points><points><x>32461.0</x><y>3120.0</y></points></segmentation></object><object><name>ASC_US</name><difficult>0</difficult><truncated>0</truncated><info>[{"confidence": "0"}, {"action": "CREATE", "cat": "ASC_US", "time": "2020-07-23 14:39;03", "who": "admin", "typeOfanno": "PersonManul"}]</info><confidence>0</confidence><bndbox><xmin>32440.978515625</xmin><ymin>48387.9453125</ymin><xmax>32561.8515625</xmax><ymax>48566.140625</ymax></bndbox><segmentation><points><x>32488.908203125</x><y>48387.9453125</y></points><points><x>32473.9453125</x><y>48395.89453125</y></points><points><x>32462.72265625</x><y>48401.7421875</y></points><points><x>32460.384765625</x><y>48417.171875</y></points><points><x>32454.3046875</x><y>48426.2890625</y></points><points><x>32451.966796875</x><y>48435.875</y></points><points><x>32450.09765625</x><y>48442.421875</y></points><points><x>32449.162109375</x><y>48449.4375</y></points><points><x>32442.849609375</x><y>48460.89453125</y></points><points><x>32440.978515625</x><y>48472.34765625</y></points><points><x>32442.0</x><y>48479.0</y></points><points><x>32442.0</x><y>48490.0</y></points><points><x>32445.0</x><y>48493.0</y></points><points><x>32449.0</x><y>48498.0</y></points><points><x>32466.0</x><y>48525.0</y></points><points><x>32470.0</x><y>48528.0</y></points><points><x>32475.0</x><y>48534.0</y></points><points><x>32482.357421875</x><y>48545.33203125</y></points><points><x>32491.0078125</x><y>48556.08984375</y></points><points><x>32503.634765625</x><y>48563.8046875</y></points><points><x>32516.259765625</x><y>48566.140625</y></points><points><x>32529.8203125</x><y>48565.20703125</y></points><points><x>32546.654296875</x><y>48559.59375</y></points><points><x>32556.240234375</x><y>48546.96875</y></points><points><x>32561.8515625</x><y>48525.92578125</y></points><points><x>32561.8515625</x><y>48513.30078125</y></points><points><x>32555.0</x><y>48499.0</y></points><points><x>32552.0</x><y>48486.0</y></points><points><x>32549.0</x><y>48467.0</y></points><points><x>32548.0</x><y>48462.0</y></points><points><x>32547.0</x><y>48456.0</y></points><points><x>32546.0</x><y>48451.0</y></points><points><x>32543.0</x><y>48442.0</y></points><points><x>32548.76171875</x><y>48423.25</y></points><points><x>32537.306640625</x><y>48408.98828125</y></points><points><x>32523.0</x><y>48404.0</y></points><points><x>32520.0</x><y>48401.0</y></points><points><x>32513.0</x><y>48399.0</y></points></segmentation></object><object><name>NILM</name><difficult>0</difficult><truncated>0</truncated><info>[{"confidence": "0"}, {"action": "CREATE", "cat": "NILM", "time": "2020-07-23 14:39;03", "who": "admin", "typeOfanno": "PersonManul"}]</info><confidence>0</confidence><bndbox><xmin>8568.419921875</xmin><ymin>49414.09375</ymin><xmax>8641.1728515625</xmax><ymax>49492.0</ymax></bndbox><segmentation><points><x>8599.400390625</x><y>49414.09375</y></points><points><x>8581.0</x><y>49434.0</y></points><points><x>8586.0</x><y>49441.0</y></points><points><x>8595.0</x><y>49442.0</y></points><points><x>8597.0</x><y>49453.0</y></points><points><x>8593.0</x><y>49451.0</y></points><points><x>8568.419921875</x><y>49464.22265625</y></points><points><x>8580.0</x><y>49491.0</y></points><points><x>8594.0</x><y>49492.0</y></points><points><x>8606.0</x><y>49490.0</y></points><points><x>8609.0</x><y>49487.0</y></points><points><x>8619.0</x><y>49481.0</y></points><points><x>8619.0</x><y>49472.0</y></points><points><x>8625.0</x><y>49470.0</y></points><points><x>8631.0</x><y>49464.0</y></points><points><x>8632.0</x><y>49457.0</y></points><points><x>8639.0</x><y>49452.0</y></points><points><x>8639.0</x><y>49440.0</y></points><points><x>8641.1728515625</x><y>49431.84765625</y></points></segmentation></object><object><name>NILM</name><difficult>0</difficult><truncated>0</truncated><info>[{"confidence": "0"}, {"action": "CREATE", "cat": "NILM", "time": "2020-07-23 14:39;03", "who": "admin", "typeOfanno": "PersonManul"}]</info><confidence>0</confidence><bndbox><xmin>8703.7978515625</xmin><ymin>49380.1796875</ymin><xmax>8952.2685546875</xmax><ymax>49570.77734375</ymax></bndbox><segmentation><points><x>8851.1826171875</x><y>49396.3828125</y></points><points><x>8851.1826171875</x><y>49396.3828125</y></points><points><x>8884.36328125</x><y>49449.62890625</y></points><points><x>8884.36328125</x><y>49450.3984375</y></points><points><x>8885.134765625</x><y>49451.94140625</y></points><points><x>8885.90625</x><y>49453.484375</y></points><points><x>8886.677734375</x><y>49454.2578125</y></points><points><x>8887.4501953125</x><y>49455.02734375</y></points><points><x>8888.9931640625</x><y>49457.34375</y></points><points><x>8891.3076171875</x><y>49460.4296875</y></points><points><x>8894.39453125</x><y>49462.74609375</y></points><points><x>8952.2685546875</x><y>49501.328125</y></points><points><x>8897.4814453125</x><y>49536.82421875</y></points><points><x>8896.7099609375</x><y>49536.82421875</y></points><points><x>8895.9375</x><y>49538.3671875</y></points><points><x>8895.166015625</x><y>49538.3671875</y></points><points><x>8893.623046875</x><y>49539.91015625</y></points><points><x>8892.080078125</x><y>49541.453125</y></points><points><x>8890.5361328125</x><y>49542.2265625</y></points><points><x>8888.2216796875</x><y>49543.76953125</y></points><points><x>8796.3955078125</x><y>49569.234375</y></points><points><x>8796.3955078125</x><y>49569.234375</y></points><points><x>8794.0810546875</x><y>49569.234375</y></points><points><x>8793.3095703125</x><y>49570.00390625</y></points><points><x>8790.994140625</x><y>49570.00390625</y></points><points><x>8790.22265625</x><y>49570.00390625</y></points><points><x>8787.9072265625</x><y>49570.77734375</y></points><points><x>8785.5927734375</x><y>49570.77734375</y></points><points><x>8784.8212890625</x><y>49570.77734375</y></points><points><x>8782.505859375</x><y>49570.77734375</y></points><points><x>8779.419921875</x><y>49570.77734375</y></points><points><x>8715.373046875</x><y>49557.65625</y></points><points><x>8715.373046875</x><y>49557.65625</y></points><points><x>8713.0576171875</x><y>49557.65625</y></points><points><x>8712.2861328125</x><y>49557.65625</y></points><points><x>8703.7978515625</x><y>49536.05078125</y></points><points><x>8703.7978515625</x><y>49535.28125</y></points><points><x>8704.5703125</x><y>49533.73828125</y></points><points><x>8704.5703125</x><y>49532.96484375</y></points><points><x>8705.341796875</x><y>49530.65234375</y></points><points><x>8706.11328125</x><y>49527.5625</y></points><points><x>8713.0576171875</x><y>49476.63671875</y></points><points><x>8713.0576171875</x><y>49475.86328125</y></points><points><x>8713.0576171875</x><y>49474.3203125</y></points><points><x>8713.0576171875</x><y>49473.546875</y></points><points><x>8713.0576171875</x><y>49471.234375</y></points><points><x>8713.0576171875</x><y>49469.69140625</y></points><points><x>8713.0576171875</x><y>49468.91796875</y></points><points><x>8713.0576171875</x><y>49466.60546875</y></points><points><x>8713.0576171875</x><y>49428.0234375</y></points><points><x>8713.0576171875</x><y>49428.0234375</y></points><points><x>8715.373046875</x><y>49425.70703125</y></points><points><x>8716.14453125</x><y>49424.93359375</y></points><points><x>8716.916015625</x><y>49424.1640625</y></points><points><x>8717.6875</x><y>49423.390625</y></points><points><x>8747.0107421875</x><y>49397.15625</y></points><points><x>8747.7822265625</x><y>49397.15625</y></points><points><x>8748.5537109375</x><y>49395.61328125</y></points><points><x>8749.3251953125</x><y>49395.61328125</y></points><points><x>8750.8681640625</x><y>49394.83984375</y></points><points><x>8753.18359375</x><y>49393.296875</y></points><points><x>8754.7265625</x><y>49393.296875</y></points><points><x>8755.498046875</x><y>49392.52734375</y></points><points><x>8808.7421875</x><y>49380.1796875</y></points><points><x>8808.7421875</x><y>49380.1796875</y></points></segmentation></object><object><name>NILM</name><difficult>0</difficult><truncated>0</truncated><info>[{"confidence": "0"}, {"action": "CREATE", "cat": "NILM", "time": "2020-07-23 14:39;03", "who": "admin", "typeOfanno": "PersonManul"}]</info><confidence>0</confidence><bndbox><xmin>16628.0</xmin><ymin>22460.037109375</ymin><xmax>16773.60546875</xmax><ymax>22615.0</ymax></bndbox><segmentation><points><x>16695.0</x><y>22472.0</y></points><points><x>16681.0</x><y>22477.0</y></points><points><x>16678.0</x><y>22480.0</y></points><points><x>16675.0</x><y>22493.0</y></points><points><x>16671.0</x><y>22497.0</y></points><points><x>16662.0</x><y>22497.0</y></points><points><x>16660.0</x><y>22507.0</y></points><points><x>16654.0</x><y>22517.0</y></points><points><x>16649.0</x><y>22518.0</y></points><points><x>16648.0</x><y>22535.0</y></points><points><x>16643.0</x><y>22536.0</y></points><points><x>16628.0</x><y>22538.0</y></points><points><x>16628.0</x><y>22550.0</y></points><points><x>16632.0</x><y>22550.0</y></points><points><x>16630.0</x><y>22567.0</y></points><points><x>16634.0</x><y>22577.0</y></points><points><x>16641.0</x><y>22585.0</y></points><points><x>16645.0</x><y>22603.0</y></points><points><x>16649.0</x><y>22608.0</y></points><points><x>16658.0</x><y>22608.0</y></points><points><x>16675.0</x><y>22615.0</y></points><points><x>16676.0</x><y>22595.0</y></points><points><x>16678.0</x><y>22600.0</y></points><points><x>16690.0</x><y>22600.0</y></points><points><x>16701.0</x><y>22595.0</y></points><points><x>16709.0</x><y>22590.0</y></points><points><x>16710.0</x><y>22595.0</y></points><points><x>16716.0</x><y>22595.0</y></points><points><x>16720.0</x><y>22599.0</y></points><points><x>16720.0</x><y>22603.0</y></points><points><x>16724.0</x><y>22612.0</y></points><points><x>16737.0</x><y>22613.0</y></points><points><x>16737.0</x><y>22599.0</y></points><points><x>16735.0</x><y>22590.0</y></points><points><x>16736.0</x><y>22579.0</y></points><points><x>16745.0</x><y>22578.0</y></points><points><x>16765.25</x><y>22570.037109375</y></points><points><x>16773.60546875</x><y>22547.0625</y></points><points><x>16765.25</x><y>22503.201171875</y></points><points><x>16752.0</x><y>22483.0</y></points><points><x>16744.0</x><y>22477.0</y></points><points><x>16724.521484375</x><y>22460.037109375</y></points></segmentation></object><object><name>NILM</name><difficult>0</difficult><truncated>0</truncated><info>[{"confidence": "0"}, {"action": "CREATE", "cat": "NILM", "time": "2020-07-23 14:39;03", "who": "admin", "typeOfanno": "PersonManul"}]</info><confidence>0</confidence><bndbox><xmin>26674.14453125</xmin><ymin>31243.703125</ymin><xmax>26857.943359375</xmax><ymax>31468.0</ymax></bndbox><segmentation><points><x>26724.0</x><y>31251.0</y></points><points><x>26712.0</x><y>31259.0</y></points><points><x>26710.0</x><y>31267.0</y></points><points><x>26705.0</x><y>31268.0</y></points><points><x>26703.0</x><y>31284.0</y></points><points><x>26698.0</x><y>31285.0</y></points><points><x>26695.0</x><y>31282.0</y></points><points><x>26695.0</x><y>31266.0</y></points><points><x>26683.0</x><y>31266.0</y></points><points><x>26674.14453125</x><y>31356.140625</y></points><points><x>26688.0</x><y>31379.0</y></points><points><x>26689.0</x><y>31391.0</y></points><points><x>26698.0</x><y>31400.0</y></points><points><x>26711.0</x><y>31410.0</y></points><points><x>26712.0</x><y>31418.0</y></points><points><x>26706.0</x><y>31419.0</y></points><points><x>26706.0</x><y>31431.0</y></points><points><x>26719.0</x><y>31431.0</y></points><points><x>26720.0</x><y>31439.0</y></points><points><x>26721.0</x><y>31445.0</y></points><points><x>26742.0</x><y>31453.0</y></points><points><x>26744.0</x><y>31439.0</y></points><points><x>26749.0</x><y>31442.0</y></points><points><x>26757.0</x><y>31448.0</y></points><points><x>26769.0</x><y>31455.0</y></points><points><x>26769.0</x><y>31465.0</y></points><points><x>26776.0</x><y>31466.0</y></points><points><x>26794.0</x><y>31468.0</y></points><points><x>26826.9609375</x><y>31462.3125</y></points><points><x>26850.98046875</x><y>31435.16015625</y></points><points><x>26857.595703125</x><y>31413.92578125</y></points><points><x>26848.544921875</x><y>31410.095703125</y></points><points><x>26840.0</x><y>31400.0</y></points><points><x>26831.0</x><y>31402.0</y></points><points><x>26821.0</x><y>31389.0</y></points><points><x>26821.0</x><y>31384.0</y></points><points><x>26823.0</x><y>31368.0</y></points><points><x>26828.0</x><y>31364.0</y></points><points><x>26828.0</x><y>31352.0</y></points><points><x>26833.0</x><y>31346.0</y></points><points><x>26833.0</x><y>31334.0</y></points><points><x>26832.0</x><y>31327.0</y></points><points><x>26831.0</x><y>31316.0</y></points><points><x>26829.0</x><y>31309.0</y></points><points><x>26837.0</x><y>31303.0</y></points><points><x>26837.0</x><y>31297.0</y></points><points><x>26846.0</x><y>31303.0</y></points><points><x>26848.0</x><y>31309.0</y></points><points><x>26853.0703125</x><y>31299.400390625</y></points><points><x>26857.24609375</x><y>31294.525390625</y></points><points><x>26857.943359375</x><y>31286.171875</y></points><points><x>26857.24609375</x><y>31278.513671875</y></points><points><x>26854.4609375</x><y>31271.900390625</y></points><points><x>26855.0</x><y>31273.0</y></points><points><x>26845.0</x><y>31278.0</y></points><points><x>26840.0</x><y>31272.0</y></points><points><x>26840.0</x><y>31267.0</y></points><points><x>26818.0</x><y>31267.0</y></points><points><x>26801.0</x><y>31267.0</y></points><points><x>26794.0</x><y>31273.0</y></points><points><x>26789.0</x><y>31259.0</y></points><points><x>26778.0</x><y>31259.0</y></points><points><x>26740.283203125</x><y>31243.703125</y></points></segmentation></object><object><name>MET</name><difficult>0</difficult><truncated>0</truncated><info>[{"confidence": "0"}, {"action": "CREATE", "cat": "MET", "time": "2020-07-23 14:39;03", "who": "admin", "typeOfanno": "PersonManul"}]</info><confidence>0</confidence><bndbox><xmin>23942.0</xmin><ymin>17455.0</ymin><xmax>24132.0</xmax><ymax>17625.45703125</ymax></bndbox><segmentation><points><x>24019.0</x><y>17455.0</y></points><points><x>24014.0</x><y>17456.0</y></points><points><x>23998.0</x><y>17460.0</y></points><points><x>23994.0</x><y>17465.0</y></points><points><x>23991.0</x><y>17470.0</y></points><points><x>23964.0</x><y>17460.0</y></points><points><x>23959.0</x><y>17464.0</y></points><points><x>23956.0</x><y>17468.0</y></points><points><x>23955.0</x><y>17486.0</y></points><points><x>23946.0</x><y>17510.0</y></points><points><x>23942.0</x><y>17543.0</y></points><points><x>23945.0</x><y>17546.0</y></points><points><x>23948.0</x><y>17551.0</y></points><points><x>23954.0</x><y>17558.0</y></points><points><x>23961.0</x><y>17558.0</y></points><points><x>23966.0</x><y>17570.0</y></points><points><x>23969.0</x><y>17575.0</y></points><points><x>23965.0</x><y>17585.0</y></points><points><x>23957.0</x><y>17586.0</y></points><points><x>23957.0</x><y>17606.0</y></points><points><x>23964.689453125</x><y>17624.419921875</y></points><points><x>23995.787109375</x><y>17625.45703125</y></points><points><x>24019.0</x><y>17612.0</y></points><points><x>24027.0</x><y>17592.0</y></points><points><x>24039.0</x><y>17603.0</y></points><points><x>24047.0</x><y>17607.0</y></points><points><x>24060.0</x><y>17608.0</y></points><points><x>24063.0</x><y>17605.0</y></points><points><x>24068.0</x><y>17605.0</y></points><points><x>24078.0</x><y>17596.0</y></points><points><x>24083.0</x><y>17589.0</y></points><points><x>24083.0</x><y>17585.0</y></points><points><x>24088.0</x><y>17596.0</y></points><points><x>24093.0</x><y>17596.0</y></points><points><x>24094.0</x><y>17609.0</y></points><points><x>24094.0</x><y>17616.0</y></points><points><x>24118.0</x><y>17616.0</y></points><points><x>24118.0</x><y>17611.0</y></points><points><x>24132.0</x><y>17610.0</y></points><points><x>24132.0</x><y>17599.0</y></points><points><x>24129.0</x><y>17596.0</y></points><points><x>24123.0</x><y>17587.0</y></points><points><x>24116.0</x><y>17581.0</y></points><points><x>24110.0</x><y>17573.0</y></points><points><x>24117.0</x><y>17568.0</y></points><points><x>24122.0</x><y>17567.0</y></points><points><x>24128.0</x><y>17558.0</y></points><points><x>24131.0</x><y>17547.0</y></points><points><x>24132.0</x><y>17534.0</y></points><points><x>24128.0</x><y>17530.0</y></points><points><x>24128.0</x><y>17524.0</y></points><points><x>24113.0</x><y>17516.0</y></points><points><x>24111.0</x><y>17506.0</y></points><points><x>24105.0</x><y>17506.0</y></points><points><x>24077.0</x><y>17502.0</y></points><points><x>24067.0</x><y>17491.0</y></points><points><x>24061.0</x><y>17479.0</y></points><points><x>24056.0</x><y>17471.0</y></points><points><x>24050.0</x><y>17463.0</y></points></segmentation></object><object><name>NILM</name><difficult>0</difficult><truncated>0</truncated><info>[{"confidence": "0"}, {"action": "CREATE", "cat": "NILM", "time": "2020-07-23 14:39;03", "who": "admin", "typeOfanno": "PersonManul"}]</info><confidence>0</confidence><bndbox><xmin>4992.50830078125</xmin><ymin>25234.744140625</ymin><xmax>5171.0</xmax><ymax>25428.580078125</ymax></bndbox><segmentation><points><x>5041.74462890625</x><y>25258.06640625</y></points><points><x>4992.50830078125</x><y>25342.02734375</y></points><points><x>5001.31884765625</x><y>25402.666015625</y></points><points><x>5046.4091796875</x><y>25428.580078125</y></points><points><x>5106.01123046875</x><y>25420.806640625</y></points><points><x>5128.8154296875</x><y>25412.513671875</y></points><points><x>5142.29052734375</x><y>25395.927734375</y></points><points><x>5155.765625</x><y>25382.453125</y></points><points><x>5158.87548828125</x><y>25357.576171875</y></points><points><x>5159.0</x><y>25343.0</y></points><points><x>5169.0</x><y>25310.0</y></points><points><x>5170.0</x><y>25295.0</y></points><points><x>5166.0</x><y>25290.0</y></points><points><x>5171.0</x><y>25287.0</y></points><points><x>5159.912109375</x><y>25258.583984375</y></points><points><x>5139.0</x><y>25245.0</y></points><points><x>5139.0</x><y>25249.0</y></points><points><x>5135.0</x><y>25247.0</y></points><points><x>5104.974609375</x><y>25234.744140625</y></points></segmentation></object><object><name>NILM</name><difficult>0</difficult><truncated>0</truncated><info>[{"confidence": "0"}, {"action": "CREATE", "cat": "NILM", "time": "2020-07-23 14:39;03", "who": "admin", "typeOfanno": "PersonManul"}]</info><confidence>0</confidence><bndbox><xmin>44521.0</xmin><ymin>43203.0</ymin><xmax>44734.0</xmax><ymax>43301.0</ymax></bndbox><segmentation><points><x>44521.0</x><y>43203.0</y></points><points><x>44521.0</x><y>43215.0</y></points><points><x>44527.0</x><y>43215.0</y></points><points><x>44528.0</x><y>43229.0</y></points><points><x>44531.0</x><y>43237.0</y></points><points><x>44530.0</x><y>43249.0</y></points><points><x>44541.0</x><y>43252.0</y></points><points><x>44540.0</x><y>43257.0</y></points><points><x>44530.0</x><y>43259.0</y></points><points><x>44529.0</x><y>43272.0</y></points><points><x>44539.0</x><y>43273.0</y></points><points><x>44559.0</x><y>43285.0</y></points><points><x>44577.0</x><y>43290.0</y></points><points><x>44599.0</x><y>43285.0</y></points><points><x>44619.0</x><y>43297.0</y></points><points><x>44625.0</x><y>43298.0</y></points><points><x>44640.0</x><y>43299.0</y></points><points><x>44648.0</x><y>43300.0</y></points><points><x>44667.0</x><y>43301.0</y></points><points><x>44675.0</x><y>43299.0</y></points><points><x>44692.0</x><y>43298.0</y></points><points><x>44697.0</x><y>43297.0</y></points><points><x>44722.0</x><y>43297.0</y></points><points><x>44734.0</x><y>43296.0</y></points><points><x>44734.0</x><y>43280.0</y></points><points><x>44731.0</x><y>43268.0</y></points><points><x>44726.90625</x><y>43250.65625</y></points><points><x>44724.0</x><y>43242.0</y></points><points><x>44714.0</x><y>43218.0</y></points><points><x>44711.0</x><y>43211.0</y></points><points><x>44689.0</x><y>43211.0</y></points><points><x>44681.0</x><y>43205.0</y></points><points><x>44676.0</x><y>43205.0</y></points><points><x>44658.0</x><y>43203.0</y></points><points><x>44642.0</x><y>43209.0</y></points><points><x>44642.0</x><y>43213.0</y></points><points><x>44635.0</x><y>43214.0</y></points><points><x>44628.0</x><y>43215.0</y></points><points><x>44624.0</x><y>43211.0</y></points><points><x>44620.0</x><y>43211.0</y></points><points><x>44619.0</x><y>43204.0</y></points><points><x>44606.0</x><y>43204.0</y></points><points><x>44606.0</x><y>43208.0</y></points><points><x>44597.0</x><y>43209.0</y></points><points><x>44596.0</x><y>43215.0</y></points><points><x>44589.0</x><y>43219.0</y></points><points><x>44581.0</x><y>43220.0</y></points><points><x>44563.0</x><y>43222.0</y></points><points><x>44549.0</x><y>43219.0</y></points><points><x>44550.0</x><y>43203.0</y></points><points><x>44533.0</x><y>43203.0</y></points><points><x>44529.0</x><y>43203.0</y></points></segmentation></object><object><name>NILM</name><difficult>0</difficult><truncated>0</truncated><info>[{"confidence": "0"}, {"action": "CREATE", "cat": "NILM", "time": "2020-07-23 14:39;03", "who": "admin", "typeOfanno": "PersonManul"}]</info><confidence>0</confidence><bndbox><xmin>52976.0</xmin><ymin>28500.9765625</ymin><xmax>53129.0</xmax><ymax>28725.0</ymax></bndbox><segmentation><points><x>53000.109375</x><y>28500.9765625</y></points><points><x>52976.26953125</x><y>28528.96484375</y></points><points><x>53006.0</x><y>28538.0</y></points><points><x>53019.0</x><y>28536.0</y></points><points><x>53025.0</x><y>28548.0</y></points><points><x>53012.0</x><y>28550.0</y></points><points><x>52999.0</x><y>28546.0</y></points><points><x>52996.0</x><y>28549.0</y></points><points><x>52988.0</x><y>28551.0</y></points><points><x>52983.0</x><y>28562.0</y></points><points><x>52980.0</x><y>28565.0</y></points><points><x>52977.0</x><y>28586.0</y></points><points><x>52985.0</x><y>28597.0</y></points><points><x>52977.0</x><y>28600.0</y></points><points><x>52977.0</x><y>28608.0</y></points><points><x>52976.0</x><y>28622.0</y></points><points><x>52985.0</x><y>28633.0</y></points><points><x>52992.0</x><y>28647.0</y></points><points><x>53001.0</x><y>28654.0</y></points><points><x>53007.0</x><y>28665.0</y></points><points><x>53013.0</x><y>28674.0</y></points><points><x>53018.0</x><y>28681.0</y></points><points><x>53035.0</x><y>28697.0</y></points><points><x>53043.0</x><y>28712.0</y></points><points><x>53058.0</x><y>28722.0</y></points><points><x>53077.0</x><y>28725.0</y></points><points><x>53080.0</x><y>28722.0</y></points><points><x>53080.0</x><y>28714.0</y></points><points><x>53087.0</x><y>28705.0</y></points><points><x>53099.0</x><y>28701.0</y></points><points><x>53112.0</x><y>28702.0</y></points><points><x>53121.0</x><y>28685.0</y></points><points><x>53129.0</x><y>28677.0</y></points><points><x>53129.0</x><y>28666.0</y></points><points><x>53127.0</x><y>28658.0</y></points><points><x>53121.0</x><y>28651.0</y></points><points><x>53126.0</x><y>28647.0</y></points><points><x>53127.0</x><y>28635.0</y></points><points><x>53114.0</x><y>28635.0</y></points><points><x>53107.0</x><y>28637.0</y></points><points><x>53099.0</x><y>28640.0</y></points><points><x>53096.0</x><y>28634.0</y></points><points><x>53086.0</x><y>28621.0</y></points><points><x>53081.0</x><y>28617.0</y></points><points><x>53079.0</x><y>28604.0</y></points><points><x>53068.0</x><y>28592.0</y></points><points><x>53063.0</x><y>28587.0</y></points><points><x>53069.0</x><y>28576.0</y></points><points><x>53076.0</x><y>28575.0</y></points><points><x>53077.0</x><y>28562.0</y></points><points><x>53076.0</x><y>28555.0</y></points><points><x>53078.0</x><y>28545.0</y></points><points><x>53081.0</x><y>28552.0</y></points><points><x>53103.0</x><y>28555.0</y></points><points><x>53103.0</x><y>28542.0</y></points><points><x>53103.0</x><y>28537.0</y></points><points><x>53107.0</x><y>28537.0</y></points><points><x>53108.0</x><y>28542.0</y></points><points><x>53119.0</x><y>28542.0</y></points><points><x>53119.0</x><y>28531.0</y></points><points><x>53129.0</x><y>28530.0</y></points><points><x>53129.0</x><y>28524.0</y></points><points><x>53120.3515625</x><y>28518.080078125</y></points><points><x>53110.50390625</x><y>28506.677734375</y></points><points><x>53101.17578125</x><y>28505.123046875</y></points><points><x>53049.34765625</x><y>28500.9765625</y></points></segmentation></object><object><name>NONE</name><difficult>0</difficult><truncated>0</truncated><info>[{"confidence": "0"}, {"action": "CREATE", "cat": "NONE", "time": "2020-07-23 14:39;03", "who": "admin", "typeOfanno": "PersonManul"}]</info><confidence>0</confidence><bndbox><xmin>43693.0</xmin><ymin>50827.0</ymin><xmax>43964.10546875</xmax><ymax>51035.21875</ymax></bndbox><segmentation><points><x>43777.0</x><y>50827.0</y></points><points><x>43767.0</x><y>50832.0</y></points><points><x>43758.0</x><y>50834.0</y></points><points><x>43751.0</x><y>50835.0</y></points><points><x>43740.0</x><y>50836.0</y></points><points><x>43734.0</x><y>50840.0</y></points><points><x>43728.0</x><y>50845.0</y></points><points><x>43721.0</x><y>50851.0</y></points><points><x>43715.0</x><y>50855.0</y></points><points><x>43703.0</x><y>50864.0</y></points><points><x>43698.0</x><y>50881.0</y></points><points><x>43697.0</x><y>50887.0</y></points><points><x>43693.0</x><y>50909.0</y></points><points><x>43694.0</x><y>50916.0</y></points><points><x>43699.0</x><y>50931.0</y></points><points><x>43700.0</x><y>50936.0</y></points><points><x>43701.0</x><y>50949.0</y></points><points><x>43723.109375</x><y>50985.4609375</y></points><points><x>43782.19140625</x><y>51015.00390625</y></points><points><x>43875.48046875</x><y>51035.21875</y></points><points><x>43939.74609375</x><y>51010.33984375</y></points><points><x>43964.10546875</x><y>50968.359375</y></points><points><x>43945.0</x><y>50915.0</y></points><points><x>43935.0</x><y>50899.0</y></points><points><x>43924.0</x><y>50891.0</y></points><points><x>43920.0</x><y>50888.0</y></points><points><x>43900.0</x><y>50881.0</y></points><points><x>43890.0</x><y>50880.0</y></points><points><x>43871.0</x><y>50867.0</y></points><points><x>43831.0</x><y>50846.0</y></points><points><x>43825.0</x><y>50841.0</y></points><points><x>43796.0</x><y>50828.0</y></points></segmentation></object><object><name>NILM</name><difficult>0</difficult><truncated>0</truncated><info>[{"confidence": "0"}, {"action": "CREATE", "cat": "NILM", "time": "2020-07-23 14:39;03", "who": "admin", "typeOfanno": "PersonManul"}]</info><confidence>0</confidence><bndbox><xmin>32068.0</xmin><ymin>27064.0</ymin><xmax>32214.0</xmax><ymax>27272.0</ymax></bndbox><segmentation><points><x>32166.0</x><y>27064.0</y></points><points><x>32165.0</x><y>27073.0</y></points><points><x>32150.0</x><y>27073.0</y></points><points><x>32148.0</x><y>27081.0</y></points><points><x>32143.0</x><y>27082.0</y></points><points><x>32136.0</x><y>27094.0</y></points><points><x>32128.0</x><y>27095.0</y></points><points><x>32128.0</x><y>27100.0</y></points><points><x>32125.0</x><y>27103.0</y></points><points><x>32119.0</x><y>27104.0</y></points><points><x>32111.0</x><y>27106.0</y></points><points><x>32106.0</x><y>27114.0</y></points><points><x>32106.0</x><y>27127.0</y></points><points><x>32107.0</x><y>27141.0</y></points><points><x>32106.0</x><y>27146.0</y></points><points><x>32103.0</x><y>27165.0</y></points><points><x>32088.0</x><y>27168.0</y></points><points><x>32082.0</x><y>27180.0</y></points><points><x>32075.0</x><y>27192.0</y></points><points><x>32074.0</x><y>27209.0</y></points><points><x>32068.0</x><y>27233.0</y></points><points><x>32072.0</x><y>27240.0</y></points><points><x>32081.0</x><y>27240.0</y></points><points><x>32082.0</x><y>27252.0</y></points><points><x>32087.0</x><y>27260.0</y></points><points><x>32092.0</x><y>27268.0</y></points><points><x>32108.0</x><y>27272.0</y></points><points><x>32108.0</x><y>27268.0</y></points><points><x>32115.0</x><y>27267.0</y></points><points><x>32115.0</x><y>27258.0</y></points><points><x>32121.0</x><y>27260.0</y></points><points><x>32133.0</x><y>27260.0</y></points><points><x>32138.0</x><y>27259.0</y></points><points><x>32160.0</x><y>27244.0</y></points><points><x>32162.0</x><y>27227.0</y></points><points><x>32167.0</x><y>27223.0</y></points><points><x>32169.0</x><y>27229.0</y></points><points><x>32173.572265625</x><y>27231.07421875</y></points><points><x>32176.0859375</x><y>27229.818359375</y></points><points><x>32177.498046875</x><y>27229.34765625</y></points><points><x>32179.2265625</x><y>27228.248046875</y></points><points><x>32181.267578125</x><y>27228.876953125</y></points><points><x>32186.134765625</x><y>27227.77734375</y></points><points><x>32189.43359375</x><y>27228.091796875</y></points><points><x>32190.689453125</x><y>27227.1484375</y></points><points><x>32188.490234375</x><y>27227.62109375</y></points><points><x>32190.060546875</x><y>27228.091796875</y></points><points><x>32189.904296875</x><y>27226.20703125</y></points><points><x>32194.615234375</x><y>27224.951171875</y></points><points><x>32194.458984375</x><y>27224.0078125</y></points><points><x>32199.796875</x><y>27218.35546875</y></points><points><x>32205.29296875</x><y>27217.255859375</y></points><points><x>32210.0</x><y>27216.0</y></points><points><x>32211.0</x><y>27211.0</y></points><points><x>32214.0</x><y>27196.0</y></points><points><x>32209.0</x><y>27196.0</y></points><points><x>32209.0</x><y>27187.0</y></points><points><x>32214.0</x><y>27154.0</y></points><points><x>32212.0</x><y>27149.0</y></points><points><x>32206.0</x><y>27143.0</y></points><points><x>32201.0</x><y>27133.0</y></points><points><x>32195.0</x><y>27128.0</y></points><points><x>32189.0</x><y>27125.0</y></points><points><x>32198.0</x><y>27113.0</y></points><points><x>32202.0</x><y>27105.0</y></points><points><x>32206.0</x><y>27100.0</y></points><points><x>32206.0</x><y>27088.0</y></points><points><x>32202.0</x><y>27074.0</y></points><points><x>32195.0</x><y>27073.0</y></points><points><x>32190.0</x><y>27072.0</y></points><points><x>32183.0</x><y>27071.0</y></points><points><x>32178.0</x><y>27064.0</y></points></segmentation></object><object><name>NILM</name><difficult>0</difficult><truncated>0</truncated><info>[{"confidence": "0"}, {"action": "CREATE", "cat": "NILM", "time": "2020-07-23 14:39;03", "who": "admin", "typeOfanno": "PersonManul"}]</info><confidence>0</confidence><bndbox><xmin>8078.29833984375</xmin><ymin>39571.16015625</ymin><xmax>8364.5791015625</xmax><ymax>39861.30078125</ymax></bndbox><segmentation><points><x>8241.115234375</x><y>39590.453125</y></points><points><x>8278.154296875</x><y>39571.16015625</y></points><points><x>8278.154296875</x><y>39571.16015625</y></points><points><x>8335.2568359375</x><y>39574.25</y></points><points><x>8335.2568359375</x><y>39574.25</y></points><points><x>8339.1142578125</x><y>39575.01953125</y></points><points><x>8364.5791015625</x><y>39615.14453125</y></points><points><x>8364.5791015625</x><y>39615.14453125</y></points><points><x>8364.5791015625</x><y>39617.4609375</y></points><points><x>8364.5791015625</x><y>39618.23046875</y></points><points><x>8364.5791015625</x><y>39620.546875</y></points><points><x>8364.5791015625</x><y>39622.08984375</y></points><points><x>8358.40625</x><y>39680.734375</y></points><points><x>8358.40625</x><y>39680.734375</y></points><points><x>8358.40625</x><y>39683.05078125</y></points><points><x>8358.40625</x><y>39683.8203125</y></points><points><x>8358.40625</x><y>39685.36328125</y></points><points><x>8358.40625</x><y>39686.91015625</y></points><points><x>8357.6337890625</x><y>39689.22265625</y></points><points><x>8357.6337890625</x><y>39691.5390625</y></points><points><x>8356.0908203125</x><y>39693.8515625</y></points><points><x>8356.0908203125</x><y>39696.94140625</y></points><points><x>8353.00390625</x><y>39753.26953125</y></points><points><x>8353.00390625</x><y>39753.26953125</y></points><points><x>8353.00390625</x><y>39755.5859375</y></points><points><x>8352.232421875</x><y>39756.35546875</y></points><points><x>8352.232421875</x><y>39757.8984375</y></points><points><x>8351.4609375</x><y>39758.671875</y></points><points><x>8350.689453125</x><y>39760.21484375</y></points><points><x>8326.7685546875</x><y>39828.12109375</y></points><points><x>8326.7685546875</x><y>39828.890625</y></points><points><x>8325.9970703125</x><y>39830.43359375</y></points><points><x>8325.9970703125</x><y>39831.20703125</y></points><points><x>8325.224609375</x><y>39832.75</y></points><points><x>8324.453125</x><y>39834.29296875</y></points><points><x>8323.681640625</x><y>39834.29296875</y></points><points><x>8323.681640625</x><y>39836.609375</y></points><points><x>8322.91015625</x><y>39838.15234375</y></points><points><x>8322.138671875</x><y>39840.46484375</y></points><points><x>8320.5947265625</x><y>39842.78125</y></points><points><x>8278.154296875</x><y>39861.30078125</y></points><points><x>8278.154296875</x><y>39861.30078125</y></points><points><x>8226.4541015625</x><y>39843.55078125</y></points><points><x>8226.4541015625</x><y>39843.55078125</y></points><points><x>8160.0927734375</x><y>39831.20703125</y></points><points><x>8160.0927734375</x><y>39831.20703125</y></points><points><x>8109.93603515625</x><y>39794.9375</y></points><points><x>8109.93603515625</x><y>39794.9375</y></points><points><x>8078.29833984375</x><y>39727.03515625</y></points><points><x>8078.29833984375</x><y>39726.26171875</y></points><points><x>8078.29833984375</x><y>39724.71875</y></points><points><x>8078.29833984375</x><y>39723.17578125</y></points><points><x>8078.29833984375</x><y>39720.859375</y></points><points><x>8078.29833984375</x><y>39720.08984375</y></points><points><x>8078.29833984375</x><y>39717.7734375</y></points><points><x>8078.29833984375</x><y>39715.4609375</y></points><points><x>8091.41650390625</x><y>39636.75</y></points><points><x>8091.41650390625</x><y>39636.75</y></points><points><x>8092.9599609375</x><y>39634.4375</y></points><points><x>8093.7314453125</x><y>39632.89453125</y></points><points><x>8094.5029296875</x><y>39632.89453125</y></points><points><x>8095.27490234375</x><y>39630.578125</y></points><points><x>8096.04638671875</x><y>39629.03515625</y></points><points><x>8157.00634765625</x><y>39585.05078125</y></points><points><x>8204.8486328125</x><y>39576.5625</y></points><points><x>8204.8486328125</x><y>39576.5625</y></points></segmentation></object><object><name>NILM</name><difficult>0</difficult><truncated>0</truncated><info>[{"confidence": "0"}, {"action": "CREATE", "cat": "NILM", "time": "2020-07-23 14:39;03", "who": "admin", "typeOfanno": "PersonManul"}]</info><confidence>0</confidence><bndbox><xmin>31524.10546875</xmin><ymin>8531.158203125</ymin><xmax>31704.669921875</xmax><ymax>8714.8095703125</ymax></bndbox><segmentation><points><x>31571.947265625</x><y>8582.0869140625</y></points><points><x>31610.529296875</x><y>8544.2763671875</y></points><points><x>31611.30078125</x><y>8544.2763671875</y></points><points><x>31612.845703125</x><y>8544.2763671875</y></points><points><x>31614.388671875</x><y>8544.2763671875</y></points><points><x>31615.931640625</x><y>8544.2763671875</y></points><points><x>31672.26171875</x><y>8531.158203125</y></points><points><x>31673.033203125</x><y>8531.158203125</y></points><points><x>31674.576171875</x><y>8531.158203125</y></points><points><x>31675.34765625</x><y>8531.158203125</y></points><points><x>31676.890625</x><y>8531.158203125</y></points><points><x>31678.435546875</x><y>8531.158203125</y></points><points><x>31700.041015625</x><y>8555.0791015625</y></points><points><x>31700.041015625</x><y>8555.0791015625</y></points><points><x>31702.35546875</x><y>8558.166015625</y></points><points><x>31704.669921875</x><y>8595.205078125</y></points><points><x>31704.669921875</x><y>8595.205078125</y></points><points><x>31690.009765625</x><y>8646.9052734375</y></points><points><x>31690.009765625</x><y>8646.9052734375</y></points><points><x>31644.482421875</x><y>8690.1171875</y></points><points><x>31644.482421875</x><y>8690.1171875</y></points><points><x>31642.16796875</x><y>8691.66015625</y></points><points><x>31640.625</x><y>8693.2041015625</y></points><points><x>31639.8515625</x><y>8693.2041015625</y></points><points><x>31590.466796875</x><y>8701.69140625</y></points><points><x>31590.466796875</x><y>8701.69140625</y></points><points><x>31587.380859375</x><y>8703.2353515625</y></points><points><x>31586.609375</x><y>8704.0068359375</y></points><points><x>31548.02734375</x><y>8714.8095703125</y></points><points><x>31548.02734375</x><y>8714.8095703125</y></points><points><x>31528.736328125</x><y>8699.376953125</y></points><points><x>31528.736328125</x><y>8699.376953125</y></points><points><x>31527.96484375</x><y>8697.0615234375</y></points><points><x>31527.96484375</x><y>8696.2900390625</y></points><points><x>31527.96484375</x><y>8693.9755859375</y></points><points><x>31524.10546875</x><y>8656.1650390625</y></points><points><x>31524.10546875</x><y>8655.392578125</y></points><points><x>31524.876953125</x><y>8653.849609375</y></points><points><x>31525.6484375</x><y>8653.849609375</y></points><points><x>31527.19140625</x><y>8652.306640625</y></points><points><x>31529.5078125</x><y>8650.7626953125</y></points><points><x>31551.884765625</x><y>8613.724609375</y></points><points><x>31551.884765625</x><y>8613.724609375</y></points></segmentation></object><object><name>ASC_US</name><difficult>0</difficult><truncated>0</truncated><info>[{"confidence": "0"}, {"action": "CREATE", "cat": "ASC_US", "time": "2020-07-23 14:39;03", "who": "admin", "typeOfanno": "PersonManul"}]</info><confidence>0</confidence><bndbox><xmin>18590.23828125</xmin><ymin>54684.80859375</ymin><xmax>18760.001953125</xmax><ymax>54875.40234375</ymax></bndbox><segmentation><points><x>18708.30078125</x><y>54705.640625</y></points><points><x>18732.22265625</x><y>54684.80859375</y></points><points><x>18760.001953125</x><y>54711.8125</y></points><points><x>18760.001953125</x><y>54711.8125</y></points><points><x>18760.001953125</x><y>54714.90234375</y></points><points><x>18760.001953125</x><y>54715.671875</y></points><points><x>18760.001953125</x><y>54784.34765625</y></points><points><x>18760.001953125</x><y>54784.34765625</y></points><points><x>18760.001953125</x><y>54786.6640625</y></points><points><x>18760.001953125</x><y>54788.20703125</y></points><points><x>18760.001953125</x><y>54789.75</y></points><points><x>18729.90625</x><y>54841.44921875</y></points><points><x>18729.90625</x><y>54841.44921875</y></points><points><x>18728.36328125</x><y>54842.9921875</y></points><points><x>18728.36328125</x><y>54843.765625</y></points><points><x>18727.591796875</x><y>54845.30859375</y></points><points><x>18726.8203125</x><y>54846.8515625</y></points><points><x>18725.27734375</x><y>54847.625</y></points><points><x>18679.75</x><y>54874.6328125</y></points><points><x>18679.75</x><y>54874.6328125</y></points><points><x>18628.048828125</x><y>54875.40234375</y></points><points><x>18627.27734375</x><y>54875.40234375</y></points><points><x>18613.388671875</x><y>54834.5078125</y></points><points><x>18613.388671875</x><y>54834.5078125</y></points><points><x>18611.07421875</x><y>54833.734375</y></points><points><x>18590.23828125</x><y>54793.609375</y></points><points><x>18590.23828125</x><y>54793.609375</y></points><points><x>18590.23828125</x><y>54791.29296875</y></points><points><x>18591.783203125</x><y>54790.5234375</y></points><points><x>18591.783203125</x><y>54788.98046875</y></points><points><x>18592.5546875</x><y>54788.20703125</y></points><points><x>18615.703125</x><y>54741.91015625</y></points><points><x>18615.703125</x><y>54741.91015625</y></points><points><x>18615.703125</x><y>54739.59375</y></points><points><x>18616.474609375</x><y>54737.27734375</y></points><points><x>18625.734375</x><y>54693.296875</y></points><points><x>18625.734375</x><y>54693.296875</y></points><points><x>18628.048828125</x><y>54692.5234375</y></points><points><x>18628.822265625</x><y>54692.5234375</y></points><points><x>18679.75</x><y>54692.5234375</y></points><points><x>18680.521484375</x><y>54692.5234375</y></points></segmentation></object><object><name>NILM</name><difficult>0</difficult><truncated>0</truncated><info>[{"confidence": "0"}, {"action": "CREATE", "cat": "NILM", "time": "2020-07-23 14:39;03", "who": "admin", "typeOfanno": "PersonManul"}]</info><confidence>0</confidence><bndbox><xmin>22480.0</xmin><ymin>29665.0</ymin><xmax>22683.0</xmax><ymax>29824.76953125</ymax></bndbox><segmentation><points><x>22495.0</x><y>29665.0</y></points><points><x>22492.0</x><y>29668.0</y></points><points><x>22485.0</x><y>29676.0</y></points><points><x>22481.0</x><y>29683.0</y></points><points><x>22480.0</x><y>29703.0</y></points><points><x>22482.0</x><y>29712.0</y></points><points><x>22499.0</x><y>29734.0</y></points><points><x>22502.0</x><y>29738.0</y></points><points><x>22506.0</x><y>29740.0</y></points><points><x>22513.0</x><y>29744.0</y></points><points><x>22514.0</x><y>29751.0</y></points><points><x>22515.0</x><y>29756.0</y></points><points><x>22516.0</x><y>29761.0</y></points><points><x>22521.0</x><y>29769.0</y></points><points><x>22526.0</x><y>29775.0</y></points><points><x>22530.0</x><y>29778.0</y></points><points><x>22542.0</x><y>29791.0</y></points><points><x>22549.0</x><y>29797.0</y></points><points><x>22556.0</x><y>29802.0</y></points><points><x>22572.0</x><y>29807.0</y></points><points><x>22626.21484375</x><y>29824.76953125</y></points><points><x>22661.0</x><y>29810.0</y></points><points><x>22662.0</x><y>29805.0</y></points><points><x>22667.0</x><y>29797.0</y></points><points><x>22667.0</x><y>29793.0</y></points><points><x>22670.0</x><y>29784.0</y></points><points><x>22679.0</x><y>29752.0</y></points><points><x>22679.0</x><y>29744.0</y></points><points><x>22682.0</x><y>29741.0</y></points><points><x>22682.0</x><y>29736.0</y></points><points><x>22683.0</x><y>29716.0</y></points><points><x>22678.0</x><y>29711.0</y></points><points><x>22678.0</x><y>29706.0</y></points><points><x>22674.0</x><y>29701.0</y></points><points><x>22661.94921875</x><y>29687.244140625</y></points><points><x>22647.67578125</x><y>29684.109375</y></points><points><x>22641.41015625</x><y>29677.84375</y></points><points><x>22630.619140625</x><y>29677.49609375</y></points><points><x>22620.17578125</x><y>29674.7109375</y></points><points><x>22594.763671875</x><y>29674.36328125</y></points><points><x>22577.359375</x><y>29676.80078125</y></points><points><x>22565.0</x><y>29689.0</y></points><points><x>22560.650390625</x><y>29686.19921875</y></points><points><x>22556.0</x><y>29684.0</y></points><points><x>22546.0</x><y>29677.0</y></points><points><x>22542.0</x><y>29672.0</y></points><points><x>22537.0</x><y>29670.0</y></points><points><x>22525.0</x><y>29667.0</y></points></segmentation></object><object><name>LSIL</name><difficult>0</difficult><truncated>0</truncated><info>[{"confidence": "0"}, {"action": "CREATE", "cat": "LSIL", "time": "2020-07-23 14:39;03", "who": "admin", "typeOfanno": "PersonManul"}]</info><confidence>0</confidence><bndbox><xmin>34833.05859375</xmin><ymin>30548.501953125</ymin><xmax>35003.28125</xmax><ymax>30675.0</ymax></bndbox><segmentation><points><x>34910.0</x><y>30549.0</y></points><points><x>34901.0</x><y>30550.0</y></points><points><x>34896.0</x><y>30555.0</y></points><points><x>34888.0</x><y>30554.0</y></points><points><x>34866.12890625</x><y>30548.501953125</y></points><points><x>34839.32421875</x><y>30555.1171875</y></points><points><x>34833.05859375</x><y>30574.958984375</y></points><points><x>34834.80078125</x><y>30596.193359375</y></points><points><x>34853.0</x><y>30610.0</y></points><points><x>34865.0</x><y>30618.0</y></points><points><x>34868.0</x><y>30621.0</y></points><points><x>34877.0</x><y>30637.0</y></points><points><x>34885.0</x><y>30645.0</y></points><points><x>34888.0</x><y>30660.0</y></points><points><x>34893.0</x><y>30660.0</y></points><points><x>34894.0</x><y>30668.0</y></points><points><x>34907.0</x><y>30668.0</y></points><points><x>34914.0</x><y>30672.0</y></points><points><x>34929.0</x><y>30673.0</y></points><points><x>34936.0</x><y>30671.0</y></points><points><x>34953.0</x><y>30675.0</y></points><points><x>34960.0</x><y>30667.0</y></points><points><x>34965.0</x><y>30657.0</y></points><points><x>34968.0</x><y>30642.0</y></points><points><x>34973.0</x><y>30637.0</y></points><points><x>34977.0</x><y>30626.0</y></points><points><x>34983.0</x><y>30611.0</y></points><points><x>34990.40234375</x><y>30608.02734375</y></points><points><x>34995.62109375</x><y>30604.19921875</y></points><points><x>34998.40625</x><y>30598.9765625</y></points><points><x>35001.5390625</x><y>30595.84375</y></points><points><x>35003.28125</x><y>30589.23046875</y></points><points><x>35002.93359375</x><y>30583.3125</y></points><points><x>35000.0</x><y>30567.0</y></points><points><x>34995.0</x><y>30563.0</y></points><points><x>34979.0</x><y>30561.0</y></points><points><x>34953.0</x><y>30552.0</y></points></segmentation></object><object><name>NILM</name><difficult>0</difficult><truncated>0</truncated><info>[{"confidence": "0"}, {"action": "CREATE", "cat": "NILM", "time": "2020-07-23 14:39;03", "who": "admin", "typeOfanno": "PersonManul"}]</info><confidence>0</confidence><bndbox><xmin>35955.0</xmin><ymin>11893.388671875</ymin><xmax>36145.32421875</xmax><ymax>12155.0</ymax></bndbox><segmentation><points><x>35966.0</x><y>11981.0</y></points><points><x>35963.0</x><y>11989.0</y></points><points><x>35958.0</x><y>11994.0</y></points><points><x>35957.0</x><y>12007.0</y></points><points><x>35957.0</x><y>12014.0</y></points><points><x>35956.0</x><y>12019.0</y></points><points><x>35955.0</x><y>12031.0</y></points><points><x>35957.0</x><y>12039.0</y></points><points><x>35958.0</x><y>12045.0</y></points><points><x>35959.0</x><y>12051.0</y></points><points><x>35960.0</x><y>12058.0</y></points><points><x>35963.0</x><y>12061.0</y></points><points><x>35973.0</x><y>12077.0</y></points><points><x>35983.0</x><y>12084.0</y></points><points><x>35988.0</x><y>12090.0</y></points><points><x>36001.0</x><y>12092.0</y></points><points><x>36001.0</x><y>12087.0</y></points><points><x>36006.0</x><y>12090.0</y></points><points><x>36014.0</x><y>12099.0</y></points><points><x>36024.0</x><y>12105.0</y></points><points><x>36036.0</x><y>12113.0</y></points><points><x>36039.0</x><y>12116.0</y></points><points><x>36046.0</x><y>12116.0</y></points><points><x>36047.0</x><y>12122.0</y></points><points><x>36051.0</x><y>12131.0</y></points><points><x>36058.0</x><y>12131.0</y></points><points><x>36072.0</x><y>12136.0</y></points><points><x>36073.0</x><y>12148.0</y></points><points><x>36076.0</x><y>12151.0</y></points><points><x>36090.0</x><y>12155.0</y></points><points><x>36093.0</x><y>12152.0</y></points><points><x>36098.0</x><y>12136.0</y></points><points><x>36101.0</x><y>12133.0</y></points><points><x>36101.0</x><y>12122.0</y></points><points><x>36097.0</x><y>12118.0</y></points><points><x>36083.0</x><y>12117.0</y></points><points><x>36080.0</x><y>12113.0</y></points><points><x>36089.0</x><y>12111.0</y></points><points><x>36094.0</x><y>12100.0</y></points><points><x>36107.0</x><y>12093.0</y></points><points><x>36125.0</x><y>12087.0</y></points><points><x>36145.32421875</x><y>12061.337890625</y></points><points><x>36135.0</x><y>12012.0</y></points><points><x>36128.22265625</x><y>11985.1240234375</y></points><points><x>36099.72265625</x><y>11909.216796875</y></points><points><x>36024.05078125</x><y>11893.388671875</y></points><points><x>35977.921875</x><y>11942.107421875</y></points></segmentation></object><object><name>BOX_SCREEN</name><difficult>0</difficult><truncated>0</truncated><info>[{"confidence": "0"}, {"action": "CREATE", "cat": "BOX_SCREEN", "time": "2020-07-23 14:39;03", "who": "admin", "typeOfanno": "PersonManul"}]</info><confidence>0</confidence><bndbox><xmin>9433.143136160712</xmin><ymin>28484.697142857145</ymin><xmax>11481.143136160712</xmax><ymax>30532.697142857145</ymax></bndbox><segmentation><points><x>9433.143136160712</x><y>30532.697142857145</y></points><points><x>9433.143136160712</x><y>28484.697142857145</y></points><points><x>11481.143136160712</x><y>28484.697142857145</y></points><points><x>11481.143136160712</x><y>30532.697142857145</y></points></segmentation></object></annotation>
