# Supplementary material for: Artificial intelligence enables precision diagnosis of cervical cytology grades and cervical cancer
Source: Nat Commun. 2024 May 22;15:4369. doi: 10.1038/s41467-024-48705-3 (PMC11111770; doi:10.1038/s41467-024-48705-3)
Supplement: Supplementary file 4 — Source Data [file 41467_2024_48705_MOESM4_ESM.zip › Source Data/Table S1.Average precision in the patch-level detection and classification./ground_truth_126/C201802720_H.TMAP.xml]

<?xml version="1.0"?><annotation><folder>med</folder><filename>/datasets/Review/label-check/tmap684/C201802720_H.TMAP</filename><size><width>45568</width><height>42496</height></size><mpp>0.34599997889017686</mpp><object><name>NILM</name><difficult>0</difficult><truncated>0</truncated><info>[{"confidence": "0.768461"}, {"action": "CREATE", "cat": "NILM", "time": "2020-07-23 14:55;59", "who": "admin", "typeOfanno": "PersonManul"}]</info><confidence>0.768461</confidence><bndbox><xmin>10649.0</xmin><ymin>17271.0</ymin><xmax>10865.0</xmax><ymax>17449.0</ymax></bndbox><segmentation><points><x>10649.0</x><y>17271.0</y></points><points><x>10865.0</x><y>17271.0</y></points><points><x>10865.0</x><y>17449.0</y></points><points><x>10649.0</x><y>17449.0</y></points></segmentation></object><object><name>ASC_H</name><difficult>0</difficult><truncated>0</truncated><info>[{"confidence": "0.711047"}, {"action": "CREATE", "cat": "ASC_H", "time": "2020-07-23 14:55;59", "who": "admin", "typeOfanno": "PersonManul"}]</info><confidence>0.711047</confidence><bndbox><xmin>30838.0</xmin><ymin>29812.0</ymin><xmax>30994.0</xmax><ymax>29993.0</ymax></bndbox><segmentation><points><x>30838.0</x><y>29812.0</y></points><points><x>30994.0</x><y>29812.0</y></points><points><x>30994.0</x><y>29993.0</y></points><points><x>30838.0</x><y>29993.0</y></points></segmentation></object><object><name>HSIL</name><difficult>0</difficult><truncated>0</truncated><info>[{"confidence": "0.689461"}, {"action": "CREATE", "cat": "HSIL", "time": "2020-07-23 14:55;59", "who": "admin", "typeOfanno": "PersonManul"}]</info><confidence>0.689461</confidence><bndbox><xmin>18318.0</xmin><ymin>20937.0</ymin><xmax>18441.0</xmax><ymax>21073.0</ymax></bndbox><segmentation><points><x>18318.0</x><y>20937.0</y></points><points><x>18441.0</x><y>20937.0</y></points><points><x>18441.0</x><y>21073.0</y></points><points><x>18318.0</x><y>21073.0</y></points></segmentation></object><object><name>MET</name><difficult>0</difficult><truncated>0</truncated><info>[{"confidence": "0.672258"}, {"action": "CREATE", "cat": "MET", "time": "2020-07-23 14:55;59", "who": "admin", "typeOfanno": "PersonManul"}]</info><confidence>0.672258</confidence><bndbox><xmin>13563.0</xmin><ymin>25276.0</ymin><xmax>13620.0</xmax><ymax>25438.0</ymax></bndbox><segmentation><points><x>13563.0</x><y>25276.0</y></points><points><x>13620.0</x><y>25276.0</y></points><points><x>13620.0</x><y>25438.0</y></points><points><x>13563.0</x><y>25438.0</y></points></segmentation></object><object><name>MET</name><difficult>0</difficult><truncated>0</truncated><info>[{"confidence": "0.615139"}, {"action": "CREATE", "cat": "MET", "time": "2020-07-23 14:55;59", "who": "admin", "typeOfanno": "PersonManul"}]</info><confidence>0.615139</confidence><bndbox><xmin>22856.0</xmin><ymin>25482.0</ymin><xmax>22963.0</xmax><ymax>25626.0</ymax></bndbox><segmentation><points><x>22856.0</x><y>25482.0</y></points><points><x>22963.0</x><y>25482.0</y></points><points><x>22963.0</x><y>25626.0</y></points><points><x>22856.0</x><y>25626.0</y></points></segmentation></object><object><name>NONE</name><difficult>0</difficult><truncated>0</truncated><info>[{"confidence": "0.593795"}, {"action": "CREATE", "cat": "NONE", "time": "2020-07-23 14:55;59", "who": "admin", "typeOfanno": "PersonManul"}]</info><confidence>0.593795</confidence><bndbox><xmin>17021.0</xmin><ymin>30165.0</ymin><xmax>17248.0</xmax><ymax>30409.0</ymax></bndbox><segmentation><points><x>17021.0</x><y>30165.0</y></points><points><x>17248.0</x><y>30165.0</y></points><points><x>17248.0</x><y>30409.0</y></points><points><x>17021.0</x><y>30409.0</y></points></segmentation></object><object><name>HSIL</name><difficult>0</difficult><truncated>0</truncated><info>[{"confidence": "0.581299"}, {"action": "CREATE", "cat": "HSIL", "time": "2020-07-23 14:55;59", "who": "admin", "typeOfanno": "PersonManul"}]</info><confidence>0.581299</confidence><bndbox><xmin>9358.0</xmin><ymin>14812.0</ymin><xmax>9523.0</xmax><ymax>14975.0</ymax></bndbox><segmentation><points><x>9358.0</x><y>14812.0</y></points><points><x>9523.0</x><y>14812.0</y></points><points><x>9523.0</x><y>14975.0</y></points><points><x>9358.0</x><y>14975.0</y></points></segmentation></object><object><name>HSIL</name><difficult>0</difficult><truncated>0</truncated><info>[{"confidence": "0.541406"}, {"action": "CREATE", "cat": "HSIL", "time": "2020-07-23 14:55;59", "who": "admin", "typeOfanno": "PersonManul"}]</info><confidence>0.541406</confidence><bndbox><xmin>15940.0</xmin><ymin>12824.0</ymin><xmax>16223.0</xmax><ymax>13163.0</ymax></bndbox><segmentation><points><x>15940.0</x><y>12824.0</y></points><points><x>16223.0</x><y>12824.0</y></points><points><x>16223.0</x><y>13163.0</y></points><points><x>15940.0</x><y>13163.0</y></points></segmentation></object><object><name>NILM</name><difficult>0</difficult><truncated>0</truncated><info>[{"confidence": "0.864886"}, {"action": "CREATE", "cat": "NILM", "time": "2020-07-23 14:55;59", "who": "admin", "typeOfanno": "PersonManul"}]</info><confidence>0.864886</confidence><bndbox><xmin>26690.0</xmin><ymin>10198.0</ymin><xmax>26803.0</xmax><ymax>10338.0</ymax></bndbox><segmentation><points><x>26690.0</x><y>10198.0</y></points><points><x>26803.0</x><y>10198.0</y></points><points><x>26803.0</x><y>10338.0</y></points><points><x>26690.0</x><y>10338.0</y></points></segmentation></object><object><name>ASC_US</name><difficult>0</difficult><truncated>0</truncated><info>[{"confidence": "0.847643"}, {"action": "CREATE", "cat": "ASC_US", "time": "2020-07-23 14:55;59", "who": "admin", "typeOfanno": "PersonManul"}]</info><confidence>0.847643</confidence><bndbox><xmin>6100.0</xmin><ymin>20976.0</ymin><xmax>6219.0</xmax><ymax>21080.0</ymax></bndbox><segmentation><points><x>6100.0</x><y>20976.0</y></points><points><x>6219.0</x><y>20976.0</y></points><points><x>6219.0</x><y>21080.0</y></points><points><x>6100.0</x><y>21080.0</y></points></segmentation></object><object><name>NILM</name><difficult>0</difficult><truncated>0</truncated><info>[{"confidence": "0.836246"}, {"action": "CREATE", "cat": "NILM", "time": "2020-07-23 14:55;59", "who": "admin", "typeOfanno": "PersonManul"}]</info><confidence>0.836246</confidence><bndbox><xmin>25311.0</xmin><ymin>13248.0</ymin><xmax>25475.0</xmax><ymax>13382.0</ymax></bndbox><segmentation><points><x>25311.0</x><y>13248.0</y></points><points><x>25475.0</x><y>13248.0</y></points><points><x>25475.0</x><y>13382.0</y></points><points><x>25311.0</x><y>13382.0</y></points></segmentation></object><object><name>NILM</name><difficult>0</difficult><truncated>0</truncated><info>[{"confidence": "0.811541"}, {"action": "CREATE", "cat": "NILM", "time": "2020-07-23 14:55;59", "who": "admin", "typeOfanno": "PersonManul"}]</info><confidence>0.811541</confidence><bndbox><xmin>26992.0</xmin><ymin>15236.0</ymin><xmax>27142.0</xmax><ymax>15322.0</ymax></bndbox><segmentation><points><x>26992.0</x><y>15236.0</y></points><points><x>27142.0</x><y>15236.0</y></points><points><x>27142.0</x><y>15322.0</y></points><points><x>26992.0</x><y>15322.0</y></points></segmentation></object><object><name>NILM</name><difficult>0</difficult><truncated>0</truncated><info>[{"confidence": "0.746469"}, {"action": "CREATE", "cat": "NILM", "time": "2020-07-23 14:55;59", "who": "admin", "typeOfanno": "PersonManul"}]</info><confidence>0.746469</confidence><bndbox><xmin>8846.0</xmin><ymin>21504.0</ymin><xmax>8986.0</xmax><ymax>21668.0</ymax></bndbox><segmentation><points><x>8846.0</x><y>21504.0</y></points><points><x>8986.0</x><y>21504.0</y></points><points><x>8986.0</x><y>21668.0</y></points><points><x>8846.0</x><y>21668.0</y></points></segmentation></object><object><name>NILM</name><difficult>0</difficult><truncated>0</truncated><info>[{"confidence": "0.706573"}, {"action": "CREATE", "cat": "NILM", "time": "2020-07-23 14:55;59", "who": "admin", "typeOfanno": "PersonManul"}]</info><confidence>0.706573</confidence><bndbox><xmin>10633.0</xmin><ymin>30492.0</ymin><xmax>10897.0</xmax><ymax>30644.0</ymax></bndbox><segmentation><points><x>10633.0</x><y>30492.0</y></points><points><x>10897.0</x><y>30492.0</y></points><points><x>10897.0</x><y>30644.0</y></points><points><x>10633.0</x><y>30644.0</y></points></segmentation></object><object><name>NILM</name><difficult>0</difficult><truncated>0</truncated><info>[{"confidence": "0.692156"}, {"action": "CREATE", "cat": "NILM", "time": "2020-07-23 14:56;00", "who": "admin", "typeOfanno": "PersonManul"}]</info><confidence>0.692156</confidence><bndbox><xmin>20648.0</xmin><ymin>12530.0</ymin><xmax>20775.0</xmax><ymax>12715.0</ymax></bndbox><segmentation><points><x>20648.0</x><y>12530.0</y></points><points><x>20775.0</x><y>12530.0</y></points><points><x>20775.0</x><y>12715.0</y></points><points><x>20648.0</x><y>12715.0</y></points></segmentation></object><object><name>NILM</name><difficult>0</difficult><truncated>0</truncated><info>[{"confidence": "0.641414"}, {"action": "CREATE", "cat": "NILM", "time": "2020-07-23 14:56;00", "who": "admin", "typeOfanno": "PersonManul"}]</info><confidence>0.641414</confidence><bndbox><xmin>27241.0</xmin><ymin>37350.0</ymin><xmax>27349.0</xmax><ymax>37514.0</ymax></bndbox><segmentation><points><x>27241.0</x><y>37350.0</y></points><points><x>27349.0</x><y>37350.0</y></points><points><x>27349.0</x><y>37514.0</y></points><points><x>27241.0</x><y>37514.0</y></points></segmentation></object><object><name>NILM</name><difficult>0</difficult><truncated>0</truncated><info>[{"confidence": "0.628823"}, {"action": "CREATE", "cat": "NILM", "time": "2020-07-23 14:56;00", "who": "admin", "typeOfanno": "PersonManul"}]</info><confidence>0.628823</confidence><bndbox><xmin>10314.0</xmin><ymin>21492.0</ymin><xmax>10436.0</xmax><ymax>21632.0</ymax></bndbox><segmentation><points><x>10314.0</x><y>21492.0</y></points><points><x>10436.0</x><y>21492.0</y></points><points><x>10436.0</x><y>21632.0</y></points><points><x>10314.0</x><y>21632.0</y></points></segmentation></object><object><name>NILM</name><difficult>0</difficult><truncated>0</truncated><info>[{"confidence": "0.619914"}, {"action": "CREATE", "cat": "NILM", "time": "2020-07-23 14:56;00", "who": "admin", "typeOfanno": "PersonManul"}]</info><confidence>0.619914</confidence><bndbox><xmin>25309.0</xmin><ymin>12924.0</ymin><xmax>25398.0</xmax><ymax>13063.0</ymax></bndbox><segmentation><points><x>25309.0</x><y>12924.0</y></points><points><x>25398.0</x><y>12924.0</y></points><points><x>25398.0</x><y>13063.0</y></points><points><x>25309.0</x><y>13063.0</y></points></segmentation></object><object><name>NILM</name><difficult>0</difficult><truncated>0</truncated><info>[{"confidence": "0.581324"}, {"action": "CREATE", "cat": "NILM", "time": "2020-07-23 14:56;00", "who": "admin", "typeOfanno": "PersonManul"}]</info><confidence>0.581324</confidence><bndbox><xmin>31475.0</xmin><ymin>36373.0</ymin><xmax>31637.0</xmax><ymax>36516.0</ymax></bndbox><segmentation><points><x>31475.0</x><y>36373.0</y></points><points><x>31637.0</x><y>36373.0</y></points><points><x>31637.0</x><y>36516.0</y></points><points><x>31475.0</x><y>36516.0</y></points></segmentation></object><object><name>NILM</name><difficult>0</difficult><truncated>0</truncated><info>[{"confidence": "0.565626"}, {"action": "CREATE", "cat": "NILM", "time": "2020-07-23 14:56;00", "who": "admin", "typeOfanno": "PersonManul"}]</info><confidence>0.565626</confidence><bndbox><xmin>1745.0</xmin><ymin>14208.0</ymin><xmax>1837.0</xmax><ymax>14284.0</ymax></bndbox><segmentation><points><x>1745.0</x><y>14208.0</y></points><points><x>1837.0</x><y>14208.0</y></points><points><x>1837.0</x><y>14284.0</y></points><points><x>1745.0</x><y>14284.0</y></points></segmentation></object><object><name>ASC_US</name><difficult>0</difficult><truncated>0</truncated><info>[{"confidence": "0.561566"}, {"action": "CREATE", "cat": "ASC_US", "time": "2020-07-23 14:56;00", "who": "admin", "typeOfanno": "PersonManul"}]</info><confidence>0.561566</confidence><bndbox><xmin>19323.0</xmin><ymin>33089.0</ymin><xmax>19399.0</xmax><ymax>33239.0</ymax></bndbox><segmentation><points><x>19323.0</x><y>33089.0</y></points><points><x>19399.0</x><y>33089.0</y></points><points><x>19399.0</x><y>33239.0</y></points><points><x>19323.0</x><y>33239.0</y></points></segmentation></object><object><name>NILM</name><difficult>0</difficult><truncated>0</truncated><info>[{"confidence": "0.549979"}, {"action": "CREATE", "cat": "NILM", "time": "2020-07-23 14:56;00", "who": "admin", "typeOfanno": "PersonManul"}]</info><confidence>0.549979</confidence><bndbox><xmin>22385.0</xmin><ymin>23013.0</ymin><xmax>22509.0</xmax><ymax>23100.0</ymax></bndbox><segmentation><points><x>22385.0</x><y>23013.0</y></points><points><x>22509.0</x><y>23013.0</y></points><points><x>22509.0</x><y>23100.0</y></points><points><x>22385.0</x><y>23100.0</y></points></segmentation></object><object><name>NILM</name><difficult>0</difficult><truncated>0</truncated><info>[{"confidence": "0.541728"}, {"action": "CREATE", "cat": "NILM", "time": "2020-07-23 14:56;00", "who": "admin", "typeOfanno": "PersonManul"}]</info><confidence>0.541728</confidence><bndbox><xmin>28894.0</xmin><ymin>6940.0</ymin><xmax>29053.0</xmax><ymax>7084.0</ymax></bndbox><segmentation><points><x>28894.0</x><y>6940.0</y></points><points><x>29053.0</x><y>6940.0</y></points><points><x>29053.0</x><y>7084.0</y></points><points><x>28894.0</x><y>7084.0</y></points></segmentation></object><object><name>NILM</name><difficult>0</difficult><truncated>0</truncated><info>[{"confidence": "0.539917"}, {"action": "CREATE", "cat": "NILM", "time": "2020-07-23 14:56;00", "who": "admin", "typeOfanno": "PersonManul"}]</info><confidence>0.539917</confidence><bndbox><xmin>14314.0</xmin><ymin>23133.0</ymin><xmax>14480.0</xmax><ymax>23269.0</ymax></bndbox><segmentation><points><x>14314.0</x><y>23133.0</y></points><points><x>14480.0</x><y>23133.0</y></points><points><x>14480.0</x><y>23269.0</y></points><points><x>14314.0</x><y>23269.0</y></points></segmentation></object><object><name>NILM</name><difficult>0</difficult><truncated>0</truncated><info>[{"confidence": "0.532558"}, {"action": "CREATE", "cat": "NILM", "time": "2020-07-23 14:56;00", "who": "admin", "typeOfanno": "PersonManul"}]</info><confidence>0.532558</confidence><bndbox><xmin>33811.0</xmin><ymin>10608.0</ymin><xmax>33925.0</xmax><ymax>10796.0</ymax></bndbox><segmentation><points><x>33811.0</x><y>10608.0</y></points><points><x>33925.0</x><y>10608.0</y></points><points><x>33925.0</x><y>10796.0</y></points><points><x>33811.0</x><y>10796.0</y></points></segmentation></object><object><name>NONE</name><difficult>0</difficult><truncated>0</truncated><info>[{"confidence": "0.512673"}, {"action": "CREATE", "cat": "NONE", "time": "2020-07-23 14:56;00", "who": "admin", "typeOfanno": "PersonManul"}]</info><confidence>0.512673</confidence><bndbox><xmin>12459.0</xmin><ymin>19425.0</ymin><xmax>12563.0</xmax><ymax>19562.0</ymax></bndbox><segmentation><points><x>12459.0</x><y>19425.0</y></points><points><x>12563.0</x><y>19425.0</y></points><points><x>12563.0</x><y>19562.0</y></points><points><x>12459.0</x><y>19562.0</y></points></segmentation></object><object><name>NILM</name><difficult>0</difficult><truncated>0</truncated><info>[{"confidence": "0.499775"}, {"action": "CREATE", "cat": "NILM", "time": "2020-07-23 14:56;00", "who": "admin", "typeOfanno": "PersonManul"}]</info><confidence>0.499775</confidence><bndbox><xmin>17485.0</xmin><ymin>26120.0</ymin><xmax>17632.0</xmax><ymax>26213.0</ymax></bndbox><segmentation><points><x>17485.0</x><y>26120.0</y></points><points><x>17632.0</x><y>26120.0</y></points><points><x>17632.0</x><y>26213.0</y></points><points><x>17485.0</x><y>26213.0</y></points></segmentation></object><object><name>NILM</name><difficult>0</difficult><truncated>0</truncated><info>[{"confidence": "0.471437"}, {"action": "CREATE", "cat": "NILM", "time": "2020-07-23 14:56;00", "who": "admin", "typeOfanno": "PersonManul"}]</info><confidence>0.471437</confidence><bndbox><xmin>30066.0</xmin><ymin>21696.0</ymin><xmax>30177.0</xmax><ymax>21799.0</ymax></bndbox><segmentation><points><x>30066.0</x><y>21696.0</y></points><points><x>30177.0</x><y>21696.0</y></points><points><x>30177.0</x><y>21799.0</y></points><points><x>30066.0</x><y>21799.0</y></points></segmentation></object><object><name>NILM</name><difficult>0</difficult><truncated>0</truncated><info>[{"confidence": "0.619901"}, {"action": "CREATE", "cat": "NILM", "time": "2020-07-23 14:56;00", "who": "admin", "typeOfanno": "PersonManul"}]</info><confidence>0.619901</confidence><bndbox><xmin>11284.0</xmin><ymin>8347.0</ymin><xmax>11407.0</xmax><ymax>8482.0</ymax></bndbox><segmentation><points><x>11284.0</x><y>8347.0</y></points><points><x>11407.0</x><y>8347.0</y></points><points><x>11407.0</x><y>8482.0</y></points><points><x>11284.0</x><y>8482.0</y></points></segmentation></object><object><name>BOX_SCREEN</name><difficult>0</difficult><truncated>0</truncated><info>[{"confidence": "0"}, {"action": "CREATE", "cat": "BOX_SCREEN", "time": "2020-07-23 14:56;00", "who": "admin", "typeOfanno": "PersonManul"}]</info><confidence>0</confidence><bndbox><xmin>30044.519676160187</xmin><ymin>28606.896532106526</ymin><xmax>32092.519676160187</xmax><ymax>30654.896532106526</ymax></bndbox><segmentation><points><x>30044.519676160187</x><y>30654.896532106526</y></points><points><x>30044.519676160187</x><y>28606.896532106526</y></points><points><x>32092.519676160187</x><y>28606.896532106526</y></points><points><x>32092.519676160187</x><y>30654.896532106526</y></points></segmentation></object><object><name>NONE</name><difficult>0</difficult><truncated>0</truncated><info>[{"confidence": "0"}, {"action": "CREATE", "cat": "NONE", "time": "2020-07-23 14:56;00", "who": "admin", "typeOfanno": "PersonManul"}]</info><confidence>0</confidence><bndbox><xmin>30140.916510363535</xmin><ymin>29113.97355683597</ymin><xmax>30247.56471949596</xmax><ymax>29190.150861527418</ymax></bndbox><segmentation><points><x>30140.916510363535</x><y>29190.150861527418</y></points><points><x>30140.916510363535</x><y>29113.97355683597</y></points><points><x>30247.56471949596</x><y>29113.97355683597</y></points><points><x>30247.56471949596</x><y>29190.150861527418</y></points></segmentation></object><object><name>NILM</name><difficult>0</difficult><truncated>0</truncated><info>[{"confidence": "0"}, {"action": "CREATE", "cat": "NILM", "time": "2020-07-23 14:56;00", "who": "admin", "typeOfanno": "PersonManul"}]</info><confidence>0</confidence><bndbox><xmin>30725.95803642531</xmin><ymin>28996.152685002035</ymin><xmax>30928.081782302193</xmax><ymax>29103.81660483306</ymax></bndbox><segmentation><points><x>30725.95803642531</x><y>29103.81660483306</y></points><points><x>30725.95803642531</x><y>28996.152685002035</y></points><points><x>30928.081782302193</x><y>28996.152685002035</y></points><points><x>30928.081782302193</x><y>29103.81660483306</y></points></segmentation></object><object><name>EC</name><difficult>0</difficult><truncated>0</truncated><info>[{"confidence": "0"}, {"action": "CREATE", "cat": "EC", "time": "2020-07-23 14:56;00", "who": "admin", "typeOfanno": "PersonManul"}]</info><confidence>0</confidence><bndbox><xmin>31870.648718228033</xmin><ymin>28791.99761459237</ymin><xmax>31940.731836219413</xmax><ymax>28833.641162361986</ymax></bndbox><segmentation><points><x>31870.648718228033</x><y>28833.641162361986</y></points><points><x>31870.648718228033</x><y>28791.99761459237</y></points><points><x>31940.731836219413</x><y>28791.99761459237</y></points><points><x>31940.731836219413</x><y>28833.641162361986</y></points></segmentation></object><object><name>NONE</name><difficult>0</difficult><truncated>0</truncated><info>[{"confidence": "0"}, {"action": "CREATE", "cat": "NONE", "time": "2020-07-23 14:56;00", "who": "admin", "typeOfanno": "PersonManul"}]</info><confidence>0</confidence><bndbox><xmin>31577.11230746042</xmin><ymin>28968.72887391108</ymin><xmax>31670.556413121238</xmax><ymax>29088.58112839646</ymax></bndbox><segmentation><points><x>31577.11230746042</x><y>29088.58112839646</y></points><points><x>31577.11230746042</x><y>28968.72887391108</y></points><points><x>31670.556413121238</x><y>28968.72887391108</y></points><points><x>31670.556413121238</x><y>29088.58112839646</y></points></segmentation></object><object><name>NONE</name><difficult>0</difficult><truncated>0</truncated><info>[{"confidence": "0"}, {"action": "CREATE", "cat": "NONE", "time": "2020-07-23 14:56;00", "who": "admin", "typeOfanno": "PersonManul"}]</info><confidence>0</confidence><bndbox><xmin>31138.3310975306</xmin><ymin>29527.362396444947</ymin><xmax>31256.15194999166</xmax><ymax>29621.822222490806</ymax></bndbox><segmentation><points><x>31138.3310975306</x><y>29621.822222490806</y></points><points><x>31138.3310975306</x><y>29527.362396444947</y></points><points><x>31256.15194999166</x><y>29527.362396444947</y></points><points><x>31256.15194999166</x><y>29621.822222490806</y></points></segmentation></object><object><name>NONE</name><difficult>0</difficult><truncated>0</truncated><info>[{"confidence": "0"}, {"action": "CREATE", "cat": "NONE", "time": "2020-07-23 14:56;00", "who": "admin", "typeOfanno": "PersonManul"}]</info><confidence>0</confidence><bndbox><xmin>31989.48532981992</xmin><ymin>29404.46300017732</ymin><xmax>32108.321863920257</xmax><ymax>29504.001331283966</ymax></bndbox><segmentation><points><x>31989.48532981992</x><y>29504.001331283966</y></points><points><x>31989.48532981992</x><y>29404.46300017732</y></points><points><x>32108.321863920257</x><y>29404.46300017732</y></points><points><x>32108.321863920257</x><y>29504.001331283966</y></points></segmentation></object><object><name>NONE</name><difficult>0</difficult><truncated>0</truncated><info>[{"confidence": "0"}, {"action": "CREATE", "cat": "NONE", "time": "2020-07-23 14:56;00", "who": "admin", "typeOfanno": "PersonManul"}]</info><confidence>0</confidence><bndbox><xmin>30206.93673712831</xmin><ymin>30002.708649083634</ymin><xmax>30343.04020780822</xmax><ymax>30103.26268120244</ymax></bndbox><segmentation><points><x>30206.93673712831</x><y>30103.26268120244</y></points><points><x>30206.93673712831</x><y>30002.708649083634</y></points><points><x>30343.04020780822</x><y>30002.708649083634</y></points><points><x>30343.04020780822</x><y>30103.26268120244</y></points></segmentation></object><object><name>NONE</name><difficult>0</difficult><truncated>0</truncated><info>[{"confidence": "0"}, {"action": "CREATE", "cat": "NONE", "time": "2020-07-23 14:56;00", "who": "admin", "typeOfanno": "PersonManul"}]</info><confidence>0</confidence><bndbox><xmin>30219.125071782655</xmin><ymin>30381.563693025015</ymin><xmax>30330.851756916545</xmax><ymax>30526.808375949913</ymax></bndbox><segmentation><points><x>30219.125071782655</x><y>30526.808375949913</y></points><points><x>30219.125071782655</x><y>30381.563693025015</y></points><points><x>30330.851756916545</x><y>30381.563693025015</y></points><points><x>30330.851756916545</x><y>30526.808375949913</y></points></segmentation></object><object><name>NILM</name><difficult>0</difficult><truncated>0</truncated><info>[{"confidence": "0"}, {"action": "CREATE", "cat": "NILM", "time": "2020-07-23 14:56;00", "who": "admin", "typeOfanno": "PersonManul"}]</info><confidence>0</confidence><bndbox><xmin>30783.852664779257</xmin><ymin>30303.355005682133</ymin><xmax>30868.155480703535</xmax><ymax>30387.657860352185</ymax></bndbox><segmentation><points><x>30783.852664779257</x><y>30387.657860352185</y></points><points><x>30783.852664779257</x><y>30303.355005682133</y></points><points><x>30868.155480703535</x><y>30303.355005682133</y></points><points><x>30868.155480703535</x><y>30387.657860352185</y></points></segmentation></object><object><name>NONE</name><difficult>0</difficult><truncated>0</truncated><info>[{"confidence": "0"}, {"action": "CREATE", "cat": "NONE", "time": "2020-07-23 14:56;00", "who": "admin", "typeOfanno": "PersonManul"}]</info><confidence>0</confidence><bndbox><xmin>30206.93673712831</xmin><ymin>30002.708649083634</ymin><xmax>30343.04020780822</xmax><ymax>30103.26268120244</ymax></bndbox><segmentation><points><x>30206.93673712831</x><y>30103.26268120244</y></points><points><x>30206.93673712831</x><y>30002.708649083634</y></points><points><x>30343.04020780822</x><y>30002.708649083634</y></points><points><x>30343.04020780822</x><y>30103.26268120244</y></points></segmentation></object><object><name>NONE</name><difficult>0</difficult><truncated>0</truncated><info>[{"confidence": "0"}, {"action": "CREATE", "cat": "NONE", "time": "2020-07-23 14:56;00", "who": "admin", "typeOfanno": "PersonManul"}]</info><confidence>0</confidence><bndbox><xmin>30219.125071782655</xmin><ymin>30381.563693025015</ymin><xmax>30330.851756916545</xmax><ymax>30526.808375949913</ymax></bndbox><segmentation><points><x>30219.125071782655</x><y>30526.808375949913</y></points><points><x>30219.125071782655</x><y>30381.563693025015</y></points><points><x>30330.851756916545</x><y>30381.563693025015</y></points><points><x>30330.851756916545</x><y>30526.808375949913</y></points></segmentation></object><object><name>NILM</name><difficult>0</difficult><truncated>0</truncated><info>[{"confidence": "0"}, {"action": "CREATE", "cat": "NILM", "time": "2020-07-23 14:56;00", "who": "admin", "typeOfanno": "PersonManul"}]</info><confidence>0</confidence><bndbox><xmin>30783.852664779257</xmin><ymin>30303.355005682133</ymin><xmax>30868.155480703535</xmax><ymax>30387.657860352185</ymax></bndbox><segmentation><points><x>30783.852664779257</x><y>30387.657860352185</y></points><points><x>30783.852664779257</x><y>30303.355005682133</y></points><points><x>30868.155480703535</x><y>30303.355005682133</y></points><points><x>30868.155480703535</x><y>30387.657860352185</y></points></segmentation></object></annotation>
