# Supplementary material for: Artificial intelligence enables precision diagnosis of cervical cytology grades and cervical cancer
Source: Nat Commun. 2024 May 22;15:4369. doi: 10.1038/s41467-024-48705-3 (PMC11111770; doi:10.1038/s41467-024-48705-3)
Supplement: Supplementary file 4 — Source Data [file 41467_2024_48705_MOESM4_ESM.zip › Source Data/Table S1.Average precision in the patch-level detection and classification./ground_truth_126/L201903403_H.TMAP.xml]

<?xml version="1.0"?><annotation><folder>med</folder><filename>/datasets/Review/label-check/tmap684/L201903403_H.TMAP</filename><size><width>60160</width><height>57600</height></size><mpp>0.25294119041063823</mpp><object><name>LSIL</name><difficult>0</difficult><truncated>0</truncated><info>[{"confidence": "0.847279"}, {"action": "CREATE", "cat": "LSIL", "time": "2020-07-23 14:56;12", "who": "admin", "typeOfanno": "PersonManul"}]</info><confidence>0.847279</confidence><bndbox><xmin>39195.0</xmin><ymin>9066.0</ymin><xmax>39354.0</xmax><ymax>9189.0</ymax></bndbox><segmentation><points><x>39195.0</x><y>9189.0</y></points><points><x>39195.0</x><y>9066.0</y></points><points><x>39354.0</x><y>9066.0</y></points><points><x>39354.0</x><y>9189.0</y></points></segmentation></object><object><name>LSIL</name><difficult>0</difficult><truncated>0</truncated><info>[{"confidence": "0.854453"}, {"action": "CREATE", "cat": "LSIL", "time": "2020-07-23 14:56;12", "who": "admin", "typeOfanno": "PersonManul"}]</info><confidence>0.854453</confidence><bndbox><xmin>25249.0</xmin><ymin>41812.0</ymin><xmax>25406.0</xmax><ymax>41990.0</ymax></bndbox><segmentation><points><x>25249.0</x><y>41990.0</y></points><points><x>25249.0</x><y>41812.0</y></points><points><x>25406.0</x><y>41812.0</y></points><points><x>25406.0</x><y>41990.0</y></points></segmentation></object><object><name>LSIL</name><difficult>0</difficult><truncated>0</truncated><info>[{"confidence": "0.855289"}, {"action": "CREATE", "cat": "LSIL", "time": "2020-07-23 14:56;12", "who": "admin", "typeOfanno": "PersonManul"}]</info><confidence>0.855289</confidence><bndbox><xmin>42374.0</xmin><ymin>23412.0</ymin><xmax>42741.0</xmax><ymax>23703.0</ymax></bndbox><segmentation><points><x>42374.0</x><y>23703.0</y></points><points><x>42374.0</x><y>23412.0</y></points><points><x>42741.0</x><y>23412.0</y></points><points><x>42741.0</x><y>23703.0</y></points></segmentation></object><object><name>LSIL</name><difficult>0</difficult><truncated>0</truncated><info>[{"confidence": "0.858596"}, {"action": "CREATE", "cat": "LSIL", "time": "2020-07-23 14:56;12", "who": "admin", "typeOfanno": "PersonManul"}]</info><confidence>0.858596</confidence><bndbox><xmin>30412.0</xmin><ymin>14154.0</ymin><xmax>30561.0</xmax><ymax>14331.0</ymax></bndbox><segmentation><points><x>30412.0</x><y>14331.0</y></points><points><x>30412.0</x><y>14154.0</y></points><points><x>30561.0</x><y>14154.0</y></points><points><x>30561.0</x><y>14331.0</y></points></segmentation></object><object><name>LSIL</name><difficult>0</difficult><truncated>0</truncated><info>[{"confidence": "0.887351"}, {"action": "CREATE", "cat": "LSIL", "time": "2020-07-23 14:56;12", "who": "admin", "typeOfanno": "PersonManul"}]</info><confidence>0.887351</confidence><bndbox><xmin>18706.0</xmin><ymin>36253.0</ymin><xmax>19041.0</xmax><ymax>36757.0</ymax></bndbox><segmentation><points><x>18706.0</x><y>36757.0</y></points><points><x>18706.0</x><y>36253.0</y></points><points><x>19041.0</x><y>36253.0</y></points><points><x>19041.0</x><y>36757.0</y></points></segmentation></object><object><name>LSIL</name><difficult>0</difficult><truncated>0</truncated><info>[{"confidence": "0.908177"}, {"action": "CREATE", "cat": "LSIL", "time": "2020-07-23 14:56;12", "who": "admin", "typeOfanno": "PersonManul"}]</info><confidence>0.908177</confidence><bndbox><xmin>32447.0</xmin><ymin>33714.0</ymin><xmax>32598.0</xmax><ymax>33832.0</ymax></bndbox><segmentation><points><x>32447.0</x><y>33832.0</y></points><points><x>32447.0</x><y>33714.0</y></points><points><x>32598.0</x><y>33714.0</y></points><points><x>32598.0</x><y>33832.0</y></points></segmentation></object><object><name>LSIL</name><difficult>0</difficult><truncated>0</truncated><info>[{"confidence": "0.926452"}, {"action": "CREATE", "cat": "LSIL", "time": "2020-07-23 14:56;12", "who": "admin", "typeOfanno": "PersonManul"}]</info><confidence>0.926452</confidence><bndbox><xmin>43374.0</xmin><ymin>25700.0</ymin><xmax>43525.0</xmax><ymax>25837.0</ymax></bndbox><segmentation><points><x>43374.0</x><y>25837.0</y></points><points><x>43374.0</x><y>25700.0</y></points><points><x>43525.0</x><y>25700.0</y></points><points><x>43525.0</x><y>25837.0</y></points></segmentation></object><object><name>LSIL</name><difficult>0</difficult><truncated>0</truncated><info>[{"confidence": "0.940339"}, {"action": "CREATE", "cat": "LSIL", "time": "2020-07-23 14:56;12", "who": "admin", "typeOfanno": "PersonManul"}]</info><confidence>0.940339</confidence><bndbox><xmin>50391.0</xmin><ymin>27306.0</ymin><xmax>50623.0</xmax><ymax>27475.0</ymax></bndbox><segmentation><points><x>50391.0</x><y>27475.0</y></points><points><x>50391.0</x><y>27306.0</y></points><points><x>50623.0</x><y>27306.0</y></points><points><x>50623.0</x><y>27475.0</y></points></segmentation></object><object><name>HSIL</name><difficult>0</difficult><truncated>0</truncated><info>[{"confidence": "0.791003"}, {"action": "CREATE", "cat": "HSIL", "time": "2020-07-23 14:56;12", "who": "admin", "typeOfanno": "PersonManul"}]</info><confidence>0.791003</confidence><bndbox><xmin>11829.017773223957</xmin><ymin>31759.703854615957</ymin><xmax>11986.982226776041</xmax><ymax>31934.29614538405</ymax></bndbox><segmentation><points><x>11829.017773223957</x><y>31934.29614538405</y></points><points><x>11829.017773223957</x><y>31759.703854615957</y></points><points><x>11986.982226776041</x><y>31759.703854615957</y></points><points><x>11986.982226776041</x><y>31934.29614538405</y></points></segmentation></object><object><name>NILM</name><difficult>0</difficult><truncated>0</truncated><info>[{"confidence": "0.823298"}, {"action": "CREATE", "cat": "NILM", "time": "2020-07-23 14:56;12", "who": "admin", "typeOfanno": "PersonManul"}]</info><confidence>0.823298</confidence><bndbox><xmin>15325.0</xmin><ymin>15301.0</ymin><xmax>15409.0</xmax><ymax>15377.0</ymax></bndbox><segmentation><points><x>15325.0</x><y>15377.0</y></points><points><x>15325.0</x><y>15301.0</y></points><points><x>15409.0</x><y>15301.0</y></points><points><x>15409.0</x><y>15377.0</y></points></segmentation></object><object><name>HSIL</name><difficult>0</difficult><truncated>0</truncated><info>[{"confidence": "0.824569"}, {"action": "CREATE", "cat": "HSIL", "time": "2020-07-23 14:56;12", "who": "admin", "typeOfanno": "PersonManul"}]</info><confidence>0.824569</confidence><bndbox><xmin>21364.7415104749</xmin><ymin>23623.6374924322</ymin><xmax>21468.486265476527</xmax><ymax>23722.98628323884</ymax></bndbox><segmentation><points><x>21364.7415104749</x><y>23722.98628323884</y></points><points><x>21364.7415104749</x><y>23623.6374924322</y></points><points><x>21468.486265476527</x><y>23623.6374924322</y></points><points><x>21468.486265476527</x><y>23722.98628323884</y></points></segmentation></object><object><name>HSIL</name><difficult>0</difficult><truncated>0</truncated><info>[{"confidence": "0.825657"}, {"action": "CREATE", "cat": "HSIL", "time": "2020-07-23 14:56;12", "who": "admin", "typeOfanno": "PersonManul"}]</info><confidence>0.825657</confidence><bndbox><xmin>16889.74043078773</xmin><ymin>43499.30896834834</ymin><xmax>17081.25956921225</xmax><ymax>43833.69103165169</ymax></bndbox><segmentation><points><x>16889.74043078773</x><y>43833.69103165169</y></points><points><x>16889.74043078773</x><y>43499.30896834834</y></points><points><x>17081.25956921225</x><y>43499.30896834834</y></points><points><x>17081.25956921225</x><y>43833.69103165169</y></points></segmentation></object><object><name>HSIL</name><difficult>0</difficult><truncated>0</truncated><info>[{"confidence": "0.847485"}, {"action": "CREATE", "cat": "HSIL", "time": "2020-07-23 14:56;12", "who": "admin", "typeOfanno": "PersonManul"}]</info><confidence>0.847485</confidence><bndbox><xmin>33294.91000320301</xmin><ymin>5370.167487217123</ymin><xmax>33490.08999679699</xmax><ymax>5525.832512782875</ymax></bndbox><segmentation><points><x>33294.91000320301</x><y>5525.832512782875</y></points><points><x>33294.91000320301</x><y>5370.167487217123</y></points><points><x>33490.08999679699</x><y>5370.167487217123</y></points><points><x>33490.08999679699</x><y>5525.832512782875</y></points></segmentation></object><object><name>HSIL</name><difficult>0</difficult><truncated>0</truncated><info>[{"confidence": "0.848579"}, {"action": "CREATE", "cat": "HSIL", "time": "2020-07-23 14:56;12", "who": "admin", "typeOfanno": "PersonManul"}]</info><confidence>0.848579</confidence><bndbox><xmin>40908.135500692835</xmin><ymin>33411.521548168705</ymin><xmax>41066.23088911996</xmax><ymax>33580.478451831266</ymax></bndbox><segmentation><points><x>40908.135500692835</x><y>33580.478451831266</y></points><points><x>40908.135500692835</x><y>33411.521548168705</y></points><points><x>41066.23088911996</x><y>33411.521548168705</y></points><points><x>41066.23088911996</x><y>33580.478451831266</y></points></segmentation></object><object><name>HSIL</name><difficult>0</difficult><truncated>0</truncated><info>[{"confidence": "0.880789"}, {"action": "CREATE", "cat": "HSIL", "time": "2020-07-23 14:56;12", "who": "admin", "typeOfanno": "PersonManul"}]</info><confidence>0.880789</confidence><bndbox><xmin>30601.0</xmin><ymin>6965.0</ymin><xmax>30692.0</xmax><ymax>7031.0</ymax></bndbox><segmentation><points><x>30601.0</x><y>7031.0</y></points><points><x>30601.0</x><y>6965.0</y></points><points><x>30692.0</x><y>6965.0</y></points><points><x>30692.0</x><y>7031.0</y></points></segmentation></object><object><name>HSIL</name><difficult>0</difficult><truncated>0</truncated><info>[{"confidence": "0.90588"}, {"action": "CREATE", "cat": "HSIL", "time": "2020-07-23 14:56;12", "who": "admin", "typeOfanno": "PersonManul"}]</info><confidence>0.90588</confidence><bndbox><xmin>49252.0</xmin><ymin>31915.0</ymin><xmax>49329.0</xmax><ymax>31998.0</ymax></bndbox><segmentation><points><x>49252.0</x><y>31998.0</y></points><points><x>49252.0</x><y>31915.0</y></points><points><x>49329.0</x><y>31915.0</y></points><points><x>49329.0</x><y>31998.0</y></points></segmentation></object><object><name>HSIL</name><difficult>0</difficult><truncated>0</truncated><info>[{"confidence": "0.920358"}, {"action": "CREATE", "cat": "HSIL", "time": "2020-07-23 14:56;12", "who": "admin", "typeOfanno": "PersonManul"}]</info><confidence>0.920358</confidence><bndbox><xmin>25636.0</xmin><ymin>33605.0</ymin><xmax>26078.0</xmax><ymax>33901.0</ymax></bndbox><segmentation><points><x>25636.0</x><y>33901.0</y></points><points><x>25636.0</x><y>33605.0</y></points><points><x>26078.0</x><y>33605.0</y></points><points><x>26078.0</x><y>33901.0</y></points></segmentation></object><object><name>HSIL</name><difficult>0</difficult><truncated>0</truncated><info>[{"confidence": "0.942514"}, {"action": "CREATE", "cat": "HSIL", "time": "2020-07-23 14:56;12", "who": "admin", "typeOfanno": "PersonManul"}]</info><confidence>0.942514</confidence><bndbox><xmin>8138.445593101047</xmin><ymin>32694.614481419623</ymin><xmax>8477.039502234655</xmax><ymax>32969.722032590675</ymax></bndbox><segmentation><points><x>8138.445593101047</x><y>32969.722032590675</y></points><points><x>8138.445593101047</x><y>32694.614481419623</y></points><points><x>8477.039502234655</x><y>32694.614481419623</y></points><points><x>8477.039502234655</x><y>32969.722032590675</y></points></segmentation></object><object><name>NILM</name><difficult>0</difficult><truncated>0</truncated><info>[{"confidence": "0.801005"}, {"action": "CREATE", "cat": "NILM", "time": "2020-07-23 14:56;12", "who": "admin", "typeOfanno": "PersonManul"}]</info><confidence>0.801005</confidence><bndbox><xmin>19464.0</xmin><ymin>32642.0</ymin><xmax>19668.0</xmax><ymax>32843.0</ymax></bndbox><segmentation><points><x>19464.0</x><y>32843.0</y></points><points><x>19464.0</x><y>32642.0</y></points><points><x>19668.0</x><y>32642.0</y></points><points><x>19668.0</x><y>32843.0</y></points></segmentation></object><object><name>ASC_US</name><difficult>0</difficult><truncated>0</truncated><info>[{"confidence": "0.804878"}, {"action": "CREATE", "cat": "ASC_US", "time": "2020-07-23 14:56;12", "who": "admin", "typeOfanno": "PersonManul"}]</info><confidence>0.804878</confidence><bndbox><xmin>28107.034842566856</xmin><ymin>50999.71062337632</ymin><xmax>28497.232510755424</xmax><ymax>51258.28937662367</ymax></bndbox><segmentation><points><x>28107.034842566856</x><y>51258.28937662367</y></points><points><x>28107.034842566856</x><y>50999.71062337632</y></points><points><x>28497.232510755424</x><y>50999.71062337632</y></points><points><x>28497.232510755424</x><y>51258.28937662367</y></points></segmentation></object><object><name>ASC_US</name><difficult>0</difficult><truncated>0</truncated><info>[{"confidence": "0.817023"}, {"action": "CREATE", "cat": "ASC_US", "time": "2020-07-23 14:56;12", "who": "admin", "typeOfanno": "PersonManul"}]</info><confidence>0.817023</confidence><bndbox><xmin>39856.0</xmin><ymin>6271.0</ymin><xmax>39997.0</xmax><ymax>6376.0</ymax></bndbox><segmentation><points><x>39856.0</x><y>6376.0</y></points><points><x>39856.0</x><y>6271.0</y></points><points><x>39997.0</x><y>6271.0</y></points><points><x>39997.0</x><y>6376.0</y></points></segmentation></object><object><name>ASC_US</name><difficult>0</difficult><truncated>0</truncated><info>[{"confidence": "0.834838"}, {"action": "CREATE", "cat": "ASC_US", "time": "2020-07-23 14:56;12", "who": "admin", "typeOfanno": "PersonManul"}]</info><confidence>0.834838</confidence><bndbox><xmin>13187.0</xmin><ymin>34219.0</ymin><xmax>13423.0</xmax><ymax>34414.0</ymax></bndbox><segmentation><points><x>13187.0</x><y>34414.0</y></points><points><x>13187.0</x><y>34219.0</y></points><points><x>13423.0</x><y>34219.0</y></points><points><x>13423.0</x><y>34414.0</y></points></segmentation></object><object><name>NILM</name><difficult>0</difficult><truncated>0</truncated><info>[{"confidence": "0.834898"}, {"action": "CREATE", "cat": "NILM", "time": "2020-07-23 14:56;12", "who": "admin", "typeOfanno": "PersonManul"}]</info><confidence>0.834898</confidence><bndbox><xmin>9207.0</xmin><ymin>33411.0</ymin><xmax>9410.0</xmax><ymax>33579.0</ymax></bndbox><segmentation><points><x>9207.0</x><y>33579.0</y></points><points><x>9207.0</x><y>33411.0</y></points><points><x>9410.0</x><y>33411.0</y></points><points><x>9410.0</x><y>33579.0</y></points></segmentation></object><object><name>ASC_US</name><difficult>0</difficult><truncated>0</truncated><info>[{"confidence": "0.836196"}, {"action": "CREATE", "cat": "ASC_US", "time": "2020-07-23 14:56;12", "who": "admin", "typeOfanno": "PersonManul"}]</info><confidence>0.836196</confidence><bndbox><xmin>43585.0</xmin><ymin>47568.0</ymin><xmax>43729.0</xmax><ymax>47756.0</ymax></bndbox><segmentation><points><x>43585.0</x><y>47756.0</y></points><points><x>43585.0</x><y>47568.0</y></points><points><x>43729.0</x><y>47568.0</y></points><points><x>43729.0</x><y>47756.0</y></points></segmentation></object><object><name>ASC_US</name><difficult>0</difficult><truncated>0</truncated><info>[{"confidence": "0.836687"}, {"action": "CREATE", "cat": "ASC_US", "time": "2020-07-23 14:56;12", "who": "admin", "typeOfanno": "PersonManul"}]</info><confidence>0.836687</confidence><bndbox><xmin>33268.3704105914</xmin><ymin>34717.141415720514</ymin><xmax>33421.629589408614</xmax><ymax>34903.858584279515</ymax></bndbox><segmentation><points><x>33268.3704105914</x><y>34903.858584279515</y></points><points><x>33268.3704105914</x><y>34717.141415720514</y></points><points><x>33421.629589408614</x><y>34717.141415720514</y></points><points><x>33421.629589408614</x><y>34903.858584279515</y></points></segmentation></object><object><name>LSIL</name><difficult>0</difficult><truncated>0</truncated><info>[{"confidence": "0.839919"}, {"action": "CREATE", "cat": "LSIL", "time": "2020-07-23 14:56;12", "who": "admin", "typeOfanno": "PersonManul"}]</info><confidence>0.839919</confidence><bndbox><xmin>17088.0</xmin><ymin>11721.0</ymin><xmax>17368.0</xmax><ymax>11988.0</ymax></bndbox><segmentation><points><x>17088.0</x><y>11988.0</y></points><points><x>17088.0</x><y>11721.0</y></points><points><x>17368.0</x><y>11721.0</y></points><points><x>17368.0</x><y>11988.0</y></points></segmentation></object><object><name>NILM</name><difficult>0</difficult><truncated>0</truncated><info>[{"confidence": "0.843106"}, {"action": "CREATE", "cat": "NILM", "time": "2020-07-23 14:56;12", "who": "admin", "typeOfanno": "PersonManul"}]</info><confidence>0.843106</confidence><bndbox><xmin>6807.0</xmin><ymin>36799.0</ymin><xmax>6922.0</xmax><ymax>36926.0</ymax></bndbox><segmentation><points><x>6807.0</x><y>36926.0</y></points><points><x>6807.0</x><y>36799.0</y></points><points><x>6922.0</x><y>36799.0</y></points><points><x>6922.0</x><y>36926.0</y></points></segmentation></object><object><name>ASC_US</name><difficult>0</difficult><truncated>0</truncated><info>[{"confidence": "0.858022"}, {"action": "CREATE", "cat": "ASC_US", "time": "2020-07-23 14:56;12", "who": "admin", "typeOfanno": "PersonManul"}]</info><confidence>0.858022</confidence><bndbox><xmin>9141.0</xmin><ymin>32319.0</ymin><xmax>9297.0</xmax><ymax>32473.0</ymax></bndbox><segmentation><points><x>9141.0</x><y>32473.0</y></points><points><x>9141.0</x><y>32319.0</y></points><points><x>9297.0</x><y>32319.0</y></points><points><x>9297.0</x><y>32473.0</y></points></segmentation></object><object><name>ASC_US</name><difficult>0</difficult><truncated>0</truncated><info>[{"confidence": "0.870959"}, {"action": "CREATE", "cat": "ASC_US", "time": "2020-07-23 14:56;12", "who": "admin", "typeOfanno": "PersonManul"}]</info><confidence>0.870959</confidence><bndbox><xmin>17217.0</xmin><ymin>43282.0</ymin><xmax>17438.0</xmax><ymax>43498.0</ymax></bndbox><segmentation><points><x>17217.0</x><y>43498.0</y></points><points><x>17217.0</x><y>43282.0</y></points><points><x>17438.0</x><y>43282.0</y></points><points><x>17438.0</x><y>43498.0</y></points></segmentation></object><object><name>ASC_US</name><difficult>0</difficult><truncated>0</truncated><info>[{"confidence": "0.877302"}, {"action": "CREATE", "cat": "ASC_US", "time": "2020-07-23 14:56;12", "who": "admin", "typeOfanno": "PersonManul"}]</info><confidence>0.877302</confidence><bndbox><xmin>20214.0</xmin><ymin>50284.0</ymin><xmax>20352.0</xmax><ymax>50418.0</ymax></bndbox><segmentation><points><x>20214.0</x><y>50418.0</y></points><points><x>20214.0</x><y>50284.0</y></points><points><x>20352.0</x><y>50284.0</y></points><points><x>20352.0</x><y>50418.0</y></points></segmentation></object><object><name>NILM</name><difficult>0</difficult><truncated>0</truncated><info>[{"confidence": "0.881224"}, {"action": "CREATE", "cat": "NILM", "time": "2020-07-23 14:56;12", "who": "admin", "typeOfanno": "PersonManul"}]</info><confidence>0.881224</confidence><bndbox><xmin>42839.0</xmin><ymin>27782.0</ymin><xmax>43044.0</xmax><ymax>27910.0</ymax></bndbox><segmentation><points><x>42839.0</x><y>27910.0</y></points><points><x>42839.0</x><y>27782.0</y></points><points><x>43044.0</x><y>27782.0</y></points><points><x>43044.0</x><y>27910.0</y></points></segmentation></object><object><name>NILM</name><difficult>0</difficult><truncated>0</truncated><info>[{"confidence": "0.90527"}, {"action": "CREATE", "cat": "NILM", "time": "2020-07-23 14:56;12", "who": "admin", "typeOfanno": "PersonManul"}]</info><confidence>0.90527</confidence><bndbox><xmin>26291.0</xmin><ymin>6058.0</ymin><xmax>26463.0</xmax><ymax>6201.0</ymax></bndbox><segmentation><points><x>26291.0</x><y>6201.0</y></points><points><x>26291.0</x><y>6058.0</y></points><points><x>26463.0</x><y>6058.0</y></points><points><x>26463.0</x><y>6201.0</y></points></segmentation></object><object><name>NILM</name><difficult>0</difficult><truncated>0</truncated><info>[{"confidence": "0.906882"}, {"action": "CREATE", "cat": "NILM", "time": "2020-07-23 14:56;12", "who": "admin", "typeOfanno": "PersonManul"}]</info><confidence>0.906882</confidence><bndbox><xmin>20606.0</xmin><ymin>14558.0</ymin><xmax>20797.0</xmax><ymax>14726.0</ymax></bndbox><segmentation><points><x>20606.0</x><y>14726.0</y></points><points><x>20606.0</x><y>14558.0</y></points><points><x>20797.0</x><y>14558.0</y></points><points><x>20797.0</x><y>14726.0</y></points></segmentation></object><object><name>LSIL</name><difficult>0</difficult><truncated>0</truncated><info>[{"confidence": "0.909028"}, {"action": "CREATE", "cat": "LSIL", "time": "2020-07-23 14:56;12", "who": "admin", "typeOfanno": "PersonManul"}]</info><confidence>0.909028</confidence><bndbox><xmin>28222.0</xmin><ymin>44284.0</ymin><xmax>28451.0</xmax><ymax>44547.0</ymax></bndbox><segmentation><points><x>28222.0</x><y>44547.0</y></points><points><x>28222.0</x><y>44284.0</y></points><points><x>28451.0</x><y>44284.0</y></points><points><x>28451.0</x><y>44547.0</y></points></segmentation></object><object><name>LSIL</name><difficult>0</difficult><truncated>0</truncated><info>[{"confidence": "0.90949"}, {"action": "CREATE", "cat": "LSIL", "time": "2020-07-23 14:56;12", "who": "admin", "typeOfanno": "PersonManul"}]</info><confidence>0.90949</confidence><bndbox><xmin>23802.0</xmin><ymin>29154.0</ymin><xmax>24083.0</xmax><ymax>29499.0</ymax></bndbox><segmentation><points><x>23802.0</x><y>29499.0</y></points><points><x>23802.0</x><y>29154.0</y></points><points><x>24083.0</x><y>29154.0</y></points><points><x>24083.0</x><y>29499.0</y></points></segmentation></object><object><name>ASC_US</name><difficult>0</difficult><truncated>0</truncated><info>[{"confidence": "0.910546"}, {"action": "CREATE", "cat": "ASC_US", "time": "2020-07-23 14:56;12", "who": "admin", "typeOfanno": "PersonManul"}]</info><confidence>0.910546</confidence><bndbox><xmin>19416.0</xmin><ymin>24122.0</ymin><xmax>19764.0</xmax><ymax>24389.0</ymax></bndbox><segmentation><points><x>19416.0</x><y>24389.0</y></points><points><x>19416.0</x><y>24122.0</y></points><points><x>19764.0</x><y>24122.0</y></points><points><x>19764.0</x><y>24389.0</y></points></segmentation></object><object><name>LSIL</name><difficult>0</difficult><truncated>0</truncated><info>[{"confidence": "0.913186"}, {"action": "CREATE", "cat": "LSIL", "time": "2020-07-23 14:56;12", "who": "admin", "typeOfanno": "PersonManul"}]</info><confidence>0.913186</confidence><bndbox><xmin>22569.0</xmin><ymin>40767.0</ymin><xmax>22829.0</xmax><ymax>41048.0</ymax></bndbox><segmentation><points><x>22569.0</x><y>41048.0</y></points><points><x>22569.0</x><y>40767.0</y></points><points><x>22829.0</x><y>40767.0</y></points><points><x>22829.0</x><y>41048.0</y></points></segmentation></object><object><name>ASC_US</name><difficult>0</difficult><truncated>0</truncated><info>[{"confidence": "0.91836"}, {"action": "CREATE", "cat": "ASC_US", "time": "2020-07-23 14:56;12", "who": "admin", "typeOfanno": "PersonManul"}]</info><confidence>0.91836</confidence><bndbox><xmin>25807.0</xmin><ymin>46500.0</ymin><xmax>26108.0</xmax><ymax>46831.0</ymax></bndbox><segmentation><points><x>25807.0</x><y>46831.0</y></points><points><x>25807.0</x><y>46500.0</y></points><points><x>26108.0</x><y>46500.0</y></points><points><x>26108.0</x><y>46831.0</y></points></segmentation></object><object><name>NILM</name><difficult>0</difficult><truncated>0</truncated><info>[{"confidence": "0.930668"}, {"action": "CREATE", "cat": "NILM", "time": "2020-07-23 14:56;12", "who": "admin", "typeOfanno": "PersonManul"}]</info><confidence>0.930668</confidence><bndbox><xmin>31408.0</xmin><ymin>38922.0</ymin><xmax>31657.0</xmax><ymax>39180.0</ymax></bndbox><segmentation><points><x>31408.0</x><y>39180.0</y></points><points><x>31408.0</x><y>38922.0</y></points><points><x>31657.0</x><y>38922.0</y></points><points><x>31657.0</x><y>39180.0</y></points></segmentation></object><object><name>LSIL</name><difficult>0</difficult><truncated>0</truncated><info>[{"confidence": "0.95171"}, {"action": "CREATE", "cat": "LSIL", "time": "2020-07-23 14:56;12", "who": "admin", "typeOfanno": "PersonManul"}]</info><confidence>0.95171</confidence><bndbox><xmin>36718.0</xmin><ymin>24839.0</ymin><xmax>36991.0</xmax><ymax>25105.0</ymax></bndbox><segmentation><points><x>36718.0</x><y>25105.0</y></points><points><x>36718.0</x><y>24839.0</y></points><points><x>36991.0</x><y>24839.0</y></points><points><x>36991.0</x><y>25105.0</y></points></segmentation></object><object><name>NILM</name><difficult>0</difficult><truncated>0</truncated><info>[{"confidence": "0.958198"}, {"action": "CREATE", "cat": "NILM", "time": "2020-07-23 14:56;12", "who": "admin", "typeOfanno": "PersonManul"}]</info><confidence>0.958198</confidence><bndbox><xmin>27593.0</xmin><ymin>44817.0</ymin><xmax>27736.0</xmax><ymax>45086.0</ymax></bndbox><segmentation><points><x>27593.0</x><y>45086.0</y></points><points><x>27593.0</x><y>44817.0</y></points><points><x>27736.0</x><y>44817.0</y></points><points><x>27736.0</x><y>45086.0</y></points></segmentation></object><object><name>NILM</name><difficult>0</difficult><truncated>0</truncated><info>[{"confidence": "0.961188"}, {"action": "CREATE", "cat": "NILM", "time": "2020-07-23 14:56;12", "who": "admin", "typeOfanno": "PersonManul"}]</info><confidence>0.961188</confidence><bndbox><xmin>48433.0</xmin><ymin>18879.0</ymin><xmax>48620.0</xmax><ymax>19091.0</ymax></bndbox><segmentation><points><x>48433.0</x><y>19091.0</y></points><points><x>48433.0</x><y>18879.0</y></points><points><x>48620.0</x><y>18879.0</y></points><points><x>48620.0</x><y>19091.0</y></points></segmentation></object><object><name>BOX_SCREEN</name><difficult>0</difficult><truncated>0</truncated><info>[{"confidence": "1.0"}, {"action": "CREATE", "cat": "BOX_SCREEN", "time": "2020-07-23 14:56;12", "who": "admin", "typeOfanno": "PersonManul"}]</info><confidence>1.0</confidence><bndbox><xmin>40060.5</xmin><ymin>10752.999999999996</ymin><xmax>42108.5</xmax><ymax>12800.999999999996</ymax></bndbox><segmentation><points><x>40060.5</x><y>12800.999999999996</y></points><points><x>40060.5</x><y>10752.999999999996</y></points><points><x>42108.5</x><y>10752.999999999996</y></points><points><x>42108.5</x><y>12800.999999999996</y></points></segmentation></object><object><name>BOX_SCREEN</name><difficult>0</difficult><truncated>0</truncated><info>[{"confidence": "1.0"}, {"action": "CREATE", "cat": "BOX_SCREEN", "time": "2020-07-23 14:56;12", "who": "admin", "typeOfanno": "PersonManul"}]</info><confidence>1.0</confidence><bndbox><xmin>14343.0</xmin><ymin>14424.999999999989</ymin><xmax>16391.0</xmax><ymax>16472.99999999999</ymax></bndbox><segmentation><points><x>14343.0</x><y>16472.99999999999</y></points><points><x>14343.0</x><y>14424.999999999989</y></points><points><x>16391.0</x><y>14424.999999999989</y></points><points><x>16391.0</x><y>16472.99999999999</y></points></segmentation></object><object><name>BOX_SCREEN</name><difficult>0</difficult><truncated>0</truncated><info>[{"confidence": "1.0"}, {"action": "CREATE", "cat": "BOX_SCREEN", "time": "2020-07-23 14:56;12", "who": "admin", "typeOfanno": "PersonManul"}]</info><confidence>1.0</confidence><bndbox><xmin>20390.0</xmin><ymin>22744.499999999996</ymin><xmax>22438.0</xmax><ymax>24792.499999999996</ymax></bndbox><segmentation><points><x>20390.0</x><y>24792.499999999996</y></points><points><x>20390.0</x><y>22744.499999999996</y></points><points><x>22438.0</x><y>22744.499999999996</y></points><points><x>22438.0</x><y>24792.499999999996</y></points></segmentation></object><object><name>ASC_US</name><difficult>0</difficult><truncated>0</truncated><info>[{"confidence": 1}, {"action": "CREATE", "cat": "ASC_US", "time": "2020-07-29 14:54;46", "who": "chenrui", "typeOfanno": "PersonManul"}]</info><confidence>1.0</confidence><bndbox><xmin>13836.321822062579</xmin><ymin>28710.19306930693</ymin><xmax>14014.935616974784</xmax><ymax>28880.09405940594</ymax></bndbox><segmentation><points><x>13836.321822062579</x><y>28880.09405940594</y></points><points><x>13836.321822062579</x><y>28710.19306930693</y></points><points><x>14014.935616974784</x><y>28710.19306930693</y></points><points><x>14014.935616974784</x><y>28880.09405940594</y></points></segmentation></object><object><name>ASC_US</name><difficult>0</difficult><truncated>0</truncated><info>[{"confidence": 1}, {"action": "CREATE", "cat": "ASC_US", "time": "2020-07-29 14:54;46", "who": "chenrui", "typeOfanno": "PersonManul"}]</info><confidence>1.0</confidence><bndbox><xmin>48807.18320820118</xmin><ymin>32691.65840919419</ymin><xmax>48969.24260084699</xmax><ymax>32817.123835497565</ymax></bndbox><segmentation><points><x>48807.18320820118</x><y>32817.123835497565</y></points><points><x>48807.18320820118</x><y>32691.65840919419</y></points><points><x>48969.24260084699</x><y>32691.65840919419</y></points><points><x>48969.24260084699</x><y>32817.123835497565</y></points></segmentation></object><object><name>ASC_US</name><difficult>0</difficult><truncated>0</truncated><info>[{"confidence": 1}, {"action": "CREATE", "cat": "ASC_US", "time": "2020-07-29 14:54;46", "who": "chenrui", "typeOfanno": "PersonManul"}]</info><confidence>1.0</confidence><bndbox><xmin>5141.940607354193</xmin><ymin>27717.06437637782</ymin><xmax>5479.999973410428</xmax><ymax>27988.034693349702</ymax></bndbox><segmentation><points><x>5141.940607354193</x><y>27988.034693349702</y></points><points><x>5141.940607354193</x><y>27717.06437637782</y></points><points><x>5479.999973410428</x><y>27717.06437637782</y></points><points><x>5479.999973410428</x><y>27988.034693349702</y></points></segmentation></object></annotation>
