# Supplementary material for: Artificial intelligence enables precision diagnosis of cervical cytology grades and cervical cancer
Source: Nat Commun. 2024 May 22;15:4369. doi: 10.1038/s41467-024-48705-3 (PMC11111770; doi:10.1038/s41467-024-48705-3)
Supplement: Supplementary file 4 — Source Data [file 41467_2024_48705_MOESM4_ESM.zip › Source Data/Table S1.Average precision in the patch-level detection and classification./ground_truth_126/V201905199_H.TMAP.xml]

<?xml version="1.0"?><annotation><folder>med</folder><filename>/datasets/Review/label-check/kfbtmap682/V201905199_H.TMAP</filename><size><width>60160</width><height>57600</height></size><mpp>0.25294119041063823</mpp><object><name>NONE</name><difficult>0</difficult><truncated>0</truncated><info>[{"confidence": "0.891798"}, {"action": "CREATE", "cat": "NONE", "time": "2020-07-23 14:54;26", "who": "admin", "typeOfanno": "PersonManul"}]</info><confidence>0.891798</confidence><bndbox><xmin>35332.0</xmin><ymin>25474.0</ymin><xmax>35533.0</xmax><ymax>25725.0</ymax></bndbox><segmentation><points><x>35332.0</x><y>25725.0</y></points><points><x>35332.0</x><y>25474.0</y></points><points><x>35533.0</x><y>25474.0</y></points><points><x>35533.0</x><y>25725.0</y></points></segmentation></object><object><name>HSIL</name><difficult>0</difficult><truncated>0</truncated><info>[{"confidence": "0.663209"}, {"action": "CREATE", "cat": "HSIL", "time": "2020-07-23 14:54;26", "who": "admin", "typeOfanno": "PersonManul"}]</info><confidence>0.663209</confidence><bndbox><xmin>35486.655379984964</xmin><ymin>25797.726109857053</ymin><xmax>35739.655379984964</xmax><ymax>26140.726109857053</ymax></bndbox><segmentation><points><x>35486.655379984964</x><y>26140.726109857053</y></points><points><x>35486.655379984964</x><y>25797.726109857053</y></points><points><x>35739.655379984964</x><y>25797.726109857053</y></points><points><x>35739.655379984964</x><y>26140.726109857053</y></points></segmentation></object><object><name>BOX_SCREEN</name><difficult>0</difficult><truncated>0</truncated><info>[{"confidence": "0"}, {"action": "CREATE", "cat": "BOX_SCREEN", "time": "2020-07-23 14:54;26", "who": "admin", "typeOfanno": "PersonManul"}]</info><confidence>0</confidence><bndbox><xmin>34590.62922174767</xmin><ymin>24879.029891405466</ymin><xmax>36638.62922174767</xmax><ymax>26927.029891405466</ymax></bndbox><segmentation><points><x>34590.62922174767</x><y>26927.029891405466</y></points><points><x>34590.62922174767</x><y>24879.029891405466</y></points><points><x>36638.62922174767</x><y>24879.029891405466</y></points><points><x>36638.62922174767</x><y>26927.029891405466</y></points></segmentation></object></annotation>
