# Supplementary material for: Artificial intelligence enables precision diagnosis of cervical cytology grades and cervical cancer
Source: Nat Commun. 2024 May 22;15:4369. doi: 10.1038/s41467-024-48705-3 (PMC11111770; doi:10.1038/s41467-024-48705-3)
Supplement: Supplementary file 4 — Source Data [file 41467_2024_48705_MOESM4_ESM.zip › Source Data/Table S1.Average precision in the patch-level detection and classification./ground_truth_126/C201603613_SCC.kfb.xml]

<?xml version="1.0"?><annotation><folder>med</folder><filename>/datasets/Review/label-check/kfbtmap682/C201603613_SCC.kfb</filename><size><width>59770</width><height>59386</height></size><mpp>0.2484472095966339</mpp><object><name>HSIL</name><difficult>0</difficult><truncated>0</truncated><info>[{"confidence": "0.917199"}, {"action": "CREATE", "cat": "HSIL", "time": "2020-07-23 14:53;41", "who": "admin", "typeOfanno": "PersonManul"}]</info><confidence>0.917199</confidence><bndbox><xmin>40267.0</xmin><ymin>50977.0</ymin><xmax>40444.0</xmax><ymax>51192.0</ymax></bndbox><segmentation><points><x>40267.0</x><y>51192.0</y></points><points><x>40267.0</x><y>50977.0</y></points><points><x>40444.0</x><y>50977.0</y></points><points><x>40444.0</x><y>51192.0</y></points></segmentation></object><object><name>BOX_SCREEN</name><difficult>0</difficult><truncated>0</truncated><info>[{"confidence": "0"}, {"action": "CREATE", "cat": "BOX_SCREEN", "time": "2020-07-23 14:53;41", "who": "admin", "typeOfanno": "PersonManul"}]</info><confidence>0</confidence><bndbox><xmin>39295.71892372983</xmin><ymin>50079.78261248757</ymin><xmax>41343.71892372983</xmax><ymax>52127.78261248757</ymax></bndbox><segmentation><points><x>39295.71892372983</x><y>52127.78261248757</y></points><points><x>39295.71892372983</x><y>50079.78261248757</y></points><points><x>41343.71892372983</x><y>50079.78261248757</y></points><points><x>41343.71892372983</x><y>52127.78261248757</y></points></segmentation></object><object><name>NONE</name><difficult>0</difficult><truncated>0</truncated><info>[{"confidence": "0"}, {"action": "CREATE", "cat": "NONE", "time": "2020-07-23 14:53;41", "who": "admin", "typeOfanno": "PersonManul"}]</info><confidence>0</confidence><bndbox><xmin>39391.224997948535</xmin><ymin>50277.19370838872</ymin><xmax>39467.50982766989</xmax><ymax>50346.66739259924</ymax></bndbox><segmentation><points><x>39391.224997948535</x><y>50346.66739259924</y></points><points><x>39391.224997948535</x><y>50277.19370838872</y></points><points><x>39467.50982766989</x><y>50277.19370838872</y></points><points><x>39467.50982766989</x><y>50346.66739259924</y></points></segmentation></object><object><name>NONE</name><difficult>0</difficult><truncated>0</truncated><info>[{"confidence": "0"}, {"action": "CREATE", "cat": "NONE", "time": "2020-07-23 14:53;41", "who": "admin", "typeOfanno": "PersonManul"}]</info><confidence>0</confidence><bndbox><xmin>39810.79156141603</xmin><ymin>50417.50330591192</ymin><xmax>39846.20951807238</xmax><ymax>50473.35469910078</ymax></bndbox><segmentation><points><x>39810.79156141603</x><y>50473.35469910078</y></points><points><x>39810.79156141603</x><y>50417.50330591192</y></points><points><x>39846.20951807238</x><y>50417.50330591192</y></points><points><x>39846.20951807238</x><y>50473.35469910078</y></points></segmentation></object><object><name>NONE</name><difficult>0</difficult><truncated>0</truncated><info>[{"confidence": "0"}, {"action": "CREATE", "cat": "NONE", "time": "2020-07-23 14:53;41", "who": "admin", "typeOfanno": "PersonManul"}]</info><confidence>0</confidence><bndbox><xmin>40598.15998246865</xmin><ymin>50319.4228105559</ymin><xmax>40690.79156141601</xmax><ymax>50379.360891051256</ymax></bndbox><segmentation><points><x>40598.15998246865</x><y>50379.360891051256</y></points><points><x>40598.15998246865</x><y>50319.4228105559</y></points><points><x>40690.79156141601</x><y>50319.4228105559</y></points><points><x>40690.79156141601</x><y>50379.360891051256</y></points></segmentation></object><object><name>NONE</name><difficult>0</difficult><truncated>0</truncated><info>[{"confidence": "0"}, {"action": "CREATE", "cat": "NONE", "time": "2020-07-23 14:53;41", "who": "admin", "typeOfanno": "PersonManul"}]</info><confidence>0</confidence><bndbox><xmin>41132.15379051818</xmin><ymin>50786.66739259925</ymin><xmax>41211.16307844388</xmax><ymax>50965.119404983154</ymax></bndbox><segmentation><points><x>41132.15379051818</x><y>50965.119404983154</y></points><points><x>41132.15379051818</x><y>50786.66739259925</y></points><points><x>41211.16307844388</x><y>50786.66739259925</y></points><points><x>41211.16307844388</x><y>50965.119404983154</y></points></segmentation></object><object><name>HSIL</name><difficult>0</difficult><truncated>0</truncated><info>[{"confidence": "0"}, {"action": "CREATE", "cat": "HSIL", "time": "2020-07-23 14:53;41", "who": "admin", "typeOfanno": "PersonManul"}]</info><confidence>0</confidence><bndbox><xmin>40686.96626723254</xmin><ymin>51134.40482531021</ymin><xmax>40780.47179747325</xmax><ymax>51216.60748925808</ymax></bndbox><segmentation><points><x>40686.96626723254</x><y>51216.60748925808</y></points><points><x>40686.96626723254</x><y>51134.40482531021</y></points><points><x>40780.47179747325</x><y>51134.40482531021</y></points><points><x>40780.47179747325</x><y>51216.60748925808</y></points></segmentation></object><object><name>NONE</name><difficult>0</difficult><truncated>0</truncated><info>[{"confidence": "0"}, {"action": "CREATE", "cat": "NONE", "time": "2020-07-23 14:53;41", "who": "admin", "typeOfanno": "PersonManul"}]</info><confidence>0</confidence><bndbox><xmin>40467.38598866059</xmin><ymin>51503.19990033919</ymin><xmax>40532.77298556462</xmax><ymax>51575.39804275405</ymax></bndbox><segmentation><points><x>40467.38598866059</x><y>51575.39804275405</y></points><points><x>40467.38598866059</x><y>51503.19990033919</y></points><points><x>40532.77298556462</x><y>51503.19990033919</y></points><points><x>40532.77298556462</x><y>51575.39804275405</y></points></segmentation></object><object><name>NONE</name><difficult>0</difficult><truncated>0</truncated><info>[{"confidence": "0"}, {"action": "CREATE", "cat": "NONE", "time": "2020-07-23 14:53;41", "who": "admin", "typeOfanno": "PersonManul"}]</info><confidence>0</confidence><bndbox><xmin>39541.070199186914</xmin><ymin>51576.76027185622</ymin><xmax>39591.4726759671</xmax><ymax>51642.14726876024</ymax></bndbox><segmentation><points><x>39541.070199186914</x><y>51642.14726876024</y></points><points><x>39541.070199186914</x><y>51576.76027185622</y></points><points><x>39591.4726759671</x><y>51576.76027185622</y></points><points><x>39591.4726759671</x><y>51642.14726876024</y></points></segmentation></object></annotation>
