# Supplementary material for: Artificial intelligence enables precision diagnosis of cervical cytology grades and cervical cancer
Source: Nat Commun. 2024 May 22;15:4369. doi: 10.1038/s41467-024-48705-3 (PMC11111770; doi:10.1038/s41467-024-48705-3)
Supplement: Supplementary file 4 — Source Data [file 41467_2024_48705_MOESM4_ESM.zip › Source Data/Table S1.Average precision in the patch-level detection and classification./ground_truth_126/V201804137_LSIL_2019_01_14_16_01_31.tif.xml]

<?xml version="1.0"?><annotation><folder>med</folder><filename>/datasets/Review/label-check/tif-tiff/V201804137_LSIL_2019_01_14_16_01_31.tif</filename><size><width>51833</width><height>50171</height></size><mpp>0.248447</mpp><object><name>ASC_US</name><difficult>0</difficult><truncated>0</truncated><info>[{"confidence": "0"}, {"action": "CREATE", "cat": "ASC_US", "time": "2020-07-23 14:52;40", "who": "admin", "typeOfanno": "PersonManul"}]</info><confidence>0</confidence><bndbox><xmin>15014.705078125</xmin><ymin>10394.75390625</ymin><xmax>15089.205078125</xmax><ymax>10624.9443359375</ymax></bndbox><segmentation><points><x>15050.2822265625</x><y>10394.75390625</y></points><points><x>15050.2822265625</x><y>10394.75390625</y></points><points><x>15070.0478515625</x><y>10396.578125</y></points><points><x>15078.5625</x><y>10410.8701171875</y></points><points><x>15074.9130859375</x><y>10423.9453125</y></points><points><x>15080.0830078125</x><y>10429.4189453125</y></points><points><x>15086.46875</x><y>10447.9677734375</y></points><points><x>15083.427734375</x><y>10468.6455078125</y></points><points><x>15086.46875</x><y>10499.9658203125</y></points><points><x>15089.205078125</x><y>10533.4150390625</y></points><points><x>15085.251953125</x><y>10555.61328125</y></points><points><x>15059.4052734375</x><y>10617.0380859375</y></points><points><x>15046.025390625</x><y>10624.9443359375</y></points><points><x>15040.5517578125</x><y>10609.435546875</y></points><points><x>15040.5517578125</x><y>10609.1318359375</y></points><points><x>15028.9970703125</x><y>10577.5068359375</y></points><points><x>15028.9970703125</x><y>10577.5068359375</y></points><points><x>15017.74609375</x><y>10562.302734375</y></points><points><x>15015.0087890625</x><y>10539.4970703125</y></points><points><x>15015.3134765625</x><y>10480.201171875</y></points><points><x>15017.44140625</x><y>10457.39453125</y></points><points><x>15014.705078125</x><y>10439.4541015625</y></points><points><x>15023.8271484375</x><y>10440.0615234375</y></points><points><x>15025.9560546875</x><y>10419.3837890625</y></points><points><x>15032.341796875</x><y>10398.40234375</y></points><points><x>15032.6455078125</x><y>10398.40234375</y></points></segmentation></object><object><name>NONE</name><difficult>0</difficult><truncated>0</truncated><info>[{"confidence": "0"}, {"action": "CREATE", "cat": "NONE", "time": "2020-07-23 14:52;40", "who": "admin", "typeOfanno": "PersonManul"}]</info><confidence>0</confidence><bndbox><xmin>2441.798095703125</xmin><ymin>27988.1171875</ymin><xmax>2560.39013671875</xmax><ymax>28206.44921875</ymax></bndbox><segmentation><points><x>2447.879638671875</x><y>28196.111328125</y></points><points><x>2465.820556640625</x><y>28206.44921875</y></points><points><x>2493.796142578125</x><y>28204.625</y></points><points><x>2493.796142578125</x><y>28204.625</y></points><points><x>2511.432861328125</x><y>28193.0703125</y></points><points><x>2527.853271484375</x><y>28154.146484375</y></points><points><x>2536.671630859375</x><y>28126.779296875</y></points><points><x>2547.010498046875</x><y>28114.6171875</y></points><points><x>2550.963623046875</x><y>28105.798828125</y></points><points><x>2550.963623046875</x><y>28105.798828125</y></points><points><x>2545.490234375</x><y>28091.810546875</y></points><points><x>2557.349365234375</x><y>28002.10546875</y></points><points><x>2560.39013671875</x><y>27988.1171875</y></points><points><x>2535.455322265625</x><y>27993.287109375</y></points><points><x>2520.555419921875</x><y>28020.654296875</y></points><points><x>2510.520751953125</x><y>28043.4609375</y></points><points><x>2506.87158203125</x><y>28063.833984375</y></points><points><x>2496.228759765625</x><y>28078.126953125</y></points><points><x>2487.71435546875</x><y>28088.46484375</y></points><points><x>2500.48583984375</x><y>28090.2890625</y></points><points><x>2484.0654296875</x><y>28103.060546875</y></points><points><x>2467.3408203125</x><y>28121.306640625</y></points><points><x>2449.7041015625</x><y>28149.890625</y></points><points><x>2441.798095703125</x><y>28167.22265625</y></points><points><x>2443.014404296875</x><y>28189.724609375</y></points><points><x>2443.014404296875</x><y>28189.724609375</y></points></segmentation></object><object><name>NONE</name><difficult>0</difficult><truncated>0</truncated><info>[{"confidence": "0"}, {"action": "CREATE", "cat": "NONE", "time": "2020-07-23 14:52;40", "who": "admin", "typeOfanno": "PersonManul"}]</info><confidence>0</confidence><bndbox><xmin>14569.2607421875</xmin><ymin>36885.30078125</ymin><xmax>14793.818359375</xmax><ymax>37033.80078125</ymax></bndbox><segmentation><points><x>14598.236328125</x><y>36974.0390625</y></points><points><x>14623.5888671875</x><y>36992.1484375</y></points><points><x>14643.509765625</x><y>37022.02734375</y></points><points><x>14652.564453125</x><y>37033.80078125</y></points><points><x>14652.564453125</x><y>37033.80078125</y></points><points><x>14696.4794921875</x><y>37020.21484375</y></points><points><x>14725.455078125</x><y>36996.67578125</y></points><points><x>14725.455078125</x><y>36996.22265625</y></points><points><x>14760.7685546875</x><y>36987.62109375</y></points><points><x>14791.5546875</x><y>36974.0390625</y></points><points><x>14793.818359375</x><y>36954.5703125</y></points><points><x>14793.818359375</x><y>36954.5703125</y></points><points><x>14793.365234375</x><y>36952.3046875</y></points><points><x>14780.236328125</x><y>36921.97265625</y></points><points><x>14754.4306640625</x><y>36917.4453125</y></points><points><x>14699.1962890625</x><y>36897.9765625</y></points><points><x>14659.80859375</x><y>36885.30078125</y></points><points><x>14624.0419921875</x><y>36895.26171875</y></points><points><x>14573.7880859375</x><y>36911.55859375</y></points><points><x>14569.2607421875</x><y>36925.59375</y></points><points><x>14584.201171875</x><y>36962.71875</y></points><points><x>14584.201171875</x><y>36962.71875</y></points></segmentation></object><object><name>LSIL</name><difficult>0</difficult><truncated>0</truncated><info>[{"confidence": "0"}, {"action": "CREATE", "cat": "LSIL", "time": "2020-07-23 14:52;40", "who": "admin", "typeOfanno": "PersonManul"}]</info><confidence>0</confidence><bndbox><xmin>38453.2421875</xmin><ymin>21343.263671875</ymin><xmax>38707.6796875</xmax><ymax>21513.0390625</ymax></bndbox><segmentation><points><x>38457.76953125</x><y>21423.8515625</y></points><points><x>38477.69140625</x><y>21469.578125</y></points><points><x>38509.8359375</x><y>21495.3828125</y></points><points><x>38537.90234375</x><y>21512.134765625</y></points><points><x>38626.1875</x><y>21513.0390625</y></points><points><x>38626.640625</x><y>21513.0390625</y></points><points><x>38704.96484375</x><y>21504.4375</y></points><points><x>38707.6796875</x><y>21437.884765625</y></points><points><x>38704.05859375</x><y>21398.044921875</y></points><points><x>38660.59765625</x><y>21355.03515625</y></points><points><x>38599.0234375</x><y>21343.263671875</y></points><points><x>38547.86328125</x><y>21346.431640625</y></points><points><x>38515.71875</x><y>21355.48828125</y></points><points><x>38473.6171875</x><y>21372.23828125</y></points><points><x>38453.2421875</x><y>21393.517578125</y></points><points><x>38453.2421875</x><y>21393.517578125</y></points></segmentation></object><object><name>LSIL</name><difficult>0</difficult><truncated>0</truncated><info>[{"confidence": "0"}, {"action": "CREATE", "cat": "LSIL", "time": "2020-07-23 14:52;40", "who": "admin", "typeOfanno": "PersonManul"}]</info><confidence>0</confidence><bndbox><xmin>28180.12109375</xmin><ymin>43223.19140625</ymin><xmax>28350.3515625</xmax><ymax>43407.91015625</ymax></bndbox><segmentation><points><x>28275.6484375</x><y>43407.00390625</y></points><points><x>28337.220703125</x><y>43393.421875</y></points><points><x>28344.46484375</x><y>43338.640625</y></points><points><x>28341.296875</x><y>43301.515625</y></points><points><x>28350.3515625</x><y>43262.58203125</y></points><points><x>28329.072265625</x><y>43249.453125</y></points><points><x>28317.30078125</x><y>43226.81640625</y></points><points><x>28291.947265625</x><y>43223.19140625</y></points><points><x>28210.001953125</x><y>43231.796875</y></points><points><x>28193.251953125</x><y>43257.1484375</y></points><points><x>28180.12109375</x><y>43270.27734375</y></points><points><x>28180.12109375</x><y>43303.78125</y></points><points><x>28181.48046875</x><y>43345.88671875</y></points><points><x>28186.458984375</x><y>43370.33203125</y></points><points><x>28211.361328125</x><y>43386.6328125</y></points><points><x>28249.390625</x><y>43407.91015625</y></points><points><x>28249.390625</x><y>43407.91015625</y></points></segmentation></object><object><name>LSIL</name><difficult>0</difficult><truncated>0</truncated><info>[{"confidence": "0"}, {"action": "CREATE", "cat": "LSIL", "time": "2020-07-23 14:52;40", "who": "admin", "typeOfanno": "PersonManul"}]</info><confidence>0</confidence><bndbox><xmin>28286.171875</xmin><ymin>29495.51953125</ymin><xmax>28470.435546875</xmax><ymax>29700.15625</ymax></bndbox><segmentation><points><x>28342.763671875</x><y>29672.0859375</y></points><points><x>28391.66015625</x><y>29672.0859375</y></points><points><x>28416.107421875</x><y>29691.1015625</y></points><points><x>28428.783203125</x><y>29700.15625</y></points><points><x>28455.04296875</x><y>29681.59375</y></points><points><x>28465.455078125</x><y>29639.48828125</y></points><points><x>28470.435546875</x><y>29598.291015625</y></points><points><x>28470.435546875</x><y>29598.291015625</y></points><points><x>28469.529296875</x><y>29596.478515625</y></points><points><x>28395.28125</x><y>29495.51953125</y></points><points><x>28364.947265625</x><y>29506.384765625</y></points><points><x>28312.8828125</x><y>29511.365234375</y></points><points><x>28292.962890625</x><y>29549.39453125</y></points><points><x>28286.171875</x><y>29581.9921875</y></points><points><x>28290.24609375</x><y>29624.548828125</y></points><points><x>28318.31640625</x><y>29660.314453125</y></points><points><x>28318.31640625</x><y>29660.314453125</y></points></segmentation></object><object><name>NONE</name><difficult>0</difficult><truncated>0</truncated><info>[{"confidence": "0"}, {"action": "CREATE", "cat": "NONE", "time": "2020-07-23 14:52;40", "who": "admin", "typeOfanno": "PersonManul"}]</info><confidence>0</confidence><bndbox><xmin>31693.744140625</xmin><ymin>6222.03955078125</ymin><xmax>32143.765625</xmax><ymax>6416.263671875</ymax></bndbox><segmentation><points><x>31839.07421875</x><y>6367.82080078125</y></points><points><x>31922.830078125</x><y>6387.7412109375</y></points><points><x>32006.134765625</x><y>6416.263671875</y></points><points><x>32124.751953125</x><y>6407.66162109375</y></points><points><x>32127.466796875</x><y>6373.25390625</y></points><points><x>32143.765625</x><y>6348.35302734375</y></points><points><x>32119.318359375</x><y>6328.4326171875</y></points><points><x>32119.318359375</x><y>6328.4326171875</y></points><points><x>32065.443359375</x><y>6298.099609375</y></points><points><x>32027.412109375</x><y>6269.5771484375</y></points><points><x>31969.009765625</x><y>6251.919921875</y></points><points><x>31949.994140625</x><y>6222.03955078125</y></points><points><x>31835.904296875</x><y>6237.4326171875</y></points><points><x>31736.302734375</x><y>6222.94482421875</y></points><points><x>31767.541015625</x><y>6255.5419921875</y></points><points><x>31790.630859375</x><y>6273.6513671875</y></points><points><x>31768.900390625</x><y>6279.08447265625</y></points><points><x>31693.744140625</x><y>6288.13916015625</y></points><points><x>31772.068359375</x><y>6308.0595703125</y></points><points><x>31795.158203125</x><y>6323.0</y></points><points><x>31795.158203125</x><y>6323.0</y></points></segmentation></object><object><name>NILM</name><difficult>0</difficult><truncated>0</truncated><info>[{"confidence": "0"}, {"action": "CREATE", "cat": "NILM", "time": "2020-07-23 14:52;40", "who": "admin", "typeOfanno": "PersonManul"}]</info><confidence>0</confidence><bndbox><xmin>38704.5625</xmin><ymin>20936.833984375</ymin><xmax>38949.0390625</xmax><ymax>21130.60546875</ymax></bndbox><segmentation><points><x>38739.875</x><y>21097.5546875</y></points><points><x>38822.2734375</x><y>21120.64453125</y></points><points><x>38890.18359375</x><y>21130.60546875</y></points><points><x>38920.51953125</x><y>21085.78515625</y></points><points><x>38948.5859375</x><y>21054.998046875</y></points><points><x>38949.0390625</x><y>21013.798828125</y></points><points><x>38941.796875</x><y>20983.013671875</y></points><points><x>38912.3671875</x><y>20967.16796875</y></points><points><x>38865.28515625</x><y>20936.833984375</y></points><points><x>38811.40625</x><y>20937.73828125</y></points><points><x>38797.375</x><y>20970.3359375</y></points><points><x>38795.5625</x><y>20987.087890625</y></points><points><x>38770.20703125</x><y>21019.232421875</y></points><points><x>38725.83984375</x><y>21025.5703125</y></points><points><x>38704.5625</x><y>21055.451171875</y></points><points><x>38710.44921875</x><y>21098.0078125</y></points><points><x>38710.44921875</x><y>21098.0078125</y></points></segmentation></object><object><name>LSIL</name><difficult>0</difficult><truncated>0</truncated><info>[{"confidence": "0"}, {"action": "CREATE", "cat": "LSIL", "time": "2020-07-23 14:52;40", "who": "admin", "typeOfanno": "PersonManul"}]</info><confidence>0</confidence><bndbox><xmin>32313.09765625</xmin><ymin>23632.330078125</ymin><xmax>32445.75</xmax><ymax>23790.7890625</ymax></bndbox><segmentation><points><x>32319.888671875</x><y>23750.494140625</y></points><points><x>32344.7890625</x><y>23774.037109375</y></points><points><x>32371.953125</x><y>23790.7890625</y></points><points><x>32371.953125</x><y>23790.7890625</y></points><points><x>32400.4765625</x><y>23790.3359375</y></points><points><x>32432.62109375</x><y>23742.798828125</y></points><points><x>32445.75</x><y>23679.416015625</y></points><points><x>32445.75</x><y>23654.0625</y></points><points><x>32416.322265625</x><y>23634.140625</y></points><points><x>32379.650390625</x><y>23632.330078125</y></points><points><x>32354.296875</x><y>23659.947265625</y></points><points><x>32332.11328125</x><y>23684.84765625</y></points><points><x>32319.435546875</x><y>23717.4453125</y></points><points><x>32313.09765625</x><y>23740.08203125</y></points><points><x>32313.09765625</x><y>23740.08203125</y></points></segmentation></object><object><name>LSIL</name><difficult>0</difficult><truncated>0</truncated><info>[{"confidence": "0"}, {"action": "CREATE", "cat": "LSIL", "time": "2020-07-23 14:52;40", "who": "admin", "typeOfanno": "PersonManul"}]</info><confidence>0</confidence><bndbox><xmin>46983.22265625</xmin><ymin>34087.58984375</ymin><xmax>47132.17578125</xmax><ymax>34263.25</ymax></bndbox><segmentation><points><x>46985.94140625</x><y>34145.9921875</y></points><points><x>47015.8203125</x><y>34172.25</y></points><points><x>47038.00390625</x><y>34210.734375</y></points><points><x>47050.6796875</x><y>34245.59375</y></points><points><x>47083.73046875</x><y>34263.25</y></points><points><x>47132.17578125</x><y>34226.125</y></points><points><x>47125.8359375</x><y>34203.48828125</y></points><points><x>47123.12109375</x><y>34162.7421875</y></points><points><x>47120.85546875</x><y>34106.15234375</y></points><points><x>47100.93359375</x><y>34087.58984375</y></points><points><x>47053.8515625</x><y>34098.0</y></points><points><x>47053.8515625</x><y>34098.0</y></points><points><x>46999.9765625</x><y>34106.15234375</y></points><points><x>46983.22265625</x><y>34123.35546875</y></points><points><x>46983.22265625</x><y>34123.35546875</y></points></segmentation></object><object><name>NONE</name><difficult>0</difficult><truncated>0</truncated><info>[{"confidence": "0"}, {"action": "CREATE", "cat": "NONE", "time": "2020-07-23 14:52;40", "who": "admin", "typeOfanno": "PersonManul"}]</info><confidence>0</confidence><bndbox><xmin>21363.78515625</xmin><ymin>14849.3779296875</ymin><xmax>21505.9453125</xmax><ymax>15051.751953125</ymax></bndbox><segmentation><points><x>21367.408203125</x><y>14921.81640625</y></points><points><x>21390.94921875</x><y>14963.9208984375</y></points><points><x>21394.119140625</x><y>14983.8408203125</y></points><points><x>21442.109375</x><y>14998.78125</y></points><points><x>21466.556640625</x><y>15011.0048828125</y></points><points><x>21479.234375</x><y>15051.751953125</y></points><points><x>21491.00390625</x><y>15012.81640625</y></points><points><x>21484.666015625</x><y>14980.21875</y></points><points><x>21505.9453125</x><y>14937.208984375</y></points><points><x>21505.9453125</x><y>14937.208984375</y></points><points><x>21486.025390625</x><y>14888.3134765625</y></points><points><x>21462.482421875</x><y>14854.3583984375</y></points><points><x>21434.865234375</x><y>14851.1884765625</y></points><points><x>21424.453125</x><y>14849.3779296875</y></points><points><x>21407.701171875</x><y>14874.2783203125</y></points><points><x>21397.740234375</x><y>14889.671875</y></points><points><x>21370.576171875</x><y>14908.6865234375</y></points><points><x>21363.78515625</x><y>14914.572265625</y></points><points><x>21363.78515625</x><y>14914.572265625</y></points></segmentation></object><object><name>LSIL</name><difficult>0</difficult><truncated>0</truncated><info>[{"confidence": "0"}, {"action": "CREATE", "cat": "LSIL", "time": "2020-07-23 14:52;40", "who": "admin", "typeOfanno": "PersonManul"}]</info><confidence>0</confidence><bndbox><xmin>31161.79296875</xmin><ymin>21937.8671875</ymin><xmax>31338.814453125</xmax><ymax>22223.998046875</ymax></bndbox><segmentation><points><x>31260.037109375</x><y>22223.544921875</y></points><points><x>31321.158203125</x><y>22161.51953125</y></points><points><x>31302.595703125</x><y>22079.57421875</y></points><points><x>31338.814453125</x><y>22021.623046875</y></points><points><x>31322.96875</x><y>21981.783203125</y></points><points><x>31279.958984375</x><y>21960.50390625</y></points><points><x>31261.396484375</x><y>21962.314453125</y></points><points><x>31234.232421875</x><y>21948.732421875</y></points><points><x>31194.84375</x><y>21937.8671875</y></points><points><x>31199.82421875</x><y>21974.5390625</y></points><points><x>31197.560546875</x><y>21998.08203125</y></points><points><x>31172.66015625</x><y>22024.79296875</y></points><points><x>31161.79296875</x><y>22062.369140625</y></points><points><x>31185.7890625</x><y>22090.892578125</y></points><points><x>31195.75</x><y>22115.79296875</y></points><points><x>31196.201171875</x><y>22150.654296875</y></points><points><x>31193.486328125</x><y>22195.021484375</y></points><points><x>31241.0234375</x><y>22223.998046875</y></points><points><x>31241.0234375</x><y>22223.998046875</y></points></segmentation></object><object><name>NONE</name><difficult>0</difficult><truncated>0</truncated><info>[{"confidence": "0"}, {"action": "CREATE", "cat": "NONE", "time": "2020-07-23 14:52;40", "who": "admin", "typeOfanno": "PersonManul"}]</info><confidence>0</confidence><bndbox><xmin>33062.0234375</xmin><ymin>11824.748046875</ymin><xmax>33167.05859375</xmax><ymax>11961.021484375</ymax></bndbox><segmentation><points><x>33062.0234375</x><y>11961.021484375</y></points><points><x>33109.5625</x><y>11933.4052734375</y></points><points><x>33130.38671875</x><y>11932.4990234375</y></points><points><x>33156.6484375</x><y>11904.4296875</y></points><points><x>33167.05859375</x><y>11842.404296875</y></points><points><x>33148.94921875</x><y>11824.748046875</y></points><points><x>33098.2421875</x><y>11837.4248046875</y></points><points><x>33072.890625</x><y>11884.056640625</y></points><points><x>33067.91015625</x><y>11918.01171875</y></points><points><x>33064.2890625</x><y>11941.1015625</y></points><points><x>33062.4765625</x><y>11947.892578125</y></points><points><x>33062.4765625</x><y>11947.892578125</y></points></segmentation></object><object><name>LSIL</name><difficult>0</difficult><truncated>0</truncated><info>[{"confidence": "0"}, {"action": "CREATE", "cat": "LSIL", "time": "2020-07-23 14:52;40", "who": "admin", "typeOfanno": "PersonManul"}]</info><confidence>0</confidence><bndbox><xmin>21404.34375</xmin><ymin>14634.4892578125</ymin><xmax>21577.7421875</xmax><ymax>14790.6845703125</ymax></bndbox><segmentation><points><x>21435.12890625</x><y>14779.365234375</y></points><points><x>21500.775390625</x><y>14787.9677734375</y></points><points><x>21501.228515625</x><y>14787.9677734375</y></points><points><x>21530.65625</x><y>14775.291015625</y></points><points><x>21554.19921875</x><y>14773.02734375</y></points><points><x>21576.8359375</x><y>14750.8427734375</y></points><points><x>21570.951171875</x><y>14710.0966796875</y></points><points><x>21570.951171875</x><y>14710.0966796875</y></points><points><x>21570.951171875</x><y>14706.474609375</y></points><points><x>21570.951171875</x><y>14705.1171875</y></points><points><x>21577.7421875</x><y>14663.46484375</y></points><points><x>21575.9296875</x><y>14650.7880859375</y></points><points><x>21575.9296875</x><y>14650.7880859375</y></points><points><x>21574.119140625</x><y>14649.4296875</y></points><points><x>21573.666015625</x><y>14648.9775390625</y></points><points><x>21572.30859375</x><y>14647.619140625</y></points><points><x>21571.40234375</x><y>14647.166015625</y></points><points><x>21544.69140625</x><y>14634.9423828125</y></points><points><x>21544.69140625</x><y>14634.9423828125</y></points><points><x>21542.427734375</x><y>14634.4892578125</y></points><points><x>21516.62109375</x><y>14645.35546875</y></points><points><x>21516.169921875</x><y>14645.35546875</y></points><points><x>21514.357421875</x><y>14645.35546875</y></points><points><x>21513.0</x><y>14644.4501953125</y></points><points><x>21511.189453125</x><y>14643.091796875</y></points><points><x>21509.830078125</x><y>14642.638671875</y></points><points><x>21506.208984375</x><y>14640.828125</y></points><points><x>21478.138671875</x><y>14642.638671875</y></points><points><x>21445.994140625</x><y>14658.9375</y></points><points><x>21407.05859375</x><y>14689.7236328125</y></points><points><x>21404.34375</x><y>14721.8681640625</y></points><points><x>21414.302734375</x><y>14740.4306640625</y></points><points><x>21425.169921875</x><y>14767.5947265625</y></points><points><x>21428.791015625</x><y>14790.2314453125</y></points><points><x>21428.791015625</x><y>14790.6845703125</y></points></segmentation></object><object><name>NILM</name><difficult>0</difficult><truncated>0</truncated><info>[{"confidence": "0"}, {"action": "CREATE", "cat": "NILM", "time": "2020-07-23 14:52;40", "who": "admin", "typeOfanno": "PersonManul"}]</info><confidence>0</confidence><bndbox><xmin>16314.775390625</xmin><ymin>36220.9375</ymin><xmax>16435.203125</xmax><ymax>36371.69921875</ymax></bndbox><segmentation><points><x>16355.068359375</x><y>36371.69921875</y></points><points><x>16394.91015625</x><y>36359.0234375</y></points><points><x>16394.91015625</x><y>36359.0234375</y></points><points><x>16396.720703125</x><y>36357.6640625</y></points><points><x>16428.865234375</x><y>36326.42578125</y></points><points><x>16435.203125</x><y>36276.171875</y></points><points><x>16427.0546875</x><y>36240.859375</y></points><points><x>16427.0546875</x><y>36240.859375</y></points><points><x>16426.6015625</x><y>36238.59375</y></points><points><x>16384.044921875</x><y>36220.9375</y></points><points><x>16339.67578125</x><y>36233.1640625</y></points><points><x>16339.22265625</x><y>36233.1640625</y></points><points><x>16333.337890625</x><y>36264.85546875</y></points><points><x>16321.56640625</x><y>36282.05859375</y></points><points><x>16314.775390625</x><y>36295.1875</y></points><points><x>16316.1337890625</x><y>36316.91796875</y></points><points><x>16326.5458984375</x><y>36329.59765625</y></points><points><x>16332.884765625</x><y>36355.40234375</y></points><points><x>16332.884765625</x><y>36355.40234375</y></points></segmentation></object><object><name>LSIL</name><difficult>0</difficult><truncated>0</truncated><info>[{"confidence": "0"}, {"action": "CREATE", "cat": "LSIL", "time": "2020-07-23 14:52;40", "who": "admin", "typeOfanno": "PersonManul"}]</info><confidence>0</confidence><bndbox><xmin>34334.265625</xmin><ymin>28723.58203125</ymin><xmax>34485.48046875</xmax><ymax>28963.080078125</ymax></bndbox><segmentation><points><x>34424.81640625</x><y>28959.45703125</y></points><points><x>34464.65625</x><y>28963.080078125</y></points><points><x>34479.14453125</x><y>28931.83984375</y></points><points><x>34479.14453125</x><y>28931.83984375</y></points><points><x>34479.14453125</x><y>28929.576171875</y></points><points><x>34485.48046875</x><y>28884.302734375</y></points><points><x>34479.59765625</x><y>28876.154296875</y></points><points><x>34482.765625</x><y>28856.685546875</y></points><points><x>34456.5078125</x><y>28800.09375</y></points><points><x>34454.2421875</x><y>28766.138671875</y></points><points><x>34447.0</x><y>28738.974609375</y></points><points><x>34413.04296875</x><y>28723.58203125</y></points><points><x>34387.23828125</x><y>28745.3125</y></points><points><x>34387.23828125</x><y>28745.3125</y></points><points><x>34385.42578125</x><y>28747.123046875</y></points><points><x>34383.1640625</x><y>28747.576171875</y></points><points><x>34360.07421875</x><y>28770.666015625</y></points><points><x>34334.265625</x><y>28809.6015625</y></points><points><x>34335.171875</x><y>28874.794921875</y></points><points><x>34343.7734375</x><y>28902.865234375</y></points><points><x>34378.18359375</x><y>28930.029296875</y></points><points><x>34396.29296875</x><y>28948.591796875</y></points><points><x>34396.29296875</x><y>28948.591796875</y></points></segmentation></object><object><name>NONE</name><difficult>0</difficult><truncated>0</truncated><info>[{"confidence": "0"}, {"action": "CREATE", "cat": "NONE", "time": "2020-07-23 14:52;40", "who": "admin", "typeOfanno": "PersonManul"}]</info><confidence>0</confidence><bndbox><xmin>28563.646484375</xmin><ymin>4017.306884765625</ymin><xmax>28729.802734375</xmax><ymax>4212.88916015625</ymax></bndbox><segmentation><points><x>28563.646484375</x><y>4064.84423828125</y></points><points><x>28565.458984375</x><y>4116.00341796875</y></points><points><x>28584.47265625</x><y>4159.46630859375</y></points><points><x>28598.5078125</x><y>4173.5009765625</y></points><points><x>28602.130859375</x><y>4191.61083984375</y></points><points><x>28624.314453125</x><y>4212.88916015625</y></points><points><x>28655.552734375</x><y>4199.759765625</y></points><points><x>28651.025390625</x><y>4176.2177734375</y></points><points><x>28669.587890625</x><y>4153.1279296875</y></points><points><x>28669.587890625</x><y>4153.1279296875</y></points><points><x>28671.8515625</x><y>4151.77001953125</y></points><points><x>28705.806640625</x><y>4127.32177734375</y></points><points><x>28705.806640625</x><y>4127.32177734375</y></points><points><x>28707.166015625</x><y>4124.15283203125</y></points><points><x>28707.6171875</x><y>4123.24755859375</y></points><points><x>28728.443359375</x><y>4086.122802734375</y></points><points><x>28724.369140625</x><y>4071.63525390625</y></points><points><x>28729.802734375</x><y>4045.829345703125</y></points><points><x>28684.529296875</x><y>4017.306884765625</y></points><points><x>28632.01171875</x><y>4027.26708984375</y></points><points><x>28598.0546875</x><y>4039.490966796875</y></points><points><x>28592.169921875</x><y>4048.545654296875</y></points><points><x>28581.7578125</x><y>4047.1875</y></points><points><x>28564.099609375</x><y>4053.072998046875</y></points><points><x>28564.099609375</x><y>4053.072998046875</y></points></segmentation></object><object><name>NONE</name><difficult>0</difficult><truncated>0</truncated><info>[{"confidence": "0"}, {"action": "CREATE", "cat": "NONE", "time": "2020-07-23 14:52;40", "who": "admin", "typeOfanno": "PersonManul"}]</info><confidence>0</confidence><bndbox><xmin>31589.81640625</xmin><ymin>28092.232421875</ymin><xmax>31786.3046875</xmax><ymax>28349.38671875</ymax></bndbox><segmentation><points><x>31690.77734375</x><y>28336.2578125</y></points><points><x>31718.845703125</x><y>28324.939453125</y></points><points><x>31761.404296875</x><y>28279.212890625</y></points><points><x>31761.404296875</x><y>28279.212890625</y></points><points><x>31767.2890625</x><y>28239.37109375</y></points><points><x>31778.154296875</x><y>28189.1171875</y></points><points><x>31778.154296875</x><y>28189.1171875</y></points><points><x>31778.154296875</x><y>28185.947265625</y></points><points><x>31778.154296875</x><y>28184.58984375</y></points><points><x>31778.154296875</x><y>28183.68359375</y></points><points><x>31779.513671875</x><y>28169.197265625</y></points><points><x>31786.3046875</x><y>28144.748046875</y></points><points><x>31786.3046875</x><y>28144.748046875</y></points><points><x>31786.3046875</x><y>28142.484375</y></points><points><x>31782.228515625</x><y>28113.509765625</y></points><points><x>31782.228515625</x><y>28113.056640625</y></points><points><x>31769.552734375</x><y>28092.232421875</y></points><points><x>31752.80078125</x><y>28099.474609375</y></points><points><x>31752.80078125</x><y>28099.474609375</y></points><points><x>31750.990234375</x><y>28100.833984375</y></points><points><x>31716.12890625</x><y>28106.265625</y></points><points><x>31716.12890625</x><y>28106.265625</y></points><points><x>31688.513671875</x><y>28113.509765625</y></points><points><x>31672.21484375</x><y>28140.673828125</y></points><points><x>31680.81640625</x><y>28165.123046875</y></points><points><x>31693.4921875</x><y>28177.345703125</y></points><points><x>31687.154296875</x><y>28198.171875</y></points><points><x>31687.154296875</x><y>28198.171875</y></points><points><x>31678.099609375</x><y>28216.28125</y></points><points><x>31653.65234375</x><y>28215.376953125</y></points><points><x>31634.63671875</x><y>28216.28125</y></points><points><x>31634.63671875</x><y>28216.28125</y></points><points><x>31610.189453125</x><y>28238.013671875</y></points><points><x>31591.626953125</x><y>28252.046875</y></points><points><x>31589.81640625</x><y>28265.630859375</y></points><points><x>31598.87109375</x><y>28281.4765625</y></points><points><x>31620.6015625</x><y>28276.04296875</y></points><points><x>31620.6015625</x><y>28276.04296875</y></points><points><x>31628.298828125</x><y>28299.1328125</y></points><points><x>31633.279296875</x><y>28315.884765625</y></points><points><x>31635.99609375</x><y>28333.541015625</y></points><points><x>31672.666015625</x><y>28349.38671875</y></points><points><x>31672.666015625</x><y>28349.38671875</y></points></segmentation></object><object><name>NONE</name><difficult>0</difficult><truncated>0</truncated><info>[{"confidence": "0"}, {"action": "CREATE", "cat": "NONE", "time": "2020-07-23 14:52;40", "who": "admin", "typeOfanno": "PersonManul"}]</info><confidence>0</confidence><bndbox><xmin>46716.33203125</xmin><ymin>22161.9921875</ymin><xmax>46824.98828125</xmax><ymax>22254.349609375</ymax></bndbox><segmentation><points><x>46753.00390625</x><y>22252.5390625</y></points><points><x>46794.65625</x><y>22244.390625</y></points><points><x>46824.98828125</x><y>22222.658203125</y></points><points><x>46812.765625</x><y>22190.966796875</y></points><points><x>46801.4453125</x><y>22173.763671875</y></points><points><x>46726.74609375</x><y>22161.9921875</y></points><points><x>46723.12109375</x><y>22176.02734375</y></points><points><x>46723.12109375</x><y>22176.02734375</y></points><points><x>46723.12109375</x><y>22178.291015625</y></points><points><x>46724.02734375</x><y>22197.3046875</y></points><points><x>46716.33203125</x><y>22209.982421875</y></points><points><x>46723.12109375</x><y>22220.39453125</y></points><points><x>46724.48046875</x><y>22238.50390625</y></points><points><x>46738.515625</x><y>22242.578125</y></points><points><x>46739.421875</x><y>22254.349609375</y></points><points><x>46739.421875</x><y>22254.349609375</y></points></segmentation></object><object><name>LSIL</name><difficult>0</difficult><truncated>0</truncated><info>[{"confidence": "0"}, {"action": "CREATE", "cat": "LSIL", "time": "2020-07-23 14:52;40", "who": "admin", "typeOfanno": "PersonManul"}]</info><confidence>0</confidence><bndbox><xmin>27827.224609375</xmin><ymin>843.9940795898438</ymin><xmax>28000.623046875</xmax><ymax>1020.1089477539062</ymax></bndbox><segmentation><points><x>27856.65234375</x><y>1020.1089477539062</y></points><points><x>27899.6640625</x><y>997.9248046875</y></points><points><x>27933.166015625</x><y>992.9447021484375</y></points><points><x>27976.62890625</x><y>956.27294921875</y></points><points><x>27987.494140625</x><y>901.9444580078125</y></points><points><x>28000.623046875</x><y>871.6110229492188</y></points><points><x>27994.28515625</x><y>856.2179565429688</y></points><points><x>27968.931640625</x><y>866.1781616210938</y></points><points><x>27969.837890625</x><y>843.9940795898438</y></points><points><x>27953.9921875</x><y>844.44677734375</y></points><points><x>27953.9921875</x><y>844.44677734375</y></points><points><x>27934.0703125</x><y>865.272705078125</y></points><points><x>27907.8125</x><y>862.5562744140625</y></points><points><x>27902.83203125</x><y>856.2179565429688</y></points><points><x>27878.837890625</x><y>880.665771484375</y></points><points><x>27850.767578125</x><y>915.0738525390625</y></points><points><x>27827.224609375</x><y>962.6112670898438</y></points><points><x>27829.94140625</x><y>988.8700561523438</y></points><points><x>27832.658203125</x><y>1009.6959838867188</y></points><points><x>27837.638671875</x><y>1019.2034912109375</y></points><points><x>27837.638671875</x><y>1019.2034912109375</y></points></segmentation></object><object><name>NONE</name><difficult>0</difficult><truncated>0</truncated><info>[{"confidence": "0"}, {"action": "CREATE", "cat": "NONE", "time": "2020-07-23 14:52;40", "who": "admin", "typeOfanno": "PersonManul"}]</info><confidence>0</confidence><bndbox><xmin>25099.369140625</xmin><ymin>37139.08203125</ymin><xmax>25385.498046875</xmax><ymax>37442.8671875</ymax></bndbox><segmentation><points><x>25213.458984375</x><y>37405.7421875</y></points><points><x>25265.9765625</x><y>37431.546875</y></points><points><x>25266.4296875</x><y>37431.546875</y></points><points><x>25316.681640625</x><y>37438.33984375</y></points><points><x>25353.353515625</x><y>37442.8671875</y></points><points><x>25374.6328125</x><y>37403.02734375</y></points><points><x>25374.6328125</x><y>37403.02734375</y></points><points><x>25374.6328125</x><y>37400.30859375</y></points><points><x>25374.6328125</x><y>37399.40234375</y></points><points><x>25385.498046875</x><y>37322.4375</y></points><points><x>25310.796875</x><y>37296.1796875</y></points><points><x>25310.34375</x><y>37296.1796875</y></points><points><x>25307.17578125</x><y>37296.1796875</y></points><points><x>25305.81640625</x><y>37296.1796875</y></points><points><x>25260.08984375</x><y>37292.55859375</y></points><points><x>25274.578125</x><y>37273.54296875</y></points><points><x>25266.4296875</x><y>37255.43359375</y></points><points><x>25266.4296875</x><y>37255.43359375</y></points><points><x>25224.32421875</x><y>37255.88671875</y></points><points><x>25229.3046875</x><y>37214.234375</y></points><points><x>25234.28515625</x><y>37179.375</y></points><points><x>25240.623046875</x><y>37153.56640625</y></points><points><x>25240.623046875</x><y>37153.56640625</y></points><points><x>25240.169921875</x><y>37151.3046875</y></points><points><x>25218.890625</x><y>37139.08203125</y></points><points><x>25179.05078125</x><y>37140.890625</y></points><points><x>25163.658203125</x><y>37173.94140625</y></points><points><x>25148.716796875</x><y>37188.8828125</y></points><points><x>25141.47265625</x><y>37201.55859375</y></points><points><x>25145.546875</x><y>37214.234375</y></points><points><x>25113.404296875</x><y>37233.25</y></points><points><x>25102.537109375</x><y>37257.24609375</y></points><points><x>25099.369140625</x><y>37282.14453125</y></points><points><x>25104.80078125</x><y>37297.5390625</y></points><points><x>25126.986328125</x><y>37291.65234375</y></points><points><x>25149.623046875</x><y>37288.484375</y></points><points><x>25163.658203125</x><y>37299.34765625</y></points><points><x>25154.150390625</x><y>37327.87109375</y></points><points><x>25158.224609375</x><y>37351.4140625</y></points><points><x>25158.224609375</x><y>37351.4140625</y></points><points><x>25174.5234375</x><y>37361.828125</y></points><points><x>25186.294921875</x><y>37367.26171875</y></points><points><x>25179.955078125</x><y>37385.8203125</y></points><points><x>25181.767578125</x><y>37398.5</y></points><points><x>25196.25390625</x><y>37394.42578125</y></points><points><x>25200.328125</x><y>37402.57421875</y></points><points><x>25200.328125</x><y>37402.57421875</y></points></segmentation></object><object><name>LSIL</name><difficult>0</difficult><truncated>0</truncated><info>[{"confidence": "0"}, {"action": "CREATE", "cat": "LSIL", "time": "2020-07-23 14:52;40", "who": "admin", "typeOfanno": "PersonManul"}]</info><confidence>0</confidence><bndbox><xmin>22925.26171875</xmin><ymin>12877.5361328125</ymin><xmax>23196.451171875</xmax><ymax>13060.44140625</ymax></bndbox><segmentation><points><x>23019.431640625</x><y>13060.44140625</y></points><points><x>23095.0390625</x><y>13057.2724609375</y></points><points><x>23161.138671875</x><y>13028.75</y></points><points><x>23196.451171875</x><y>12987.55078125</y></points><points><x>23155.251953125</x><y>12947.2578125</y></points><points><x>23155.251953125</x><y>12947.2578125</y></points><points><x>23060.630859375</x><y>12908.7744140625</y></points><points><x>23060.630859375</x><y>12908.7744140625</y></points><points><x>23057.4609375</x><y>12908.322265625</y></points><points><x>23052.93359375</x><y>12908.322265625</y></points><points><x>23047.501953125</x><y>12907.4169921875</y></points><points><x>22946.087890625</x><y>12877.5361328125</y></points><points><x>22925.26171875</x><y>12918.2822265625</y></points><points><x>22925.26171875</x><y>12969.44140625</y></points><points><x>22944.27734375</x><y>13016.978515625</y></points><points><x>22971.89453125</x><y>13049.123046875</y></points><points><x>22971.89453125</x><y>13049.123046875</y></points></segmentation></object><object><name>NONE</name><difficult>0</difficult><truncated>0</truncated><info>[{"confidence": "0"}, {"action": "CREATE", "cat": "NONE", "time": "2020-07-23 14:52;40", "who": "admin", "typeOfanno": "PersonManul"}]</info><confidence>0</confidence><bndbox><xmin>19771.01953125</xmin><ymin>22811.83984375</ymin><xmax>20019.572265625</xmax><ymax>22941.775390625</ymax></bndbox><segmentation><points><x>19771.01953125</x><y>22898.765625</y></points><points><x>19808.595703125</x><y>22934.984375</y></points><points><x>19808.595703125</x><y>22934.984375</y></points><points><x>19851.607421875</x><y>22940.869140625</y></points><points><x>19851.607421875</x><y>22940.869140625</y></points><points><x>19854.322265625</x><y>22941.322265625</y></points><points><x>19887.826171875</x><y>22939.05859375</y></points><points><x>19888.279296875</x><y>22939.05859375</y></points><points><x>19942.607421875</x><y>22941.775390625</y></points><points><x>19942.607421875</x><y>22941.775390625</y></points><points><x>19976.5625</x><y>22925.4765625</y></points><points><x>20001.916015625</x><y>22934.53125</y></points><points><x>20019.572265625</x><y>22910.53515625</y></points><points><x>20019.572265625</x><y>22910.53515625</y></points><points><x>20018.666015625</x><y>22908.724609375</y></points><points><x>20017.76171875</x><y>22906.9140625</y></points><points><x>20017.30859375</x><y>22905.556640625</y></points><points><x>20009.611328125</x><y>22859.830078125</y></points><points><x>20009.611328125</x><y>22859.830078125</y></points><points><x>20008.70703125</x><y>22858.017578125</y></points><points><x>20007.80078125</x><y>22856.66015625</y></points><points><x>20006.896484375</x><y>22855.75390625</y></points><points><x>20004.6328125</x><y>22854.396484375</y></points><points><x>19964.791015625</x><y>22837.64453125</y></points><points><x>19964.791015625</x><y>22837.64453125</y></points><points><x>19891.447265625</x><y>22811.83984375</y></points><points><x>19859.302734375</x><y>22820.44140625</y></points><points><x>19859.302734375</x><y>22820.44140625</y></points><points><x>19828.064453125</x><y>22849.416015625</y></points><points><x>19828.064453125</x><y>22849.416015625</y></points><points><x>19810.408203125</x><y>22871.6015625</y></points><points><x>19810.408203125</x><y>22871.6015625</y></points><points><x>19808.595703125</x><y>22872.505859375</y></points><points><x>19778.263671875</x><y>22877.033203125</y></points><points><x>19778.263671875</x><y>22877.033203125</y></points></segmentation></object><object><name>NILM</name><difficult>0</difficult><truncated>0</truncated><info>[{"confidence": "0"}, {"action": "CREATE", "cat": "NILM", "time": "2020-07-23 14:52;40", "who": "admin", "typeOfanno": "PersonManul"}]</info><confidence>0</confidence><bndbox><xmin>25318.833984375</xmin><ymin>37945.53125</ymin><xmax>25528.451171875</xmax><ymax>38228.0390625</ymax></bndbox><segmentation><points><x>25372.708984375</x><y>38228.0390625</y></points><points><x>25418.888671875</x><y>38194.5390625</y></points><points><x>25416.625</x><y>38227.1328125</y></points><points><x>25466.42578125</x><y>38206.30859375</y></points><points><x>25466.42578125</x><y>38206.30859375</y></points><points><x>25506.267578125</x><y>38186.38671875</y></points><points><x>25501.287109375</x><y>38124.81640625</y></points><points><x>25499.4765625</x><y>38101.2734375</y></points><points><x>25485.89453125</x><y>38101.2734375</y></points><points><x>25515.775390625</x><y>38035.171875</y></points><points><x>25515.775390625</x><y>38035.171875</y></points><points><x>25528.451171875</x><y>38008.9140625</y></points><points><x>25522.56640625</x><y>37990.3515625</y></points><points><x>25522.56640625</x><y>37990.3515625</y></points><points><x>25521.66015625</x><y>37988.54296875</y></points><points><x>25501.287109375</x><y>37971.7890625</y></points><points><x>25501.287109375</x><y>37971.7890625</y></points><points><x>25499.0234375</x><y>37969.98046875</y></points><points><x>25498.1171875</x><y>37969.07421875</y></points><points><x>25495.853515625</x><y>37968.62109375</y></points><points><x>25494.94921875</x><y>37968.16796875</y></points><points><x>25494.04296875</x><y>37967.71484375</y></points><points><x>25413.908203125</x><y>37945.53125</y></points><points><x>25392.177734375</x><y>37955.4921875</y></points><points><x>25392.177734375</x><y>37955.9453125</y></points><points><x>25391.271484375</x><y>37958.20703125</y></points><points><x>25391.271484375</x><y>37960.01953125</y></points><points><x>25384.02734375</x><y>37989.8984375</y></points><points><x>25384.02734375</x><y>37989.8984375</y></points><points><x>25382.216796875</x><y>37991.7109375</y></points><points><x>25380.40625</x><y>37993.5234375</y></points><points><x>25379.5</x><y>37995.78515625</y></points><points><x>25378.142578125</x><y>37997.59765625</y></points><points><x>25347.80859375</x><y>38056.0</y></points><points><x>25347.80859375</x><y>38056.0</y></points><points><x>25318.833984375</x><y>38096.29296875</y></points><points><x>25318.833984375</x><y>38096.29296875</y></points><points><x>25330.15234375</x><y>38128.890625</y></points><points><x>25333.7734375</x><y>38178.69140625</y></points><points><x>25333.7734375</x><y>38178.69140625</y></points></segmentation></object><object><name>NONE</name><difficult>0</difficult><truncated>0</truncated><info>[{"confidence": "0"}, {"action": "CREATE", "cat": "NONE", "time": "2020-07-23 14:52;40", "who": "admin", "typeOfanno": "PersonManul"}]</info><confidence>0</confidence><bndbox><xmin>31911.328125</xmin><ymin>11356.2451171875</ymin><xmax>32110.533203125</xmax><ymax>11507.0068359375</ymax></bndbox><segmentation><points><x>31925.81640625</x><y>11497.0458984375</y></points><points><x>31979.69140625</x><y>11494.7822265625</y></points><points><x>32016.81640625</x><y>11507.0068359375</y></points><points><x>32016.81640625</x><y>11507.0068359375</y></points><points><x>32095.59375</x><y>11478.9365234375</y></points><points><x>32110.533203125</x><y>11437.7373046875</y></points><points><x>32110.533203125</x><y>11437.7373046875</y></points><points><x>32105.552734375</x><y>11395.6328125</y></points><points><x>32092.876953125</x><y>11365.2998046875</y></points><points><x>32062.99609375</x><y>11356.2451171875</y></points><points><x>32054.39453125</x><y>11365.751953125</y></points><points><x>32054.39453125</x><y>11365.751953125</y></points><points><x>32053.03515625</x><y>11368.46875</y></points><points><x>32042.169921875</x><y>11381.5986328125</y></points><points><x>32009.572265625</x><y>11391.55859375</y></points><points><x>31971.08984375</x><y>11412.8369140625</y></points><points><x>31971.08984375</x><y>11412.8369140625</y></points><points><x>31953.88671875</x><y>11433.6630859375</y></points><points><x>31926.26953125</x><y>11460.8271484375</y></points><points><x>31911.328125</x><y>11473.95703125</y></points><points><x>31911.328125</x><y>11473.95703125</y></points></segmentation></object><object><name>NONE</name><difficult>0</difficult><truncated>0</truncated><info>[{"confidence": "0"}, {"action": "CREATE", "cat": "NONE", "time": "2020-07-23 14:52;40", "who": "admin", "typeOfanno": "PersonManul"}]</info><confidence>0</confidence><bndbox><xmin>48088.4296875</xmin><ymin>24127.703125</ymin><xmax>48279.9375</xmax><ymax>24292.046875</ymax></bndbox><segmentation><points><x>48106.9921875</x><y>24292.046875</y></points><points><x>48182.14453125</x><y>24289.783203125</y></points><points><x>48243.71875</x><y>24259.90234375</y></points><points><x>48279.9375</x><y>24207.384765625</y></points><points><x>48245.53125</x><y>24165.28125</y></points><points><x>48245.53125</x><y>24165.28125</y></points><points><x>48241.45703125</x><y>24164.828125</y></points><points><x>48238.73828125</x><y>24164.375</y></points><points><x>48235.1171875</x><y>24163.46875</y></points><points><x>48173.54296875</x><y>24127.703125</y></points><points><x>48126.9140625</x><y>24147.623046875</y></points><points><x>48102.01171875</x><y>24169.35546875</y></points><points><x>48102.01171875</x><y>24169.35546875</y></points><points><x>48101.55859375</x><y>24203.763671875</y></points><points><x>48101.55859375</x><y>24235.455078125</y></points><points><x>48088.8828125</x><y>24252.658203125</y></points><points><x>48088.4296875</x><y>24277.55859375</y></points><points><x>48088.4296875</x><y>24277.55859375</y></points></segmentation></object><object><name>LSIL</name><difficult>0</difficult><truncated>0</truncated><info>[{"confidence": "0"}, {"action": "CREATE", "cat": "LSIL", "time": "2020-07-23 14:52;40", "who": "admin", "typeOfanno": "PersonManul"}]</info><confidence>0</confidence><bndbox><xmin>17431.740234375</xmin><ymin>4106.8154296875</ymin><xmax>17604.232421875</xmax><ymax>4376.1943359375</ymax></bndbox><segmentation><points><x>17476.560546875</x><y>4298.7763671875</y></points><points><x>17505.083984375</x><y>4330.01513671875</y></points><points><x>17516.40234375</x><y>4341.7861328125</y></points><points><x>17498.291015625</x><y>4363.517578125</y></points><points><x>17514.138671875</x><y>4376.1943359375</y></points><points><x>17514.138671875</x><y>4376.1943359375</y></points><points><x>17515.04296875</x><y>4374.38330078125</y></points><points><x>17543.56640625</x><y>4358.0849609375</y></points><points><x>17543.56640625</x><y>4358.0849609375</y></points><points><x>17544.017578125</x><y>4355.8212890625</y></points><points><x>17594.271484375</x><y>4304.208984375</y></points><points><x>17604.232421875</x><y>4266.17919921875</y></points><points><x>17603.779296875</x><y>4248.5224609375</y></points><points><x>17559.865234375</x><y>4206.41748046875</y></points><points><x>17555.3359375</x><y>4186.9501953125</y></points><points><x>17544.017578125</x><y>4173.82080078125</y></points><points><x>17534.05859375</x><y>4143.4873046875</y></points><points><x>17529.078125</x><y>4111.3427734375</y></points><points><x>17495.576171875</x><y>4106.8154296875</y></points><points><x>17495.576171875</x><y>4106.8154296875</y></points><points><x>17448.490234375</x><y>4117.68115234375</y></points><points><x>17448.490234375</x><y>4117.68115234375</y></points><points><x>17434.00390625</x><y>4143.93994140625</y></points><points><x>17431.740234375</x><y>4178.80078125</y></points><points><x>17431.740234375</x><y>4178.80078125</y></points><points><x>17431.740234375</x><y>4181.064453125</y></points><points><x>17438.078125</x><y>4215.47265625</y></points><points><x>17438.078125</x><y>4215.47265625</y></points><points><x>17438.078125</x><y>4244.900390625</y></points><points><x>17450.75390625</x><y>4247.61669921875</y></points><points><x>17462.978515625</x><y>4254.86083984375</y></points><points><x>17465.2421875</x><y>4282.4775390625</y></points><points><x>17472.033203125</x><y>4292.43798828125</y></points><points><x>17472.033203125</x><y>4292.43798828125</y></points></segmentation></object><object><name>LSIL</name><difficult>0</difficult><truncated>0</truncated><info>[{"confidence": "0"}, {"action": "CREATE", "cat": "LSIL", "time": "2020-07-23 14:52;40", "who": "admin", "typeOfanno": "PersonManul"}]</info><confidence>0</confidence><bndbox><xmin>11374.0986328125</xmin><ymin>27002.56640625</ymin><xmax>11544.328125</xmax><ymax>27181.8515625</ymax></bndbox><segmentation><points><x>11443.8203125</x><y>27180.041015625</y></points><points><x>11476.8701171875</x><y>27146.537109375</y></points><points><x>11489.9990234375</x><y>27116.65625</y></points><points><x>11499.0537109375</x><y>27079.080078125</y></points><points><x>11519.427734375</x><y>27050.556640625</y></points><points><x>11544.328125</x><y>27039.69140625</y></points><points><x>11542.064453125</x><y>27024.751953125</y></points><points><x>11507.65625</x><y>27002.56640625</y></points><points><x>11447.4423828125</x><y>27006.189453125</y></points><points><x>11443.3671875</x><y>27019.771484375</y></points><points><x>11441.103515625</x><y>27039.69140625</y></points><points><x>11416.65625</x><y>27056.443359375</y></points><points><x>11416.65625</x><y>27056.443359375</y></points><points><x>11383.6064453125</x><y>27071.8359375</y></points><points><x>11374.0986328125</x><y>27088.587890625</y></points><points><x>11383.1533203125</x><y>27115.298828125</y></points><points><x>11390.3974609375</x><y>27135.21875</y></points><points><x>11390.3974609375</x><y>27135.21875</y></points><points><x>11390.3974609375</x><y>27137.482421875</y></points><points><x>11392.2080078125</x><y>27151.517578125</y></points><points><x>11396.7353515625</x><y>27168.72265625</y></points><points><x>11420.73046875</x><y>27181.8515625</y></points><points><x>11421.18359375</x><y>27181.8515625</y></points></segmentation></object><object><name>LSIL</name><difficult>0</difficult><truncated>0</truncated><info>[{"confidence": "0"}, {"action": "CREATE", "cat": "LSIL", "time": "2020-07-23 14:52;40", "who": "admin", "typeOfanno": "PersonManul"}]</info><confidence>0</confidence><bndbox><xmin>32937.87109375</xmin><ymin>7189.06689453125</ymin><xmax>33136.62109375</xmax><ymax>7338.92333984375</ymax></bndbox><segmentation><points><x>32940.1328125</x><y>7296.36572265625</y></points><points><x>33025.703125</x><y>7338.92333984375</y></points><points><x>33094.51953125</x><y>7325.3408203125</y></points><points><x>33124.3984375</x><y>7332.5849609375</y></points><points><x>33124.3984375</x><y>7332.5849609375</y></points><points><x>33124.3984375</x><y>7329.41552734375</y></points><points><x>33124.3984375</x><y>7328.962890625</y></points><points><x>33136.62109375</x><y>7271.0126953125</y></points><points><x>33119.41796875</x><y>7230.71875</y></points><points><x>33084.10546875</x><y>7196.763671875</y></points><points><x>32971.375</x><y>7189.06689453125</y></points><points><x>32970.921875</x><y>7189.06689453125</y></points><points><x>32947.83203125</x><y>7228.455078125</y></points><points><x>32937.87109375</x><y>7275.99267578125</y></points><points><x>32937.87109375</x><y>7275.99267578125</y></points></segmentation></object><object><name>LSIL</name><difficult>0</difficult><truncated>0</truncated><info>[{"confidence": "0"}, {"action": "CREATE", "cat": "LSIL", "time": "2020-07-23 14:52;40", "who": "admin", "typeOfanno": "PersonManul"}]</info><confidence>0</confidence><bndbox><xmin>27372.642578125</xmin><ymin>35838.515625</ymin><xmax>27604.896484375</xmax><ymax>36021.421875</ymax></bndbox><segmentation><points><x>27422.443359375</x><y>35968.0</y></points><points><x>27499.408203125</x><y>35972.52734375</y></points><points><x>27533.36328125</x><y>35966.1875</y></points><points><x>27452.77734375</x><y>35998.78515625</y></points><points><x>27450.96484375</x><y>36021.421875</y></points><points><x>27532.91015625</x><y>36017.34765625</y></points><points><x>27598.55859375</x><y>35984.75</y></points><points><x>27604.896484375</x><y>35906.87890625</y></points><points><x>27539.701171875</x><y>35853.45703125</y></points><points><x>27460.01953125</x><y>35838.515625</y></points><points><x>27440.099609375</x><y>35862.96484375</y></points><points><x>27440.099609375</x><y>35862.96484375</y></points><points><x>27437.8359375</x><y>35864.7734375</y></points><points><x>27407.501953125</x><y>35860.69921875</y></points><points><x>27372.642578125</x><y>35853.91015625</y></points><points><x>27378.52734375</x><y>35917.74609375</y></points><points><x>27403.427734375</x><y>35954.41796875</y></points><points><x>27403.427734375</x><y>35954.41796875</y></points></segmentation></object><object><name>LSIL</name><difficult>0</difficult><truncated>0</truncated><info>[{"confidence": "0"}, {"action": "CREATE", "cat": "LSIL", "time": "2020-07-23 14:52;40", "who": "admin", "typeOfanno": "PersonManul"}]</info><confidence>0</confidence><bndbox><xmin>40314.37109375</xmin><ymin>28908.271484375</ymin><xmax>40513.12109375</xmax><ymax>29193.04296875</ymax></bndbox><segmentation><points><x>40390.4296875</x><y>29185.80078125</y></points><points><x>40441.13671875</x><y>29146.412109375</y></points><points><x>40465.1328125</x><y>29083.93359375</y></points><points><x>40489.12890625</x><y>29059.939453125</y></points><points><x>40489.12890625</x><y>29059.939453125</y></points><points><x>40489.58203125</x><y>29057.22265625</y></points><points><x>40490.03515625</x><y>29056.76953125</y></points><points><x>40513.12109375</x><y>29013.306640625</y></points><points><x>40464.2265625</x><y>28912.34765625</y></points><points><x>40437.515625</x><y>28908.271484375</y></points><points><x>40413.51953125</x><y>28921.40234375</y></points><points><x>40384.546875</x><y>28912.34765625</y></points><points><x>40368.69921875</x><y>28930.45703125</y></points><points><x>40335.6484375</x><y>28967.580078125</y></points><points><x>40335.6484375</x><y>28967.580078125</y></points><points><x>40320.7109375</x><y>29013.306640625</y></points><points><x>40314.37109375</x><y>29066.73046875</y></points><points><x>40324.78515625</x><y>29104.759765625</y></points><points><x>40346.96875</x><y>29141.884765625</y></points><points><x>40359.19140625</x><y>29173.123046875</y></points><points><x>40378.20703125</x><y>29193.04296875</y></points><points><x>40378.20703125</x><y>29193.04296875</y></points></segmentation></object><object><name>NONE</name><difficult>0</difficult><truncated>0</truncated><info>[{"confidence": "0"}, {"action": "CREATE", "cat": "NONE", "time": "2020-07-23 14:52;40", "who": "admin", "typeOfanno": "PersonManul"}]</info><confidence>0</confidence><bndbox><xmin>14377.091796875</xmin><ymin>36871.84765625</ymin><xmax>14485.7490234375</xmax><ymax>37024.421875</ymax></bndbox><segmentation><points><x>14377.091796875</x><y>36909.42578125</y></points><points><x>14383.8828125</x><y>36960.5859375</y></points><points><x>14389.3154296875</x><y>36996.3515625</y></points><points><x>14389.3154296875</x><y>36996.3515625</y></points><points><x>14422.365234375</x><y>37016.2734375</y></points><points><x>14422.365234375</x><y>37016.2734375</y></points><points><x>14460.3955078125</x><y>37024.421875</y></points><points><x>14474.8828125</x><y>37013.1015625</y></points><points><x>14469.4501953125</x><y>36989.55859375</y></points><points><x>14479.86328125</x><y>36983.22265625</y></points><points><x>14485.7490234375</x><y>36953.33984375</y></points><points><x>14480.3154296875</x><y>36942.9296875</y></points><points><x>14468.091796875</x><y>36927.08203125</y></points><points><x>14459.9423828125</x><y>36900.37109375</y></points><points><x>14459.9423828125</x><y>36900.37109375</y></points><points><x>14438.6640625</x><y>36871.84765625</y></points><points><x>14415.57421875</x><y>36871.84765625</y></points><points><x>14396.5595703125</x><y>36876.828125</y></points><points><x>14381.619140625</x><y>36889.05078125</y></points><points><x>14381.619140625</x><y>36889.05078125</y></points></segmentation></object><object><name>NONE</name><difficult>0</difficult><truncated>0</truncated><info>[{"confidence": "0"}, {"action": "CREATE", "cat": "NONE", "time": "2020-07-23 14:52;40", "who": "admin", "typeOfanno": "PersonManul"}]</info><confidence>0</confidence><bndbox><xmin>25109.705078125</xmin><ymin>9395.6201171875</ymin><xmax>25365.048828125</xmax><ymax>9563.5859375</ymax></bndbox><segmentation><points><x>25109.705078125</x><y>9439.0830078125</y></points><points><x>25129.625</x><y>9491.6005859375</y></points><points><x>25165.84375</x><y>9531.44140625</y></points><points><x>25165.84375</x><y>9531.44140625</y></points><points><x>25203.421875</x><y>9540.49609375</y></points><points><x>25203.421875</x><y>9540.49609375</y></points><points><x>25206.13671875</x><y>9540.9482421875</y></points><points><x>25247.3359375</x><y>9563.5859375</y></points><points><x>25247.7890625</x><y>9563.5859375</y></points><points><x>25302.1171875</x><y>9563.1328125</y></points><points><x>25302.1171875</x><y>9563.1328125</y></points><points><x>25303.9296875</x><y>9561.322265625</y></points><points><x>25342.865234375</x><y>9546.3818359375</y></points><points><x>25342.865234375</x><y>9545.9287109375</y></points><points><x>25343.76953125</x><y>9544.1181640625</y></points><points><x>25365.048828125</x><y>9521.93359375</y></points><points><x>25365.048828125</x><y>9521.93359375</y></points><points><x>25365.048828125</x><y>9519.216796875</y></points><points><x>25365.048828125</x><y>9518.7646484375</y></points><points><x>25365.048828125</x><y>9515.595703125</y></points><points><x>25365.048828125</x><y>9514.2373046875</y></points><points><x>25365.048828125</x><y>9478.0185546875</y></points><points><x>25365.048828125</x><y>9477.5654296875</y></points><points><x>25365.048828125</x><y>9475.7548828125</y></points><points><x>25365.048828125</x><y>9475.3017578125</y></points><points><x>25364.595703125</x><y>9473.490234375</y></points><points><x>25321.5859375</x><y>9434.1025390625</y></points><points><x>25321.5859375</x><y>9434.1025390625</y></points><points><x>25319.322265625</x><y>9433.6494140625</y></points><points><x>25317.51171875</x><y>9433.6494140625</y></points><points><x>25313.888671875</x><y>9433.6494140625</y></points><points><x>25310.720703125</x><y>9433.6494140625</y></points><points><x>25258.654296875</x><y>9421.42578125</y></points><points><x>25258.654296875</x><y>9421.42578125</y></points><points><x>25256.84375</x><y>9420.0673828125</y></points><points><x>25255.486328125</x><y>9419.615234375</y></points><points><x>25253.22265625</x><y>9419.615234375</y></points><points><x>25250.958984375</x><y>9419.615234375</y></points><points><x>25248.2421875</x><y>9419.162109375</y></points><points><x>25245.072265625</x><y>9418.7099609375</y></points><points><x>25198.44140625</x><y>9404.6748046875</y></points><points><x>25198.44140625</x><y>9404.6748046875</y></points><points><x>25147.734375</x><y>9395.6201171875</y></points><points><x>25140.490234375</x><y>9406.4853515625</y></points><points><x>25116.04296875</x><y>9400.599609375</y></points><points><x>25112.421875</x><y>9420.9736328125</y></points><points><x>25112.421875</x><y>9421.42578125</y></points></segmentation></object><object><name>LSIL</name><difficult>0</difficult><truncated>0</truncated><info>[{"confidence": "0"}, {"action": "CREATE", "cat": "LSIL", "time": "2020-07-23 14:52;40", "who": "admin", "typeOfanno": "PersonManul"}]</info><confidence>0</confidence><bndbox><xmin>31099.240234375</xmin><ymin>9701.0244140625</ymin><xmax>31356.84765625</xmax><ymax>9975.8359375</ymax></bndbox><segmentation><points><x>31192.95703125</x><y>9975.8359375</y></points><points><x>31243.662109375</x><y>9933.7314453125</y></points><points><x>31285.767578125</x><y>9876.2333984375</y></points><points><x>31326.060546875</x><y>9825.52734375</y></points><points><x>31356.84765625</x><y>9794.7412109375</y></points><points><x>31292.55859375</x><y>9715.96484375</y></points><points><x>31265.39453125</x><y>9701.0244140625</y></points><points><x>31207.443359375</x><y>9702.3828125</y></points><points><x>31191.59765625</x><y>9729.546875</y></points><points><x>31191.59765625</x><y>9729.546875</y></points><points><x>31190.693359375</x><y>9731.810546875</y></points><points><x>31190.693359375</x><y>9734.9794921875</y></points><points><x>31181.185546875</x><y>9776.1787109375</y></points><points><x>31133.1953125</x><y>9799.2685546875</y></points><points><x>31106.935546875</x><y>9842.2783203125</y></points><points><x>31099.240234375</x><y>9867.1787109375</y></points><points><x>31115.5390625</x><y>9895.2490234375</y></points><points><x>31119.61328125</x><y>9926.4873046875</y></points><points><x>31151.3046875</x><y>9950.935546875</y></points><points><x>31172.583984375</x><y>9960.4423828125</y></points><points><x>31172.583984375</x><y>9960.4423828125</y></points></segmentation></object><object><name>LSIL</name><difficult>0</difficult><truncated>0</truncated><info>[{"confidence": "0"}, {"action": "CREATE", "cat": "LSIL", "time": "2020-07-23 14:52;40", "who": "admin", "typeOfanno": "PersonManul"}]</info><confidence>0</confidence><bndbox><xmin>21493.564453125</xmin><ymin>38823.41796875</ymin><xmax>21700.46484375</xmax><ymax>39198.28515625</ymax></bndbox><segmentation><points><x>21568.265625</x><y>39198.28515625</y></points><points><x>21602.673828125</x><y>39189.68359375</y></points><points><x>21629.837890625</x><y>39170.21484375</y></points><points><x>21642.966796875</x><y>39128.11328125</y></points><points><x>21670.583984375</x><y>39105.4765625</y></points><points><x>21679.185546875</x><y>39049.3359375</y></points><points><x>21668.7734375</x><y>39022.171875</y></points><points><x>21680.99609375</x><y>39001.34375</y></points><points><x>21687.7890625</x><y>38982.78515625</y></points><points><x>21700.46484375</x><y>38956.0703125</y></points><points><x>21686.8828125</x><y>38939.7734375</y></points><points><x>21674.205078125</x><y>38944.30078125</y></points><points><x>21666.962890625</x><y>38925.28515625</y></points><points><x>21677.375</x><y>38903.5546875</y></points><points><x>21681.90234375</x><y>38890.87890625</y></points><points><x>21657.908203125</x><y>38869.59765625</y></points><points><x>21657.908203125</x><y>38869.59765625</y></points><points><x>21655.64453125</x><y>38868.6953125</y></points><points><x>21654.73828125</x><y>38868.6953125</y></points><points><x>21653.83203125</x><y>38867.7890625</y></points><points><x>21630.744140625</x><y>38841.52734375</y></points><points><x>21630.744140625</x><y>38841.52734375</y></points><points><x>21591.80859375</x><y>38823.41796875</y></points><points><x>21573.697265625</x><y>38849.6796875</y></points><points><x>21573.697265625</x><y>38850.1328125</y></points><points><x>21572.79296875</x><y>38852.84765625</y></points><points><x>21572.33984375</x><y>38854.66015625</y></points><points><x>21560.115234375</x><y>38892.6875</y></points><points><x>21554.23046875</x><y>38942.03515625</y></points><points><x>21539.7421875</x><y>38997.26953125</y></points><points><x>21505.333984375</x><y>39030.7734375</y></points><points><x>21493.564453125</x><y>39045.26171875</y></points><points><x>21498.99609375</x><y>39064.73046875</y></points><points><x>21513.03125</x><y>39079.66796875</y></points><points><x>21523.896484375</x><y>39085.5546875</y></points><points><x>21494.921875</x><y>39093.25</y></points><points><x>21496.732421875</x><y>39114.078125</y></points><points><x>21513.484375</x><y>39124.48828125</y></points><points><x>21512.125</x><y>39142.1484375</y></points><points><x>21518.46484375</x><y>39174.29296875</y></points><points><x>21542.005859375</x><y>39197.37890625</y></points><points><x>21542.005859375</x><y>39197.37890625</y></points></segmentation></object><object><name>ASC_US</name><difficult>0</difficult><truncated>0</truncated><info>[{"confidence": "0"}, {"action": "CREATE", "cat": "ASC_US", "time": "2020-07-23 14:52;40", "who": "admin", "typeOfanno": "PersonManul"}]</info><confidence>0</confidence><bndbox><xmin>40605.6796875</xmin><ymin>39827.76953125</ymin><xmax>40808.0546875</xmax><ymax>40021.99609375</ymax></bndbox><segmentation><points><x>40610.66015625</x><y>39967.6640625</y></points><points><x>40623.7890625</x><y>39993.92578125</y></points><points><x>40658.19921875</x><y>40021.99609375</y></points><points><x>40672.68359375</x><y>39999.80859375</y></points><points><x>40672.68359375</x><y>39999.80859375</y></points><points><x>40675.40234375</x><y>39998.0</y></points><points><x>40730.18359375</x><y>40000.71484375</y></points><points><x>40770.0234375</x><y>39976.71875</y></points><points><x>40802.16796875</x><y>39929.18359375</y></points><points><x>40808.0546875</x><y>39886.171875</y></points><points><x>40804.43359375</x><y>39848.14453125</y></points><points><x>40792.66015625</x><y>39832.296875</y></points><points><x>40755.08203125</x><y>39827.76953125</y></points><points><x>40719.76953125</x><y>39836.37109375</y></points><points><x>40678.5703125</x><y>39859.0078125</y></points><points><x>40639.18359375</x><y>39893.41796875</y></points><points><x>40621.52734375</x><y>39928.73046875</y></points><points><x>40605.6796875</x><y>39954.98828125</y></points><points><x>40605.6796875</x><y>39955.44140625</y></points></segmentation></object><object><name>NONE</name><difficult>0</difficult><truncated>0</truncated><info>[{"confidence": "0"}, {"action": "CREATE", "cat": "NONE", "time": "2020-07-23 14:52;40", "who": "admin", "typeOfanno": "PersonManul"}]</info><confidence>0</confidence><bndbox><xmin>35969.67578125</xmin><ymin>44389.55078125</ymin><xmax>36122.25</xmax><ymax>44539.40625</ymax></bndbox><segmentation><points><x>36016.76171875</x><y>44531.7109375</y></points><points><x>36016.76171875</x><y>44531.7109375</y></points><points><x>36083.31640625</x><y>44527.18359375</y></points><points><x>36095.5390625</x><y>44503.640625</y></points><points><x>36117.72265625</x><y>44484.171875</y></points><points><x>36122.25</x><y>44461.53515625</y></points><points><x>36107.30859375</x><y>44432.109375</y></points><points><x>36087.390625</x><y>44398.15234375</y></points><points><x>36075.1640625</x><y>44389.55078125</y></points><points><x>36025.81640625</x><y>44402.2265625</y></points><points><x>35985.0703125</x><y>44413.09375</y></points><points><x>35978.73046875</x><y>44429.84375</y></points><points><x>35978.73046875</x><y>44429.84375</y></points><points><x>35978.73046875</x><y>44432.5625</y></points><points><x>35980.54296875</x><y>44457.9140625</y></points><points><x>35980.99609375</x><y>44469.68359375</y></points><points><x>35987.3359375</x><y>44473.76171875</y></points><points><x>35985.9765625</x><y>44494.1328125</y></points><points><x>35974.203125</x><y>44513.1484375</y></points><points><x>35969.67578125</x><y>44525.37109375</y></points><points><x>35987.3359375</x><y>44539.40625</y></points><points><x>35987.3359375</x><y>44539.40625</y></points></segmentation></object><object><name>NILM</name><difficult>0</difficult><truncated>0</truncated><info>[{"confidence": "0"}, {"action": "CREATE", "cat": "NILM", "time": "2020-07-23 14:52;40", "who": "admin", "typeOfanno": "PersonManul"}]</info><confidence>0</confidence><bndbox><xmin>12846.3505859375</xmin><ymin>15715.45703125</ymin><xmax>13232.98828125</xmax><ymax>15909.681640625</ymax></bndbox><segmentation><points><x>12857.6689453125</x><y>15891.119140625</y></points><points><x>12895.24609375</x><y>15907.8701171875</y></points><points><x>12895.24609375</x><y>15907.8701171875</y></points><points><x>12897.9619140625</x><y>15908.775390625</y></points><points><x>12899.7734375</x><y>15909.681640625</y></points><points><x>12945.9521484375</x><y>15906.96484375</y></points><points><x>12945.9521484375</x><y>15906.96484375</y></points><points><x>12996.2060546875</x><y>15897.91015625</y></points><points><x>13000.7333984375</x><y>15880.2529296875</y></points><points><x>13000.7333984375</x><y>15880.2529296875</y></points><points><x>13001.638671875</x><y>15878.4423828125</y></points><points><x>13002.544921875</x><y>15878.4423828125</y></points><points><x>13012.95703125</x><y>15872.556640625</y></points><points><x>13012.95703125</x><y>15872.556640625</y></points><points><x>13029.708984375</x><y>15882.5166015625</y></points><points><x>13029.708984375</x><y>15882.5166015625</y></points><points><x>13031.51953125</x><y>15885.2333984375</y></points><points><x>13066.380859375</x><y>15887.4970703125</y></points><points><x>13066.8330078125</x><y>15887.4970703125</y></points><points><x>13069.0966796875</x><y>15887.0439453125</y></points><points><x>13070.908203125</x><y>15887.0439453125</y></points><points><x>13121.6142578125</x><y>15890.2138671875</y></points><points><x>13122.0673828125</x><y>15890.2138671875</y></points><points><x>13124.3310546875</x><y>15891.119140625</y></points><points><x>13156.4755859375</x><y>15901.5322265625</y></points><points><x>13197.6748046875</x><y>15906.0595703125</y></points><points><x>13197.6748046875</x><y>15906.0595703125</y></points><points><x>13197.6748046875</x><y>15903.3427734375</y></points><points><x>13197.2216796875</x><y>15902.8896484375</y></points><points><x>13196.7685546875</x><y>15901.5322265625</y></points><points><x>13232.98828125</x><y>15834.5263671875</y></points><points><x>13206.2763671875</x><y>15805.5517578125</y></points><points><x>13202.2021484375</x><y>15777.029296875</y></points><points><x>13202.2021484375</x><y>15777.029296875</y></points><points><x>13202.2021484375</x><y>15774.3125</y></points><points><x>13202.2021484375</x><y>15773.4072265625</y></points><points><x>13202.654296875</x><y>15744.884765625</y></points><points><x>13202.654296875</x><y>15744.884765625</y></points><points><x>13209.4453125</x><y>15715.45703125</y></points><points><x>13183.1865234375</x><y>15730.3974609375</y></points><points><x>13141.53515625</x><y>15742.62109375</y></points><points><x>13105.7685546875</x><y>15755.75</y></points><points><x>13059.58984375</x><y>15764.3525390625</y></points><points><x>13050.08203125</x><y>15740.357421875</y></points><points><x>13023.8232421875</x><y>15751.22265625</y></points><points><x>13023.8232421875</x><y>15751.67578125</y></points><points><x>13023.8232421875</x><y>15753.486328125</y></points><points><x>13023.8232421875</x><y>15755.2978515625</y></points><points><x>13023.8232421875</x><y>15757.1083984375</y></points><points><x>13023.8232421875</x><y>15758.466796875</y></points><points><x>13018.390625</x><y>15769.3330078125</y></points><points><x>13018.390625</x><y>15769.3330078125</y></points><points><x>13016.5791015625</x><y>15770.23828125</y></points><points><x>13015.673828125</x><y>15770.6904296875</y></points><points><x>13014.7685546875</x><y>15771.1435546875</y></points><points><x>13012.95703125</x><y>15772.048828125</y></points><points><x>13011.599609375</x><y>15772.501953125</y></points><points><x>12972.2109375</x><y>15784.7255859375</y></points><points><x>12959.5341796875</x><y>15795.591796875</y></points><points><x>12959.5341796875</x><y>15795.591796875</y></points><points><x>12957.7236328125</x><y>15796.4970703125</y></points><points><x>12956.818359375</x><y>15796.94921875</y></points><points><x>12955.4599609375</x><y>15797.85546875</y></points><points><x>12933.728515625</x><y>15808.720703125</y></points><points><x>12933.728515625</x><y>15808.720703125</y></points><points><x>12930.5595703125</x><y>15810.0791015625</y></points><points><x>12928.748046875</x><y>15810.53125</y></points><points><x>12926.0322265625</x><y>15811.8896484375</y></points><points><x>12924.220703125</x><y>15812.794921875</y></points><points><x>12921.95703125</x><y>15813.701171875</y></points><points><x>12921.5048828125</x><y>15814.1533203125</y></points><points><x>12919.2412109375</x><y>15815.51171875</y></points><points><x>12917.8828125</x><y>15816.8701171875</y></points><points><x>12902.9423828125</x><y>15824.1142578125</y></points><points><x>12902.9423828125</x><y>15824.1142578125</y></points><points><x>12901.1318359375</x><y>15825.4716796875</y></points><points><x>12900.2255859375</x><y>15825.9248046875</y></points><points><x>12898.4150390625</x><y>15826.830078125</y></points><points><x>12897.509765625</x><y>15828.1884765625</y></points><points><x>12895.6982421875</x><y>15829.09375</y></points><points><x>12865.8173828125</x><y>15846.2978515625</y></points><points><x>12865.8173828125</x><y>15846.2978515625</y></points><points><x>12856.7626953125</x><y>15862.1435546875</y></points><points><x>12856.7626953125</x><y>15862.1435546875</y></points><points><x>12855.4052734375</x><y>15864.4072265625</y></points><points><x>12846.3505859375</x><y>15885.2333984375</y></points><points><x>12846.3505859375</x><y>15885.2333984375</y></points></segmentation></object><object><name>ASC_US</name><difficult>0</difficult><truncated>0</truncated><info>[{"confidence": "0"}, {"action": "CREATE", "cat": "ASC_US", "time": "2020-07-23 14:52;40", "who": "admin", "typeOfanno": "PersonManul"}]</info><confidence>0</confidence><bndbox><xmin>47825.48828125</xmin><ymin>22852.6484375</ymin><xmax>47988.47265625</xmax><ymax>22986.20703125</ymax></bndbox><segmentation><points><x>47825.48828125</x><y>22918.748046875</y></points><points><x>47835.90234375</x><y>22936.857421875</y></points><points><x>47835.90234375</x><y>22936.857421875</y></points><points><x>47837.2578125</x><y>22938.669921875</y></points><points><x>47837.7109375</x><y>22939.12109375</y></points><points><x>47838.6171875</x><y>22940.48046875</y></points><points><x>47839.9765625</x><y>22941.384765625</y></points><points><x>47849.484375</x><y>22945.0078125</y></points><points><x>47849.484375</x><y>22945.0078125</y></points><points><x>47851.74609375</x><y>22945.912109375</y></points><points><x>47853.10546875</x><y>22946.818359375</y></points><points><x>47855.8203125</x><y>22948.62890625</y></points><points><x>47883.4375</x><y>22960.853515625</y></points><points><x>47883.4375</x><y>22960.853515625</y></points><points><x>47887.96484375</x><y>22961.7578125</y></points><points><x>47919.65625</x><y>22976.69921875</y></points><points><x>47919.65625</x><y>22976.69921875</y></points><points><x>47921.015625</x><y>22978.509765625</y></points><points><x>47921.921875</x><y>22978.962890625</y></points><points><x>47956.328125</x><y>22986.20703125</y></points><points><x>47984.3984375</x><y>22965.833984375</y></points><points><x>47984.3984375</x><y>22965.833984375</y></points><points><x>47985.3046875</x><y>22964.021484375</y></points><points><x>47988.47265625</x><y>22937.763671875</y></points><points><x>47976.703125</x><y>22908.3359375</y></points><points><x>47982.5859375</x><y>22886.15234375</y></points><points><x>47986.2109375</x><y>22879.8125</y></points><points><x>47948.6328125</x><y>22863.966796875</y></points><points><x>47948.6328125</x><y>22863.966796875</y></points><points><x>47930.9765625</x><y>22853.5546875</y></points><points><x>47899.73828125</x><y>22852.6484375</y></points><points><x>47866.234375</x><y>22858.08203125</y></points><points><x>47851.29296875</x><y>22875.73828125</y></points><points><x>47837.7109375</x><y>22893.39453125</y></points><points><x>47837.7109375</x><y>22893.39453125</y></points></segmentation></object><object><name>NONE</name><difficult>0</difficult><truncated>0</truncated><info>[{"confidence": "0"}, {"action": "CREATE", "cat": "NONE", "time": "2020-07-23 14:52;40", "who": "admin", "typeOfanno": "PersonManul"}]</info><confidence>0</confidence><bndbox><xmin>40418.85546875</xmin><ymin>33621.1015625</ymin><xmax>40568.2578125</xmax><ymax>33810.796875</ymax></bndbox><segmentation><points><x>40518.91015625</x><y>33810.796875</y></points><points><x>40536.11328125</x><y>33780.46484375</y></points><points><x>40566.8984375</x><y>33754.20703125</y></points><points><x>40568.2578125</x><y>33715.72265625</y></points><points><x>40559.65625</x><y>33689.91796875</y></points><points><x>40556.03125</x><y>33668.18359375</y></points><points><x>40565.5390625</x><y>33660.03515625</y></points><points><x>40556.9375</x><y>33646.90625</y></points><points><x>40556.9375</x><y>33646.90625</y></points><points><x>40527.96484375</x><y>33646.0</y></points><points><x>40527.96484375</x><y>33646.0</y></points><points><x>40479.51953125</x><y>33634.23046875</y></points><points><x>40474.0859375</x><y>33642.83203125</y></points><points><x>40468.65625</x><y>33633.77734375</y></points><points><x>40447.828125</x><y>33621.1015625</y></points><points><x>40423.3828125</x><y>33627.890625</y></points><points><x>40423.3828125</x><y>33627.890625</y></points><points><x>40418.85546875</x><y>33644.19140625</y></points><points><x>40427.91015625</x><y>33668.18359375</y></points><points><x>40427.91015625</x><y>33668.18359375</y></points><points><x>40432.4375</x><y>33696.25390625</y></points><points><x>40434.24609375</x><y>33717.08203125</y></points><points><x>40434.24609375</x><y>33717.08203125</y></points><points><x>40446.01953125</x><y>33742.43359375</y></points><points><x>40465.03125</x><y>33751.03515625</y></points><points><x>40465.03125</x><y>33751.03515625</y></points><points><x>40479.06640625</x><y>33779.55859375</y></points><points><x>40506.23046875</x><y>33798.57421875</y></points><points><x>40506.23046875</x><y>33798.57421875</y></points></segmentation></object><object><name>NONE</name><difficult>0</difficult><truncated>0</truncated><info>[{"confidence": "0"}, {"action": "CREATE", "cat": "NONE", "time": "2020-07-23 14:52;40", "who": "admin", "typeOfanno": "PersonManul"}]</info><confidence>0</confidence><bndbox><xmin>22939.150390625</xmin><ymin>22500.6171875</ymin><xmax>23136.544921875</xmax><ymax>22793.537109375</ymax></bndbox><segmentation><points><x>22988.046875</x><y>22793.537109375</y></points><points><x>23006.15625</x><y>22759.58203125</y></points><points><x>23006.15625</x><y>22759.12890625</y></points><points><x>23006.15625</x><y>22756.412109375</y></points><points><x>23005.703125</x><y>22755.5078125</y></points><points><x>23005.703125</x><y>22754.1484375</y></points><points><x>22995.7421875</x><y>22736.9453125</y></points><points><x>23014.7578125</x><y>22722.91015625</y></points><points><x>23029.24609375</x><y>22706.611328125</y></points><points><x>23029.24609375</x><y>22706.611328125</y></points><points><x>23030.150390625</x><y>22704.80078125</y></points><points><x>23040.564453125</x><y>22694.388671875</y></points><points><x>23040.564453125</x><y>22694.388671875</y></points><points><x>23053.240234375</x><y>22686.23828125</y></points><points><x>23053.240234375</x><y>22686.23828125</y></points><points><x>23064.55859375</x><y>22637.34375</y></points><points><x>23039.658203125</x><y>22631.45703125</y></points><points><x>23086.744140625</x><y>22611.537109375</y></points><points><x>23136.544921875</x><y>22551.775390625</y></points><points><x>23136.544921875</x><y>22500.6171875</y></points><points><x>23107.1171875</x><y>22517.8203125</y></points><points><x>23107.1171875</x><y>22517.8203125</y></points><points><x>23083.57421875</x><y>22531.40234375</y></points><points><x>23045.091796875</x><y>22536.3828125</y></points><points><x>23016.568359375</x><y>22542.267578125</y></points><points><x>22982.16015625</x><y>22567.62109375</y></points><points><x>22970.841796875</x><y>22586.63671875</y></points><points><x>22970.841796875</x><y>22586.63671875</y></points><points><x>22969.03125</x><y>22601.576171875</y></points><points><x>22968.126953125</x><y>22612.443359375</y></points><points><x>22951.828125</x><y>22614.25390625</y></points><points><x>22939.150390625</x><y>22624.212890625</y></points><points><x>22939.603515625</x><y>22641.87109375</y></points><points><x>22939.603515625</x><y>22641.87109375</y></points><points><x>22940.056640625</x><y>22644.5859375</y></points><points><x>22940.509765625</x><y>22646.3984375</y></points><points><x>22943.2265625</x><y>22658.169921875</y></points><points><x>22939.603515625</x><y>22670.392578125</y></points><points><x>22939.603515625</x><y>22679.447265625</y></points><points><x>22939.603515625</x><y>22687.14453125</y></points><points><x>22943.2265625</x><y>22690.765625</y></points><points><x>22939.603515625</x><y>22702.537109375</y></points><points><x>22941.8671875</x><y>22719.7421875</y></points><points><x>22947.75390625</x><y>22736.0390625</y></points><points><x>22968.126953125</x><y>22764.5625</y></points><points><x>22974.91796875</x><y>22789.462890625</y></points><points><x>22974.91796875</x><y>22789.462890625</y></points></segmentation></object><object><name>ASC_US</name><difficult>0</difficult><truncated>0</truncated><info>[{"confidence": "0"}, {"action": "CREATE", "cat": "ASC_US", "time": "2020-07-23 14:52;40", "who": "admin", "typeOfanno": "PersonManul"}]</info><confidence>0</confidence><bndbox><xmin>14021.244140625</xmin><ymin>11590.978515625</ymin><xmax>14261.6474609375</xmax><ymax>11820.96875</ymax></bndbox><segmentation><points><x>14046.59765625</x><y>11801.9541015625</y></points><points><x>14113.6025390625</x><y>11806.4814453125</y></points><points><x>14152.5380859375</x><y>11820.96875</y></points><points><x>14179.7021484375</x><y>11804.2177734375</y></points><points><x>14190.115234375</x><y>11772.525390625</y></points><points><x>14205.9609375</x><y>11743.55078125</y></points><points><x>14219.54296875</x><y>11730.4208984375</y></points><points><x>14230.408203125</x><y>11709.142578125</y></points><points><x>14261.6474609375</x><y>11669.3017578125</y></points><points><x>14261.6474609375</x><y>11648.0234375</y></points><points><x>14245.3486328125</x><y>11617.689453125</y></points><points><x>14201.8857421875</x><y>11607.7294921875</y></points><points><x>14181.5126953125</x><y>11590.978515625</y></points><points><x>14112.244140625</x><y>11599.580078125</y></points><points><x>14111.791015625</x><y>11599.580078125</y></points><points><x>14109.52734375</x><y>11600.4853515625</y></points><points><x>14108.6220703125</x><y>11601.390625</y></points><points><x>14078.7412109375</x><y>11631.724609375</y></points><points><x>14054.74609375</x><y>11671.1123046875</y></points><points><x>14054.74609375</x><y>11671.1123046875</y></points><points><x>14042.0703125</x><y>11703.7099609375</y></points><points><x>14033.0146484375</x><y>11740.833984375</y></points><points><x>14028.03515625</x><y>11778.8642578125</y></points><points><x>14021.244140625</x><y>11808.2919921875</y></points><points><x>14021.244140625</x><y>11808.7451171875</y></points></segmentation></object><object><name>NILM</name><difficult>0</difficult><truncated>0</truncated><info>[{"confidence": "0"}, {"action": "CREATE", "cat": "NILM", "time": "2020-07-23 14:52;40", "who": "admin", "typeOfanno": "PersonManul"}]</info><confidence>0</confidence><bndbox><xmin>16296.5556640625</xmin><ymin>4953.9833984375</ymin><xmax>16553.7109375</xmax><ymax>5276.78515625</ymax></bndbox><segmentation><points><x>16400.685546875</x><y>5276.78515625</y></points><points><x>16455.466796875</x><y>5255.50634765625</y></points><points><x>16513.416015625</x><y>5256.86474609375</y></points><points><x>16553.7109375</x><y>5235.5859375</y></points><points><x>16532.884765625</x><y>5171.29736328125</y></points><points><x>16504.814453125</x><y>5102.4814453125</y></points><points><x>16504.814453125</x><y>5102.4814453125</y></points><points><x>16503.45703125</x><y>5100.67041015625</y></points><points><x>16503.00390625</x><y>5100.2177734375</y></points><points><x>16444.599609375</x><y>5017.36669921875</y></points><points><x>16387.103515625</x><y>5010.123046875</y></points><points><x>16296.5556640625</x><y>4953.9833984375</y></points><points><x>16324.171875</x><y>5040.4560546875</y></points><points><x>16324.171875</x><y>5040.4560546875</y></points><points><x>16325.9833984375</x><y>5044.078125</y></points><points><x>16359.9384765625</x><y>5082.10791015625</y></points><points><x>16376.2373046875</x><y>5118.77978515625</y></points><points><x>16376.2373046875</x><y>5118.77978515625</y></points><points><x>16376.2373046875</x><y>5122.40185546875</y></points><points><x>16381.216796875</x><y>5159.5263671875</y></points><points><x>16371.7099609375</x><y>5199.81982421875</y></points><points><x>16378.953125</x><y>5232.4169921875</y></points><points><x>16378.953125</x><y>5232.4169921875</y></points></segmentation></object><object><name>NONE</name><difficult>0</difficult><truncated>0</truncated><info>[{"confidence": "0"}, {"action": "CREATE", "cat": "NONE", "time": "2020-07-23 14:52;40", "who": "admin", "typeOfanno": "PersonManul"}]</info><confidence>0</confidence><bndbox><xmin>24593.923828125</xmin><ymin>39901.53125</ymin><xmax>24797.65625</xmax><ymax>40198.52734375</ymax></bndbox><segmentation><points><x>24618.82421875</x><y>40198.52734375</y></points><points><x>24695.337890625</x><y>40187.66015625</y></points><points><x>24746.49609375</x><y>40133.33203125</y></points><points><x>24746.49609375</x><y>40133.33203125</y></points><points><x>24747.40234375</x><y>40131.5234375</y></points><points><x>24747.85546875</x><y>40130.1640625</y></points><points><x>24772.302734375</x><y>40073.5703125</y></points><points><x>24772.302734375</x><y>39994.796875</y></points><points><x>24797.65625</x><y>39961.74609375</y></points><points><x>24792.67578125</x><y>39920.546875</y></points><points><x>24752.3828125</x><y>39903.34375</y></points><points><x>24709.373046875</x><y>39901.53125</y></points><points><x>24685.830078125</x><y>39924.16796875</y></points><points><x>24685.376953125</x><y>39951.33203125</y></points><points><x>24662.287109375</x><y>39987.55078125</y></points><points><x>24657.759765625</x><y>40020.1484375</y></points><points><x>24638.29296875</x><y>40052.29296875</y></points><points><x>24631.048828125</x><y>40070.40234375</y></points><points><x>24617.013671875</x><y>40108.43359375</y></points><points><x>24597.09375</x><y>40153.70703125</y></points><points><x>24593.923828125</x><y>40190.83203125</y></points><points><x>24593.923828125</x><y>40190.83203125</y></points></segmentation></object><object><name>LSIL</name><difficult>0</difficult><truncated>0</truncated><info>[{"confidence": "0"}, {"action": "CREATE", "cat": "LSIL", "time": "2020-07-23 14:52;40", "who": "admin", "typeOfanno": "PersonManul"}]</info><confidence>0</confidence><bndbox><xmin>6914.51904296875</xmin><ymin>10563.0556640625</ymin><xmax>7081.12646484375</xmax><ymax>10804.8173828125</ymax></bndbox><segmentation><points><x>6982.4296875</x><y>10804.8173828125</y></points><points><x>7024.5341796875</x><y>10779.916015625</y></points><points><x>7045.81298828125</x><y>10715.1748046875</y></points><points><x>7075.24072265625</x><y>10641.37890625</y></points><points><x>7081.12646484375</x><y>10627.34375</y></points><points><x>7080.22119140625</x><y>10600.6328125</y></points><points><x>7045.3603515625</x><y>10574.3740234375</y></points><points><x>7045.3603515625</x><y>10574.3740234375</y></points><points><x>7038.5693359375</x><y>10563.0556640625</y></points><points><x>7013.2158203125</x><y>10573.015625</y></points><points><x>7013.2158203125</x><y>10573.015625</y></points><points><x>7011.40478515625</x><y>10573.9208984375</y></points><points><x>6996.01171875</x><y>10580.2587890625</y></points><points><x>6977.90234375</x><y>10570.298828125</y></points><points><x>6952.09619140625</x><y>10567.5830078125</y></points><points><x>6915.4248046875</x><y>10600.1796875</y></points><points><x>6915.4248046875</x><y>10600.6328125</y></points><points><x>6914.9716796875</x><y>10603.3486328125</y></points><points><x>6914.51904296875</x><y>10605.6123046875</y></points><points><x>6928.10107421875</x><y>10636.3984375</y></points><points><x>6928.10107421875</x><y>10636.8515625</y></points><points><x>6928.55419921875</x><y>10638.662109375</y></points><points><x>6929.0068359375</x><y>10640.92578125</y></points><points><x>6937.60888671875</x><y>10673.0703125</y></points><points><x>6937.60888671875</x><y>10673.5234375</y></points><points><x>6939.87255859375</x><y>10676.2392578125</y></points><points><x>6941.23046875</x><y>10678.5029296875</y></points><points><x>6943.494140625</x><y>10680.314453125</y></points><points><x>6941.23046875</x><y>10697.970703125</y></points><points><x>6942.13623046875</x><y>10712.458984375</y></points><points><x>6942.13623046875</x><y>10733.7373046875</y></points><points><x>6943.947265625</x><y>10786.2548828125</y></points><points><x>6953.45458984375</x><y>10793.0458984375</y></points><points><x>6965.6787109375</x><y>10799.3837890625</y></points><points><x>6965.6787109375</x><y>10799.3837890625</y></points></segmentation></object><object><name>LSIL</name><difficult>0</difficult><truncated>0</truncated><info>[{"confidence": "0"}, {"action": "CREATE", "cat": "LSIL", "time": "2020-07-23 14:52;40", "who": "admin", "typeOfanno": "PersonManul"}]</info><confidence>0</confidence><bndbox><xmin>34561.8984375</xmin><ymin>28099.328125</ymin><xmax>34730.76953125</xmax><ymax>28310.755859375</ymax></bndbox><segmentation><points><x>34563.7109375</x><y>28245.109375</y></points><points><x>34585.89453125</x><y>28260.955078125</y></points><points><x>34591.77734375</x><y>28266.388671875</y></points><points><x>34591.77734375</x><y>28266.388671875</y></points><points><x>34594.49609375</x><y>28266.388671875</y></points><points><x>34613.96484375</x><y>28274.537109375</y></points><points><x>34636.6015625</x><y>28290.8359375</y></points><points><x>34644.75</x><y>28310.755859375</y></points><points><x>34678.703125</x><y>28290.3828125</y></points><points><x>34730.76953125</x><y>28246.466796875</y></points><points><x>34720.80859375</x><y>28191.685546875</y></points><points><x>34720.80859375</x><y>28191.685546875</y></points><points><x>34720.80859375</x><y>28188.517578125</y></points><points><x>34720.80859375</x><y>28187.158203125</y></points><points><x>34688.6640625</x><y>28119.701171875</y></points><points><x>34688.6640625</x><y>28119.701171875</y></points><points><x>34663.3125</x><y>28099.328125</y></points><points><x>34594.49609375</x><y>28141.884765625</y></points><points><x>34594.49609375</x><y>28142.337890625</y></points><points><x>34565.51953125</x><y>28212.05859375</y></points><points><x>34565.51953125</x><y>28212.05859375</y></points><points><x>34561.8984375</x><y>28240.12890625</y></points><points><x>34561.8984375</x><y>28240.12890625</y></points></segmentation></object><object><name>LSIL</name><difficult>0</difficult><truncated>0</truncated><info>[{"confidence": "0"}, {"action": "CREATE", "cat": "LSIL", "time": "2020-07-23 14:52;40", "who": "admin", "typeOfanno": "PersonManul"}]</info><confidence>0</confidence><bndbox><xmin>22674.533203125</xmin><ymin>37617.78515625</ymin><xmax>23039.892578125</xmax><ymax>37948.73828125</ymax></bndbox><segmentation><points><x>22798.583984375</x><y>37928.81640625</y></points><points><x>22842.498046875</x><y>37903.01171875</y></points><points><x>22818.95703125</x><y>37935.15625</y></points><points><x>22818.05078125</x><y>37948.73828125</y></points><points><x>22851.1015625</x><y>37913.875</y></points><points><x>22884.150390625</x><y>37906.6328125</y></points><points><x>22884.150390625</x><y>37906.6328125</y></points><points><x>22912.220703125</x><y>37860.0</y></points><points><x>22957.041015625</x><y>37848.68359375</y></points><points><x>22998.693359375</x><y>37800.69140625</y></points><points><x>23021.783203125</x><y>37776.2421875</y></points><points><x>23039.892578125</x><y>37755.41796875</y></points><points><x>23028.57421875</x><y>37705.6171875</y></points><points><x>23028.57421875</x><y>37705.6171875</y></points><points><x>23027.66796875</x><y>37703.8046875</y></points><points><x>22972.88671875</x><y>37666.23046875</y></points><points><x>22910.41015625</x><y>37617.78515625</y></points><points><x>22864.23046875</x><y>37620.95703125</y></points><points><x>22862.419921875</x><y>37636.80078125</y></points><points><x>22860.15625</x><y>37667.5859375</y></points><points><x>22860.15625</x><y>37667.5859375</y></points><points><x>22859.25</x><y>37670.7578125</y></points><points><x>22858.345703125</x><y>37673.92578125</y></points><points><x>22815.333984375</x><y>37724.1796875</y></points><points><x>22815.333984375</x><y>37724.1796875</y></points><points><x>22813.5234375</x><y>37725.0859375</y></points><points><x>22812.619140625</x><y>37725.9921875</y></points><points><x>22810.806640625</x><y>37728.25390625</y></points><points><x>22762.365234375</x><y>37762.2109375</y></points><points><x>22762.365234375</x><y>37762.2109375</y></points><points><x>22724.787109375</x><y>37766.28515625</y></points><points><x>22682.23046875</x><y>37728.70703125</y></points><points><x>22674.533203125</x><y>37755.87109375</y></points><points><x>22674.533203125</x><y>37755.87109375</y></points><points><x>22674.533203125</x><y>37807.9375</y></points><points><x>22701.244140625</x><y>37845.51171875</y></points><points><x>22708.94140625</x><y>37876.75</y></points><points><x>22708.94140625</x><y>37877.203125</y></points><points><x>22708.94140625</x><y>37879.015625</y></points><points><x>22723.880859375</x><y>37907.5390625</y></points><points><x>22749.6875</x><y>37914.78125</y></points><points><x>22749.6875</x><y>37914.78125</y></points><points><x>22751.498046875</x><y>37915.6875</y></points><points><x>22778.2109375</x><y>37930.62890625</y></points><points><x>22778.2109375</x><y>37930.62890625</y></points></segmentation></object><object><name>LSIL</name><difficult>0</difficult><truncated>0</truncated><info>[{"confidence": "0"}, {"action": "CREATE", "cat": "LSIL", "time": "2020-07-23 14:52;40", "who": "admin", "typeOfanno": "PersonManul"}]</info><confidence>0</confidence><bndbox><xmin>33231.21875</xmin><ymin>11609.06640625</ymin><xmax>33430.421875</xmax><ymax>11808.7236328125</ymax></bndbox><segmentation><points><x>33262.91015625</x><y>11753.4892578125</y></points><points><x>33289.16796875</x><y>11769.7880859375</y></points><points><x>33298.67578125</x><y>11776.5791015625</y></points><points><x>33298.67578125</x><y>11776.5791015625</y></points><points><x>33299.12890625</x><y>11779.2958984375</y></points><points><x>33303.65625</x><y>11790.6142578125</y></points><points><x>33303.65625</x><y>11790.6142578125</y></points><points><x>33320.40625</x><y>11808.7236328125</y></points><points><x>33320.40625</x><y>11808.7236328125</y></points><points><x>33337.609375</x><y>11792.8779296875</y></points><points><x>33337.609375</x><y>11792.8779296875</y></points><points><x>33350.2890625</x><y>11801.4794921875</y></points><points><x>33350.2890625</x><y>11801.4794921875</y></points><points><x>33352.55078125</x><y>11801.4794921875</y></points><points><x>33389.22265625</x><y>11777.484375</y></points><points><x>33389.22265625</x><y>11777.0322265625</y></points><points><x>33390.12890625</x><y>11775.673828125</y></points><points><x>33391.03515625</x><y>11774.7685546875</y></points><points><x>33392.390625</x><y>11772.95703125</y></points><points><x>33414.125</x><y>11742.6240234375</y></points><points><x>33430.421875</x><y>11667.0166015625</y></points><points><x>33430.421875</x><y>11667.0166015625</y></points><points><x>33411.40625</x><y>11625.8173828125</y></points><points><x>33320.40625</x><y>11609.06640625</y></points><points><x>33320.40625</x><y>11609.06640625</y></points><points><x>33318.14453125</x><y>11609.06640625</y></points><points><x>33316.33203125</x><y>11609.06640625</y></points><points><x>33314.0703125</x><y>11609.06640625</y></points><points><x>33277.84765625</x><y>11627.17578125</y></points><points><x>33259.2890625</x><y>11662.0361328125</y></points><points><x>33259.2890625</x><y>11662.4892578125</y></points><points><x>33257.9296875</x><y>11664.7529296875</y></points><points><x>33256.1171875</x><y>11666.564453125</y></points><points><x>33241.62890625</x><y>11697.802734375</y></points><points><x>33231.21875</x><y>11716.365234375</y></points><points><x>33232.57421875</x><y>11724.0615234375</y></points><points><x>33232.57421875</x><y>11724.5146484375</y></points></segmentation></object><object><name>ASC_H</name><difficult>0</difficult><truncated>0</truncated><info>[{"confidence": "0"}, {"action": "CREATE", "cat": "ASC_H", "time": "2020-07-23 14:52;40", "who": "admin", "typeOfanno": "PersonManul"}]</info><confidence>0</confidence><bndbox><xmin>39653.75390625</xmin><ymin>24922.75</ymin><xmax>39791.3828125</xmax><ymax>25054.04296875</ymax></bndbox><segmentation><points><x>39653.75390625</x><y>24934.521484375</y></points><points><x>39657.375</x><y>24986.5859375</y></points><points><x>39659.18359375</x><y>25016.466796875</y></points><points><x>39659.18359375</x><y>25016.466796875</y></points><points><x>39663.7109375</x><y>25035.93359375</y></points><points><x>39676.390625</x><y>25053.138671875</y></points><points><x>39676.390625</x><y>25053.138671875</y></points><points><x>39678.65234375</x><y>25054.04296875</y></points><points><x>39711.703125</x><y>25050.875</y></points><points><x>39711.703125</x><y>25050.875</y></points><points><x>39713.96484375</x><y>25050.421875</y></points><points><x>39759.23828125</x><y>25051.328125</y></points><points><x>39759.69140625</x><y>25051.328125</y></points><points><x>39761.95703125</x><y>25051.328125</y></points><points><x>39762.86328125</x><y>25051.328125</y></points><points><x>39791.3828125</x><y>25047.705078125</y></points><points><x>39756.5234375</x><y>24980.701171875</y></points><points><x>39736.6015625</x><y>24930.8984375</y></points><points><x>39732.07421875</x><y>24922.75</y></points><points><x>39679.10546875</x><y>24926.37109375</y></points><points><x>39679.10546875</x><y>24926.37109375</y></points></segmentation></object><object><name>EC</name><difficult>0</difficult><truncated>0</truncated><info>[{"confidence": "0"}, {"action": "CREATE", "cat": "EC", "time": "2020-07-23 14:52;40", "who": "admin", "typeOfanno": "PersonManul"}]</info><confidence>0</confidence><bndbox><xmin>48203.0</xmin><ymin>18897.9765625</ymin><xmax>48406.73046875</xmax><ymax>19046.021484375</ymax></bndbox><segmentation><points><x>48216.58203125</x><y>19022.478515625</y></points><points><x>48233.33203125</x><y>18993.50390625</y></points><points><x>48251.89453125</x><y>19031.08203125</y></points><points><x>48299.88671875</x><y>19046.021484375</y></points><points><x>48299.88671875</x><y>19046.021484375</y></points><points><x>48349.234375</x><y>19044.2109375</y></points><points><x>48347.421875</x><y>19002.55859375</y></points><points><x>48347.421875</x><y>19002.10546875</y></points><points><x>48349.6875</x><y>18999.841796875</y></points><points><x>48350.58984375</x><y>18999.388671875</y></points><points><x>48352.40234375</x><y>18999.388671875</y></points><points><x>48389.52734375</x><y>18982.185546875</y></points><points><x>48389.52734375</x><y>18982.185546875</y></points><points><x>48389.98046875</x><y>18942.34375</y></points><points><x>48406.73046875</x><y>18916.5390625</y></points><points><x>48406.73046875</x><y>18916.0859375</y></points><points><x>48392.2421875</x><y>18898.4296875</y></points><points><x>48392.2421875</x><y>18897.9765625</y></points><points><x>48389.98046875</x><y>18897.9765625</y></points><points><x>48389.52734375</x><y>18897.9765625</y></points><points><x>48365.078125</x><y>18905.673828125</y></points><points><x>48365.078125</x><y>18905.673828125</y></points><points><x>48324.78515625</x><y>18915.6328125</y></points><points><x>48324.78515625</x><y>18915.6328125</y></points><points><x>48322.0703125</x><y>18917.443359375</y></points><points><x>48319.8046875</x><y>18917.896484375</y></points><points><x>48289.01953125</x><y>18934.6484375</y></points><points><x>48289.01953125</x><y>18935.1015625</y></points><points><x>48287.20703125</x><y>18936.912109375</y></points><points><x>48286.75390625</x><y>18938.26953125</y></points><points><x>48273.625</x><y>18961.8125</y></points><points><x>48273.625</x><y>18997.125</y></points><points><x>48252.34765625</x><y>18983.54296875</y></points><points><x>48252.34765625</x><y>18983.54296875</y></points><points><x>48247.8203125</x><y>18963.169921875</y></points><points><x>48226.08984375</x><y>18969.9609375</y></points><points><x>48220.203125</x><y>18989.8828125</y></points><points><x>48220.203125</x><y>18989.8828125</y></points><points><x>48219.75</x><y>18992.146484375</y></points><points><x>48203.0</x><y>19035.609375</y></points><points><x>48203.0</x><y>19035.609375</y></points></segmentation></object><object><name>LSIL</name><difficult>0</difficult><truncated>0</truncated><info>[{"confidence": "0"}, {"action": "CREATE", "cat": "LSIL", "time": "2020-07-23 14:52;40", "who": "admin", "typeOfanno": "PersonManul"}]</info><confidence>0</confidence><bndbox><xmin>25370.728515625</xmin><ymin>22545.59765625</ymin><xmax>25554.087890625</xmax><ymax>22743.4453125</ymax></bndbox><segmentation><points><x>25446.7890625</x><y>22743.4453125</y></points><points><x>25486.17578125</x><y>22713.111328125</y></points><points><x>25486.17578125</x><y>22713.111328125</y></points><points><x>25519.2265625</x><y>22704.9609375</y></points><points><x>25519.2265625</x><y>22704.9609375</y></points><points><x>25519.6796875</x><y>22702.24609375</y></points><points><x>25528.28125</x><y>22676.892578125</y></points><points><x>25528.28125</x><y>22676.439453125</y></points><points><x>25529.185546875</x><y>22674.17578125</y></points><points><x>25529.638671875</x><y>22674.17578125</y></points><points><x>25530.998046875</x><y>22671.458984375</y></points><points><x>25554.087890625</x><y>22632.5234375</y></points><points><x>25531.44921875</x><y>22597.2109375</y></points><points><x>25531.44921875</x><y>22596.7578125</y></points><points><x>25530.998046875</x><y>22594.947265625</y></points><points><x>25530.091796875</x><y>22594.041015625</y></points><points><x>25529.185546875</x><y>22592.68359375</y></points><points><x>25489.345703125</x><y>22554.19921875</y></points><points><x>25489.345703125</x><y>22554.19921875</y></points><points><x>25486.17578125</x><y>22552.841796875</y></points><points><x>25484.818359375</x><y>22552.388671875</y></points><points><x>25441.35546875</x><y>22545.59765625</y></points><points><x>25441.35546875</x><y>22545.59765625</y></points><points><x>25406.041015625</x><y>22565.06640625</y></points><points><x>25406.041015625</x><y>22565.06640625</y></points><points><x>25403.326171875</x><y>22565.06640625</y></points><points><x>25400.609375</x><y>22565.06640625</y></points><points><x>25370.728515625</x><y>22570.046875</y></points><points><x>25377.06640625</x><y>22618.03515625</y></points><points><x>25395.17578125</x><y>22644.748046875</y></points><points><x>25401.966796875</x><y>22678.25</y></points><points><x>25401.966796875</x><y>22678.25</y></points><points><x>25423.69921875</x><y>22720.35546875</y></points><points><x>25423.69921875</x><y>22720.35546875</y></points></segmentation></object><object><name>LSIL</name><difficult>0</difficult><truncated>0</truncated><info>[{"confidence": "0"}, {"action": "CREATE", "cat": "LSIL", "time": "2020-07-23 14:52;40", "who": "admin", "typeOfanno": "PersonManul"}]</info><confidence>0</confidence><bndbox><xmin>27909.484375</xmin><ymin>5126.08544921875</ymin><xmax>28051.19140625</xmax><ymax>5319.85693359375</ymax></bndbox><segmentation><points><x>27937.5546875</x><y>5292.69287109375</y></points><points><x>27972.416015625</x><y>5303.10595703125</y></points><points><x>27977.84765625</x><y>5314.876953125</y></points><points><x>28024.02734375</x><y>5319.85693359375</y></points><points><x>28024.02734375</x><y>5319.85693359375</y></points><points><x>28045.306640625</x><y>5291.78759765625</y></points><points><x>28033.08203125</x><y>5244.25</y></points><points><x>28046.2109375</x><y>5218.896484375</y></points><points><x>28046.2109375</x><y>5218.896484375</y></points><points><x>28047.5703125</x><y>5216.18017578125</y></points><points><x>28051.19140625</x><y>5161.39892578125</y></points><points><x>28031.724609375</x><y>5126.08544921875</y></points><points><x>28012.708984375</x><y>5134.6875</y></points><points><x>28007.275390625</x><y>5145.1005859375</y></points><points><x>27969.24609375</x><y>5158.6826171875</y></points><points><x>27969.24609375</x><y>5158.6826171875</y></points><points><x>27939.365234375</x><y>5178.60302734375</y></points><points><x>27939.365234375</x><y>5178.60302734375</y></points><points><x>27924.876953125</x><y>5171.81201171875</y></points><points><x>27913.55859375</x><y>5192.6376953125</y></points><points><x>27909.484375</x><y>5212.10546875</y></points><points><x>27921.708984375</x><y>5220.2548828125</y></points><points><x>27927.140625</x><y>5240.17529296875</y></points><points><x>27930.310546875</x><y>5255.568359375</y></points><points><x>27920.349609375</x><y>5269.150390625</y></points><points><x>27924.42578125</x><y>5279.5634765625</y></points><points><x>27924.42578125</x><y>5279.5634765625</y></points></segmentation></object><object><name>LSIL</name><difficult>0</difficult><truncated>0</truncated><info>[{"confidence": "0"}, {"action": "CREATE", "cat": "LSIL", "time": "2020-07-23 14:52;40", "who": "admin", "typeOfanno": "PersonManul"}]</info><confidence>0</confidence><bndbox><xmin>38700.67578125</xmin><ymin>16509.99609375</ymin><xmax>38999.48046875</xmax><ymax>16744.513671875</ymax></bndbox><segmentation><points><x>38760.4375</x><y>16516.333984375</y></points><points><x>38833.78125</x><y>16518.59765625</y></points><points><x>38833.78125</x><y>16518.59765625</y></points><points><x>38836.94921875</x><y>16518.14453125</y></points><points><x>38907.57421875</x><y>16509.99609375</y></points><points><x>38971.86328125</x><y>16521.767578125</y></points><points><x>38971.86328125</x><y>16521.767578125</y></points><points><x>38993.14453125</x><y>16535.802734375</y></points><points><x>38983.63671875</x><y>16576.095703125</y></points><points><x>38983.63671875</x><y>16576.095703125</y></points><points><x>38985.4453125</x><y>16599.638671875</y></points><points><x>38985.4453125</x><y>16599.638671875</y></points><points><x>38996.765625</x><y>16641.2890625</y></points><points><x>38996.765625</x><y>16641.2890625</y></points><points><x>38996.765625</x><y>16644.005859375</y></points><points><x>38996.765625</x><y>16645.81640625</y></points><points><x>38999.48046875</x><y>16662.115234375</y></points><points><x>38999.48046875</x><y>16662.568359375</y></points><points><x>38985.8984375</x><y>16685.658203125</y></points><points><x>38985.4453125</x><y>16685.658203125</y></points><points><x>38972.76953125</x><y>16700.59765625</y></points><points><x>38972.76953125</x><y>16700.59765625</y></points><points><x>38970.9609375</x><y>16702.861328125</y></points><points><x>38939.71875</x><y>16733.1953125</y></points><points><x>38939.71875</x><y>16733.1953125</y></points><points><x>38937.00390625</x><y>16735.005859375</y></points><points><x>38935.19140625</x><y>16735.458984375</y></points><points><x>38934.2890625</x><y>16736.365234375</y></points><points><x>38932.9296875</x><y>16737.26953125</y></points><points><x>38915.2734375</x><y>16744.513671875</y></points><points><x>38915.2734375</x><y>16744.513671875</y></points><points><x>38912.5546875</x><y>16744.060546875</y></points><points><x>38879.95703125</x><y>16736.365234375</y></points><points><x>38879.95703125</x><y>16736.365234375</y></points><points><x>38878.1484375</x><y>16735.458984375</y></points><points><x>38876.3359375</x><y>16735.005859375</y></points><points><x>38875.4296875</x><y>16735.005859375</y></points><points><x>38874.07421875</x><y>16735.005859375</y></points><points><x>38872.26171875</x><y>16735.005859375</y></points><points><x>38835.58984375</x><y>16727.310546875</y></points><points><x>38835.58984375</x><y>16727.310546875</y></points><points><x>38833.328125</x><y>16725.5</y></points><points><x>38832.421875</x><y>16725.046875</y></points><points><x>38830.609375</x><y>16725.046875</y></points><points><x>38780.35546875</x><y>16696.5234375</y></points><points><x>38782.62109375</x><y>16652.607421875</y></points><points><x>38782.62109375</x><y>16652.607421875</y></points><points><x>38782.62109375</x><y>16650.34375</y></points><points><x>38747.30859375</x><y>16634.951171875</y></points><points><x>38747.30859375</x><y>16634.951171875</y></points><points><x>38744.58984375</x><y>16634.951171875</y></points><points><x>38742.78125</x><y>16634.951171875</y></points><points><x>38710.63671875</x><y>16622.275390625</y></points><points><x>38700.67578125</x><y>16576.095703125</y></points><points><x>38719.23828125</x><y>16537.16015625</y></points><points><x>38719.23828125</x><y>16537.16015625</y></points></segmentation></object><object><name>NONE</name><difficult>0</difficult><truncated>0</truncated><info>[{"confidence": "0"}, {"action": "CREATE", "cat": "NONE", "time": "2020-07-23 14:52;40", "who": "admin", "typeOfanno": "PersonManul"}]</info><confidence>0</confidence><bndbox><xmin>26999.888671875</xmin><ymin>27786.1171875</ymin><xmax>27084.09765625</xmax><ymax>27903.375</ymax></bndbox><segmentation><points><x>27004.869140625</x><y>27844.97265625</y></points><points><x>27017.544921875</x><y>27862.62890625</y></points><points><x>27017.544921875</x><y>27862.62890625</y></points><points><x>27022.978515625</x><y>27896.130859375</y></points><points><x>27022.978515625</x><y>27896.130859375</y></points><points><x>27024.3359375</x><y>27897.943359375</y></points><points><x>27049.689453125</x><y>27903.375</y></points><points><x>27049.689453125</x><y>27903.375</y></points><points><x>27051.953125</x><y>27901.111328125</y></points><points><x>27053.310546875</x><y>27900.658203125</y></points><points><x>27055.123046875</x><y>27900.20703125</y></points><points><x>27082.287109375</x><y>27887.529296875</y></points><points><x>27084.09765625</x><y>27860.365234375</y></points><points><x>27082.740234375</x><y>27826.41015625</y></points><points><x>27053.763671875</x><y>27795.623046875</y></points><points><x>27021.619140625</x><y>27786.1171875</y></points><points><x>27011.20703125</x><y>27817.35546875</y></points><points><x>26999.888671875</x><y>27828.220703125</y></points><points><x>26999.888671875</x><y>27828.220703125</y></points></segmentation></object><object><name>LSIL</name><difficult>0</difficult><truncated>0</truncated><info>[{"confidence": "0"}, {"action": "CREATE", "cat": "LSIL", "time": "2020-07-23 14:52;40", "who": "admin", "typeOfanno": "PersonManul"}]</info><confidence>0</confidence><bndbox><xmin>32005.78515625</xmin><ymin>30662.359375</ymin><xmax>32281.05078125</xmax><ymax>31028.171875</ymax></bndbox><segmentation><points><x>32037.478515625</x><y>30888.275390625</y></points><points><x>32105.388671875</x><y>30941.24609375</y></points><points><x>32158.810546875</x><y>30988.330078125</y></points><points><x>32158.810546875</x><y>30988.330078125</y></points><points><x>32161.98046875</x><y>30989.689453125</y></points><points><x>32227.173828125</x><y>31026.8125</y></points><points><x>32227.173828125</x><y>31026.8125</y></points><points><x>32230.34375</x><y>31027.265625</y></points><points><x>32232.154296875</x><y>31028.171875</y></points><points><x>32256.150390625</x><y>31027.265625</y></points><points><x>32256.150390625</x><y>31027.265625</y></points><points><x>32256.150390625</x><y>31024.548828125</y></points><points><x>32280.14453125</x><y>30941.69921875</y></points><points><x>32280.14453125</x><y>30941.69921875</y></points><points><x>32281.05078125</x><y>30939.888671875</y></points><points><x>32254.33984375</x><y>30899.140625</y></points><points><x>32193.671875</x><y>30896.42578125</y></points><points><x>32194.125</x><y>30858.84765625</y></points><points><x>32190.05078125</x><y>30843.001953125</y></points><points><x>32183.7109375</x><y>30816.744140625</y></points><points><x>32176.015625</x><y>30799.0859375</y></points><points><x>32157.90625</x><y>30754.71875</y></points><points><x>32117.611328125</x><y>30697.220703125</y></points><points><x>32066.90625</x><y>30662.359375</y></points><points><x>32012.125</x><y>30671.8671875</y></points><points><x>32005.78515625</x><y>30704.91796875</y></points><points><x>32019.8203125</x><y>30789.578125</y></points><points><x>32019.8203125</x><y>30789.578125</y></points></segmentation></object><object><name>NONE</name><difficult>0</difficult><truncated>0</truncated><info>[{"confidence": "0"}, {"action": "CREATE", "cat": "NONE", "time": "2020-07-23 14:52;40", "who": "admin", "typeOfanno": "PersonManul"}]</info><confidence>0</confidence><bndbox><xmin>26171.20703125</xmin><ymin>15938.1875</ymin><xmax>26287.107421875</xmax><ymax>16064.5009765625</ymax></bndbox><segmentation><points><x>26211.5</x><y>16063.595703125</y></points><points><x>26258.1328125</x><y>16064.5009765625</y></points><points><x>26286.203125</x><y>16058.615234375</y></points><points><x>26286.203125</x><y>16058.615234375</y></points><points><x>26282.580078125</x><y>16030.998046875</y></points><points><x>26287.107421875</x><y>15997.9482421875</y></points><points><x>26287.107421875</x><y>15997.49609375</y></points><points><x>26287.107421875</x><y>15995.6845703125</y></points><points><x>26281.22265625</x><y>15966.2568359375</y></points><points><x>26261.30078125</x><y>15939.998046875</y></points><points><x>26212.40625</x><y>15938.1875</y></points><points><x>26177.091796875</x><y>15948.6005859375</y></points><points><x>26171.20703125</x><y>15974.40625</y></points><points><x>26184.7890625</x><y>15995.232421875</y></points><points><x>26184.7890625</x><y>15995.232421875</y></points><points><x>26184.7890625</x><y>15997.9482421875</y></points><points><x>26189.31640625</x><y>16012.888671875</y></points><points><x>26190.22265625</x><y>16038.2421875</y></points><points><x>26190.22265625</x><y>16038.2421875</y></points><points><x>26195.654296875</x><y>16060.4267578125</y></points><points><x>26196.107421875</x><y>16060.4267578125</y></points></segmentation></object><object><name>NONE</name><difficult>0</difficult><truncated>0</truncated><info>[{"confidence": "0"}, {"action": "CREATE", "cat": "NONE", "time": "2020-07-23 14:52;40", "who": "admin", "typeOfanno": "PersonManul"}]</info><confidence>0</confidence><bndbox><xmin>47241.72265625</xmin><ymin>30306.255859375</ymin><xmax>47474.4296875</xmax><ymax>30495.046875</ymax></bndbox><segmentation><points><x>47244.890625</x><y>30473.31640625</y></points><points><x>47291.0703125</x><y>30493.236328125</y></points><points><x>47326.38671875</x><y>30495.046875</y></points><points><x>47326.38671875</x><y>30495.046875</y></points><points><x>47353.55078125</x><y>30473.76953125</y></points><points><x>47383.8828125</x><y>30428.494140625</y></points><points><x>47383.8828125</x><y>30428.494140625</y></points><points><x>47385.2421875</x><y>30426.23046875</y></points><points><x>47405.61328125</x><y>30388.654296875</y></points><points><x>47405.61328125</x><y>30388.654296875</y></points><points><x>47408.33203125</x><y>30388.201171875</y></points><points><x>47411.046875</x><y>30387.748046875</y></points><points><x>47431.87109375</x><y>30383.673828125</y></points><points><x>47445.453125</x><y>30351.076171875</y></points><points><x>47474.4296875</x><y>30322.1015625</y></points><points><x>47458.5859375</x><y>30307.61328125</y></points><points><x>47458.5859375</x><y>30307.61328125</y></points><points><x>47456.7734375</x><y>30306.708984375</y></points><points><x>47456.3203125</x><y>30306.708984375</y></points><points><x>47453.60546875</x><y>30306.708984375</y></points><points><x>47417.38671875</x><y>30306.255859375</y></points><points><x>47417.38671875</x><y>30306.255859375</y></points><points><x>47414.66796875</x><y>30306.255859375</y></points><points><x>47412.859375</x><y>30306.708984375</y></points><points><x>47364.8671875</x><y>30308.51953125</y></points><points><x>47364.8671875</x><y>30308.51953125</y></points><points><x>47341.32421875</x><y>30319.384765625</y></points><points><x>47341.32421875</x><y>30319.384765625</y></points><points><x>47339.0625</x><y>30321.6484375</y></points><points><x>47337.25</x><y>30323.4609375</y></points><points><x>47335.890625</x><y>30325.271484375</y></points><points><x>47316.87890625</x><y>30362.84765625</y></points><points><x>47282.46875</x><y>30363.30078125</y></points><points><x>47284.734375</x><y>30384.580078125</y></points><points><x>47268.88671875</x><y>30403.142578125</y></points><points><x>47268.88671875</x><y>30403.142578125</y></points><points><x>47266.625</x><y>30406.310546875</y></points><points><x>47243.08203125</x><y>30437.55078125</y></points><points><x>47242.17578125</x><y>30456.111328125</y></points><points><x>47241.72265625</x><y>30457.017578125</y></points></segmentation></object><object><name>NONE</name><difficult>0</difficult><truncated>0</truncated><info>[{"confidence": "0"}, {"action": "CREATE", "cat": "NONE", "time": "2020-07-23 14:52;40", "who": "admin", "typeOfanno": "PersonManul"}]</info><confidence>0</confidence><bndbox><xmin>32854.640625</xmin><ymin>3574.52783203125</ymin><xmax>33120.8515625</xmax><ymax>3741.587890625</ymax></bndbox><segmentation><points><x>32854.640625</x><y>3579.960693359375</y></points><points><x>32854.640625</x><y>3579.960693359375</y></points><points><x>32904.89453125</x><y>3601.239501953125</y></points><points><x>32904.89453125</x><y>3601.239501953125</y></points><points><x>32920.2890625</x><y>3652.398681640625</y></points><points><x>32920.2890625</x><y>3652.398681640625</y></points><points><x>32920.2890625</x><y>3656.473388671875</y></points><points><x>32950.62109375</x><y>3684.09033203125</y></points><points><x>32950.62109375</x><y>3684.09033203125</y></points><points><x>32951.98046875</x><y>3686.35400390625</y></points><points><x>32975.97265625</x><y>3697.2197265625</y></points><points><x>32975.97265625</x><y>3697.2197265625</y></points><points><x>32979.14453125</x><y>3698.577880859375</y></points><points><x>32981.40625</x><y>3699.936279296875</y></points><points><x>32984.125</x><y>3700.841552734375</y></points><points><x>32987.29296875</x><y>3702.199951171875</y></points><points><x>33009.4765625</x><y>3725.28955078125</y></points><points><x>33055.203125</x><y>3741.587890625</y></points><points><x>33120.8515625</x><y>3734.796875</y></points><points><x>33116.77734375</x><y>3689.523193359375</y></points><points><x>33116.77734375</x><y>3689.523193359375</y></points><points><x>33116.77734375</x><y>3687.259521484375</y></points><points><x>33094.58984375</x><y>3623.876220703125</y></points><points><x>33094.58984375</x><y>3623.876220703125</y></points><points><x>33093.6875</x><y>3622.0654296875</y></points><points><x>33093.234375</x><y>3621.159912109375</y></points><points><x>33091.421875</x><y>3620.25439453125</y></points><points><x>33090.515625</x><y>3619.801513671875</y></points><points><x>33088.70703125</x><y>3618.896240234375</y></points><points><x>33028.4921875</x><y>3601.239501953125</y></points><points><x>33028.4921875</x><y>3601.239501953125</y></points><points><x>32979.59765625</x><y>3576.79150390625</y></points><points><x>32979.59765625</x><y>3576.3388671875</y></points><points><x>32876.82421875</x><y>3574.52783203125</y></points><points><x>32877.27734375</x><y>3575.433349609375</y></points></segmentation></object><object><name>NONE</name><difficult>0</difficult><truncated>0</truncated><info>[{"confidence": "0"}, {"action": "CREATE", "cat": "NONE", "time": "2020-07-23 14:52;40", "who": "admin", "typeOfanno": "PersonManul"}]</info><confidence>0</confidence><bndbox><xmin>23848.58984375</xmin><ymin>39871.2734375</ymin><xmax>23978.525390625</xmax><ymax>40024.30078125</ymax></bndbox><segmentation><points><x>23936.421875</x><y>40019.7734375</y></points><points><x>23953.625</x><y>40000.3046875</y></points><points><x>23974.904296875</x><y>39975.40234375</y></points><points><x>23974.904296875</x><y>39975.40234375</y></points><points><x>23978.525390625</x><y>39926.5078125</y></points><points><x>23977.62109375</x><y>39890.7421875</y></points><points><x>23954.078125</x><y>39871.2734375</y></points><points><x>23889.3359375</x><y>39885.30859375</y></points><points><x>23865.794921875</x><y>39916.546875</y></points><points><x>23865.794921875</x><y>39916.546875</y></points><points><x>23865.794921875</x><y>39919.265625</y></points><points><x>23865.794921875</x><y>39921.07421875</y></points><points><x>23869.869140625</x><y>39948.23828125</y></points><points><x>23848.58984375</x><y>39963.6328125</y></points><points><x>23852.212890625</x><y>39994.41796875</y></points><points><x>23873.490234375</x><y>40002.11328125</y></points><points><x>23900.654296875</x><y>40018.4140625</y></points><points><x>23927.8203125</x><y>40024.30078125</y></points><points><x>23927.8203125</x><y>40024.30078125</y></points></segmentation></object><object><name>NONE</name><difficult>0</difficult><truncated>0</truncated><info>[{"confidence": "0"}, {"action": "CREATE", "cat": "NONE", "time": "2020-07-23 14:52;40", "who": "admin", "typeOfanno": "PersonManul"}]</info><confidence>0</confidence><bndbox><xmin>23783.578125</xmin><ymin>39794.828125</ymin><xmax>23918.392578125</xmax><ymax>39886.5</ymax></bndbox><segmentation><points><x>23858.400390625</x><y>39886.5</y></points><points><x>23840.201171875</x><y>39874.3671875</y></points><points><x>23809.8671875</x><y>39868.9765625</y></points><points><x>23783.578125</x><y>39847.40625</y></points><points><x>23783.578125</x><y>39847.40625</y></points><points><x>23792.341796875</x><y>39823.140625</y></points><points><x>23792.341796875</x><y>39823.140625</y></points><points><x>23813.912109375</x><y>39808.984375</y></points><points><x>23842.896484375</x><y>39794.828125</y></points><points><x>23842.896484375</x><y>39794.828125</y></points><points><x>23900.19140625</x><y>39801.5703125</y></points><points><x>23918.392578125</x><y>39820.44140625</y></points><points><x>23918.392578125</x><y>39820.44140625</y></points><points><x>23902.21484375</x><y>39850.1015625</y></points><points><x>23902.21484375</x><y>39850.1015625</y></points><points><x>23888.732421875</x><y>39871.671875</y></points><points><x>23888.732421875</x><y>39871.671875</y></points></segmentation></object><object><name>LSIL</name><difficult>0</difficult><truncated>0</truncated><info>[{"confidence": "0"}, {"action": "CREATE", "cat": "LSIL", "time": "2020-07-23 14:52;40", "who": "admin", "typeOfanno": "PersonManul"}]</info><confidence>0</confidence><bndbox><xmin>3568.206787109375</xmin><ymin>17912.255859375</ymin><xmax>3795.018310546875</xmax><ymax>18199.283203125</ymax></bndbox><segmentation><points><x>3574.228515625</x><y>18099.927734375</y></points><points><x>3568.206787109375</x><y>18033.689453125</y></points><points><x>3568.206787109375</x><y>18033.689453125</y></points><points><x>3568.206787109375</x><y>18031.68359375</y></points><points><x>3568.206787109375</x><y>18030.6796875</y></points><points><x>3572.22119140625</x><y>17967.453125</y></points><points><x>3599.318115234375</x><y>17931.32421875</y></points><points><x>3599.318115234375</x><y>17931.32421875</y></points><points><x>3602.328857421875</x><y>17929.31640625</y></points><points><x>3604.336181640625</x><y>17928.3125</y></points><points><x>3606.34326171875</x><y>17927.30859375</y></points><points><x>3645.4833984375</x><y>17912.255859375</y></points><points><x>3645.4833984375</x><y>17912.255859375</y></points><points><x>3647.490478515625</x><y>17912.255859375</y></points><points><x>3669.569580078125</x><y>17925.302734375</y></points><points><x>3669.569580078125</x><y>17925.302734375</y></points><points><x>3670.572998046875</x><y>17927.30859375</y></points><points><x>3671.57666015625</x><y>17927.30859375</y></points><points><x>3695.662841796875</x><y>17940.35546875</y></points><points><x>3695.662841796875</x><y>17940.35546875</y></points><points><x>3697.669921875</x><y>17940.35546875</y></points><points><x>3716.73828125</x><y>17945.375</y></points><points><x>3700.6806640625</x><y>17942.36328125</y></points><points><x>3738.817138671875</x><y>17948.384765625</y></points><points><x>3791.00390625</x><y>17951.396484375</y></points><points><x>3795.018310546875</x><y>17993.546875</y></points><points><x>3766.917724609375</x><y>18097.919921875</y></points><points><x>3757.885498046875</x><y>18199.283203125</y></points><points><x>3686.630615234375</x><y>18189.24609375</y></points><points><x>3638.458251953125</x><y>18162.150390625</y></points><points><x>3582.257080078125</x><y>18146.091796875</y></points></segmentation></object><object><name>NONE</name><difficult>0</difficult><truncated>0</truncated><info>[{"confidence": "0"}, {"action": "CREATE", "cat": "NONE", "time": "2020-07-23 14:52;40", "who": "admin", "typeOfanno": "PersonManul"}]</info><confidence>0</confidence><bndbox><xmin>25649.310546875</xmin><ymin>6006.98583984375</ymin><xmax>25828.611328125</xmax><ymax>6246.95263671875</ymax></bndbox><segmentation><points><x>25649.310546875</x><y>6088.54736328125</y></points><points><x>25657.3984375</x><y>6051.47412109375</y></points><points><x>25666.162109375</x><y>6021.14111328125</y></points><points><x>25687.732421875</x><y>6006.98583984375</y></points><points><x>25711.998046875</x><y>6021.81494140625</y></points><points><x>25741.658203125</x><y>6026.53369140625</y></points><points><x>25742.33203125</x><y>6026.53369140625</y></points><points><x>25744.353515625</x><y>6027.8818359375</y></points><points><x>25745.701171875</x><y>6028.5556640625</y></points><points><x>25776.03515625</x><y>6048.103515625</y></points><points><x>25798.953125</x><y>6074.39208984375</y></points><points><x>25798.953125</x><y>6074.39208984375</y></points><points><x>25800.30078125</x><y>6076.4140625</y></points><points><x>25826.58984375</x><y>6114.162109375</y></points><points><x>25826.58984375</x><y>6114.162109375</y></points><points><x>25827.263671875</x><y>6116.18408203125</y></points><points><x>25828.611328125</x><y>6151.90966796875</y></points><points><x>25828.611328125</x><y>6151.90966796875</y></points><points><x>25828.611328125</x><y>6153.931640625</y></points><points><x>25828.611328125</x><y>6155.9541015625</y></points><points><x>25781.427734375</x><y>6177.52392578125</y></points><points><x>25767.271484375</x><y>6211.22705078125</y></points><points><x>25767.271484375</x><y>6211.22705078125</y></points><points><x>25765.923828125</x><y>6213.24951171875</y></points><points><x>25745.701171875</x><y>6246.95263671875</y></points><points><x>25716.04296875</x><y>6226.73046875</y></points><points><x>25715.369140625</x><y>6226.73046875</y></points><points><x>25715.369140625</x><y>6224.70849609375</y></points><points><x>25715.369140625</x><y>6222.6865234375</y></points><points><x>25685.03515625</x><y>6191.00537109375</y></points><points><x>25685.03515625</x><y>6191.00537109375</y></points><points><x>25685.03515625</x><y>6188.98291015625</y></points><points><x>25665.48828125</x><y>6163.36865234375</y></points><points><x>25664.814453125</x><y>6163.36865234375</y></points><points><x>25651.33203125</x><y>6132.36181640625</y></points><points><x>25651.33203125</x><y>6132.36181640625</y></points></segmentation></object><object><name>NONE</name><difficult>0</difficult><truncated>0</truncated><info>[{"confidence": "0"}, {"action": "CREATE", "cat": "NONE", "time": "2020-07-23 14:52;40", "who": "admin", "typeOfanno": "PersonManul"}]</info><confidence>0</confidence><bndbox><xmin>20482.345703125</xmin><ymin>10841.5166015625</ymin><xmax>20702.091796875</xmax><ymax>11014.7509765625</ymax></bndbox><segmentation><points><x>20482.345703125</x><y>10921.0556640625</y></points><points><x>20495.154296875</x><y>10967.56640625</y></points><points><x>20527.509765625</x><y>11008.6845703125</y></points><points><x>20584.130859375</x><y>11014.7509765625</y></points><points><x>20654.90625</x><y>11013.4033203125</y></points><points><x>20654.90625</x><y>11013.4033203125</y></points><points><x>20685.240234375</x><y>10981.0478515625</y></points><points><x>20702.091796875</x><y>10925.7744140625</y></points><points><x>20694.677734375</x><y>10890.7236328125</y></points><points><x>20654.90625</x><y>10874.5458984375</y></points><points><x>20600.30859375</x><y>10846.9091796875</y></points><points><x>20564.58203125</x><y>10841.5166015625</y></points><points><x>20530.205078125</x><y>10880.6123046875</y></points><points><x>20514.701171875</x><y>10908.2490234375</y></points><points><x>20514.701171875</x><y>10908.2490234375</y></points></segmentation></object><object><name>NONE</name><difficult>0</difficult><truncated>0</truncated><info>[{"confidence": "0"}, {"action": "CREATE", "cat": "NONE", "time": "2020-07-23 14:52;40", "who": "admin", "typeOfanno": "PersonManul"}]</info><confidence>0</confidence><bndbox><xmin>6135.9453125</xmin><ymin>17474.619140625</ymin><xmax>6289.8759765625</xmax><ymax>17576.03125</ymax></bndbox><segmentation><points><x>6182.12451171875</x><y>17576.03125</y></points><points><x>6185.74609375</x><y>17576.03125</y></points><points><x>6239.6220703125</x><y>17570.146484375</y></points><points><x>6274.48291015625</x><y>17533.474609375</y></points><points><x>6289.8759765625</x><y>17501.783203125</y></points><points><x>6273.5771484375</x><y>17480.95703125</y></points><points><x>6233.736328125</x><y>17474.619140625</y></points><points><x>6193.44287109375</x><y>17486.841796875</y></points><points><x>6150.88525390625</x><y>17500.42578125</y></points><points><x>6135.9453125</x><y>17523.966796875</y></points><points><x>6145.9052734375</x><y>17546.603515625</y></points><points><x>6163.56201171875</x><y>17568.7890625</y></points><points><x>6163.56201171875</x><y>17568.7890625</y></points></segmentation></object><object><name>ASC_US</name><difficult>0</difficult><truncated>0</truncated><info>[{"confidence": "0"}, {"action": "CREATE", "cat": "ASC_US", "time": "2020-07-23 14:52;40", "who": "admin", "typeOfanno": "PersonManul"}]</info><confidence>0</confidence><bndbox><xmin>47468.53515625</xmin><ymin>26593.021484375</ymin><xmax>47649.859375</xmax><ymax>26826.921875</ymax></bndbox><segmentation><points><x>47595.93359375</x><y>26593.021484375</y></points><points><x>47633.68359375</x><y>26614.591796875</y></points><points><x>47649.859375</x><y>26659.75390625</y></points><points><x>47649.1875</x><y>26702.220703125</y></points><points><x>47643.12109375</x><y>26752.1015625</y></points><points><x>47629.63671875</x><y>26794.568359375</y></points><points><x>47611.4375</x><y>26814.7890625</y></points><points><x>47573.015625</x><y>26826.921875</y></points><points><x>47533.921875</x><y>26814.115234375</y></points><points><x>47525.16015625</x><y>26791.87109375</y></points><points><x>47488.7578125</x><y>26776.3671875</y></points><points><x>47478.6484375</x><y>26738.62109375</y></points><points><x>47468.53515625</x><y>26696.154296875</y></points><points><x>47500.890625</x><y>26674.583984375</y></points><points><x>47506.28515625</x><y>26674.583984375</y></points><points><x>47542.68359375</x><y>26663.798828125</y></points><points><x>47560.8828125</x><y>26628.748046875</y></points><points><x>47560.8828125</x><y>26628.07421875</y></points></segmentation></object><object><name>LSIL</name><difficult>0</difficult><truncated>0</truncated><info>[{"confidence": "0"}, {"action": "CREATE", "cat": "LSIL", "time": "2020-07-23 14:52;40", "who": "admin", "typeOfanno": "PersonManul"}]</info><confidence>0</confidence><bndbox><xmin>40641.453125</xmin><ymin>30451.05859375</ymin><xmax>40807.9453125</xmax><ymax>30610.138671875</ymax></bndbox><segmentation><points><x>40778.9609375</x><y>30578.45703125</y></points><points><x>40748.62890625</x><y>30591.263671875</y></points><points><x>40720.3203125</x><y>30610.138671875</y></points><points><x>40693.35546875</x><y>30595.30859375</y></points><points><x>40692.68359375</x><y>30595.30859375</y></points><points><x>40665.046875</x><y>30578.45703125</y></points><points><x>40641.453125</x><y>30556.88671875</y></points><points><x>40643.4765625</x><y>30514.421875</y></points><points><x>40659.65234375</x><y>30471.955078125</y></points><points><x>40679.19921875</x><y>30455.103515625</y></points><points><x>40679.875</x><y>30455.103515625</y></points><points><x>40681.22265625</x><y>30454.4296875</y></points><points><x>40722.33984375</x><y>30451.05859375</y></points><points><x>40722.33984375</x><y>30451.05859375</y></points><points><x>40724.36328125</x><y>30451.05859375</y></points><points><x>40726.38671875</x><y>30451.05859375</y></points><points><x>40762.109375</x><y>30455.77734375</y></points><points><x>40762.109375</x><y>30455.77734375</y></points><points><x>40764.1328125</x><y>30457.80078125</y></points><points><x>40793.1171875</x><y>30473.9765625</y></points><points><x>40793.1171875</x><y>30473.9765625</y></points><points><x>40803.23046875</x><y>30498.244140625</y></points><points><x>40803.23046875</x><y>30498.244140625</y></points><points><x>40803.23046875</x><y>30500.265625</y></points><points><x>40800.53125</x><y>30524.533203125</y></points><points><x>40807.9453125</x><y>30550.146484375</y></points><points><x>40802.5546875</x><y>30569.6953125</y></points><points><x>40802.5546875</x><y>30569.6953125</y></points></segmentation></object><object><name>ASC_US</name><difficult>0</difficult><truncated>0</truncated><info>[{"confidence": "0"}, {"action": "CREATE", "cat": "ASC_US", "time": "2020-07-23 14:52;40", "who": "admin", "typeOfanno": "PersonManul"}]</info><confidence>0</confidence><bndbox><xmin>23031.880859375</xmin><ymin>7455.26806640625</ymin><xmax>23137.708984375</xmax><ymax>7557.72607421875</ymax></bndbox><segmentation><points><x>23077.04296875</x><y>7557.72607421875</y></points><points><x>23107.375</x><y>7543.57080078125</y></points><points><x>23129.619140625</x><y>7540.87451171875</y></points><points><x>23137.708984375</x><y>7525.37109375</y></points><points><x>23135.01171875</x><y>7494.36376953125</y></points><points><x>23135.685546875</x><y>7472.7939453125</y></points><points><x>23110.072265625</x><y>7462.6826171875</y></points><points><x>23080.4140625</x><y>7455.26806640625</y></points><points><x>23079.73828125</x><y>7455.26806640625</y></points><points><x>23078.390625</x><y>7455.26806640625</y></points><points><x>23044.013671875</x><y>7455.9423828125</y></points><points><x>23043.33984375</x><y>7455.9423828125</y></points><points><x>23041.9921875</x><y>7457.96435546875</y></points><points><x>23041.9921875</x><y>7458.638671875</y></points><points><x>23039.96875</x><y>7460.66064453125</y></points><points><x>23038.62109375</x><y>7460.66064453125</y></points><points><x>23031.880859375</x><y>7471.44580078125</y></points><points><x>23033.90234375</x><y>7504.474609375</y></points><points><x>23039.96875</x><y>7531.4375</y></points><points><x>23056.146484375</x><y>7541.54833984375</y></points><points><x>23056.146484375</x><y>7541.54833984375</y></points></segmentation></object><object><name>LSIL</name><difficult>0</difficult><truncated>0</truncated><info>[{"confidence": "0"}, {"action": "CREATE", "cat": "LSIL", "time": "2020-07-23 14:52;40", "who": "admin", "typeOfanno": "PersonManul"}]</info><confidence>0</confidence><bndbox><xmin>38367.22265625</xmin><ymin>31012.732421875</ymin><xmax>38668.53125</xmax><ymax>31246.6328125</ymax></bndbox><segmentation><points><x>38574.8359375</x><y>31235.171875</y></points><points><x>38536.4140625</x><y>31244.609375</y></points><points><x>38462.94140625</x><y>31246.6328125</y></points><points><x>38382.05078125</x><y>31201.46875</y></points><points><x>38367.22265625</x><y>31158.330078125</y></points><points><x>38400.25</x><y>31104.404296875</y></points><points><x>38460.2421875</x><y>31085.53125</y></points><points><x>38487.20703125</x><y>31059.916015625</y></points><points><x>38488.5546875</x><y>31058.568359375</y></points><points><x>38489.90234375</x><y>31058.568359375</y></points><points><x>38493.2734375</x><y>31057.89453125</y></points><points><x>38495.96875</x><y>31057.89453125</y></points><points><x>38540.45703125</x><y>31041.716796875</y></points><points><x>38540.45703125</x><y>31041.716796875</y></points><points><x>38580.2265625</x><y>31012.732421875</y></points><points><x>38622.69140625</x><y>31026.212890625</y></points><points><x>38634.828125</x><y>31051.15234375</y></points><points><x>38668.53125</x><y>31095.640625</y></points><points><x>38665.83203125</x><y>31179.224609375</y></points><points><x>38639.54296875</x><y>31221.69140625</y></points></segmentation></object><object><name>NONE</name><difficult>0</difficult><truncated>0</truncated><info>[{"confidence": "0"}, {"action": "CREATE", "cat": "NONE", "time": "2020-07-23 14:52;40", "who": "admin", "typeOfanno": "PersonManul"}]</info><confidence>0</confidence><bndbox><xmin>34539.76171875</xmin><ymin>29303.037109375</ymin><xmax>34752.765625</xmax><ymax>29514.693359375</ymax></bndbox><segmentation><points><x>34752.765625</x><y>29428.412109375</y></points><points><x>34746.0234375</x><y>29487.056640625</y></points><points><x>34746.0234375</x><y>29487.73046875</y></points><points><x>34746.0234375</x><y>29489.078125</y></points><points><x>34712.99609375</x><y>29512.671875</y></points><points><x>34712.99609375</x><y>29512.671875</y></points><points><x>34710.30078125</x><y>29514.693359375</y></points><points><x>34673.8984375</x><y>29512.671875</y></points><points><x>34673.2265625</x><y>29512.671875</y></points><points><x>34671.87890625</x><y>29512.671875</y></points><points><x>34669.85546875</x><y>29512.671875</y></points><points><x>34609.19140625</x><y>29476.9453125</y></points><points><x>34609.19140625</x><y>29476.9453125</y></points><points><x>34609.19140625</x><y>29474.923828125</y></points><points><x>34599.078125</x><y>29446.61328125</y></points><points><x>34599.078125</x><y>29446.61328125</y></points><points><x>34598.40625</x><y>29444.58984375</y></points><points><x>34568.0703125</x><y>29406.84375</y></points><points><x>34568.0703125</x><y>29406.84375</y></points><points><x>34567.3984375</x><y>29404.8203125</y></points><points><x>34539.76171875</x><y>29360.33203125</y></points><points><x>34539.76171875</x><y>29359.658203125</y></points><points><x>34557.28515625</x><y>29330.673828125</y></points><points><x>34586.9453125</x><y>29322.583984375</y></points><points><x>34586.9453125</x><y>29321.91015625</y></points><points><x>34586.9453125</x><y>29320.5625</y></points><points><x>34609.19140625</x><y>29303.037109375</y></points><points><x>34609.19140625</x><y>29303.037109375</y></points><points><x>34611.2109375</x><y>29303.037109375</y></points><points><x>34675.25</x><y>29314.49609375</y></points><points><x>34675.25</x><y>29314.49609375</y></points><points><x>34677.26953125</x><y>29315.84375</y></points><points><x>34677.9453125</x><y>29315.84375</y></points><points><x>34715.01953125</x><y>29367.072265625</y></points><points><x>34746.0234375</x><y>29410.88671875</y></points><points><x>34746.0234375</x><y>29410.88671875</y></points></segmentation></object><object><name>NONE</name><difficult>0</difficult><truncated>0</truncated><info>[{"confidence": "0"}, {"action": "CREATE", "cat": "NONE", "time": "2020-07-23 14:52;40", "who": "admin", "typeOfanno": "PersonManul"}]</info><confidence>0</confidence><bndbox><xmin>34598.09765625</xmin><ymin>28890.6015625</ymin><xmax>35216.69921875</xmax><ymax>29258.17578125</ymax></bndbox><segmentation><points><x>35183.82421875</x><y>29068.412109375</y></points><points><x>35183.82421875</x><y>29068.412109375</y></points><points><x>35106.12890625</x><y>29123.697265625</y></points><points><x>35106.12890625</x><y>29123.697265625</y></points><points><x>35011.9921875</x><y>29210.361328125</y></points><points><x>35010.49609375</x><y>29210.361328125</y></points><points><x>35009.00390625</x><y>29210.361328125</y></points><points><x>35006.015625</x><y>29211.85546875</y></points><points><x>35006.015625</x><y>29213.349609375</y></points><points><x>34922.33984375</x><y>29255.1875</y></points><points><x>34922.33984375</x><y>29255.1875</y></points><points><x>34920.84375</x><y>29256.681640625</y></points><points><x>34919.3515625</x><y>29258.17578125</y></points><points><x>34917.85546875</x><y>29258.17578125</y></points><points><x>34825.21484375</x><y>29204.384765625</y></points><points><x>34825.21484375</x><y>29202.890625</y></points><points><x>34823.72265625</x><y>29201.396484375</y></points><points><x>34822.2265625</x><y>29201.396484375</y></points><points><x>34820.734375</x><y>29201.396484375</y></points><points><x>34819.23828125</x><y>29201.396484375</y></points><points><x>34816.25</x><y>29201.396484375</y></points><points><x>34741.5390625</x><y>29144.6171875</y></points><points><x>34741.5390625</x><y>29143.123046875</y></points><points><x>34741.5390625</x><y>29141.62890625</y></points><points><x>34740.046875</x><y>29140.134765625</y></points><points><x>34677.2890625</x><y>29092.3203125</y></points><points><x>34675.796875</x><y>29092.3203125</y></points><points><x>34672.80859375</x><y>29092.3203125</y></points><points><x>34671.3125</x><y>29092.3203125</y></points><points><x>34607.0625</x><y>29051.9765625</y></points><points><x>34607.0625</x><y>29051.9765625</y></points><points><x>34607.0625</x><y>29048.98828125</y></points><points><x>34598.09765625</x><y>28972.783203125</y></points><points><x>34598.09765625</x><y>28972.783203125</y></points><points><x>34598.09765625</x><y>28969.794921875</y></points><points><x>34599.58984375</x><y>28968.30078125</y></points><points><x>34616.02734375</x><y>28905.54296875</y></points><points><x>34616.02734375</x><y>28904.048828125</y></points><points><x>34701.1953125</x><y>28890.6015625</y></points><points><x>34702.69140625</x><y>28890.6015625</y></points><points><x>34704.18359375</x><y>28890.6015625</y></points><points><x>34705.6796875</x><y>28890.6015625</y></points><points><x>34707.171875</x><y>28890.6015625</y></points><points><x>34710.16015625</x><y>28890.6015625</y></points><points><x>34716.140625</x><y>28890.6015625</y></points><points><x>34719.12890625</x><y>28892.095703125</y></points><points><x>34725.10546875</x><y>28892.095703125</y></points><points><x>34814.7578125</x><y>28905.54296875</y></points><points><x>34814.7578125</x><y>28905.54296875</y></points><points><x>34816.25</x><y>28908.53125</y></points><points><x>34816.25</x><y>28910.025390625</y></points><points><x>34861.078125</x><y>28972.783203125</y></points><points><x>34861.078125</x><y>28972.783203125</y></points><points><x>34864.06640625</x><y>28974.27734375</y></points><points><x>34867.0546875</x><y>28975.771484375</y></points><points><x>34876.01953125</x><y>28977.265625</y></points><points><x>34880.5</x><y>28978.759765625</y></points><points><x>34881.99609375</x><y>28978.759765625</y></points><points><x>34970.15234375</x><y>28957.83984375</y></points><points><x>34970.15234375</x><y>28957.83984375</y></points><points><x>34973.14453125</x><y>28957.83984375</y></points><points><x>34974.63671875</x><y>28957.83984375</y></points><points><x>34977.625</x><y>28957.83984375</y></points><points><x>34982.109375</x><y>28956.345703125</y></points><points><x>35094.171875</x><y>28910.025390625</y></points><points><x>35095.66796875</x><y>28910.025390625</y></points><points><x>35097.16015625</x><y>28910.025390625</y></points><points><x>35155.4375</x><y>28907.037109375</y></points><points><x>35155.4375</x><y>28907.037109375</y></points><points><x>35216.69921875</x><y>28959.333984375</y></points><points><x>35216.69921875</x><y>28960.830078125</y></points><points><x>35216.69921875</x><y>28962.32421875</y></points><points><x>35203.25</x><y>29008.64453125</y></points><points><x>35203.25</x><y>29010.138671875</y></points></segmentation></object><object><name>LSIL</name><difficult>0</difficult><truncated>0</truncated><info>[{"confidence": "0"}, {"action": "CREATE", "cat": "LSIL", "time": "2020-07-23 14:52;40", "who": "admin", "typeOfanno": "PersonManul"}]</info><confidence>0</confidence><bndbox><xmin>33885.359375</xmin><ymin>28641.068359375</ymin><xmax>34107.99609375</xmax><ymax>28886.119140625</ymax></bndbox><segmentation><points><x>34097.53515625</x><y>28672.447265625</y></points><points><x>34106.5</x><y>28744.16796875</y></points><points><x>34106.5</x><y>28744.16796875</y></points><points><x>34107.99609375</x><y>28745.662109375</y></points><points><x>34055.69921875</x><y>28775.546875</y></points><points><x>34001.90625</x><y>28799.455078125</y></points><points><x>34001.90625</x><y>28799.455078125</y></points><points><x>33998.91796875</x><y>28800.94921875</y></points><points><x>33997.42578125</x><y>28803.9375</y></points><points><x>33995.9296875</x><y>28803.9375</y></points><points><x>33986.96484375</x><y>28854.740234375</y></points><points><x>33986.96484375</x><y>28854.740234375</y></points><points><x>33986.96484375</x><y>28857.728515625</y></points><points><x>33985.46875</x><y>28859.22265625</y></points><points><x>33985.46875</x><y>28860.716796875</y></points><points><x>33983.9765625</x><y>28863.705078125</y></points><points><x>33982.48046875</x><y>28863.705078125</y></points><points><x>33982.48046875</x><y>28865.19921875</y></points><points><x>33945.125</x><y>28886.119140625</y></points><points><x>33945.125</x><y>28886.119140625</y></points><points><x>33928.69140625</x><y>28872.669921875</y></points><points><x>33933.171875</x><y>28835.31640625</y></points><points><x>33933.171875</x><y>28833.822265625</y></points><points><x>33933.171875</x><y>28832.328125</y></points><points><x>33930.18359375</x><y>28830.83203125</y></points><points><x>33930.18359375</x><y>28829.337890625</y></points><points><x>33900.30078125</x><y>28793.478515625</y></points><points><x>33900.30078125</x><y>28793.478515625</y></points><points><x>33885.359375</x><y>28777.041015625</y></points><points><x>33885.359375</x><y>28777.041015625</y></points><points><x>33922.71484375</x><y>28742.673828125</y></points><points><x>33928.69140625</x><y>28705.3203125</y></points><points><x>33928.69140625</x><y>28705.3203125</y></points><points><x>33948.1171875</x><y>28676.9296875</y></points><points><x>33948.1171875</x><y>28675.435546875</y></points><points><x>33949.609375</x><y>28645.55078125</y></points><points><x>33951.10546875</x><y>28645.55078125</y></points><points><x>33952.59765625</x><y>28645.55078125</y></points><points><x>33954.09375</x><y>28644.056640625</y></points><points><x>34010.87109375</x><y>28641.068359375</y></points><points><x>34039.26171875</x><y>28653.021484375</y></points><points><x>34039.26171875</x><y>28653.021484375</y></points><points><x>34039.26171875</x><y>28656.009765625</y></points><points><x>34072.1328125</x><y>28663.482421875</y></points><points><x>34072.1328125</x><y>28663.482421875</y></points></segmentation></object><object><name>LSIL</name><difficult>0</difficult><truncated>0</truncated><info>[{"confidence": "0"}, {"action": "CREATE", "cat": "LSIL", "time": "2020-07-23 14:52;40", "who": "admin", "typeOfanno": "PersonManul"}]</info><confidence>0</confidence><bndbox><xmin>34835.7265625</xmin><ymin>28421.896484375</ymin><xmax>35058.5234375</xmax><ymax>28619.603515625</ymax></bndbox><segmentation><points><x>34869.84765625</x><y>28576.44921875</y></points><points><x>34835.7265625</x><y>28528.27734375</y></points><points><x>34851.78125</x><y>28468.0625</y></points><points><x>34887.9140625</x><y>28421.896484375</y></points><points><x>34937.08984375</x><y>28424.908203125</y></points><points><x>34937.08984375</x><y>28424.908203125</y></points><points><x>34939.09375</x><y>28426.916015625</y></points><points><x>35003.32421875</x><y>28451.001953125</y></points><points><x>35051.49609375</x><y>28504.19140625</y></points><points><x>35058.5234375</x><y>28536.306640625</y></points><points><x>35058.5234375</x><y>28536.306640625</y></points><points><x>35057.51953125</x><y>28538.314453125</y></points><points><x>35028.4140625</x><y>28548.349609375</y></points><points><x>35027.41015625</x><y>28548.349609375</y></points><points><x>35026.40625</x><y>28548.349609375</y></points><points><x>34999.3125</x><y>28566.4140625</y></points><points><x>34999.3125</x><y>28566.4140625</y></points><points><x>34999.3125</x><y>28568.421875</y></points><points><x>34989.2734375</x><y>28612.580078125</y></points><points><x>34989.2734375</x><y>28612.580078125</y></points><points><x>34989.2734375</x><y>28615.58984375</y></points><points><x>34975.2265625</x><y>28619.603515625</y></points><points><x>34928.0546875</x><y>28593.51171875</y></points><points><x>34928.0546875</x><y>28593.51171875</y></points><points><x>34926.046875</x><y>28593.51171875</y></points></segmentation></object><object><name>LSIL</name><difficult>0</difficult><truncated>0</truncated><info>[{"confidence": "0"}, {"action": "CREATE", "cat": "LSIL", "time": "2020-07-23 14:52;40", "who": "admin", "typeOfanno": "PersonManul"}]</info><confidence>0</confidence><bndbox><xmin>24095.46484375</xmin><ymin>32936.38671875</ymin><xmax>24196.57421875</xmax><ymax>33061.765625</ymax></bndbox><segmentation><points><x>24113.666015625</x><y>32936.38671875</y></points><points><x>24157.478515625</x><y>32953.23828125</y></points><points><x>24187.8125</x><y>32988.2890625</y></points><points><x>24196.57421875</x><y>33026.7109375</y></points><points><x>24196.57421875</x><y>33026.7109375</y></points><points><x>24196.57421875</x><y>33028.734375</y></points><points><x>24188.486328125</x><y>33050.98046875</y></points><points><x>24188.486328125</x><y>33050.98046875</y></points><points><x>24160.849609375</x><y>33061.765625</y></points><points><x>24160.849609375</x><y>33061.765625</y></points><points><x>24137.931640625</x><y>33054.34765625</y></points><points><x>24114.33984375</x><y>33042.21484375</y></points><points><x>24097.48828125</x><y>33033.453125</y></points><points><x>24095.46484375</x><y>32995.70703125</y></points><points><x>24095.46484375</x><y>32995.70703125</y></points><points><x>24095.46484375</x><y>32993.68359375</y></points><points><x>24099.509765625</x><y>32964.0234375</y></points><points><x>24099.509765625</x><y>32964.0234375</y></points></segmentation></object><object><name>LSIL</name><difficult>0</difficult><truncated>0</truncated><info>[{"confidence": "0"}, {"action": "CREATE", "cat": "LSIL", "time": "2020-07-23 14:52;40", "who": "admin", "typeOfanno": "PersonManul"}]</info><confidence>0</confidence><bndbox><xmin>23206.390625</xmin><ymin>25939.263671875</ymin><xmax>23350.640625</xmax><ymax>26084.861328125</ymax></bndbox><segmentation><points><x>23239.419921875</x><y>25955.44140625</y></points><points><x>23270.427734375</x><y>25939.9375</y></points><points><x>23270.427734375</x><y>25939.9375</y></points><points><x>23273.123046875</x><y>25939.263671875</y></points><points><x>23306.15234375</x><y>25943.982421875</y></points><points><x>23326.375</x><y>25970.26953125</y></points><points><x>23339.85546875</x><y>26001.27734375</y></points><points><x>23350.640625</x><y>26056.55078125</y></points><points><x>23321.65625</x><y>26082.1640625</y></points><points><x>23265.03515625</x><y>26084.861328125</y></points><points><x>23221.220703125</x><y>26043.068359375</y></points><points><x>23206.390625</x><y>25993.86328125</y></points></segmentation></object><object><name>NONE</name><difficult>0</difficult><truncated>0</truncated><info>[{"confidence": "0"}, {"action": "CREATE", "cat": "NONE", "time": "2020-07-23 14:52;40", "who": "admin", "typeOfanno": "PersonManul"}]</info><confidence>0</confidence><bndbox><xmin>5071.82373046875</xmin><ymin>25746.8984375</ymin><xmax>5199.8955078125</xmax><ymax>25908.673828125</ymax></bndbox><segmentation><points><x>5103.50439453125</x><y>25792.060546875</y></points><points><x>5117.65966796875</x><y>25765.09765625</y></points><points><x>5142.60009765625</x><y>25751.6171875</y></points><points><x>5160.7998046875</x><y>25746.8984375</y></points><points><x>5173.607421875</x><y>25763.076171875</y></points><points><x>5191.1328125</x><y>25794.08203125</y></points><points><x>5191.1328125</x><y>25794.08203125</y></points><points><x>5191.1328125</x><y>25796.10546875</y></points><points><x>5199.8955078125</x><y>25823.7421875</y></points><points><x>5199.8955078125</x><y>25824.416015625</y></points><points><x>5195.17724609375</x><y>25853.400390625</y></points><points><x>5195.17724609375</x><y>25853.400390625</y></points><points><x>5193.8291015625</x><y>25855.421875</y></points><points><x>5161.47412109375</x><y>25886.4296875</y></points><points><x>5154.7333984375</x><y>25907.326171875</y></points><points><x>5154.7333984375</x><y>25907.326171875</y></points><points><x>5152.71142578125</x><y>25908.673828125</y></points><points><x>5121.7041015625</x><y>25903.28125</y></points><points><x>5121.7041015625</x><y>25903.28125</y></points><points><x>5114.28955078125</x><y>25881.037109375</y></points><points><x>5114.28955078125</x><y>25881.037109375</y></points><points><x>5082.6083984375</x><y>25873.62109375</y></points><points><x>5071.82373046875</x><y>25856.76953125</y></points><points><x>5081.26025390625</x><y>25839.91796875</y></points><points><x>5081.26025390625</x><y>25839.91796875</y></points><points><x>5081.9345703125</x><y>25837.896484375</y></points><points><x>5081.9345703125</x><y>25837.22265625</y></points><points><x>5093.3935546875</x><y>25810.93359375</y></points><points><x>5093.3935546875</x><y>25810.93359375</y></points></segmentation></object><object><name>NONE</name><difficult>0</difficult><truncated>0</truncated><info>[{"confidence": "0"}, {"action": "CREATE", "cat": "NONE", "time": "2020-07-23 14:52;40", "who": "admin", "typeOfanno": "PersonManul"}]</info><confidence>0</confidence><bndbox><xmin>12879.7373046875</xmin><ymin>19839.541015625</ymin><xmax>12967.115234375</xmax><ymax>19940.048828125</ymax></bndbox><segmentation><points><x>12887.8857421875</x><y>19933.2578125</y></points><points><x>12879.7373046875</x><y>19917.865234375</y></points><points><x>12885.169921875</x><y>19894.775390625</y></points><points><x>12885.169921875</x><y>19894.322265625</y></points><points><x>12885.6220703125</x><y>19892.51171875</y></points><points><x>12892.8662109375</x><y>19862.630859375</y></points><points><x>12908.259765625</x><y>19839.541015625</y></points><points><x>12938.1396484375</x><y>19839.994140625</y></points><points><x>12938.1396484375</x><y>19839.994140625</y></points><points><x>12960.7763671875</x><y>19847.23828125</y></points><points><x>12960.7763671875</x><y>19847.23828125</y></points><points><x>12960.7763671875</x><y>19849.501953125</y></points><points><x>12965.7568359375</x><y>19881.193359375</y></points><points><x>12965.7568359375</x><y>19881.193359375</y></points><points><x>12967.115234375</x><y>19883.00390625</y></points><points><x>12965.7568359375</x><y>19912.431640625</y></points><points><x>12965.3046875</x><y>19912.431640625</y></points><points><x>12964.3984375</x><y>19914.244140625</y></points><points><x>12953.9853515625</x><y>19929.18359375</y></points><points><x>12919.578125</x><y>19940.048828125</y></points><points><x>12919.578125</x><y>19940.048828125</y></points></segmentation></object><object><name>LSIL</name><difficult>0</difficult><truncated>0</truncated><info>[{"confidence": "0"}, {"action": "CREATE", "cat": "LSIL", "time": "2020-07-23 14:52;40", "who": "admin", "typeOfanno": "PersonManul"}]</info><confidence>0</confidence><bndbox><xmin>22788.9375</xmin><ymin>8221.30078125</ymin><xmax>22974.560546875</xmax><ymax>8353.953125</ymax></bndbox><segmentation><points><x>22828.326171875</x><y>8341.7294921875</y></points><points><x>22806.142578125</x><y>8306.416015625</y></points><points><x>22788.9375</x><y>8267.02734375</y></points><points><x>22797.087890625</x><y>8238.0517578125</y></points><points><x>22828.779296875</x><y>8222.6591796875</y></points><points><x>22828.779296875</x><y>8222.6591796875</y></points><points><x>22832.400390625</x><y>8222.2060546875</y></points><points><x>22874.505859375</x><y>8221.30078125</y></points><points><x>22874.505859375</x><y>8221.30078125</y></points><points><x>22876.76953125</x><y>8222.2060546875</y></points><points><x>22909.8203125</x><y>8225.828125</y></points><points><x>22909.8203125</x><y>8225.828125</y></points><points><x>22940.60546875</x><y>8235.7880859375</y></points><points><x>22940.60546875</x><y>8235.7880859375</y></points><points><x>22940.60546875</x><y>8238.0517578125</y></points><points><x>22946.943359375</x><y>8272.0078125</y></points><points><x>22974.560546875</x><y>8277.4404296875</y></points><points><x>22969.580078125</x><y>8308.2265625</y></points><points><x>22969.580078125</x><y>8308.2265625</y></points><points><x>22969.12890625</x><y>8310.943359375</y></points><points><x>22969.12890625</x><y>8312.30078125</y></points><points><x>22955.998046875</x><y>8333.126953125</y></points><points><x>22955.998046875</x><y>8333.580078125</y></points><points><x>22955.09375</x><y>8334.9384765625</y></points><points><x>22954.1875</x><y>8337.2021484375</y></points><points><x>22932.45703125</x><y>8353.953125</y></points><points><x>22875.412109375</x><y>8352.1416015625</y></points><points><x>22874.958984375</x><y>8352.1416015625</y></points></segmentation></object><object><name>LSIL</name><difficult>0</difficult><truncated>0</truncated><info>[{"confidence": "0"}, {"action": "CREATE", "cat": "LSIL", "time": "2020-07-23 14:52;40", "who": "admin", "typeOfanno": "PersonManul"}]</info><confidence>0</confidence><bndbox><xmin>44073.75</xmin><ymin>37710.16796875</ymin><xmax>44449.203125</xmax><ymax>37911.0390625</ymax></bndbox><segmentation><points><x>44073.75</x><y>37834.8671875</y></points><points><x>44110.1484375</x><y>37865.203125</y></points><points><x>44160.703125</x><y>37893.51171875</y></points><points><x>44161.37890625</x><y>37893.51171875</y></points><points><x>44184.296875</x><y>37896.20703125</y></points><points><x>44228.109375</x><y>37911.0390625</y></points><points><x>44228.109375</x><y>37911.0390625</y></points><points><x>44230.1328125</x><y>37911.0390625</y></points><points><x>44231.48046875</x><y>37911.0390625</y></points><points><x>44233.50390625</x><y>37911.0390625</y></points><points><x>44235.52734375</x><y>37911.0390625</y></points><points><x>44302.93359375</x><y>37908.33984375</y></points><points><x>44302.93359375</x><y>37907.66796875</y></points><points><x>44304.953125</x><y>37906.9921875</y></points><points><x>44307.65234375</x><y>37906.9921875</y></points><points><x>44352.140625</x><y>37882.7265625</y></points><points><x>44352.140625</x><y>37882.7265625</y></points><points><x>44354.16015625</x><y>37882.0546875</y></points><points><x>44354.16015625</x><y>37880.703125</y></points><points><x>44372.359375</x><y>37857.11328125</y></points><points><x>44372.359375</x><y>37856.4375</y></points><points><x>44374.3828125</x><y>37855.765625</y></points><points><x>44391.91015625</x><y>37828.80078125</y></points><points><x>44399.32421875</x><y>37810.6015625</y></points><points><x>44410.109375</x><y>37785.66015625</y></points><points><x>44443.8125</x><y>37752.6328125</y></points><points><x>44449.203125</x><y>37715.55859375</y></points><points><x>44412.12890625</x><y>37713.53515625</y></points><points><x>44411.45703125</x><y>37713.53515625</y></points><points><x>44409.43359375</x><y>37714.2109375</y></points><points><x>44362.92578125</x><y>37720.953125</y></points><points><x>44362.25</x><y>37720.953125</y></points><points><x>44360.90234375</x><y>37720.953125</y></points><points><x>44360.2265625</x><y>37720.953125</y></points><points><x>44358.87890625</x><y>37720.953125</y></points><points><x>44356.85546875</x><y>37720.953125</y></points><points><x>44290.80078125</x><y>37710.16796875</y></points><points><x>44290.80078125</x><y>37710.16796875</y></points><points><x>44288.1015625</x><y>37710.16796875</y></points><points><x>44248.33203125</x><y>37710.16796875</y></points><points><x>44248.33203125</x><y>37710.16796875</y></points><points><x>44226.76171875</x><y>37727.01953125</y></points><points><x>44226.76171875</x><y>37727.01953125</y></points><points><x>44224.7421875</x><y>37727.01953125</y></points><points><x>44223.39453125</x><y>37728.3671875</y></points><points><x>44174.859375</x><y>37735.78125</y></points><points><x>44174.859375</x><y>37735.78125</y></points><points><x>44172.8359375</x><y>37736.45703125</y></points><points><x>44170.81640625</x><y>37737.8046875</y></points><points><x>44127.0</x><y>37747.9140625</y></points><points><x>44095.99609375</x><y>37782.29296875</y></points><points><x>44095.99609375</x><y>37782.29296875</y></points></segmentation></object><object><name>NONE</name><difficult>0</difficult><truncated>0</truncated><info>[{"confidence": "0"}, {"action": "CREATE", "cat": "NONE", "time": "2020-07-23 14:52;40", "who": "admin", "typeOfanno": "PersonManul"}]</info><confidence>0</confidence><bndbox><xmin>20828.140625</xmin><ymin>43232.01953125</ymin><xmax>21174.37890625</xmax><ymax>43530.0859375</ymax></bndbox><segmentation><points><x>20883.337890625</x><y>43463.84765625</y></points><points><x>20973.66015625</x><y>43530.0859375</y></points><points><x>20973.66015625</x><y>43530.0859375</y></points><points><x>21082.048828125</x><y>43488.9375</y></points><points><x>21082.048828125</x><y>43488.9375</y></points><points><x>21084.056640625</x><y>43487.93359375</y></points><points><x>21084.056640625</x><y>43486.9296875</y></points><points><x>21084.056640625</x><y>43485.92578125</y></points><points><x>21085.05859375</x><y>43484.921875</y></points><points><x>21154.306640625</x><y>43391.58984375</y></points><points><x>21154.306640625</x><y>43391.58984375</y></points><points><x>21174.37890625</x><y>43336.390625</y></points><points><x>21174.37890625</x><y>43336.390625</y></points><points><x>21174.37890625</x><y>43334.3828125</y></points><points><x>21174.37890625</x><y>43333.3828125</y></points><points><x>21125.203125</x><y>43272.16015625</y></points><points><x>21046.923828125</x><y>43248.07421875</y></points><points><x>21046.923828125</x><y>43248.07421875</y></points><points><x>21044.916015625</x><y>43248.07421875</y></points><points><x>21038.89453125</x><y>43248.07421875</y></points><points><x>20947.568359375</x><y>43237.03515625</y></points><points><x>20871.294921875</x><y>43232.01953125</y></points><points><x>20871.294921875</x><y>43232.01953125</y></points><points><x>20843.193359375</x><y>43257.109375</y></points><points><x>20843.193359375</x><y>43257.109375</y></points><points><x>20841.1875</x><y>43259.1171875</y></points><points><x>20828.140625</x><y>43302.26953125</y></points><points><x>20828.140625</x><y>43302.26953125</y></points><points><x>20832.154296875</x><y>43386.5703125</y></points></segmentation></object><object><name>LSIL</name><difficult>0</difficult><truncated>0</truncated><info>[{"confidence": "0"}, {"action": "CREATE", "cat": "LSIL", "time": "2020-07-23 14:52;40", "who": "admin", "typeOfanno": "PersonManul"}]</info><confidence>0</confidence><bndbox><xmin>3147.2041015625</xmin><ymin>23968.453125</ymin><xmax>3316.394287109375</xmax><ymax>24108.658203125</ymax></bndbox><segmentation><points><x>3213.262451171875</x><y>23973.845703125</y></points><points><x>3242.247314453125</x><y>23968.453125</y></points><points><x>3274.602294921875</x><y>23981.259765625</y></points><points><x>3304.26123046875</x><y>23981.935546875</y></points><points><x>3316.394287109375</x><y>24016.3125</y></points><points><x>3316.394287109375</x><y>24016.986328125</y></points><points><x>3314.3720703125</x><y>24060.80078125</y></points><points><x>3314.3720703125</x><y>24061.474609375</y></points><points><x>3314.3720703125</x><y>24062.822265625</y></points><points><x>3286.735595703125</x><y>24104.615234375</y></points><points><x>3248.313720703125</x><y>24108.658203125</y></points><points><x>3248.313720703125</x><y>24108.658203125</y></points><points><x>3205.173828125</x><y>24101.91796875</y></points><points><x>3205.173828125</x><y>24101.91796875</y></points><points><x>3172.14453125</x><y>24087.763671875</y></points><points><x>3147.2041015625</x><y>24050.015625</y></points><points><x>3147.2041015625</x><y>24049.341796875</y></points><points><x>3181.58154296875</x><y>24030.466796875</y></points><points><x>3181.58154296875</x><y>24030.466796875</y></points><points><x>3184.27783203125</x><y>23998.111328125</y></points><points><x>3184.27783203125</x><y>23998.111328125</y></points></segmentation></object><object><name>ASC_US</name><difficult>0</difficult><truncated>0</truncated><info>[{"confidence": "0"}, {"action": "CREATE", "cat": "ASC_US", "time": "2020-07-23 14:52;40", "who": "admin", "typeOfanno": "PersonManul"}]</info><confidence>0</confidence><bndbox><xmin>2170.709228515625</xmin><ymin>23485.4921875</ymin><xmax>2326.10693359375</xmax><ymax>23785.828125</ymax></bndbox><segmentation><points><x>2214.041259765625</x><y>23785.828125</y></points><points><x>2284.26904296875</x><y>23760.42578125</y></points><points><x>2309.670654296875</x><y>23696.17578125</y></points><points><x>2309.670654296875</x><y>23694.681640625</y></points><points><x>2311.164794921875</x><y>23693.185546875</y></points><points><x>2311.164794921875</x><y>23691.69140625</y></points><points><x>2326.10693359375</x><y>23624.453125</y></points><points><x>2326.10693359375</x><y>23624.453125</y></points><points><x>2321.624267578125</x><y>23558.70703125</y></points><points><x>2302.19970703125</x><y>23539.283203125</y></points><points><x>2302.19970703125</x><y>23539.283203125</y></points><points><x>2300.705322265625</x><y>23537.7890625</y></points><points><x>2288.751708984375</x><y>23485.4921875</y></points><points><x>2288.751708984375</x><y>23485.4921875</y></points><points><x>2233.466064453125</x><y>23506.41015625</y></points><points><x>2231.971923828125</x><y>23506.41015625</y></points><points><x>2231.971923828125</x><y>23507.904296875</y></points><points><x>2230.4775390625</x><y>23507.904296875</y></points><points><x>2199.09912109375</x><y>23558.70703125</y></points><points><x>2199.09912109375</x><y>23558.70703125</y></points><points><x>2188.6396484375</x><y>23624.453125</y></points><points><x>2187.1455078125</x><y>23624.453125</y></points><points><x>2187.1455078125</x><y>23625.947265625</y></points><points><x>2170.709228515625</x><y>23688.703125</y></points><points><x>2193.122314453125</x><y>23714.10546875</y></points><points><x>2193.122314453125</x><y>23714.10546875</y></points><points><x>2191.628173828125</x><y>23715.599609375</y></points><points><x>2181.168701171875</x><y>23761.919921875</y></points><points><x>2181.168701171875</x><y>23763.4140625</y></points></segmentation></object><object><name>ASC_US</name><difficult>0</difficult><truncated>0</truncated><info>[{"confidence": "0"}, {"action": "CREATE", "cat": "ASC_US", "time": "2020-07-23 14:52;40", "who": "admin", "typeOfanno": "PersonManul"}]</info><confidence>0</confidence><bndbox><xmin>12519.3544921875</xmin><ymin>26496.7578125</ymin><xmax>12662.255859375</xmax><ymax>26618.763671875</ymax></bndbox><segmentation><points><x>12623.8349609375</x><y>26496.7578125</y></points><points><x>12662.255859375</x><y>26527.08984375</y></points><points><x>12661.58203125</x><y>26580.341796875</y></points><points><x>12661.58203125</x><y>26581.015625</y></points><points><x>12661.58203125</x><y>26582.36328125</y></points><points><x>12640.6865234375</x><y>26612.021484375</y></points><points><x>12640.6865234375</x><y>26612.021484375</y></points><points><x>12638.6640625</x><y>26612.021484375</y></points><points><x>12584.064453125</x><y>26618.763671875</y></points><points><x>12538.90234375</x><y>26612.697265625</y></points><points><x>12519.3544921875</x><y>26590.453125</y></points><points><x>12542.2724609375</x><y>26565.51171875</y></points><points><x>12542.2724609375</x><y>26564.837890625</y></points><points><x>12588.109375</x><y>26532.482421875</y></points><points><x>12588.783203125</x><y>26532.482421875</y></points></segmentation></object><object><name>LSIL</name><difficult>0</difficult><truncated>0</truncated><info>[{"confidence": "0"}, {"action": "CREATE", "cat": "LSIL", "time": "2020-07-23 14:52;40", "who": "admin", "typeOfanno": "PersonManul"}]</info><confidence>0</confidence><bndbox><xmin>36234.09375</xmin><ymin>29681.193359375</ymin><xmax>36583.37109375</xmax><ymax>30028.2421875</ymax></bndbox><segmentation><points><x>36583.37109375</x><y>29781.302734375</y></points><points><x>36516.62890625</x><y>29876.962890625</y></points><points><x>36516.62890625</x><y>29876.962890625</y></points><points><x>36463.23828125</x><y>29965.951171875</y></points><points><x>36463.23828125</x><y>29965.951171875</y></points><points><x>36463.23828125</x><y>29970.400390625</y></points><points><x>36458.7890625</x><y>29970.400390625</y></points><points><x>36456.5625</x><y>29970.400390625</y></points><points><x>36456.5625</x><y>29972.625</y></points><points><x>36394.2734375</x><y>29992.646484375</y></points><points><x>36394.2734375</x><y>29994.87109375</y></points><points><x>36392.046875</x><y>29997.095703125</y></points><points><x>36387.59765625</x><y>29997.095703125</y></points><points><x>36271.9140625</x><y>30028.2421875</y></points><points><x>36271.9140625</x><y>30028.2421875</y></points><points><x>36234.09375</x><y>29970.400390625</y></points><points><x>36234.09375</x><y>29970.400390625</y></points><points><x>36236.3203125</x><y>29970.400390625</y></points><points><x>36265.2421875</x><y>29894.76171875</y></points><points><x>36265.2421875</x><y>29894.76171875</y></points><points><x>36267.46484375</x><y>29894.76171875</y></points><points><x>36267.46484375</x><y>29892.537109375</y></points><points><x>36260.79296875</x><y>29805.7734375</y></points><points><x>36260.79296875</x><y>29805.7734375</y></points><points><x>36263.015625</x><y>29803.548828125</y></points><points><x>36309.734375</x><y>29719.01171875</y></points><points><x>36309.734375</x><y>29719.01171875</y></points><points><x>36309.734375</x><y>29714.5625</y></points><points><x>36311.9609375</x><y>29714.5625</y></points><points><x>36376.4765625</x><y>29681.193359375</y></points><points><x>36378.69921875</x><y>29681.193359375</y></points><points><x>36494.3828125</x><y>29694.541015625</y></points><points><x>36572.24609375</x><y>29743.482421875</y></points><points><x>36572.24609375</x><y>29743.482421875</y></points></segmentation></object><object><name>NONE</name><difficult>0</difficult><truncated>0</truncated><info>[{"confidence": "0"}, {"action": "CREATE", "cat": "NONE", "time": "2020-07-23 14:52;40", "who": "admin", "typeOfanno": "PersonManul"}]</info><confidence>0</confidence><bndbox><xmin>35185.77734375</xmin><ymin>29532.267578125</ymin><xmax>35410.9140625</xmax><ymax>29662.36328125</ymax></bndbox><segmentation><points><x>35265.9921875</x><y>29644.837890625</y></points><points><x>35238.35546875</x><y>29624.615234375</y></points><points><x>35238.35546875</x><y>29623.94140625</y></points><points><x>35203.3046875</x><y>29596.978515625</y></points><points><x>35185.77734375</x><y>29592.93359375</y></points><points><x>35199.93359375</x><y>29567.994140625</y></points><points><x>35199.93359375</x><y>29567.3203125</y></points><points><x>35200.609375</x><y>29565.97265625</y></points><points><x>35243.07421875</x><y>29555.1875</y></points><points><x>35290.93359375</x><y>29546.423828125</y></points><points><x>35334.0703125</x><y>29532.943359375</y></points><points><x>35365.078125</x><y>29532.267578125</y></points><points><x>35404.84765625</x><y>29556.53515625</y></points><points><x>35410.9140625</x><y>29601.697265625</y></points><points><x>35408.21875</x><y>29662.36328125</y></points><points><x>35371.14453125</x><y>29653.599609375</y></points><points><x>35355.640625</x><y>29631.35546875</y></points><points><x>35340.8125</x><y>29627.3125</y></points></segmentation></object><object><name>LSIL</name><difficult>0</difficult><truncated>0</truncated><info>[{"confidence": "0"}, {"action": "CREATE", "cat": "LSIL", "time": "2020-07-23 14:52;40", "who": "admin", "typeOfanno": "PersonManul"}]</info><confidence>0</confidence><bndbox><xmin>6127.02001953125</xmin><ymin>23687.390625</ymin><xmax>6329.3935546875</xmax><ymax>23838.15234375</ymax></bndbox><segmentation><points><x>6139.6962890625</x><y>23753.490234375</y></points><points><x>6144.6767578125</x><y>23727.232421875</y></points><points><x>6148.29833984375</x><y>23709.123046875</y></points><points><x>6143.318359375</x><y>23693.728515625</y></points><points><x>6172.29345703125</x><y>23693.27734375</y></points><points><x>6172.29345703125</x><y>23693.27734375</y></points><points><x>6174.55712890625</x><y>23693.27734375</y></points><points><x>6176.3681640625</x><y>23693.27734375</y></points><points><x>6203.07958984375</x><y>23687.390625</y></points><points><x>6203.07958984375</x><y>23687.390625</y></points><points><x>6232.96044921875</x><y>23687.390625</y></points><points><x>6251.9755859375</x><y>23697.3515625</y></points><points><x>6251.9755859375</x><y>23697.3515625</y></points><points><x>6278.234375</x><y>23695.9921875</y></points><points><x>6304.4931640625</x><y>23691.91796875</y></points><points><x>6304.4931640625</x><y>23691.91796875</y></points><points><x>6306.7568359375</x><y>23692.37109375</y></points><points><x>6324.41357421875</x><y>23700.068359375</y></points><points><x>6329.3935546875</x><y>23724.96875</y></points><points><x>6324.8662109375</x><y>23757.564453125</y></points><points><x>6324.8662109375</x><y>23758.017578125</y></points><points><x>6313.0947265625</x><y>23781.107421875</y></points><points><x>6291.81640625</x><y>23799.216796875</y></points><points><x>6291.81640625</x><y>23799.216796875</y></points><points><x>6270.53759765625</x><y>23816.873046875</y></points><points><x>6243.826171875</x><y>23829.09765625</y></points><points><x>6213.49267578125</x><y>23833.171875</y></points><points><x>6213.49267578125</x><y>23833.171875</y></points><points><x>6210.7763671875</x><y>23833.625</y></points><points><x>6183.61181640625</x><y>23838.15234375</y></points><points><x>6156.44775390625</x><y>23822.306640625</y></points><points><x>6156.44775390625</x><y>23822.306640625</y></points><points><x>6141.50732421875</x><y>23809.630859375</y></points><points><x>6127.02001953125</x><y>23794.689453125</y></points><points><x>6133.81103515625</x><y>23776.580078125</y></points><points><x>6134.263671875</x><y>23776.580078125</y></points></segmentation></object><object><name>ASC_US</name><difficult>0</difficult><truncated>0</truncated><info>[{"confidence": "0"}, {"action": "CREATE", "cat": "ASC_US", "time": "2020-07-23 14:52;40", "who": "admin", "typeOfanno": "PersonManul"}]</info><confidence>0</confidence><bndbox><xmin>23223.078125</xmin><ymin>14841.669921875</ymin><xmax>23430.015625</xmax><ymax>15040.5185546875</ymax></bndbox><segmentation><points><x>23331.6015625</x><y>15040.5185546875</y></points><points><x>23282.39453125</x><y>15008.1640625</y></points><points><x>23237.90625</x><y>14983.2236328125</y></points><points><x>23223.078125</x><y>14925.25390625</y></points><points><x>23223.078125</x><y>14925.25390625</y></points><points><x>23223.751953125</x><y>14923.2314453125</y></points><points><x>23225.099609375</x><y>14921.8837890625</y></points><points><x>23235.884765625</x><y>14875.373046875</y></points><points><x>23235.884765625</x><y>14875.373046875</y></points><points><x>23237.90625</x><y>14874.025390625</y></points><points><x>23238.580078125</x><y>14873.3505859375</y></points><points><x>23239.9296875</x><y>14872.6767578125</y></points><points><x>23241.27734375</x><y>14872.0029296875</y></points><points><x>23295.201171875</x><y>14841.669921875</y></points><points><x>23295.201171875</x><y>14841.669921875</y></points><points><x>23297.224609375</x><y>14841.669921875</y></points><points><x>23325.53515625</x><y>14860.5439453125</y></points><points><x>23325.53515625</x><y>14860.5439453125</y></points><points><x>23378.111328125</x><y>14872.6767578125</y></points><points><x>23378.111328125</x><y>14872.6767578125</y></points><points><x>23378.78515625</x><y>14874.69921875</y></points><points><x>23379.4609375</x><y>14874.69921875</y></points><points><x>23430.015625</x><y>14905.0322265625</y></points><points><x>23421.251953125</x><y>14963.001953125</y></points><points><x>23388.896484375</x><y>15004.119140625</y></points><points><x>23388.896484375</x><y>15004.119140625</y></points></segmentation></object><object><name>NONE</name><difficult>0</difficult><truncated>0</truncated><info>[{"confidence": "0"}, {"action": "CREATE", "cat": "NONE", "time": "2020-07-23 14:52;40", "who": "admin", "typeOfanno": "PersonManul"}]</info><confidence>0</confidence><bndbox><xmin>26804.96484375</xmin><ymin>26357.5625</ymin><xmax>27030.7734375</xmax><ymax>26648.603515625</ymax></bndbox><segmentation><points><x>26850.126953125</x><y>26488.029296875</y></points><points><x>26864.177734375</x><y>26467.95703125</y></points><points><x>26877.224609375</x><y>26444.875</y></points><points><x>26909.33984375</x><y>26400.716796875</y></points><points><x>26909.33984375</x><y>26400.716796875</y></points><points><x>26909.33984375</x><y>26398.708984375</y></points><points><x>26965.5390625</x><y>26357.5625</y></points><points><x>26965.5390625</x><y>26357.5625</y></points><points><x>27018.73046875</x><y>26357.5625</y></points><points><x>27018.73046875</x><y>26357.5625</y></points><points><x>27020.73828125</x><y>26358.56640625</y></points><points><x>27020.73828125</x><y>26359.5703125</y></points><points><x>27020.73828125</x><y>26360.57421875</y></points><points><x>27021.740234375</x><y>26362.580078125</y></points><points><x>27022.744140625</x><y>26363.583984375</y></points><points><x>27022.744140625</x><y>26364.587890625</y></points><points><x>27030.7734375</x><y>26416.775390625</y></points><points><x>27030.7734375</x><y>26416.775390625</y></points><points><x>27020.73828125</x><y>26486.021484375</y></points><points><x>27002.671875</x><y>26540.216796875</y></points><points><x>26984.607421875</x><y>26599.427734375</y></points><points><x>26951.490234375</x><y>26637.564453125</y></points><points><x>26891.2734375</x><y>26648.603515625</y></points><points><x>26804.96484375</x><y>26599.427734375</y></points><points><x>26820.01953125</x><y>26555.26953125</y></points></segmentation></object><object><name>NONE</name><difficult>0</difficult><truncated>0</truncated><info>[{"confidence": "0"}, {"action": "CREATE", "cat": "NONE", "time": "2020-07-23 14:52;40", "who": "admin", "typeOfanno": "PersonManul"}]</info><confidence>0</confidence><bndbox><xmin>27882.6953125</xmin><ymin>44825.73828125</ymin><xmax>28030.224609375</xmax><ymax>44965.234375</ymax></bndbox><segmentation><points><x>27921.8359375</x><y>44955.19921875</y></points><points><x>27975.02734375</x><y>44965.234375</y></points><points><x>28022.1953125</x><y>44961.22265625</y></points><points><x>28030.224609375</x><y>44935.12890625</y></points><points><x>28030.224609375</x><y>44934.125</y></points><points><x>28030.224609375</x><y>44933.12109375</y></points><points><x>28011.15625</x><y>44893.98046875</y></points><points><x>28011.15625</x><y>44893.98046875</y></points><points><x>27979.041015625</x><y>44849.82421875</y></points><points><x>27950.939453125</x><y>44825.73828125</y></points><points><x>27917.822265625</x><y>44826.7421875</y></points><points><x>27885.70703125</x><y>44852.8359375</y></points><points><x>27882.6953125</x><y>44882.94140625</y></points><points><x>27887.71484375</x><y>44925.09375</y></points></segmentation></object><object><name>ASC_US</name><difficult>0</difficult><truncated>0</truncated><info>[{"confidence": "0"}, {"action": "CREATE", "cat": "ASC_US", "time": "2020-07-23 14:52;40", "who": "admin", "typeOfanno": "PersonManul"}]</info><confidence>0</confidence><bndbox><xmin>38119.60546875</xmin><ymin>25676.77734375</ymin><xmax>38380.5390625</xmax><ymax>25879.501953125</ymax></bndbox><segmentation><points><x>38159.75</x><y>25841.365234375</y></points><points><x>38140.6796875</x><y>25793.193359375</y></points><points><x>38119.60546875</x><y>25761.078125</y></points><points><x>38138.67578125</x><y>25716.919921875</y></points><points><x>38138.67578125</x><y>25716.919921875</y></points><points><x>38140.6796875</x><y>25715.916015625</y></points><points><x>38143.69140625</x><y>25714.9140625</y></points><points><x>38143.69140625</x><y>25714.9140625</y></points><points><x>38183.8359375</x><y>25679.787109375</y></points><points><x>38183.8359375</x><y>25679.787109375</y></points><points><x>38186.84765625</x><y>25677.78125</y></points><points><x>38256.09375</x><y>25676.77734375</y></points><points><x>38256.09375</x><y>25676.77734375</y></points><points><x>38258.1015625</x><y>25677.78125</y></points><points><x>38259.10546875</x><y>25678.783203125</y></points><points><x>38357.45703125</x><y>25706.884765625</y></points><points><x>38357.45703125</x><y>25706.884765625</y></points><points><x>38378.53125</x><y>25757.064453125</y></points><points><x>38378.53125</x><y>25757.064453125</y></points><points><x>38378.53125</x><y>25759.0703125</y></points><points><x>38379.53515625</x><y>25762.08203125</y></points><points><x>38380.5390625</x><y>25763.0859375</y></points><points><x>38361.47265625</x><y>25823.30078125</y></points><points><x>38323.3359375</x><y>25855.416015625</y></points><points><x>38247.0625</x><y>25879.501953125</y></points></segmentation></object><object><name>NONE</name><difficult>0</difficult><truncated>0</truncated><info>[{"confidence": "0"}, {"action": "CREATE", "cat": "NONE", "time": "2020-07-23 14:52;40", "who": "admin", "typeOfanno": "PersonManul"}]</info><confidence>0</confidence><bndbox><xmin>49283.40234375</xmin><ymin>25492.66015625</ymin><xmax>49524.265625</xmax><ymax>25679.328125</ymax></bndbox><segmentation><points><x>49292.4375</x><y>25531.80078125</y></points><points><x>49349.640625</x><y>25501.693359375</y></points><points><x>49350.64453125</x><y>25501.693359375</y></points><points><x>49351.6484375</x><y>25501.693359375</y></points><points><x>49422.90234375</x><y>25492.66015625</y></points><points><x>49422.90234375</x><y>25492.66015625</y></points><points><x>49424.91015625</x><y>25492.66015625</y></points><points><x>49425.9140625</x><y>25493.6640625</y></points><points><x>49430.9296875</x><y>25495.671875</y></points><points><x>49480.10546875</x><y>25513.736328125</y></points><points><x>49480.10546875</x><y>25513.736328125</y></points><points><x>49480.10546875</x><y>25515.744140625</y></points><points><x>49505.1953125</x><y>25560.904296875</y></points><points><x>49505.1953125</x><y>25560.904296875</y></points><points><x>49507.203125</x><y>25562.912109375</y></points><points><x>49507.203125</x><y>25564.919921875</y></points><points><x>49524.265625</x><y>25590.009765625</y></points><points><x>49524.265625</x><y>25590.009765625</y></points><points><x>49524.265625</x><y>25592.015625</y></points><points><x>49517.23828125</x><y>25616.103515625</y></points><points><x>49516.23828125</x><y>25616.103515625</y></points><points><x>49514.23046875</x><y>25617.10546875</y></points><points><x>49514.23046875</x><y>25618.109375</y></points><points><x>49512.22265625</x><y>25618.109375</y></points><points><x>49477.09765625</x><y>25634.16796875</y></points><points><x>49476.09375</x><y>25634.16796875</y></points><points><x>49455.015625</x><y>25658.25390625</y></points><points><x>49409.85546875</x><y>25679.328125</y></points><points><x>49408.8515625</x><y>25679.328125</y></points><points><x>49407.84765625</x><y>25679.328125</y></points><points><x>49406.84375</x><y>25679.328125</y></points><points><x>49334.5859375</x><y>25674.310546875</y></points><points><x>49302.47265625</x><y>25638.181640625</y></points><points><x>49302.47265625</x><y>25638.181640625</y></points><points><x>49303.4765625</x><y>25636.173828125</y></points><points><x>49283.40234375</x><y>25588.001953125</y></points></segmentation></object><object><name>NONE</name><difficult>0</difficult><truncated>0</truncated><info>[{"confidence": "0"}, {"action": "CREATE", "cat": "NONE", "time": "2020-07-23 14:52;40", "who": "admin", "typeOfanno": "PersonManul"}]</info><confidence>0</confidence><bndbox><xmin>14296.9423828125</xmin><ymin>37497.6484375</ymin><xmax>14513.7177734375</xmax><ymax>37660.23046875</ymax></bndbox><segmentation><points><x>14296.9423828125</x><y>37556.86328125</y></points><points><x>14345.115234375</x><y>37520.734375</y></points><points><x>14381.244140625</x><y>37497.6484375</y></points><points><x>14381.244140625</x><y>37497.6484375</y></points><points><x>14383.2509765625</x><y>37497.6484375</y></points><points><x>14450.4921875</x><y>37519.73046875</y></points><points><x>14490.6357421875</x><y>37551.84375</y></points><points><x>14513.7177734375</x><y>37614.06640625</y></points><points><x>14469.5595703125</x><y>37660.23046875</y></points><points><x>14388.26953125</x><y>37651.19921875</y></points><points><x>14307.9814453125</x><y>37625.10546875</y></points></segmentation></object><object><name>NONE</name><difficult>0</difficult><truncated>0</truncated><info>[{"confidence": "0"}, {"action": "CREATE", "cat": "NONE", "time": "2020-07-23 14:52;40", "who": "admin", "typeOfanno": "PersonManul"}]</info><confidence>0</confidence><bndbox><xmin>30642.974609375</xmin><ymin>33398.09375</ymin><xmax>30827.66796875</xmax><ymax>33522.12109375</ymax></bndbox><segmentation><points><x>30661.84765625</x><y>33443.9296875</y></points><points><x>30694.876953125</x><y>33429.7734375</y></points><points><x>30694.876953125</x><y>33429.7734375</y></points><points><x>30696.8984375</x><y>33428.42578125</y></points><points><x>30728.580078125</x><y>33398.76953125</y></points><points><x>30729.25390625</x><y>33398.76953125</y></points><points><x>30730.6015625</x><y>33398.09375</y></points><points><x>30774.416015625</x><y>33402.13671875</y></points><points><x>30774.416015625</x><y>33402.13671875</y></points><points><x>30820.92578125</x><y>33428.42578125</y></points><points><x>30827.66796875</x><y>33457.41015625</y></points><points><x>30827.66796875</x><y>33457.41015625</y></points><points><x>30810.81640625</x><y>33486.39453125</y></points><points><x>30810.142578125</x><y>33486.39453125</y></points><points><x>30808.79296875</x><y>33487.74609375</y></points><points><x>30782.505859375</x><y>33497.1796875</y></points><points><x>30781.830078125</x><y>33497.1796875</y></points><points><x>30760.26171875</x><y>33512.68359375</y></points><points><x>30760.26171875</x><y>33512.68359375</y></points><points><x>30758.23828125</x><y>33514.70703125</y></points><points><x>30733.97265625</x><y>33522.12109375</y></points><points><x>30711.728515625</x><y>33497.85546875</y></points><points><x>30711.728515625</x><y>33497.85546875</y></points><points><x>30675.328125</x><y>33481.00390625</y></points><points><x>30674.654296875</x><y>33481.00390625</y></points><points><x>30642.974609375</x><y>33461.45703125</y></points><points><x>30642.974609375</x><y>33461.45703125</y></points></segmentation></object><object><name>NONE</name><difficult>0</difficult><truncated>0</truncated><info>[{"confidence": "0"}, {"action": "CREATE", "cat": "NONE", "time": "2020-07-23 14:52;40", "who": "admin", "typeOfanno": "PersonManul"}]</info><confidence>0</confidence><bndbox><xmin>33197.05859375</xmin><ymin>16499.458984375</ymin><xmax>33362.203125</xmax><ymax>16717.181640625</ymax></bndbox><segmentation><points><x>33205.1484375</x><y>16562.1484375</y></points><points><x>33203.125</x><y>16559.451171875</y></points><points><x>33197.05859375</x><y>16529.79296875</y></points><points><x>33211.21484375</x><y>16504.177734375</y></points><points><x>33211.21484375</x><y>16504.177734375</y></points><points><x>33213.23828125</x><y>16503.50390625</y></points><points><x>33213.91015625</x><y>16502.830078125</y></points><points><x>33215.2578125</x><y>16502.15625</y></points><points><x>33215.93359375</x><y>16502.15625</y></points><points><x>33217.953125</x><y>16501.482421875</y></points><points><x>33240.87109375</x><y>16499.458984375</y></points><points><x>33241.546875</x><y>16499.458984375</y></points><points><x>33242.89453125</x><y>16499.458984375</y></points><points><x>33243.5703125</x><y>16499.458984375</y></points><points><x>33296.8203125</x><y>16516.986328125</y></points><points><x>33296.8203125</x><y>16516.986328125</y></points><points><x>33298.21484375</x><y>16516.755859375</y></points><points><x>33320.4140625</x><y>16521.703125</y></points><points><x>33321.0859375</x><y>16521.703125</y></points><points><x>33321.76171875</x><y>16524.400390625</y></points><points><x>33322.43359375</x><y>16525.748046875</y></points><points><x>33323.109375</x><y>16526.421875</y></points><points><x>33323.78125</x><y>16527.76953125</y></points><points><x>33333.89453125</x><y>16568.21484375</y></points><points><x>33333.89453125</x><y>16568.21484375</y></points><points><x>33336.58984375</x><y>16570.236328125</y></points><points><x>33337.9375</x><y>16571.583984375</y></points><points><x>33362.203125</x><y>16593.828125</y></points><points><x>33362.203125</x><y>16593.828125</y></points><points><x>33362.203125</x><y>16595.8515625</y></points><points><x>33362.203125</x><y>16596.525390625</y></points><points><x>33362.203125</x><y>16598.546875</y></points><points><x>33353.44140625</x><y>16622.8125</y></points><points><x>33353.44140625</x><y>16622.8125</y></points><points><x>33352.09375</x><y>16624.8359375</y></points><points><x>33336.58984375</x><y>16659.88671875</y></points><points><x>33336.58984375</x><y>16660.560546875</y></points><points><x>33336.58984375</x><y>16661.91015625</y></points><points><x>33335.2421875</x><y>16662.583984375</y></points><points><x>33334.56640625</x><y>16663.931640625</y></points><points><x>33337.265625</x><y>16706.396484375</y></points><points><x>33331.87109375</x><y>16717.181640625</y></points><points><x>33309.62890625</x><y>16691.568359375</y></points><points><x>33309.62890625</x><y>16691.568359375</y></points><points><x>33307.60546875</x><y>16691.568359375</y></points><points><x>33278.62109375</x><y>16691.568359375</y></points><points><x>33278.62109375</x><y>16691.568359375</y></points><points><x>33276.59765625</x><y>16691.568359375</y></points><points><x>33241.546875</x><y>16685.501953125</y></points><points><x>33241.546875</x><y>16684.828125</y></points><points><x>33239.5234375</x><y>16683.478515625</y></points><points><x>33216.60546875</x><y>16645.056640625</y></points><points><x>33216.60546875</x><y>16645.056640625</y></points><points><x>33216.60546875</x><y>16643.03515625</y></points><points><x>33212.5625</x><y>16586.4140625</y></points><points><x>33212.5625</x><y>16586.4140625</y></points></segmentation></object><object><name>LSIL</name><difficult>0</difficult><truncated>0</truncated><info>[{"confidence": "0"}, {"action": "CREATE", "cat": "LSIL", "time": "2020-07-23 14:52;40", "who": "admin", "typeOfanno": "PersonManul"}]</info><confidence>0</confidence><bndbox><xmin>7468.33251953125</xmin><ymin>22762.44921875</ymin><xmax>7565.39794921875</xmax><ymax>22938.37890625</ymax></bndbox><segmentation><points><x>7481.1396484375</x><y>22885.12890625</y></points><points><x>7468.33251953125</x><y>22855.46875</y></points><points><x>7472.376953125</x><y>22821.765625</y></points><points><x>7486.5322265625</x><y>22793.455078125</y></points><points><x>7504.05810546875</x><y>22766.494140625</y></points><points><x>7504.73193359375</x><y>22766.494140625</y></points><points><x>7532.36865234375</x><y>22762.44921875</y></points><points><x>7532.36865234375</x><y>22762.44921875</y></points><points><x>7551.91650390625</x><y>22774.58203125</y></points><points><x>7561.353515625</x><y>22809.6328125</y></points><points><x>7565.39794921875</x><y>22835.921875</y></points><points><x>7565.39794921875</x><y>22835.921875</y></points><points><x>7565.39794921875</x><y>22837.943359375</y></points><points><x>7562.02783203125</x><y>22863.55859375</y></points><points><x>7562.02783203125</x><y>22864.232421875</y></points><points><x>7561.353515625</x><y>22894.56640625</y></points><points><x>7537.08740234375</x><y>22920.1796875</y></points><points><x>7537.08740234375</x><y>22920.1796875</y></points><points><x>7535.06494140625</x><y>22920.853515625</y></points><points><x>7508.7763671875</x><y>22938.37890625</y></points><points><x>7487.20654296875</x><y>22938.37890625</y></points><points><x>7488.5546875</x><y>22922.201171875</y></points><points><x>7488.5546875</x><y>22922.201171875</y></points><points><x>7489.90283203125</x><y>22920.1796875</y></points><points><x>7488.5546875</x><y>22899.283203125</y></points><points><x>7488.5546875</x><y>22899.283203125</y></points></segmentation></object><object><name>NONE</name><difficult>0</difficult><truncated>0</truncated><info>[{"confidence": "0"}, {"action": "CREATE", "cat": "NONE", "time": "2020-07-23 14:52;40", "who": "admin", "typeOfanno": "PersonManul"}]</info><confidence>0</confidence><bndbox><xmin>26686.01171875</xmin><ymin>18483.28125</ymin><xmax>26872.728515625</xmax><ymax>18679.435546875</ymax></bndbox><segmentation><points><x>26734.544921875</x><y>18679.435546875</y></points><points><x>26686.01171875</x><y>18649.1015625</y></points><points><x>26686.01171875</x><y>18649.1015625</y></points><points><x>26686.01171875</x><y>18647.080078125</y></points><points><x>26695.44921875</x><y>18592.48046875</y></points><points><x>26695.44921875</x><y>18592.48046875</y></points><points><x>26696.123046875</x><y>18542.599609375</y></points><points><x>26710.953125</x><y>18515.63671875</y></points><points><x>26710.953125</x><y>18515.63671875</y></points><points><x>26712.974609375</x><y>18515.63671875</y></points><points><x>26714.322265625</x><y>18514.962890625</y></points><points><x>26766.900390625</x><y>18505.525390625</y></points><points><x>26767.57421875</x><y>18505.525390625</y></points><points><x>26769.595703125</x><y>18506.201171875</y></points><points><x>26818.802734375</x><y>18498.78515625</y></points><points><x>26818.802734375</x><y>18498.78515625</y></points><points><x>26820.826171875</x><y>18498.111328125</y></points><points><x>26853.1796875</x><y>18483.28125</y></points><points><x>26872.728515625</x><y>18525.07421875</y></points><points><x>26855.876953125</x><y>18583.04296875</y></points><points><x>26855.876953125</x><y>18583.04296875</y></points><points><x>26853.853515625</x><y>18585.740234375</y></points><points><x>26824.869140625</x><y>18638.990234375</y></points><points><x>26824.869140625</x><y>18639.666015625</y></points><points><x>26822.173828125</x><y>18640.33984375</y></points><points><x>26819.4765625</x><y>18641.013671875</y></points><points><x>26779.033203125</x><y>18677.412109375</y></points><points><x>26778.359375</x><y>18677.412109375</y></points></segmentation></object><object><name>NONE</name><difficult>0</difficult><truncated>0</truncated><info>[{"confidence": "0"}, {"action": "CREATE", "cat": "NONE", "time": "2020-07-23 14:52;40", "who": "admin", "typeOfanno": "PersonManul"}]</info><confidence>0</confidence><bndbox><xmin>43651.1875</xmin><ymin>32246.576171875</ymin><xmax>43848.89453125</xmax><ymax>32543.638671875</ymax></bndbox><segmentation><points><x>43823.8046875</x><y>32543.638671875</y></points><points><x>43848.89453125</x><y>32517.546875</y></points><points><x>43848.89453125</x><y>32517.546875</y></points><points><x>43847.890625</x><y>32515.5390625</y></points><points><x>43846.88671875</x><y>32513.53125</y></points><points><x>43840.86328125</x><y>32448.298828125</y></points><points><x>43841.8671875</x><y>32448.298828125</y></points><points><x>43841.8671875</x><y>32446.291015625</y></points><points><x>43841.8671875</x><y>32445.287109375</y></points><points><x>43821.796875</x><y>32377.04296875</y></points><points><x>43821.796875</x><y>32377.04296875</y></points><points><x>43797.7109375</x><y>32328.87109375</y></points><points><x>43747.53125</x><y>32277.6875</y></points><points><x>43672.26171875</x><y>32246.576171875</y></points><points><x>43651.1875</x><y>32256.61328125</y></points><points><x>43666.23828125</x><y>32296.755859375</y></points><points><x>43670.25390625</x><y>32341.91796875</y></points><points><x>43694.33984375</x><y>32370.017578125</y></points><points><x>43725.453125</x><y>32433.244140625</y></points><points><x>43749.5390625</x><y>32459.337890625</y></points><points><x>43749.5390625</x><y>32459.337890625</y></points><points><x>43751.54296875</x><y>32462.34765625</y></points><points><x>43775.62890625</x><y>32513.53125</y></points><points><x>43775.62890625</x><y>32513.53125</y></points></segmentation></object><object><name>NONE</name><difficult>0</difficult><truncated>0</truncated><info>[{"confidence": "0"}, {"action": "CREATE", "cat": "NONE", "time": "2020-07-23 14:52;40", "who": "admin", "typeOfanno": "PersonManul"}]</info><confidence>0</confidence><bndbox><xmin>49013.5703125</xmin><ymin>29908.244140625</ymin><xmax>49232.3515625</xmax><ymax>30190.25390625</ymax></bndbox><segmentation><points><x>49013.5703125</x><y>30011.615234375</y></points><points><x>49027.62109375</x><y>29955.4140625</y></points><points><x>49032.63671875</x><y>29919.283203125</y></points><points><x>49074.7890625</x><y>29908.244140625</y></points><points><x>49126.9765625</x><y>29942.3671875</y></points><points><x>49185.18359375</x><y>29980.50390625</y></points><points><x>49185.18359375</x><y>29980.50390625</y></points><points><x>49213.28515625</x><y>30042.7265625</y></points><points><x>49213.28515625</x><y>30042.7265625</y></points><points><x>49232.3515625</x><y>30118.998046875</y></points><points><x>49232.3515625</x><y>30118.998046875</y></points><points><x>49232.3515625</x><y>30121.005859375</y></points><points><x>49213.28515625</x><y>30167.169921875</y></points><points><x>49213.28515625</x><y>30167.169921875</y></points><points><x>49149.0546875</x><y>30190.25390625</y></points><points><x>49149.0546875</x><y>30190.25390625</y></points><points><x>49090.84765625</x><y>30148.103515625</y></points><points><x>49090.84765625</x><y>30148.103515625</y></points><points><x>49088.83984375</x><y>30148.103515625</y></points><points><x>49086.83203125</x><y>30146.095703125</y></points><points><x>49042.67578125</x><y>30116.9921875</y></points><points><x>49042.67578125</x><y>30116.9921875</y></points><points><x>49042.67578125</x><y>30114.984375</y></points><points><x>49029.62890625</x><y>30065.80859375</y></points><points><x>49029.62890625</x><y>30065.80859375</y></points></segmentation></object><object><name>NONE</name><difficult>0</difficult><truncated>0</truncated><info>[{"confidence": "0"}, {"action": "CREATE", "cat": "NONE", "time": "2020-07-23 14:52;40", "who": "admin", "typeOfanno": "PersonManul"}]</info><confidence>0</confidence><bndbox><xmin>28953.115234375</xmin><ymin>42601.1328125</ymin><xmax>29112.685546875</xmax><ymax>42787.80078125</ymax></bndbox><segmentation><points><x>28972.18359375</x><y>42776.76171875</y></points><points><x>28953.115234375</x><y>42701.4921875</y></points><points><x>28957.12890625</x><y>42642.28125</y></points><points><x>28957.12890625</x><y>42641.27734375</y></points><points><x>28957.12890625</x><y>42639.26953125</y></points><points><x>28986.234375</x><y>42602.13671875</y></points><points><x>28986.234375</x><y>42601.1328125</y></points><points><x>29043.4375</x><y>42601.1328125</y></points><points><x>29043.4375</x><y>42601.1328125</y></points><points><x>29102.650390625</x><y>42641.27734375</y></points><points><x>29112.685546875</x><y>42723.5703125</y></points><points><x>29112.685546875</x><y>42724.57421875</y></points><points><x>29112.685546875</x><y>42725.578125</y></points><points><x>29111.681640625</x><y>42727.5859375</y></points><points><x>29111.681640625</x><y>42728.58984375</y></points><points><x>29111.681640625</x><y>42729.59375</y></points><points><x>29111.681640625</x><y>42730.59765625</y></points><points><x>29109.67578125</x><y>42783.78515625</y></points><points><x>29109.67578125</x><y>42783.78515625</y></points><points><x>29107.66796875</x><y>42785.79296875</y></points><points><x>29038.419921875</x><y>42787.80078125</y></points><points><x>29038.419921875</x><y>42787.80078125</y></points></segmentation></object><object><name>ASC_US</name><difficult>0</difficult><truncated>0</truncated><info>[{"confidence": "0"}, {"action": "CREATE", "cat": "ASC_US", "time": "2020-07-23 14:52;40", "who": "admin", "typeOfanno": "PersonManul"}]</info><confidence>0</confidence><bndbox><xmin>41251.52734375</xmin><ymin>32859.69140625</ymin><xmax>41506.44140625</xmax><ymax>33152.7421875</ymax></bndbox><segmentation><points><x>41270.59765625</x><y>32877.7578125</y></points><points><x>41251.52734375</x><y>32967.078125</y></points><points><x>41277.62109375</x><y>33039.3359375</y></points><points><x>41335.828125</x><y>33097.54296875</y></points><points><x>41354.8984375</x><y>33119.62109375</y></points><points><x>41390.0234375</x><y>33132.66796875</y></points><points><x>41425.1484375</x><y>33133.671875</y></points><points><x>41425.1484375</x><y>33133.671875</y></points><points><x>41460.2734375</x><y>33137.6875</y></points><points><x>41460.2734375</x><y>33137.6875</y></points><points><x>41460.2734375</x><y>33139.6953125</y></points><points><x>41494.3984375</x><y>33152.7421875</y></points><points><x>41495.3984375</x><y>33152.7421875</y></points><points><x>41506.44140625</x><y>33140.69921875</y></points><points><x>41480.34765625</x><y>33055.390625</y></points><points><x>41486.3671875</x><y>33018.2578125</y></points><points><x>41460.2734375</x><y>32927.9375</y></points><points><x>41396.04296875</x><y>32859.69140625</y></points></segmentation></object><object><name>ASC_US</name><difficult>0</difficult><truncated>0</truncated><info>[{"confidence": "0"}, {"action": "CREATE", "cat": "ASC_US", "time": "2020-07-23 14:52;40", "who": "admin", "typeOfanno": "PersonManul"}]</info><confidence>0</confidence><bndbox><xmin>22909.154296875</xmin><ymin>7015.1708984375</ymin><xmax>23141.03125</xmax><ymax>7257.16015625</ymax></bndbox><segmentation><points><x>22979.255859375</x><y>7106.84375</y></points><points><x>22973.86328125</x><y>7052.91845703125</y></points><points><x>22997.45703125</x><y>7021.2373046875</y></points><points><x>22997.45703125</x><y>7021.2373046875</y></points><points><x>23045.314453125</x><y>7015.1708984375</y></points><points><x>23045.314453125</x><y>7015.1708984375</y></points><points><x>23048.01171875</x><y>7015.1708984375</y></points><points><x>23051.380859375</x><y>7015.1708984375</y></points><points><x>23098.56640625</x><y>7027.3037109375</y></points><points><x>23128.224609375</x><y>7074.48828125</y></points><points><x>23128.224609375</x><y>7074.48828125</y></points><points><x>23141.03125</x><y>7126.3916015625</y></points><points><x>23141.03125</x><y>7126.3916015625</y></points><points><x>23140.357421875</x><y>7128.41357421875</y></points><points><x>23120.13671875</x><y>7180.31640625</y></points><points><x>23120.13671875</x><y>7180.99072265625</y></points><points><x>23119.4609375</x><y>7182.3388671875</y></points><points><x>23095.1953125</x><y>7205.2568359375</y></points><points><x>23095.1953125</x><y>7205.93115234375</y></points><points><x>23093.173828125</x><y>7205.93115234375</y></points><points><x>23056.7734375</x><y>7211.32373046875</y></points><points><x>23056.7734375</x><y>7211.32373046875</y></points><points><x>23054.751953125</x><y>7213.345703125</y></points><points><x>23054.078125</x><y>7213.345703125</y></points><points><x>23052.728515625</x><y>7213.345703125</y></points><points><x>23025.767578125</x><y>7211.32373046875</y></points><points><x>23003.5234375</x><y>7191.1015625</y></points><points><x>23003.5234375</x><y>7191.1015625</y></points><points><x>23000.826171875</x><y>7191.1015625</y></points><points><x>22984.6484375</x><y>7195.81982421875</y></points><points><x>22964.427734375</x><y>7224.130859375</y></points><points><x>22964.427734375</x><y>7224.8046875</y></points><points><x>22953.642578125</x><y>7255.81201171875</y></points><points><x>22928.701171875</x><y>7257.16015625</y></points><points><x>22928.701171875</x><y>7257.16015625</y></points><points><x>22909.154296875</x><y>7223.45654296875</y></points><points><x>22909.154296875</x><y>7223.45654296875</y></points><points><x>22911.17578125</x><y>7222.1083984375</y></points><points><x>22911.17578125</x><y>7221.4345703125</y></points><points><x>22911.849609375</x><y>7220.08642578125</y></points><points><x>22912.5234375</x><y>7219.412109375</y></points><points><x>22912.5234375</x><y>7218.06396484375</y></points><points><x>22912.5234375</x><y>7216.7158203125</y></points><points><x>22919.265625</x><y>7171.5537109375</y></points><points><x>22919.265625</x><y>7171.5537109375</y></points><points><x>22922.634765625</x><y>7149.98388671875</y></points><points><x>22922.634765625</x><y>7149.98388671875</y></points><points><x>22923.30859375</x><y>7147.96142578125</y></points><points><x>22926.005859375</x><y>7146.61328125</y></points><points><x>22963.75390625</x><y>7123.02099609375</y></points><points><x>22965.1015625</x><y>7122.34716796875</y></points></segmentation></object><object><name>ASC_US</name><difficult>0</difficult><truncated>0</truncated><info>[{"confidence": "0"}, {"action": "CREATE", "cat": "ASC_US", "time": "2020-07-23 14:52;40", "who": "admin", "typeOfanno": "PersonManul"}]</info><confidence>0</confidence><bndbox><xmin>5535.0859375</xmin><ymin>28351.71484375</ymin><xmax>5670.00146484375</xmax><ymax>28468.521484375</ymax></bndbox><segmentation><points><x>5535.0859375</x><y>28364.84375</y></points><points><x>5561.3447265625</x><y>28407.853515625</y></points><points><x>5592.58349609375</x><y>28426.416015625</y></points><points><x>5624.27490234375</x><y>28456.296875</y></points><points><x>5658.23046875</x><y>28468.521484375</y></points><points><x>5668.1904296875</x><y>28459.919921875</y></points><points><x>5670.00146484375</x><y>28443.62109375</y></points><points><x>5666.83251953125</x><y>28432.302734375</y></points><points><x>5649.17578125</x><y>28421.435546875</y></points><points><x>5631.51904296875</x><y>28405.58984375</y></points><points><x>5612.05126953125</x><y>28386.123046875</y></points><points><x>5594.84716796875</x><y>28371.181640625</y></points><points><x>5594.84716796875</x><y>28371.181640625</y></points><points><x>5593.0361328125</x><y>28370.27734375</y></points><points><x>5569.041015625</x><y>28365.296875</y></points><points><x>5569.041015625</x><y>28365.296875</y></points><points><x>5535.9912109375</x><y>28351.71484375</y></points><points><x>5535.9912109375</x><y>28351.71484375</y></points></segmentation></object><object><name>NONE</name><difficult>0</difficult><truncated>0</truncated><info>[{"confidence": "0"}, {"action": "CREATE", "cat": "NONE", "time": "2020-07-23 14:52;40", "who": "admin", "typeOfanno": "PersonManul"}]</info><confidence>0</confidence><bndbox><xmin>30505.412109375</xmin><ymin>8333.1494140625</ymin><xmax>30630.861328125</xmax><ymax>8501.751953125</ymax></bndbox><segmentation><points><x>30537.52734375</x><y>8498.7412109375</y></points><points><x>30505.412109375</x><y>8433.5078125</y></points><points><x>30521.46875</x><y>8375.2998046875</y></points><points><x>30521.46875</x><y>8375.2998046875</y></points><points><x>30557.599609375</x><y>8350.2099609375</y></points><points><x>30591.720703125</x><y>8336.16015625</y></points><points><x>30612.796875</x><y>8333.1494140625</y></points><points><x>30627.849609375</x><y>8376.3037109375</y></points><points><x>30627.849609375</x><y>8376.3037109375</y></points><points><x>30630.861328125</x><y>8440.533203125</y></points><points><x>30630.861328125</x><y>8440.533203125</y></points><points><x>30628.853515625</x><y>8440.533203125</y></points><points><x>30627.849609375</x><y>8440.533203125</y></points><points><x>30618.818359375</x><y>8476.662109375</y></points><points><x>30618.818359375</x><y>8476.662109375</y></points><points><x>30604.767578125</x><y>8501.751953125</y></points><points><x>30604.767578125</x><y>8501.751953125</y></points></segmentation></object><object><name>LSIL</name><difficult>0</difficult><truncated>0</truncated><info>[{"confidence": "0"}, {"action": "CREATE", "cat": "LSIL", "time": "2020-07-23 14:52;40", "who": "admin", "typeOfanno": "PersonManul"}]</info><confidence>0</confidence><bndbox><xmin>24112.65625</xmin><ymin>41502.79296875</ymin><xmax>24286.27734375</xmax><ymax>41717.55859375</ymax></bndbox><segmentation><points><x>24125.703125</x><y>41543.9375</y></points><points><x>24125.703125</x><y>41543.9375</y></points><points><x>24163.83984375</x><y>41517.84375</y></points><points><x>24163.83984375</x><y>41516.84375</y></points><points><x>24194.951171875</x><y>41502.79296875</y></points><points><x>24228.0703125</x><y>41502.79296875</y></points><points><x>24228.0703125</x><y>41502.79296875</y></points><points><x>24230.076171875</x><y>41503.796875</y></points><points><x>24233.087890625</x><y>41505.80078125</y></points><points><x>24234.091796875</x><y>41506.8046875</y></points><points><x>24235.095703125</x><y>41507.80859375</y></points><points><x>24237.1015625</x><y>41507.80859375</y></points><points><x>24267.208984375</x><y>41534.90625</y></points><points><x>24286.27734375</x><y>41588.09765625</y></points><points><x>24286.27734375</x><y>41633.2578125</y></points><points><x>24286.27734375</x><y>41634.26171875</y></points><points><x>24286.27734375</x><y>41635.265625</y></points><points><x>24286.27734375</x><y>41636.26953125</y></points><points><x>24265.203125</x><y>41671.39453125</y></points><points><x>24265.203125</x><y>41671.39453125</y></points><points><x>24232.083984375</x><y>41711.5390625</y></points><points><x>24232.083984375</x><y>41711.5390625</y></points><points><x>24230.076171875</x><y>41711.5390625</y></points><points><x>24190.9375</x><y>41717.55859375</y></points><points><x>24154.80859375</x><y>41700.5</y></points><points><x>24122.693359375</x><y>41656.33984375</y></points><points><x>24122.693359375</x><y>41656.33984375</y></points><points><x>24122.693359375</x><y>41654.33203125</y></points><points><x>24122.693359375</x><y>41653.33203125</y></points><points><x>24122.693359375</x><y>41651.32421875</y></points><points><x>24112.65625</x><y>41610.17578125</y></points><points><x>24112.65625</x><y>41610.17578125</y></points><points><x>24112.65625</x><y>41607.1640625</y></points><points><x>24112.65625</x><y>41606.16015625</y></points><points><x>24114.6640625</x><y>41577.05859375</y></points><points><x>24114.6640625</x><y>41575.05078125</y></points></segmentation></object><object><name>NONE</name><difficult>0</difficult><truncated>0</truncated><info>[{"confidence": "0"}, {"action": "CREATE", "cat": "NONE", "time": "2020-07-23 14:52;40", "who": "admin", "typeOfanno": "PersonManul"}]</info><confidence>0</confidence><bndbox><xmin>22284.767578125</xmin><ymin>21288.84375</ymin><xmax>22463.39453125</xmax><ymax>21461.404296875</ymax></bndbox><segmentation><points><x>22384.529296875</x><y>21292.21484375</y></points><points><x>22410.142578125</x><y>21316.48046875</y></points><points><x>22431.712890625</x><y>21319.8515625</y></points><points><x>22451.935546875</x><y>21349.509765625</y></points><points><x>22451.935546875</x><y>21349.509765625</y></points><points><x>22463.39453125</x><y>21379.841796875</y></points><points><x>22463.39453125</x><y>21379.841796875</y></points><points><x>22463.39453125</x><y>21381.865234375</y></points><points><x>22455.3046875</x><y>21414.220703125</y></points><points><x>22455.3046875</x><y>21414.220703125</y></points><points><x>22453.283203125</x><y>21414.89453125</y></points><points><x>22453.283203125</x><y>21415.568359375</y></points><points><x>22452.609375</x><y>21416.916015625</y></points><points><x>22426.994140625</x><y>21437.8125</y></points><points><x>22426.994140625</x><y>21437.8125</y></points><points><x>22424.97265625</x><y>21437.8125</y></points><points><x>22424.298828125</x><y>21439.16015625</y></points><points><x>22422.94921875</x><y>21439.833984375</y></points><points><x>22387.8984375</x><y>21457.359375</y></points><points><x>22387.224609375</x><y>21457.359375</y></points><points><x>22385.203125</x><y>21458.033203125</y></points><points><x>22384.529296875</x><y>21458.708984375</y></points><points><x>22382.505859375</x><y>21458.708984375</y></points><points><x>22377.11328125</x><y>21461.404296875</y></points><points><x>22357.56640625</x><y>21460.73046875</y></points><points><x>22345.43359375</x><y>21420.9609375</y></points><points><x>22345.43359375</x><y>21420.9609375</y></points><points><x>22345.43359375</x><y>21418.263671875</y></points><points><x>22344.7578125</x><y>21415.568359375</y></points><points><x>22323.189453125</x><y>21387.2578125</y></points><points><x>22323.189453125</x><y>21387.2578125</y></points><points><x>22302.966796875</x><y>21370.40625</y></points><points><x>22302.966796875</x><y>21370.40625</y></points><points><x>22300.26953125</x><y>21369.05859375</y></points><points><x>22284.767578125</x><y>21342.76953125</y></points><points><x>22309.70703125</x><y>21307.04296875</y></points><points><x>22310.380859375</x><y>21307.04296875</y></points><points><x>22311.73046875</x><y>21306.369140625</y></points><points><x>22358.240234375</x><y>21288.84375</y></points><points><x>22358.240234375</x><y>21288.84375</y></points></segmentation></object><object><name>LSIL</name><difficult>0</difficult><truncated>0</truncated><info>[{"confidence": "0"}, {"action": "CREATE", "cat": "LSIL", "time": "2020-07-23 14:52;40", "who": "admin", "typeOfanno": "PersonManul"}]</info><confidence>0</confidence><bndbox><xmin>30652.49609375</xmin><ymin>23832.3203125</ymin><xmax>30916.970703125</xmax><ymax>24045.9921875</ymax></bndbox><segmentation><points><x>30712.263671875</x><y>23832.3203125</y></points><points><x>30798.927734375</x><y>23836.8046875</y></points><points><x>30881.109375</x><y>23883.125</y></points><points><x>30881.109375</x><y>23883.125</y></points><points><x>30882.603515625</x><y>23884.619140625</y></points><points><x>30882.603515625</x><y>23886.11328125</y></points><points><x>30884.09765625</x><y>23890.595703125</y></points><points><x>30916.970703125</x><y>23929.4453125</y></points><points><x>30916.970703125</x><y>23929.4453125</y></points><points><x>30916.970703125</x><y>23995.189453125</y></points><points><x>30906.51171875</x><y>24029.556640625</y></points><points><x>30884.09765625</x><y>24045.9921875</y></points><points><x>30778.009765625</x><y>24043.00390625</y></points><points><x>30686.861328125</x><y>23968.294921875</y></points><points><x>30652.49609375</x><y>23907.03125</y></points></segmentation></object><object><name>NONE</name><difficult>0</difficult><truncated>0</truncated><info>[{"confidence": "0"}, {"action": "CREATE", "cat": "NONE", "time": "2020-07-23 14:52;40", "who": "admin", "typeOfanno": "PersonManul"}]</info><confidence>0</confidence><bndbox><xmin>47903.62109375</xmin><ymin>34427.16796875</ymin><xmax>48108.328125</xmax><ymax>34573.6015625</ymax></bndbox><segmentation><points><x>47905.11328125</x><y>34573.6015625</y></points><points><x>47903.62109375</x><y>34513.83203125</y></points><points><x>47903.62109375</x><y>34513.83203125</y></points><points><x>47906.609375</x><y>34513.83203125</y></points><points><x>47906.609375</x><y>34512.33984375</y></points><points><x>47940.9765625</x><y>34470.5</y></points><points><x>48014.19140625</x><y>34457.0546875</y></points><points><x>48014.19140625</x><y>34457.0546875</y></points><points><x>48017.1796875</x><y>34457.0546875</y></points><points><x>48108.328125</x><y>34427.16796875</y></points><points><x>48106.83203125</x><y>34458.546875</y></points><points><x>48067.984375</x><y>34515.328125</y></points><points><x>48027.640625</x><y>34545.2109375</y></points><points><x>47958.90625</x><y>34572.10546875</y></points></segmentation></object><object><name>LSIL</name><difficult>0</difficult><truncated>0</truncated><info>[{"confidence": "0"}, {"action": "CREATE", "cat": "LSIL", "time": "2020-07-23 14:52;40", "who": "admin", "typeOfanno": "PersonManul"}]</info><confidence>0</confidence><bndbox><xmin>33460.3515625</xmin><ymin>8614.7587890625</ymin><xmax>33681.140625</xmax><ymax>8779.34765625</ymax></bndbox><segmentation><points><x>33595.8359375</x><y>8614.7587890625</y></points><points><x>33660.06640625</x><y>8646.8740234375</y></points><points><x>33681.140625</x><y>8689.0244140625</y></points><points><x>33680.13671875</x><y>8733.1826171875</y></points><points><x>33680.13671875</x><y>8733.1826171875</y></points><points><x>33678.12890625</x><y>8735.189453125</y></points><points><x>33678.12890625</x><y>8736.193359375</y></points><points><x>33653.0390625</x><y>8764.2939453125</y></points><points><x>33653.0390625</x><y>8764.2939453125</y></points><points><x>33651.03125</x><y>8765.2978515625</y></points><points><x>33650.03125</x><y>8766.30078125</y></points><points><x>33648.0234375</x><y>8768.30859375</y></points><points><x>33628.953125</x><y>8777.3408203125</y></points><points><x>33627.94921875</x><y>8777.3408203125</y></points><points><x>33626.9453125</x><y>8778.34375</y></points><points><x>33624.94140625</x><y>8779.34765625</y></points><points><x>33580.78125</x><y>8763.2900390625</y></points><points><x>33580.78125</x><y>8763.2900390625</y></points><points><x>33578.7734375</x><y>8763.2900390625</y></points><points><x>33576.765625</x><y>8763.2900390625</y></points><points><x>33537.62890625</x><y>8757.2685546875</y></points><points><x>33537.62890625</x><y>8757.2685546875</y></points><points><x>33535.62109375</x><y>8758.2724609375</y></points><points><x>33479.41796875</x><y>8758.2724609375</y></points><points><x>33460.3515625</x><y>8711.103515625</y></points><points><x>33460.3515625</x><y>8711.103515625</y></points><points><x>33460.3515625</x><y>8709.0966796875</y></points><points><x>33467.375</x><y>8660.923828125</y></points><points><x>33469.3828125</x><y>8658.9169921875</y></points></segmentation></object><object><name>NONE</name><difficult>0</difficult><truncated>0</truncated><info>[{"confidence": "0"}, {"action": "CREATE", "cat": "NONE", "time": "2020-07-23 14:52;40", "who": "admin", "typeOfanno": "PersonManul"}]</info><confidence>0</confidence><bndbox><xmin>37940.33984375</xmin><ymin>16009.236328125</ymin><xmax>38271.52734375</xmax><ymax>16310.3134765625</ymax></bndbox><segmentation><points><x>37940.33984375</x><y>16080.4912109375</y></points><points><x>37940.33984375</x><y>16084.505859375</y></points><points><x>37944.35546875</x><y>16125.6533203125</y></points><points><x>37961.41796875</x><y>16174.8291015625</y></points><points><x>38027.65234375</x><y>16211.9619140625</y></points><points><x>38060.7734375</x><y>16271.173828125</y></points><points><x>38060.7734375</x><y>16271.173828125</y></points><points><x>38102.921875</x><y>16310.3134765625</y></points><points><x>38103.92578125</x><y>16310.3134765625</y></points><points><x>38155.109375</x><y>16284.2197265625</y></points><points><x>38218.3359375</x><y>16285.2236328125</y></points><points><x>38219.33984375</x><y>16285.2236328125</y></points><points><x>38271.52734375</x><y>16277.1953125</y></points><points><x>38271.52734375</x><y>16234.041015625</y></points><points><x>38271.52734375</x><y>16234.041015625</y></points><points><x>38211.30859375</x><y>16215.9755859375</y></points><points><x>38196.2578125</x><y>16173.8251953125</y></points><points><x>38196.2578125</x><y>16172.8212890625</y></points><points><x>38212.3125</x><y>16116.62109375</y></points><points><x>38212.3125</x><y>16116.62109375</y></points><points><x>38215.32421875</x><y>16064.43359375</y></points><points><x>38171.16796875</x><y>16035.330078125</y></points><points><x>38170.1640625</x><y>16035.330078125</y></points><points><x>38089.875</x><y>16010.240234375</y></points><points><x>38089.875</x><y>16010.240234375</y></points><points><x>38086.86328125</x><y>16009.236328125</y></points><points><x>38085.86328125</x><y>16009.236328125</y></points><points><x>38082.8515625</x><y>16009.236328125</y></points><points><x>38036.6875</x><y>16015.2578125</y></points><points><x>38036.6875</x><y>16015.2578125</y></points><points><x>38034.6796875</x><y>16015.2578125</y></points><points><x>38033.67578125</x><y>16015.2578125</y></points><points><x>38031.66796875</x><y>16016.26171875</y></points><points><x>38029.66015625</x><y>16017.265625</y></points><points><x>38026.6484375</x><y>16017.265625</y></points><points><x>38023.640625</x><y>16017.265625</y></points><points><x>38020.62890625</x><y>16017.265625</y></points><points><x>37984.5</x><y>16012.2470703125</y></points><points><x>37957.40234375</x><y>16055.4013671875</y></points></segmentation></object><object><name>NILM</name><difficult>0</difficult><truncated>0</truncated><info>[{"confidence": "0"}, {"action": "CREATE", "cat": "NILM", "time": "2020-07-23 14:52;40", "who": "admin", "typeOfanno": "PersonManul"}]</info><confidence>0</confidence><bndbox><xmin>22053.73046875</xmin><ymin>22434.57421875</ymin><xmax>22390.9375</xmax><ymax>22677.44140625</ymax></bndbox><segmentation><points><x>22123.982421875</x><y>22443.60546875</y></points><points><x>22199.251953125</x><y>22434.57421875</y></points><points><x>22265.48828125</x><y>22468.6953125</y></points><points><x>22265.48828125</x><y>22468.6953125</y></points><points><x>22319.681640625</x><y>22512.853515625</y></points><points><x>22319.681640625</x><y>22512.853515625</y></points><points><x>22319.681640625</x><y>22514.861328125</y></points><points><x>22320.685546875</x><y>22516.8671875</y></points><points><x>22321.689453125</x><y>22516.8671875</y></points><points><x>22382.908203125</x><y>22554.0</y></points><points><x>22390.9375</x><y>22593.140625</y></points><points><x>22390.9375</x><y>22593.140625</y></points><points><x>22388.9296875</x><y>22594.14453125</y></points><points><x>22387.92578125</x><y>22596.15234375</y></points><points><x>22358.822265625</x><y>22629.26953125</y></points><points><x>22358.822265625</x><y>22629.26953125</y></points><points><x>22356.814453125</x><y>22631.27734375</y></points><points><x>22287.56640625</x><y>22657.37109375</y></points><points><x>22287.56640625</x><y>22657.37109375</y></points><points><x>22287.56640625</x><y>22659.376953125</y></points><points><x>22286.564453125</x><y>22659.376953125</y></points><points><x>22284.556640625</x><y>22661.384765625</y></points><points><x>22226.34765625</x><y>22677.44140625</y></points><points><x>22226.34765625</x><y>22677.44140625</y></points><points><x>22161.115234375</x><y>22667.40625</y></points><points><x>22161.115234375</x><y>22667.40625</y></points><points><x>22161.115234375</x><y>22665.3984375</y></points><points><x>22160.111328125</x><y>22665.3984375</y></points><points><x>22118.96484375</x><y>22639.306640625</y></points><points><x>22095.880859375</x><y>22601.169921875</y></points><points><x>22095.880859375</x><y>22601.169921875</y></points><points><x>22093.875</x><y>22599.162109375</y></points><points><x>22053.73046875</x><y>22562.029296875</y></points><points><x>22053.73046875</x><y>22562.029296875</y></points><points><x>22053.73046875</x><y>22560.021484375</y></points><points><x>22066.77734375</x><y>22521.88671875</y></points><points><x>22066.77734375</x><y>22521.88671875</y></points><points><x>22093.875</x><y>22469.69921875</y></points><points><x>22093.875</x><y>22469.69921875</y></points></segmentation></object><object><name>ASC_US</name><difficult>0</difficult><truncated>0</truncated><info>[{"confidence": "0"}, {"action": "CREATE", "cat": "ASC_US", "time": "2020-07-23 14:52;40", "who": "admin", "typeOfanno": "PersonManul"}]</info><confidence>0</confidence><bndbox><xmin>4235.40869140625</xmin><ymin>25060.267578125</ymin><xmax>4407.0224609375</xmax><ymax>25237.90234375</ymax></bndbox><segmentation><points><x>4275.55224609375</x><y>25060.267578125</y></points><points><x>4240.4267578125</x><y>25090.375</y></points><points><x>4235.40869140625</x><y>25144.5703125</y></points><points><x>4256.48388671875</x><y>25187.724609375</y></points><points><x>4256.48388671875</x><y>25187.724609375</y></points><points><x>4256.48388671875</x><y>25189.73046875</y></points><points><x>4257.48779296875</x><y>25190.734375</y></points><points><x>4301.6455078125</x><y>25216.828125</y></points><points><x>4331.75341796875</x><y>25237.90234375</y></points><points><x>4371.89697265625</x><y>25236.900390625</y></points><points><x>4388.9580078125</x><y>25199.767578125</y></points><points><x>4406.01904296875</x><y>25154.60546875</y></points><points><x>4406.01904296875</x><y>25154.60546875</y></points><points><x>4407.0224609375</x><y>25152.59765625</y></points><points><x>4396.98681640625</x><y>25115.46484375</y></points><points><x>4396.98681640625</x><y>25115.46484375</y></points><points><x>4396.98681640625</x><y>25113.458984375</y></points><points><x>4395.98291015625</x><y>25113.458984375</y></points><points><x>4394.9794921875</x><y>25112.455078125</y></points><points><x>4351.8251953125</x><y>25086.361328125</y></points><points><x>4313.6884765625</x><y>25065.28515625</y></points><points><x>4313.6884765625</x><y>25065.28515625</y></points></segmentation></object><object><name>NONE</name><difficult>0</difficult><truncated>0</truncated><info>[{"confidence": "0"}, {"action": "CREATE", "cat": "NONE", "time": "2020-07-23 14:52;40", "who": "admin", "typeOfanno": "PersonManul"}]</info><confidence>0</confidence><bndbox><xmin>23905.916015625</xmin><ymin>9768.4228515625</ymin><xmax>24236.095703125</xmax><ymax>10162.8330078125</ymax></bndbox><segmentation><points><x>23950.072265625</x><y>9855.7353515625</y></points><points><x>23956.09375</x><y>9809.5693359375</y></points><points><x>23956.09375</x><y>9809.5693359375</y></points><points><x>23995.234375</x><y>9802.544921875</y></points><points><x>23995.234375</x><y>9802.544921875</y></points><points><x>23997.2421875</x><y>9802.544921875</y></points><points><x>24000.251953125</x><y>9803.5478515625</y></points><points><x>24041.400390625</x><y>9790.501953125</y></points><points><x>24041.400390625</x><y>9790.501953125</y></points><points><x>24044.41015625</x><y>9790.501953125</y></points><points><x>24079.537109375</x><y>9785.4833984375</y></points><points><x>24094.58984375</x><y>9768.4228515625</y></points><points><x>24123.693359375</x><y>9802.544921875</y></points><points><x>24123.693359375</x><y>9802.544921875</y></points><points><x>24163.837890625</x><y>9838.673828125</y></points><points><x>24163.837890625</x><y>9838.673828125</y></points><points><x>24165.845703125</x><y>9839.677734375</y></points><points><x>24165.845703125</x><y>9840.6806640625</y></points><points><x>24166.84765625</x><y>9842.6884765625</y></points><points><x>24167.8515625</x><y>9842.6884765625</y></points><points><x>24190.935546875</x><y>9887.849609375</y></points><points><x>24190.935546875</x><y>9887.849609375</y></points><points><x>24191.9375</x><y>9889.857421875</y></points><points><x>24192.94140625</x><y>9889.857421875</y></points><points><x>24228.068359375</x><y>9927.9931640625</y></points><points><x>24228.068359375</x><y>9927.9931640625</y></points><points><x>24236.095703125</x><y>9977.1689453125</y></points><points><x>24236.095703125</x><y>9977.1689453125</y></points><points><x>24236.095703125</x><y>9979.1767578125</y></points><points><x>24236.095703125</x><y>9981.18359375</y></points><points><x>24236.095703125</x><y>9983.1904296875</y></points><points><x>24236.095703125</x><y>9984.1943359375</y></points><points><x>24220.0390625</x><y>10031.36328125</y></points><points><x>24220.0390625</x><y>10031.36328125</y></points><points><x>24220.0390625</x><y>10033.3701171875</y></points><points><x>24220.0390625</x><y>10036.380859375</y></points><points><x>24216.025390625</x><y>10099.607421875</y></points><points><x>24216.025390625</x><y>10099.607421875</y></points><points><x>24218.03125</x><y>10101.6142578125</y></points><points><x>24215.021484375</x><y>10136.740234375</y></points><points><x>24215.021484375</x><y>10136.740234375</y></points><points><x>24215.021484375</x><y>10138.7470703125</y></points><points><x>24170.86328125</x><y>10156.8115234375</y></points><points><x>24170.86328125</x><y>10156.8115234375</y></points><points><x>24092.58203125</x><y>10162.8330078125</y></points><points><x>24031.36328125</x><y>10146.7763671875</y></points><points><x>24031.36328125</x><y>10146.7763671875</y></points><points><x>24028.353515625</x><y>10114.6611328125</y></points><points><x>24028.353515625</x><y>10114.6611328125</y></points><points><x>24005.26953125</x><y>10083.5498046875</y></points><points><x>24005.26953125</x><y>10083.5498046875</y></points><points><x>24004.267578125</x><y>10080.5390625</y></points><points><x>23964.123046875</x><y>10036.380859375</y></points><points><x>23964.123046875</x><y>10036.380859375</y></points><points><x>23963.119140625</x><y>10034.3740234375</y></points><points><x>23922.9765625</x><y>9999.248046875</y></points><points><x>23922.9765625</x><y>9999.248046875</y></points><points><x>23922.9765625</x><y>9997.2412109375</y></points><points><x>23923.98046875</x><y>9997.2412109375</y></points><points><x>23924.982421875</x><y>9996.2373046875</y></points><points><x>23924.982421875</x><y>9995.234375</y></points><points><x>23924.982421875</x><y>9994.23046875</y></points><points><x>23925.986328125</x><y>9954.0869140625</y></points><points><x>23925.986328125</x><y>9954.0869140625</y></points><points><x>23925.986328125</x><y>9952.0791015625</y></points><points><x>23925.986328125</x><y>9951.076171875</y></points><points><x>23925.986328125</x><y>9950.072265625</y></points><points><x>23905.916015625</x><y>9914.9462890625</y></points><points><x>23905.916015625</x><y>9914.9462890625</y></points><points><x>23928.998046875</x><y>9887.849609375</y></points><points><x>23928.998046875</x><y>9887.849609375</y></points><points><x>23927.994140625</x><y>9885.8427734375</y></points></segmentation></object><object><name>NONE</name><difficult>0</difficult><truncated>0</truncated><info>[{"confidence": "0"}, {"action": "CREATE", "cat": "NONE", "time": "2020-07-23 14:52;40", "who": "admin", "typeOfanno": "PersonManul"}]</info><confidence>0</confidence><bndbox><xmin>21038.662109375</xmin><ymin>32883.10546875</ymin><xmax>21189.19921875</xmax><ymax>33037.65625</ymax></bndbox><segmentation><points><x>21135.005859375</x><y>33027.62109375</y></points><points><x>21089.84375</x><y>33001.52734375</y></points><points><x>21050.705078125</x><y>32976.4375</y></points><points><x>21038.662109375</x><y>32936.296875</y></points><points><x>21038.662109375</x><y>32935.29296875</y></points><points><x>21061.744140625</x><y>32903.17578125</y></points><points><x>21061.744140625</x><y>32903.17578125</y></points><points><x>21063.751953125</x><y>32903.17578125</y></points><points><x>21064.75390625</x><y>32902.171875</y></points><points><x>21067.765625</x><y>32902.171875</y></points><points><x>21069.7734375</x><y>32901.16796875</y></points><points><x>21108.912109375</x><y>32883.10546875</y></points><points><x>21159.091796875</x><y>32896.15234375</y></points><points><x>21159.091796875</x><y>32896.15234375</y></points><points><x>21187.193359375</x><y>32926.2578125</y></points><points><x>21187.193359375</x><y>32926.2578125</y></points><points><x>21188.197265625</x><y>32928.265625</y></points><points><x>21188.197265625</x><y>32929.26953125</y></points><points><x>21189.19921875</x><y>32931.27734375</y></points><points><x>21189.19921875</x><y>32932.28125</y></points><points><x>21179.1640625</x><y>32965.3984375</y></points><points><x>21179.1640625</x><y>32965.3984375</y></points><points><x>21179.1640625</x><y>32967.40625</y></points><points><x>21189.19921875</x><y>33013.5703125</y></points><points><x>21153.0703125</x><y>33037.65625</y></points><points><x>21153.0703125</x><y>33037.65625</y></points></segmentation></object><object><name>ASC_US</name><difficult>0</difficult><truncated>0</truncated><info>[{"confidence": "0"}, {"action": "CREATE", "cat": "ASC_US", "time": "2020-07-23 14:52;40", "who": "admin", "typeOfanno": "PersonManul"}]</info><confidence>0</confidence><bndbox><xmin>32828.19140625</xmin><ymin>3172.968505859375</ymin><xmax>32953.640625</xmax><ymax>3285.37060546875</ymax></bndbox><segmentation><points><x>32864.3203125</x><y>3285.37060546875</y></points><points><x>32923.53515625</x><y>3261.284423828125</y></points><points><x>32923.53515625</x><y>3261.284423828125</y></points><points><x>32925.5390625</x><y>3260.281005859375</y></points><points><x>32926.54296875</x><y>3259.27734375</y></points><points><x>32927.546875</x><y>3258.273681640625</y></points><points><x>32928.55078125</x><y>3258.273681640625</y></points><points><x>32953.640625</x><y>3235.191162109375</y></points><points><x>32953.640625</x><y>3235.191162109375</y></points><points><x>32938.5859375</x><y>3210.101318359375</y></points><points><x>32938.5859375</x><y>3210.101318359375</y></points><points><x>32937.58203125</x><y>3208.09423828125</y></points><points><x>32908.48046875</x><y>3188.0224609375</y></points><points><x>32908.48046875</x><y>3188.0224609375</y></points><points><x>32906.47265625</x><y>3188.0224609375</y></points><points><x>32903.4609375</x><y>3187.018798828125</y></points><points><x>32860.30859375</x><y>3172.968505859375</y></points><points><x>32836.22265625</x><y>3183.00439453125</y></points><points><x>32835.21875</x><y>3183.00439453125</y></points><points><x>32830.19921875</x><y>3210.101318359375</y></points><points><x>32830.19921875</x><y>3210.101318359375</y></points><points><x>32828.19140625</x><y>3242.21630859375</y></points><points><x>32845.25390625</x><y>3282.35986328125</y></points><points><x>32845.25390625</x><y>3282.35986328125</y></points></segmentation></object><object><name>NONE</name><difficult>0</difficult><truncated>0</truncated><info>[{"confidence": "0"}, {"action": "CREATE", "cat": "NONE", "time": "2020-07-23 14:52;40", "who": "admin", "typeOfanno": "PersonManul"}]</info><confidence>0</confidence><bndbox><xmin>37087.8359375</xmin><ymin>19578.27734375</ymin><xmax>37330.70703125</xmax><ymax>19782.005859375</ymax></bndbox><segmentation><points><x>37265.47265625</x><y>19780.0</y></points><points><x>37265.47265625</x><y>19780.0</y></points><points><x>37263.46484375</x><y>19782.005859375</y></points><points><x>37261.45703125</x><y>19782.005859375</y></points><points><x>37260.453125</x><y>19782.005859375</y></points><points><x>37174.14453125</x><y>19767.95703125</y></points><points><x>37107.91015625</x><y>19740.859375</y></points><points><x>37107.91015625</x><y>19740.859375</y></points><points><x>37094.86328125</x><y>19694.693359375</y></points><points><x>37094.86328125</x><y>19694.693359375</y></points><points><x>37094.86328125</x><y>19692.6875</y></points><points><x>37094.86328125</x><y>19691.68359375</y></points><points><x>37087.8359375</x><y>19633.474609375</y></points><points><x>37087.8359375</x><y>19633.474609375</y></points><points><x>37100.8828125</x><y>19593.33203125</y></points><points><x>37100.8828125</x><y>19593.33203125</y></points><points><x>37158.08984375</x><y>19578.27734375</y></points><points><x>37158.08984375</x><y>19578.27734375</y></points><points><x>37160.09765625</x><y>19578.27734375</y></points><points><x>37223.3203125</x><y>19578.27734375</y></points><points><x>37247.40625</x><y>19623.439453125</y></points><points><x>37247.40625</x><y>19623.439453125</y></points><points><x>37248.41015625</x><y>19625.447265625</y></points><points><x>37249.4140625</x><y>19625.447265625</y></points><points><x>37277.515625</x><y>19676.62890625</y></points><points><x>37277.515625</x><y>19676.62890625</y></points><points><x>37279.5234375</x><y>19677.6328125</y></points><points><x>37280.52734375</x><y>19678.63671875</y></points><points><x>37281.53125</x><y>19678.63671875</y></points><points><x>37282.53515625</x><y>19679.640625</y></points><points><x>37284.5390625</x><y>19680.64453125</y></points><points><x>37287.55078125</x><y>19681.6484375</y></points><points><x>37330.70703125</x><y>19696.701171875</y></points><points><x>37303.609375</x><y>19736.845703125</y></points><points><x>37286.546875</x><y>19754.91015625</y></points><points><x>37286.546875</x><y>19754.91015625</y></points></segmentation></object><object><name>NONE</name><difficult>0</difficult><truncated>0</truncated><info>[{"confidence": "0"}, {"action": "CREATE", "cat": "NONE", "time": "2020-07-23 14:52;40", "who": "admin", "typeOfanno": "PersonManul"}]</info><confidence>0</confidence><bndbox><xmin>13591.6123046875</xmin><ymin>15755.296875</ymin><xmax>13886.66796875</xmax><ymax>15958.021484375</ymax></bndbox><segmentation><points><x>13659.8564453125</x><y>15839.5986328125</y></points><points><x>13707.0244140625</x><y>15797.447265625</y></points><points><x>13751.1826171875</x><y>15773.361328125</y></points><points><x>13751.1826171875</x><y>15773.361328125</y></points><points><x>13802.3662109375</x><y>15755.296875</y></points><points><x>13802.3662109375</x><y>15755.296875</y></points><points><x>13851.5419921875</x><y>15774.365234375</y></points><points><x>13851.5419921875</x><y>15774.365234375</y></points><points><x>13852.5458984375</x><y>15776.3720703125</y></points><points><x>13854.552734375</x><y>15777.3759765625</y></points><points><x>13858.5673828125</x><y>15780.38671875</y></points><points><x>13886.66796875</x><y>15797.447265625</y></points><points><x>13886.66796875</x><y>15797.447265625</y></points><points><x>13869.6064453125</x><y>15843.6123046875</y></points><points><x>13869.6064453125</x><y>15843.6123046875</y></points><points><x>13842.509765625</x><y>15901.8212890625</y></points><points><x>13842.509765625</x><y>15901.8212890625</y></points><points><x>13841.505859375</x><y>15903.828125</y></points><points><x>13840.501953125</x><y>15905.8349609375</y></points><points><x>13812.4013671875</x><y>15939.95703125</y></points><points><x>13812.4013671875</x><y>15939.95703125</y></points><points><x>13810.39453125</x><y>15940.9609375</y></points><points><x>13808.3876953125</x><y>15941.96484375</y></points><points><x>13806.3798828125</x><y>15942.9677734375</y></points><points><x>13806.3798828125</x><y>15943.9716796875</y></points><points><x>13805.376953125</x><y>15944.9755859375</y></points><points><x>13804.373046875</x><y>15944.9755859375</y></points><points><x>13764.2294921875</x><y>15958.021484375</y></points><points><x>13764.2294921875</x><y>15958.021484375</y></points><points><x>13762.22265625</x><y>15958.021484375</y></points><points><x>13758.2080078125</x><y>15958.021484375</y></points><points><x>13691.970703125</x><y>15948.9892578125</y></points><points><x>13691.970703125</x><y>15948.9892578125</y></points><points><x>13689.9638671875</x><y>15948.9892578125</y></points><points><x>13686.953125</x><y>15948.9892578125</y></points><points><x>13684.9462890625</x><y>15948.9892578125</y></points><points><x>13681.935546875</x><y>15948.9892578125</y></points><points><x>13677.9208984375</x><y>15948.9892578125</y></points><points><x>13614.6943359375</x><y>15929.9208984375</y></points><points><x>13614.6943359375</x><y>15929.9208984375</y></points><points><x>13591.6123046875</x><y>15891.78515625</y></points><points><x>13591.6123046875</x><y>15891.78515625</y></points><points><x>13593.619140625</x><y>15890.78125</y></points><points><x>13625.734375</x><y>15865.69140625</y></points><points><x>13625.734375</x><y>15865.69140625</y></points></segmentation></object><object><name>ASC_US</name><difficult>0</difficult><truncated>0</truncated><info>[{"confidence": "0"}, {"action": "CREATE", "cat": "ASC_US", "time": "2020-07-23 14:52;40", "who": "admin", "typeOfanno": "PersonManul"}]</info><confidence>0</confidence><bndbox><xmin>38421.44921875</xmin><ymin>23862.841796875</ymin><xmax>38675.5703125</xmax><ymax>24103.482421875</ymax></bndbox><segmentation><points><x>38552.21875</x><y>23873.626953125</y></points><points><x>38578.5078125</x><y>23868.234375</y></points><points><x>38594.0078125</x><y>23862.841796875</y></points><points><x>38624.34375</x><y>23885.0859375</y></points><points><x>38624.34375</x><y>23885.759765625</y></points><points><x>38626.36328125</x><y>23887.78125</y></points><points><x>38661.4140625</x><y>23912.72265625</y></points><points><x>38661.4140625</x><y>23912.72265625</y></points><points><x>38675.5703125</x><y>23951.818359375</y></points><points><x>38675.5703125</x><y>23951.818359375</y></points><points><x>38675.5703125</x><y>23953.83984375</y></points><points><x>38675.5703125</x><y>23954.513671875</y></points><points><x>38664.11328125</x><y>24010.4609375</y></points><points><x>38645.23828125</x><y>24033.37890625</y></points><points><x>38632.4296875</x><y>24046.1875</y></points><points><x>38589.29296875</x><y>24042.81640625</y></points><points><x>38581.203125</x><y>24090.001953125</y></points><points><x>38581.203125</x><y>24090.001953125</y></points><points><x>38581.203125</x><y>24092.0234375</y></points><points><x>38573.11328125</x><y>24103.482421875</y></points><points><x>38572.44140625</x><y>24103.482421875</y></points><points><x>38548.171875</x><y>24082.5859375</y></points><points><x>38548.171875</x><y>24081.912109375</y></points><points><x>38547.5</x><y>24079.890625</y></points><points><x>38534.69140625</x><y>24051.580078125</y></points><points><x>38534.69140625</x><y>24051.580078125</y></points><points><x>38534.01953125</x><y>24049.556640625</y></points><points><x>38534.01953125</x><y>24048.8828125</y></points><points><x>38526.6015625</x><y>24034.728515625</y></points><points><x>38525.9296875</x><y>24034.728515625</y></points><points><x>38495.59765625</x><y>24037.423828125</y></points><points><x>38495.59765625</x><y>24037.423828125</y></points><points><x>38492.8984375</x><y>24038.771484375</y></points><points><x>38468.6328125</x><y>24045.513671875</y></points><points><x>38468.6328125</x><y>24045.513671875</y></points><points><x>38466.61328125</x><y>24045.513671875</y></points><points><x>38445.04296875</x><y>24027.98828125</y></points><points><x>38445.04296875</x><y>24027.98828125</y></points><points><x>38445.04296875</x><y>24025.96484375</y></points><points><x>38445.04296875</x><y>24023.943359375</y></points><points><x>38443.01953125</x><y>24021.919921875</y></points><points><x>38421.44921875</x><y>23986.869140625</y></points><points><x>38426.83984375</x><y>23941.70703125</y></points><points><x>38421.44921875</x><y>23911.375</y></points><points><x>38422.125</x><y>23911.375</y></points><points><x>38422.796875</x><y>23909.3515625</y></points><points><x>38463.2421875</x><y>23894.5234375</y></points><points><x>38463.2421875</x><y>23894.5234375</y></points><points><x>38465.26171875</x><y>23894.5234375</y></points><points><x>38465.9375</x><y>23894.5234375</y></points><points><x>38507.73046875</x><y>23883.0625</y></points><points><x>38508.40234375</x><y>23883.0625</y></points></segmentation></object><object><name>ASC_US</name><difficult>0</difficult><truncated>0</truncated><info>[{"confidence": "0"}, {"action": "CREATE", "cat": "ASC_US", "time": "2020-07-23 14:52;40", "who": "admin", "typeOfanno": "PersonManul"}]</info><confidence>0</confidence><bndbox><xmin>26810.69921875</xmin><ymin>6517.43408203125</ymin><xmax>27041.525390625</xmax><ymax>6705.10546875</ymax></bndbox><segmentation><points><x>26960.234375</x><y>6704.10205078125</y></points><points><x>26960.234375</x><y>6704.10205078125</y></points><points><x>27021.453125</x><y>6662.95458984375</y></points><points><x>27021.453125</x><y>6662.95458984375</y></points><points><x>27041.525390625</x><y>6617.79345703125</y></points><points><x>27038.515625</x><y>6579.65673828125</y></points><points><x>27028.478515625</x><y>6543.52783203125</y></points><points><x>27028.478515625</x><y>6543.52783203125</y></points><points><x>27011.41796875</x><y>6517.43408203125</y></points><points><x>26979.302734375</x><y>6517.43408203125</y></points><points><x>26957.224609375</x><y>6535.4990234375</y></points><points><x>26957.224609375</x><y>6535.4990234375</y></points><points><x>26955.216796875</x><y>6536.50244140625</y></points><points><x>26954.212890625</x><y>6537.505859375</y></points><points><x>26953.208984375</x><y>6538.509765625</y></points><points><x>26900.01953125</x><y>6552.56005859375</y></points><points><x>26900.01953125</x><y>6552.56005859375</y></points><points><x>26849.83984375</x><y>6577.64990234375</y></points><points><x>26810.69921875</x><y>6601.73583984375</y></points><points><x>26822.7421875</x><y>6660.94775390625</y></points><points><x>26897.0078125</x><y>6705.10546875</y></points><points><x>26897.0078125</x><y>6705.10546875</y></points></segmentation></object><object><name>NILM</name><difficult>0</difficult><truncated>0</truncated><info>[{"confidence": "0"}, {"action": "CREATE", "cat": "NILM", "time": "2020-07-23 14:52;40", "who": "admin", "typeOfanno": "PersonManul"}]</info><confidence>0</confidence><bndbox><xmin>27196.56640625</xmin><ymin>25911.75</ymin><xmax>27455.064453125</xmax><ymax>26040.251953125</ymax></bndbox><segmentation><points><x>27221.96875</x><y>25990.943359375</y></points><points><x>27313.115234375</x><y>26040.251953125</y></points><points><x>27396.791015625</x><y>26013.357421875</y></points><points><x>27398.28515625</x><y>26013.357421875</y></points><points><x>27399.779296875</x><y>26013.357421875</y></points><points><x>27455.064453125</x><y>25970.025390625</y></points><points><x>27423.685546875</x><y>25923.705078125</y></points><points><x>27365.412109375</x><y>25911.75</y></points><points><x>27287.712890625</x><y>25922.2109375</y></points><points><x>27287.712890625</x><y>25922.2109375</y></points><points><x>27286.21875</x><y>25923.705078125</y></points><points><x>27196.56640625</x><y>25961.05859375</y></points><points><x>27196.56640625</x><y>25961.05859375</y></points></segmentation></object><object><name>NILM</name><difficult>0</difficult><truncated>0</truncated><info>[{"confidence": "0"}, {"action": "CREATE", "cat": "NILM", "time": "2020-07-23 14:52;40", "who": "admin", "typeOfanno": "PersonManul"}]</info><confidence>0</confidence><bndbox><xmin>40135.50390625</xmin><ymin>19747.6953125</ymin><xmax>40259.94921875</xmax><ymax>19933.359375</ymax></bndbox><segmentation><points><x>40162.6015625</x><y>19748.697265625</y></points><points><x>40197.7265625</x><y>19747.6953125</y></points><points><x>40216.796875</x><y>19765.759765625</y></points><points><x>40233.85546875</x><y>19817.9453125</y></points><points><x>40233.85546875</x><y>19817.9453125</y></points><points><x>40250.91796875</x><y>19875.150390625</y></points><points><x>40259.94921875</x><y>19916.296875</y></points><points><x>40259.94921875</x><y>19916.296875</y></points><points><x>40233.85546875</x><y>19933.359375</y></points><points><x>40198.73046875</x><y>19914.291015625</y></points><points><x>40198.73046875</x><y>19914.291015625</y></points><points><x>40162.6015625</x><y>19872.140625</y></points><points><x>40144.53515625</x><y>19842.03125</y></points><points><x>40144.53515625</x><y>19842.03125</y></points><points><x>40144.53515625</x><y>19840.025390625</y></points><points><x>40144.53515625</x><y>19838.017578125</y></points><points><x>40135.50390625</x><y>19803.896484375</y></points><points><x>40139.51953125</x><y>19772.78515625</y></points><points><x>40140.5234375</x><y>19770.77734375</y></points></segmentation></object><object><name>NONE</name><difficult>0</difficult><truncated>0</truncated><info>[{"confidence": "0"}, {"action": "CREATE", "cat": "NONE", "time": "2020-07-23 14:52;40", "who": "admin", "typeOfanno": "PersonManul"}]</info><confidence>0</confidence><bndbox><xmin>25123.802734375</xmin><ymin>15083.7412109375</ymin><xmax>25324.521484375</xmax><ymax>15227.25390625</ymax></bndbox><segmentation><points><x>25123.802734375</x><y>15142.953125</y></points><points><x>25158.927734375</x><y>15178.078125</y></points><points><x>25209.107421875</x><y>15208.1865234375</y></points><points><x>25209.107421875</x><y>15208.1865234375</y></points><points><x>25211.115234375</x><y>15209.189453125</y></points><points><x>25212.119140625</x><y>15209.189453125</y></points><points><x>25259.287109375</x><y>15227.25390625</y></points><points><x>25259.287109375</x><y>15227.25390625</y></points><points><x>25261.294921875</x><y>15227.25390625</y></points><points><x>25296.419921875</x><y>15227.25390625</y></points><points><x>25324.521484375</x><y>15201.1611328125</y></points><points><x>25317.49609375</x><y>15163.0244140625</y></points><points><x>25310.470703125</x><y>15124.8876953125</y></points><points><x>25283.373046875</x><y>15112.8447265625</y></points><points><x>25283.373046875</x><y>15112.8447265625</y></points><points><x>25281.3671875</x><y>15112.8447265625</y></points><points><x>25207.1015625</x><y>15099.798828125</y></points><points><x>25207.1015625</x><y>15099.798828125</y></points><points><x>25150.900390625</x><y>15083.7412109375</y></points><points><x>25133.83984375</x><y>15103.8125</y></points><points><x>25132.8359375</x><y>15125.8916015625</y></points><points><x>25132.8359375</x><y>15125.8916015625</y></points></segmentation></object><object><name>NILM</name><difficult>0</difficult><truncated>0</truncated><info>[{"confidence": "0"}, {"action": "CREATE", "cat": "NILM", "time": "2020-07-23 14:52;40", "who": "admin", "typeOfanno": "PersonManul"}]</info><confidence>0</confidence><bndbox><xmin>30086.876953125</xmin><ymin>31985.572265625</ymin><xmax>30435.123046875</xmax><ymax>32278.62109375</ymax></bndbox><segmentation><points><x>30226.376953125</x><y>32247.509765625</y></points><points><x>30161.14453125</x><y>32198.333984375</y></points><points><x>30161.14453125</x><y>32198.333984375</y></points><points><x>30162.146484375</x><y>32196.326171875</y></points><points><x>30161.14453125</x><y>32195.322265625</y></points><points><x>30097.91796875</x><y>32147.150390625</y></points><points><x>30097.91796875</x><y>32147.150390625</y></points><points><x>30086.876953125</x><y>32109.013671875</y></points><points><x>30086.876953125</x><y>32109.013671875</y></points><points><x>30111.966796875</x><y>32074.892578125</y></points><points><x>30111.966796875</x><y>32074.892578125</y></points><points><x>30112.970703125</x><y>32072.884765625</y></points><points><x>30113.974609375</x><y>32071.880859375</y></points><points><x>30115.982421875</x><y>32070.876953125</y></points><points><x>30117.98828125</x><y>32069.873046875</y></points><points><x>30161.14453125</x><y>32039.765625</y></points><points><x>30161.14453125</x><y>32039.765625</y></points><points><x>30162.146484375</x><y>32037.759765625</y></points><points><x>30163.150390625</x><y>32037.759765625</y></points><points><x>30164.154296875</x><y>32037.759765625</y></points><points><x>30165.158203125</x><y>32037.759765625</y></points><points><x>30166.162109375</x><y>32037.759765625</y></points><points><x>30215.337890625</x><y>32014.67578125</y></points><points><x>30215.337890625</x><y>32014.67578125</y></points><points><x>30217.34375</x><y>32012.669921875</y></points><points><x>30219.3515625</x><y>32012.669921875</y></points><points><x>30262.505859375</x><y>31992.59765625</y></points><points><x>30262.505859375</x><y>31992.59765625</y></points><points><x>30307.66796875</x><y>31985.572265625</y></points><points><x>30307.66796875</x><y>31985.572265625</y></points><points><x>30344.80078125</x><y>31985.572265625</y></points><points><x>30344.80078125</x><y>31985.572265625</y></points><points><x>30381.93359375</x><y>32021.701171875</y></points><points><x>30381.93359375</x><y>32021.701171875</y></points><points><x>30381.93359375</x><y>32023.708984375</y></points><points><x>30382.9375</x><y>32025.716796875</y></points><points><x>30418.0625</x><y>32072.884765625</y></points><points><x>30418.0625</x><y>32072.884765625</y></points><points><x>30419.06640625</x><y>32074.892578125</y></points><points><x>30421.07421875</x><y>32074.892578125</y></points><points><x>30435.123046875</x><y>32101.98828125</y></points><points><x>30423.080078125</x><y>32146.146484375</y></points><points><x>30423.080078125</x><y>32146.146484375</y></points><points><x>30412.041015625</x><y>32179.265625</y></points><points><x>30412.041015625</x><y>32179.265625</y></points><points><x>30411.037109375</x><y>32215.39453125</y></points><points><x>30411.037109375</x><y>32215.39453125</y></points><points><x>30409.03125</x><y>32216.3984375</y></points><points><x>30354.8359375</x><y>32243.494140625</y></points><points><x>30315.697265625</x><y>32269.587890625</y></points><points><x>30315.697265625</x><y>32269.587890625</y></points><points><x>30313.689453125</x><y>32269.587890625</y></points><points><x>30312.685546875</x><y>32270.591796875</y></points><points><x>30311.681640625</x><y>32270.591796875</y></points><points><x>30284.5859375</x><y>32278.62109375</y></points><points><x>30283.58203125</x><y>32278.62109375</y></points></segmentation></object><object><name>NONE</name><difficult>0</difficult><truncated>0</truncated><info>[{"confidence": "0"}, {"action": "CREATE", "cat": "NONE", "time": "2020-07-23 14:52;40", "who": "admin", "typeOfanno": "PersonManul"}]</info><confidence>0</confidence><bndbox><xmin>27897.201171875</xmin><ymin>26068.328125</ymin><xmax>28108.95703125</xmax><ymax>26172.701171875</ymax></bndbox><segmentation><points><x>27913.2578125</x><y>26152.62890625</y></points><points><x>27964.44140625</x><y>26162.666015625</y></points><points><x>28001.57421875</x><y>26170.693359375</y></points><points><x>28001.57421875</x><y>26170.693359375</y></points><points><x>28003.580078125</x><y>26170.693359375</y></points><points><x>28004.583984375</x><y>26170.693359375</y></points><points><x>28033.6875</x><y>26164.671875</y></points><points><x>28033.6875</x><y>26164.671875</y></points><points><x>28074.8359375</x><y>26172.701171875</y></points><points><x>28074.8359375</x><y>26172.701171875</y></points><points><x>28077.845703125</x><y>26172.701171875</y></points><points><x>28078.849609375</x><y>26172.701171875</y></points><points><x>28082.865234375</x><y>26172.701171875</y></points><points><x>28108.95703125</x><y>26164.671875</y></points><points><x>28093.904296875</x><y>26145.60546875</y></points><points><x>28092.900390625</x><y>26117.50390625</y></points><points><x>28093.904296875</x><y>26117.50390625</y></points><points><x>28096.9140625</x><y>26097.431640625</y></points><points><x>28062.79296875</x><y>26083.3828125</y></points><points><x>28028.669921875</x><y>26091.41015625</y></points><points><x>28028.669921875</x><y>26091.41015625</y></points><points><x>28028.669921875</x><y>26093.41796875</y></points><points><x>28008.599609375</x><y>26101.447265625</y></points><points><x>28008.599609375</x><y>26101.447265625</y></points><points><x>27986.51953125</x><y>26076.357421875</y></points><points><x>27970.462890625</x><y>26068.328125</y></points><points><x>27970.462890625</x><y>26068.328125</y></points><points><x>27968.455078125</x><y>26068.328125</y></points><points><x>27963.4375</x><y>26097.431640625</y></points><points><x>27963.4375</x><y>26097.431640625</y></points><points><x>27962.43359375</x><y>26099.439453125</y></points><points><x>27961.4296875</x><y>26100.443359375</y></points><points><x>27930.318359375</x><y>26110.478515625</y></points><points><x>27930.318359375</x><y>26110.478515625</y></points><points><x>27928.310546875</x><y>26111.482421875</y></points><points><x>27926.3046875</x><y>26112.486328125</y></points><points><x>27924.296875</x><y>26113.490234375</y></points><points><x>27923.29296875</x><y>26114.494140625</y></points><points><x>27922.2890625</x><y>26114.494140625</y></points><points><x>27897.201171875</x><y>26131.5546875</y></points><points><x>27897.201171875</x><y>26131.5546875</y></points></segmentation></object><object><name>NONE</name><difficult>0</difficult><truncated>0</truncated><info>[{"confidence": "0"}, {"action": "CREATE", "cat": "NONE", "time": "2020-07-23 14:52;40", "who": "admin", "typeOfanno": "PersonManul"}]</info><confidence>0</confidence><bndbox><xmin>7594.92529296875</xmin><ymin>29870.29296875</ymin><xmax>7721.37744140625</xmax><ymax>29994.73828125</ymax></bndbox><segmentation><points><x>7625.033203125</x><y>29878.322265625</y></points><points><x>7605.96484375</x><y>29920.47265625</y></points><points><x>7594.92529296875</x><y>29952.587890625</y></points><points><x>7601.9501953125</x><y>29979.685546875</y></points><points><x>7633.0615234375</x><y>29994.73828125</y></points><points><x>7634.0654296875</x><y>29994.73828125</y></points><points><x>7635.06884765625</x><y>29993.736328125</y></points><points><x>7636.072265625</x><y>29993.736328125</y></points><points><x>7637.076171875</x><y>29993.736328125</y></points><points><x>7640.0869140625</x><y>29993.736328125</y></points><points><x>7644.10107421875</x><y>29993.736328125</y></points><points><x>7685.24853515625</x><y>29979.685546875</y></points><points><x>7685.24853515625</x><y>29979.685546875</y></points><points><x>7687.25537109375</x><y>29979.685546875</y></points><points><x>7690.2666015625</x><y>29979.685546875</y></points><points><x>7710.33837890625</x><y>29967.642578125</y></points><points><x>7720.3740234375</x><y>29935.52734375</y></points><points><x>7721.37744140625</x><y>29913.447265625</y></points><points><x>7691.27001953125</x><y>29901.404296875</y></points><points><x>7691.27001953125</x><y>29901.404296875</y></points><points><x>7668.1875</x><y>29874.30859375</y></points><points><x>7645.10498046875</x><y>29870.29296875</y></points><points><x>7645.10498046875</x><y>29870.29296875</y></points></segmentation></object><object><name>ASC_US</name><difficult>0</difficult><truncated>0</truncated><info>[{"confidence": "0"}, {"action": "CREATE", "cat": "ASC_US", "time": "2020-07-23 14:52;40", "who": "admin", "typeOfanno": "PersonManul"}]</info><confidence>0</confidence><bndbox><xmin>14021.3115234375</xmin><ymin>43527.7421875</ymin><xmax>14260.166015625</xmax><ymax>43965.30859375</ymax></bndbox><segmentation><points><x>14249.1259765625</x><y>43589.96484375</y></points><points><x>14259.162109375</x><y>43639.140625</y></points><points><x>14260.166015625</x><y>43710.39453125</y></points><points><x>14260.166015625</x><y>43710.39453125</y></points><points><x>14260.166015625</x><y>43712.40234375</y></points><points><x>14259.162109375</x><y>43712.40234375</y></points><points><x>14258.1591796875</x><y>43714.41015625</y></points><points><x>14247.119140625</x><y>43767.6015625</y></points><points><x>14242.1015625</x><y>43815.7734375</y></points><points><x>14242.1015625</x><y>43816.77734375</y></points><points><x>14242.1015625</x><y>43817.77734375</y></points><points><x>14241.09765625</x><y>43818.78125</y></points><points><x>14201.9580078125</x><y>43828.8203125</y></points><points><x>14201.9580078125</x><y>43828.8203125</y></points><points><x>14187.9072265625</x><y>43901.078125</y></points><points><x>14187.9072265625</x><y>43902.08203125</y></points><points><x>14171.849609375</x><y>43952.26171875</y></points><points><x>14171.849609375</x><y>43953.265625</y></points><points><x>14169.8427734375</x><y>43953.265625</y></points><points><x>14168.8388671875</x><y>43954.265625</y></points><points><x>14140.73828125</x><y>43965.30859375</y></points><points><x>14140.73828125</x><y>43965.30859375</y></points><points><x>14092.56640625</x><y>43958.28125</y></points><points><x>14079.51953125</x><y>43900.07421875</y></points><points><x>14079.51953125</x><y>43900.07421875</y></points><points><x>14079.51953125</x><y>43897.0625</y></points><points><x>14079.51953125</x><y>43894.05078125</y></points><points><x>14073.498046875</x><y>43812.76171875</y></points><points><x>14073.498046875</x><y>43812.76171875</y></points><points><x>14074.501953125</x><y>43810.75390625</y></points><points><x>14074.501953125</x><y>43809.75</y></points><points><x>14074.501953125</x><y>43807.7421875</y></points><points><x>14041.3828125</x><y>43715.4140625</y></points><points><x>14046.4013671875</x><y>43681.2890625</y></points><points><x>14021.3115234375</x><y>43648.171875</y></points><points><x>14021.3115234375</x><y>43647.16796875</y></points><points><x>14023.318359375</x><y>43646.1640625</y></points><points><x>14044.3935546875</x><y>43576.91796875</y></points><points><x>14044.3935546875</x><y>43576.91796875</y></points><points><x>14102.6025390625</x><y>43550.82421875</y></points><points><x>14102.6025390625</x><y>43550.82421875</y></points><points><x>14104.609375</x><y>43549.8203125</y></points><points><x>14176.8681640625</x><y>43527.7421875</y></points><points><x>14176.8681640625</x><y>43527.7421875</y></points><points><x>14234.072265625</x><y>43539.78515625</y></points><points><x>14234.072265625</x><y>43539.78515625</y></points></segmentation></object><object><name>ASC_US</name><difficult>0</difficult><truncated>0</truncated><info>[{"confidence": "0"}, {"action": "CREATE", "cat": "ASC_US", "time": "2020-07-23 14:52;40", "who": "admin", "typeOfanno": "PersonManul"}]</info><confidence>0</confidence><bndbox><xmin>42204.66015625</xmin><ymin>9587.6083984375</ymin><xmax>42529.82421875</xmax><ymax>9996.0693359375</ymax></bndbox><segmentation><points><x>42283.9453125</x><y>9942.87890625</y></points><points><x>42217.70703125</x><y>9876.6416015625</y></points><points><x>42217.70703125</x><y>9876.6416015625</y></points><points><x>42217.70703125</x><y>9874.634765625</y></points><points><x>42207.671875</x><y>9791.3369140625</y></points><points><x>42204.66015625</x><y>9725.099609375</y></points><points><x>42204.66015625</x><y>9725.099609375</y></points><points><x>42230.75390625</x><y>9635.7802734375</y></points><points><x>42231.7578125</x><y>9635.7802734375</y></points><points><x>42232.76171875</x><y>9634.7763671875</y></points><points><x>42233.765625</x><y>9634.7763671875</y></points><points><x>42234.76953125</x><y>9633.7734375</y></points><points><x>42288.9609375</x><y>9587.6083984375</y></points><points><x>42289.96484375</x><y>9587.6083984375</y></points><points><x>42359.21484375</x><y>9590.619140625</y></points><points><x>42405.37890625</x><y>9613.701171875</y></points><points><x>42405.37890625</x><y>9613.701171875</y></points><points><x>42468.60546875</x><y>9642.8056640625</y></points><points><x>42513.765625</x><y>9701.013671875</y></points><points><x>42529.82421875</x><y>9774.275390625</y></points><points><x>42529.82421875</x><y>9774.275390625</y></points><points><x>42485.6640625</x><y>9856.5703125</y></points><points><x>42424.4453125</x><y>9898.720703125</y></points><points><x>42424.4453125</x><y>9898.720703125</y></points><points><x>42423.44140625</x><y>9900.728515625</y></points><points><x>42423.44140625</x><y>9901.7314453125</y></points><points><x>42397.3515625</x><y>9949.904296875</y></points><points><x>42397.3515625</x><y>9949.904296875</y></points><points><x>42375.26953125</x><y>9996.0693359375</y></points><points><x>42375.26953125</x><y>9996.0693359375</y></points></segmentation></object><object><name>LSIL</name><difficult>0</difficult><truncated>0</truncated><info>[{"confidence": "0"}, {"action": "CREATE", "cat": "LSIL", "time": "2020-07-23 14:52;40", "who": "admin", "typeOfanno": "PersonManul"}]</info><confidence>0</confidence><bndbox><xmin>39883.41796875</xmin><ymin>26643.310546875</ymin><xmax>40047.00390625</xmax><ymax>26927.326171875</ymax></bndbox><segmentation><points><x>39948.65234375</x><y>26912.2734375</y></points><points><x>39915.53125</x><y>26837.00390625</y></points><points><x>39915.53125</x><y>26837.00390625</y></points><points><x>39915.53125</x><y>26834.99609375</y></points><points><x>39916.53515625</x><y>26834.99609375</y></points><points><x>39883.41796875</x><y>26754.708984375</y></points><points><x>39883.41796875</x><y>26754.708984375</y></points><points><x>39911.51953125</x><y>26683.455078125</y></points><points><x>39968.72265625</x><y>26651.33984375</y></points><points><x>40012.8828125</x><y>26643.310546875</y></points><points><x>40038.97265625</x><y>26657.361328125</y></points><points><x>40047.00390625</x><y>26688.47265625</y></points><points><x>40047.00390625</x><y>26688.47265625</y></points><points><x>40021.9140625</x><y>26725.60546875</y></points><points><x>40020.91015625</x><y>26725.60546875</y></points><points><x>40019.90625</x><y>26725.60546875</y></points><points><x>40018.90234375</x><y>26727.61328125</y></points><points><x>40007.86328125</x><y>26756.716796875</y></points><points><x>40023.921875</x><y>26805.892578125</y></points><points><x>40023.921875</x><y>26805.892578125</y></points><points><x>40023.921875</x><y>26807.900390625</y></points><points><x>40024.92578125</x><y>26849.046875</y></points><points><x>40024.92578125</x><y>26849.046875</y></points><points><x>40024.92578125</x><y>26851.0546875</y></points><points><x>40012.8828125</x><y>26885.17578125</y></points><points><x>40012.8828125</x><y>26885.17578125</y></points><points><x>40012.8828125</x><y>26887.18359375</y></points><points><x>40011.87890625</x><y>26887.18359375</y></points><points><x>40009.87109375</x><y>26889.19140625</y></points><points><x>40000.83984375</x><y>26922.30859375</y></points><points><x>40000.83984375</x><y>26922.30859375</y></points><points><x>39999.8359375</x><y>26924.31640625</y></points><points><x>39979.76171875</x><y>26927.326171875</y></points><points><x>39978.7578125</x><y>26927.326171875</y></points></segmentation></object><object><name>NILM</name><difficult>0</difficult><truncated>0</truncated><info>[{"confidence": "0"}, {"action": "CREATE", "cat": "NILM", "time": "2020-07-23 14:52;40", "who": "admin", "typeOfanno": "PersonManul"}]</info><confidence>0</confidence><bndbox><xmin>33552.52734375</xmin><ymin>12672.8359375</ymin><xmax>33775.32421875</xmax><ymax>12826.3857421875</ymax></bndbox><segmentation><points><x>33552.52734375</x><y>12802.2998046875</y></points><points><x>33616.7578125</x><y>12824.37890625</y></points><points><x>33664.9296875</x><y>12826.3857421875</y></points><points><x>33665.93359375</x><y>12826.3857421875</y></points><points><x>33667.9375</x><y>12826.3857421875</y></points><points><x>33668.94140625</x><y>12826.3857421875</y></points><points><x>33724.140625</x><y>12804.306640625</y></points><points><x>33770.3046875</x><y>12783.2314453125</y></points><points><x>33775.32421875</x><y>12753.1240234375</y></points><points><x>33775.32421875</x><y>12753.1240234375</y></points><points><x>33761.2734375</x><y>12733.0517578125</y></points><points><x>33761.2734375</x><y>12733.0517578125</y></points><points><x>33766.29296875</x><y>12711.9765625</y></points><points><x>33735.1796875</x><y>12699.93359375</y></points><points><x>33691.0234375</x><y>12672.8359375</y></points><points><x>33691.0234375</x><y>12672.8359375</y></points><points><x>33689.015625</x><y>12672.8359375</y></points><points><x>33688.01171875</x><y>12672.8359375</y></points><points><x>33649.875</x><y>12672.8359375</y></points><points><x>33649.875</x><y>12672.8359375</y></points><points><x>33647.8671875</x><y>12673.83984375</y></points><points><x>33647.8671875</x><y>12674.84375</y></points><points><x>33626.79296875</x><y>12712.9794921875</y></points><points><x>33626.79296875</x><y>12712.9794921875</y></points><points><x>33624.78515625</x><y>12713.9833984375</y></points><points><x>33624.78515625</x><y>12715.990234375</y></points><points><x>33623.78125</x><y>12716.994140625</y></points><points><x>33622.77734375</x><y>12716.994140625</y></points><points><x>33622.77734375</x><y>12719.001953125</y></points><points><x>33598.69140625</x><y>12741.080078125</y></points><points><x>33598.69140625</x><y>12741.080078125</y></points><points><x>33596.68359375</x><y>12742.083984375</y></points><points><x>33596.68359375</x><y>12743.087890625</y></points><points><x>33594.67578125</x><y>12744.0908203125</y></points><points><x>33594.67578125</x><y>12745.0947265625</y></points><points><x>33594.67578125</x><y>12747.1015625</y></points><points><x>33559.55078125</x><y>12758.1416015625</y></points><points><x>33561.55859375</x><y>12782.2275390625</y></points><points><x>33562.5625</x><y>12782.2275390625</y></points></segmentation></object><object><name>LSIL</name><difficult>0</difficult><truncated>0</truncated><info>[{"confidence": "0"}, {"action": "CREATE", "cat": "LSIL", "time": "2020-07-23 14:52;40", "who": "admin", "typeOfanno": "PersonManul"}]</info><confidence>0</confidence><bndbox><xmin>26444.806640625</xmin><ymin>10340.5009765625</ymin><xmax>26776.99609375</xmax><ymax>10722.869140625</ymax></bndbox><segmentation><points><x>26563.23046875</x><y>10722.869140625</y></points><points><x>26617.423828125</x><y>10681.7216796875</y></points><points><x>26663.58984375</x><y>10652.6171875</y></points><points><x>26669.611328125</x><y>10652.6171875</y></points><points><x>26666.599609375</x><y>10656.6318359375</y></points><points><x>26669.611328125</x><y>10653.62109375</y></points><points><x>26718.787109375</x><y>10595.4130859375</y></points><points><x>26718.787109375</x><y>10595.4130859375</y></points><points><x>26718.787109375</x><y>10593.4052734375</y></points><points><x>26745.884765625</x><y>10525.1611328125</y></points><points><x>26745.884765625</x><y>10525.1611328125</y></points><points><x>26776.99609375</x><y>10470.9677734375</y></points><points><x>26776.99609375</x><y>10470.9677734375</y></points><points><x>26751.90625</x><y>10410.751953125</y></points><points><x>26695.705078125</x><y>10389.6767578125</y></points><points><x>26667.603515625</x><y>10354.55078125</y></points><points><x>26608.392578125</x><y>10340.5009765625</y></points><points><x>26525.09375</x><y>10364.5869140625</y></points><points><x>26525.09375</x><y>10364.5869140625</y></points><points><x>26524.08984375</x><y>10366.59375</y></points><points><x>26489.96875</x><y>10428.81640625</y></points><points><x>26489.96875</x><y>10428.81640625</y></points><points><x>26444.806640625</x><y>10490.0361328125</y></points><points><x>26444.806640625</x><y>10490.0361328125</y></points><points><x>26444.806640625</x><y>10492.04296875</y></points><points><x>26461.869140625</x><y>10566.30859375</y></points><points><x>26503.015625</x><y>10625.5205078125</y></points><points><x>26525.09375</x><y>10697.779296875</y></points><points><x>26525.09375</x><y>10697.779296875</y></points></segmentation></object><object><name>NILM</name><difficult>0</difficult><truncated>0</truncated><info>[{"confidence": "0"}, {"action": "CREATE", "cat": "NILM", "time": "2020-07-23 14:52;40", "who": "admin", "typeOfanno": "PersonManul"}]</info><confidence>0</confidence><bndbox><xmin>47809.62890625</xmin><ymin>16768.072265625</ymin><xmax>48035.4375</xmax><ymax>17043.056640625</ymax></bndbox><segmentation><points><x>47845.7578125</x><y>16786.13671875</y></points><points><x>47904.96875</x><y>16768.072265625</y></points><points><x>47905.97265625</x><y>16768.072265625</y></points><points><x>47967.19140625</x><y>16776.1015625</y></points><points><x>47971.20703125</x><y>16805.205078125</y></points><points><x>47971.20703125</x><y>16805.205078125</y></points><points><x>47971.20703125</x><y>16847.35546875</y></points><points><x>47971.20703125</x><y>16847.35546875</y></points><points><x>47972.2109375</x><y>16849.36328125</y></points><points><x>48000.3125</x><y>16863.4140625</y></points><points><x>47994.2890625</x><y>16890.509765625</y></points><points><x>47994.2890625</x><y>16890.509765625</y></points><points><x>47993.28515625</x><y>16892.517578125</y></points><points><x>48010.34765625</x><y>16922.625</y></points><points><x>48033.4296875</x><y>16942.697265625</y></points><points><x>48033.4296875</x><y>16942.697265625</y></points><points><x>48034.43359375</x><y>16985.8515625</y></points><points><x>48034.43359375</x><y>16985.8515625</y></points><points><x>48035.4375</x><y>16989.865234375</y></points><points><x>48035.4375</x><y>16990.869140625</y></points><points><x>48021.38671875</x><y>17014.955078125</y></points><points><x>48021.38671875</x><y>17014.955078125</y></points><points><x>48019.37890625</x><y>17015.958984375</y></points><points><x>48019.37890625</x><y>17016.962890625</y></points><points><x>47991.27734375</x><y>17019.97265625</y></points><points><x>47949.12890625</x><y>17024.9921875</y></points><points><x>47886.90625</x><y>17043.056640625</y></points><points><x>47849.7734375</x><y>17024.9921875</y></points><points><x>47816.65625</x><y>16942.697265625</y></points><points><x>47809.62890625</x><y>16866.423828125</y></points></segmentation></object><object><name>LSIL</name><difficult>0</difficult><truncated>0</truncated><info>[{"confidence": "0"}, {"action": "CREATE", "cat": "LSIL", "time": "2020-07-23 14:52;40", "who": "admin", "typeOfanno": "PersonManul"}]</info><confidence>0</confidence><bndbox><xmin>25141.3125</xmin><ymin>26955.904296875</ymin><xmax>25374.14453125</xmax><ymax>27194.759765625</ymax></bndbox><segmentation><points><x>25238.66015625</x><y>27009.095703125</y></points><points><x>25257.728515625</x><y>26966.9453125</y></points><points><x>25257.728515625</x><y>26966.9453125</y></points><points><x>25306.904296875</x><y>26955.904296875</y></points><points><x>25347.046875</x><y>26996.048828125</y></points><points><x>25347.046875</x><y>26996.048828125</y></points><points><x>25374.14453125</x><y>27028.1640625</y></points><points><x>25374.14453125</x><y>27028.1640625</y></points><points><x>25372.13671875</x><y>27029.166015625</y></points><points><x>25372.13671875</x><y>27030.169921875</y></points><points><x>25370.130859375</x><y>27031.173828125</y></points><points><x>25369.126953125</x><y>27032.177734375</y></points><points><x>25368.123046875</x><y>27078.34375</y></points><points><x>25368.123046875</x><y>27078.34375</y></points><points><x>25366.115234375</x><y>27079.345703125</y></points><points><x>25358.087890625</x><y>27132.537109375</y></points><points><x>25358.087890625</x><y>27132.537109375</y></points><points><x>25356.080078125</x><y>27133.541015625</y></points><points><x>25337.01171875</x><y>27174.6875</y></points><points><x>25337.01171875</x><y>27174.6875</y></points><points><x>25335.00390625</x><y>27176.6953125</y></points><points><x>25334.0</x><y>27176.6953125</y></points><points><x>25332.998046875</x><y>27177.69921875</y></points><points><x>25309.9140625</x><y>27191.748046875</y></points><points><x>25309.9140625</x><y>27191.748046875</y></points><points><x>25309.9140625</x><y>27194.759765625</y></points><points><x>25259.734375</x><y>27163.6484375</y></points><points><x>25239.6640625</x><y>27143.576171875</y></points><points><x>25239.6640625</x><y>27143.576171875</y></points><points><x>25237.65625</x><y>27142.572265625</y></points><points><x>25236.65234375</x><y>27142.572265625</y></points><points><x>25235.6484375</x><y>27143.576171875</y></points><points><x>25234.646484375</x><y>27143.576171875</y></points><points><x>25200.5234375</x><y>27147.58984375</y></points><points><x>25200.5234375</x><y>27147.58984375</y></points><points><x>25160.37890625</x><y>27101.42578125</y></points><points><x>25141.3125</x><y>27074.328125</y></points><points><x>25141.3125</x><y>27074.328125</y></points><points><x>25143.318359375</x><y>27074.328125</y></points><points><x>25143.318359375</x><y>27073.32421875</y></points><points><x>25143.318359375</x><y>27071.318359375</y></points><points><x>25143.318359375</x><y>27070.314453125</y></points><points><x>25157.369140625</x><y>27026.15625</y></points><points><x>25157.369140625</x><y>27026.15625</y></points><points><x>25159.376953125</x><y>27026.15625</y></points><points><x>25160.37890625</x><y>27025.15234375</y></points><points><x>25160.37890625</x><y>27024.1484375</y></points><points><x>25161.3828125</x><y>27023.14453125</y></points><points><x>25161.3828125</x><y>27021.138671875</y></points><points><x>25162.38671875</x><y>27020.134765625</y></points><points><x>25163.390625</x><y>27018.126953125</y></points><points><x>25181.455078125</x><y>27000.0625</y></points><points><x>25181.455078125</x><y>27000.0625</y></points><points><x>25183.462890625</x><y>27000.0625</y></points><points><x>25185.46875</x><y>26999.05859375</y></points><points><x>25216.580078125</x><y>27002.0703125</y></points><points><x>25216.580078125</x><y>27002.0703125</y></points></segmentation></object><object><name>NONE</name><difficult>0</difficult><truncated>0</truncated><info>[{"confidence": "0"}, {"action": "CREATE", "cat": "NONE", "time": "2020-07-23 14:52;40", "who": "admin", "typeOfanno": "PersonManul"}]</info><confidence>0</confidence><bndbox><xmin>38706.89453125</xmin><ymin>40623.61328125</ymin><xmax>38864.45703125</xmax><ymax>40771.140625</ymax></bndbox><segmentation><points><x>38833.34765625</x><y>40771.140625</y></points><points><x>38854.421875</x><y>40732.00390625</y></points><points><x>38857.43359375</x><y>40700.890625</y></points><points><x>38857.43359375</x><y>40700.890625</y></points><points><x>38857.43359375</x><y>40698.8828125</y></points><points><x>38857.43359375</x><y>40697.87890625</y></points><points><x>38857.43359375</x><y>40696.875</y></points><points><x>38858.4375</x><y>40695.875</y></points><points><x>38864.45703125</x><y>40658.7421875</y></points><points><x>38833.34765625</x><y>40645.6953125</y></points><points><x>38833.34765625</x><y>40645.6953125</y></points><points><x>38831.33984375</x><y>40646.69921875</y></points><points><x>38814.27734375</x><y>40646.69921875</y></points><points><x>38814.27734375</x><y>40646.69921875</y></points><points><x>38780.15625</x><y>40623.61328125</y></points><points><x>38779.15234375</x><y>40623.61328125</y></points><points><x>38753.05859375</x><y>40631.64453125</y></points><points><x>38724.95703125</x><y>40638.66796875</y></points><points><x>38706.89453125</x><y>40675.80078125</y></points><points><x>38706.89453125</x><y>40676.8046875</y></points><points><x>38728.97265625</x><y>40723.97265625</y></points><points><x>38729.9765625</x><y>40723.97265625</y></points><points><x>38730.98046875</x><y>40724.9765625</y></points><points><x>38732.98828125</x><y>40725.98046875</y></points><points><x>38733.9921875</x><y>40726.984375</y></points><points><x>38767.109375</x><y>40737.01953125</y></points><points><x>38767.109375</x><y>40737.01953125</y></points><points><x>38769.1171875</x><y>40737.01953125</y></points><points><x>38770.12109375</x><y>40737.01953125</y></points><points><x>38771.125</x><y>40738.0234375</y></points><points><x>38801.23046875</x><y>40747.0546875</y></points><points><x>38801.23046875</x><y>40747.0546875</y></points></segmentation></object><object><name>NONE</name><difficult>0</difficult><truncated>0</truncated><info>[{"confidence": "0"}, {"action": "CREATE", "cat": "NONE", "time": "2020-07-23 14:52;40", "who": "admin", "typeOfanno": "PersonManul"}]</info><confidence>0</confidence><bndbox><xmin>33348.30078125</xmin><ymin>18977.6640625</ymin><xmax>33757.765625</xmax><ymax>19310.85546875</ymax></bndbox><segmentation><points><x>33348.30078125</x><y>18977.6640625</y></points><points><x>33397.4765625</x><y>19009.779296875</y></points><points><x>33470.73828125</x><y>19041.89453125</y></points><points><x>33535.97265625</x><y>19072.001953125</y></points><points><x>33535.97265625</x><y>19072.001953125</y></points><points><x>33583.140625</x><y>19110.138671875</y></points><points><x>33612.24609375</x><y>19145.263671875</y></points><points><x>33612.24609375</x><y>19145.263671875</y></points><points><x>33612.24609375</x><y>19147.271484375</y></points><points><x>33668.4453125</x><y>19177.37890625</y></points><points><x>33668.4453125</x><y>19177.37890625</y></points><points><x>33737.6953125</x><y>19236.58984375</y></points><points><x>33757.765625</x><y>19268.705078125</y></points><points><x>33757.765625</x><y>19268.705078125</y></points><points><x>33757.765625</x><y>19270.712890625</y></points><points><x>33737.6953125</x><y>19298.8125</y></points><points><x>33737.6953125</x><y>19298.8125</y></points><points><x>33681.4921875</x><y>19310.85546875</y></points><points><x>33680.48828125</x><y>19310.85546875</y></points><points><x>33679.484375</x><y>19310.85546875</y></points><points><x>33677.48046875</x><y>19310.85546875</y></points><points><x>33637.3359375</x><y>19298.8125</y></points><points><x>33637.3359375</x><y>19298.8125</y></points><points><x>33635.328125</x><y>19298.8125</y></points><points><x>33601.20703125</x><y>19272.71875</y></points><points><x>33601.20703125</x><y>19272.71875</y></points><points><x>33598.1953125</x><y>19270.712890625</y></points><points><x>33598.1953125</x><y>19269.708984375</y></points><points><x>33553.03515625</x><y>19214.51171875</y></points><points><x>33553.03515625</x><y>19214.51171875</y></points><points><x>33550.0234375</x><y>19211.5</y></points><points><x>33546.0078125</x><y>19208.490234375</y></points><points><x>33484.7890625</x><y>19153.29296875</y></points><points><x>33484.7890625</x><y>19153.29296875</y></points><points><x>33481.77734375</x><y>19150.28125</y></points><points><x>33476.76171875</x><y>19148.2734375</y></points><points><x>33439.62890625</x><y>19132.216796875</y></points><points><x>33439.62890625</x><y>19132.216796875</y></points><points><x>33438.625</x><y>19130.208984375</y></points><points><x>33436.6171875</x><y>19128.203125</y></points><points><x>33401.4921875</x><y>19098.09375</y></points><points><x>33401.4921875</x><y>19098.09375</y></points><points><x>33376.40234375</x><y>19081.033203125</y></points><points><x>33392.4609375</x><y>19059.958984375</y></points><points><x>33370.37890625</x><y>19023.828125</y></points><points><x>33370.37890625</x><y>19023.828125</y></points><points><x>33368.375</x><y>19022.826171875</y></points><points><x>33353.3203125</x><y>19003.7578125</y></points><points><x>33353.3203125</x><y>19003.7578125</y></points></segmentation></object><object><name>BOX_SCREEN</name><difficult>0</difficult><truncated>0</truncated><info>[{"confidence": "0"}, {"action": "CREATE", "cat": "BOX_SCREEN", "time": "2020-07-23 14:52;40", "who": "admin", "typeOfanno": "PersonManul"}]</info><confidence>0</confidence><bndbox><xmin>2207.7991943359384</xmin><ymin>23124.5556640625</ymin><xmax>4255.799194335938</xmax><ymax>25172.5556640625</ymax></bndbox><segmentation><points><x>2207.7991943359384</x><y>25172.5556640625</y></points><points><x>2207.7991943359384</x><y>23124.5556640625</y></points><points><x>4255.799194335938</x><y>23124.5556640625</y></points><points><x>4255.799194335938</x><y>25172.5556640625</y></points></segmentation></object><object><name>NILM</name><difficult>0</difficult><truncated>0</truncated><info>[{"confidence": "0"}, {"action": "CREATE", "cat": "NILM", "time": "2020-07-23 14:52;40", "who": "admin", "typeOfanno": "PersonManul"}]</info><confidence>0</confidence><bndbox><xmin>2796.6882436385936</xmin><ymin>24363.70681410083</ymin><xmax>2997.617036208253</xmax><ymax>24546.47255197493</ymax></bndbox><segmentation><points><x>2796.6882436385936</x><y>24546.47255197493</y></points><points><x>2796.6882436385936</x><y>24363.70681410083</y></points><points><x>2997.617036208253</x><y>24363.70681410083</y></points><points><x>2997.617036208253</x><y>24546.47255197493</y></points></segmentation></object><object><name>BOX_SCREEN</name><difficult>0</difficult><truncated>0</truncated><info>[{"confidence": "0"}, {"action": "CREATE", "cat": "BOX_SCREEN", "time": "2020-07-23 14:52;40", "who": "admin", "typeOfanno": "PersonManul"}]</info><confidence>0</confidence><bndbox><xmin>30894.7548828125</xmin><ymin>5405.151611328119</ymin><xmax>32942.7548828125</xmax><ymax>7453.151611328119</ymax></bndbox><segmentation><points><x>30894.7548828125</x><y>7453.151611328119</y></points><points><x>30894.7548828125</x><y>5405.151611328119</y></points><points><x>32942.7548828125</x><y>5405.151611328119</y></points><points><x>32942.7548828125</x><y>7453.151611328119</y></points></segmentation></object><object><name>BOX_SCREEN</name><difficult>0</difficult><truncated>0</truncated><info>[{"confidence": "0"}, {"action": "CREATE", "cat": "BOX_SCREEN", "time": "2020-07-23 14:52;40", "who": "admin", "typeOfanno": "PersonManul"}]</info><confidence>0</confidence><bndbox><xmin>23671.7900390625</xmin><ymin>39136.02929687501</ymin><xmax>25719.7900390625</xmax><ymax>41184.02929687501</ymax></bndbox><segmentation><points><x>23671.7900390625</x><y>41184.02929687501</y></points><points><x>23671.7900390625</x><y>39136.02929687501</y></points><points><x>25719.7900390625</x><y>39136.02929687501</y></points><points><x>25719.7900390625</x><y>41184.02929687501</y></points></segmentation></object></annotation>
