# Supplementary material for: Artificial intelligence enables precision diagnosis of cervical cytology grades and cervical cancer
Source: Nat Commun. 2024 May 22;15:4369. doi: 10.1038/s41467-024-48705-3 (PMC11111770; doi:10.1038/s41467-024-48705-3)
Supplement: Supplementary file 4 — Source Data [file 41467_2024_48705_MOESM4_ESM.zip › Source Data/Table S1.Average precision in the patch-level detection and classification./ground_truth_126/C201801187_H.TMAP.xml]

<?xml version="1.0"?><annotation><folder>med</folder><filename>/datasets/Review/label-check/tmap684/C201801187_H.TMAP</filename><size><width>41984</width><height>37632</height></size><mpp>0.34599997889017686</mpp><object><name>HSIL</name><difficult>0</difficult><truncated>0</truncated><info>[{"confidence": "0"}, {"action": "CREATE", "cat": "HSIL", "time": "2020-07-23 14:55;59", "who": "admin", "typeOfanno": "PersonManul"}]</info><confidence>0</confidence><bndbox><xmin>19216.59582976347</xmin><ymin>22857.750858504816</ymin><xmax>19531.122820128985</xmax><ymax>23394.11310489335</ymax></bndbox><segmentation><points><x>19216.59582976347</x><y>23394.11310489335</y></points><points><x>19216.59582976347</x><y>22857.750858504816</y></points><points><x>19531.122820128985</x><y>22857.750858504816</y></points><points><x>19531.122820128985</x><y>23394.11310489335</y></points></segmentation></object><object><name>NONE</name><difficult>0</difficult><truncated>0</truncated><info>[{"confidence": "0"}, {"action": "CREATE", "cat": "NONE", "time": "2020-07-23 14:55;59", "who": "admin", "typeOfanno": "PersonManul"}]</info><confidence>0</confidence><bndbox><xmin>34378.54481133422</xmin><ymin>21182.293827995472</ymin><xmax>34647.59386449697</xmax><ymax>21386.250368296263</ymax></bndbox><segmentation><points><x>34378.54481133422</x><y>21386.250368296263</y></points><points><x>34378.54481133422</x><y>21182.293827995472</y></points><points><x>34647.59386449697</x><y>21182.293827995472</y></points><points><x>34647.59386449697</x><y>21386.250368296263</y></points></segmentation></object><object><name>NONE</name><difficult>0</difficult><truncated>0</truncated><info>[{"confidence": "0"}, {"action": "CREATE", "cat": "NONE", "time": "2020-07-23 14:55;59", "who": "admin", "typeOfanno": "PersonManul"}]</info><confidence>0</confidence><bndbox><xmin>23951.64401821431</xmin><ymin>27291.09705567409</ymin><xmax>24334.15913738898</xmax><ymax>27525.88894468156</ymax></bndbox><segmentation><points><x>23951.64401821431</x><y>27525.88894468156</y></points><points><x>23951.64401821431</x><y>27291.09705567409</y></points><points><x>24334.15913738898</x><y>27291.09705567409</y></points><points><x>24334.15913738898</x><y>27525.88894468156</y></points></segmentation></object><object><name>BOX_SCREEN</name><difficult>0</difficult><truncated>0</truncated><info>[{"confidence": "0"}, {"action": "CREATE", "cat": "BOX_SCREEN", "time": "2020-07-23 14:55;59", "who": "admin", "typeOfanno": "PersonManul"}]</info><confidence>0</confidence><bndbox><xmin>10673.665796746698</xmin><ymin>21996.731229408153</ymin><xmax>12721.665796746698</xmax><ymax>24044.731229408153</ymax></bndbox><segmentation><points><x>10673.665796746698</x><y>24044.731229408153</y></points><points><x>10673.665796746698</x><y>21996.731229408153</y></points><points><x>12721.665796746698</x><y>21996.731229408153</y></points><points><x>12721.665796746698</x><y>24044.731229408153</y></points></segmentation></object><object><name>BOX_SCREEN</name><difficult>0</difficult><truncated>0</truncated><info>[{"confidence": "0"}, {"action": "CREATE", "cat": "BOX_SCREEN", "time": "2020-07-23 14:55;59", "who": "admin", "typeOfanno": "PersonManul"}]</info><confidence>0</confidence><bndbox><xmin>18966.7980472987</xmin><ymin>22330.791805047058</ymin><xmax>21014.7980472987</xmax><ymax>24378.791805047058</ymax></bndbox><segmentation><points><x>18966.7980472987</x><y>24378.791805047058</y></points><points><x>18966.7980472987</x><y>22330.791805047058</y></points><points><x>21014.7980472987</x><y>22330.791805047058</y></points><points><x>21014.7980472987</x><y>24378.791805047058</y></points></segmentation></object><object><name>HSIL</name><difficult>0</difficult><truncated>0</truncated><info>[{"confidence": 1}, {"action": "CREATE", "cat": "HSIL", "time": "2020-07-28 10:03;26", "who": "chenrui", "typeOfanno": "PersonManul"}]</info><confidence>1.0</confidence><bndbox><xmin>17766.813910604666</xmin><ymin>9025.132181165098</ymin><xmax>18039.951608121595</xmax><ymax>9302.408328644404</ymax></bndbox><segmentation><points><x>17766.813910604666</x><y>9302.408328644404</y></points><points><x>17766.813910604666</x><y>9025.132181165098</y></points><points><x>18039.951608121595</x><y>9025.132181165098</y></points><points><x>18039.951608121595</x><y>9302.408328644404</y></points></segmentation></object><object><name>HSIL</name><difficult>0</difficult><truncated>0</truncated><info>[{"confidence": 1}, {"action": "CREATE", "cat": "HSIL", "time": "2020-07-28 10:03;26", "who": "chenrui", "typeOfanno": "PersonManul"}]</info><confidence>1.0</confidence><bndbox><xmin>11490.791842213037</xmin><ymin>22578.965668603447</ymin><xmax>11967.54127787895</xmax><ymax>23177.385533163262</ymax></bndbox><segmentation><points><x>11490.791842213037</x><y>23177.385533163262</y></points><points><x>11490.791842213037</x><y>22578.965668603447</y></points><points><x>11967.54127787895</x><y>22578.965668603447</y></points><points><x>11967.54127787895</x><y>23177.385533163262</y></points></segmentation></object><object><name>HSIL</name><difficult>0</difficult><truncated>0</truncated><info>[{"confidence": 1}, {"action": "CREATE", "cat": "HSIL", "time": "2020-08-13 20:13;12", "who": "wangjue", "typeOfanno": "PersonManul"}]</info><confidence>1.0</confidence><bndbox><xmin>11677.106503733185</xmin><ymin>26030.682337259237</ymin><xmax>11937.646545907288</xmax><ymax>26535.796179468638</ymax></bndbox><segmentation><points><x>11677.106503733185</x><y>26535.796179468638</y></points><points><x>11677.106503733185</x><y>26030.682337259237</y></points><points><x>11937.646545907288</x><y>26030.682337259237</y></points><points><x>11937.646545907288</x><y>26535.796179468638</y></points></segmentation></object></annotation>
