# Supplementary material for: Artificial intelligence enables precision diagnosis of cervical cytology grades and cervical cancer
Source: Nat Commun. 2024 May 22;15:4369. doi: 10.1038/s41467-024-48705-3 (PMC11111770; doi:10.1038/s41467-024-48705-3)
Supplement: Supplementary file 4 — Source Data [file 41467_2024_48705_MOESM4_ESM.zip › Source Data/Table S1.Average precision in the patch-level detection and classification./ground_truth_126/L201912903_A.TMAP.xml]

<?xml version="1.0"?><annotation><folder>med</folder><filename>/datasets/Review/label-check/tmap684/L201912903_A.TMAP</filename><size><width>63232</width><height>57600</height></size><mpp>0.25294119041063823</mpp><object><name>NILM</name><difficult>0</difficult><truncated>0</truncated><info>[{"confidence": "0.523749"}, {"action": "CREATE", "cat": "NILM", "time": "2020-07-23 14:56;08", "who": "admin", "typeOfanno": "PersonManul"}]</info><confidence>0.523749</confidence><bndbox><xmin>23647.0</xmin><ymin>40047.0</ymin><xmax>23826.0</xmax><ymax>40176.0</ymax></bndbox><segmentation><points><x>23647.0</x><y>40176.0</y></points><points><x>23647.0</x><y>40047.0</y></points><points><x>23826.0</x><y>40047.0</y></points><points><x>23826.0</x><y>40176.0</y></points></segmentation></object><object><name>NILM</name><difficult>0</difficult><truncated>0</truncated><info>[{"confidence": "0.525318"}, {"action": "CREATE", "cat": "NILM", "time": "2020-07-23 14:56;08", "who": "admin", "typeOfanno": "PersonManul"}]</info><confidence>0.525318</confidence><bndbox><xmin>34314.0</xmin><ymin>34986.0</ymin><xmax>34378.0</xmax><ymax>35096.0</ymax></bndbox><segmentation><points><x>34314.0</x><y>35096.0</y></points><points><x>34314.0</x><y>34986.0</y></points><points><x>34378.0</x><y>34986.0</y></points><points><x>34378.0</x><y>35096.0</y></points></segmentation></object><object><name>NILM</name><difficult>0</difficult><truncated>0</truncated><info>[{"confidence": "0.535586"}, {"action": "CREATE", "cat": "NILM", "time": "2020-07-23 14:56;08", "who": "admin", "typeOfanno": "PersonManul"}]</info><confidence>0.535586</confidence><bndbox><xmin>10295.0</xmin><ymin>38379.0</ymin><xmax>10520.0</xmax><ymax>38556.0</ymax></bndbox><segmentation><points><x>10295.0</x><y>38556.0</y></points><points><x>10295.0</x><y>38379.0</y></points><points><x>10520.0</x><y>38379.0</y></points><points><x>10520.0</x><y>38556.0</y></points></segmentation></object><object><name>NILM</name><difficult>0</difficult><truncated>0</truncated><info>[{"confidence": "0.54576"}, {"action": "CREATE", "cat": "NILM", "time": "2020-07-23 14:56;08", "who": "admin", "typeOfanno": "PersonManul"}]</info><confidence>0.54576</confidence><bndbox><xmin>53543.0</xmin><ymin>32611.0</ymin><xmax>53616.0</xmax><ymax>32686.0</ymax></bndbox><segmentation><points><x>53543.0</x><y>32686.0</y></points><points><x>53543.0</x><y>32611.0</y></points><points><x>53616.0</x><y>32611.0</y></points><points><x>53616.0</x><y>32686.0</y></points></segmentation></object><object><name>NILM</name><difficult>0</difficult><truncated>0</truncated><info>[{"confidence": "0.559547"}, {"action": "CREATE", "cat": "NILM", "time": "2020-07-23 14:56;08", "who": "admin", "typeOfanno": "PersonManul"}]</info><confidence>0.559547</confidence><bndbox><xmin>15847.0</xmin><ymin>40916.0</ymin><xmax>16034.0</xmax><ymax>41071.0</ymax></bndbox><segmentation><points><x>15847.0</x><y>41071.0</y></points><points><x>15847.0</x><y>40916.0</y></points><points><x>16034.0</x><y>40916.0</y></points><points><x>16034.0</x><y>41071.0</y></points></segmentation></object><object><name>NILM</name><difficult>0</difficult><truncated>0</truncated><info>[{"confidence": "0.575954"}, {"action": "CREATE", "cat": "NILM", "time": "2020-07-23 14:56;08", "who": "admin", "typeOfanno": "PersonManul"}]</info><confidence>0.575954</confidence><bndbox><xmin>20519.0</xmin><ymin>8518.0</ymin><xmax>20939.0</xmax><ymax>9043.0</ymax></bndbox><segmentation><points><x>20519.0</x><y>9043.0</y></points><points><x>20519.0</x><y>8518.0</y></points><points><x>20939.0</x><y>8518.0</y></points><points><x>20939.0</x><y>9043.0</y></points></segmentation></object><object><name>NILM</name><difficult>0</difficult><truncated>0</truncated><info>[{"confidence": "0.581484"}, {"action": "CREATE", "cat": "NILM", "time": "2020-07-23 14:56;08", "who": "admin", "typeOfanno": "PersonManul"}]</info><confidence>0.581484</confidence><bndbox><xmin>40088.0</xmin><ymin>39485.0</ymin><xmax>40163.0</xmax><ymax>39580.0</ymax></bndbox><segmentation><points><x>40088.0</x><y>39580.0</y></points><points><x>40088.0</x><y>39485.0</y></points><points><x>40163.0</x><y>39485.0</y></points><points><x>40163.0</x><y>39580.0</y></points></segmentation></object><object><name>NILM</name><difficult>0</difficult><truncated>0</truncated><info>[{"confidence": "0.59209"}, {"action": "CREATE", "cat": "NILM", "time": "2020-07-23 14:56;08", "who": "admin", "typeOfanno": "PersonManul"}]</info><confidence>0.59209</confidence><bndbox><xmin>46312.0</xmin><ymin>27290.0</ymin><xmax>46966.0</xmax><ymax>28053.0</ymax></bndbox><segmentation><points><x>46312.0</x><y>28053.0</y></points><points><x>46312.0</x><y>27290.0</y></points><points><x>46966.0</x><y>27290.0</y></points><points><x>46966.0</x><y>28053.0</y></points></segmentation></object><object><name>NILM</name><difficult>0</difficult><truncated>0</truncated><info>[{"confidence": "0.606203"}, {"action": "CREATE", "cat": "NILM", "time": "2020-07-23 14:56;08", "who": "admin", "typeOfanno": "PersonManul"}]</info><confidence>0.606203</confidence><bndbox><xmin>40322.0</xmin><ymin>8504.0</ymin><xmax>40445.0</xmax><ymax>8620.0</ymax></bndbox><segmentation><points><x>40322.0</x><y>8620.0</y></points><points><x>40322.0</x><y>8504.0</y></points><points><x>40445.0</x><y>8504.0</y></points><points><x>40445.0</x><y>8620.0</y></points></segmentation></object><object><name>NILM</name><difficult>0</difficult><truncated>0</truncated><info>[{"confidence": "0.63914"}, {"action": "CREATE", "cat": "NILM", "time": "2020-07-23 14:56;08", "who": "admin", "typeOfanno": "PersonManul"}]</info><confidence>0.63914</confidence><bndbox><xmin>34584.0</xmin><ymin>25635.0</ymin><xmax>34694.0</xmax><ymax>25756.0</ymax></bndbox><segmentation><points><x>34584.0</x><y>25756.0</y></points><points><x>34584.0</x><y>25635.0</y></points><points><x>34694.0</x><y>25635.0</y></points><points><x>34694.0</x><y>25756.0</y></points></segmentation></object><object><name>NILM</name><difficult>0</difficult><truncated>0</truncated><info>[{"confidence": "0.639994"}, {"action": "CREATE", "cat": "NILM", "time": "2020-07-23 14:56;08", "who": "admin", "typeOfanno": "PersonManul"}]</info><confidence>0.639994</confidence><bndbox><xmin>19809.0</xmin><ymin>25713.0</ymin><xmax>19886.0</xmax><ymax>25792.0</ymax></bndbox><segmentation><points><x>19809.0</x><y>25792.0</y></points><points><x>19809.0</x><y>25713.0</y></points><points><x>19886.0</x><y>25713.0</y></points><points><x>19886.0</x><y>25792.0</y></points></segmentation></object><object><name>NILM</name><difficult>0</difficult><truncated>0</truncated><info>[{"confidence": "0.683883"}, {"action": "CREATE", "cat": "NILM", "time": "2020-07-23 14:56;08", "who": "admin", "typeOfanno": "PersonManul"}]</info><confidence>0.683883</confidence><bndbox><xmin>46870.0</xmin><ymin>27135.0</ymin><xmax>46979.0</xmax><ymax>27250.0</ymax></bndbox><segmentation><points><x>46870.0</x><y>27250.0</y></points><points><x>46870.0</x><y>27135.0</y></points><points><x>46979.0</x><y>27135.0</y></points><points><x>46979.0</x><y>27250.0</y></points></segmentation></object><object><name>NILM</name><difficult>0</difficult><truncated>0</truncated><info>[{"confidence": "0.843288"}, {"action": "CREATE", "cat": "NILM", "time": "2020-07-23 14:56;08", "who": "admin", "typeOfanno": "PersonManul"}]</info><confidence>0.843288</confidence><bndbox><xmin>36705.0</xmin><ymin>46250.0</ymin><xmax>36887.0</xmax><ymax>46380.0</ymax></bndbox><segmentation><points><x>36705.0</x><y>46380.0</y></points><points><x>36705.0</x><y>46250.0</y></points><points><x>36887.0</x><y>46250.0</y></points><points><x>36887.0</x><y>46380.0</y></points></segmentation></object><object><name>NILM</name><difficult>0</difficult><truncated>0</truncated><info>[{"confidence": "0.529838"}, {"action": "CREATE", "cat": "NILM", "time": "2020-07-23 14:56;08", "who": "admin", "typeOfanno": "PersonManul"}]</info><confidence>0.529838</confidence><bndbox><xmin>48637.0</xmin><ymin>20353.0</ymin><xmax>48748.0</xmax><ymax>20480.0</ymax></bndbox><segmentation><points><x>48637.0</x><y>20480.0</y></points><points><x>48637.0</x><y>20353.0</y></points><points><x>48748.0</x><y>20353.0</y></points><points><x>48748.0</x><y>20480.0</y></points></segmentation></object><object><name>NILM</name><difficult>0</difficult><truncated>0</truncated><info>[{"confidence": "0.548701"}, {"action": "CREATE", "cat": "NILM", "time": "2020-07-23 14:56;08", "who": "admin", "typeOfanno": "PersonManul"}]</info><confidence>0.548701</confidence><bndbox><xmin>23688.0</xmin><ymin>12720.0</ymin><xmax>23924.0</xmax><ymax>13022.0</ymax></bndbox><segmentation><points><x>23688.0</x><y>13022.0</y></points><points><x>23688.0</x><y>12720.0</y></points><points><x>23924.0</x><y>12720.0</y></points><points><x>23924.0</x><y>13022.0</y></points></segmentation></object><object><name>NILM</name><difficult>0</difficult><truncated>0</truncated><info>[{"confidence": "0.56007"}, {"action": "CREATE", "cat": "NILM", "time": "2020-07-23 14:56;08", "who": "admin", "typeOfanno": "PersonManul"}]</info><confidence>0.56007</confidence><bndbox><xmin>23297.0</xmin><ymin>47994.0</ymin><xmax>23397.0</xmax><ymax>48081.0</ymax></bndbox><segmentation><points><x>23297.0</x><y>48081.0</y></points><points><x>23297.0</x><y>47994.0</y></points><points><x>23397.0</x><y>47994.0</y></points><points><x>23397.0</x><y>48081.0</y></points></segmentation></object><object><name>NILM</name><difficult>0</difficult><truncated>0</truncated><info>[{"confidence": "0.564561"}, {"action": "CREATE", "cat": "NILM", "time": "2020-07-23 14:56;08", "who": "admin", "typeOfanno": "PersonManul"}]</info><confidence>0.564561</confidence><bndbox><xmin>30572.0</xmin><ymin>10304.0</ymin><xmax>30709.0</xmax><ymax>10524.0</ymax></bndbox><segmentation><points><x>30572.0</x><y>10524.0</y></points><points><x>30572.0</x><y>10304.0</y></points><points><x>30709.0</x><y>10304.0</y></points><points><x>30709.0</x><y>10524.0</y></points></segmentation></object><object><name>NILM</name><difficult>0</difficult><truncated>0</truncated><info>[{"confidence": "0.568979"}, {"action": "CREATE", "cat": "NILM", "time": "2020-07-23 14:56;08", "who": "admin", "typeOfanno": "PersonManul"}]</info><confidence>0.568979</confidence><bndbox><xmin>55768.0</xmin><ymin>26384.0</ymin><xmax>55873.0</xmax><ymax>26515.0</ymax></bndbox><segmentation><points><x>55768.0</x><y>26515.0</y></points><points><x>55768.0</x><y>26384.0</y></points><points><x>55873.0</x><y>26384.0</y></points><points><x>55873.0</x><y>26515.0</y></points></segmentation></object><object><name>NILM</name><difficult>0</difficult><truncated>0</truncated><info>[{"confidence": "0.612208"}, {"action": "CREATE", "cat": "NILM", "time": "2020-07-23 14:56;08", "who": "admin", "typeOfanno": "PersonManul"}]</info><confidence>0.612208</confidence><bndbox><xmin>50986.0</xmin><ymin>21230.0</ymin><xmax>51120.0</xmax><ymax>21352.0</ymax></bndbox><segmentation><points><x>50986.0</x><y>21352.0</y></points><points><x>50986.0</x><y>21230.0</y></points><points><x>51120.0</x><y>21230.0</y></points><points><x>51120.0</x><y>21352.0</y></points></segmentation></object><object><name>NILM</name><difficult>0</difficult><truncated>0</truncated><info>[{"confidence": "0.618465"}, {"action": "CREATE", "cat": "NILM", "time": "2020-07-23 14:56;08", "who": "admin", "typeOfanno": "PersonManul"}]</info><confidence>0.618465</confidence><bndbox><xmin>37892.0</xmin><ymin>11140.0</ymin><xmax>38025.0</xmax><ymax>11347.0</ymax></bndbox><segmentation><points><x>37892.0</x><y>11347.0</y></points><points><x>37892.0</x><y>11140.0</y></points><points><x>38025.0</x><y>11140.0</y></points><points><x>38025.0</x><y>11347.0</y></points></segmentation></object><object><name>NILM</name><difficult>0</difficult><truncated>0</truncated><info>[{"confidence": "0.638821"}, {"action": "CREATE", "cat": "NILM", "time": "2020-07-23 14:56;08", "who": "admin", "typeOfanno": "PersonManul"}]</info><confidence>0.638821</confidence><bndbox><xmin>33896.0</xmin><ymin>42414.0</ymin><xmax>33970.0</xmax><ymax>42501.0</ymax></bndbox><segmentation><points><x>33896.0</x><y>42501.0</y></points><points><x>33896.0</x><y>42414.0</y></points><points><x>33970.0</x><y>42414.0</y></points><points><x>33970.0</x><y>42501.0</y></points></segmentation></object><object><name>NILM</name><difficult>0</difficult><truncated>0</truncated><info>[{"confidence": "0.641553"}, {"action": "CREATE", "cat": "NILM", "time": "2020-07-23 14:56;08", "who": "admin", "typeOfanno": "PersonManul"}]</info><confidence>0.641553</confidence><bndbox><xmin>7516.0</xmin><ymin>17949.0</ymin><xmax>7587.0</xmax><ymax>18032.0</ymax></bndbox><segmentation><points><x>7516.0</x><y>18032.0</y></points><points><x>7516.0</x><y>17949.0</y></points><points><x>7587.0</x><y>17949.0</y></points><points><x>7587.0</x><y>18032.0</y></points></segmentation></object><object><name>NILM</name><difficult>0</difficult><truncated>0</truncated><info>[{"confidence": "0.65129"}, {"action": "CREATE", "cat": "NILM", "time": "2020-07-23 14:56;08", "who": "admin", "typeOfanno": "PersonManul"}]</info><confidence>0.65129</confidence><bndbox><xmin>34008.0</xmin><ymin>22161.0</ymin><xmax>34144.0</xmax><ymax>22291.0</ymax></bndbox><segmentation><points><x>34008.0</x><y>22291.0</y></points><points><x>34008.0</x><y>22161.0</y></points><points><x>34144.0</x><y>22161.0</y></points><points><x>34144.0</x><y>22291.0</y></points></segmentation></object><object><name>NILM</name><difficult>0</difficult><truncated>0</truncated><info>[{"confidence": "0.670209"}, {"action": "CREATE", "cat": "NILM", "time": "2020-07-23 14:56;08", "who": "admin", "typeOfanno": "PersonManul"}]</info><confidence>0.670209</confidence><bndbox><xmin>30860.0</xmin><ymin>51897.0</ymin><xmax>30985.0</xmax><ymax>52059.0</ymax></bndbox><segmentation><points><x>30860.0</x><y>52059.0</y></points><points><x>30860.0</x><y>51897.0</y></points><points><x>30985.0</x><y>51897.0</y></points><points><x>30985.0</x><y>52059.0</y></points></segmentation></object><object><name>NILM</name><difficult>0</difficult><truncated>0</truncated><info>[{"confidence": "0.702158"}, {"action": "CREATE", "cat": "NILM", "time": "2020-07-23 14:56;08", "who": "admin", "typeOfanno": "PersonManul"}]</info><confidence>0.702158</confidence><bndbox><xmin>27181.0</xmin><ymin>46796.0</ymin><xmax>27373.0</xmax><ymax>46912.0</ymax></bndbox><segmentation><points><x>27181.0</x><y>46912.0</y></points><points><x>27181.0</x><y>46796.0</y></points><points><x>27373.0</x><y>46796.0</y></points><points><x>27373.0</x><y>46912.0</y></points></segmentation></object><object><name>NILM</name><difficult>0</difficult><truncated>0</truncated><info>[{"confidence": "0.707221"}, {"action": "CREATE", "cat": "NILM", "time": "2020-07-23 14:56;08", "who": "admin", "typeOfanno": "PersonManul"}]</info><confidence>0.707221</confidence><bndbox><xmin>8454.0</xmin><ymin>39338.0</ymin><xmax>8649.0</xmax><ymax>39470.0</ymax></bndbox><segmentation><points><x>8454.0</x><y>39470.0</y></points><points><x>8454.0</x><y>39338.0</y></points><points><x>8649.0</x><y>39338.0</y></points><points><x>8649.0</x><y>39470.0</y></points></segmentation></object><object><name>NILM</name><difficult>0</difficult><truncated>0</truncated><info>[{"confidence": "0.721122"}, {"action": "CREATE", "cat": "NILM", "time": "2020-07-23 14:56;08", "who": "admin", "typeOfanno": "PersonManul"}]</info><confidence>0.721122</confidence><bndbox><xmin>45749.0</xmin><ymin>47810.0</ymin><xmax>45809.0</xmax><ymax>47916.0</ymax></bndbox><segmentation><points><x>45749.0</x><y>47916.0</y></points><points><x>45749.0</x><y>47810.0</y></points><points><x>45809.0</x><y>47810.0</y></points><points><x>45809.0</x><y>47916.0</y></points></segmentation></object><object><name>NILM</name><difficult>0</difficult><truncated>0</truncated><info>[{"confidence": "0.751711"}, {"action": "CREATE", "cat": "NILM", "time": "2020-07-23 14:56;08", "who": "admin", "typeOfanno": "PersonManul"}]</info><confidence>0.751711</confidence><bndbox><xmin>28272.0</xmin><ymin>9549.0</ymin><xmax>28373.0</xmax><ymax>9666.0</ymax></bndbox><segmentation><points><x>28272.0</x><y>9666.0</y></points><points><x>28272.0</x><y>9549.0</y></points><points><x>28373.0</x><y>9549.0</y></points><points><x>28373.0</x><y>9666.0</y></points></segmentation></object><object><name>NILM</name><difficult>0</difficult><truncated>0</truncated><info>[{"confidence": "0.772475"}, {"action": "CREATE", "cat": "NILM", "time": "2020-07-23 14:56;08", "who": "admin", "typeOfanno": "PersonManul"}]</info><confidence>0.772475</confidence><bndbox><xmin>39527.0</xmin><ymin>7867.0</ymin><xmax>39669.0</xmax><ymax>8040.0</ymax></bndbox><segmentation><points><x>39527.0</x><y>8040.0</y></points><points><x>39527.0</x><y>7867.0</y></points><points><x>39669.0</x><y>7867.0</y></points><points><x>39669.0</x><y>8040.0</y></points></segmentation></object><object><name>NILM</name><difficult>0</difficult><truncated>0</truncated><info>[{"confidence": "0.534634"}, {"action": "CREATE", "cat": "SCC", "time": "2020-07-23 14:56;08", "who": "admin", "typeOfanno": "PersonManul"}, {"action": "UPDATE", "cat": "NILM", "time": "2020-07-28 18:32;55", "who": "chenrui"}]</info><confidence>0.534634</confidence><bndbox><xmin>19368.0</xmin><ymin>44802.0</ymin><xmax>19476.0</xmax><ymax>44903.0</ymax></bndbox><segmentation><points><x>19368.0</x><y>44903.0</y></points><points><x>19368.0</x><y>44802.0</y></points><points><x>19476.0</x><y>44802.0</y></points><points><x>19476.0</x><y>44903.0</y></points></segmentation></object><object><name>NONE</name><difficult>0</difficult><truncated>0</truncated><info>[{"confidence": "0.611722"}, {"action": "CREATE", "cat": "SCC", "time": "2020-07-23 14:56;08", "who": "admin", "typeOfanno": "PersonManul"}, {"action": "UPDATE", "cat": "NONE", "time": "2020-07-28 18:32;55", "who": "chenrui"}]</info><confidence>0.611722</confidence><bndbox><xmin>23939.0</xmin><ymin>19348.0</ymin><xmax>24064.0</xmax><ymax>19458.0</ymax></bndbox><segmentation><points><x>23939.0</x><y>19458.0</y></points><points><x>23939.0</x><y>19348.0</y></points><points><x>24064.0</x><y>19348.0</y></points><points><x>24064.0</x><y>19458.0</y></points></segmentation></object><object><name>NILM</name><difficult>0</difficult><truncated>0</truncated><info>[{"confidence": "0.547437"}, {"action": "CREATE", "cat": "NILM", "time": "2020-07-23 14:56;08", "who": "admin", "typeOfanno": "PersonManul"}]</info><confidence>0.547437</confidence><bndbox><xmin>32692.0</xmin><ymin>23699.0</ymin><xmax>33005.0</xmax><ymax>23923.0</ymax></bndbox><segmentation><points><x>32692.0</x><y>23923.0</y></points><points><x>32692.0</x><y>23699.0</y></points><points><x>33005.0</x><y>23699.0</y></points><points><x>33005.0</x><y>23923.0</y></points></segmentation></object><object><name>NILM</name><difficult>0</difficult><truncated>0</truncated><info>[{"confidence": "0.579189"}, {"action": "CREATE", "cat": "NILM", "time": "2020-07-23 14:56;08", "who": "admin", "typeOfanno": "PersonManul"}]</info><confidence>0.579189</confidence><bndbox><xmin>12842.0</xmin><ymin>16254.0</ymin><xmax>12964.0</xmax><ymax>16433.0</ymax></bndbox><segmentation><points><x>12842.0</x><y>16433.0</y></points><points><x>12842.0</x><y>16254.0</y></points><points><x>12964.0</x><y>16254.0</y></points><points><x>12964.0</x><y>16433.0</y></points></segmentation></object><object><name>NILM</name><difficult>0</difficult><truncated>0</truncated><info>[{"confidence": "0.71516"}, {"action": "CREATE", "cat": "NILM", "time": "2020-07-23 14:56;08", "who": "admin", "typeOfanno": "PersonManul"}]</info><confidence>0.71516</confidence><bndbox><xmin>51571.0</xmin><ymin>40991.0</ymin><xmax>51699.0</xmax><ymax>41152.0</ymax></bndbox><segmentation><points><x>51571.0</x><y>41152.0</y></points><points><x>51571.0</x><y>40991.0</y></points><points><x>51699.0</x><y>40991.0</y></points><points><x>51699.0</x><y>41152.0</y></points></segmentation></object><object><name>NILM</name><difficult>0</difficult><truncated>0</truncated><info>[{"confidence": "0.987133"}, {"action": "CREATE", "cat": "NILM", "time": "2020-07-23 14:56;08", "who": "admin", "typeOfanno": "PersonManul"}]</info><confidence>0.987133</confidence><bndbox><xmin>18212.0</xmin><ymin>30368.0</ymin><xmax>18555.0</xmax><ymax>30603.0</ymax></bndbox><segmentation><points><x>18212.0</x><y>30603.0</y></points><points><x>18212.0</x><y>30368.0</y></points><points><x>18555.0</x><y>30368.0</y></points><points><x>18555.0</x><y>30603.0</y></points></segmentation></object><object><name>NILM</name><difficult>0</difficult><truncated>0</truncated><info>[{"confidence": "0.551291"}, {"action": "CREATE", "cat": "ASC_US", "time": "2020-07-23 14:56;08", "who": "admin", "typeOfanno": "PersonManul"}, {"action": "UPDATE", "cat": "NILM", "time": "2020-07-28 18:34;25", "who": "chenrui"}]</info><confidence>0.551291</confidence><bndbox><xmin>24817.098255038825</xmin><ymin>43722.61624923463</ymin><xmax>24984.8340248709</xmax><ymax>43874.62679064494</ymax></bndbox><segmentation><points><x>24817.098255038825</x><y>43874.62679064494</y></points><points><x>24817.098255038825</x><y>43722.61624923463</y></points><points><x>24984.8340248709</x><y>43722.61624923463</y></points><points><x>24984.8340248709</x><y>43874.62679064494</y></points></segmentation></object><object><name>EC</name><difficult>0</difficult><truncated>0</truncated><info>[{"confidence": "0.586794"}, {"action": "CREATE", "cat": "ASC_US", "time": "2020-07-23 14:56;08", "who": "admin", "typeOfanno": "PersonManul"}, {"action": "UPDATE", "cat": "EC", "time": "2020-07-28 18:34;25", "who": "chenrui"}]</info><confidence>0.586794</confidence><bndbox><xmin>13719.344620015047</xmin><ymin>40699.6215199398</ymin><xmax>13840.344620015047</xmax><ymax>40832.6215199398</ymax></bndbox><segmentation><points><x>13719.344620015047</x><y>40832.6215199398</y></points><points><x>13719.344620015047</x><y>40699.6215199398</y></points><points><x>13840.344620015047</x><y>40699.6215199398</y></points><points><x>13840.344620015047</x><y>40832.6215199398</y></points></segmentation></object><object><name>NILM</name><difficult>0</difficult><truncated>0</truncated><info>[{"confidence": "0.604959"}, {"action": "CREATE", "cat": "ASC_US", "time": "2020-07-23 14:56;08", "who": "admin", "typeOfanno": "PersonManul"}, {"action": "UPDATE", "cat": "NILM", "time": "2020-08-13 20:17;27", "who": "wangjue"}]</info><confidence>0.604959</confidence><bndbox><xmin>44468.88065769833</xmin><ymin>46101.75793915436</ymin><xmax>44654.11934230166</xmax><ymax>46234.863580785495</ymax></bndbox><segmentation><points><x>44468.88065769833</x><y>46234.863580785495</y></points><points><x>44468.88065769833</x><y>46101.75793915436</y></points><points><x>44654.11934230166</x><y>46101.75793915436</y></points><points><x>44654.11934230166</x><y>46234.863580785495</y></points></segmentation></object><object><name>NILM</name><difficult>0</difficult><truncated>0</truncated><info>[{"confidence": "0.61608"}, {"action": "CREATE", "cat": "ASC_US", "time": "2020-07-23 14:56;08", "who": "admin", "typeOfanno": "PersonManul"}, {"action": "UPDATE", "cat": "NILM", "time": "2020-07-28 18:33;55", "who": "chenrui"}]</info><confidence>0.61608</confidence><bndbox><xmin>20314.403805660044</xmin><ymin>44523.05320419425</ymin><xmax>20494.940814355</xmax><ymax>44696.77749557997</ymax></bndbox><segmentation><points><x>20314.403805660044</x><y>44696.77749557997</y></points><points><x>20314.403805660044</x><y>44523.05320419425</y></points><points><x>20494.940814355</x><y>44523.05320419425</y></points><points><x>20494.940814355</x><y>44696.77749557997</y></points></segmentation></object><object><name>NILM</name><difficult>0</difficult><truncated>0</truncated><info>[{"confidence": "0.624601"}, {"action": "CREATE", "cat": "ASC_US", "time": "2020-07-23 14:56;08", "who": "admin", "typeOfanno": "PersonManul"}, {"action": "UPDATE", "cat": "NILM", "time": "2020-07-28 18:33;55", "who": "chenrui"}]</info><confidence>0.624601</confidence><bndbox><xmin>12494.0</xmin><ymin>28913.0</ymin><xmax>12650.0</xmax><ymax>29091.0</ymax></bndbox><segmentation><points><x>12494.0</x><y>29091.0</y></points><points><x>12494.0</x><y>28913.0</y></points><points><x>12650.0</x><y>28913.0</y></points><points><x>12650.0</x><y>29091.0</y></points></segmentation></object><object><name>ASC_US</name><difficult>0</difficult><truncated>0</truncated><info>[{"confidence": "0.699195"}, {"action": "CREATE", "cat": "ASC_US", "time": "2020-07-23 14:56;08", "who": "admin", "typeOfanno": "PersonManul"}]</info><confidence>0.699195</confidence><bndbox><xmin>39580.0</xmin><ymin>25784.0</ymin><xmax>39848.0</xmax><ymax>26072.0</ymax></bndbox><segmentation><points><x>39580.0</x><y>26072.0</y></points><points><x>39580.0</x><y>25784.0</y></points><points><x>39848.0</x><y>25784.0</y></points><points><x>39848.0</x><y>26072.0</y></points></segmentation></object><object><name>NONE</name><difficult>0</difficult><truncated>0</truncated><info>[{"confidence": "0.788934"}, {"action": "CREATE", "cat": "ASC_US", "time": "2020-07-23 14:56;08", "who": "admin", "typeOfanno": "PersonManul"}, {"action": "UPDATE", "cat": "NONE", "time": "2020-07-28 18:33;55", "who": "chenrui"}]</info><confidence>0.788934</confidence><bndbox><xmin>9522.0</xmin><ymin>39664.0</ymin><xmax>9717.0</xmax><ymax>39879.0</ymax></bndbox><segmentation><points><x>9522.0</x><y>39879.0</y></points><points><x>9522.0</x><y>39664.0</y></points><points><x>9717.0</x><y>39664.0</y></points><points><x>9717.0</x><y>39879.0</y></points></segmentation></object><object><name>NILM</name><difficult>0</difficult><truncated>0</truncated><info>[{"confidence": "0.800569"}, {"action": "CREATE", "cat": "ASC_US", "time": "2020-07-23 14:56;08", "who": "admin", "typeOfanno": "PersonManul"}, {"action": "UPDATE", "cat": "NILM", "time": "2020-07-28 18:33;25", "who": "chenrui"}]</info><confidence>0.800569</confidence><bndbox><xmin>30939.0</xmin><ymin>43730.0</ymin><xmax>31062.0</xmax><ymax>43907.0</ymax></bndbox><segmentation><points><x>30939.0</x><y>43907.0</y></points><points><x>30939.0</x><y>43730.0</y></points><points><x>31062.0</x><y>43730.0</y></points><points><x>31062.0</x><y>43907.0</y></points></segmentation></object><object><name>NILM</name><difficult>0</difficult><truncated>0</truncated><info>[{"confidence": "1.0"}, {"action": "CREATE", "cat": "NILM", "time": "2020-07-23 14:56;08", "who": "admin", "typeOfanno": "PersonManul"}]</info><confidence>1.0</confidence><bndbox><xmin>53809.64285714285</xmin><ymin>30232.785714285714</ymin><xmax>54242.49999999999</xmax><ymax>30524.214285714283</ymax></bndbox><segmentation><points><x>53809.64285714285</x><y>30524.214285714283</y></points><points><x>53809.64285714285</x><y>30232.785714285714</y></points><points><x>54242.49999999999</x><y>30232.785714285714</y></points><points><x>54242.49999999999</x><y>30524.214285714283</y></points></segmentation></object><object><name>ASC_US</name><difficult>0</difficult><truncated>0</truncated><info>[{"confidence": 1}, {"action": "CREATE", "cat": "ASC_US", "time": "2020-07-28 15:57;26", "who": "chenrui", "typeOfanno": "PersonManul"}]</info><confidence>1.0</confidence><bndbox><xmin>31964.90331075997</xmin><ymin>31064.91271632806</ymin><xmax>32187.55191873589</xmax><ymax>31180.78931527464</ymax></bndbox><segmentation><points><x>31964.90331075997</x><y>31180.78931527464</y></points><points><x>31964.90331075997</x><y>31064.91271632806</y></points><points><x>32187.55191873589</x><y>31064.91271632806</y></points><points><x>32187.55191873589</x><y>31180.78931527464</y></points></segmentation></object><object><name>ASC_US</name><difficult>0</difficult><truncated>0</truncated><info>[{"confidence": 1}, {"action": "CREATE", "cat": "ASC_US", "time": "2020-07-28 15:57;26", "who": "chenrui", "typeOfanno": "PersonManul"}]</info><confidence>1.0</confidence><bndbox><xmin>37379.490970654624</xmin><ymin>17140.03122648608</ymin><xmax>37544.201279157256</xmax><ymax>17250.941685477803</ymax></bndbox><segmentation><points><x>37379.490970654624</x><y>17250.941685477803</y></points><points><x>37379.490970654624</x><y>17140.03122648608</y></points><points><x>37544.201279157256</x><y>17140.03122648608</y></points><points><x>37544.201279157256</x><y>17250.941685477803</y></points></segmentation></object><object><name>NILM</name><difficult>0</difficult><truncated>0</truncated><info>[{"confidence": 1}, {"action": "CREATE", "cat": "ASC_US", "time": "2020-07-28 15:57;26", "who": "chenrui", "typeOfanno": "PersonManul"}, {"action": "UPDATE", "cat": "NILM", "time": "2020-07-28 18:33;25", "who": "chenrui"}]</info><confidence>1.0</confidence><bndbox><xmin>35869.83559066967</xmin><ymin>45647.822046651614</ymin><xmax>35984.0568096313</xmax><ymax>45723.1418359669</ymax></bndbox><segmentation><points><x>35869.83559066967</x><y>45723.1418359669</y></points><points><x>35869.83559066967</x><y>45647.822046651614</y></points><points><x>35984.0568096313</x><y>45647.822046651614</y></points><points><x>35984.0568096313</x><y>45723.1418359669</y></points></segmentation></object></annotation>
