# Supplementary material for: Artificial intelligence enables precision diagnosis of cervical cytology grades and cervical cancer
Source: Nat Commun. 2024 May 22;15:4369. doi: 10.1038/s41467-024-48705-3 (PMC11111770; doi:10.1038/s41467-024-48705-3)
Supplement: Supplementary file 4 — Source Data [file 41467_2024_48705_MOESM4_ESM.zip › Source Data/Table S1.Average precision in the patch-level detection and classification./ground_truth_126/V201907778_A.TMAP.xml]

<?xml version="1.0"?><annotation><folder>med</folder><filename>/datasets/Review/label-check/kfbtmap682/V201907778_A.TMAP</filename><size><width>60160</width><height>58880</height></size><mpp>0.25294119041063823</mpp><object><name>NILM</name><difficult>0</difficult><truncated>0</truncated><info>[{"confidence": "0.527073"}, {"action": "CREATE", "cat": "NILM", "time": "2020-07-23 14:54;34", "who": "admin", "typeOfanno": "PersonManul"}]</info><confidence>0.527073</confidence><bndbox><xmin>38680.0</xmin><ymin>43772.0</ymin><xmax>38821.0</xmax><ymax>44067.0</ymax></bndbox><segmentation><points><x>38680.0</x><y>44067.0</y></points><points><x>38680.0</x><y>43772.0</y></points><points><x>38821.0</x><y>43772.0</y></points><points><x>38821.0</x><y>44067.0</y></points></segmentation></object><object><name>NILM</name><difficult>0</difficult><truncated>0</truncated><info>[{"confidence": "0.539009"}, {"action": "CREATE", "cat": "NILM", "time": "2020-07-23 14:54;34", "who": "admin", "typeOfanno": "PersonManul"}]</info><confidence>0.539009</confidence><bndbox><xmin>41688.0</xmin><ymin>16582.0</ymin><xmax>41798.0</xmax><ymax>16722.0</ymax></bndbox><segmentation><points><x>41688.0</x><y>16722.0</y></points><points><x>41688.0</x><y>16582.0</y></points><points><x>41798.0</x><y>16582.0</y></points><points><x>41798.0</x><y>16722.0</y></points></segmentation></object><object><name>NILM</name><difficult>0</difficult><truncated>0</truncated><info>[{"confidence": "0.539326"}, {"action": "CREATE", "cat": "NILM", "time": "2020-07-23 14:54;34", "who": "admin", "typeOfanno": "PersonManul"}]</info><confidence>0.539326</confidence><bndbox><xmin>16202.0</xmin><ymin>28698.0</ymin><xmax>16305.0</xmax><ymax>28859.0</ymax></bndbox><segmentation><points><x>16202.0</x><y>28859.0</y></points><points><x>16202.0</x><y>28698.0</y></points><points><x>16305.0</x><y>28698.0</y></points><points><x>16305.0</x><y>28859.0</y></points></segmentation></object><object><name>NILM</name><difficult>0</difficult><truncated>0</truncated><info>[{"confidence": "0.545746"}, {"action": "CREATE", "cat": "NILM", "time": "2020-07-23 14:54;34", "who": "admin", "typeOfanno": "PersonManul"}]</info><confidence>0.545746</confidence><bndbox><xmin>18443.0</xmin><ymin>14350.0</ymin><xmax>18564.0</xmax><ymax>14502.0</ymax></bndbox><segmentation><points><x>18443.0</x><y>14502.0</y></points><points><x>18443.0</x><y>14350.0</y></points><points><x>18564.0</x><y>14350.0</y></points><points><x>18564.0</x><y>14502.0</y></points></segmentation></object><object><name>NILM</name><difficult>0</difficult><truncated>0</truncated><info>[{"confidence": "0.556422"}, {"action": "CREATE", "cat": "NILM", "time": "2020-07-23 14:54;34", "who": "admin", "typeOfanno": "PersonManul"}]</info><confidence>0.556422</confidence><bndbox><xmin>43229.0</xmin><ymin>15684.0</ymin><xmax>43447.0</xmax><ymax>15849.0</ymax></bndbox><segmentation><points><x>43229.0</x><y>15849.0</y></points><points><x>43229.0</x><y>15684.0</y></points><points><x>43447.0</x><y>15684.0</y></points><points><x>43447.0</x><y>15849.0</y></points></segmentation></object><object><name>NILM</name><difficult>0</difficult><truncated>0</truncated><info>[{"confidence": "0.564162"}, {"action": "CREATE", "cat": "NILM", "time": "2020-07-23 14:54;34", "who": "admin", "typeOfanno": "PersonManul"}]</info><confidence>0.564162</confidence><bndbox><xmin>33325.0</xmin><ymin>16568.0</ymin><xmax>33463.0</xmax><ymax>16771.0</ymax></bndbox><segmentation><points><x>33325.0</x><y>16771.0</y></points><points><x>33325.0</x><y>16568.0</y></points><points><x>33463.0</x><y>16568.0</y></points><points><x>33463.0</x><y>16771.0</y></points></segmentation></object><object><name>NILM</name><difficult>0</difficult><truncated>0</truncated><info>[{"confidence": "0.565661"}, {"action": "CREATE", "cat": "NILM", "time": "2020-07-23 14:54;34", "who": "admin", "typeOfanno": "PersonManul"}]</info><confidence>0.565661</confidence><bndbox><xmin>48990.0</xmin><ymin>27628.0</ymin><xmax>49101.0</xmax><ymax>27854.0</ymax></bndbox><segmentation><points><x>48990.0</x><y>27854.0</y></points><points><x>48990.0</x><y>27628.0</y></points><points><x>49101.0</x><y>27628.0</y></points><points><x>49101.0</x><y>27854.0</y></points></segmentation></object><object><name>NILM</name><difficult>0</difficult><truncated>0</truncated><info>[{"confidence": "0.566603"}, {"action": "CREATE", "cat": "NILM", "time": "2020-07-23 14:54;34", "who": "admin", "typeOfanno": "PersonManul"}]</info><confidence>0.566603</confidence><bndbox><xmin>13809.0</xmin><ymin>40883.0</ymin><xmax>13977.0</xmax><ymax>41123.0</ymax></bndbox><segmentation><points><x>13809.0</x><y>41123.0</y></points><points><x>13809.0</x><y>40883.0</y></points><points><x>13977.0</x><y>40883.0</y></points><points><x>13977.0</x><y>41123.0</y></points></segmentation></object><object><name>NILM</name><difficult>0</difficult><truncated>0</truncated><info>[{"confidence": "0.567833"}, {"action": "CREATE", "cat": "NILM", "time": "2020-07-23 14:54;34", "who": "admin", "typeOfanno": "PersonManul"}]</info><confidence>0.567833</confidence><bndbox><xmin>10275.0</xmin><ymin>20188.0</ymin><xmax>10467.0</xmax><ymax>20441.0</ymax></bndbox><segmentation><points><x>10275.0</x><y>20441.0</y></points><points><x>10275.0</x><y>20188.0</y></points><points><x>10467.0</x><y>20188.0</y></points><points><x>10467.0</x><y>20441.0</y></points></segmentation></object><object><name>NILM</name><difficult>0</difficult><truncated>0</truncated><info>[{"confidence": "0.58346"}, {"action": "CREATE", "cat": "NILM", "time": "2020-07-23 14:54;34", "who": "admin", "typeOfanno": "PersonManul"}]</info><confidence>0.58346</confidence><bndbox><xmin>20119.0</xmin><ymin>33165.0</ymin><xmax>20375.0</xmax><ymax>33347.0</ymax></bndbox><segmentation><points><x>20119.0</x><y>33347.0</y></points><points><x>20119.0</x><y>33165.0</y></points><points><x>20375.0</x><y>33165.0</y></points><points><x>20375.0</x><y>33347.0</y></points></segmentation></object><object><name>NILM</name><difficult>0</difficult><truncated>0</truncated><info>[{"confidence": "0.594767"}, {"action": "CREATE", "cat": "NILM", "time": "2020-07-23 14:54;34", "who": "admin", "typeOfanno": "PersonManul"}]</info><confidence>0.594767</confidence><bndbox><xmin>21355.0</xmin><ymin>21823.0</ymin><xmax>21490.0</xmax><ymax>22100.0</ymax></bndbox><segmentation><points><x>21355.0</x><y>22100.0</y></points><points><x>21355.0</x><y>21823.0</y></points><points><x>21490.0</x><y>21823.0</y></points><points><x>21490.0</x><y>22100.0</y></points></segmentation></object><object><name>NILM</name><difficult>0</difficult><truncated>0</truncated><info>[{"confidence": "0.600846"}, {"action": "CREATE", "cat": "NILM", "time": "2020-07-23 14:54;34", "who": "admin", "typeOfanno": "PersonManul"}]</info><confidence>0.600846</confidence><bndbox><xmin>20852.0</xmin><ymin>41001.0</ymin><xmax>21007.0</xmax><ymax>41198.0</ymax></bndbox><segmentation><points><x>20852.0</x><y>41198.0</y></points><points><x>20852.0</x><y>41001.0</y></points><points><x>21007.0</x><y>41001.0</y></points><points><x>21007.0</x><y>41198.0</y></points></segmentation></object><object><name>NILM</name><difficult>0</difficult><truncated>0</truncated><info>[{"confidence": "0.608512"}, {"action": "CREATE", "cat": "NILM", "time": "2020-07-23 14:54;34", "who": "admin", "typeOfanno": "PersonManul"}]</info><confidence>0.608512</confidence><bndbox><xmin>38597.0</xmin><ymin>28629.0</ymin><xmax>38905.0</xmax><ymax>28888.0</ymax></bndbox><segmentation><points><x>38597.0</x><y>28888.0</y></points><points><x>38597.0</x><y>28629.0</y></points><points><x>38905.0</x><y>28629.0</y></points><points><x>38905.0</x><y>28888.0</y></points></segmentation></object><object><name>NILM</name><difficult>0</difficult><truncated>0</truncated><info>[{"confidence": "0.619168"}, {"action": "CREATE", "cat": "NILM", "time": "2020-07-23 14:54;34", "who": "admin", "typeOfanno": "PersonManul"}]</info><confidence>0.619168</confidence><bndbox><xmin>12127.0</xmin><ymin>43306.0</ymin><xmax>12314.0</xmax><ymax>43510.0</ymax></bndbox><segmentation><points><x>12127.0</x><y>43510.0</y></points><points><x>12127.0</x><y>43306.0</y></points><points><x>12314.0</x><y>43306.0</y></points><points><x>12314.0</x><y>43510.0</y></points></segmentation></object><object><name>NILM</name><difficult>0</difficult><truncated>0</truncated><info>[{"confidence": "0.6615"}, {"action": "CREATE", "cat": "NILM", "time": "2020-07-23 14:54;34", "who": "admin", "typeOfanno": "PersonManul"}]</info><confidence>0.6615</confidence><bndbox><xmin>13396.0</xmin><ymin>38884.0</ymin><xmax>13527.0</xmax><ymax>39028.0</ymax></bndbox><segmentation><points><x>13396.0</x><y>39028.0</y></points><points><x>13396.0</x><y>38884.0</y></points><points><x>13527.0</x><y>38884.0</y></points><points><x>13527.0</x><y>39028.0</y></points></segmentation></object><object><name>NILM</name><difficult>0</difficult><truncated>0</truncated><info>[{"confidence": "0.695072"}, {"action": "CREATE", "cat": "NILM", "time": "2020-07-23 14:54;34", "who": "admin", "typeOfanno": "PersonManul"}]</info><confidence>0.695072</confidence><bndbox><xmin>37258.0</xmin><ymin>15521.0</ymin><xmax>37458.0</xmax><ymax>15721.0</ymax></bndbox><segmentation><points><x>37258.0</x><y>15721.0</y></points><points><x>37258.0</x><y>15521.0</y></points><points><x>37458.0</x><y>15521.0</y></points><points><x>37458.0</x><y>15721.0</y></points></segmentation></object><object><name>NILM</name><difficult>0</difficult><truncated>0</truncated><info>[{"confidence": "0.696785"}, {"action": "CREATE", "cat": "NILM", "time": "2020-07-23 14:54;34", "who": "admin", "typeOfanno": "PersonManul"}]</info><confidence>0.696785</confidence><bndbox><xmin>29825.0</xmin><ymin>31513.0</ymin><xmax>29926.0</xmax><ymax>31692.0</ymax></bndbox><segmentation><points><x>29825.0</x><y>31692.0</y></points><points><x>29825.0</x><y>31513.0</y></points><points><x>29926.0</x><y>31513.0</y></points><points><x>29926.0</x><y>31692.0</y></points></segmentation></object><object><name>NILM</name><difficult>0</difficult><truncated>0</truncated><info>[{"confidence": "0.72003"}, {"action": "CREATE", "cat": "NILM", "time": "2020-07-23 14:54;34", "who": "admin", "typeOfanno": "PersonManul"}]</info><confidence>0.72003</confidence><bndbox><xmin>31160.0</xmin><ymin>23922.0</ymin><xmax>31291.0</xmax><ymax>24071.0</ymax></bndbox><segmentation><points><x>31160.0</x><y>24071.0</y></points><points><x>31160.0</x><y>23922.0</y></points><points><x>31291.0</x><y>23922.0</y></points><points><x>31291.0</x><y>24071.0</y></points></segmentation></object><object><name>NILM</name><difficult>0</difficult><truncated>0</truncated><info>[{"confidence": "0.731241"}, {"action": "CREATE", "cat": "NILM", "time": "2020-07-23 14:54;34", "who": "admin", "typeOfanno": "PersonManul"}]</info><confidence>0.731241</confidence><bndbox><xmin>6771.0</xmin><ymin>26358.0</ymin><xmax>6864.0</xmax><ymax>26559.0</ymax></bndbox><segmentation><points><x>6771.0</x><y>26559.0</y></points><points><x>6771.0</x><y>26358.0</y></points><points><x>6864.0</x><y>26358.0</y></points><points><x>6864.0</x><y>26559.0</y></points></segmentation></object><object><name>NILM</name><difficult>0</difficult><truncated>0</truncated><info>[{"confidence": "0.73263"}, {"action": "CREATE", "cat": "NILM", "time": "2020-07-23 14:54;34", "who": "admin", "typeOfanno": "PersonManul"}]</info><confidence>0.73263</confidence><bndbox><xmin>31435.0</xmin><ymin>33205.0</ymin><xmax>31545.0</xmax><ymax>33348.0</ymax></bndbox><segmentation><points><x>31435.0</x><y>33348.0</y></points><points><x>31435.0</x><y>33205.0</y></points><points><x>31545.0</x><y>33205.0</y></points><points><x>31545.0</x><y>33348.0</y></points></segmentation></object><object><name>NILM</name><difficult>0</difficult><truncated>0</truncated><info>[{"confidence": "0.770206"}, {"action": "CREATE", "cat": "NILM", "time": "2020-07-23 14:54;34", "who": "admin", "typeOfanno": "PersonManul"}]</info><confidence>0.770206</confidence><bndbox><xmin>25252.0</xmin><ymin>12262.0</ymin><xmax>25535.0</xmax><ymax>12492.0</ymax></bndbox><segmentation><points><x>25252.0</x><y>12492.0</y></points><points><x>25252.0</x><y>12262.0</y></points><points><x>25535.0</x><y>12262.0</y></points><points><x>25535.0</x><y>12492.0</y></points></segmentation></object><object><name>NILM</name><difficult>0</difficult><truncated>0</truncated><info>[{"confidence": "0.786986"}, {"action": "CREATE", "cat": "NILM", "time": "2020-07-23 14:54;34", "who": "admin", "typeOfanno": "PersonManul"}]</info><confidence>0.786986</confidence><bndbox><xmin>38224.0</xmin><ymin>41574.0</ymin><xmax>38394.0</xmax><ymax>41736.0</ymax></bndbox><segmentation><points><x>38224.0</x><y>41736.0</y></points><points><x>38224.0</x><y>41574.0</y></points><points><x>38394.0</x><y>41574.0</y></points><points><x>38394.0</x><y>41736.0</y></points></segmentation></object><object><name>NILM</name><difficult>0</difficult><truncated>0</truncated><info>[{"confidence": "0.790532"}, {"action": "CREATE", "cat": "NILM", "time": "2020-07-23 14:54;34", "who": "admin", "typeOfanno": "PersonManul"}]</info><confidence>0.790532</confidence><bndbox><xmin>35351.0</xmin><ymin>31959.0</ymin><xmax>35503.0</xmax><ymax>32153.0</ymax></bndbox><segmentation><points><x>35351.0</x><y>32153.0</y></points><points><x>35351.0</x><y>31959.0</y></points><points><x>35503.0</x><y>31959.0</y></points><points><x>35503.0</x><y>32153.0</y></points></segmentation></object><object><name>NILM</name><difficult>0</difficult><truncated>0</truncated><info>[{"confidence": "0.803498"}, {"action": "CREATE", "cat": "NILM", "time": "2020-07-23 14:54;34", "who": "admin", "typeOfanno": "PersonManul"}]</info><confidence>0.803498</confidence><bndbox><xmin>31178.0</xmin><ymin>26681.0</ymin><xmax>31337.0</xmax><ymax>26846.0</ymax></bndbox><segmentation><points><x>31178.0</x><y>26846.0</y></points><points><x>31178.0</x><y>26681.0</y></points><points><x>31337.0</x><y>26681.0</y></points><points><x>31337.0</x><y>26846.0</y></points></segmentation></object><object><name>NILM</name><difficult>0</difficult><truncated>0</truncated><info>[{"confidence": "0.817191"}, {"action": "CREATE", "cat": "NILM", "time": "2020-07-23 14:54;34", "who": "admin", "typeOfanno": "PersonManul"}]</info><confidence>0.817191</confidence><bndbox><xmin>43533.0</xmin><ymin>16708.0</ymin><xmax>43639.0</xmax><ymax>16836.0</ymax></bndbox><segmentation><points><x>43533.0</x><y>16836.0</y></points><points><x>43533.0</x><y>16708.0</y></points><points><x>43639.0</x><y>16708.0</y></points><points><x>43639.0</x><y>16836.0</y></points></segmentation></object><object><name>NILM</name><difficult>0</difficult><truncated>0</truncated><info>[{"confidence": "0.527083"}, {"action": "CREATE", "cat": "NILM", "time": "2020-07-23 14:54;34", "who": "admin", "typeOfanno": "PersonManul"}]</info><confidence>0.527083</confidence><bndbox><xmin>49504.0</xmin><ymin>41244.0</ymin><xmax>49711.0</xmax><ymax>41548.0</ymax></bndbox><segmentation><points><x>49504.0</x><y>41548.0</y></points><points><x>49504.0</x><y>41244.0</y></points><points><x>49711.0</x><y>41244.0</y></points><points><x>49711.0</x><y>41548.0</y></points></segmentation></object><object><name>NILM</name><difficult>0</difficult><truncated>0</truncated><info>[{"confidence": "0.557488"}, {"action": "CREATE", "cat": "NILM", "time": "2020-07-23 14:54;34", "who": "admin", "typeOfanno": "PersonManul"}]</info><confidence>0.557488</confidence><bndbox><xmin>55918.0</xmin><ymin>31991.0</ymin><xmax>56084.0</xmax><ymax>32142.0</ymax></bndbox><segmentation><points><x>55918.0</x><y>32142.0</y></points><points><x>55918.0</x><y>31991.0</y></points><points><x>56084.0</x><y>31991.0</y></points><points><x>56084.0</x><y>32142.0</y></points></segmentation></object><object><name>NILM</name><difficult>0</difficult><truncated>0</truncated><info>[{"confidence": "0.591715"}, {"action": "CREATE", "cat": "NILM", "time": "2020-07-23 14:54;34", "who": "admin", "typeOfanno": "PersonManul"}]</info><confidence>0.591715</confidence><bndbox><xmin>8536.0</xmin><ymin>35046.0</ymin><xmax>8658.0</xmax><ymax>35175.0</ymax></bndbox><segmentation><points><x>8536.0</x><y>35175.0</y></points><points><x>8536.0</x><y>35046.0</y></points><points><x>8658.0</x><y>35046.0</y></points><points><x>8658.0</x><y>35175.0</y></points></segmentation></object><object><name>NILM</name><difficult>0</difficult><truncated>0</truncated><info>[{"confidence": "0.603532"}, {"action": "CREATE", "cat": "NILM", "time": "2020-07-23 14:54;34", "who": "admin", "typeOfanno": "PersonManul"}]</info><confidence>0.603532</confidence><bndbox><xmin>56003.0</xmin><ymin>30638.0</ymin><xmax>56099.0</xmax><ymax>30723.0</ymax></bndbox><segmentation><points><x>56003.0</x><y>30723.0</y></points><points><x>56003.0</x><y>30638.0</y></points><points><x>56099.0</x><y>30638.0</y></points><points><x>56099.0</x><y>30723.0</y></points></segmentation></object><object><name>NILM</name><difficult>0</difficult><truncated>0</truncated><info>[{"confidence": "0.659198"}, {"action": "CREATE", "cat": "NILM", "time": "2020-07-23 14:54;34", "who": "admin", "typeOfanno": "PersonManul"}]</info><confidence>0.659198</confidence><bndbox><xmin>15828.0</xmin><ymin>30534.0</ymin><xmax>16046.0</xmax><ymax>30680.0</ymax></bndbox><segmentation><points><x>15828.0</x><y>30680.0</y></points><points><x>15828.0</x><y>30534.0</y></points><points><x>16046.0</x><y>30534.0</y></points><points><x>16046.0</x><y>30680.0</y></points></segmentation></object><object><name>NILM</name><difficult>0</difficult><truncated>0</truncated><info>[{"confidence": "0.83756"}, {"action": "CREATE", "cat": "NILM", "time": "2020-07-23 14:54;34", "who": "admin", "typeOfanno": "PersonManul"}]</info><confidence>0.83756</confidence><bndbox><xmin>22170.0</xmin><ymin>26483.0</ymin><xmax>22448.0</xmax><ymax>26689.0</ymax></bndbox><segmentation><points><x>22170.0</x><y>26689.0</y></points><points><x>22170.0</x><y>26483.0</y></points><points><x>22448.0</x><y>26483.0</y></points><points><x>22448.0</x><y>26689.0</y></points></segmentation></object><object><name>NILM</name><difficult>0</difficult><truncated>0</truncated><info>[{"confidence": "0.531247"}, {"action": "CREATE", "cat": "NILM", "time": "2020-07-23 14:54;34", "who": "admin", "typeOfanno": "PersonManul"}]</info><confidence>0.531247</confidence><bndbox><xmin>12811.0</xmin><ymin>31218.0</ymin><xmax>12906.0</xmax><ymax>31333.0</ymax></bndbox><segmentation><points><x>12811.0</x><y>31333.0</y></points><points><x>12811.0</x><y>31218.0</y></points><points><x>12906.0</x><y>31218.0</y></points><points><x>12906.0</x><y>31333.0</y></points></segmentation></object><object><name>ASC_US</name><difficult>0</difficult><truncated>0</truncated><info>[{"confidence": "0.561709"}, {"action": "CREATE", "cat": "ASC_US", "time": "2020-07-23 14:54;34", "who": "admin", "typeOfanno": "PersonManul"}]</info><confidence>0.561709</confidence><bndbox><xmin>34795.861550037625</xmin><ymin>29874.10458991722</ymin><xmax>34924.861550037625</xmax><ymax>30021.10458991722</ymax></bndbox><segmentation><points><x>34795.861550037625</x><y>30021.10458991722</y></points><points><x>34795.861550037625</x><y>29874.10458991722</y></points><points><x>34924.861550037625</x><y>29874.10458991722</y></points><points><x>34924.861550037625</x><y>30021.10458991722</y></points></segmentation></object><object><name>NILM</name><difficult>0</difficult><truncated>0</truncated><info>[{"confidence": "0.564556"}, {"action": "CREATE", "cat": "NILM", "time": "2020-07-23 14:54;34", "who": "admin", "typeOfanno": "PersonManul"}]</info><confidence>0.564556</confidence><bndbox><xmin>24682.0</xmin><ymin>31733.0</ymin><xmax>24798.0</xmax><ymax>31889.0</ymax></bndbox><segmentation><points><x>24682.0</x><y>31889.0</y></points><points><x>24682.0</x><y>31733.0</y></points><points><x>24798.0</x><y>31733.0</y></points><points><x>24798.0</x><y>31889.0</y></points></segmentation></object><object><name>NILM</name><difficult>0</difficult><truncated>0</truncated><info>[{"confidence": "0.622941"}, {"action": "CREATE", "cat": "NILM", "time": "2020-07-23 14:54;34", "who": "admin", "typeOfanno": "PersonManul"}]</info><confidence>0.622941</confidence><bndbox><xmin>51078.0</xmin><ymin>39658.0</ymin><xmax>51203.0</xmax><ymax>39771.0</ymax></bndbox><segmentation><points><x>51078.0</x><y>39771.0</y></points><points><x>51078.0</x><y>39658.0</y></points><points><x>51203.0</x><y>39658.0</y></points><points><x>51203.0</x><y>39771.0</y></points></segmentation></object><object><name>NILM</name><difficult>0</difficult><truncated>0</truncated><info>[{"confidence": "0.673094"}, {"action": "CREATE", "cat": "NILM", "time": "2020-07-23 14:54;34", "who": "admin", "typeOfanno": "PersonManul"}]</info><confidence>0.673094</confidence><bndbox><xmin>37604.0</xmin><ymin>17943.0</ymin><xmax>37813.0</xmax><ymax>18089.0</ymax></bndbox><segmentation><points><x>37604.0</x><y>18089.0</y></points><points><x>37604.0</x><y>17943.0</y></points><points><x>37813.0</x><y>17943.0</y></points><points><x>37813.0</x><y>18089.0</y></points></segmentation></object><object><name>NILM</name><difficult>0</difficult><truncated>0</truncated><info>[{"confidence": "0.684691"}, {"action": "CREATE", "cat": "NILM", "time": "2020-07-23 14:54;34", "who": "admin", "typeOfanno": "PersonManul"}]</info><confidence>0.684691</confidence><bndbox><xmin>32551.0</xmin><ymin>44813.0</ymin><xmax>32643.0</xmax><ymax>44914.0</ymax></bndbox><segmentation><points><x>32551.0</x><y>44914.0</y></points><points><x>32551.0</x><y>44813.0</y></points><points><x>32643.0</x><y>44813.0</y></points><points><x>32643.0</x><y>44914.0</y></points></segmentation></object><object><name>NILM</name><difficult>0</difficult><truncated>0</truncated><info>[{"confidence": "0.731714"}, {"action": "CREATE", "cat": "NILM", "time": "2020-07-23 14:54;34", "who": "admin", "typeOfanno": "PersonManul"}]</info><confidence>0.731714</confidence><bndbox><xmin>52946.0</xmin><ymin>34602.0</ymin><xmax>53172.0</xmax><ymax>34815.0</ymax></bndbox><segmentation><points><x>52946.0</x><y>34815.0</y></points><points><x>52946.0</x><y>34602.0</y></points><points><x>53172.0</x><y>34602.0</y></points><points><x>53172.0</x><y>34815.0</y></points></segmentation></object><object><name>ASC_US</name><difficult>0</difficult><truncated>0</truncated><info>[{"confidence": "0.820276"}, {"action": "CREATE", "cat": "ASC_US", "time": "2020-07-23 14:54;34", "who": "admin", "typeOfanno": "PersonManul"}]</info><confidence>0.820276</confidence><bndbox><xmin>39514.0</xmin><ymin>33292.0</ymin><xmax>39770.0</xmax><ymax>33538.0</ymax></bndbox><segmentation><points><x>39514.0</x><y>33538.0</y></points><points><x>39514.0</x><y>33292.0</y></points><points><x>39770.0</x><y>33292.0</y></points><points><x>39770.0</x><y>33538.0</y></points></segmentation></object><object><name>NILM</name><difficult>0</difficult><truncated>0</truncated><info>[{"confidence": "0.852682"}, {"action": "CREATE", "cat": "NILM", "time": "2020-07-23 14:54;34", "who": "admin", "typeOfanno": "PersonManul"}]</info><confidence>0.852682</confidence><bndbox><xmin>35797.0</xmin><ymin>52431.0</ymin><xmax>35979.0</xmax><ymax>52570.0</ymax></bndbox><segmentation><points><x>35797.0</x><y>52570.0</y></points><points><x>35797.0</x><y>52431.0</y></points><points><x>35979.0</x><y>52431.0</y></points><points><x>35979.0</x><y>52570.0</y></points></segmentation></object><object><name>NILM</name><difficult>0</difficult><truncated>0</truncated><info>[{"confidence": "0.536494"}, {"action": "CREATE", "cat": "NILM", "time": "2020-07-23 14:54;34", "who": "admin", "typeOfanno": "PersonManul"}]</info><confidence>0.536494</confidence><bndbox><xmin>30409.0</xmin><ymin>40817.0</ymin><xmax>30510.0</xmax><ymax>40903.0</ymax></bndbox><segmentation><points><x>30409.0</x><y>40903.0</y></points><points><x>30409.0</x><y>40817.0</y></points><points><x>30510.0</x><y>40817.0</y></points><points><x>30510.0</x><y>40903.0</y></points></segmentation></object><object><name>NILM</name><difficult>0</difficult><truncated>0</truncated><info>[{"confidence": "0.722059"}, {"action": "CREATE", "cat": "NILM", "time": "2020-07-23 14:54;34", "who": "admin", "typeOfanno": "PersonManul"}]</info><confidence>0.722059</confidence><bndbox><xmin>35385.0</xmin><ymin>28813.0</ymin><xmax>35750.0</xmax><ymax>29111.0</ymax></bndbox><segmentation><points><x>35385.0</x><y>29111.0</y></points><points><x>35385.0</x><y>28813.0</y></points><points><x>35750.0</x><y>28813.0</y></points><points><x>35750.0</x><y>29111.0</y></points></segmentation></object><object><name>NILM</name><difficult>0</difficult><truncated>0</truncated><info>[{"confidence": "0.820285"}, {"action": "CREATE", "cat": "NILM", "time": "2020-07-23 14:54;34", "who": "admin", "typeOfanno": "PersonManul"}]</info><confidence>0.820285</confidence><bndbox><xmin>39539.0</xmin><ymin>16484.0</ymin><xmax>39856.0</xmax><ymax>16669.0</ymax></bndbox><segmentation><points><x>39539.0</x><y>16669.0</y></points><points><x>39539.0</x><y>16484.0</y></points><points><x>39856.0</x><y>16484.0</y></points><points><x>39856.0</x><y>16669.0</y></points></segmentation></object><object><name>BOX_SCREEN</name><difficult>0</difficult><truncated>0</truncated><info>[{"confidence": "1.0"}, {"action": "CREATE", "cat": "BOX_SCREEN", "time": "2020-07-23 14:54;34", "who": "admin", "typeOfanno": "PersonManul"}]</info><confidence>1.0</confidence><bndbox><xmin>33696.04074438338</xmin><ymin>28981.147755204616</ymin><xmax>35744.04074438338</xmax><ymax>31029.147755204616</ymax></bndbox><segmentation><points><x>33696.04074438338</x><y>31029.147755204616</y></points><points><x>33696.04074438338</x><y>28981.147755204616</y></points><points><x>35744.04074438338</x><y>28981.147755204616</y></points><points><x>35744.04074438338</x><y>31029.147755204616</y></points></segmentation></object><object><name>BOX_SCREEN</name><difficult>0</difficult><truncated>0</truncated><info>[{"confidence": "1.0"}, {"action": "CREATE", "cat": "BOX_SCREEN", "time": "2020-07-23 14:54;34", "who": "admin", "typeOfanno": "PersonManul"}]</info><confidence>1.0</confidence><bndbox><xmin>38649.42986232919</xmin><ymin>32524.12932702597</ymin><xmax>40697.42986232919</xmax><ymax>34572.12932702597</ymax></bndbox><segmentation><points><x>38649.42986232919</x><y>34572.12932702597</y></points><points><x>38649.42986232919</x><y>32524.12932702597</y></points><points><x>40697.42986232919</x><y>32524.12932702597</y></points><points><x>40697.42986232919</x><y>34572.12932702597</y></points></segmentation></object></annotation>
