# Supplementary material for: Artificial intelligence enables precision diagnosis of cervical cytology grades and cervical cancer
Source: Nat Commun. 2024 May 22;15:4369. doi: 10.1038/s41467-024-48705-3 (PMC11111770; doi:10.1038/s41467-024-48705-3)
Supplement: Supplementary file 4 — Source Data [file 41467_2024_48705_MOESM4_ESM.zip › Source Data/Table S1.Average precision in the patch-level detection and classification./ground_truth_126/C201904277_XL.tiff.xml]

<?xml version="1.0"?><annotation><folder>med</folder><filename>/datasets/Review/label-check/tif-tiff/C201904277_XL.tiff</filename><size><width>43264</width><height>41472</height></size><mpp>0</mpp><object><name>NILM</name><difficult>0</difficult><truncated>0</truncated><info>[{"confidence": "0"}, {"action": "CREATE", "cat": "NILM", "time": "2020-07-23 14:39;14", "who": "admin", "typeOfanno": "PersonManul"}]</info><confidence>0</confidence><bndbox><xmin>18616.23828125</xmin><ymin>10888.4208984375</ymin><xmax>18827.16796875</xmax><ymax>11047.46875</ymax></bndbox><segmentation><points><x>18725.10546875</x><y>10888.4208984375</y></points><points><x>18796.548828125</x><y>10909.68359375</y></points><points><x>18796.548828125</x><y>10909.68359375</y></points><points><x>18799.951171875</x><y>10910.5341796875</y></points><points><x>18827.16796875</x><y>10943.705078125</y></points><points><x>18827.16796875</x><y>10944.5556640625</y></points><points><x>18827.16796875</x><y>10946.2568359375</y></points><points><x>18827.16796875</x><y>10947.107421875</y></points><points><x>18793.998046875</x><y>10985.380859375</y></points><points><x>18793.998046875</x><y>10986.2314453125</y></points><points><x>18790.595703125</x><y>10987.9326171875</y></points><points><x>18714.8984375</x><y>11029.6083984375</y></points><points><x>18714.048828125</x><y>11029.6083984375</y></points><points><x>18706.39453125</x><y>11033.8603515625</y></points><points><x>18637.501953125</x><y>11047.46875</y></points><points><x>18617.08984375</x><y>11027.056640625</y></points><points><x>18617.08984375</x><y>11027.056640625</y></points><points><x>18625.59375</x><y>10958.1640625</y></points><points><x>18625.59375</x><y>10958.1640625</y></points><points><x>18626.4453125</x><y>10955.6123046875</y></points><points><x>18626.4453125</x><y>10953.060546875</y></points><points><x>18616.23828125</x><y>10926.6943359375</y></points><points><x>18616.23828125</x><y>10925.84375</y></points><points><x>18616.23828125</x><y>10923.2919921875</y></points><points><x>18617.08984375</x><y>10921.591796875</y></points><points><x>18618.7890625</x><y>10919.890625</y></points><points><x>18619.640625</x><y>10918.189453125</y></points><points><x>18653.662109375</x><y>10898.626953125</y></points><points><x>18654.51171875</x><y>10898.626953125</y></points><points><x>18656.212890625</x><y>10898.626953125</y></points><points><x>18689.3828125</x><y>10892.673828125</y></points><points><x>18690.234375</x><y>10892.673828125</y></points></segmentation></object><object><name>NILM</name><difficult>0</difficult><truncated>0</truncated><info>[{"confidence": "0"}, {"action": "CREATE", "cat": "NILM", "time": "2020-07-23 14:39;14", "who": "admin", "typeOfanno": "PersonManul"}]</info><confidence>0</confidence><bndbox><xmin>17170.51171875</xmin><ymin>20574.66015625</ymin><xmax>17492.009765625</xmax><ymax>21074.767578125</ymax></bndbox><segmentation><points><x>17270.873046875</x><y>20802.599609375</y></points><points><x>17322.755859375</x><y>20768.578125</y></points><points><x>17322.755859375</x><y>20768.578125</y></points><points><x>17324.45703125</x><y>20766.87890625</y></points><points><x>17326.158203125</x><y>20766.02734375</y></points><points><x>17327.0078125</x><y>20764.326171875</y></points><points><x>17366.1328125</x><y>20712.4453125</y></points><points><x>17366.1328125</x><y>20712.4453125</y></points><points><x>17366.1328125</x><y>20709.892578125</y></points><points><x>17366.1328125</x><y>20707.341796875</y></points><points><x>17355.076171875</x><y>20669.068359375</y></points><points><x>17355.076171875</x><y>20669.068359375</y></points><points><x>17355.076171875</x><y>20666.515625</y></points><points><x>17362.73046875</x><y>20617.185546875</y></points><points><x>17362.73046875</x><y>20616.3359375</y></points><points><x>17391.6484375</x><y>20595.072265625</y></points><points><x>17391.6484375</x><y>20595.072265625</y></points><points><x>17450.333984375</x><y>20584.015625</y></points><points><x>17476.701171875</x><y>20574.66015625</y></points><points><x>17492.009765625</x><y>20605.27734375</y></points><points><x>17492.009765625</x><y>20605.27734375</y></points><points><x>17492.009765625</x><y>20608.6796875</y></points><points><x>17489.458984375</x><y>20650.35546875</y></points><points><x>17489.458984375</x><y>20651.20703125</y></points><points><x>17489.458984375</x><y>20653.7578125</y></points><points><x>17492.009765625</x><y>20680.125</y></points><points><x>17475.0</x><y>20692.8828125</y></points><points><x>17475.0</x><y>20693.732421875</y></points><points><x>17463.091796875</x><y>20732.857421875</y></points><points><x>17463.091796875</x><y>20732.857421875</y></points><points><x>17456.2890625</x><y>20747.31640625</y></points><points><x>17475.849609375</x><y>20760.07421875</y></points><points><x>17475.0</x><y>20780.486328125</y></points><points><x>17475.0</x><y>20781.337890625</y></points><points><x>17473.298828125</x><y>20782.1875</y></points><points><x>17472.447265625</x><y>20783.037109375</y></points><points><x>17471.59765625</x><y>20783.888671875</y></points><points><x>17469.896484375</x><y>20785.58984375</y></points><points><x>17464.79296875</x><y>20788.9921875</y></points><points><x>17464.79296875</x><y>20788.9921875</y></points><points><x>17462.2421875</x><y>20788.9921875</y></points><points><x>17438.427734375</x><y>20794.095703125</y></points><points><x>17414.61328125</x><y>20811.10546875</y></points><points><x>17414.61328125</x><y>20811.10546875</y></points><points><x>17412.912109375</x><y>20812.806640625</y></points><points><x>17412.060546875</x><y>20813.65625</y></points><points><x>17389.947265625</x><y>20847.677734375</y></points><points><x>17389.947265625</x><y>20847.677734375</y></points><points><x>17383.142578125</x><y>20897.859375</y></points><points><x>17383.142578125</x><y>20897.859375</y></points><points><x>17383.142578125</x><y>20900.41015625</y></points><points><x>17383.142578125</x><y>20901.26171875</y></points><points><x>17401.00390625</x><y>20932.73046875</y></points><points><x>17401.00390625</x><y>20932.73046875</y></points><points><x>17412.060546875</x><y>20958.24609375</y></points><points><x>17412.060546875</x><y>20958.24609375</y></points><points><x>17423.96875</x><y>20973.5546875</y></points><points><x>17423.96875</x><y>20973.5546875</y></points><points><x>17433.32421875</x><y>21011.830078125</y></points><points><x>17433.32421875</x><y>21011.830078125</y></points><points><x>17433.32421875</x><y>21015.23046875</y></points><points><x>17381.44140625</x><y>21005.025390625</y></points><points><x>17353.375</x><y>21003.32421875</y></points><points><x>17324.45703125</x><y>21051.8046875</y></points><points><x>17289.5859375</x><y>21063.7109375</y></points><points><x>17240.25390625</x><y>21068.814453125</y></points><points><x>17200.279296875</x><y>21074.767578125</y></points><points><x>17176.46484375</x><y>21055.205078125</y></points><points><x>17170.51171875</x><y>21011.830078125</y></points><points><x>17175.615234375</x><y>20965.05078125</y></points><points><x>17175.615234375</x><y>20965.05078125</y></points><points><x>17190.07421875</x><y>20908.064453125</y></points><points><x>17222.39453125</x><y>20851.9296875</y></points><points><x>17222.39453125</x><y>20851.9296875</y></points></segmentation></object><object><name>NILM</name><difficult>0</difficult><truncated>0</truncated><info>[{"confidence": "0"}, {"action": "CREATE", "cat": "NILM", "time": "2020-07-23 14:39;14", "who": "admin", "typeOfanno": "PersonManul"}]</info><confidence>0</confidence><bndbox><xmin>16903.515625</xmin><ymin>20644.720703125</ymin><xmax>17030.0</xmax><ymax>20814.033203125</ymax></bndbox><segmentation><points><x>16922.328125</x><y>20675.38671875</y></points><points><x>16921.0</x><y>20684.0</y></points><points><x>16917.0</x><y>20701.0</y></points><points><x>16912.0</x><y>20719.0</y></points><points><x>16903.515625</x><y>20740.84375</y></points><points><x>16909.0</x><y>20755.0</y></points><points><x>16916.0</x><y>20766.0</y></points><points><x>16921.0</x><y>20773.0</y></points><points><x>16926.0</x><y>20780.0</y></points><points><x>16943.0</x><y>20806.0</y></points><points><x>16956.861328125</x><y>20814.033203125</y></points><points><x>16967.16796875</x><y>20809.13671875</y></points><points><x>16971.55078125</x><y>20806.55859375</y></points><points><x>16977.9921875</x><y>20802.435546875</y></points><points><x>16984.951171875</x><y>20802.435546875</y></points><points><x>16991.650390625</x><y>20805.78515625</y></points><points><x>17005.0</x><y>20804.0</y></points><points><x>17018.0</x><y>20799.0</y></points><points><x>17022.0</x><y>20795.0</y></points><points><x>17030.0</x><y>20790.0</y></points><points><x>17030.0</x><y>20772.0</y></points><points><x>17025.0</x><y>20767.0</y></points><points><x>17012.0</x><y>20747.0</y></points><points><x>17007.0</x><y>20741.0</y></points><points><x>16997.0</x><y>20732.0</y></points><points><x>16993.0</x><y>20727.0</y></points><points><x>16990.0</x><y>20723.0</y></points><points><x>16983.0</x><y>20717.0</y></points><points><x>16976.0</x><y>20711.0</y></points><points><x>16986.23828125</x><y>20706.5703125</y></points><points><x>16990.0</x><y>20688.0</y></points><points><x>16985.0</x><y>20683.0</y></points><points><x>16971.03515625</x><y>20672.810546875</y></points><points><x>16965.107421875</x><y>20681.572265625</y></points><points><x>16960.984375</x><y>20669.203125</y></points><points><x>16954.541015625</x><y>20645.494140625</y></points><points><x>16940.625</x><y>20644.720703125</y></points><points><x>16927.482421875</x><y>20663.533203125</y></points></segmentation></object><object><name>NILM</name><difficult>0</difficult><truncated>0</truncated><info>[{"confidence": "0"}, {"action": "CREATE", "cat": "NILM", "time": "2020-07-23 14:39;14", "who": "admin", "typeOfanno": "PersonManul"}]</info><confidence>0</confidence><bndbox><xmin>14419.3388671875</xmin><ymin>23636.580078125</ymin><xmax>14632.41796875</xmax><ymax>23846.23046875</ymax></bndbox><segmentation><points><x>14602.1416015625</x><y>23670.283203125</y></points><points><x>14622.1357421875</x><y>23713.126953125</y></points><points><x>14622.1357421875</x><y>23713.126953125</y></points><points><x>14622.1357421875</x><y>23715.412109375</y></points><points><x>14632.41796875</x><y>23769.681640625</y></points><points><x>14632.41796875</x><y>23769.681640625</y></points><points><x>14632.41796875</x><y>23772.5390625</y></points><points><x>14631.2763671875</x><y>23774.82421875</y></points><points><x>14630.705078125</x><y>23776.537109375</y></points><points><x>14603.2841796875</x><y>23825.666015625</y></points><points><x>14603.2841796875</x><y>23825.666015625</y></points><points><x>14601.5703125</x><y>23826.80859375</y></points><points><x>14601.5703125</x><y>23827.37890625</y></points><points><x>14598.142578125</x><y>23829.09375</y></points><points><x>14596.4287109375</x><y>23830.236328125</y></points><points><x>14595.8583984375</x><y>23830.806640625</y></points><points><x>14556.44140625</x><y>23839.947265625</y></points><points><x>14556.44140625</x><y>23839.947265625</y></points><points><x>14554.15625</x><y>23840.517578125</y></points><points><x>14549.5859375</x><y>23841.08984375</y></points><points><x>14507.3125</x><y>23846.23046875</y></points><points><x>14477.0361328125</x><y>23822.23828125</y></points><points><x>14445.0458984375</x><y>23815.955078125</y></points><points><x>14433.0498046875</x><y>23789.67578125</y></points><points><x>14419.3388671875</x><y>23759.400390625</y></points><points><x>14419.3388671875</x><y>23758.828125</y></points><points><x>14435.3349609375</x><y>23703.98828125</y></points><points><x>14435.3349609375</x><y>23703.98828125</y></points><points><x>14436.4765625</x><y>23702.2734375</y></points><points><x>14436.4765625</x><y>23701.703125</y></points><points><x>14465.0400390625</x><y>23661.71484375</y></points><points><x>14465.0400390625</x><y>23661.71484375</y></points><points><x>14466.75390625</x><y>23660.572265625</y></points><points><x>14467.896484375</x><y>23660.0</y></points><points><x>14469.0390625</x><y>23659.4296875</y></points><points><x>14471.89453125</x><y>23658.287109375</y></points><points><x>14476.46484375</x><y>23656.57421875</y></points><points><x>14527.306640625</x><y>23636.580078125</y></points><points><x>14527.306640625</x><y>23636.580078125</y></points><points><x>14530.734375</x><y>23636.580078125</y></points><points><x>14581.0048828125</x><y>23647.43359375</y></points><points><x>14581.0048828125</x><y>23647.43359375</y></points></segmentation></object><object><name>NILM</name><difficult>0</difficult><truncated>0</truncated><info>[{"confidence": "0"}, {"action": "CREATE", "cat": "NILM", "time": "2020-07-23 14:39;14", "who": "admin", "typeOfanno": "PersonManul"}]</info><confidence>0</confidence><bndbox><xmin>22933.9609375</xmin><ymin>29397.130859375</ymin><xmax>23193.310546875</xmax><ymax>29753.595703125</ymax></bndbox><segmentation><points><x>23051.638671875</x><y>29444.546875</y></points><points><x>23065.921875</x><y>29485.10546875</y></points><points><x>23065.921875</x><y>29485.10546875</y></points><points><x>23068.205078125</x><y>29486.818359375</y></points><points><x>23069.34765625</x><y>29487.390625</y></points><points><x>23100.197265625</x><y>29493.673828125</y></points><points><x>23100.197265625</x><y>29493.673828125</y></points><points><x>23101.91015625</x><y>29495.388671875</y></points><points><x>23103.052734375</x><y>29495.958984375</y></points><points><x>23122.474609375</x><y>29521.09375</y></points><points><x>23122.474609375</x><y>29521.09375</y></points><points><x>23122.474609375</x><y>29523.951171875</y></points><points><x>23123.046875</x><y>29525.09375</y></points><points><x>23136.185546875</x><y>29556.51171875</y></points><points><x>23136.185546875</x><y>29556.51171875</y></points><points><x>23144.75390625</x><y>29586.21875</y></points><points><x>23144.75390625</x><y>29586.21875</y></points><points><x>23145.896484375</x><y>29588.50390625</y></points><points><x>23173.888671875</x><y>29609.068359375</y></points><points><x>23173.888671875</x><y>29609.068359375</y></points><points><x>23175.6015625</x><y>29611.353515625</y></points><points><x>23167.60546875</x><y>29645.056640625</y></points><points><x>23167.60546875</x><y>29645.056640625</y></points><points><x>23167.033203125</x><y>29647.341796875</y></points><points><x>23166.462890625</x><y>29649.056640625</y></points><points><x>23166.462890625</x><y>29650.19921875</y></points><points><x>23184.171875</x><y>29683.90234375</y></points><points><x>23184.171875</x><y>29683.90234375</y></points><points><x>23191.02734375</x><y>29723.890625</y></points><points><x>23191.02734375</x><y>29723.890625</y></points><points><x>23192.16796875</x><y>29727.318359375</y></points><points><x>23193.310546875</x><y>29729.603515625</y></points><points><x>23169.890625</x><y>29752.453125</y></points><points><x>23169.890625</x><y>29752.453125</y></points><points><x>23135.615234375</x><y>29753.595703125</y></points><points><x>23093.912109375</x><y>29727.890625</y></points><points><x>23093.912109375</x><y>29727.318359375</y></points><points><x>23089.9140625</x><y>29726.17578125</y></points><points><x>23061.921875</x><y>29704.46875</y></points><points><x>23061.921875</x><y>29704.46875</y></points><points><x>23060.208984375</x><y>29703.326171875</y></points><points><x>23051.068359375</x><y>29680.474609375</y></points><points><x>23051.068359375</x><y>29679.904296875</y></points><points><x>23051.068359375</x><y>29678.19140625</y></points><points><x>23050.49609375</x><y>29675.90625</y></points><points><x>23050.49609375</x><y>29675.333984375</y></points><points><x>23043.0703125</x><y>29650.76953125</y></points><points><x>23043.0703125</x><y>29650.76953125</y></points><points><x>23044.212890625</x><y>29647.9140625</y></points><points><x>23045.927734375</x><y>29645.62890625</y></points><points><x>23056.208984375</x><y>29629.0625</y></points><points><x>23056.208984375</x><y>29629.0625</y></points><points><x>23028.21875</x><y>29592.501953125</y></points><points><x>23028.21875</x><y>29592.501953125</y></points><points><x>22997.369140625</x><y>29544.515625</y></points><points><x>22997.369140625</x><y>29544.515625</y></points><points><x>22965.951171875</x><y>29514.240234375</y></points><points><x>22965.951171875</x><y>29514.240234375</y></points><points><x>22963.666015625</x><y>29513.09765625</y></points><points><x>22963.09375</x><y>29512.525390625</y></points><points><x>22961.380859375</x><y>29511.3828125</y></points><points><x>22934.53125</x><y>29487.390625</y></points><points><x>22933.9609375</x><y>29487.390625</y></points><points><x>22933.9609375</x><y>29485.10546875</y></points><points><x>22937.388671875</x><y>29444.546875</y></points><points><x>22937.388671875</x><y>29444.546875</y></points><points><x>22938.53125</x><y>29442.83203125</y></points><points><x>22938.53125</x><y>29442.26171875</y></points><points><x>22953.3828125</x><y>29401.701171875</y></points><points><x>22985.373046875</x><y>29397.130859375</y></points><points><x>23015.650390625</x><y>29428.55078125</y></points><points><x>23015.650390625</x><y>29428.55078125</y></points><points><x>23019.078125</x><y>29429.693359375</y></points><points><x>23036.787109375</x><y>29440.546875</y></points><points><x>23036.787109375</x><y>29440.546875</y></points></segmentation></object><object><name>NONE</name><difficult>0</difficult><truncated>0</truncated><info>[{"confidence": "0"}, {"action": "CREATE", "cat": "NONE", "time": "2020-07-23 14:39;14", "who": "admin", "typeOfanno": "PersonManul"}]</info><confidence>0</confidence><bndbox><xmin>25432.734375</xmin><ymin>37944.90234375</ymin><xmax>25633.0</xmax><ymax>38197.0</ymax></bndbox><segmentation><points><x>25484.736328125</x><y>37950.6171875</y></points><points><x>25471.130859375</x><y>37992.78515625</y></points><points><x>25466.236328125</x><y>38010.05078125</y></points><points><x>25444.072265625</x><y>38044.06640625</y></points><points><x>25433.25</x><y>38081.43359375</y></points><points><x>25432.734375</x><y>38119.05859375</y></points><points><x>25455.720703125</x><y>38193.55078125</y></points><points><x>25491.0</x><y>38197.0</y></points><points><x>25502.0</x><y>38189.0</y></points><points><x>25505.0</x><y>38179.0</y></points><points><x>25510.0</x><y>38173.0</y></points><points><x>25520.0</x><y>38173.0</y></points><points><x>25542.0</x><y>38180.0</y></points><points><x>25558.0</x><y>38180.0</y></points><points><x>25571.0</x><y>38177.0</y></points><points><x>25599.0</x><y>38166.0</y></points><points><x>25607.0</x><y>38159.0</y></points><points><x>25616.0</x><y>38151.0</y></points><points><x>25623.0</x><y>38144.0</y></points><points><x>25624.0</x><y>38138.0</y></points><points><x>25632.0</x><y>38128.0</y></points><points><x>25633.0</x><y>38106.0</y></points><points><x>25632.0</x><y>38097.0</y></points><points><x>25631.0</x><y>38091.0</y></points><points><x>25627.0</x><y>38077.0</y></points><points><x>25608.0</x><y>38040.0</y></points><points><x>25602.0</x><y>38035.0</y></points><points><x>25592.0</x><y>38006.0</y></points><points><x>25584.0</x><y>37998.0</y></points><points><x>25575.0</x><y>37998.0</y></points><points><x>25574.0</x><y>37988.0</y></points><points><x>25568.0</x><y>37988.0</y></points><points><x>25548.71875</x><y>37944.90234375</y></points></segmentation></object><object><name>NILM</name><difficult>0</difficult><truncated>0</truncated><info>[{"confidence": "0"}, {"action": "CREATE", "cat": "NILM", "time": "2020-07-23 14:39;14", "who": "admin", "typeOfanno": "PersonManul"}]</info><confidence>0</confidence><bndbox><xmin>12044.8955078125</xmin><ymin>26886.658203125</ymin><xmax>12227.91015625</xmax><ymax>26998.705078125</ymax></bndbox><segmentation><points><x>12157.6240234375</x><y>26889.705078125</y></points><points><x>12137.6240234375</x><y>26890.705078125</y></points><points><x>12128.6240234375</x><y>26891.705078125</y></points><points><x>12121.6240234375</x><y>26893.705078125</y></points><points><x>12111.6240234375</x><y>26900.705078125</y></points><points><x>12106.6240234375</x><y>26906.705078125</y></points><points><x>12101.6240234375</x><y>26912.705078125</y></points><points><x>12097.6240234375</x><y>26919.705078125</y></points><points><x>12093.6240234375</x><y>26922.705078125</y></points><points><x>12077.6240234375</x><y>26931.705078125</y></points><points><x>12075.6240234375</x><y>26936.705078125</y></points><points><x>12058.6240234375</x><y>26936.705078125</y></points><points><x>12051.6240234375</x><y>26940.705078125</y></points><points><x>12044.8955078125</x><y>26956.09765625</y></points><points><x>12057.6240234375</x><y>26961.705078125</y></points><points><x>12066.6240234375</x><y>26960.705078125</y></points><points><x>12069.6240234375</x><y>26954.705078125</y></points><points><x>12081.6240234375</x><y>26959.705078125</y></points><points><x>12097.6240234375</x><y>26961.705078125</y></points><points><x>12097.6240234375</x><y>26957.705078125</y></points><points><x>12115.6240234375</x><y>26964.705078125</y></points><points><x>12128.6240234375</x><y>26966.705078125</y></points><points><x>12142.6240234375</x><y>26971.705078125</y></points><points><x>12142.6240234375</x><y>26979.705078125</y></points><points><x>12141.6240234375</x><y>26993.705078125</y></points><points><x>12160.6240234375</x><y>26998.705078125</y></points><points><x>12213.333984375</x><y>26979.119140625</y></points><points><x>12227.91015625</x><y>26936.154296875</y></points><points><x>12218.3173828125</x><y>26909.294921875</y></points><points><x>12197.982421875</x><y>26893.947265625</y></points><points><x>12181.4833984375</x><y>26886.658203125</y></points></segmentation></object><object><name>NILM</name><difficult>0</difficult><truncated>0</truncated><info>[{"confidence": "0"}, {"action": "CREATE", "cat": "NILM", "time": "2020-07-23 14:39;14", "who": "admin", "typeOfanno": "PersonManul"}]</info><confidence>0</confidence><bndbox><xmin>33605.7109375</xmin><ymin>12073.0</ymin><xmax>33755.34765625</xmax><ymax>12287.212890625</ymax></bndbox><segmentation><points><x>33693.0</x><y>12073.0</y></points><points><x>33690.0</x><y>12076.0</y></points><points><x>33680.0</x><y>12076.0</y></points><points><x>33667.0</x><y>12080.0</y></points><points><x>33651.0</x><y>12087.0</y></points><points><x>33646.0</x><y>12092.0</y></points><points><x>33643.0</x><y>12096.0</y></points><points><x>33638.0</x><y>12105.0</y></points><points><x>33634.0</x><y>12111.0</y></points><points><x>33632.0</x><y>12119.0</y></points><points><x>33623.0</x><y>12133.0</y></points><points><x>33605.7109375</x><y>12186.6875</y></points><points><x>33608.01171875</x><y>12236.9501953125</y></points><points><x>33658.27734375</x><y>12287.212890625</y></points><points><x>33693.57421875</x><y>12263.80859375</y></points><points><x>33741.53515625</x><y>12205.8720703125</y></points><points><x>33755.34765625</x><y>12163.666015625</y></points><points><x>33751.12890625</x><y>12145.6328125</y></points><points><x>33738.8515625</x><y>12139.494140625</y></points><points><x>33735.78125</x><y>12130.28515625</y></points><points><x>33732.7109375</x><y>12122.2275390625</y></points><points><x>33727.0</x><y>12114.0</y></points><points><x>33726.0</x><y>12099.0</y></points><points><x>33721.0</x><y>12091.0</y></points><points><x>33708.0</x><y>12076.0</y></points></segmentation></object><object><name>NILM</name><difficult>0</difficult><truncated>0</truncated><info>[{"confidence": "0"}, {"action": "CREATE", "cat": "NILM", "time": "2020-07-23 14:39;14", "who": "admin", "typeOfanno": "PersonManul"}]</info><confidence>0</confidence><bndbox><xmin>29614.9296875</xmin><ymin>22333.107421875</ymin><xmax>29723.130859375</xmax><ymax>22516.126953125</ymax></bndbox><segmentation><points><x>29616.849609375</x><y>22383.755859375</y></points><points><x>29614.9296875</x><y>22441.30859375</y></points><points><x>29623.37109375</x><y>22485.048828125</y></points><points><x>29632.962890625</x><y>22506.53515625</y></points><points><x>29644.857421875</x><y>22516.126953125</y></points><points><x>29673.0</x><y>22512.0</y></points><points><x>29694.353515625</x><y>22513.44140625</y></points><points><x>29706.630859375</x><y>22508.837890625</y></points><points><x>29711.619140625</x><y>22497.7109375</y></points><points><x>29723.130859375</x><y>22481.2109375</y></points><points><x>29722.0</x><y>22443.0</y></points><points><x>29717.0</x><y>22438.0</y></points><points><x>29702.02734375</x><y>22419.822265625</y></points><points><x>29694.0</x><y>22406.0</y></points><points><x>29693.0</x><y>22401.0</y></points><points><x>29692.0</x><y>22396.0</y></points><points><x>29688.0</x><y>22392.0</y></points><points><x>29687.0</x><y>22385.0</y></points><points><x>29682.0</x><y>22379.0</y></points><points><x>29680.541015625</x><y>22360.349609375</y></points><points><x>29662.890625</x><y>22344.234375</y></points><points><x>29629.509765625</x><y>22333.107421875</y></points></segmentation></object><object><name>NILM</name><difficult>0</difficult><truncated>0</truncated><info>[{"confidence": "0"}, {"action": "CREATE", "cat": "NILM", "time": "2020-07-23 14:39;14", "who": "admin", "typeOfanno": "PersonManul"}]</info><confidence>0</confidence><bndbox><xmin>23600.189453125</xmin><ymin>9438.337890625</ymin><xmax>23772.0</xmax><ymax>9607.5439453125</ymax></bndbox><segmentation><points><x>23642.009765625</x><y>9449.46484375</y></points><points><x>23624.361328125</x><y>9457.90625</y></points><points><x>23616.6875</x><y>9464.8125</y></points><points><x>23608.24609375</x><y>9472.8701171875</y></points><points><x>23600.189453125</x><y>9488.984375</y></points><points><x>23611.0</x><y>9510.0</y></points><points><x>23612.08203125</x><y>9517.3779296875</y></points><points><x>23613.234375</x><y>9526.5859375</y></points><points><x>23614.76953125</x><y>9536.1787109375</y></points><points><x>23616.6875</x><y>9546.5380859375</y></points><points><x>23624.0</x><y>9555.0</y></points><points><x>23637.0</x><y>9555.0</y></points><points><x>23652.0</x><y>9551.0</y></points><points><x>23658.0</x><y>9548.0</y></points><points><x>23659.0</x><y>9555.0</y></points><points><x>23669.0</x><y>9564.0</y></points><points><x>23682.681640625</x><y>9587.9765625</y></points><points><x>23717.59765625</x><y>9607.5439453125</y></points><points><x>23771.3125</x><y>9581.8369140625</y></points><points><x>23772.0</x><y>9561.0</y></points><points><x>23771.0</x><y>9555.0</y></points><points><x>23771.0</x><y>9529.0</y></points><points><x>23769.77734375</x><y>9515.8427734375</y></points><points><x>23762.0</x><y>9499.0</y></points><points><x>23760.5703125</x><y>9491.6708984375</y></points><points><x>23756.732421875</x><y>9481.6943359375</y></points><points><x>23750.0</x><y>9477.0</y></points><points><x>23731.025390625</x><y>9446.01171875</y></points><points><x>23686.517578125</x><y>9438.337890625</y></points></segmentation></object><object><name>NILM</name><difficult>0</difficult><truncated>0</truncated><info>[{"confidence": "0"}, {"action": "CREATE", "cat": "NILM", "time": "2020-07-23 14:39;14", "who": "admin", "typeOfanno": "PersonManul"}]</info><confidence>0</confidence><bndbox><xmin>22130.828125</xmin><ymin>29490.55859375</ymin><xmax>22320.75390625</xmax><ymax>29650.939453125</ymax></bndbox><segmentation><points><x>22256.677734375</x><y>29494.779296875</y></points><points><x>22285.837890625</x><y>29492.09375</y></points><points><x>22306.55859375</x><y>29490.55859375</y></points><points><x>22306.55859375</x><y>29490.55859375</y></points><points><x>22308.4765625</x><y>29492.4765625</y></points><points><x>22316.533203125</x><y>29503.98828125</y></points><points><x>22316.533203125</x><y>29503.98828125</y></points><points><x>22316.533203125</x><y>29507.056640625</y></points><points><x>22308.091796875</x><y>29544.275390625</y></points><points><x>22308.091796875</x><y>29544.275390625</y></points><points><x>22308.091796875</x><y>29546.576171875</y></points><points><x>22307.708984375</x><y>29550.029296875</y></points><points><x>22311.162109375</x><y>29589.55078125</y></points><points><x>22311.162109375</x><y>29589.55078125</y></points><points><x>22320.37109375</x><y>29619.09375</y></points><points><x>22320.37109375</x><y>29619.09375</y></points><points><x>22320.75390625</x><y>29621.396484375</y></points><points><x>22320.75390625</x><y>29622.546875</y></points><points><x>22314.615234375</x><y>29644.033203125</y></points><points><x>22314.23046875</x><y>29644.033203125</y></points><points><x>22312.697265625</x><y>29645.18359375</y></points><points><x>22312.3125</x><y>29645.568359375</y></points><points><x>22310.77734375</x><y>29646.3359375</y></points><points><x>22308.4765625</x><y>29647.486328125</y></points><points><x>22278.548828125</x><y>29650.939453125</y></points><points><x>22278.548828125</x><y>29650.939453125</y></points><points><x>22275.86328125</x><y>29650.171875</y></points><points><x>22273.943359375</x><y>29649.7890625</y></points><points><x>22268.95703125</x><y>29647.486328125</y></points><points><x>22222.9140625</x><y>29635.9765625</y></points><points><x>22222.9140625</x><y>29635.9765625</y></points><points><x>22221.37890625</x><y>29634.44140625</y></points><points><x>22219.4609375</x><y>29632.5234375</y></points><points><x>22217.92578125</x><y>29630.98828125</y></points><points><x>22193.75390625</x><y>29605.6640625</y></points><points><x>22193.75390625</x><y>29605.6640625</y></points><points><x>22192.21875</x><y>29604.130859375</y></points><points><x>22191.451171875</x><y>29603.74609375</y></points><points><x>22189.916015625</x><y>29602.2109375</y></points><points><x>22159.98828125</x><y>29572.66796875</y></points><points><x>22131.98046875</x><y>29548.49609375</y></points><points><x>22131.98046875</x><y>29548.49609375</y></points><points><x>22131.212890625</x><y>29546.576171875</y></points><points><x>22130.828125</x><y>29545.42578125</y></points><points><x>22134.28125</x><y>29512.8125</y></points><points><x>22134.28125</x><y>29512.8125</y></points><points><x>22136.201171875</x><y>29509.7421875</y></points><points><x>22173.802734375</x><y>29498.615234375</y></points><points><x>22173.802734375</x><y>29498.615234375</y></points><points><x>22176.103515625</x><y>29497.849609375</y></points><points><x>22176.48828125</x><y>29497.849609375</y></points><points><x>22178.40625</x><y>29497.46484375</y></points><points><x>22179.556640625</x><y>29497.46484375</y></points><points><x>22181.4765625</x><y>29496.697265625</y></points><points><x>22183.77734375</x><y>29496.697265625</y></points><points><x>22187.23046875</x><y>29495.9296875</y></points><points><x>22219.84375</x><y>29497.46484375</y></points><points><x>22219.84375</x><y>29497.46484375</y></points></segmentation></object><object><name>NILM</name><difficult>0</difficult><truncated>0</truncated><info>[{"confidence": "0"}, {"action": "CREATE", "cat": "NILM", "time": "2020-07-23 14:39;14", "who": "admin", "typeOfanno": "PersonManul"}]</info><confidence>0</confidence><bndbox><xmin>19095.380859375</xmin><ymin>16593.998046875</ymin><xmax>19553.529296875</xmax><ymax>16940.181640625</ymax></bndbox><segmentation><points><x>19397.576171875</x><y>16613.9921875</y></points><points><x>19452.416015625</x><y>16619.705078125</y></points><points><x>19452.416015625</x><y>16619.705078125</y></points><points><x>19455.84375</x><y>16623.1328125</y></points><points><x>19510.685546875</x><y>16655.6953125</y></points><points><x>19510.685546875</x><y>16655.6953125</y></points><points><x>19511.828125</x><y>16657.408203125</y></points><points><x>19512.3984375</x><y>16657.98046875</y></points><points><x>19515.255859375</x><y>16661.408203125</y></points><points><x>19545.53125</x><y>16696.25390625</y></points><points><x>19545.53125</x><y>16696.25390625</y></points><points><x>19546.103515625</x><y>16698.5390625</y></points><points><x>19546.103515625</x><y>16699.109375</y></points><points><x>19547.81640625</x><y>16700.82421875</y></points><points><x>19553.529296875</x><y>16743.09765625</y></points><points><x>19553.529296875</x><y>16743.09765625</y></points><points><x>19552.38671875</x><y>16744.810546875</y></points><points><x>19552.38671875</x><y>16745.3828125</y></points><points><x>19551.244140625</x><y>16747.095703125</y></points><points><x>19550.673828125</x><y>16748.23828125</y></points><points><x>19540.390625</x><y>16779.0859375</y></points><points><x>19540.390625</x><y>16779.0859375</y></points><points><x>19536.962890625</x><y>16780.228515625</y></points><points><x>19532.392578125</x><y>16781.943359375</y></points><points><x>19483.8359375</x><y>16788.796875</y></points><points><x>19425.568359375</x><y>16790.51171875</y></points><points><x>19425.568359375</x><y>16790.51171875</y></points><points><x>19422.140625</x><y>16791.654296875</y></points><points><x>19353.017578125</x><y>16820.7890625</y></points><points><x>19353.017578125</x><y>16820.7890625</y></points><points><x>19351.3046875</x><y>16822.501953125</y></points><points><x>19348.447265625</x><y>16823.64453125</y></points><points><x>19289.037109375</x><y>16841.923828125</y></points><points><x>19289.037109375</x><y>16841.923828125</y></points><points><x>19254.76171875</x><y>16869.345703125</y></points><points><x>19254.19140625</x><y>16869.345703125</y></points><points><x>19251.90625</x><y>16871.05859375</y></points><points><x>19206.205078125</x><y>16907.619140625</y></points><points><x>19206.205078125</x><y>16907.619140625</y></points><points><x>19205.0625</x><y>16909.333984375</y></points><points><x>19143.3671875</x><y>16929.8984375</y></points><points><x>19143.3671875</x><y>16929.8984375</y></points><points><x>19141.65234375</x><y>16931.611328125</y></points><points><x>19105.6640625</x><y>16940.181640625</y></points><points><x>19095.380859375</x><y>16927.61328125</y></points><points><x>19095.380859375</x><y>16927.61328125</y></points><points><x>19096.5234375</x><y>16924.7578125</y></points><points><x>19099.951171875</x><y>16922.47265625</y></points><points><x>19149.078125</x><y>16865.345703125</y></points><points><x>19149.078125</x><y>16865.345703125</y></points><points><x>19150.220703125</x><y>16863.6328125</y></points><points><x>19150.79296875</x><y>16863.060546875</y></points><points><x>19151.36328125</x><y>16861.91796875</y></points><points><x>19151.935546875</x><y>16859.6328125</y></points><points><x>19113.66015625</x><y>16803.080078125</y></points><points><x>19123.373046875</x><y>16736.2421875</y></points><points><x>19123.373046875</x><y>16736.2421875</y></points><points><x>19139.3671875</x><y>16662.548828125</y></points><points><x>19139.3671875</x><y>16661.978515625</y></points><points><x>19141.08203125</x><y>16660.265625</y></points><points><x>19141.08203125</x><y>16659.693359375</y></points><points><x>19188.49609375</x><y>16652.837890625</y></points><points><x>19189.06640625</x><y>16652.837890625</y></points><points><x>19190.78125</x><y>16652.837890625</y></points><points><x>19191.923828125</x><y>16653.41015625</y></points><points><x>19195.3515625</x><y>16655.123046875</y></points><points><x>19234.767578125</x><y>16662.548828125</y></points><points><x>19234.767578125</x><y>16662.548828125</y></points><points><x>19237.623046875</x><y>16662.548828125</y></points><points><x>19238.765625</x><y>16662.548828125</y></points><points><x>19239.908203125</x><y>16662.548828125</y></points><points><x>19241.623046875</x><y>16662.548828125</y></points><points><x>19243.3359375</x><y>16662.548828125</y></points><points><x>19294.177734375</x><y>16635.12890625</y></points><points><x>19294.177734375</x><y>16635.12890625</y></points><points><x>19296.462890625</x><y>16634.55859375</y></points><points><x>19297.60546875</x><y>16633.986328125</y></points><points><x>19298.177734375</x><y>16633.416015625</y></points><points><x>19314.744140625</x><y>16612.279296875</y></points><points><x>19314.744140625</x><y>16612.279296875</y></points><points><x>19334.73828125</x><y>16596.85546875</y></points><points><x>19334.73828125</x><y>16596.85546875</y></points><points><x>19337.0234375</x><y>16596.85546875</y></points><points><x>19337.59375</x><y>16596.85546875</y></points><points><x>19341.021484375</x><y>16595.712890625</y></points><points><x>19374.154296875</x><y>16593.998046875</y></points><points><x>19374.154296875</x><y>16593.998046875</y></points><points><x>19383.294921875</x><y>16602.568359375</y></points><points><x>19383.294921875</x><y>16602.568359375</y></points></segmentation></object><object><name>NILM</name><difficult>0</difficult><truncated>0</truncated><info>[{"confidence": "0"}, {"action": "CREATE", "cat": "NILM", "time": "2020-07-23 14:39;14", "who": "admin", "typeOfanno": "PersonManul"}]</info><confidence>0</confidence><bndbox><xmin>34009.0</xmin><ymin>23691.818359375</ymin><xmax>34323.58203125</xmax><ymax>23873.0</ymax></bndbox><segmentation><points><x>34195.046875</x><y>23698.673828125</y></points><points><x>34120.0</x><y>23724.0</y></points><points><x>34115.0</x><y>23727.0</y></points><points><x>34098.0</x><y>23736.0</y></points><points><x>34091.0</x><y>23737.0</y></points><points><x>34064.0</x><y>23728.0</y></points><points><x>34059.0</x><y>23732.0</y></points><points><x>34052.0</x><y>23732.0</y></points><points><x>34046.0</x><y>23733.0</y></points><points><x>34034.0</x><y>23739.0</y></points><points><x>34031.0</x><y>23761.0</y></points><points><x>34034.0</x><y>23764.0</y></points><points><x>34019.0</x><y>23774.0</y></points><points><x>34009.0</x><y>23801.0</y></points><points><x>34012.0</x><y>23804.0</y></points><points><x>34019.0</x><y>23812.0</y></points><points><x>34030.0</x><y>23819.0</y></points><points><x>34044.0</x><y>23827.0</y></points><points><x>34044.0</x><y>23839.0</y></points><points><x>34052.0</x><y>23853.0</y></points><points><x>34041.0</x><y>23855.0</y></points><points><x>34038.0</x><y>23869.0</y></points><points><x>34052.0</x><y>23873.0</y></points><points><x>34059.0</x><y>23872.0</y></points><points><x>34072.0</x><y>23868.0</y></points><points><x>34082.0</x><y>23867.0</y></points><points><x>34087.0</x><y>23866.0</y></points><points><x>34096.0</x><y>23863.0</y></points><points><x>34103.0</x><y>23862.0</y></points><points><x>34107.0</x><y>23864.0</y></points><points><x>34111.0</x><y>23864.0</y></points><points><x>34129.0</x><y>23865.0</y></points><points><x>34136.0</x><y>23864.0</y></points><points><x>34137.0</x><y>23857.0</y></points><points><x>34146.0</x><y>23850.0</y></points><points><x>34155.0</x><y>23850.0</y></points><points><x>34159.0</x><y>23846.0</y></points><points><x>34166.0</x><y>23833.0</y></points><points><x>34192.0</x><y>23831.0</y></points><points><x>34198.0</x><y>23832.0</y></points><points><x>34207.0</x><y>23833.0</y></points><points><x>34211.97265625</x><y>23835.232421875</y></points><points><x>34218.93359375</x><y>23836.005859375</y></points><points><x>34224.6015625</x><y>23833.685546875</y></points><points><x>34228.72265625</x><y>23830.3359375</y></points><points><x>34234.13671875</x><y>23825.181640625</y></points><points><x>34239.546875</x><y>23819.51171875</y></points><points><x>34250.62890625</x><y>23814.357421875</y></points><points><x>34275.8828125</x><y>23794.513671875</y></points><points><x>34284.390625</x><y>23790.390625</y></points><points><x>34294.953125</x><y>23778.537109375</y></points><points><x>34314.44140625</x><y>23759.796875</y></points><points><x>34323.58203125</x><y>23723.236328125</y></points><points><x>34289.3046875</x><y>23691.818359375</y></points></segmentation></object><object><name>NILM</name><difficult>0</difficult><truncated>0</truncated><info>[{"confidence": "0"}, {"action": "CREATE", "cat": "NILM", "time": "2020-07-23 14:39;14", "who": "admin", "typeOfanno": "PersonManul"}]</info><confidence>0</confidence><bndbox><xmin>29287.8125</xmin><ymin>12459.8203125</ymin><xmax>29456.09375</xmax><ymax>12657.2216796875</ymax></bndbox><segmentation><points><x>29345.796875</x><y>12464.201171875</y></points><points><x>29398.369140625</x><y>12481.4677734375</y></points><points><x>29398.369140625</x><y>12481.4677734375</y></points><points><x>29429.80859375</x><y>12488.42578125</y></points><points><x>29429.80859375</x><y>12488.42578125</y></points><points><x>29437.0234375</x><y>12509.2998046875</y></points><points><x>29437.0234375</x><y>12509.2998046875</y></points><points><x>29445.271484375</x><y>12534.0390625</y></points><points><x>29445.271484375</x><y>12534.0390625</y></points><points><x>29447.07421875</x><y>12535.3271484375</y></points><points><x>29448.36328125</x><y>12536.3583984375</y></points><points><x>29445.787109375</x><y>12566.251953125</y></points><points><x>29445.787109375</x><y>12566.251953125</y></points><points><x>29446.04296875</x><y>12569.6025390625</y></points><points><x>29455.3203125</x><y>12612.1240234375</y></points><points><x>29455.3203125</x><y>12612.1240234375</y></points><points><x>29455.8359375</x><y>12614.185546875</y></points><points><x>29456.09375</x><y>12615.9892578125</y></points><points><x>29456.09375</x><y>12633.5126953125</y></points><points><x>29456.09375</x><y>12633.5126953125</y></points><points><x>29453.775390625</x><y>12635.0595703125</y></points><points><x>29400.6875</x><y>12656.7060546875</y></points><points><x>29400.4296875</x><y>12656.7060546875</y></points><points><x>29398.626953125</x><y>12656.9638671875</y></points><points><x>29396.048828125</x><y>12657.2216796875</y></points><points><x>29394.759765625</x><y>12657.2216796875</y></points><points><x>29328.7890625</x><y>12652.8408203125</y></points><points><x>29328.7890625</x><y>12652.8408203125</y></points><points><x>29326.2109375</x><y>12651.294921875</y></points><points><x>29305.8515625</x><y>12637.37890625</y></points><points><x>29305.8515625</x><y>12637.37890625</y></points><points><x>29305.595703125</x><y>12635.0595703125</y></points><points><x>29305.595703125</x><y>12632.740234375</y></points><points><x>29305.595703125</x><y>12632.224609375</y></points><points><x>29287.8125</x><y>12571.921875</y></points><points><x>29287.8125</x><y>12571.921875</y></points><points><x>29287.8125</x><y>12569.8603515625</y></points><points><x>29287.8125</x><y>12568.8291015625</y></points><points><x>29287.8125</x><y>12567.798828125</y></points><points><x>29287.8125</x><y>12566.509765625</y></points><points><x>29300.18359375</x><y>12536.8740234375</y></points><points><x>29300.18359375</x><y>12536.8740234375</y></points><points><x>29301.986328125</x><y>12535.8427734375</y></points><points><x>29303.017578125</x><y>12534.296875</y></points><points><x>29304.048828125</x><y>12531.9775390625</y></points><points><x>29304.822265625</x><y>12530.173828125</y></points><points><x>29309.9765625</x><y>12510.072265625</y></points><points><x>29309.9765625</x><y>12510.072265625</y></points><points><x>29309.9765625</x><y>12508.0107421875</y></points><points><x>29309.9765625</x><y>12507.7529296875</y></points><points><x>29309.9765625</x><y>12505.69140625</y></points><points><x>29313.326171875</x><y>12484.5595703125</y></points><points><x>29313.326171875</x><y>12484.5595703125</y></points><points><x>29314.615234375</x><y>12482.240234375</y></points><points><x>29315.130859375</x><y>12481.982421875</y></points><points><x>29315.90234375</x><y>12480.1787109375</y></points><points><x>29326.7265625</x><y>12459.8203125</y></points><points><x>29326.7265625</x><y>12459.8203125</y></points></segmentation></object><object><name>NILM</name><difficult>0</difficult><truncated>0</truncated><info>[{"confidence": "0"}, {"action": "CREATE", "cat": "NILM", "time": "2020-07-23 14:39;14", "who": "admin", "typeOfanno": "PersonManul"}]</info><confidence>0</confidence><bndbox><xmin>23407.22265625</xmin><ymin>22346.767578125</ymin><xmax>23618.025390625</xmax><ymax>22510.15234375</ymax></bndbox><segmentation><points><x>23436.0</x><y>22362.0</y></points><points><x>23407.22265625</x><y>22401.142578125</y></points><points><x>23427.32421875</x><y>22424.3359375</y></points><points><x>23410.05859375</x><y>22472.01171875</y></points><points><x>23425.77734375</x><y>22505.771484375</y></points><points><x>23442.0</x><y>22504.0</y></points><points><x>23463.66015625</x><y>22510.15234375</y></points><points><x>23490.9765625</x><y>22504.482421875</y></points><points><x>23502.0</x><y>22487.0</y></points><points><x>23521.0</x><y>22473.0</y></points><points><x>23536.0</x><y>22458.0</y></points><points><x>23542.0</x><y>22458.0</y></points><points><x>23567.0</x><y>22447.0</y></points><points><x>23573.0</x><y>22446.0</y></points><points><x>23580.0</x><y>22439.0</y></points><points><x>23585.0</x><y>22432.0</y></points><points><x>23595.0</x><y>22413.0</y></points><points><x>23618.025390625</x><y>22384.134765625</y></points><points><x>23606.0</x><y>22365.0</y></points><points><x>23589.0</x><y>22364.0</y></points><points><x>23577.0</x><y>22365.0</y></points><points><x>23569.0</x><y>22370.0</y></points><points><x>23540.71484375</x><y>22358.36328125</y></points><points><x>23490.9765625</x><y>22346.767578125</y></points></segmentation></object><object><name>NONE</name><difficult>0</difficult><truncated>0</truncated><info>[{"confidence": "0"}, {"action": "CREATE", "cat": "NONE", "time": "2020-07-23 14:39;14", "who": "admin", "typeOfanno": "PersonManul"}]</info><confidence>0</confidence><bndbox><xmin>22638.0</xmin><ymin>38209.8359375</ymin><xmax>22829.7578125</xmax><ymax>38432.375</ymax></bndbox><segmentation><points><x>22715.03515625</x><y>38209.8359375</y></points><points><x>22668.0</x><y>38275.0</y></points><points><x>22661.0</x><y>38281.0</y></points><points><x>22657.0</x><y>38286.0</y></points><points><x>22654.0</x><y>38290.0</y></points><points><x>22651.0</x><y>38294.0</y></points><points><x>22639.0</x><y>38334.0</y></points><points><x>22638.0</x><y>38357.0</y></points><points><x>22639.0</x><y>38362.0</y></points><points><x>22640.0</x><y>38367.0</y></points><points><x>22642.0</x><y>38376.0</y></points><points><x>22643.0</x><y>38381.0</y></points><points><x>22644.0</x><y>38389.0</y></points><points><x>22645.0</x><y>38395.0</y></points><points><x>22648.0</x><y>38401.0</y></points><points><x>22645.0</x><y>38420.0</y></points><points><x>22650.0</x><y>38425.0</y></points><points><x>22669.0</x><y>38427.0</y></points><points><x>22675.0</x><y>38425.0</y></points><points><x>22722.326171875</x><y>38432.375</y></points><points><x>22799.0</x><y>38430.0</y></points><points><x>22804.0</x><y>38420.0</y></points><points><x>22827.455078125</x><y>38384.4140625</y></points><points><x>22829.7578125</x><y>38344.125</y></points><points><x>22805.0</x><y>38327.0</y></points><points><x>22793.69140625</x><y>38324.171875</y></points><points><x>22783.33203125</x><y>38330.6953125</y></points><points><x>22774.123046875</x><y>38336.453125</y></points><points><x>22767.216796875</x><y>38339.13671875</y></points><points><x>22755.0</x><y>38341.0</y></points><points><x>22754.0</x><y>38332.0</y></points><points><x>22740.0</x><y>38331.0</y></points><points><x>22731.91796875</x><y>38330.3125</y></points><points><x>22732.30078125</x><y>38327.2421875</y></points><points><x>22728.0</x><y>38316.0</y></points><points><x>22729.0</x><y>38309.0</y></points><points><x>22730.0</x><y>38294.0</y></points><points><x>22733.0</x><y>38291.0</y></points><points><x>22740.359375</x><y>38257.796875</y></points></segmentation></object><object><name>NILM</name><difficult>0</difficult><truncated>0</truncated><info>[{"confidence": "0"}, {"action": "CREATE", "cat": "NILM", "time": "2020-07-23 14:39;15", "who": "admin", "typeOfanno": "PersonManul"}]</info><confidence>0</confidence><bndbox><xmin>14193.0</xmin><ymin>20214.275390625</ymin><xmax>14571.615234375</xmax><ymax>20733.91796875</ymax></bndbox><segmentation><points><x>14436.94140625</x><y>20214.275390625</y></points><points><x>14380.9228515625</x><y>20228.47265625</y></points><points><x>14309.0</x><y>20281.0</y></points><points><x>14305.0</x><y>20284.0</y></points><points><x>14299.0</x><y>20290.0</y></points><points><x>14295.0</x><y>20293.0</y></points><points><x>14285.0</x><y>20300.0</y></points><points><x>14273.0</x><y>20320.0</y></points><points><x>14259.0</x><y>20335.0</y></points><points><x>14233.0</x><y>20371.0</y></points><points><x>14213.0</x><y>20393.0</y></points><points><x>14209.0</x><y>20396.0</y></points><points><x>14203.0</x><y>20402.0</y></points><points><x>14196.0</x><y>20408.0</y></points><points><x>14194.0</x><y>20432.0</y></points><points><x>14193.0</x><y>20460.0</y></points><points><x>14232.3818359375</x><y>20600.798828125</y></points><points><x>14278.1005859375</x><y>20664.224609375</y></points><points><x>14384.92578125</x><y>20696.787109375</y></points><points><x>14433.4833984375</x><y>20733.91796875</y></points><points><x>14494.607421875</x><y>20584.25</y></points><points><x>14537.4521484375</x><y>20531.123046875</y></points><points><x>14511.173828125</x><y>20483.70703125</y></points><points><x>14508.3173828125</x><y>20454.001953125</y></points><points><x>14510.6025390625</x><y>20436.865234375</y></points><points><x>14518.0</x><y>20424.0</y></points><points><x>14529.0</x><y>20440.0</y></points><points><x>14571.615234375</x><y>20383.09765625</y></points><points><x>14541.0</x><y>20261.0</y></points></segmentation></object><object><name>NILM</name><difficult>0</difficult><truncated>0</truncated><info>[{"confidence": "0"}, {"action": "CREATE", "cat": "NILM", "time": "2020-07-23 14:39;15", "who": "admin", "typeOfanno": "PersonManul"}]</info><confidence>0</confidence><bndbox><xmin>22991.9765625</xmin><ymin>28587.982421875</ymin><xmax>23125.884765625</xmax><ymax>28715.75</ymax></bndbox><segmentation><points><x>23002.720703125</x><y>28588.365234375</y></points><points><x>22991.9765625</x><y>28604.865234375</y></points><points><x>23002.0</x><y>28619.0</y></points><points><x>23021.0</x><y>28632.0</y></points><points><x>23028.427734375</x><y>28642.466796875</y></points><points><x>23037.0</x><y>28656.0</y></points><points><x>23038.0</x><y>28662.0</y></points><points><x>23045.0</x><y>28679.0</y></points><points><x>23048.0</x><y>28682.0</y></points><points><x>23052.0</x><y>28689.0</y></points><points><x>23054.0</x><y>28700.0</y></points><points><x>23063.0</x><y>28709.0</y></points><points><x>23079.841796875</x><y>28715.75</y></points><points><x>23102.478515625</x><y>28704.240234375</y></points><points><x>23119.744140625</x><y>28648.220703125</y></points><points><x>23125.884765625</x><y>28607.166015625</y></points><points><x>23092.88671875</x><y>28587.982421875</y></points><points><x>23065.26171875</x><y>28602.5625</y></points></segmentation></object><object><name>NILM</name><difficult>0</difficult><truncated>0</truncated><info>[{"confidence": "0"}, {"action": "CREATE", "cat": "NILM", "time": "2020-07-23 14:39;15", "who": "admin", "typeOfanno": "PersonManul"}]</info><confidence>0</confidence><bndbox><xmin>24924.01171875</xmin><ymin>12832.1298828125</ymin><xmax>25020.0</xmax><ymax>12987.0</ymax></bndbox><segmentation><points><x>24924.01171875</x><y>12845.9423828125</y></points><points><x>24925.86328125</x><y>12882.1865234375</y></points><points><x>24951.359375</x><y>12954.0244140625</y></points><points><x>24976.0</x><y>12975.0</y></points><points><x>24993.0</x><y>12987.0</y></points><points><x>25013.0</x><y>12987.0</y></points><points><x>25013.0</x><y>12975.0</y></points><points><x>25012.775390625</x><y>12964.259765625</y></points><points><x>25007.193359375</x><y>12957.001953125</y></points><points><x>25007.564453125</x><y>12950.48828125</y></points><points><x>25009.0</x><y>12946.0</y></points><points><x>25015.0</x><y>12927.0</y></points><points><x>25016.0</x><y>12915.0</y></points><points><x>25017.0</x><y>12909.0</y></points><points><x>25020.0</x><y>12892.0</y></points><points><x>25018.712890625</x><y>12887.0341796875</y></points><points><x>25014.087890625</x><y>12880.5341796875</y></points><points><x>25004.712890625</x><y>12876.5341796875</y></points><points><x>24997.6796875</x><y>12873.951171875</y></points><points><x>24989.337890625</x><y>12867.1591796875</y></points><points><x>24984.0</x><y>12859.0</y></points><points><x>24968.51953125</x><y>12840.1875</y></points><points><x>24946.6484375</x><y>12832.1298828125</y></points></segmentation></object><object><name>NILM</name><difficult>0</difficult><truncated>0</truncated><info>[{"confidence": "0"}, {"action": "CREATE", "cat": "NILM", "time": "2020-07-23 14:39;15", "who": "admin", "typeOfanno": "PersonManul"}]</info><confidence>0</confidence><bndbox><xmin>13494.4208984375</xmin><ymin>11434.103515625</ymin><xmax>13714.15234375</xmax><ymax>11570.154296875</ymax></bndbox><segmentation><points><x>13668.7099609375</x><y>11442.138671875</y></points><points><x>13692.81640625</x><y>11456.5478515625</y></points><points><x>13692.81640625</x><y>11456.5478515625</y></points><points><x>13693.9248046875</x><y>11458.763671875</y></points><points><x>13701.40625</x><y>11478.4375</y></points><points><x>13701.40625</x><y>11478.4375</y></points><points><x>13703.0693359375</x><y>11480.654296875</y></points><points><x>13712.490234375</x><y>11493.123046875</y></points><points><x>13714.15234375</x><y>11520.0009765625</y></points><points><x>13714.15234375</x><y>11520.0009765625</y></points><points><x>13712.7666015625</x><y>11522.2177734375</y></points><points><x>13709.4423828125</x><y>11526.0966796875</y></points><points><x>13709.4423828125</x><y>11526.0966796875</y></points><points><x>13709.99609375</x><y>11528.8681640625</y></points><points><x>13709.99609375</x><y>11529.421875</y></points><points><x>13710.8271484375</x><y>11531.638671875</y></points><points><x>13708.056640625</x><y>11561.287109375</y></points><points><x>13708.056640625</x><y>11561.287109375</y></points><points><x>13674.8056640625</x><y>11570.154296875</y></points><points><x>13674.8056640625</x><y>11570.154296875</y></points><points><x>13672.03515625</x><y>11570.154296875</y></points><points><x>13635.736328125</x><y>11565.443359375</y></points><points><x>13635.736328125</x><y>11565.443359375</y></points><points><x>13598.8828125</x><y>11560.1787109375</y></points><points><x>13598.8828125</x><y>11560.1787109375</y></points><points><x>13596.3896484375</x><y>11559.9013671875</y></points><points><x>13595.00390625</x><y>11559.9013671875</y></points><points><x>13591.40234375</x><y>11559.9013671875</y></points><points><x>13561.4765625</x><y>11555.46875</y></points><points><x>13561.4765625</x><y>11555.46875</y></points><points><x>13558.1513671875</x><y>11554.63671875</y></points><points><x>13557.3203125</x><y>11554.3603515625</y></points><points><x>13552.88671875</x><y>11553.8056640625</y></points><points><x>13494.4208984375</x><y>11538.2890625</y></points><points><x>13502.4560546875</x><y>11507.5322265625</y></points><points><x>13502.7333984375</x><y>11507.5322265625</y></points><points><x>13504.3955078125</x><y>11505.3154296875</y></points><points><x>13504.9501953125</x><y>11504.4833984375</y></points><points><x>13523.7919921875</x><y>11474.55859375</y></points><points><x>13523.7919921875</x><y>11474.55859375</y></points><points><x>13526.0087890625</x><y>11472.8955078125</y></points><points><x>13528.2255859375</x><y>11471.787109375</y></points><points><x>13529.333984375</x><y>11471.2333984375</y></points><points><x>13561.19921875</x><y>11459.041015625</y></points><points><x>13561.19921875</x><y>11459.041015625</y></points><points><x>13563.416015625</x><y>11457.65625</y></points><points><x>13563.693359375</x><y>11457.65625</y></points><points><x>13565.078125</x><y>11455.7158203125</y></points><points><x>13602.2080078125</x><y>11434.103515625</y></points><points><x>13631.580078125</x><y>11436.04296875</y></points><points><x>13631.580078125</x><y>11436.04296875</y></points></segmentation></object><object><name>NILM</name><difficult>0</difficult><truncated>0</truncated><info>[{"confidence": "0"}, {"action": "CREATE", "cat": "NILM", "time": "2020-07-23 14:39;15", "who": "admin", "typeOfanno": "PersonManul"}]</info><confidence>0</confidence><bndbox><xmin>17832.470703125</xmin><ymin>31817.0078125</ymin><xmax>17996.78515625</xmax><ymax>32021.77734375</ymax></bndbox><segmentation><points><x>17958.546875</x><y>31846.103515625</y></points><points><x>17975.44921875</x><y>31852.4765625</y></points><points><x>17975.44921875</x><y>31852.4765625</y></points><points><x>17977.943359375</x><y>31854.693359375</y></points><points><x>17990.412109375</x><y>31856.6328125</y></points><points><x>17990.689453125</x><y>31856.6328125</y></points><points><x>17992.3515625</x><y>31857.740234375</y></points><points><x>17996.78515625</x><y>31869.654296875</y></points><points><x>17996.78515625</x><y>31869.654296875</y></points><points><x>17995.123046875</x><y>31871.318359375</y></points><points><x>17987.91796875</x><y>31899.3046875</y></points><points><x>17963.53515625</x><y>31935.87890625</y></points><points><x>17957.162109375</x><y>31954.4453125</y></points><points><x>17957.162109375</x><y>31954.4453125</y></points><points><x>17935.548828125</x><y>31982.70703125</y></points><points><x>17935.548828125</x><y>31982.984375</y></points><points><x>17934.994140625</x><y>31984.646484375</y></points><points><x>17934.716796875</x><y>31985.755859375</y></points><points><x>17934.716796875</x><y>31987.41796875</y></points><points><x>17934.716796875</x><y>31988.25</y></points><points><x>17933.0546875</x><y>32021.22265625</y></points><points><x>17933.0546875</x><y>32021.22265625</y></points><points><x>17914.490234375</x><y>32021.77734375</y></points><points><x>17914.490234375</x><y>32021.5</y></points><points><x>17912.55078125</x><y>32019.837890625</y></points><points><x>17883.455078125</x><y>31996.28515625</y></points><points><x>17883.455078125</x><y>31996.0078125</y></points><points><x>17881.23828125</x><y>31995.17578125</y></points><points><x>17849.927734375</x><y>31982.4296875</y></points><points><x>17833.857421875</x><y>31951.396484375</y></points><points><x>17833.857421875</x><y>31951.396484375</y></points><points><x>17833.302734375</x><y>31948.625</y></points><points><x>17832.470703125</x><y>31892.654296875</y></points><points><x>17832.470703125</x><y>31892.654296875</y></points><points><x>17833.857421875</x><y>31890.4375</y></points><points><x>17851.58984375</x><y>31846.93359375</y></points><points><x>17851.58984375</x><y>31846.93359375</y></points><points><x>17869.046875</x><y>31818.39453125</y></points><points><x>17869.046875</x><y>31818.39453125</y></points><points><x>17872.6484375</x><y>31817.28515625</y></points><points><x>17873.48046875</x><y>31817.0078125</y></points><points><x>17918.091796875</x><y>31819.779296875</y></points><points><x>17918.369140625</x><y>31819.779296875</y></points><points><x>17920.5859375</x><y>31821.1640625</y></points><points><x>17947.462890625</x><y>31832.525390625</y></points><points><x>17947.740234375</x><y>31832.525390625</y></points></segmentation></object><object><name>NILM</name><difficult>0</difficult><truncated>0</truncated><info>[{"confidence": "0"}, {"action": "CREATE", "cat": "NILM", "time": "2020-07-23 14:39;15", "who": "admin", "typeOfanno": "PersonManul"}]</info><confidence>0</confidence><bndbox><xmin>30119.8515625</xmin><ymin>14629.1787109375</ymin><xmax>30192.44921875</xmax><ymax>14865.0458984375</ymax></bndbox><segmentation><points><x>30124.81640625</x><y>14671.3369140625</y></points><points><x>30119.8515625</x><y>14648.8525390625</y></points><points><x>30121.515625</x><y>14629.1787109375</y></points><points><x>30141.7421875</x><y>14629.4560546875</y></points><points><x>30158.921875</x><y>14631.6728515625</y></points><points><x>30158.921875</x><y>14631.6728515625</y></points><points><x>30161.138671875</x><y>14634.998046875</y></points><points><x>30179.42578125</x><y>14660.7666015625</y></points><points><x>30179.42578125</x><y>14660.7666015625</y></points><points><x>30180.2578125</x><y>14663.2607421875</y></points><points><x>30180.8125</x><y>14664.646484375</y></points><points><x>30181.642578125</x><y>14698.173828125</y></points><points><x>30192.44921875</x><y>14749.435546875</y></points><points><x>30192.44921875</x><y>14749.435546875</y></points><points><x>30192.44921875</x><y>14752.2060546875</y></points><points><x>30187.73828125</x><y>14781.85546875</y></points><points><x>30187.73828125</x><y>14781.85546875</y></points><points><x>30187.73828125</x><y>14784.3486328125</y></points><points><x>30187.73828125</x><y>14784.9033203125</y></points><points><x>30187.73828125</x><y>14786.8427734375</y></points><points><x>30185.751953125</x><y>14841.0908203125</y></points><points><x>30185.751953125</x><y>14841.0908203125</y></points><points><x>30185.751953125</x><y>14843.5478515625</y></points><points><x>30177.15234375</x><y>14865.0458984375</y></points><points><x>30158.724609375</x><y>14855.83203125</y></points><points><x>30137.841796875</x><y>14847.2333984375</y></points><points><x>30137.841796875</x><y>14847.2333984375</y></points><points><x>30147.0546875</x><y>14803.0087890625</y></points><points><x>30147.0546875</x><y>14803.0087890625</y></points><points><x>30148.283203125</x><y>14799.9375</y></points><points><x>30151.96875</x><y>14760.0126953125</y></points><points><x>30136.61328125</x><y>14726.8447265625</y></points><points><x>30136.61328125</x><y>14726.8447265625</y></points><points><x>30136.61328125</x><y>14723.7734375</y></points><points><x>30132.3125</x><y>14696.1328125</y></points><points><x>30132.3125</x><y>14696.1328125</y></points></segmentation></object><object><name>NILM</name><difficult>0</difficult><truncated>0</truncated><info>[{"confidence": "0"}, {"action": "CREATE", "cat": "NILM", "time": "2020-07-23 14:39;15", "who": "admin", "typeOfanno": "PersonManul"}]</info><confidence>0</confidence><bndbox><xmin>12071.931640625</xmin><ymin>8042.08447265625</ymin><xmax>12314.107421875</xmax><ymax>8211.6630859375</ymax></bndbox><segmentation><points><x>12267.556640625</x><y>8042.08447265625</y></points><points><x>12224.607421875</x><y>8062.8662109375</y></points><points><x>12150.0703125</x><y>8056.77001953125</y></points><points><x>12114.326171875</x><y>8063.697265625</y></points><points><x>12099.9169921875</x><y>8074.50390625</y></points><points><x>12136.0</x><y>8086.0</y></points><points><x>12135.0</x><y>8095.0</y></points><points><x>12131.0</x><y>8105.0</y></points><points><x>12130.0</x><y>8115.0</y></points><points><x>12126.0</x><y>8119.0</y></points><points><x>12121.0</x><y>8119.0</y></points><points><x>12101.0</x><y>8118.0</y></points><points><x>12089.3876953125</x><y>8118.56103515625</y></points><points><x>12071.931640625</x><y>8128.8134765625</y></points><points><x>12079.1357421875</x><y>8152.3662109375</y></points><points><x>12115.98828125</x><y>8190.3271484375</y></points><points><x>12210.4755859375</x><y>8211.6630859375</y></points><points><x>12232.919921875</x><y>8185.0625</y></points><points><x>12250.9306640625</x><y>8174.810546875</y></points><points><x>12246.7744140625</x><y>8144.05322265625</y></points><points><x>12307.45703125</x><y>8129.36767578125</y></points><points><x>12314.107421875</x><y>8101.1044921875</y></points><points><x>12286.12109375</x><y>8054.83056640625</y></points></segmentation></object><object><name>NILM</name><difficult>0</difficult><truncated>0</truncated><info>[{"confidence": "0"}, {"action": "CREATE", "cat": "NILM", "time": "2020-07-23 14:39;15", "who": "admin", "typeOfanno": "PersonManul"}]</info><confidence>0</confidence><bndbox><xmin>27094.724609375</xmin><ymin>19368.005859375</ymin><xmax>27337.302734375</xmax><ymax>19552.4140625</ymax></bndbox><segmentation><points><x>27280.783203125</x><y>19374.193359375</y></points><points><x>27326.1640625</x><y>19379.14453125</y></points><points><x>27326.1640625</x><y>19379.14453125</y></points><points><x>27328.2265625</x><y>19381.619140625</y></points><points><x>27336.4765625</x><y>19423.287109375</y></points><points><x>27336.4765625</x><y>19423.287109375</y></points><points><x>27336.890625</x><y>19425.349609375</y></points><points><x>27336.890625</x><y>19425.76171875</y></points><points><x>27336.890625</x><y>19427.82421875</y></points><points><x>27336.890625</x><y>19428.23828125</y></points><points><x>27337.302734375</x><y>19430.30078125</y></points><points><x>27334.4140625</x><y>19477.744140625</y></points><points><x>27334.4140625</x><y>19477.744140625</y></points><points><x>27332.3515625</x><y>19478.98046875</y></points><points><x>27330.701171875</x><y>19480.21875</y></points><points><x>27326.576171875</x><y>19484.34375</y></points><points><x>27325.75</x><y>19485.58203125</y></points><points><x>27294.810546875</x><y>19517.34765625</y></points><points><x>27294.810546875</x><y>19517.34765625</y></points><points><x>27292.74609375</x><y>19518.5859375</y></points><points><x>27292.333984375</x><y>19518.998046875</y></points><points><x>27289.859375</x><y>19520.236328125</y></points><points><x>27286.970703125</x><y>19521.47265625</y></points><points><x>27285.3203125</x><y>19522.298828125</y></points><points><x>27280.783203125</x><y>19524.7734375</y></points><points><x>27220.962890625</x><y>19549.52734375</y></points><points><x>27220.962890625</x><y>19549.52734375</y></points><points><x>27218.48828125</x><y>19550.3515625</y></points><points><x>27215.599609375</x><y>19550.763671875</y></points><points><x>27213.537109375</x><y>19551.177734375</y></points><points><x>27207.76171875</x><y>19552.4140625</y></points><points><x>27152.48046875</x><y>19547.46484375</y></points><points><x>27152.48046875</x><y>19547.46484375</y></points><points><x>27149.1796875</x><y>19544.98828125</y></points><points><x>27147.1171875</x><y>19543.337890625</y></points><points><x>27111.638671875</x><y>19521.47265625</y></points><points><x>27111.638671875</x><y>19521.47265625</y></points><points><x>27109.576171875</x><y>19520.236328125</y></points><points><x>27108.75</x><y>19519.82421875</y></points><points><x>27094.724609375</x><y>19498.783203125</y></points><points><x>27099.673828125</x><y>19471.142578125</y></points><points><x>27099.673828125</x><y>19471.142578125</y></points><points><x>27102.150390625</x><y>19469.4921875</y></points><points><x>27102.974609375</x><y>19468.66796875</y></points><points><x>27148.767578125</x><y>19417.51171875</y></points><points><x>27148.767578125</x><y>19417.51171875</y></points><points><x>27150.41796875</x><y>19415.861328125</y></points><points><x>27150.830078125</x><y>19414.623046875</y></points><points><x>27151.65625</x><y>19413.38671875</y></points><points><x>27182.595703125</x><y>19379.96875</y></points><points><x>27182.595703125</x><y>19379.96875</y></points><points><x>27243.654296875</x><y>19368.005859375</y></points><points><x>27243.654296875</x><y>19368.005859375</y></points></segmentation></object><object><name>NILM</name><difficult>0</difficult><truncated>0</truncated><info>[{"confidence": "0"}, {"action": "CREATE", "cat": "NILM", "time": "2020-07-23 14:39;15", "who": "admin", "typeOfanno": "PersonManul"}]</info><confidence>0</confidence><bndbox><xmin>29979.0703125</xmin><ymin>22691.080078125</ymin><xmax>30220.412109375</xmax><ymax>22895.29296875</ymax></bndbox><segmentation><points><x>30128.001953125</x><y>22729.859375</y></points><points><x>30156.0546875</x><y>22712.9453125</y></points><points><x>30184.51953125</x><y>22693.96875</y></points><points><x>30184.51953125</x><y>22693.96875</y></points><points><x>30186.99609375</x><y>22693.96875</y></points><points><x>30220.412109375</x><y>22691.080078125</y></points><points><x>30215.4609375</x><y>22711.70703125</y></points><points><x>30215.4609375</x><y>22711.70703125</y></points><points><x>30203.498046875</x><y>22748.423828125</y></points><points><x>30203.498046875</x><y>22748.423828125</y></points><points><x>30202.671875</x><y>22750.48828125</y></points><points><x>30201.84765625</x><y>22752.138671875</y></points><points><x>30189.8828125</x><y>22771.115234375</y></points><points><x>30189.8828125</x><y>22771.115234375</y></points><points><x>30187.408203125</x><y>22772.765625</y></points><points><x>30186.58203125</x><y>22773.177734375</y></points><points><x>30184.93359375</x><y>22774.828125</y></points><points><x>30149.041015625</x><y>22798.34375</y></points><points><x>30149.041015625</x><y>22798.34375</y></points><points><x>30146.978515625</x><y>22799.580078125</y></points><points><x>30146.56640625</x><y>22799.994140625</y></points><points><x>30145.328125</x><y>22800.818359375</y></points><points><x>30111.912109375</x><y>22828.458984375</y></points><points><x>30111.912109375</x><y>22828.458984375</y></points><points><x>30110.26171875</x><y>22830.109375</y></points><points><x>30109.435546875</x><y>22830.93359375</y></points><points><x>30082.62109375</x><y>22868.064453125</y></points><points><x>30082.62109375</x><y>22868.064453125</y></points><points><x>30081.3828125</x><y>22870.126953125</y></points><points><x>30057.455078125</x><y>22887.041015625</y></points><points><x>30057.455078125</x><y>22887.041015625</y></points><points><x>30031.052734375</x><y>22894.87890625</y></points><points><x>30031.052734375</x><y>22894.87890625</y></points><points><x>30028.990234375</x><y>22894.87890625</y></points><points><x>30009.1875</x><y>22895.29296875</y></points><points><x>29991.859375</x><y>22881.677734375</y></points><points><x>29986.91015625</x><y>22864.3515625</y></points><points><x>29979.0703125</x><y>22847.849609375</y></points><points><x>29984.43359375</x><y>22811.1328125</y></points><points><x>30001.76171875</x><y>22784.728515625</y></points><points><x>30001.76171875</x><y>22784.31640625</y></points><points><x>30003.82421875</x><y>22783.4921875</y></points><points><x>30018.67578125</x><y>22764.92578125</y></points><points><x>30018.67578125</x><y>22764.92578125</y></points><points><x>30020.326171875</x><y>22763.27734375</y></points><points><x>30047.140625</x><y>22748.01171875</y></points><points><x>30047.140625</x><y>22748.01171875</y></points><points><x>30092.109375</x><y>22734.810546875</y></points><points><x>30092.109375</x><y>22734.810546875</y></points></segmentation></object><object><name>NILM</name><difficult>0</difficult><truncated>0</truncated><info>[{"confidence": "0"}, {"action": "CREATE", "cat": "NILM", "time": "2020-07-23 14:39;15", "who": "admin", "typeOfanno": "PersonManul"}]</info><confidence>0</confidence><bndbox><xmin>17836.744140625</xmin><ymin>23344.0</ymin><xmax>18169.0</xmax><ymax>23564.55859375</ymax></bndbox><segmentation><points><x>18135.0</x><y>23344.0</y></points><points><x>18117.0</x><y>23355.0</y></points><points><x>18111.0</x><y>23356.0</y></points><points><x>18097.0</x><y>23360.0</y></points><points><x>18086.0</x><y>23367.0</y></points><points><x>18083.0</x><y>23371.0</y></points><points><x>18083.0</x><y>23375.0</y></points><points><x>18070.0</x><y>23384.0</y></points><points><x>18064.0</x><y>23388.0</y></points><points><x>18059.0</x><y>23392.0</y></points><points><x>18053.0</x><y>23396.0</y></points><points><x>18047.0</x><y>23401.0</y></points><points><x>18030.0</x><y>23411.0</y></points><points><x>18019.0</x><y>23419.0</y></points><points><x>18014.0</x><y>23428.0</y></points><points><x>18010.0</x><y>23431.0</y></points><points><x>18007.0</x><y>23435.0</y></points><points><x>17987.736328125</x><y>23437.494140625</y></points><points><x>17973.296875</x><y>23447.806640625</y></points><points><x>17963.80859375</x><y>23457.708984375</y></points><points><x>17953.908203125</x><y>23475.859375</y></points><points><x>17936.16796875</x><y>23475.03515625</y></points><points><x>17894.5</x><y>23475.859375</y></points><points><x>17860.259765625</x><y>23475.03515625</y></points><points><x>17836.744140625</x><y>23536.505859375</y></points><points><x>17859.43359375</x><y>23564.55859375</y></points><points><x>17891.201171875</x><y>23559.1953125</y></points><points><x>17969.583984375</x><y>23564.146484375</y></points><points><x>18052.505859375</x><y>23537.7421875</y></points><points><x>18092.935546875</x><y>23516.703125</y></points><points><x>18108.0</x><y>23494.0</y></points><points><x>18113.0</x><y>23488.0</y></points><points><x>18116.0</x><y>23484.0</y></points><points><x>18120.0</x><y>23478.0</y></points><points><x>18130.06640625</x><y>23475.447265625</y></points><points><x>18136.25390625</x><y>23467.197265625</y></points><points><x>18145.330078125</x><y>23457.294921875</y></points><points><x>18154.40625</x><y>23445.744140625</y></points><points><x>18161.83203125</x><y>23428.41796875</y></points><points><x>18167.0</x><y>23401.0</y></points><points><x>18169.0</x><y>23384.0</y></points><points><x>18160.0</x><y>23365.0</y></points><points><x>18154.0</x><y>23350.0</y></points></segmentation></object><object><name>NILM</name><difficult>0</difficult><truncated>0</truncated><info>[{"confidence": "0"}, {"action": "CREATE", "cat": "NILM", "time": "2020-07-23 14:39;15", "who": "admin", "typeOfanno": "PersonManul"}]</info><confidence>0</confidence><bndbox><xmin>15390.712890625</xmin><ymin>20573.677734375</ymin><xmax>15746.330078125</xmax><ymax>20855.861328125</ymax></bndbox><segmentation><points><x>15697.6494140625</x><y>20618.64453125</y></points><points><x>15697.6494140625</x><y>20618.64453125</y></points><points><x>15722.40234375</x><y>20653.7109375</y></points><points><x>15722.40234375</x><y>20653.7109375</y></points><points><x>15746.330078125</x><y>20671.0390625</y></points><points><x>15746.330078125</x><y>20671.0390625</y></points><points><x>15746.330078125</x><y>20673.1015625</y></points><points><x>15733.541015625</x><y>20728.794921875</y></points><points><x>15698.0615234375</x><y>20765.92578125</y></points><points><x>15698.0615234375</x><y>20765.92578125</y></points><points><x>15696.82421875</x><y>20768.400390625</y></points><points><x>15696.412109375</x><y>20769.224609375</y></points><points><x>15695.173828125</x><y>20770.462890625</y></points><points><x>15655.1572265625</x><y>20810.892578125</y></points><points><x>15655.1572265625</x><y>20810.892578125</y></points><points><x>15652.681640625</x><y>20812.54296875</y></points><points><x>15613.90234375</x><y>20810.892578125</y></points><points><x>15613.90234375</x><y>20810.892578125</y></points><points><x>15571.4091796875</x><y>20824.5078125</y></points><points><x>15571.4091796875</x><y>20824.5078125</y></points><points><x>15569.3466796875</x><y>20825.744140625</y></points><points><x>15524.7919921875</x><y>20855.861328125</y></points><points><x>15458.37109375</x><y>20851.322265625</y></points><points><x>15418.7666015625</x><y>20825.33203125</y></points><points><x>15391.951171875</x><y>20789.02734375</y></points><points><x>15391.951171875</x><y>20789.02734375</y></points><points><x>15391.951171875</x><y>20786.96484375</y></points><points><x>15391.951171875</x><y>20785.7265625</y></points><points><x>15390.712890625</x><y>20723.845703125</y></points><points><x>15390.712890625</x><y>20723.431640625</y></points><points><x>15391.1259765625</x><y>20721.783203125</y></points><points><x>15391.951171875</x><y>20720.95703125</y></points><points><x>15393.1884765625</x><y>20718.89453125</y></points><points><x>15410.9287109375</x><y>20671.0390625</y></points><points><x>15442.6943359375</x><y>20633.083984375</y></points><points><x>15520.25390625</x><y>20600.90625</y></points><points><x>15520.25390625</x><y>20600.90625</y></points><points><x>15522.728515625</x><y>20599.66796875</y></points><points><x>15523.5537109375</x><y>20599.66796875</y></points><points><x>15525.6162109375</x><y>20598.84375</y></points><points><x>15528.9169921875</x><y>20598.84375</y></points><points><x>15532.6298828125</x><y>20598.017578125</y></points><points><x>15586.673828125</x><y>20574.08984375</y></points><points><x>15586.673828125</x><y>20574.08984375</y></points><points><x>15590.38671875</x><y>20573.677734375</y></points><points><x>15654.744140625</x><y>20585.228515625</y></points><points><x>15654.744140625</x><y>20585.228515625</y></points></segmentation></object><object><name>NILM</name><difficult>0</difficult><truncated>0</truncated><info>[{"confidence": "0"}, {"action": "CREATE", "cat": "NILM", "time": "2020-07-23 14:39;15", "who": "admin", "typeOfanno": "PersonManul"}]</info><confidence>0</confidence><bndbox><xmin>16013.5810546875</xmin><ymin>32709.365234375</ymin><xmax>16174.0615234375</xmax><ymax>32846.33203125</ymax></bndbox><segmentation><points><x>16098.978515625</x><y>32738.65625</y></points><points><x>16121.255859375</x><y>32748.970703125</y></points><points><x>16152.197265625</x><y>32765.884765625</y></points><points><x>16152.197265625</x><y>32765.884765625</y></points><points><x>16153.4345703125</x><y>32769.18359375</y></points><points><x>16154.259765625</x><y>32770.421875</y></points><points><x>16155.0849609375</x><y>32771.66015625</y></points><points><x>16173.6494140625</x><y>32786.92578125</y></points><points><x>16174.0615234375</x><y>32786.92578125</y></points><points><x>16165.3984375</x><y>32806.3125</y></points><points><x>16165.3984375</x><y>32806.3125</y></points><points><x>16164.1611328125</x><y>32808.7890625</y></points><points><x>16162.9228515625</x><y>32810.44140625</y></points><points><x>16136.9326171875</x><y>32831.890625</y></points><points><x>16136.9326171875</x><y>32831.890625</y></points><points><x>16133.6318359375</x><y>32833.12890625</y></points><points><x>16131.1572265625</x><y>32834.3671875</y></points><points><x>16101.453125</x><y>32844.26953125</y></points><points><x>16101.041015625</x><y>32844.26953125</y></points><points><x>16099.390625</x><y>32844.6796875</y></points><points><x>16079.5888671875</x><y>32844.6796875</y></points><points><x>16079.5888671875</x><y>32844.6796875</y></points><points><x>16077.11328125</x><y>32845.09375</y></points><points><x>16073.8125</x><y>32845.09375</y></points><points><x>16041.6337890625</x><y>32846.33203125</y></points><points><x>16041.6337890625</x><y>32845.91796875</y></points><points><x>16040.396484375</x><y>32844.6796875</y></points><points><x>16040.396484375</x><y>32844.26953125</y></points><points><x>16023.89453125</x><y>32811.67578125</y></points><points><x>16023.89453125</x><y>32811.67578125</y></points><points><x>16023.89453125</x><y>32809.61328125</y></points><points><x>16023.89453125</x><y>32808.375</y></points><points><x>16013.5810546875</x><y>32778.26171875</y></points><points><x>16013.5810546875</x><y>32777.84765625</y></points><points><x>16013.5810546875</x><y>32775.78515625</y></points><points><x>16013.5810546875</x><y>32775.37109375</y></points><points><x>16013.5810546875</x><y>32773.72265625</y></points><points><x>16013.5810546875</x><y>32773.30859375</y></points><points><x>16014.4052734375</x><y>32747.732421875</y></points><points><x>16014.4052734375</x><y>32747.732421875</y></points><points><x>16027.1943359375</x><y>32730.818359375</y></points><points><x>16031.732421875</x><y>32715.140625</y></points><points><x>16032.1455078125</x><y>32715.140625</y></points><points><x>16033.7958984375</x><y>32713.490234375</y></points><points><x>16044.521484375</x><y>32709.365234375</y></points><points><x>16044.521484375</x><y>32709.365234375</y></points><points><x>16046.9970703125</x><y>32709.365234375</y></points><points><x>16049.0595703125</x><y>32709.365234375</y></points><points><x>16050.2978515625</x><y>32709.365234375</y></points><points><x>16052.7724609375</x><y>32709.77734375</y></points><points><x>16073.8125</x><y>32723.392578125</y></points><points><x>16074.6376953125</x><y>32724.216796875</y></points></segmentation></object><object><name>NILM</name><difficult>0</difficult><truncated>0</truncated><info>[{"confidence": "0"}, {"action": "CREATE", "cat": "NILM", "time": "2020-07-23 14:39;15", "who": "admin", "typeOfanno": "PersonManul"}]</info><confidence>0</confidence><bndbox><xmin>24588.8828125</xmin><ymin>20463.091796875</ymin><xmax>24780.3046875</xmax><ymax>20677.205078125</ymax></bndbox><segmentation><points><x>24759.677734375</x><y>20489.908203125</y></points><points><x>24759.677734375</x><y>20489.908203125</y></points><points><x>24774.529296875</x><y>20524.5625</y></points><points><x>24774.529296875</x><y>20524.5625</y></points><points><x>24780.3046875</x><y>20556.328125</y></points><points><x>24780.3046875</x><y>20556.328125</y></points><points><x>24780.3046875</x><y>20560.041015625</y></points><points><x>24778.654296875</x><y>20600.8828125</y></points><points><x>24778.654296875</x><y>20600.8828125</y></points><points><x>24778.654296875</x><y>20603.771484375</y></points><points><x>24778.654296875</x><y>20604.18359375</y></points><points><x>24755.96484375</x><y>20647.087890625</y></points><points><x>24755.96484375</x><y>20647.087890625</y></points><points><x>24752.251953125</x><y>20648.326171875</y></points><points><x>24751.83984375</x><y>20648.73828125</y></points><points><x>24731.212890625</x><y>20671.4296875</y></points><points><x>24731.212890625</x><y>20671.4296875</y></points><points><x>24729.1484375</x><y>20671.841796875</y></points><points><x>24703.158203125</x><y>20655.33984375</y></points><points><x>24703.158203125</x><y>20655.33984375</y></points><points><x>24701.095703125</x><y>20655.33984375</y></points><points><x>24699.859375</x><y>20655.33984375</y></points><points><x>24698.62109375</x><y>20655.751953125</y></points><points><x>24662.728515625</x><y>20675.142578125</y></points><points><x>24662.728515625</x><y>20675.142578125</y></points><points><x>24660.666015625</x><y>20676.79296875</y></points><points><x>24659.015625</x><y>20677.205078125</y></points><points><x>24627.25</x><y>20675.142578125</y></points><points><x>24627.25</x><y>20675.142578125</y></points><points><x>24626.837890625</x><y>20671.841796875</y></points><points><x>24626.837890625</x><y>20671.4296875</y></points><points><x>24618.173828125</x><y>20639.662109375</y></points><points><x>24618.173828125</x><y>20639.662109375</y></points><points><x>24588.8828125</x><y>20643.375</y></points><points><x>24588.8828125</x><y>20643.375</y></points><points><x>24604.97265625</x><y>20586.857421875</y></points><points><x>24604.97265625</x><y>20586.857421875</y></points><points><x>24606.623046875</x><y>20585.619140625</y></points><points><x>24607.03515625</x><y>20585.20703125</y></points><points><x>24623.537109375</x><y>20551.7890625</y></points><points><x>24623.537109375</x><y>20551.7890625</y></points><points><x>24622.7109375</x><y>20515.486328125</y></points><points><x>24622.7109375</x><y>20515.486328125</y></points><points><x>24647.46484375</x><y>20492.3828125</y></points><points><x>24647.46484375</x><y>20492.3828125</y></points><points><x>24649.52734375</x><y>20491.970703125</y></points><points><x>24651.177734375</x><y>20491.970703125</y></points><points><x>24652.001953125</x><y>20491.970703125</y></points><points><x>24655.71484375</x><y>20491.970703125</y></points><points><x>24657.365234375</x><y>20491.970703125</y></points><points><x>24695.732421875</x><y>20485.369140625</y></points><points><x>24695.732421875</x><y>20485.369140625</y></points><points><x>24698.208984375</x><y>20484.544921875</y></points><points><x>24699.033203125</x><y>20484.1328125</y></points><points><x>24714.7109375</x><y>20463.50390625</y></points><points><x>24714.7109375</x><y>20463.50390625</y></points><points><x>24717.185546875</x><y>20463.091796875</y></points><points><x>24718.009765625</x><y>20463.091796875</y></points><points><x>24736.98828125</x><y>20474.642578125</y></points><points><x>24736.98828125</x><y>20474.642578125</y></points></segmentation></object><object><name>NILM</name><difficult>0</difficult><truncated>0</truncated><info>[{"confidence": "0"}, {"action": "CREATE", "cat": "NILM", "time": "2020-07-23 14:39;15", "who": "admin", "typeOfanno": "PersonManul"}]</info><confidence>0</confidence><bndbox><xmin>12492.3310546875</xmin><ymin>11378.2099609375</ymin><xmax>12699.0185546875</xmax><ymax>11539.5166015625</ymax></bndbox><segmentation><points><x>12667.6650390625</x><y>11385.2236328125</y></points><points><x>12689.1171875</x><y>11400.900390625</y></points><points><x>12689.1171875</x><y>11400.900390625</y></points><points><x>12690.3544921875</x><y>11403.7880859375</y></points><points><x>12699.0185546875</x><y>11426.478515625</y></points><points><x>12699.0185546875</x><y>11426.478515625</y></points><points><x>12699.0185546875</x><y>11428.953125</y></points><points><x>12694.892578125</x><y>11465.669921875</y></points><points><x>12694.892578125</x><y>11465.669921875</y></points><points><x>12675.5029296875</x><y>11508.5751953125</y></points><points><x>12675.5029296875</x><y>11508.5751953125</y></points><points><x>12673.4404296875</x><y>11510.6376953125</y></points><points><x>12672.615234375</x><y>11511.462890625</y></points><points><x>12651.5751953125</x><y>11532.916015625</y></points><points><x>12651.5751953125</x><y>11532.916015625</y></points><points><x>12629.2978515625</x><y>11539.5166015625</y></points><points><x>12613.2080078125</x><y>11532.0908203125</y></points><points><x>12613.2080078125</x><y>11532.0908203125</y></points><points><x>12611.1455078125</x><y>11532.0908203125</y></points><points><x>12609.0830078125</x><y>11532.0908203125</y></points><points><x>12575.666015625</x><y>11531.265625</y></points><points><x>12575.666015625</x><y>11531.265625</y></points><points><x>12572.7783203125</x><y>11531.265625</y></points><points><x>12543.4873046875</x><y>11525.0771484375</y></points><points><x>12543.4873046875</x><y>11525.0771484375</y></points><points><x>12518.734375</x><y>11516.0009765625</y></points><points><x>12518.322265625</x><y>11516.0009765625</y></points><points><x>12518.322265625</x><y>11513.525390625</y></points><points><x>12517.9091796875</x><y>11513.11328125</y></points><points><x>12504.7080078125</x><y>11484.6474609375</y></points><points><x>12504.7080078125</x><y>11484.6474609375</y></points><points><x>12492.3310546875</x><y>11459.89453125</y></points><points><x>12500.9951171875</x><y>11438.8544921875</y></points><points><x>12501.4072265625</x><y>11438.8544921875</y></points><points><x>12503.8828125</x><y>11438.029296875</y></points><points><x>12504.7080078125</x><y>11438.029296875</y></points><points><x>12506.3583984375</x><y>11438.029296875</y></points><points><x>12508.0087890625</x><y>11438.029296875</y></points><points><x>12540.1875</x><y>11435.966796875</y></points><points><x>12540.599609375</x><y>11435.966796875</y></points><points><x>12542.25</x><y>11435.5537109375</y></points><points><x>12544.7255859375</x><y>11434.7294921875</y></points><points><x>12545.5498046875</x><y>11433.904296875</y></points><points><x>12546.375</x><y>11433.0791015625</y></points><points><x>12580.6171875</x><y>11405.4384765625</y></points><points><x>12580.6171875</x><y>11405.4384765625</y></points><points><x>12582.2666015625</x><y>11403.7880859375</y></points><points><x>12583.091796875</x><y>11402.962890625</y></points><points><x>12584.330078125</x><y>11402.1376953125</y></points><points><x>12607.01953125</x><y>11388.111328125</y></points><points><x>12607.01953125</x><y>11388.111328125</y></points><points><x>12609.0830078125</x><y>11387.2861328125</y></points><points><x>12609.4951171875</x><y>11386.873046875</y></points><points><x>12611.5576171875</x><y>11385.6357421875</y></points><points><x>12643.32421875</x><y>11378.2099609375</y></points><points><x>12643.32421875</x><y>11378.6220703125</y></points></segmentation></object><object><name>NILM</name><difficult>0</difficult><truncated>0</truncated><info>[{"confidence": "0"}, {"action": "CREATE", "cat": "NILM", "time": "2020-07-23 14:39;15", "who": "admin", "typeOfanno": "PersonManul"}]</info><confidence>0</confidence><bndbox><xmin>15432.0</xmin><ymin>22712.119140625</ymin><xmax>15609.0673828125</xmax><ymax>22898.58984375</ymax></bndbox><segmentation><points><x>15548.8359375</x><y>22712.119140625</y></points><points><x>15529.8583984375</x><y>22733.158203125</y></points><points><x>15521.1953125</x><y>22737.283203125</y></points><points><x>15504.2802734375</x><y>22743.884765625</y></points><points><x>15488.603515625</x><y>22749.66015625</y></points><points><x>15472.9267578125</x><y>22761.2109375</y></points><points><x>15460.0</x><y>22774.0</y></points><points><x>15450.0</x><y>22781.0</y></points><points><x>15443.0</x><y>22789.0</y></points><points><x>15438.0</x><y>22807.0</y></points><points><x>15434.0</x><y>22825.0</y></points><points><x>15433.0</x><y>22834.0</y></points><points><x>15432.0</x><y>22872.0</y></points><points><x>15433.0</x><y>22878.0</y></points><points><x>15439.0</x><y>22885.0</y></points><points><x>15451.0615234375</x><y>22898.58984375</y></points><points><x>15460.962890625</x><y>22884.564453125</y></points><points><x>15479.52734375</x><y>22880.8515625</y></points><points><x>15523.0</x><y>22888.0</y></points><points><x>15533.0</x><y>22889.0</y></points><points><x>15538.0</x><y>22890.0</y></points><points><x>15557.0</x><y>22893.0</y></points><points><x>15566.0</x><y>22893.0</y></points><points><x>15585.0</x><y>22894.0</y></points><points><x>15590.0</x><y>22893.0</y></points><points><x>15609.0673828125</x><y>22873.42578125</y></points><points><x>15587.0</x><y>22866.0</y></points><points><x>15592.0</x><y>22863.0</y></points><points><x>15594.0</x><y>22846.0</y></points><points><x>15572.0</x><y>22832.0</y></points><points><x>15565.0</x><y>22821.0</y></points><points><x>15565.0</x><y>22816.0</y></points><points><x>15552.0</x><y>22804.0</y></points><points><x>15552.0</x><y>22785.0</y></points><points><x>15544.0</x><y>22782.0</y></points><points><x>15548.4228515625</x><y>22779.77734375</y></points><points><x>15548.0</x><y>22769.0</y></points><points><x>15556.673828125</x><y>22754.19921875</y></points><points><x>15563.6875</x><y>22721.607421875</y></points></segmentation></object><object><name>NONE</name><difficult>0</difficult><truncated>0</truncated><info>[{"confidence": "0"}, {"action": "CREATE", "cat": "NONE", "time": "2020-07-23 14:39;15", "who": "admin", "typeOfanno": "PersonManul"}]</info><confidence>0</confidence><bndbox><xmin>22177.0</xmin><ymin>38782.0</ymin><xmax>22300.091796875</xmax><ymax>38894.078125</ymax></bndbox><segmentation><points><x>22216.0</x><y>38782.0</y></points><points><x>22195.0</x><y>38783.0</y></points><points><x>22194.0</x><y>38788.0</y></points><points><x>22193.0</x><y>38806.0</y></points><points><x>22194.0</x><y>38812.0</y></points><points><x>22183.0</x><y>38827.0</y></points><points><x>22177.0</x><y>38840.0</y></points><points><x>22181.0</x><y>38843.0</y></points><points><x>22187.0</x><y>38849.0</y></points><points><x>22197.0</x><y>38859.0</y></points><points><x>22206.0</x><y>38861.0</y></points><points><x>22212.0</x><y>38864.0</y></points><points><x>22217.169921875</x><y>38877.1640625</y></points><points><x>22229.958984375</x><y>38888.3046875</y></points><points><x>22259.662109375</x><y>38894.078125</y></points><points><x>22280.291015625</x><y>38888.3046875</y></points><points><x>22290.19140625</x><y>38870.5625</y></points><points><x>22300.091796875</x><y>38844.984375</y></points><points><x>22291.841796875</x><y>38823.12109375</y></points><points><x>22284.416015625</x><y>38812.39453125</y></points><points><x>22272.0</x><y>38806.0</y></points><points><x>22268.0</x><y>38803.0</y></points><points><x>22264.0</x><y>38803.0</y></points><points><x>22261.0</x><y>38800.0</y></points><points><x>22250.0</x><y>38791.0</y></points><points><x>22242.0</x><y>38784.0</y></points></segmentation></object><object><name>NILM</name><difficult>0</difficult><truncated>0</truncated><info>[{"confidence": "0"}, {"action": "CREATE", "cat": "NILM", "time": "2020-07-23 14:39;15", "who": "admin", "typeOfanno": "PersonManul"}]</info><confidence>0</confidence><bndbox><xmin>21922.322265625</xmin><ymin>24632.73046875</ymin><xmax>22069.6015625</xmax><ymax>24858.806640625</ymax></bndbox><segmentation><points><x>22049.798828125</x><y>24633.142578125</y></points><points><x>22019.68359375</x><y>24632.73046875</y></points><points><x>22001.119140625</x><y>24641.39453125</y></points><points><x>22006.0</x><y>24664.0</y></points><points><x>22003.0</x><y>24674.0</y></points><points><x>22000.0</x><y>24687.0</y></points><points><x>21996.0</x><y>24700.0</y></points><points><x>21990.0</x><y>24711.0</y></points><points><x>21983.0</x><y>24721.0</y></points><points><x>21979.0</x><y>24727.0</y></points><points><x>21973.0</x><y>24735.0</y></points><points><x>21965.2265625</x><y>24750.306640625</y></points><points><x>21950.787109375</x><y>24769.28515625</y></points><points><x>21953.67578125</x><y>24778.359375</y></points><points><x>21930.572265625</x><y>24789.5</y></points><points><x>21924.384765625</x><y>24800.638671875</y></points><points><x>21922.322265625</x><y>24812.6015625</y></points><points><x>21924.384765625</x><y>24839.005859375</y></points><points><x>21949.0</x><y>24855.0</y></points><points><x>22028.34765625</x><y>24858.806640625</y></points><points><x>22049.0</x><y>24849.0</y></points><points><x>22056.8125</x><y>24821.265625</y></points><points><x>22067.126953125</x><y>24787.849609375</y></points><points><x>22069.6015625</x><y>24730.50390625</y></points><points><x>22065.4765625</x><y>24656.24609375</y></points></segmentation></object><object><name>NILM</name><difficult>0</difficult><truncated>0</truncated><info>[{"confidence": "0"}, {"action": "CREATE", "cat": "NILM", "time": "2020-07-23 14:39;15", "who": "admin", "typeOfanno": "PersonManul"}]</info><confidence>0</confidence><bndbox><xmin>11849.0</xmin><ymin>29796.791015625</ymin><xmax>11972.052734375</xmax><ymax>29934.513671875</ymax></bndbox><segmentation><points><x>11927.0</x><y>29804.0</y></points><points><x>11926.0</x><y>29812.0</y></points><points><x>11925.0</x><y>29826.0</y></points><points><x>11921.7216796875</x><y>29834.677734375</y></points><points><x>11917.0</x><y>29835.0</y></points><points><x>11905.0</x><y>29831.0</y></points><points><x>11897.0</x><y>29824.0</y></points><points><x>11878.0</x><y>29822.0</y></points><points><x>11870.0</x><y>29827.0</y></points><points><x>11864.0</x><y>29835.0</y></points><points><x>11860.0</x><y>29839.0</y></points><points><x>11852.0</x><y>29854.0</y></points><points><x>11849.0</x><y>29857.0</y></points><points><x>11849.0</x><y>29873.0</y></points><points><x>11854.0</x><y>29891.0</y></points><points><x>11865.0</x><y>29910.0</y></points><points><x>11869.0</x><y>29915.0</y></points><points><x>11883.7666015625</x><y>29924.61328125</y></points><points><x>11899.03125</x><y>29931.626953125</y></points><points><x>11919.24609375</x><y>29934.513671875</y></points><points><x>11942.0</x><y>29917.0</y></points><points><x>11946.0</x><y>29914.0</y></points><points><x>11957.0</x><y>29905.0</y></points><points><x>11962.0</x><y>29905.0</y></points><points><x>11972.052734375</x><y>29890.78515625</y></points><points><x>11961.0</x><y>29857.0</y></points><points><x>11957.0</x><y>29852.0</y></points><points><x>11957.0</x><y>29848.0</y></points><points><x>11949.0</x><y>29831.0</y></points><points><x>11948.0</x><y>29823.0</y></points><points><x>11949.0</x><y>29811.0</y></points><points><x>11948.33984375</x><y>29801.443359375</y></points><points><x>11935.3125</x><y>29796.791015625</y></points></segmentation></object><object><name>NILM</name><difficult>0</difficult><truncated>0</truncated><info>[{"confidence": "0"}, {"action": "CREATE", "cat": "NILM", "time": "2020-07-23 14:39;15", "who": "admin", "typeOfanno": "PersonManul"}]</info><confidence>0</confidence><bndbox><xmin>33860.80078125</xmin><ymin>29147.494140625</ymin><xmax>33919.984375</xmax><ymax>29231.056640625</ymax></bndbox><segmentation><points><x>33879.97265625</x><y>29148.052734375</y></points><points><x>33867.5</x><y>29160.70703125</y></points><points><x>33860.80078125</x><y>29171.31640625</y></points><points><x>33862.0</x><y>29181.0</y></points><points><x>33861.0</x><y>29206.0</y></points><points><x>33864.7109375</x><y>29226.775390625</y></points><points><x>33890.01953125</x><y>29231.056640625</y></points><points><x>33910.0</x><y>29225.0</y></points><points><x>33919.984375</x><y>29215.236328125</y></points><points><x>33913.0</x><y>29198.0</y></points><points><x>33913.0</x><y>29180.0</y></points><points><x>33917.0</x><y>29161.0</y></points><points><x>33908.07421875</x><y>29150.47265625</y></points><points><x>33896.34765625</x><y>29147.494140625</y></points></segmentation></object><object><name>NONE</name><difficult>0</difficult><truncated>0</truncated><info>[{"confidence": "0"}, {"action": "CREATE", "cat": "NONE", "time": "2020-07-23 14:39;15", "who": "admin", "typeOfanno": "PersonManul"}]</info><confidence>0</confidence><bndbox><xmin>28050.01171875</xmin><ymin>37326.9296875</ymin><xmax>28704.794921875</xmax><ymax>37856.0</ymax></bndbox><segmentation><points><x>28304.2421875</x><y>37352.53515625</y></points><points><x>28146.033203125</x><y>37368.99609375</y></points><points><x>28087.505859375</x><y>37436.671875</y></points><points><x>28050.01171875</x><y>37553.7265625</y></points><points><x>28101.0</x><y>37763.0</y></points><points><x>28108.0</x><y>37763.0</y></points><points><x>28115.0</x><y>37765.0</y></points><points><x>28124.0</x><y>37775.0</y></points><points><x>28133.0</x><y>37787.0</y></points><points><x>28150.0</x><y>37798.0</y></points><points><x>28159.0</x><y>37805.0</y></points><points><x>28182.0</x><y>37809.0</y></points><points><x>28183.0</x><y>37796.0</y></points><points><x>28177.0</x><y>37790.0</y></points><points><x>28173.0</x><y>37775.0</y></points><points><x>28171.0</x><y>37768.0</y></points><points><x>28164.0</x><y>37759.0</y></points><points><x>28130.0</x><y>37749.0</y></points><points><x>28126.0</x><y>37742.0</y></points><points><x>28122.0</x><y>37732.0</y></points><points><x>28126.0</x><y>37723.0</y></points><points><x>28129.0</x><y>37733.0</y></points><points><x>28145.0</x><y>37733.0</y></points><points><x>28157.0</x><y>37723.0</y></points><points><x>28161.0</x><y>37720.0</y></points><points><x>28191.0</x><y>37714.0</y></points><points><x>28197.0</x><y>37725.0</y></points><points><x>28204.0</x><y>37727.0</y></points><points><x>28207.0</x><y>37730.0</y></points><points><x>28198.0703125</x><y>37746.04296875</y></points><points><x>28190.69921875</x><y>37749.7265625</y></points><points><x>28187.0</x><y>37755.0</y></points><points><x>28186.0</x><y>37768.0</y></points><points><x>28197.0</x><y>37773.0</y></points><points><x>28198.0</x><y>37780.0</y></points><points><x>28211.0</x><y>37792.0</y></points><points><x>28218.0</x><y>37800.0</y></points><points><x>28222.0</x><y>37803.0</y></points><points><x>28217.853515625</x><y>37808.6953125</y></points><points><x>28218.130859375</x><y>37815.34765625</y></points><points><x>28204.275390625</x><y>37822.828125</y></points><points><x>28196.0</x><y>37827.0</y></points><points><x>28192.0</x><y>37852.0</y></points><points><x>28214.0</x><y>37856.0</y></points><points><x>28223.0</x><y>37850.0</y></points><points><x>28229.0</x><y>37850.0</y></points><points><x>28239.0</x><y>37835.0</y></points><points><x>28247.0</x><y>37834.0</y></points><points><x>28251.0</x><y>37804.0</y></points><points><x>28261.0</x><y>37784.0</y></points><points><x>28262.0</x><y>37775.0</y></points><points><x>28265.0</x><y>37772.0</y></points><points><x>28273.0</x><y>37762.0</y></points><points><x>28276.0</x><y>37758.0</y></points><points><x>28284.0</x><y>37749.0</y></points><points><x>28294.0</x><y>37746.0</y></points><points><x>28312.0</x><y>37726.0</y></points><points><x>28316.0</x><y>37719.0</y></points><points><x>28336.0</x><y>37707.0</y></points><points><x>28339.0</x><y>37710.0</y></points><points><x>28355.0</x><y>37718.0</y></points><points><x>28374.0</x><y>37701.0</y></points><points><x>28379.0</x><y>37695.0</y></points><points><x>28381.0</x><y>37686.0</y></points><points><x>28388.0</x><y>37674.0</y></points><points><x>28396.0</x><y>37663.0</y></points><points><x>28400.0</x><y>37655.0</y></points><points><x>28409.0</x><y>37653.0</y></points><points><x>28428.0</x><y>37649.0</y></points><points><x>28440.0</x><y>37648.0</y></points><points><x>28458.0</x><y>37647.0</y></points><points><x>28464.0</x><y>37642.0</y></points><points><x>28475.0</x><y>37638.0</y></points><points><x>28480.0</x><y>37632.0</y></points><points><x>28487.0</x><y>37616.0</y></points><points><x>28487.0</x><y>37633.0</y></points><points><x>28500.0</x><y>37654.0</y></points><points><x>28506.0</x><y>37655.0</y></points><points><x>28529.0</x><y>37658.0</y></points><points><x>28540.0</x><y>37655.0</y></points><points><x>28545.0</x><y>37651.0</y></points><points><x>28550.0</x><y>37648.0</y></points><points><x>28550.0</x><y>37637.0</y></points><points><x>28538.0</x><y>37628.0</y></points><points><x>28535.0</x><y>37612.0</y></points><points><x>28536.0</x><y>37596.0</y></points><points><x>28541.0</x><y>37588.0</y></points><points><x>28550.0</x><y>37585.0</y></points><points><x>28550.0</x><y>37574.0</y></points><points><x>28558.0</x><y>37573.0</y></points><points><x>28564.0</x><y>37565.0</y></points><points><x>28569.0</x><y>37548.0</y></points><points><x>28592.0</x><y>37532.0</y></points><points><x>28609.0</x><y>37528.0</y></points><points><x>28615.0</x><y>37524.0</y></points><points><x>28625.0</x><y>37533.0</y></points><points><x>28613.0</x><y>37548.0</y></points><points><x>28611.0</x><y>37572.0</y></points><points><x>28603.0</x><y>37586.0</y></points><points><x>28597.0</x><y>37583.0</y></points><points><x>28582.0</x><y>37582.0</y></points><points><x>28577.0</x><y>37587.0</y></points><points><x>28577.0</x><y>37603.0</y></points><points><x>28591.0</x><y>37603.0</y></points><points><x>28592.0</x><y>37611.0</y></points><points><x>28597.0</x><y>37615.0</y></points><points><x>28603.0</x><y>37619.0</y></points><points><x>28618.0</x><y>37619.0</y></points><points><x>28663.642578125</x><y>37568.359375</y></points><points><x>28704.794921875</x><y>37497.02734375</y></points><points><x>28658.154296875</x><y>37401.91796875</y></points><points><x>28541.09765625</x><y>37326.9296875</y></points></segmentation></object><object><name>NILM</name><difficult>0</difficult><truncated>0</truncated><info>[{"confidence": "0"}, {"action": "CREATE", "cat": "NILM", "time": "2020-07-23 14:39;15", "who": "admin", "typeOfanno": "PersonManul"}]</info><confidence>0</confidence><bndbox><xmin>19929.712890625</xmin><ymin>5311.50927734375</ymin><xmax>20041.380859375</xmax><ymax>5479.4541015625</ymax></bndbox><segmentation><points><x>19990.755859375</x><y>5312.6259765625</y></points><points><x>19976.0</x><y>5325.0</y></points><points><x>19968.0</x><y>5325.0</y></points><points><x>19963.0</x><y>5326.0</y></points><points><x>19956.0</x><y>5327.0</y></points><points><x>19943.0</x><y>5335.0</y></points><points><x>19943.0</x><y>5365.0</y></points><points><x>19943.0</x><y>5382.0</y></points><points><x>19941.0</x><y>5392.0</y></points><points><x>19929.712890625</x><y>5402.42333984375</y></points><points><x>19931.0</x><y>5427.0</y></points><points><x>19939.96484375</x><y>5430.6865234375</y></points><points><x>19948.0</x><y>5428.0</y></points><points><x>19948.0</x><y>5423.0</y></points><points><x>19957.0</x><y>5425.0</y></points><points><x>19967.0</x><y>5427.0</y></points><points><x>19971.830078125</x><y>5460.3349609375</y></points><points><x>19992.05859375</x><y>5479.4541015625</y></points><points><x>20041.380859375</x><y>5463.10595703125</y></points><points><x>20040.826171875</x><y>5434.8427734375</y></points><points><x>20028.0</x><y>5414.0</y></points><points><x>20022.0</x><y>5390.0</y></points><points><x>20032.0</x><y>5378.0</y></points><points><x>20032.0</x><y>5365.0</y></points><points><x>20033.560546875</x><y>5345.19482421875</y></points><points><x>20029.279296875</x><y>5325.6533203125</y></points><points><x>20020.904296875</x><y>5318.02294921875</y></points><points><x>20011.041015625</x><y>5311.50927734375</y></points></segmentation></object><object><name>NILM</name><difficult>0</difficult><truncated>0</truncated><info>[{"confidence": "0"}, {"action": "CREATE", "cat": "NILM", "time": "2020-07-23 14:39;15", "who": "admin", "typeOfanno": "PersonManul"}]</info><confidence>0</confidence><bndbox><xmin>25208.927734375</xmin><ymin>26553.53515625</ymin><xmax>25491.5234375</xmax><ymax>26788.275390625</ymax></bndbox><segmentation><points><x>25388.38671875</x><y>26606.75390625</y></points><points><x>25415.615234375</x><y>26624.90625</y></points><points><x>25415.615234375</x><y>26624.90625</y></points><points><x>25417.677734375</x><y>26626.142578125</y></points><points><x>25439.54296875</x><y>26639.7578125</y></points><points><x>25439.54296875</x><y>26639.7578125</y></points><points><x>25449.03125</x><y>26669.048828125</y></points><points><x>25449.03125</x><y>26669.048828125</y></points><points><x>25449.03125</x><y>26671.111328125</y></points><points><x>25455.220703125</x><y>26681.42578125</y></points><points><x>25470.896484375</x><y>26690.501953125</y></points><points><x>25470.896484375</x><y>26690.501953125</y></points><points><x>25478.322265625</x><y>26711.12890625</y></points><points><x>25478.322265625</x><y>26711.12890625</y></points><points><x>25491.5234375</x><y>26738.357421875</y></points><points><x>25485.748046875</x><y>26762.697265625</y></points><points><x>25485.748046875</x><y>26762.697265625</y></points><points><x>25483.2734375</x><y>26764.759765625</y></points><points><x>25482.447265625</x><y>26765.583984375</y></points><points><x>25461.408203125</x><y>26784.150390625</y></points><points><x>25461.408203125</x><y>26784.150390625</y></points><points><x>25435.830078125</x><y>26788.275390625</y></points><points><x>25406.951171875</x><y>26776.310546875</y></points><points><x>25376.009765625</x><y>26773.8359375</y></points><points><x>25347.95703125</x><y>26763.521484375</y></points><points><x>25347.95703125</x><y>26763.521484375</y></points><points><x>25346.306640625</x><y>26762.28515625</y></points><points><x>25323.6171875</x><y>26746.607421875</y></points><points><x>25303.814453125</x><y>26738.357421875</y></points><points><x>25259.259765625</x><y>26725.568359375</y></points><points><x>25239.45703125</x><y>26716.078125</y></points><points><x>25239.45703125</x><y>26716.078125</y></points><points><x>25218.41796875</x><y>26701.2265625</y></points><points><x>25217.1796875</x><y>26686.787109375</y></points><points><x>25208.927734375</x><y>26667.3984375</y></points><points><x>25208.927734375</x><y>26667.3984375</y></points><points><x>25210.578125</x><y>26664.923828125</y></points><points><x>25211.81640625</x><y>26663.685546875</y></points><points><x>25218.830078125</x><y>26650.484375</y></points><points><x>25218.830078125</x><y>26650.0703125</y></points><points><x>25218.00390625</x><y>26648.421875</y></points><points><x>25217.591796875</x><y>26648.0078125</y></points><points><x>25209.75390625</x><y>26612.94140625</y></points><points><x>25216.353515625</x><y>26581.587890625</y></points><points><x>25245.64453125</x><y>26564.673828125</y></points><points><x>25245.64453125</x><y>26564.673828125</y></points><points><x>25247.70703125</x><y>26562.611328125</y></points><points><x>25248.12109375</x><y>26562.19921875</y></points><points><x>25271.63671875</x><y>26553.53515625</y></points><points><x>25271.63671875</x><y>26553.53515625</y></points><points><x>25297.626953125</x><y>26560.9609375</y></points><points><x>25297.626953125</x><y>26560.9609375</y></points><points><x>25310.001953125</x><y>26594.7890625</y></points><points><x>25310.001953125</x><y>26594.7890625</y></points><points><x>25311.65234375</x><y>26596.439453125</y></points><points><x>25312.890625</x><y>26597.677734375</y></points><points><x>25353.732421875</x><y>26595.203125</y></points><points><x>25365.28515625</x><y>26598.501953125</y></points><points><x>25365.28515625</x><y>26598.501953125</y></points></segmentation></object><object><name>NILM</name><difficult>0</difficult><truncated>0</truncated><info>[{"confidence": "0"}, {"action": "CREATE", "cat": "NILM", "time": "2020-07-23 14:39;15", "who": "admin", "typeOfanno": "PersonManul"}]</info><confidence>0</confidence><bndbox><xmin>7869.79345703125</xmin><ymin>27131.974609375</ymin><xmax>8069.87939453125</xmax><ymax>27342.373046875</ymax></bndbox><segmentation><points><x>7890.4208984375</x><y>27222.322265625</y></points><points><x>7917.64892578125</x><y>27191.79296875</y></points><points><x>7951.0654296875</x><y>27161.677734375</y></points><points><x>7951.0654296875</x><y>27161.677734375</y></points><points><x>7952.7158203125</x><y>27160.02734375</y></points><points><x>7953.541015625</x><y>27158.376953125</y></points><points><x>7975.818359375</x><y>27138.57421875</y></points><points><x>7975.818359375</x><y>27138.57421875</y></points><points><x>7991.90771484375</x><y>27134.861328125</y></points><points><x>7991.90771484375</x><y>27134.861328125</y></points><points><x>7995.62060546875</x><y>27136.099609375</y></points><points><x>8015.4228515625</x><y>27141.05078125</y></points><points><x>8015.4228515625</x><y>27141.05078125</y></points><points><x>8017.48583984375</x><y>27140.224609375</y></points><points><x>8044.7138671875</x><y>27131.974609375</y></points><points><x>8044.7138671875</x><y>27131.974609375</y></points><points><x>8063.27880859375</x><y>27136.51171875</y></points><points><x>8063.27880859375</x><y>27136.51171875</y></points><points><x>8064.9287109375</x><y>27138.162109375</y></points><points><x>8069.87939453125</x><y>27155.076171875</y></points><points><x>8069.87939453125</x><y>27155.076171875</y></points><points><x>8050.90234375</x><y>27203.345703125</y></points><points><x>8050.90234375</x><y>27203.345703125</y></points><points><x>8048.4267578125</x><y>27204.99609375</y></points><points><x>8013.77294921875</x><y>27236.76171875</y></points><points><x>8013.77294921875</x><y>27236.76171875</y></points><points><x>8012.53515625</x><y>27238.82421875</y></points><points><x>7995.2080078125</x><y>27269.765625</y></points><points><x>7995.2080078125</x><y>27270.177734375</y></points><points><x>7994.38330078125</x><y>27271.828125</y></points><points><x>7993.55810546875</x><y>27272.65234375</y></points><points><x>7965.91748046875</x><y>27315.970703125</y></points><points><x>7965.91748046875</x><y>27315.970703125</y></points><points><x>7963.029296875</x><y>27319.271484375</y></points><points><x>7962.61669921875</x><y>27320.095703125</y></points><points><x>7915.9990234375</x><y>27342.373046875</y></points><points><x>7873.50634765625</x><y>27334.123046875</y></points><points><x>7873.50634765625</x><y>27334.123046875</y></points><points><x>7873.09375</x><y>27329.583984375</y></points><points><x>7873.09375</x><y>27328.34765625</y></points><points><x>7869.79345703125</x><y>27291.21875</y></points><points><x>7869.79345703125</x><y>27291.21875</y></points><points><x>7870.61865234375</x><y>27289.154296875</y></points><points><x>7871.44384765625</x><y>27287.505859375</y></points><points><x>7872.2685546875</x><y>27286.267578125</y></points><points><x>7877.21923828125</x><y>27246.25</y></points><points><x>7877.21923828125</x><y>27246.25</y></points></segmentation></object><object><name>NILM</name><difficult>0</difficult><truncated>0</truncated><info>[{"confidence": "0"}, {"action": "CREATE", "cat": "NILM", "time": "2020-07-23 14:39;15", "who": "admin", "typeOfanno": "PersonManul"}]</info><confidence>0</confidence><bndbox><xmin>21380.0</xmin><ymin>21381.0</ymin><xmax>21650.70703125</xmax><ymax>21654.08984375</ymax></bndbox><segmentation><points><x>21459.0</x><y>21381.0</y></points><points><x>21451.0</x><y>21391.0</y></points><points><x>21443.0</x><y>21403.0</y></points><points><x>21416.0</x><y>21409.0</y></points><points><x>21411.0</x><y>21410.0</y></points><points><x>21406.0</x><y>21411.0</y></points><points><x>21397.0</x><y>21425.0</y></points><points><x>21393.0</x><y>21429.0</y></points><points><x>21385.0</x><y>21438.0</y></points><points><x>21381.0</x><y>21457.0</y></points><points><x>21380.0</x><y>21471.0</y></points><points><x>21382.0</x><y>21488.0</y></points><points><x>21389.0</x><y>21494.0</y></points><points><x>21397.0</x><y>21502.0</y></points><points><x>21428.14453125</x><y>21587.609375</y></points><points><x>21509.43359375</x><y>21654.08984375</y></points><points><x>21624.294921875</x><y>21650.404296875</y></points><points><x>21650.70703125</x><y>21573.626953125</y></points><points><x>21640.263671875</x><y>21534.9296875</y></points><points><x>21625.0</x><y>21508.0</y></points><points><x>21620.0</x><y>21501.0</y></points><points><x>21611.0</x><y>21482.0</y></points><points><x>21597.8828125</x><y>21456.923828125</y></points><points><x>21559.0</x><y>21427.0</y></points><points><x>21543.0</x><y>21417.0</y></points><points><x>21538.0</x><y>21413.0</y></points><points><x>21527.0</x><y>21405.0</y></points><points><x>21516.0</x><y>21398.0</y></points><points><x>21491.0</x><y>21385.0</y></points></segmentation></object><object><name>NILM</name><difficult>0</difficult><truncated>0</truncated><info>[{"confidence": "0"}, {"action": "CREATE", "cat": "NILM", "time": "2020-07-23 14:39;15", "who": "admin", "typeOfanno": "PersonManul"}]</info><confidence>0</confidence><bndbox><xmin>35582.32421875</xmin><ymin>17282.306640625</ymin><xmax>35702.3046875</xmax><ymax>17428.0546875</ymax></bndbox><segmentation><points><x>35613.9140625</x><y>17300.59375</y></points><points><x>35631.37109375</x><y>17284.24609375</y></points><points><x>35631.37109375</x><y>17284.24609375</y></points><points><x>35634.140625</x><y>17282.306640625</y></points><points><x>35661.01953125</x><y>17282.861328125</y></points><points><x>35661.01953125</x><y>17283.13671875</y></points><points><x>35662.12890625</x><y>17285.630859375</y></points><points><x>35662.6796875</x><y>17286.740234375</y></points><points><x>35687.34375</x><y>17310.5703125</y></points><points><x>35702.3046875</x><y>17330.2421875</y></points><points><x>35702.3046875</x><y>17330.2421875</y></points><points><x>35690.390625</x><y>17369.3125</y></points><points><x>35690.390625</x><y>17369.3125</y></points><points><x>35688.44921875</x><y>17370.419921875</y></points><points><x>35651.59765625</x><y>17382.05859375</y></points><points><x>35651.59765625</x><y>17382.05859375</y></points><points><x>35649.65625</x><y>17383.443359375</y></points><points><x>35641.06640625</x><y>17405.056640625</y></points><points><x>35632.203125</x><y>17421.12890625</y></points><points><x>35601.72265625</x><y>17428.0546875</y></points><points><x>35588.14453125</x><y>17406.99609375</y></points><points><x>35582.32421875</x><y>17367.927734375</y></points><points><x>35582.32421875</x><y>17367.927734375</y></points><points><x>35582.32421875</x><y>17365.7109375</y></points><points><x>35585.92578125</x><y>17334.12109375</y></points><points><x>35585.92578125</x><y>17333.845703125</y></points><points><x>35597.01171875</x><y>17316.666015625</y></points><points><x>35597.01171875</x><y>17316.666015625</y></points></segmentation></object><object><name>NILM</name><difficult>0</difficult><truncated>0</truncated><info>[{"confidence": "0"}, {"action": "CREATE", "cat": "NILM", "time": "2020-07-23 14:39;15", "who": "admin", "typeOfanno": "PersonManul"}]</info><confidence>0</confidence><bndbox><xmin>35436.0</xmin><ymin>26740.44921875</ymin><xmax>35613.0</xmax><ymax>26857.658203125</ymax></bndbox><segmentation><points><x>35453.0</x><y>26746.0</y></points><points><x>35436.0</x><y>26763.0</y></points><points><x>35436.0</x><y>26795.0</y></points><points><x>35442.0</x><y>26819.0</y></points><points><x>35450.0</x><y>26828.0</y></points><points><x>35458.0</x><y>26837.0</y></points><points><x>35473.0</x><y>26843.0</y></points><points><x>35485.0</x><y>26847.0</y></points><points><x>35556.671875</x><y>26857.658203125</y></points><points><x>35600.453125</x><y>26855.99609375</y></points><points><x>35610.0</x><y>26831.0</y></points><points><x>35611.0</x><y>26825.0</y></points><points><x>35613.0</x><y>26797.0</y></points><points><x>35608.0</x><y>26788.0</y></points><points><x>35597.0</x><y>26779.0</y></points><points><x>35577.0</x><y>26770.0</y></points><points><x>35535.61328125</x><y>26759.015625</y></points><points><x>35483.51953125</x><y>26740.44921875</y></points><points><x>35469.390625</x><y>26741.00390625</y></points></segmentation></object><object><name>NILM</name><difficult>0</difficult><truncated>0</truncated><info>[{"confidence": "0"}, {"action": "CREATE", "cat": "NILM", "time": "2020-07-23 14:39;15", "who": "admin", "typeOfanno": "PersonManul"}]</info><confidence>0</confidence><bndbox><xmin>21394.92578125</xmin><ymin>28382.5859375</ymin><xmax>21754.255859375</xmax><ymax>28673.021484375</ymax></bndbox><segmentation><points><x>21490.63671875</x><y>28513.365234375</y></points><points><x>21498.888671875</x><y>28493.974609375</y></points><points><x>21498.888671875</x><y>28493.974609375</y></points><points><x>21536.841796875</x><y>28479.94921875</y></points><points><x>21562.0078125</x><y>28463.447265625</y></points><points><x>21562.0078125</x><y>28463.447265625</y></points><points><x>21600.375</x><y>28431.6796875</y></points><points><x>21600.375</x><y>28431.6796875</y></points><points><x>21663.08203125</x><y>28408.578125</y></points><points><x>21736.927734375</x><y>28382.5859375</y></points><points><x>21754.255859375</x><y>28388.775390625</y></points><points><x>21752.193359375</x><y>28411.46484375</y></points><points><x>21752.193359375</x><y>28411.46484375</y></points><points><x>21749.716796875</x><y>28414.353515625</y></points><points><x>21732.390625</x><y>28432.091796875</y></points><points><x>21732.390625</x><y>28432.091796875</y></points><points><x>21729.501953125</x><y>28434.568359375</y></points><points><x>21728.265625</x><y>28435.8046875</y></points><points><x>21694.435546875</x><y>28463.447265625</y></points><points><x>21694.435546875</x><y>28463.447265625</y></points><points><x>21692.78515625</x><y>28465.095703125</y></points><points><x>21692.78515625</x><y>28465.921875</y></points><points><x>21656.89453125</x><y>28507.58984375</y></points><points><x>21634.205078125</x><y>28531.9296875</y></points><points><x>21634.205078125</x><y>28531.9296875</y></points><points><x>21633.791015625</x><y>28533.9921875</y></points><points><x>21597.48828125</x><y>28567.8203125</y></points><points><x>21557.470703125</x><y>28604.125</y></points><points><x>21510.8515625</x><y>28662.294921875</y></points><points><x>21510.8515625</x><y>28662.294921875</y></points><points><x>21508.376953125</x><y>28663.119140625</y></points><points><x>21506.314453125</x><y>28663.119140625</y></points><points><x>21481.974609375</x><y>28656.931640625</y></points><points><x>21437.41796875</x><y>28673.021484375</y></points><points><x>21437.41796875</x><y>28673.021484375</y></points><points><x>21431.23046875</x><y>28637.12890625</y></points><points><x>21431.23046875</x><y>28637.12890625</y></points><points><x>21404.001953125</x><y>28614.439453125</y></points><points><x>21404.001953125</x><y>28614.439453125</y></points><points><x>21402.763671875</x><y>28612.376953125</y></points><points><x>21394.92578125</x><y>28597.111328125</y></points><points><x>21394.92578125</x><y>28597.111328125</y></points><points><x>21395.751953125</x><y>28594.63671875</y></points><points><x>21396.1640625</x><y>28593.8125</y></points><points><x>21396.576171875</x><y>28592.162109375</y></points><points><x>21398.2265625</x><y>28590.099609375</y></points><points><x>21416.37890625</x><y>28554.20703125</y></points><points><x>21416.37890625</x><y>28554.20703125</y></points><points><x>21418.853515625</x><y>28551.318359375</y></points><points><x>21420.50390625</x><y>28550.08203125</y></points><points><x>21422.56640625</x><y>28548.84375</y></points><points><x>21425.455078125</x><y>28546.78125</y></points><points><x>21458.046875</x><y>28530.279296875</y></points><points><x>21458.046875</x><y>28530.279296875</y></points></segmentation></object><object><name>NILM</name><difficult>0</difficult><truncated>0</truncated><info>[{"confidence": "0"}, {"action": "CREATE", "cat": "NILM", "time": "2020-07-23 14:39;15", "who": "admin", "typeOfanno": "PersonManul"}]</info><confidence>0</confidence><bndbox><xmin>15428.4169921875</xmin><ymin>15092.583984375</ymin><xmax>15616.5390625</xmax><ymax>15250.5908203125</ymax></bndbox><segmentation><points><x>15560.4326171875</x><y>15108.673828125</y></points><points><x>15595.912109375</x><y>15092.583984375</y></points><points><x>15612.4140625</x><y>15114.8623046875</y></points><points><x>15612.4140625</x><y>15114.8623046875</y></points><points><x>15612.0009765625</x><y>15117.3369140625</y></points><points><x>15616.5390625</x><y>15152.81640625</y></points><points><x>15616.5390625</x><y>15152.81640625</y></points><points><x>15616.126953125</x><y>15155.2919921875</y></points><points><x>15615.3017578125</x><y>15156.529296875</y></points><points><x>15614.0634765625</x><y>15157.3544921875</y></points><points><x>15590.9609375</x><y>15198.197265625</y></points><points><x>15590.548828125</x><y>15198.197265625</y></points><points><x>15588.8984375</x><y>15199.4345703125</y></points><points><x>15587.6611328125</x><y>15199.8466796875</y></points><points><x>15585.59765625</x><y>15202.322265625</y></points><points><x>15583.9482421875</x><y>15203.5595703125</y></points><points><x>15582.7099609375</x><y>15204.7978515625</y></points><points><x>15547.2314453125</x><y>15239.0390625</y></points><points><x>15546.818359375</x><y>15239.0390625</y></points><points><x>15544.755859375</x><y>15241.1015625</y></points><points><x>15542.693359375</x><y>15242.751953125</y></points><points><x>15516.7021484375</x><y>15250.5908203125</y></points><points><x>15516.2900390625</x><y>15250.5908203125</y></points><points><x>15484.5234375</x><y>15248.9404296875</y></points><points><x>15458.1201171875</x><y>15241.9267578125</y></points><points><x>15458.1201171875</x><y>15241.9267578125</y></points><points><x>15431.3046875</x><y>15239.0390625</y></points><points><x>15428.4169921875</x><y>15213.8740234375</y></points><points><x>15428.4169921875</x><y>15213.8740234375</y></points><points><x>15437.9052734375</x><y>15191.18359375</y></points><points><x>15435.017578125</x><y>15171.380859375</y></points><points><x>15435.017578125</x><y>15171.380859375</y></points><points><x>15437.0810546875</x><y>15168.4931640625</y></points><points><x>15450.2822265625</x><y>15146.6279296875</y></points><points><x>15450.2822265625</x><y>15146.6279296875</y></points><points><x>15456.8828125</x><y>15125.17578125</y></points><points><x>15456.8828125</x><y>15125.17578125</y></points><points><x>15458.9453125</x><y>15123.525390625</y></points><points><x>15461.0087890625</x><y>15122.7001953125</y></points><points><x>15461.4208984375</x><y>15122.2880859375</y></points><points><x>15482.048828125</x><y>15109.9111328125</y></points><points><x>15499.375</x><y>15100.8349609375</y></points><points><x>15499.375</x><y>15100.8349609375</y></points><points><x>15502.263671875</x><y>15100.8349609375</y></points><points><x>15503.087890625</x><y>15100.8349609375</y></points><points><x>15505.5634765625</x><y>15101.66015625</y></points><points><x>15517.115234375</x><y>15117.75</y></points><points><x>15517.115234375</x><y>15117.75</y></points><points><x>15518.3525390625</x><y>15120.2255859375</y></points><points><x>15518.765625</x><y>15120.2255859375</y></points><points><x>15520.0029296875</x><y>15121.875</y></points><points><x>15522.0654296875</x><y>15122.2880859375</y></points><points><x>15534.8544921875</x><y>15124.763671875</y></points><points><x>15534.8544921875</x><y>15124.763671875</y></points></segmentation></object><object><name>NILM</name><difficult>0</difficult><truncated>0</truncated><info>[{"confidence": "0"}, {"action": "CREATE", "cat": "NILM", "time": "2020-07-23 14:39;15", "who": "admin", "typeOfanno": "PersonManul"}]</info><confidence>0</confidence><bndbox><xmin>32120.169921875</xmin><ymin>16074.95703125</ymin><xmax>32356.1484375</xmax><ymax>16233.7880859375</ymax></bndbox><segmentation><points><x>32302.9296875</x><y>16105.4853515625</y></points><points><x>32356.1484375</x><y>16103.8349609375</y></points><points><x>32341.708984375</x><y>16150.041015625</y></points><points><x>32341.708984375</x><y>16150.041015625</y></points><points><x>32339.646484375</x><y>16152.103515625</y></points><points><x>32308.29296875</x><y>16193.3583984375</y></points><points><x>32308.29296875</x><y>16193.3583984375</y></points><points><x>32304.9921875</x><y>16195.833984375</y></points><points><x>32303.341796875</x><y>16196.6591796875</y></points><points><x>32252.185546875</x><y>16209.03515625</y></points><points><x>32219.59375</x><y>16232.55078125</y></points><points><x>32219.59375</x><y>16232.55078125</y></points><points><x>32217.53125</x><y>16233.7880859375</y></points><points><x>32175.86328125</x><y>16232.1376953125</y></points><points><x>32175.86328125</x><y>16232.1376953125</y></points><points><x>32172.564453125</x><y>16230.0751953125</y></points><points><x>32153.998046875</x><y>16205.734375</y></points><points><x>32153.998046875</x><y>16205.322265625</y></points><points><x>32152.349609375</x><y>16204.4970703125</y></points><points><x>32125.12109375</x><y>16183.8701171875</y></points><points><x>32125.12109375</x><y>16183.8701171875</y></points><points><x>32120.169921875</x><y>16162.4169921875</y></points><points><x>32120.169921875</x><y>16162.4169921875</y></points><points><x>32144.09765625</x><y>16134.3642578125</y></points><points><x>32144.09765625</x><y>16134.3642578125</y></points><points><x>32145.3359375</x><y>16132.7138671875</y></points><points><x>32152.76171875</x><y>16103.0107421875</y></points><points><x>32152.76171875</x><y>16103.0107421875</y></points><points><x>32154.82421875</x><y>16100.947265625</y></points><points><x>32183.703125</x><y>16077.4326171875</y></points><points><x>32183.703125</x><y>16077.4326171875</y></points><points><x>32186.58984375</x><y>16077.01953125</y></points><points><x>32188.65234375</x><y>16077.01953125</y></points><points><x>32190.302734375</x><y>16077.01953125</y></points><points><x>32192.365234375</x><y>16077.01953125</y></points><points><x>32231.55859375</x><y>16074.95703125</y></points><points><x>32231.970703125</x><y>16074.95703125</y></points><points><x>32234.033203125</x><y>16074.95703125</y></points><points><x>32235.271484375</x><y>16075.369140625</y></points><points><x>32237.74609375</x><y>16076.607421875</y></points><points><x>32239.396484375</x><y>16077.4326171875</y></points><points><x>32272.400390625</x><y>16093.9345703125</y></points><points><x>32272.400390625</x><y>16093.9345703125</y></points></segmentation></object><object><name>NILM</name><difficult>0</difficult><truncated>0</truncated><info>[{"confidence": "0"}, {"action": "CREATE", "cat": "NILM", "time": "2020-07-23 14:39;15", "who": "admin", "typeOfanno": "PersonManul"}]</info><confidence>0</confidence><bndbox><xmin>30867.40625</xmin><ymin>32525.91796875</ymin><xmax>31063.365234375</xmax><ymax>32738.79296875</ymax></bndbox><segmentation><points><x>31034.900390625</x><y>32576.66015625</y></points><points><x>31063.365234375</x><y>32607.6015625</y></points><points><x>31063.365234375</x><y>32607.6015625</y></points><points><x>31062.12890625</x><y>32610.490234375</y></points><points><x>31061.302734375</x><y>32612.140625</y></points><points><x>31060.890625</x><y>32612.96484375</y></points><points><x>31045.626953125</x><y>32663.294921875</y></points><points><x>30998.18359375</x><y>32714.0390625</y></points><points><x>30998.18359375</x><y>32714.0390625</y></points><points><x>30994.8828125</x><y>32716.1015625</y></points><points><x>30942.490234375</x><y>32738.37890625</y></points><points><x>30942.490234375</x><y>32738.37890625</y></points><points><x>30940.42578125</x><y>32738.37890625</y></points><points><x>30939.189453125</x><y>32738.79296875</y></points><points><x>30890.095703125</x><y>32729.302734375</y></points><points><x>30890.095703125</x><y>32729.302734375</y></points><points><x>30888.4453125</x><y>32728.06640625</y></points><points><x>30888.4453125</x><y>32727.65234375</y></points><points><x>30887.20703125</x><y>32725.58984375</y></points><points><x>30867.40625</x><y>32683.923828125</y></points><points><x>30867.40625</x><y>32683.923828125</y></points><points><x>30867.40625</x><y>32681.447265625</y></points><points><x>30867.40625</x><y>32680.2109375</y></points><points><x>30867.40625</x><y>32678.97265625</y></points><points><x>30877.306640625</x><y>32606.36328125</y></points><points><x>30877.306640625</x><y>32606.36328125</y></points><points><x>30877.71875</x><y>32604.30078125</y></points><points><x>30877.71875</x><y>32602.650390625</y></points><points><x>30897.109375</x><y>32571.708984375</y></points><points><x>30897.109375</x><y>32571.708984375</y></points><points><x>30899.171875</x><y>32570.060546875</y></points><points><x>30899.583984375</x><y>32569.646484375</y></points><points><x>30921.861328125</x><y>32537.46875</y></points><points><x>30921.861328125</x><y>32537.46875</y></points><points><x>30923.099609375</x><y>32535.818359375</y></points><points><x>30923.923828125</x><y>32535.40625</y></points><points><x>30926.400390625</x><y>32534.16796875</y></points><points><x>30963.94140625</x><y>32525.91796875</y></points><points><x>30963.94140625</x><y>32525.91796875</y></points><points><x>30968.892578125</x><y>32526.330078125</y></points><points><x>30972.60546875</x><y>32526.7421875</y></points><points><x>31004.37109375</x><y>32544.482421875</y></points><points><x>31005.197265625</x><y>32544.482421875</y></points></segmentation></object><object><name>NILM</name><difficult>0</difficult><truncated>0</truncated><info>[{"confidence": "0"}, {"action": "CREATE", "cat": "NILM", "time": "2020-07-23 14:39;15", "who": "admin", "typeOfanno": "PersonManul"}]</info><confidence>0</confidence><bndbox><xmin>25700.41796875</xmin><ymin>19854.55078125</ymin><xmax>26034.55859375</xmax><ymax>20138.32421875</ymax></bndbox><segmentation><points><x>25936.896484375</x><y>19915.974609375</y></points><points><x>25977.435546875</x><y>19925.1875</y></points><points><x>25977.435546875</x><y>19925.1875</y></points><points><x>25979.27734375</x><y>19927.029296875</y></points><points><x>25980.505859375</x><y>19928.2578125</y></points><points><x>26013.67578125</x><y>19969.412109375</y></points><points><x>26013.67578125</x><y>19969.412109375</y></points><points><x>26014.2890625</x><y>19972.482421875</y></points><points><x>26014.2890625</x><y>19973.7109375</y></points><points><x>26015.517578125</x><y>19976.783203125</y></points><points><x>26033.330078125</x><y>20030.220703125</y></points><points><x>26033.330078125</x><y>20030.220703125</y></points><points><x>26034.55859375</x><y>20090.4140625</y></points><points><x>26034.55859375</x><y>20090.4140625</y></points><points><x>26032.716796875</x><y>20093.486328125</y></points><points><x>26031.48828125</x><y>20095.943359375</y></points><points><x>26029.64453125</x><y>20098.400390625</y></points><points><x>26027.1875</x><y>20100.857421875</y></points><points><x>25979.892578125</x><y>20129.111328125</y></points><points><x>25979.892578125</x><y>20129.724609375</y></points><points><x>25977.435546875</x><y>20130.953125</y></points><points><x>25976.822265625</x><y>20130.953125</y></points><points><x>25886.529296875</x><y>20137.7109375</y></points><points><x>25885.916015625</x><y>20137.7109375</y></points><points><x>25879.7734375</x><y>20138.32421875</y></points><points><x>25772.8984375</x><y>20137.095703125</y></points><points><x>25700.41796875</x><y>20083.044921875</y></points><points><x>25700.41796875</x><y>20082.4296875</y></points><points><x>25700.41796875</x><y>20080.587890625</y></points><points><x>25700.41796875</x><y>20077.515625</y></points><points><x>25700.41796875</x><y>20072.6015625</y></points><points><x>25729.90234375</x><y>20003.1953125</y></points><points><x>25729.90234375</x><y>20003.1953125</y></points><points><x>25766.140625</x><y>19930.71484375</y></points><points><x>25776.58203125</x><y>19897.546875</y></points><points><x>25776.58203125</x><y>19897.546875</y></points><points><x>25807.908203125</x><y>19854.55078125</y></points><points><x>25842.3046875</x><y>19859.46484375</y></points><points><x>25842.3046875</x><y>19859.46484375</y></points><points><x>25844.1484375</x><y>19860.693359375</y></points><points><x>25844.76171875</x><y>19860.693359375</y></points><points><x>25846.60546875</x><y>19861.921875</y></points><points><x>25847.21875</x><y>19862.537109375</y></points><points><x>25850.904296875</x><y>19864.994140625</y></points><points><x>25885.916015625</x><y>19898.162109375</y></points><points><x>25885.916015625</x><y>19898.162109375</y></points></segmentation></object><object><name>NILM</name><difficult>0</difficult><truncated>0</truncated><info>[{"confidence": "0"}, {"action": "CREATE", "cat": "NILM", "time": "2020-07-23 14:39;15", "who": "admin", "typeOfanno": "PersonManul"}]</info><confidence>0</confidence><bndbox><xmin>18687.931640625</xmin><ymin>16200.9814453125</ymin><xmax>18985.12109375</xmax><ymax>16630.14453125</ymax></bndbox><segmentation><points><x>18716.0</x><y>16223.0</y></points><points><x>18687.931640625</x><y>16250.3642578125</y></points><points><x>18721.0</x><y>16328.0</y></points><points><x>18721.0</x><y>16334.0</y></points><points><x>18726.0</x><y>16340.0</y></points><points><x>18733.0</x><y>16346.0</y></points><points><x>18733.0</x><y>16350.0</y></points><points><x>18742.0</x><y>16362.0</y></points><points><x>18751.0</x><y>16368.0</y></points><points><x>18751.0</x><y>16375.0</y></points><points><x>18751.0</x><y>16388.0</y></points><points><x>18750.0</x><y>16394.0</y></points><points><x>18749.0</x><y>16437.0</y></points><points><x>18753.0</x><y>16443.0</y></points><points><x>18753.0</x><y>16454.0</y></points><points><x>18756.0</x><y>16467.0</y></points><points><x>18765.0</x><y>16479.0</y></points><points><x>18768.0</x><y>16484.0</y></points><points><x>18775.0</x><y>16490.0</y></points><points><x>18779.0</x><y>16496.0</y></points><points><x>18788.0</x><y>16497.0</y></points><points><x>18796.0</x><y>16503.0</y></points><points><x>18813.0</x><y>16510.0</y></points><points><x>18814.0</x><y>16495.0</y></points><points><x>18813.0</x><y>16484.0</y></points><points><x>18809.0</x><y>16479.0</y></points><points><x>18796.0</x><y>16462.0</y></points><points><x>18783.0</x><y>16454.0</y></points><points><x>18784.0</x><y>16436.0</y></points><points><x>18779.0</x><y>16420.0</y></points><points><x>18778.0</x><y>16415.0</y></points><points><x>18779.0</x><y>16409.0</y></points><points><x>18784.0</x><y>16408.0</y></points><points><x>18798.0</x><y>16418.0</y></points><points><x>18802.0</x><y>16424.0</y></points><points><x>18807.0</x><y>16430.0</y></points><points><x>18813.0</x><y>16438.0</y></points><points><x>18823.0</x><y>16449.0</y></points><points><x>18826.0</x><y>16453.0</y></points><points><x>18829.0</x><y>16457.0</y></points><points><x>18837.0</x><y>16464.0</y></points><points><x>18842.0</x><y>16471.0</y></points><points><x>18846.0</x><y>16476.0</y></points><points><x>18852.447265625</x><y>16511.599609375</y></points><points><x>18859.0</x><y>16544.0</y></points><points><x>18859.0</x><y>16552.0</y></points><points><x>18856.0</x><y>16574.0</y></points><points><x>18870.0</x><y>16577.0</y></points><points><x>18873.0</x><y>16580.0</y></points><points><x>18880.087890625</x><y>16624.001953125</y></points><points><x>18924.92578125</x><y>16630.14453125</y></points><points><x>18981.435546875</x><y>16604.9609375</y></points><points><x>18985.12109375</x><y>16512.212890625</y></points><points><x>18944.58203125</x><y>16442.8046875</y></points><points><x>18909.0</x><y>16421.0</y></points><points><x>18898.0</x><y>16407.0</y></points><points><x>18893.0</x><y>16399.0</y></points><points><x>18891.0</x><y>16392.0</y></points><points><x>18890.0</x><y>16377.0</y></points><points><x>18885.0</x><y>16372.0</y></points><points><x>18878.0</x><y>16363.0</y></points><points><x>18869.0</x><y>16334.0</y></points><points><x>18864.0</x><y>16329.0</y></points><points><x>18856.0</x><y>16316.0</y></points><points><x>18848.0</x><y>16302.0</y></points><points><x>18848.0</x><y>16297.0</y></points><points><x>18850.0</x><y>16284.0</y></points><points><x>18847.0</x><y>16274.0</y></points><points><x>18843.0</x><y>16260.0</y></points><points><x>18838.0</x><y>16252.0</y></points><points><x>18816.876953125</x><y>16200.9814453125</y></points></segmentation></object><object><name>NILM</name><difficult>0</difficult><truncated>0</truncated><info>[{"confidence": "0"}, {"action": "CREATE", "cat": "NILM", "time": "2020-07-23 14:39;15", "who": "admin", "typeOfanno": "PersonManul"}]</info><confidence>0</confidence><bndbox><xmin>35880.3203125</xmin><ymin>21297.978515625</ymin><xmax>36256.1796875</xmax><ymax>21683.8984375</ymax></bndbox><segmentation><points><x>36174.7890625</x><y>21427.837890625</y></points><points><x>36174.7890625</x><y>21427.837890625</y></points><points><x>36256.1796875</x><y>21513.80078125</y></points><points><x>36256.1796875</x><y>21513.80078125</y></points><points><x>36256.1796875</x><y>21519.2890625</y></points><points><x>36250.6953125</x><y>21572.330078125</y></points><points><x>36250.6953125</x><y>21572.330078125</y></points><points><x>36250.6953125</x><y>21575.072265625</y></points><points><x>36216.859375</x><y>21622.626953125</y></points><points><x>36216.859375</x><y>21622.626953125</y></points><points><x>36211.37109375</x><y>21627.19921875</y></points><points><x>36209.54296875</x><y>21628.11328125</y></points><points><x>36155.5859375</x><y>21680.240234375</y></points><points><x>36155.5859375</x><y>21680.240234375</y></points><points><x>36151.9296875</x><y>21682.0703125</y></points><points><x>36150.09765625</x><y>21683.8984375</y></points><points><x>36063.22265625</x><y>21679.326171875</y></points><points><x>36062.30859375</x><y>21679.326171875</y></points><points><x>36061.390625</x><y>21678.412109375</y></points><points><x>36061.390625</x><y>21676.58203125</y></points><points><x>36021.15234375</x><y>21599.763671875</y></points><points><x>36021.15234375</x><y>21599.763671875</y></points><points><x>36018.41015625</x><y>21597.021484375</y></points><points><x>35969.02734375</x><y>21568.671875</y></points><points><x>35908.671875</x><y>21534.8359375</y></points><points><x>35908.671875</x><y>21534.8359375</y></points><points><x>35907.7578125</x><y>21533.005859375</y></points><points><x>35906.83984375</x><y>21533.005859375</y></points><points><x>35905.01171875</x><y>21531.177734375</y></points><points><x>35880.3203125</x><y>21468.076171875</y></points><points><x>35880.3203125</x><y>21468.076171875</y></points><points><x>35880.3203125</x><y>21465.33203125</y></points><points><x>35880.3203125</x><y>21464.41796875</y></points><points><x>35881.234375</x><y>21461.673828125</y></points><points><x>35883.0625</x><y>21458.017578125</y></points><points><x>35917.81640625</x><y>21360.1640625</y></points><points><x>35917.81640625</x><y>21360.1640625</y></points><points><x>35920.55859375</x><y>21358.3359375</y></points><points><x>35921.47265625</x><y>21356.5078125</y></points><points><x>35922.38671875</x><y>21355.591796875</y></points><points><x>35924.21875</x><y>21351.93359375</y></points><points><x>35987.31640625</x><y>21304.380859375</y></points><points><x>35987.31640625</x><y>21304.380859375</y></points><points><x>35991.890625</x><y>21302.55078125</y></points><points><x>35992.8046875</x><y>21302.55078125</y></points><points><x>35999.20703125</x><y>21299.80859375</y></points><points><x>36000.12109375</x><y>21299.80859375</y></points><points><x>36082.42578125</x><y>21297.978515625</y></points><points><x>36083.33984375</x><y>21297.978515625</y></points><points><x>36084.25390625</x><y>21298.892578125</y></points><points><x>36085.16796875</x><y>21299.80859375</y></points><points><x>36090.65625</x><y>21302.55078125</y></points><points><x>36151.01171875</x><y>21374.796875</y></points><points><x>36151.01171875</x><y>21375.7109375</y></points></segmentation></object><object><name>NILM</name><difficult>0</difficult><truncated>0</truncated><info>[{"confidence": "0"}, {"action": "CREATE", "cat": "NILM", "time": "2020-07-23 14:39;15", "who": "admin", "typeOfanno": "PersonManul"}]</info><confidence>0</confidence><bndbox><xmin>9055.826171875</xmin><ymin>12441.3935546875</ymin><xmax>9463.6943359375</xmax><ymax>12696.0</ymax></bndbox><segmentation><points><x>9190.0</x><y>12483.0</y></points><points><x>9189.0</x><y>12492.0</y></points><points><x>9187.0</x><y>12504.0</y></points><points><x>9179.0</x><y>12512.0</y></points><points><x>9167.0</x><y>12511.0</y></points><points><x>9159.0</x><y>12504.0</y></points><points><x>9142.0</x><y>12503.0</y></points><points><x>9141.0</x><y>12510.0</y></points><points><x>9135.0</x><y>12515.0</y></points><points><x>9112.525390625</x><y>12539.2451171875</y></points><points><x>9055.826171875</x><y>12569.423828125</y></points><points><x>9086.0</x><y>12679.0</y></points><points><x>9097.0</x><y>12681.0</y></points><points><x>9104.0</x><y>12685.0</y></points><points><x>9111.0</x><y>12687.0</y></points><points><x>9124.0</x><y>12695.0</y></points><points><x>9158.0</x><y>12696.0</y></points><points><x>9169.0</x><y>12695.0</y></points><points><x>9174.0</x><y>12690.0</y></points><points><x>9179.0</x><y>12690.0</y></points><points><x>9184.0</x><y>12695.0</y></points><points><x>9238.0</x><y>12696.0</y></points><points><x>9249.0</x><y>12693.0</y></points><points><x>9278.0</x><y>12684.0</y></points><points><x>9291.0</x><y>12677.0</y></points><points><x>9298.0</x><y>12672.0</y></points><points><x>9315.0</x><y>12667.0</y></points><points><x>9326.0</x><y>12660.0</y></points><points><x>9334.0</x><y>12654.0</y></points><points><x>9344.0</x><y>12653.0</y></points><points><x>9365.0</x><y>12654.0</y></points><points><x>9375.0</x><y>12653.0</y></points><points><x>9381.0</x><y>12648.0</y></points><points><x>9384.0</x><y>12644.0</y></points><points><x>9391.0</x><y>12644.0</y></points><points><x>9392.0</x><y>12600.0</y></points><points><x>9428.943359375</x><y>12561.193359375</y></points><points><x>9463.6943359375</x><y>12491.69140625</y></points><points><x>9417.96875</x><y>12441.3935546875</y></points><points><x>9317.3740234375</x><y>12446.880859375</y></points><points><x>9216.0</x><y>12483.0</y></points><points><x>9216.0</x><y>12492.0</y></points><points><x>9223.0</x><y>12499.0</y></points><points><x>9230.0</x><y>12502.0</y></points><points><x>9222.0</x><y>12506.0</y></points><points><x>9209.0</x><y>12497.0</y></points><points><x>9205.0</x><y>12483.0</y></points></segmentation></object><object><name>NILM</name><difficult>0</difficult><truncated>0</truncated><info>[{"confidence": "0"}, {"action": "CREATE", "cat": "NILM", "time": "2020-07-23 14:39;15", "who": "admin", "typeOfanno": "PersonManul"}]</info><confidence>0</confidence><bndbox><xmin>23987.4375</xmin><ymin>26713.416015625</ymin><xmax>24248.58203125</xmax><ymax>26942.79296875</ymax></bndbox><segmentation><points><x>24206.087890625</x><y>26818.203125</y></points><points><x>24229.603515625</x><y>26830.166015625</y></points><points><x>24229.603515625</x><y>26830.166015625</y></points><points><x>24231.666015625</x><y>26831.404296875</y></points><points><x>24232.904296875</x><y>26832.228515625</y></points><points><x>24234.142578125</x><y>26833.0546875</y></points><points><x>24245.693359375</x><y>26851.619140625</y></points><points><x>24245.693359375</x><y>26851.619140625</y></points><points><x>24246.517578125</x><y>26853.681640625</y></points><points><x>24248.58203125</x><y>26867.296875</y></points><points><x>24248.58203125</x><y>26867.296875</y></points><points><x>24228.779296875</x><y>26876.78515625</y></points><points><x>24213.513671875</x><y>26882.1484375</y></points><points><x>24213.513671875</x><y>26882.1484375</y></points><points><x>24211.865234375</x><y>26883.798828125</y></points><points><x>24192.474609375</x><y>26899.88671875</y></points><points><x>24192.474609375</x><y>26899.88671875</y></points><points><x>24190.412109375</x><y>26901.537109375</y></points><points><x>24164.833984375</x><y>26925.46484375</y></points><points><x>24164.421875</x><y>26925.46484375</y></points><points><x>24162.771484375</x><y>26925.876953125</y></points><points><x>24160.294921875</x><y>26927.115234375</y></points><points><x>24121.9296875</x><y>26935.3671875</y></points><points><x>24121.9296875</x><y>26935.3671875</y></points><points><x>24076.9609375</x><y>26942.79296875</y></points><points><x>24076.9609375</x><y>26942.79296875</y></points><points><x>24074.8984375</x><y>26941.966796875</y></points><points><x>24073.66015625</x><y>26941.966796875</y></points><points><x>24037.35546875</x><y>26926.703125</y></points><points><x>24002.703125</x><y>26911.8515625</y></points><points><x>23987.4375</x><y>26897.0</y></points><points><x>23987.4375</x><y>26897.0</y></points><points><x>23992.388671875</x><y>26867.708984375</y></points><points><x>23994.0390625</x><y>26840.48046875</y></points><points><x>24000.638671875</x><y>26814.90234375</y></points><points><x>23992.388671875</x><y>26792.212890625</y></points><points><x>23992.388671875</x><y>26792.212890625</y></points><points><x>23992.80078125</x><y>26789.32421875</y></points><points><x>24005.177734375</x><y>26748.482421875</y></points><points><x>24005.177734375</x><y>26748.482421875</y></points><points><x>24032.818359375</x><y>26735.28125</y></points><points><x>24052.208984375</x><y>26723.31640625</y></points><points><x>24052.208984375</x><y>26723.31640625</y></points><points><x>24054.271484375</x><y>26722.4921875</y></points><points><x>24072.423828125</x><y>26713.416015625</y></points><points><x>24072.423828125</x><y>26713.416015625</y></points><points><x>24075.310546875</x><y>26713.416015625</y></points><points><x>24097.17578125</x><y>26717.953125</y></points><points><x>24097.17578125</x><y>26717.953125</y></points><points><x>24097.587890625</x><y>26721.25390625</y></points><points><x>24097.587890625</x><y>26722.078125</y></points><points><x>24121.103515625</x><y>26741.46875</y></points><points><x>24121.103515625</x><y>26741.46875</y></points><points><x>24125.642578125</x><y>26741.46875</y></points><points><x>24154.93359375</x><y>26745.59375</y></points><points><x>24154.93359375</x><y>26745.59375</y></points><points><x>24156.99609375</x><y>26748.0703125</y></points><points><x>24157.8203125</x><y>26749.306640625</y></points><points><x>24159.470703125</x><y>26750.95703125</y></points><points><x>24164.0078125</x><y>26760.4453125</y></points><points><x>24185.048828125</x><y>26772.822265625</y></points><points><x>24185.048828125</x><y>26772.822265625</y></points><points><x>24187.111328125</x><y>26774.47265625</y></points><points><x>24200.3125</x><y>26786.4375</y></points><points><x>24200.3125</x><y>26786.4375</y></points><points><x>24200.3125</x><y>26788.912109375</y></points><points><x>24200.3125</x><y>26789.32421875</y></points><points><x>24200.3125</x><y>26790.974609375</y></points><points><x>24200.3125</x><y>26792.212890625</y></points><points><x>24200.3125</x><y>26793.86328125</y></points><points><x>24199.076171875</x><y>26806.65234375</y></points><points><x>24199.076171875</x><y>26806.65234375</y></points></segmentation></object><object><name>NILM</name><difficult>0</difficult><truncated>0</truncated><info>[{"confidence": "0"}, {"action": "CREATE", "cat": "NILM", "time": "2020-07-23 14:39;15", "who": "admin", "typeOfanno": "PersonManul"}]</info><confidence>0</confidence><bndbox><xmin>10797.875</xmin><ymin>10273.6337890625</ymin><xmax>11000.4365234375</xmax><ymax>10444.0166015625</ymax></bndbox><segmentation><points><x>11000.4365234375</x><y>10307.875</y></points><points><x>10997.548828125</x><y>10348.7177734375</y></points><points><x>10997.548828125</x><y>10348.7177734375</y></points><points><x>10997.9609375</x><y>10403.9990234375</y></points><points><x>10997.9609375</x><y>10403.9990234375</y></points><points><x>10981.458984375</x><y>10426.2763671875</y></points><points><x>10981.458984375</x><y>10426.2763671875</y></points><points><x>10978.9833984375</x><y>10427.5146484375</y></points><points><x>10978.5712890625</x><y>10427.9267578125</y></points><points><x>10977.333984375</x><y>10428.751953125</y></points><points><x>10950.10546875</x><y>10444.0166015625</y></points><points><x>10923.7021484375</x><y>10432.46484375</y></points><points><x>10877.9091796875</x><y>10409.7744140625</y></points><points><x>10847.7939453125</x><y>10389.1474609375</y></points><points><x>10798.2880859375</x><y>10385.4345703125</y></points><points><x>10797.875</x><y>10371.408203125</y></points><points><x>10834.591796875</x><y>10342.529296875</y></points><points><x>10834.591796875</x><y>10342.529296875</y></points><points><x>10849.8564453125</x><y>10314.4765625</y></points><points><x>10849.8564453125</x><y>10314.4765625</y></points><points><x>10851.09375</x><y>10312.4130859375</y></points><points><x>10870.0712890625</x><y>10295.0859375</y></points><points><x>10870.0712890625</x><y>10295.0859375</y></points><points><x>10874.1962890625</x><y>10294.673828125</y></points><points><x>10878.734375</x><y>10293.4365234375</y></points><points><x>10906.375</x><y>10276.9345703125</y></points><points><x>10906.375</x><y>10276.9345703125</y></points><points><x>10909.67578125</x><y>10276.109375</y></points><points><x>10912.1513671875</x><y>10275.6962890625</y></points><points><x>10936.4912109375</x><y>10273.6337890625</y></points><points><x>10936.4912109375</x><y>10273.6337890625</y></points><points><x>10939.7919921875</x><y>10273.6337890625</y></points><points><x>10943.091796875</x><y>10274.458984375</y></points><points><x>10944.7421875</x><y>10274.87109375</y></points><points><x>10964.95703125</x><y>10286.8349609375</y></points><points><x>10964.95703125</x><y>10286.8349609375</y></points></segmentation></object><object><name>NILM</name><difficult>0</difficult><truncated>0</truncated><info>[{"confidence": "0"}, {"action": "CREATE", "cat": "NILM", "time": "2020-07-23 14:39;15", "who": "admin", "typeOfanno": "PersonManul"}]</info><confidence>0</confidence><bndbox><xmin>22916.65625</xmin><ymin>10944.509765625</ymin><xmax>23214.103515625</xmax><ymax>11294.763671875</ymax></bndbox><segmentation><points><x>23212.8671875</x><y>10991.541015625</y></points><points><x>23124.580078125</x><y>10957.298828125</y></points><points><x>23068.474609375</x><y>10944.509765625</y></points><points><x>23023.0</x><y>10978.0</y></points><points><x>23016.0</x><y>10984.0</y></points><points><x>23012.0</x><y>10984.0</y></points><points><x>22997.0</x><y>10987.0</y></points><points><x>22994.0</x><y>10990.0</y></points><points><x>22994.0</x><y>10994.0</y></points><points><x>22986.0</x><y>11001.0</y></points><points><x>22967.0</x><y>11001.0</y></points><points><x>22958.0</x><y>11003.0</y></points><points><x>22953.0</x><y>11009.0</y></points><points><x>22916.65625</x><y>11058.373046875</y></points><points><x>22926.55859375</x><y>11117.3681640625</y></points><points><x>22940.583984375</x><y>11133.8701171875</y></points><points><x>22973.0</x><y>11135.0</y></points><points><x>22973.0</x><y>11150.0</y></points><points><x>22971.0</x><y>11163.0</y></points><points><x>22970.0</x><y>11169.0</y></points><points><x>22968.0</x><y>11185.0</y></points><points><x>22982.0</x><y>11188.0</y></points><points><x>22984.0</x><y>11172.0</y></points><points><x>22996.0</x><y>11171.0</y></points><points><x>23001.0</x><y>11173.0</y></points><points><x>23009.0</x><y>11179.0</y></points><points><x>23017.0</x><y>11186.0</y></points><points><x>23021.0</x><y>11189.0</y></points><points><x>23025.0</x><y>11203.0</y></points><points><x>23035.0</x><y>11213.0</y></points><points><x>23045.0</x><y>11228.0</y></points><points><x>23057.0</x><y>11248.0</y></points><points><x>23060.0</x><y>11252.0</y></points><points><x>23078.0</x><y>11283.0</y></points><points><x>23120.8671875</x><y>11294.763671875</y></points><points><x>23172.4375</x><y>11239.482421875</y></points><points><x>23214.103515625</x><y>11077.763671875</y></points></segmentation></object><object><name>NILM</name><difficult>0</difficult><truncated>0</truncated><info>[{"confidence": "0"}, {"action": "CREATE", "cat": "NILM", "time": "2020-07-23 14:39;15", "who": "admin", "typeOfanno": "PersonManul"}]</info><confidence>0</confidence><bndbox><xmin>26022.736328125</xmin><ymin>25306.4609375</ymin><xmax>26153.1015625</xmax><ymax>25454.978515625</ymax></bndbox><segmentation><points><x>26149.80078125</x><y>25369.580078125</y></points><points><x>26149.80078125</x><y>25369.580078125</y></points><points><x>26147.73828125</x><y>25370.40625</y></points><points><x>26147.326171875</x><y>25397.220703125</y></points><points><x>26147.326171875</x><y>25397.220703125</y></points><points><x>26147.73828125</x><y>25399.28515625</y></points><points><x>26153.1015625</x><y>25425.275390625</y></points><points><x>26110.609375</x><y>25446.7265625</y></points><points><x>26110.609375</x><y>25446.7265625</y></points><points><x>26108.546875</x><y>25447.140625</y></points><points><x>26066.0546875</x><y>25454.978515625</y></points><points><x>26065.640625</x><y>25454.978515625</y></points><points><x>26063.578125</x><y>25454.978515625</y></points><points><x>26062.341796875</x><y>25454.978515625</y></points><points><x>26037.587890625</x><y>25442.189453125</y></points><points><x>26037.587890625</x><y>25442.189453125</y></points><points><x>26035.9375</x><y>25440.5390625</y></points><points><x>26026.44921875</x><y>25416.19921875</y></points><points><x>26026.44921875</x><y>25416.19921875</y></points><points><x>26026.861328125</x><y>25413.310546875</y></points><points><x>26026.861328125</x><y>25412.8984375</y></points><points><x>26026.861328125</x><y>25410.8359375</y></points><points><x>26022.736328125</x><y>25384.01953125</y></points><points><x>26024.38671875</x><y>25357.6171875</y></points><points><x>26026.861328125</x><y>25328.73828125</y></points><points><x>26045.83984375</x><y>25306.4609375</y></points><points><x>26046.251953125</x><y>25306.4609375</y></points><points><x>26048.314453125</x><y>25306.4609375</y></points><points><x>26049.140625</x><y>25306.4609375</y></points><points><x>26050.7890625</x><y>25306.4609375</y></points><points><x>26081.318359375</x><y>25314.7109375</y></points><points><x>26081.318359375</x><y>25314.7109375</y></points><points><x>26082.96875</x><y>25316.361328125</y></points><points><x>26084.619140625</x><y>25317.1875</y></points><points><x>26086.26953125</x><y>25318.01171875</y></points><points><x>26119.685546875</x><y>25326.263671875</y></points><points><x>26119.685546875</x><y>25326.263671875</y></points><points><x>26121.3359375</x><y>25327.9140625</y></points><points><x>26122.16015625</x><y>25328.73828125</y></points><points><x>26136.1875</x><y>25350.603515625</y></points><points><x>26136.1875</x><y>25350.603515625</y></points></segmentation></object><object><name>BOX_SCREEN</name><difficult>0</difficult><truncated>0</truncated><info>[{"confidence": "0"}, {"action": "CREATE", "cat": "BOX_SCREEN", "time": "2020-07-23 14:39;15", "who": "admin", "typeOfanno": "PersonManul"}]</info><confidence>0</confidence><bndbox><xmin>21890.08899087507</xmin><ymin>17324.989732351423</ymin><xmax>23938.08899087507</xmax><ymax>19372.989732351423</ymax></bndbox><segmentation><points><x>21890.08899087507</x><y>19372.989732351423</y></points><points><x>21890.08899087507</x><y>17324.989732351423</y></points><points><x>23938.08899087507</x><y>17324.989732351423</y></points><points><x>23938.08899087507</x><y>19372.989732351423</y></points></segmentation></object><object><name>ASC_US</name><difficult>0</difficult><truncated>0</truncated><info>[{"confidence": "0"}, {"action": "CREATE", "cat": "ASC_US", "time": "2020-07-23 14:39;15", "who": "admin", "typeOfanno": "PersonManul"}]</info><confidence>0</confidence><bndbox><xmin>22906.255608881376</xmin><ymin>18230.84064491318</ymin><xmax>23104.522064707864</xmax><ymax>18522.881775792735</ymax></bndbox><segmentation><points><x>22906.255608881376</x><y>18522.881775792735</y></points><points><x>22906.255608881376</x><y>18230.84064491318</y></points><points><x>23104.522064707864</x><y>18230.84064491318</y></points><points><x>23104.522064707864</x><y>18522.881775792735</y></points></segmentation></object><object><name>NILM</name><difficult>0</difficult><truncated>0</truncated><info>[{"confidence": "0"}, {"action": "CREATE", "cat": "NILM", "time": "2020-07-23 14:39;15", "who": "admin", "typeOfanno": "PersonManul"}]</info><confidence>0</confidence><bndbox><xmin>23358.83700056215</xmin><ymin>17347.217191196964</ymin><xmax>23503.034169542567</xmax><ymax>17474.668882489328</ymax></bndbox><segmentation><points><x>23358.83700056215</x><y>17474.668882489328</y></points><points><x>23358.83700056215</x><y>17347.217191196964</y></points><points><x>23503.034169542567</x><y>17347.217191196964</y></points><points><x>23503.034169542567</x><y>17474.668882489328</y></points></segmentation></object></annotation>
