# Supplementary material for: Artificial intelligence enables precision diagnosis of cervical cytology grades and cervical cancer
Source: Nat Commun. 2024 May 22;15:4369. doi: 10.1038/s41467-024-48705-3 (PMC11111770; doi:10.1038/s41467-024-48705-3)
Supplement: Supplementary file 4 — Source Data [file 41467_2024_48705_MOESM4_ESM.zip › Source Data/Table S1.Average precision in the patch-level detection and classification./ground_truth_126/L201921057_L.TMAP.xml]

<?xml version="1.0"?><annotation><folder>med</folder><filename>/datasets/Review/label-check/tmap684/L201921057_L.TMAP</filename><size><width>61696</width><height>56320</height></size><mpp>0.25294119041063823</mpp><object><name>ASC_US</name><difficult>0</difficult><truncated>0</truncated><info>[{"confidence": "0.873105"}, {"action": "CREATE", "cat": "NONE", "time": "2020-07-23 14:56;14", "who": "admin", "typeOfanno": "PersonManul"}, {"action": "UPDATE", "cat": "ASC_US", "time": "2020-08-13 21:05;50", "who": "wangjue"}]</info><confidence>0.873105</confidence><bndbox><xmin>28507.918611402194</xmin><ymin>18724.75980515646</ymin><xmax>28689.443214001505</xmax><ymax>18869.9794872359</ymax></bndbox><segmentation><points><x>28507.918611402194</x><y>18869.9794872359</y></points><points><x>28507.918611402194</x><y>18724.75980515646</y></points><points><x>28689.443214001505</x><y>18724.75980515646</y></points><points><x>28689.443214001505</x><y>18869.9794872359</y></points></segmentation></object><object><name>NILM</name><difficult>0</difficult><truncated>0</truncated><info>[{"confidence": "0.788018"}, {"action": "CREATE", "cat": "NILM", "time": "2020-07-23 14:56;14", "who": "admin", "typeOfanno": "PersonManul"}]</info><confidence>0.788018</confidence><bndbox><xmin>15928.0</xmin><ymin>37537.0</ymin><xmax>16170.0</xmax><ymax>37880.0</ymax></bndbox><segmentation><points><x>15928.0</x><y>37880.0</y></points><points><x>15928.0</x><y>37537.0</y></points><points><x>16170.0</x><y>37537.0</y></points><points><x>16170.0</x><y>37880.0</y></points></segmentation></object><object><name>BOX_SCREEN</name><difficult>0</difficult><truncated>0</truncated><info>[{"confidence": "0"}, {"action": "CREATE", "cat": "BOX_SCREEN", "time": "2020-07-23 14:56;14", "who": "admin", "typeOfanno": "PersonManul"}]</info><confidence>0</confidence><bndbox><xmin>27783.198458570187</xmin><ymin>17857.738833600935</ymin><xmax>29831.198458570187</xmax><ymax>19905.738833600935</ymax></bndbox><segmentation><points><x>27783.198458570187</x><y>19905.738833600935</y></points><points><x>27783.198458570187</x><y>17857.738833600935</y></points><points><x>29831.198458570187</x><y>17857.738833600935</y></points><points><x>29831.198458570187</x><y>19905.738833600935</y></points></segmentation></object><object><name>BOX_SCREEN</name><difficult>0</difficult><truncated>0</truncated><info>[{"confidence": "0"}, {"action": "CREATE", "cat": "BOX_SCREEN", "time": "2020-07-23 14:56;14", "who": "admin", "typeOfanno": "PersonManul"}]</info><confidence>0</confidence><bndbox><xmin>15097.832443970185</xmin><ymin>36673.37086446103</ymin><xmax>17145.832443970183</xmax><ymax>38721.37086446103</ymax></bndbox><segmentation><points><x>15097.832443970185</x><y>38721.37086446103</y></points><points><x>15097.832443970185</x><y>36673.37086446103</y></points><points><x>17145.832443970183</x><y>36673.37086446103</y></points><points><x>17145.832443970183</x><y>38721.37086446103</y></points></segmentation></object></annotation>
