# Supplementary material for: Artificial intelligence enables precision diagnosis of cervical cytology grades and cervical cancer
Source: Nat Commun. 2024 May 22;15:4369. doi: 10.1038/s41467-024-48705-3 (PMC11111770; doi:10.1038/s41467-024-48705-3)
Supplement: Supplementary file 4 — Source Data [file 41467_2024_48705_MOESM4_ESM.zip › Source Data/Table S1.Average precision in the patch-level detection and classification./ground_truth_126/V201906168_L.TMAP.xml]

<?xml version="1.0"?><annotation><folder>med</folder><filename>/datasets/Review/label-check/kfbtmap682/V201906168_L.TMAP</filename><size><width>58624</width><height>56320</height></size><mpp>0.25294119041063823</mpp><object><name>LSIL</name><difficult>0</difficult><truncated>0</truncated><info>[{"confidence": "0.99868"}, {"action": "CREATE", "cat": "LSIL", "time": "2020-07-23 14:54;31", "who": "admin", "typeOfanno": "PersonManul"}]</info><confidence>0.99868</confidence><bndbox><xmin>34534.11880250742</xmin><ymin>26501.148955590677</ymin><xmax>34769.948917582944</xmax><ymax>26713.817184364147</ymax></bndbox><segmentation><points><x>34534.11880250742</x><y>26713.817184364147</y></points><points><x>34534.11880250742</x><y>26501.148955590677</y></points><points><x>34769.948917582944</x><y>26501.148955590677</y></points><points><x>34769.948917582944</x><y>26713.817184364147</y></points></segmentation></object><object><name>NILM</name><difficult>0</difficult><truncated>0</truncated><info>[{"confidence": "0.892725"}, {"action": "CREATE", "cat": "NILM", "time": "2020-07-23 14:54;31", "who": "admin", "typeOfanno": "PersonManul"}]</info><confidence>0.892725</confidence><bndbox><xmin>34052.0</xmin><ymin>26460.0</ymin><xmax>34202.0</xmax><ymax>26634.0</ymax></bndbox><segmentation><points><x>34052.0</x><y>26634.0</y></points><points><x>34052.0</x><y>26460.0</y></points><points><x>34202.0</x><y>26460.0</y></points><points><x>34202.0</x><y>26634.0</y></points></segmentation></object><object><name>NILM</name><difficult>0</difficult><truncated>0</truncated><info>[{"confidence": "0.880565"}, {"action": "CREATE", "cat": "NILM", "time": "2020-07-23 14:54;31", "who": "admin", "typeOfanno": "PersonManul"}]</info><confidence>0.880565</confidence><bndbox><xmin>33810.0</xmin><ymin>25591.0</ymin><xmax>33927.0</xmax><ymax>25724.0</ymax></bndbox><segmentation><points><x>33810.0</x><y>25724.0</y></points><points><x>33810.0</x><y>25591.0</y></points><points><x>33927.0</x><y>25591.0</y></points><points><x>33927.0</x><y>25724.0</y></points></segmentation></object><object><name>NONE</name><difficult>0</difficult><truncated>0</truncated><info>[{"confidence": "0.863183"}, {"action": "CREATE", "cat": "NONE", "time": "2020-07-23 14:54;31", "who": "admin", "typeOfanno": "PersonManul"}]</info><confidence>0.863183</confidence><bndbox><xmin>18370.313553895416</xmin><ymin>35952.343223052274</ymin><xmax>18567.313553895416</xmax><ymax>36037.343223052274</ymax></bndbox><segmentation><points><x>18370.313553895416</x><y>36037.343223052274</y></points><points><x>18370.313553895416</x><y>35952.343223052274</y></points><points><x>18567.313553895416</x><y>35952.343223052274</y></points><points><x>18567.313553895416</x><y>36037.343223052274</y></points></segmentation></object><object><name>LSIL</name><difficult>0</difficult><truncated>0</truncated><info>[{"confidence": "0.860509"}, {"action": "CREATE", "cat": "LSIL", "time": "2020-07-23 14:54;31", "who": "admin", "typeOfanno": "PersonManul"}]</info><confidence>0.860509</confidence><bndbox><xmin>40126.0</xmin><ymin>45238.0</ymin><xmax>40286.0</xmax><ymax>45398.0</ymax></bndbox><segmentation><points><x>40126.0</x><y>45398.0</y></points><points><x>40126.0</x><y>45238.0</y></points><points><x>40286.0</x><y>45238.0</y></points><points><x>40286.0</x><y>45398.0</y></points></segmentation></object><object><name>LSIL</name><difficult>0</difficult><truncated>0</truncated><info>[{"confidence": "0.848051"}, {"action": "CREATE", "cat": "LSIL", "time": "2020-07-23 14:54;31", "who": "admin", "typeOfanno": "PersonManul"}]</info><confidence>0.848051</confidence><bndbox><xmin>45292.0</xmin><ymin>36214.0</ymin><xmax>45533.0</xmax><ymax>36488.0</ymax></bndbox><segmentation><points><x>45292.0</x><y>36488.0</y></points><points><x>45292.0</x><y>36214.0</y></points><points><x>45533.0</x><y>36214.0</y></points><points><x>45533.0</x><y>36488.0</y></points></segmentation></object><object><name>BOX_SCREEN</name><difficult>0</difficult><truncated>0</truncated><info>[{"confidence": "0"}, {"action": "CREATE", "cat": "BOX_SCREEN", "time": "2020-07-23 14:54;31", "who": "admin", "typeOfanno": "PersonManul"}]</info><confidence>0</confidence><bndbox><xmin>33633.0</xmin><ymin>25691.0</ymin><xmax>35681.0</xmax><ymax>27739.0</ymax></bndbox><segmentation><points><x>33633.0</x><y>27739.0</y></points><points><x>33633.0</x><y>25691.0</y></points><points><x>35681.0</x><y>25691.0</y></points><points><x>35681.0</x><y>27739.0</y></points></segmentation></object><object><name>NONE</name><difficult>0</difficult><truncated>0</truncated><info>[{"confidence": "0"}, {"action": "CREATE", "cat": "NONE", "time": "2020-07-23 14:54;31", "who": "admin", "typeOfanno": "PersonManul"}]</info><confidence>0</confidence><bndbox><xmin>34373.69973105654</xmin><ymin>26685.173728922087</ymin><xmax>34499.31076200638</xmax><ymax>26769.88814514407</ymax></bndbox><segmentation><points><x>34373.69973105654</x><y>26769.88814514407</y></points><points><x>34373.69973105654</x><y>26685.173728922087</y></points><points><x>34499.31076200638</x><y>26685.173728922087</y></points><points><x>34499.31076200638</x><y>26769.88814514407</y></points></segmentation></object><object><name>BOX_SCREEN</name><difficult>0</difficult><truncated>0</truncated><info>[{"confidence": "0"}, {"action": "CREATE", "cat": "BOX_SCREEN", "time": "2020-07-23 14:54;31", "who": "admin", "typeOfanno": "PersonManul"}]</info><confidence>0</confidence><bndbox><xmin>39044.4025613661</xmin><ymin>44383.061259338305</ymin><xmax>41092.4025613661</xmax><ymax>46431.061259338305</ymax></bndbox><segmentation><points><x>39044.4025613661</x><y>46431.061259338305</y></points><points><x>39044.4025613661</x><y>44383.061259338305</y></points><points><x>41092.4025613661</x><y>44383.061259338305</y></points><points><x>41092.4025613661</x><y>46431.061259338305</y></points></segmentation></object><object><name>BOX_SCREEN</name><difficult>0</difficult><truncated>0</truncated><info>[{"confidence": "0"}, {"action": "CREATE", "cat": "BOX_SCREEN", "time": "2020-07-23 14:54;31", "who": "admin", "typeOfanno": "PersonManul"}]</info><confidence>0</confidence><bndbox><xmin>17426.86606189967</xmin><ymin>35057.274813233715</ymin><xmax>19474.86606189967</xmax><ymax>37105.274813233715</ymax></bndbox><segmentation><points><x>17426.86606189967</x><y>37105.274813233715</y></points><points><x>17426.86606189967</x><y>35057.274813233715</y></points><points><x>19474.86606189967</x><y>35057.274813233715</y></points><points><x>19474.86606189967</x><y>37105.274813233715</y></points></segmentation></object><object><name>BOX_SCREEN</name><difficult>0</difficult><truncated>0</truncated><info>[{"confidence": "0"}, {"action": "CREATE", "cat": "BOX_SCREEN", "time": "2020-07-23 14:54;31", "who": "admin", "typeOfanno": "PersonManul"}]</info><confidence>0</confidence><bndbox><xmin>44321.17774832083</xmin><ymin>35435.29986985559</ymin><xmax>46369.17774832083</xmax><ymax>37483.29986985559</ymax></bndbox><segmentation><points><x>44321.17774832083</x><y>37483.29986985559</y></points><points><x>44321.17774832083</x><y>35435.29986985559</y></points><points><x>46369.17774832083</x><y>35435.29986985559</y></points><points><x>46369.17774832083</x><y>37483.29986985559</y></points></segmentation></object></annotation>
