# Supplementary material for: Artificial intelligence enables precision diagnosis of cervical cytology grades and cervical cancer
Source: Nat Commun. 2024 May 22;15:4369. doi: 10.1038/s41467-024-48705-3 (PMC11111770; doi:10.1038/s41467-024-48705-3)
Supplement: Supplementary file 4 — Source Data [file 41467_2024_48705_MOESM4_ESM.zip › Source Data/Table S1.Average precision in the patch-level detection and classification./ground_truth_126/C201724225_L.kfb.xml]

<?xml version="1.0"?><annotation><folder>med</folder><filename>/datasets/Review/label-check/kfbtmap682/C201724225_L.kfb</filename><size><width>53826</width><height>55298</height></size><mpp>0.2484472095966339</mpp><object><name>LSIL</name><difficult>0</difficult><truncated>0</truncated><info>[{"confidence": "0.869989"}, {"action": "CREATE", "cat": "LSIL", "time": "2020-07-23 14:53;44", "who": "admin", "typeOfanno": "PersonManul"}]</info><confidence>0.869989</confidence><bndbox><xmin>29191.234755294758</xmin><ymin>4232.982277042244</ymin><xmax>29469.14372476542</xmax><ymax>4460.3623429727895</ymax></bndbox><segmentation><points><x>29191.234755294758</x><y>4460.3623429727895</y></points><points><x>29191.234755294758</x><y>4232.982277042244</y></points><points><x>29469.14372476542</x><y>4232.982277042244</y></points><points><x>29469.14372476542</x><y>4460.3623429727895</y></points></segmentation></object><object><name>LSIL</name><difficult>0</difficult><truncated>0</truncated><info>[{"confidence": "0.782772"}, {"action": "CREATE", "cat": "LSIL", "time": "2020-07-23 14:53;44", "who": "admin", "typeOfanno": "PersonManul"}]</info><confidence>0.782772</confidence><bndbox><xmin>25874.769232107312</xmin><ymin>13551.186735078607</ymin><xmax>26021.230767892688</xmax><ymax>13717.813264921391</ymax></bndbox><segmentation><points><x>25874.769232107312</x><y>13717.813264921391</y></points><points><x>25874.769232107312</x><y>13551.186735078607</y></points><points><x>26021.230767892688</x><y>13551.186735078607</y></points><points><x>26021.230767892688</x><y>13717.813264921391</y></points></segmentation></object><object><name>LSIL</name><difficult>0</difficult><truncated>0</truncated><info>[{"confidence": "0.613971"}, {"action": "CREATE", "cat": "LSIL", "time": "2020-07-23 14:53;44", "who": "admin", "typeOfanno": "PersonManul"}]</info><confidence>0.613971</confidence><bndbox><xmin>17107.233786795343</xmin><ymin>40925.855235560026</ymin><xmax>17446.292172572612</xmax><ymax>41246.07704434966</ymax></bndbox><segmentation><points><x>17107.233786795343</x><y>41246.07704434966</y></points><points><x>17107.233786795343</x><y>40925.855235560026</y></points><points><x>17446.292172572612</x><y>40925.855235560026</y></points><points><x>17446.292172572612</x><y>41246.07704434966</y></points></segmentation></object><object><name>BOX_SCREEN</name><difficult>0</difficult><truncated>0</truncated><info>[{"confidence": "0"}, {"action": "CREATE", "cat": "BOX_SCREEN", "time": "2020-07-23 14:53;44", "who": "admin", "typeOfanno": "PersonManul"}]</info><confidence>0</confidence><bndbox><xmin>28202.955451808954</xmin><ymin>3478.123922723523</ymin><xmax>30250.955451808954</xmax><ymax>5526.123922723523</ymax></bndbox><segmentation><points><x>28202.955451808954</x><y>5526.123922723523</y></points><points><x>28202.955451808954</x><y>3478.123922723523</y></points><points><x>30250.955451808954</x><y>3478.123922723523</y></points><points><x>30250.955451808954</x><y>5526.123922723523</y></points></segmentation></object><object><name>BOX_SCREEN</name><difficult>0</difficult><truncated>0</truncated><info>[{"confidence": "0"}, {"action": "CREATE", "cat": "BOX_SCREEN", "time": "2020-07-23 14:53;44", "who": "admin", "typeOfanno": "PersonManul"}]</info><confidence>0</confidence><bndbox><xmin>16102.119711042313</xmin><ymin>40237.40525826583</ymin><xmax>18150.119711042313</xmax><ymax>42285.40525826583</ymax></bndbox><segmentation><points><x>16102.119711042313</x><y>42285.40525826583</y></points><points><x>16102.119711042313</x><y>40237.40525826583</y></points><points><x>18150.119711042313</x><y>40237.40525826583</y></points><points><x>18150.119711042313</x><y>42285.40525826583</y></points></segmentation></object><object><name>BOX_SCREEN</name><difficult>0</difficult><truncated>0</truncated><info>[{"confidence": "0"}, {"action": "CREATE", "cat": "BOX_SCREEN", "time": "2020-07-23 14:53;44", "who": "admin", "typeOfanno": "PersonManul"}]</info><confidence>0</confidence><bndbox><xmin>24876.83757329245</xmin><ymin>12753.7156862745</ymin><xmax>26924.83757329245</xmax><ymax>14801.7156862745</ymax></bndbox><segmentation><points><x>24876.83757329245</x><y>14801.7156862745</y></points><points><x>24876.83757329245</x><y>12753.7156862745</y></points><points><x>26924.83757329245</x><y>12753.7156862745</y></points><points><x>26924.83757329245</x><y>14801.7156862745</y></points></segmentation></object></annotation>
