# Supplementary material for: Artificial intelligence enables precision diagnosis of cervical cytology grades and cervical cancer
Source: Nat Commun. 2024 May 22;15:4369. doi: 10.1038/s41467-024-48705-3 (PMC11111770; doi:10.1038/s41467-024-48705-3)
Supplement: Supplementary file 4 — Source Data [file 41467_2024_48705_MOESM4_ESM.zip › Source Data/Table S1.Average precision in the patch-level detection and classification./ground_truth_126/V201904308_A.TMAP.xml]

<?xml version="1.0"?><annotation><folder>med</folder><filename>/datasets/Review/label-check/kfbtmap682/V201904308_A.TMAP</filename><size><width>59973</width><height>57443</height></size><mpp>0.25294119041063823</mpp><object><name>EC</name><difficult>0</difficult><truncated>0</truncated><info>[{"confidence": "0.512333"}, {"action": "CREATE", "cat": "EC", "time": "2020-07-23 14:54;28", "who": "admin", "typeOfanno": "PersonManul"}]</info><confidence>0.512333</confidence><bndbox><xmin>24737.0</xmin><ymin>39665.0</ymin><xmax>24844.0</xmax><ymax>39727.0</ymax></bndbox><segmentation><points><x>24737.0</x><y>39727.0</y></points><points><x>24737.0</x><y>39665.0</y></points><points><x>24844.0</x><y>39665.0</y></points><points><x>24844.0</x><y>39727.0</y></points></segmentation></object><object><name>MET</name><difficult>0</difficult><truncated>0</truncated><info>[{"confidence": "0.532096"}, {"action": "CREATE", "cat": "MET", "time": "2020-07-23 14:54;28", "who": "admin", "typeOfanno": "PersonManul"}]</info><confidence>0.532096</confidence><bndbox><xmin>36858.0</xmin><ymin>12075.0</ymin><xmax>36987.0</xmax><ymax>12164.0</ymax></bndbox><segmentation><points><x>36858.0</x><y>12164.0</y></points><points><x>36858.0</x><y>12075.0</y></points><points><x>36987.0</x><y>12075.0</y></points><points><x>36987.0</x><y>12164.0</y></points></segmentation></object><object><name>NILM</name><difficult>0</difficult><truncated>0</truncated><info>[{"confidence": "0.54637"}, {"action": "CREATE", "cat": "NILM", "time": "2020-07-23 14:54;28", "who": "admin", "typeOfanno": "PersonManul"}]</info><confidence>0.54637</confidence><bndbox><xmin>48243.0</xmin><ymin>26818.0</ymin><xmax>48337.0</xmax><ymax>26881.0</ymax></bndbox><segmentation><points><x>48243.0</x><y>26881.0</y></points><points><x>48243.0</x><y>26818.0</y></points><points><x>48337.0</x><y>26818.0</y></points><points><x>48337.0</x><y>26881.0</y></points></segmentation></object><object><name>NILM</name><difficult>0</difficult><truncated>0</truncated><info>[{"confidence": "0.553543"}, {"action": "CREATE", "cat": "NILM", "time": "2020-07-23 14:54;28", "who": "admin", "typeOfanno": "PersonManul"}]</info><confidence>0.553543</confidence><bndbox><xmin>37575.0</xmin><ymin>8134.0</ymin><xmax>37665.0</xmax><ymax>8210.0</ymax></bndbox><segmentation><points><x>37575.0</x><y>8210.0</y></points><points><x>37575.0</x><y>8134.0</y></points><points><x>37665.0</x><y>8134.0</y></points><points><x>37665.0</x><y>8210.0</y></points></segmentation></object><object><name>NILM</name><difficult>0</difficult><truncated>0</truncated><info>[{"confidence": "0.58004"}, {"action": "CREATE", "cat": "NILM", "time": "2020-07-23 14:54;28", "who": "admin", "typeOfanno": "PersonManul"}]</info><confidence>0.58004</confidence><bndbox><xmin>6319.0</xmin><ymin>20225.0</ymin><xmax>6376.0</xmax><ymax>20278.0</ymax></bndbox><segmentation><points><x>6319.0</x><y>20278.0</y></points><points><x>6319.0</x><y>20225.0</y></points><points><x>6376.0</x><y>20225.0</y></points><points><x>6376.0</x><y>20278.0</y></points></segmentation></object><object><name>NILM</name><difficult>0</difficult><truncated>0</truncated><info>[{"confidence": "0.588323"}, {"action": "CREATE", "cat": "NILM", "time": "2020-07-23 14:54;28", "who": "admin", "typeOfanno": "PersonManul"}]</info><confidence>0.588323</confidence><bndbox><xmin>44343.0</xmin><ymin>27225.0</ymin><xmax>44410.0</xmax><ymax>27307.0</ymax></bndbox><segmentation><points><x>44343.0</x><y>27307.0</y></points><points><x>44343.0</x><y>27225.0</y></points><points><x>44410.0</x><y>27225.0</y></points><points><x>44410.0</x><y>27307.0</y></points></segmentation></object><object><name>NILM</name><difficult>0</difficult><truncated>0</truncated><info>[{"confidence": "0.635723"}, {"action": "CREATE", "cat": "NILM", "time": "2020-07-23 14:54;28", "who": "admin", "typeOfanno": "PersonManul"}]</info><confidence>0.635723</confidence><bndbox><xmin>10522.0</xmin><ymin>42120.0</ymin><xmax>10627.0</xmax><ymax>42190.0</ymax></bndbox><segmentation><points><x>10522.0</x><y>42190.0</y></points><points><x>10522.0</x><y>42120.0</y></points><points><x>10627.0</x><y>42120.0</y></points><points><x>10627.0</x><y>42190.0</y></points></segmentation></object><object><name>NILM</name><difficult>0</difficult><truncated>0</truncated><info>[{"confidence": "0.640129"}, {"action": "CREATE", "cat": "NILM", "time": "2020-07-23 14:54;28", "who": "admin", "typeOfanno": "PersonManul"}]</info><confidence>0.640129</confidence><bndbox><xmin>26749.0</xmin><ymin>16197.0</ymin><xmax>26830.0</xmax><ymax>16294.0</ymax></bndbox><segmentation><points><x>26749.0</x><y>16294.0</y></points><points><x>26749.0</x><y>16197.0</y></points><points><x>26830.0</x><y>16197.0</y></points><points><x>26830.0</x><y>16294.0</y></points></segmentation></object><object><name>NILM</name><difficult>0</difficult><truncated>0</truncated><info>[{"confidence": "0.676456"}, {"action": "CREATE", "cat": "NILM", "time": "2020-07-23 14:54;28", "who": "admin", "typeOfanno": "PersonManul"}]</info><confidence>0.676456</confidence><bndbox><xmin>27840.0</xmin><ymin>31661.0</ymin><xmax>27929.0</xmax><ymax>31733.0</ymax></bndbox><segmentation><points><x>27840.0</x><y>31733.0</y></points><points><x>27840.0</x><y>31661.0</y></points><points><x>27929.0</x><y>31661.0</y></points><points><x>27929.0</x><y>31733.0</y></points></segmentation></object><object><name>NILM</name><difficult>0</difficult><truncated>0</truncated><info>[{"confidence": "0.78091"}, {"action": "CREATE", "cat": "NILM", "time": "2020-07-23 14:54;28", "who": "admin", "typeOfanno": "PersonManul"}]</info><confidence>0.78091</confidence><bndbox><xmin>19118.0</xmin><ymin>6106.0</ymin><xmax>19179.0</xmax><ymax>6154.0</ymax></bndbox><segmentation><points><x>19118.0</x><y>6154.0</y></points><points><x>19118.0</x><y>6106.0</y></points><points><x>19179.0</x><y>6106.0</y></points><points><x>19179.0</x><y>6154.0</y></points></segmentation></object><object><name>NILM</name><difficult>0</difficult><truncated>0</truncated><info>[{"confidence": "0.519737"}, {"action": "CREATE", "cat": "NILM", "time": "2020-07-23 14:54;28", "who": "admin", "typeOfanno": "PersonManul"}]</info><confidence>0.519737</confidence><bndbox><xmin>23120.0</xmin><ymin>49611.0</ymin><xmax>23237.0</xmax><ymax>49750.0</ymax></bndbox><segmentation><points><x>23120.0</x><y>49750.0</y></points><points><x>23120.0</x><y>49611.0</y></points><points><x>23237.0</x><y>49611.0</y></points><points><x>23237.0</x><y>49750.0</y></points></segmentation></object><object><name>NILM</name><difficult>0</difficult><truncated>0</truncated><info>[{"confidence": "0.525493"}, {"action": "CREATE", "cat": "NILM", "time": "2020-07-23 14:54;28", "who": "admin", "typeOfanno": "PersonManul"}]</info><confidence>0.525493</confidence><bndbox><xmin>27790.0</xmin><ymin>40614.0</ymin><xmax>27930.0</xmax><ymax>40741.0</ymax></bndbox><segmentation><points><x>27790.0</x><y>40741.0</y></points><points><x>27790.0</x><y>40614.0</y></points><points><x>27930.0</x><y>40614.0</y></points><points><x>27930.0</x><y>40741.0</y></points></segmentation></object><object><name>NILM</name><difficult>0</difficult><truncated>0</truncated><info>[{"confidence": "0.528096"}, {"action": "CREATE", "cat": "NILM", "time": "2020-07-23 14:54;28", "who": "admin", "typeOfanno": "PersonManul"}]</info><confidence>0.528096</confidence><bndbox><xmin>18696.0</xmin><ymin>19629.0</ymin><xmax>18852.0</xmax><ymax>19786.0</ymax></bndbox><segmentation><points><x>18696.0</x><y>19786.0</y></points><points><x>18696.0</x><y>19629.0</y></points><points><x>18852.0</x><y>19629.0</y></points><points><x>18852.0</x><y>19786.0</y></points></segmentation></object><object><name>NILM</name><difficult>0</difficult><truncated>0</truncated><info>[{"confidence": "0.538773"}, {"action": "CREATE", "cat": "NILM", "time": "2020-07-23 14:54;28", "who": "admin", "typeOfanno": "PersonManul"}]</info><confidence>0.538773</confidence><bndbox><xmin>25755.0</xmin><ymin>6259.0</ymin><xmax>25987.0</xmax><ymax>6461.0</ymax></bndbox><segmentation><points><x>25755.0</x><y>6461.0</y></points><points><x>25755.0</x><y>6259.0</y></points><points><x>25987.0</x><y>6259.0</y></points><points><x>25987.0</x><y>6461.0</y></points></segmentation></object><object><name>NILM</name><difficult>0</difficult><truncated>0</truncated><info>[{"confidence": "0.578042"}, {"action": "CREATE", "cat": "NILM", "time": "2020-07-23 14:54;28", "who": "admin", "typeOfanno": "PersonManul"}]</info><confidence>0.578042</confidence><bndbox><xmin>52007.0</xmin><ymin>31875.0</ymin><xmax>52163.0</xmax><ymax>32042.0</ymax></bndbox><segmentation><points><x>52007.0</x><y>32042.0</y></points><points><x>52007.0</x><y>31875.0</y></points><points><x>52163.0</x><y>31875.0</y></points><points><x>52163.0</x><y>32042.0</y></points></segmentation></object><object><name>ASC_US</name><difficult>0</difficult><truncated>0</truncated><info>[{"confidence": "0.633959"}, {"action": "CREATE", "cat": "ASC_US", "time": "2020-07-23 14:54;28", "who": "admin", "typeOfanno": "PersonManul"}]</info><confidence>0.633959</confidence><bndbox><xmin>49542.0</xmin><ymin>19650.0</ymin><xmax>49693.0</xmax><ymax>19895.0</ymax></bndbox><segmentation><points><x>49542.0</x><y>19895.0</y></points><points><x>49542.0</x><y>19650.0</y></points><points><x>49693.0</x><y>19650.0</y></points><points><x>49693.0</x><y>19895.0</y></points></segmentation></object><object><name>NILM</name><difficult>0</difficult><truncated>0</truncated><info>[{"confidence": "0.667485"}, {"action": "CREATE", "cat": "NILM", "time": "2020-07-23 14:54;28", "who": "admin", "typeOfanno": "PersonManul"}]</info><confidence>0.667485</confidence><bndbox><xmin>25695.0</xmin><ymin>46230.0</ymin><xmax>25895.0</xmax><ymax>46362.0</ymax></bndbox><segmentation><points><x>25695.0</x><y>46362.0</y></points><points><x>25695.0</x><y>46230.0</y></points><points><x>25895.0</x><y>46230.0</y></points><points><x>25895.0</x><y>46362.0</y></points></segmentation></object><object><name>ASC_US</name><difficult>0</difficult><truncated>0</truncated><info>[{"confidence": "0.702746"}, {"action": "CREATE", "cat": "ASC_US", "time": "2020-07-23 14:54;28", "who": "admin", "typeOfanno": "PersonManul"}]</info><confidence>0.702746</confidence><bndbox><xmin>25425.0</xmin><ymin>41207.0</ymin><xmax>25586.0</xmax><ymax>41384.0</ymax></bndbox><segmentation><points><x>25425.0</x><y>41384.0</y></points><points><x>25425.0</x><y>41207.0</y></points><points><x>25586.0</x><y>41207.0</y></points><points><x>25586.0</x><y>41384.0</y></points></segmentation></object><object><name>NILM</name><difficult>0</difficult><truncated>0</truncated><info>[{"confidence": "0.724052"}, {"action": "CREATE", "cat": "NILM", "time": "2020-07-23 14:54;28", "who": "admin", "typeOfanno": "PersonManul"}]</info><confidence>0.724052</confidence><bndbox><xmin>42281.0</xmin><ymin>22684.0</ymin><xmax>42411.0</xmax><ymax>22811.0</ymax></bndbox><segmentation><points><x>42281.0</x><y>22811.0</y></points><points><x>42281.0</x><y>22684.0</y></points><points><x>42411.0</x><y>22684.0</y></points><points><x>42411.0</x><y>22811.0</y></points></segmentation></object><object><name>NILM</name><difficult>0</difficult><truncated>0</truncated><info>[{"confidence": "0.725845"}, {"action": "CREATE", "cat": "NILM", "time": "2020-07-23 14:54;28", "who": "admin", "typeOfanno": "PersonManul"}]</info><confidence>0.725845</confidence><bndbox><xmin>39006.0</xmin><ymin>32665.0</ymin><xmax>39142.0</xmax><ymax>32819.0</ymax></bndbox><segmentation><points><x>39006.0</x><y>32819.0</y></points><points><x>39006.0</x><y>32665.0</y></points><points><x>39142.0</x><y>32665.0</y></points><points><x>39142.0</x><y>32819.0</y></points></segmentation></object><object><name>NILM</name><difficult>0</difficult><truncated>0</truncated><info>[{"confidence": "0.756871"}, {"action": "CREATE", "cat": "NILM", "time": "2020-07-23 14:54;28", "who": "admin", "typeOfanno": "PersonManul"}]</info><confidence>0.756871</confidence><bndbox><xmin>12774.0</xmin><ymin>18885.0</ymin><xmax>12921.0</xmax><ymax>19057.0</ymax></bndbox><segmentation><points><x>12774.0</x><y>19057.0</y></points><points><x>12774.0</x><y>18885.0</y></points><points><x>12921.0</x><y>18885.0</y></points><points><x>12921.0</x><y>19057.0</y></points></segmentation></object><object><name>ASC_US</name><difficult>0</difficult><truncated>0</truncated><info>[{"confidence": "0.76922"}, {"action": "CREATE", "cat": "ASC_US", "time": "2020-07-23 14:54;28", "who": "admin", "typeOfanno": "PersonManul"}]</info><confidence>0.76922</confidence><bndbox><xmin>21372.0</xmin><ymin>47019.0</ymin><xmax>21597.0</xmax><ymax>47218.0</ymax></bndbox><segmentation><points><x>21372.0</x><y>47218.0</y></points><points><x>21372.0</x><y>47019.0</y></points><points><x>21597.0</x><y>47019.0</y></points><points><x>21597.0</x><y>47218.0</y></points></segmentation></object><object><name>NILM</name><difficult>0</difficult><truncated>0</truncated><info>[{"confidence": "0.774823"}, {"action": "CREATE", "cat": "NILM", "time": "2020-07-23 14:54;28", "who": "admin", "typeOfanno": "PersonManul"}]</info><confidence>0.774823</confidence><bndbox><xmin>32414.0</xmin><ymin>5688.0</ymin><xmax>32715.0</xmax><ymax>6010.0</ymax></bndbox><segmentation><points><x>32414.0</x><y>6010.0</y></points><points><x>32414.0</x><y>5688.0</y></points><points><x>32715.0</x><y>5688.0</y></points><points><x>32715.0</x><y>6010.0</y></points></segmentation></object><object><name>NILM</name><difficult>0</difficult><truncated>0</truncated><info>[{"confidence": "0.783446"}, {"action": "CREATE", "cat": "NILM", "time": "2020-07-23 14:54;28", "who": "admin", "typeOfanno": "PersonManul"}]</info><confidence>0.783446</confidence><bndbox><xmin>27600.0</xmin><ymin>36634.0</ymin><xmax>27784.0</xmax><ymax>36833.0</ymax></bndbox><segmentation><points><x>27600.0</x><y>36833.0</y></points><points><x>27600.0</x><y>36634.0</y></points><points><x>27784.0</x><y>36634.0</y></points><points><x>27784.0</x><y>36833.0</y></points></segmentation></object><object><name>ASC_US</name><difficult>0</difficult><truncated>0</truncated><info>[{"confidence": "0.801251"}, {"action": "CREATE", "cat": "ASC_US", "time": "2020-07-23 14:54;28", "who": "admin", "typeOfanno": "PersonManul"}]</info><confidence>0.801251</confidence><bndbox><xmin>23672.0</xmin><ymin>43680.0</ymin><xmax>23813.0</xmax><ymax>43837.0</ymax></bndbox><segmentation><points><x>23672.0</x><y>43837.0</y></points><points><x>23672.0</x><y>43680.0</y></points><points><x>23813.0</x><y>43680.0</y></points><points><x>23813.0</x><y>43837.0</y></points></segmentation></object><object><name>ASC_US</name><difficult>0</difficult><truncated>0</truncated><info>[{"confidence": "0.853345"}, {"action": "CREATE", "cat": "ASC_US", "time": "2020-07-23 14:54;28", "who": "admin", "typeOfanno": "PersonManul"}]</info><confidence>0.853345</confidence><bndbox><xmin>22512.0</xmin><ymin>15373.0</ymin><xmax>22689.0</xmax><ymax>15579.0</ymax></bndbox><segmentation><points><x>22512.0</x><y>15579.0</y></points><points><x>22512.0</x><y>15373.0</y></points><points><x>22689.0</x><y>15373.0</y></points><points><x>22689.0</x><y>15579.0</y></points></segmentation></object><object><name>NILM</name><difficult>0</difficult><truncated>0</truncated><info>[{"confidence": "0.866953"}, {"action": "CREATE", "cat": "NILM", "time": "2020-07-23 14:54;28", "who": "admin", "typeOfanno": "PersonManul"}]</info><confidence>0.866953</confidence><bndbox><xmin>32793.0</xmin><ymin>44565.0</ymin><xmax>32953.0</xmax><ymax>44702.0</ymax></bndbox><segmentation><points><x>32793.0</x><y>44702.0</y></points><points><x>32793.0</x><y>44565.0</y></points><points><x>32953.0</x><y>44565.0</y></points><points><x>32953.0</x><y>44702.0</y></points></segmentation></object><object><name>ASC_US</name><difficult>0</difficult><truncated>0</truncated><info>[{"confidence": "0.928287"}, {"action": "CREATE", "cat": "ASC_US", "time": "2020-07-23 14:54;28", "who": "admin", "typeOfanno": "PersonManul"}]</info><confidence>0.928287</confidence><bndbox><xmin>38704.0</xmin><ymin>34878.0</ymin><xmax>38967.0</xmax><ymax>35066.0</ymax></bndbox><segmentation><points><x>38704.0</x><y>35066.0</y></points><points><x>38704.0</x><y>34878.0</y></points><points><x>38967.0</x><y>34878.0</y></points><points><x>38967.0</x><y>35066.0</y></points></segmentation></object><object><name>NILM</name><difficult>0</difficult><truncated>0</truncated><info>[{"confidence": "0.93837"}, {"action": "CREATE", "cat": "NILM", "time": "2020-07-23 14:54;28", "who": "admin", "typeOfanno": "PersonManul"}]</info><confidence>0.93837</confidence><bndbox><xmin>11285.0</xmin><ymin>35815.0</ymin><xmax>11488.0</xmax><ymax>36077.0</ymax></bndbox><segmentation><points><x>11285.0</x><y>36077.0</y></points><points><x>11285.0</x><y>35815.0</y></points><points><x>11488.0</x><y>35815.0</y></points><points><x>11488.0</x><y>36077.0</y></points></segmentation></object><object><name>NILM</name><difficult>0</difficult><truncated>0</truncated><info>[{"confidence": "0.522145"}, {"action": "CREATE", "cat": "NILM", "time": "2020-07-23 14:54;28", "who": "admin", "typeOfanno": "PersonManul"}]</info><confidence>0.522145</confidence><bndbox><xmin>43458.0</xmin><ymin>50318.0</ymin><xmax>43535.0</xmax><ymax>50463.0</ymax></bndbox><segmentation><points><x>43458.0</x><y>50463.0</y></points><points><x>43458.0</x><y>50318.0</y></points><points><x>43535.0</x><y>50318.0</y></points><points><x>43535.0</x><y>50463.0</y></points></segmentation></object><object><name>MET</name><difficult>0</difficult><truncated>0</truncated><info>[{"confidence": "0.757427"}, {"action": "CREATE", "cat": "MET", "time": "2020-07-23 14:54;28", "who": "admin", "typeOfanno": "PersonManul"}]</info><confidence>0.757427</confidence><bndbox><xmin>23256.0</xmin><ymin>20675.0</ymin><xmax>23422.0</xmax><ymax>20819.0</ymax></bndbox><segmentation><points><x>23256.0</x><y>20819.0</y></points><points><x>23256.0</x><y>20675.0</y></points><points><x>23422.0</x><y>20675.0</y></points><points><x>23422.0</x><y>20819.0</y></points></segmentation></object><object><name>NILM</name><difficult>0</difficult><truncated>0</truncated><info>[{"confidence": "0.8524"}, {"action": "CREATE", "cat": "NILM", "time": "2020-07-23 14:54;28", "who": "admin", "typeOfanno": "PersonManul"}]</info><confidence>0.8524</confidence><bndbox><xmin>22810.0</xmin><ymin>4738.0</ymin><xmax>22930.0</xmax><ymax>4850.0</ymax></bndbox><segmentation><points><x>22810.0</x><y>4850.0</y></points><points><x>22810.0</x><y>4738.0</y></points><points><x>22930.0</x><y>4738.0</y></points><points><x>22930.0</x><y>4850.0</y></points></segmentation></object><object><name>ASC_US</name><difficult>0</difficult><truncated>0</truncated><info>[{"confidence": "0.535565"}, {"action": "CREATE", "cat": "ASC_US", "time": "2020-07-23 14:54;28", "who": "admin", "typeOfanno": "PersonManul"}]</info><confidence>0.535565</confidence><bndbox><xmin>37806.12610881209</xmin><ymin>42950.32013081113</ymin><xmax>37940.42769103754</xmax><ymax>43133.058349249055</ymax></bndbox><segmentation><points><x>37806.12610881209</x><y>43133.058349249055</y></points><points><x>37806.12610881209</x><y>42950.32013081113</y></points><points><x>37940.42769103754</x><y>42950.32013081113</y></points><points><x>37940.42769103754</x><y>43133.058349249055</y></points></segmentation></object><object><name>NILM</name><difficult>0</difficult><truncated>0</truncated><info>[{"confidence": "0.56576"}, {"action": "CREATE", "cat": "NILM", "time": "2020-07-23 14:54;28", "who": "admin", "typeOfanno": "PersonManul"}]</info><confidence>0.56576</confidence><bndbox><xmin>20684.0</xmin><ymin>35867.0</ymin><xmax>20793.0</xmax><ymax>36047.0</ymax></bndbox><segmentation><points><x>20684.0</x><y>36047.0</y></points><points><x>20684.0</x><y>35867.0</y></points><points><x>20793.0</x><y>35867.0</y></points><points><x>20793.0</x><y>36047.0</y></points></segmentation></object><object><name>NILM</name><difficult>0</difficult><truncated>0</truncated><info>[{"confidence": "0.575652"}, {"action": "CREATE", "cat": "NILM", "time": "2020-07-23 14:54;28", "who": "admin", "typeOfanno": "PersonManul"}]</info><confidence>0.575652</confidence><bndbox><xmin>47445.0</xmin><ymin>34024.0</ymin><xmax>47671.0</xmax><ymax>34164.0</ymax></bndbox><segmentation><points><x>47445.0</x><y>34164.0</y></points><points><x>47445.0</x><y>34024.0</y></points><points><x>47671.0</x><y>34024.0</y></points><points><x>47671.0</x><y>34164.0</y></points></segmentation></object><object><name>NILM</name><difficult>0</difficult><truncated>0</truncated><info>[{"confidence": "0.582065"}, {"action": "CREATE", "cat": "NILM", "time": "2020-07-23 14:54;28", "who": "admin", "typeOfanno": "PersonManul"}]</info><confidence>0.582065</confidence><bndbox><xmin>50888.0</xmin><ymin>34172.0</ymin><xmax>51029.0</xmax><ymax>34351.0</ymax></bndbox><segmentation><points><x>50888.0</x><y>34351.0</y></points><points><x>50888.0</x><y>34172.0</y></points><points><x>51029.0</x><y>34172.0</y></points><points><x>51029.0</x><y>34351.0</y></points></segmentation></object><object><name>NILM</name><difficult>0</difficult><truncated>0</truncated><info>[{"confidence": "0.591898"}, {"action": "CREATE", "cat": "NILM", "time": "2020-07-23 14:54;28", "who": "admin", "typeOfanno": "PersonManul"}]</info><confidence>0.591898</confidence><bndbox><xmin>50628.0</xmin><ymin>22253.0</ymin><xmax>50730.0</xmax><ymax>22384.0</ymax></bndbox><segmentation><points><x>50628.0</x><y>22384.0</y></points><points><x>50628.0</x><y>22253.0</y></points><points><x>50730.0</x><y>22253.0</y></points><points><x>50730.0</x><y>22384.0</y></points></segmentation></object><object><name>ASC_US</name><difficult>0</difficult><truncated>0</truncated><info>[{"confidence": "0.596802"}, {"action": "CREATE", "cat": "ASC_US", "time": "2020-07-23 14:54;28", "who": "admin", "typeOfanno": "PersonManul"}]</info><confidence>0.596802</confidence><bndbox><xmin>25679.0</xmin><ymin>51264.0</ymin><xmax>25816.0</xmax><ymax>51410.0</ymax></bndbox><segmentation><points><x>25679.0</x><y>51410.0</y></points><points><x>25679.0</x><y>51264.0</y></points><points><x>25816.0</x><y>51264.0</y></points><points><x>25816.0</x><y>51410.0</y></points></segmentation></object><object><name>ASC_US</name><difficult>0</difficult><truncated>0</truncated><info>[{"confidence": "0.598588"}, {"action": "CREATE", "cat": "ASC_US", "time": "2020-07-23 14:54;28", "who": "admin", "typeOfanno": "PersonManul"}]</info><confidence>0.598588</confidence><bndbox><xmin>38684.21272572228</xmin><ymin>28276.618575662436</ymin><xmax>38884.679674578765</xmax><ymax>28456.347564292388</ymax></bndbox><segmentation><points><x>38684.21272572228</x><y>28456.347564292388</y></points><points><x>38684.21272572228</x><y>28276.618575662436</y></points><points><x>38884.679674578765</x><y>28276.618575662436</y></points><points><x>38884.679674578765</x><y>28456.347564292388</y></points></segmentation></object><object><name>NILM</name><difficult>0</difficult><truncated>0</truncated><info>[{"confidence": "0.608987"}, {"action": "CREATE", "cat": "NILM", "time": "2020-07-23 14:54;28", "who": "admin", "typeOfanno": "PersonManul"}]</info><confidence>0.608987</confidence><bndbox><xmin>9190.0</xmin><ymin>28707.0</ymin><xmax>9329.0</xmax><ymax>28873.0</ymax></bndbox><segmentation><points><x>9190.0</x><y>28873.0</y></points><points><x>9190.0</x><y>28707.0</y></points><points><x>9329.0</x><y>28707.0</y></points><points><x>9329.0</x><y>28873.0</y></points></segmentation></object><object><name>ASC_US</name><difficult>0</difficult><truncated>0</truncated><info>[{"confidence": "0.680785"}, {"action": "CREATE", "cat": "ASC_US", "time": "2020-07-23 14:54;28", "who": "admin", "typeOfanno": "PersonManul"}]</info><confidence>0.680785</confidence><bndbox><xmin>14358.0</xmin><ymin>42294.0</ymin><xmax>14468.0</xmax><ymax>42432.0</ymax></bndbox><segmentation><points><x>14358.0</x><y>42432.0</y></points><points><x>14358.0</x><y>42294.0</y></points><points><x>14468.0</x><y>42294.0</y></points><points><x>14468.0</x><y>42432.0</y></points></segmentation></object><object><name>ASC_US</name><difficult>0</difficult><truncated>0</truncated><info>[{"confidence": "0.733544"}, {"action": "CREATE", "cat": "ASC_US", "time": "2020-07-23 14:54;28", "who": "admin", "typeOfanno": "PersonManul"}]</info><confidence>0.733544</confidence><bndbox><xmin>49365.0</xmin><ymin>30694.0</ymin><xmax>49470.0</xmax><ymax>30835.0</ymax></bndbox><segmentation><points><x>49365.0</x><y>30835.0</y></points><points><x>49365.0</x><y>30694.0</y></points><points><x>49470.0</x><y>30694.0</y></points><points><x>49470.0</x><y>30835.0</y></points></segmentation></object><object><name>NILM</name><difficult>0</difficult><truncated>0</truncated><info>[{"confidence": "0.733844"}, {"action": "CREATE", "cat": "NILM", "time": "2020-07-23 14:54;28", "who": "admin", "typeOfanno": "PersonManul"}]</info><confidence>0.733844</confidence><bndbox><xmin>23540.0</xmin><ymin>35727.0</ymin><xmax>23732.0</xmax><ymax>35907.0</ymax></bndbox><segmentation><points><x>23540.0</x><y>35907.0</y></points><points><x>23540.0</x><y>35727.0</y></points><points><x>23732.0</x><y>35727.0</y></points><points><x>23732.0</x><y>35907.0</y></points></segmentation></object><object><name>ASC_US</name><difficult>0</difficult><truncated>0</truncated><info>[{"confidence": "0.754552"}, {"action": "CREATE", "cat": "ASC_US", "time": "2020-07-23 14:54;28", "who": "admin", "typeOfanno": "PersonManul"}]</info><confidence>0.754552</confidence><bndbox><xmin>22441.0</xmin><ymin>21760.0</ymin><xmax>22600.0</xmax><ymax>21939.0</ymax></bndbox><segmentation><points><x>22441.0</x><y>21939.0</y></points><points><x>22441.0</x><y>21760.0</y></points><points><x>22600.0</x><y>21760.0</y></points><points><x>22600.0</x><y>21939.0</y></points></segmentation></object><object><name>ASC_US</name><difficult>0</difficult><truncated>0</truncated><info>[{"confidence": "0.827711"}, {"action": "CREATE", "cat": "ASC_US", "time": "2020-07-23 14:54;28", "who": "admin", "typeOfanno": "PersonManul"}]</info><confidence>0.827711</confidence><bndbox><xmin>31422.0</xmin><ymin>50263.0</ymin><xmax>31623.0</xmax><ymax>50391.0</ymax></bndbox><segmentation><points><x>31422.0</x><y>50391.0</y></points><points><x>31422.0</x><y>50263.0</y></points><points><x>31623.0</x><y>50263.0</y></points><points><x>31623.0</x><y>50391.0</y></points></segmentation></object><object><name>ASC_US</name><difficult>0</difficult><truncated>0</truncated><info>[{"confidence": "0.881821"}, {"action": "CREATE", "cat": "ASC_US", "time": "2020-07-23 14:54;28", "who": "admin", "typeOfanno": "PersonManul"}]</info><confidence>0.881821</confidence><bndbox><xmin>10058.0</xmin><ymin>41352.0</ymin><xmax>10261.0</xmax><ymax>41492.0</ymax></bndbox><segmentation><points><x>10058.0</x><y>41492.0</y></points><points><x>10058.0</x><y>41352.0</y></points><points><x>10261.0</x><y>41352.0</y></points><points><x>10261.0</x><y>41492.0</y></points></segmentation></object><object><name>BOX_SCREEN</name><difficult>0</difficult><truncated>0</truncated><info>[{"confidence": "1.0"}, {"action": "CREATE", "cat": "BOX_SCREEN", "time": "2020-07-23 14:54;28", "who": "admin", "typeOfanno": "PersonManul"}]</info><confidence>1.0</confidence><bndbox><xmin>30498.499999999985</xmin><ymin>49413.000000000015</ymin><xmax>32546.499999999985</xmax><ymax>51461.000000000015</ymax></bndbox><segmentation><points><x>30498.499999999985</x><y>51461.000000000015</y></points><points><x>30498.499999999985</x><y>49413.000000000015</y></points><points><x>32546.499999999985</x><y>49413.000000000015</y></points><points><x>32546.499999999985</x><y>51461.000000000015</y></points></segmentation></object><object><name>BOX_SCREEN</name><difficult>0</difficult><truncated>0</truncated><info>[{"confidence": "1.0"}, {"action": "CREATE", "cat": "BOX_SCREEN", "time": "2020-07-23 14:54;28", "who": "admin", "typeOfanno": "PersonManul"}]</info><confidence>1.0</confidence><bndbox><xmin>48393.500000000015</xmin><ymin>29850.50000000001</ymin><xmax>50441.500000000015</xmax><ymax>31898.50000000001</ymax></bndbox><segmentation><points><x>48393.500000000015</x><y>31898.50000000001</y></points><points><x>48393.500000000015</x><y>29850.50000000001</y></points><points><x>50441.500000000015</x><y>29850.50000000001</y></points><points><x>50441.500000000015</x><y>31898.50000000001</y></points></segmentation></object><object><name>BOX_SCREEN</name><difficult>0</difficult><truncated>0</truncated><info>[{"confidence": "1.0"}, {"action": "CREATE", "cat": "BOX_SCREEN", "time": "2020-07-23 14:54;28", "who": "admin", "typeOfanno": "PersonManul"}]</info><confidence>1.0</confidence><bndbox><xmin>21488.32661085852</xmin><ymin>20929.029440821654</ymin><xmax>23536.32661085852</xmax><ymax>22977.029440821654</ymax></bndbox><segmentation><points><x>21488.32661085852</x><y>22977.029440821654</y></points><points><x>21488.32661085852</x><y>20929.029440821654</y></points><points><x>23536.32661085852</x><y>20929.029440821654</y></points><points><x>23536.32661085852</x><y>22977.029440821654</y></points></segmentation></object></annotation>
