# Supplementary material for: Artificial intelligence enables precision diagnosis of cervical cytology grades and cervical cancer
Source: Nat Commun. 2024 May 22;15:4369. doi: 10.1038/s41467-024-48705-3 (PMC11111770; doi:10.1038/s41467-024-48705-3)
Supplement: Supplementary file 4 — Source Data [file 41467_2024_48705_MOESM4_ESM.zip › Source Data/Table S1.Average precision in the patch-level detection and classification./ground_truth_126/C201917128_L.TMAP.xml]

<?xml version="1.0"?><annotation><folder>med</folder><filename>/datasets/Review/label-check/tmap684/C201917128_L.TMAP</filename><size><width>43264</width><height>42496</height></size><mpp>0.34599997889017686</mpp><object><name>LSIL</name><difficult>0</difficult><truncated>0</truncated><info>[{"confidence": "0.984708"}, {"action": "CREATE", "cat": "LSIL", "time": "2020-07-23 14:55;28", "who": "admin", "typeOfanno": "PersonManul"}]</info><confidence>0.984708</confidence><bndbox><xmin>24811.0</xmin><ymin>15460.0</ymin><xmax>24954.0</xmax><ymax>15591.0</ymax></bndbox><segmentation><points><x>24811.0</x><y>15591.0</y></points><points><x>24811.0</x><y>15460.0</y></points><points><x>24954.0</x><y>15460.0</y></points><points><x>24954.0</x><y>15591.0</y></points></segmentation></object><object><name>LSIL</name><difficult>0</difficult><truncated>0</truncated><info>[{"confidence": "0.965713"}, {"action": "CREATE", "cat": "LSIL", "time": "2020-07-23 14:55;28", "who": "admin", "typeOfanno": "PersonManul"}]</info><confidence>0.965713</confidence><bndbox><xmin>26020.0</xmin><ymin>14597.0</ymin><xmax>26138.0</xmax><ymax>14740.0</ymax></bndbox><segmentation><points><x>26020.0</x><y>14740.0</y></points><points><x>26020.0</x><y>14597.0</y></points><points><x>26138.0</x><y>14597.0</y></points><points><x>26138.0</x><y>14740.0</y></points></segmentation></object><object><name>LSIL</name><difficult>0</difficult><truncated>0</truncated><info>[{"confidence": "0.891597"}, {"action": "CREATE", "cat": "LSIL", "time": "2020-07-23 14:55;28", "who": "admin", "typeOfanno": "PersonManul"}]</info><confidence>0.891597</confidence><bndbox><xmin>23054.0</xmin><ymin>26485.0</ymin><xmax>23167.0</xmax><ymax>26622.0</ymax></bndbox><segmentation><points><x>23054.0</x><y>26622.0</y></points><points><x>23054.0</x><y>26485.0</y></points><points><x>23167.0</x><y>26485.0</y></points><points><x>23167.0</x><y>26622.0</y></points></segmentation></object><object><name>NILM</name><difficult>0</difficult><truncated>0</truncated><info>[{"confidence": "0.878658"}, {"action": "CREATE", "cat": "NILM", "time": "2020-07-23 14:55;28", "who": "admin", "typeOfanno": "PersonManul"}]</info><confidence>0.878658</confidence><bndbox><xmin>32902.0</xmin><ymin>16847.0</ymin><xmax>33002.0</xmax><ymax>16973.0</ymax></bndbox><segmentation><points><x>32902.0</x><y>16973.0</y></points><points><x>32902.0</x><y>16847.0</y></points><points><x>33002.0</x><y>16847.0</y></points><points><x>33002.0</x><y>16973.0</y></points></segmentation></object><object><name>LSIL</name><difficult>0</difficult><truncated>0</truncated><info>[{"confidence": "0.819879"}, {"action": "CREATE", "cat": "LSIL", "time": "2020-07-23 14:55;28", "who": "admin", "typeOfanno": "PersonManul"}]</info><confidence>0.819879</confidence><bndbox><xmin>23543.15223751363</xmin><ymin>11770.411301785185</ymin><xmax>23658.04572910924</xmax><ymax>12034.558955360146</ymax></bndbox><segmentation><points><x>23543.15223751363</x><y>12034.558955360146</y></points><points><x>23543.15223751363</x><y>11770.411301785185</y></points><points><x>23658.04572910924</x><y>11770.411301785185</y></points><points><x>23658.04572910924</x><y>12034.558955360146</y></points></segmentation></object><object><name>LSIL</name><difficult>0</difficult><truncated>0</truncated><info>[{"confidence": "0.808343"}, {"action": "CREATE", "cat": "LSIL", "time": "2020-07-23 14:55;28", "who": "admin", "typeOfanno": "PersonManul"}]</info><confidence>0.808343</confidence><bndbox><xmin>21460.0</xmin><ymin>14866.0</ymin><xmax>21624.0</xmax><ymax>15013.0</ymax></bndbox><segmentation><points><x>21460.0</x><y>15013.0</y></points><points><x>21460.0</x><y>14866.0</y></points><points><x>21624.0</x><y>14866.0</y></points><points><x>21624.0</x><y>15013.0</y></points></segmentation></object><object><name>ASC_US</name><difficult>0</difficult><truncated>0</truncated><info>[{"confidence": "0.765138"}, {"action": "CREATE", "cat": "ASC_US", "time": "2020-07-23 14:55;28", "who": "admin", "typeOfanno": "PersonManul"}]</info><confidence>0.765138</confidence><bndbox><xmin>7897.0</xmin><ymin>32727.0</ymin><xmax>8060.0</xmax><ymax>32826.0</ymax></bndbox><segmentation><points><x>7897.0</x><y>32826.0</y></points><points><x>7897.0</x><y>32727.0</y></points><points><x>8060.0</x><y>32727.0</y></points><points><x>8060.0</x><y>32826.0</y></points></segmentation></object><object><name>NILM</name><difficult>0</difficult><truncated>0</truncated><info>[{"confidence": "0.745497"}, {"action": "CREATE", "cat": "NILM", "time": "2020-07-23 14:55;28", "who": "admin", "typeOfanno": "PersonManul"}]</info><confidence>0.745497</confidence><bndbox><xmin>22451.0</xmin><ymin>34694.0</ymin><xmax>22585.0</xmax><ymax>34821.0</ymax></bndbox><segmentation><points><x>22451.0</x><y>34821.0</y></points><points><x>22451.0</x><y>34694.0</y></points><points><x>22585.0</x><y>34694.0</y></points><points><x>22585.0</x><y>34821.0</y></points></segmentation></object><object><name>NONE</name><difficult>0</difficult><truncated>0</truncated><info>[{"confidence": "0.737988"}, {"action": "CREATE", "cat": "NONE", "time": "2020-07-23 14:55;28", "who": "admin", "typeOfanno": "PersonManul"}]</info><confidence>0.737988</confidence><bndbox><xmin>6945.0</xmin><ymin>19060.0</ymin><xmax>7063.0</xmax><ymax>19157.0</ymax></bndbox><segmentation><points><x>6945.0</x><y>19157.0</y></points><points><x>6945.0</x><y>19060.0</y></points><points><x>7063.0</x><y>19060.0</y></points><points><x>7063.0</x><y>19157.0</y></points></segmentation></object><object><name>NILM</name><difficult>0</difficult><truncated>0</truncated><info>[{"confidence": "0.687095"}, {"action": "CREATE", "cat": "NILM", "time": "2020-07-23 14:55;28", "who": "admin", "typeOfanno": "PersonManul"}]</info><confidence>0.687095</confidence><bndbox><xmin>33793.0</xmin><ymin>16369.0</ymin><xmax>33928.0</xmax><ymax>16512.0</ymax></bndbox><segmentation><points><x>33793.0</x><y>16512.0</y></points><points><x>33793.0</x><y>16369.0</y></points><points><x>33928.0</x><y>16369.0</y></points><points><x>33928.0</x><y>16512.0</y></points></segmentation></object><object><name>LSIL</name><difficult>0</difficult><truncated>0</truncated><info>[{"confidence": "0.686692"}, {"action": "CREATE", "cat": "LSIL", "time": "2020-07-23 14:55;28", "who": "admin", "typeOfanno": "PersonManul"}]</info><confidence>0.686692</confidence><bndbox><xmin>3953.0</xmin><ymin>16546.0</ymin><xmax>4124.0</xmax><ymax>16741.0</ymax></bndbox><segmentation><points><x>3953.0</x><y>16741.0</y></points><points><x>3953.0</x><y>16546.0</y></points><points><x>4124.0</x><y>16546.0</y></points><points><x>4124.0</x><y>16741.0</y></points></segmentation></object><object><name>NONE</name><difficult>0</difficult><truncated>0</truncated><info>[{"confidence": "0.673294"}, {"action": "CREATE", "cat": "NONE", "time": "2020-07-23 14:55;28", "who": "admin", "typeOfanno": "PersonManul"}]</info><confidence>0.673294</confidence><bndbox><xmin>33737.0</xmin><ymin>23716.0</ymin><xmax>33910.0</xmax><ymax>23925.0</ymax></bndbox><segmentation><points><x>33737.0</x><y>23925.0</y></points><points><x>33737.0</x><y>23716.0</y></points><points><x>33910.0</x><y>23716.0</y></points><points><x>33910.0</x><y>23925.0</y></points></segmentation></object><object><name>NONE</name><difficult>0</difficult><truncated>0</truncated><info>[{"confidence": "0.571581"}, {"action": "CREATE", "cat": "NONE", "time": "2020-07-23 14:55;28", "who": "admin", "typeOfanno": "PersonManul"}]</info><confidence>0.571581</confidence><bndbox><xmin>24761.0</xmin><ymin>25677.0</ymin><xmax>24924.0</xmax><ymax>25782.0</ymax></bndbox><segmentation><points><x>24761.0</x><y>25782.0</y></points><points><x>24761.0</x><y>25677.0</y></points><points><x>24924.0</x><y>25677.0</y></points><points><x>24924.0</x><y>25782.0</y></points></segmentation></object><object><name>NONE</name><difficult>0</difficult><truncated>0</truncated><info>[{"confidence": "0.551714"}, {"action": "CREATE", "cat": "NONE", "time": "2020-07-23 14:55;28", "who": "admin", "typeOfanno": "PersonManul"}]</info><confidence>0.551714</confidence><bndbox><xmin>28296.0</xmin><ymin>23109.0</ymin><xmax>28404.0</xmax><ymax>23208.0</ymax></bndbox><segmentation><points><x>28296.0</x><y>23208.0</y></points><points><x>28296.0</x><y>23109.0</y></points><points><x>28404.0</x><y>23109.0</y></points><points><x>28404.0</x><y>23208.0</y></points></segmentation></object><object><name>NILM</name><difficult>0</difficult><truncated>0</truncated><info>[{"confidence": "0.496158"}, {"action": "CREATE", "cat": "NILM", "time": "2020-07-23 14:55;28", "who": "admin", "typeOfanno": "PersonManul"}]</info><confidence>0.496158</confidence><bndbox><xmin>34426.0</xmin><ymin>24097.0</ymin><xmax>34593.0</xmax><ymax>24282.0</ymax></bndbox><segmentation><points><x>34426.0</x><y>24282.0</y></points><points><x>34426.0</x><y>24097.0</y></points><points><x>34593.0</x><y>24097.0</y></points><points><x>34593.0</x><y>24282.0</y></points></segmentation></object><object><name>NILM</name><difficult>0</difficult><truncated>0</truncated><info>[{"confidence": "0.473046"}, {"action": "CREATE", "cat": "NILM", "time": "2020-07-23 14:55;28", "who": "admin", "typeOfanno": "PersonManul"}]</info><confidence>0.473046</confidence><bndbox><xmin>15867.0</xmin><ymin>3257.0</ymin><xmax>15954.0</xmax><ymax>3385.0</ymax></bndbox><segmentation><points><x>15867.0</x><y>3385.0</y></points><points><x>15867.0</x><y>3257.0</y></points><points><x>15954.0</x><y>3257.0</y></points><points><x>15954.0</x><y>3385.0</y></points></segmentation></object><object><name>NONE</name><difficult>0</difficult><truncated>0</truncated><info>[{"confidence": "0.462301"}, {"action": "CREATE", "cat": "NONE", "time": "2020-07-23 14:55;28", "who": "admin", "typeOfanno": "PersonManul"}]</info><confidence>0.462301</confidence><bndbox><xmin>30350.0</xmin><ymin>24195.0</ymin><xmax>30505.0</xmax><ymax>24422.0</ymax></bndbox><segmentation><points><x>30350.0</x><y>24422.0</y></points><points><x>30350.0</x><y>24195.0</y></points><points><x>30505.0</x><y>24195.0</y></points><points><x>30505.0</x><y>24422.0</y></points></segmentation></object><object><name>LSIL</name><difficult>0</difficult><truncated>0</truncated><info>[{"confidence": "0.459142"}, {"action": "CREATE", "cat": "LSIL", "time": "2020-07-23 14:55;28", "who": "admin", "typeOfanno": "PersonManul"}]</info><confidence>0.459142</confidence><bndbox><xmin>10149.0</xmin><ymin>16410.0</ymin><xmax>10235.0</xmax><ymax>16514.0</ymax></bndbox><segmentation><points><x>10149.0</x><y>16514.0</y></points><points><x>10149.0</x><y>16410.0</y></points><points><x>10235.0</x><y>16410.0</y></points><points><x>10235.0</x><y>16514.0</y></points></segmentation></object><object><name>NONE</name><difficult>0</difficult><truncated>0</truncated><info>[{"confidence": "0.432648"}, {"action": "CREATE", "cat": "NONE", "time": "2020-07-23 14:55;28", "who": "admin", "typeOfanno": "PersonManul"}]</info><confidence>0.432648</confidence><bndbox><xmin>14565.0</xmin><ymin>28480.0</ymin><xmax>14649.0</xmax><ymax>28595.0</ymax></bndbox><segmentation><points><x>14565.0</x><y>28595.0</y></points><points><x>14565.0</x><y>28480.0</y></points><points><x>14649.0</x><y>28480.0</y></points><points><x>14649.0</x><y>28595.0</y></points></segmentation></object><object><name>NILM</name><difficult>0</difficult><truncated>0</truncated><info>[{"confidence": "0.403306"}, {"action": "CREATE", "cat": "NILM", "time": "2020-07-23 14:55;28", "who": "admin", "typeOfanno": "PersonManul"}]</info><confidence>0.403306</confidence><bndbox><xmin>39423.0</xmin><ymin>21267.0</ymin><xmax>39546.0</xmax><ymax>21467.0</ymax></bndbox><segmentation><points><x>39423.0</x><y>21467.0</y></points><points><x>39423.0</x><y>21267.0</y></points><points><x>39546.0</x><y>21267.0</y></points><points><x>39546.0</x><y>21467.0</y></points></segmentation></object><object><name>NONE</name><difficult>0</difficult><truncated>0</truncated><info>[{"confidence": "0.376799"}, {"action": "CREATE", "cat": "NONE", "time": "2020-07-23 14:55;28", "who": "admin", "typeOfanno": "PersonManul"}]</info><confidence>0.376799</confidence><bndbox><xmin>7798.0</xmin><ymin>15756.0</ymin><xmax>7911.0</xmax><ymax>15841.0</ymax></bndbox><segmentation><points><x>7798.0</x><y>15841.0</y></points><points><x>7798.0</x><y>15756.0</y></points><points><x>7911.0</x><y>15756.0</y></points><points><x>7911.0</x><y>15841.0</y></points></segmentation></object><object><name>NILM</name><difficult>0</difficult><truncated>0</truncated><info>[{"confidence": "0.366762"}, {"action": "CREATE", "cat": "NILM", "time": "2020-07-23 14:55;28", "who": "admin", "typeOfanno": "PersonManul"}]</info><confidence>0.366762</confidence><bndbox><xmin>16166.0</xmin><ymin>18726.0</ymin><xmax>16322.0</xmax><ymax>18903.0</ymax></bndbox><segmentation><points><x>16166.0</x><y>18903.0</y></points><points><x>16166.0</x><y>18726.0</y></points><points><x>16322.0</x><y>18726.0</y></points><points><x>16322.0</x><y>18903.0</y></points></segmentation></object><object><name>NONE</name><difficult>0</difficult><truncated>0</truncated><info>[{"confidence": "0.351975"}, {"action": "CREATE", "cat": "NONE", "time": "2020-07-23 14:55;28", "who": "admin", "typeOfanno": "PersonManul"}]</info><confidence>0.351975</confidence><bndbox><xmin>11418.0</xmin><ymin>8281.0</ymin><xmax>11539.0</xmax><ymax>8375.0</ymax></bndbox><segmentation><points><x>11418.0</x><y>8375.0</y></points><points><x>11418.0</x><y>8281.0</y></points><points><x>11539.0</x><y>8281.0</y></points><points><x>11539.0</x><y>8375.0</y></points></segmentation></object><object><name>NILM</name><difficult>0</difficult><truncated>0</truncated><info>[{"confidence": "0.362232"}, {"action": "CREATE", "cat": "NILM", "time": "2020-07-23 14:55;28", "who": "admin", "typeOfanno": "PersonManul"}]</info><confidence>0.362232</confidence><bndbox><xmin>33403.0</xmin><ymin>33126.0</ymin><xmax>33490.0</xmax><ymax>33303.0</ymax></bndbox><segmentation><points><x>33403.0</x><y>33303.0</y></points><points><x>33403.0</x><y>33126.0</y></points><points><x>33490.0</x><y>33126.0</y></points><points><x>33490.0</x><y>33303.0</y></points></segmentation></object><object><name>NILM</name><difficult>0</difficult><truncated>0</truncated><info>[{"confidence": "0.257834"}, {"action": "CREATE", "cat": "NILM", "time": "2020-07-23 14:55;28", "who": "admin", "typeOfanno": "PersonManul"}]</info><confidence>0.257834</confidence><bndbox><xmin>37287.0</xmin><ymin>14469.0</ymin><xmax>37350.0</xmax><ymax>14550.0</ymax></bndbox><segmentation><points><x>37287.0</x><y>14550.0</y></points><points><x>37287.0</x><y>14469.0</y></points><points><x>37350.0</x><y>14469.0</y></points><points><x>37350.0</x><y>14550.0</y></points></segmentation></object><object><name>EM</name><difficult>0</difficult><truncated>0</truncated><info>[{"confidence": "0.256188"}, {"action": "CREATE", "cat": "EM", "time": "2020-07-23 14:55;28", "who": "admin", "typeOfanno": "PersonManul"}]</info><confidence>0.256188</confidence><bndbox><xmin>35433.0</xmin><ymin>21593.0</ymin><xmax>35700.0</xmax><ymax>21777.0</ymax></bndbox><segmentation><points><x>35433.0</x><y>21777.0</y></points><points><x>35433.0</x><y>21593.0</y></points><points><x>35700.0</x><y>21593.0</y></points><points><x>35700.0</x><y>21777.0</y></points></segmentation></object><object><name>NILM</name><difficult>0</difficult><truncated>0</truncated><info>[{"confidence": "0.202325"}, {"action": "CREATE", "cat": "NILM", "time": "2020-07-23 14:55;28", "who": "admin", "typeOfanno": "PersonManul"}]</info><confidence>0.202325</confidence><bndbox><xmin>24058.0</xmin><ymin>28951.0</ymin><xmax>24262.0</xmax><ymax>29157.0</ymax></bndbox><segmentation><points><x>24058.0</x><y>29157.0</y></points><points><x>24058.0</x><y>28951.0</y></points><points><x>24262.0</x><y>28951.0</y></points><points><x>24262.0</x><y>29157.0</y></points></segmentation></object><object><name>BOX_SCREEN</name><difficult>0</difficult><truncated>0</truncated><info>[{"confidence": "0"}, {"action": "CREATE", "cat": "BOX_SCREEN", "time": "2020-07-23 14:55;28", "who": "admin", "typeOfanno": "PersonManul"}]</info><confidence>0</confidence><bndbox><xmin>31928.000000000015</xmin><ymin>15996.000000000004</ymin><xmax>33976.000000000015</xmax><ymax>18044.000000000004</ymax></bndbox><segmentation><points><x>31928.000000000015</x><y>18044.000000000004</y></points><points><x>31928.000000000015</x><y>15996.000000000004</y></points><points><x>33976.000000000015</x><y>15996.000000000004</y></points><points><x>33976.000000000015</x><y>18044.000000000004</y></points></segmentation></object><object><name>BOX_SCREEN</name><difficult>0</difficult><truncated>0</truncated><info>[{"confidence": "0"}, {"action": "CREATE", "cat": "BOX_SCREEN", "time": "2020-07-23 14:55;28", "who": "admin", "typeOfanno": "PersonManul"}]</info><confidence>0</confidence><bndbox><xmin>22086.499999999996</xmin><ymin>25639.500000000004</ymin><xmax>24134.499999999996</xmax><ymax>27687.500000000004</ymax></bndbox><segmentation><points><x>22086.499999999996</x><y>27687.500000000004</y></points><points><x>22086.499999999996</x><y>25639.500000000004</y></points><points><x>24134.499999999996</x><y>25639.500000000004</y></points><points><x>24134.499999999996</x><y>27687.500000000004</y></points></segmentation></object><object><name>BOX_SCREEN</name><difficult>0</difficult><truncated>0</truncated><info>[{"confidence": "0"}, {"action": "CREATE", "cat": "BOX_SCREEN", "time": "2020-07-23 14:55;28", "who": "admin", "typeOfanno": "PersonManul"}]</info><confidence>0</confidence><bndbox><xmin>25055.0</xmin><ymin>13754.499999999996</ymin><xmax>27103.0</xmax><ymax>15802.499999999996</ymax></bndbox><segmentation><points><x>25055.0</x><y>15802.499999999996</y></points><points><x>25055.0</x><y>13754.499999999996</y></points><points><x>27103.0</x><y>13754.499999999996</y></points><points><x>27103.0</x><y>15802.499999999996</y></points></segmentation></object><object><name>BOX_SCREEN</name><difficult>0</difficult><truncated>0</truncated><info>[{"confidence": "0"}, {"action": "CREATE", "cat": "BOX_SCREEN", "time": "2020-07-23 14:55;28", "who": "admin", "typeOfanno": "PersonManul"}]</info><confidence>0</confidence><bndbox><xmin>23858.5</xmin><ymin>14611.500000000005</ymin><xmax>25906.5</xmax><ymax>16659.500000000007</ymax></bndbox><segmentation><points><x>23858.5</x><y>16659.500000000007</y></points><points><x>23858.5</x><y>14611.500000000005</y></points><points><x>25906.5</x><y>14611.500000000005</y></points><points><x>25906.5</x><y>16659.500000000007</y></points></segmentation></object></annotation>
