# Supplementary material for: Artificial intelligence enables precision diagnosis of cervical cytology grades and cervical cancer
Source: Nat Commun. 2024 May 22;15:4369. doi: 10.1038/s41467-024-48705-3 (PMC11111770; doi:10.1038/s41467-024-48705-3)
Supplement: Supplementary file 4 — Source Data [file 41467_2024_48705_MOESM4_ESM.zip › Source Data/Table S1.Average precision in the patch-level detection and classification./ground_truth_126/V201904906_H_SCC.TMAP.xml]

<?xml version="1.0"?><annotation><folder>med</folder><filename>/datasets/Review/label-check/kfbtmap682/V201904906_H_SCC.TMAP</filename><size><width>58624</width><height>56320</height></size><mpp>0.25294119041063823</mpp><object><name>NILM</name><difficult>0</difficult><truncated>0</truncated><info>[{"confidence": "0.854086"}, {"action": "CREATE", "cat": "NILM", "time": "2020-07-23 14:54;29", "who": "admin", "typeOfanno": "PersonManul"}]</info><confidence>0.854086</confidence><bndbox><xmin>27812.0</xmin><ymin>29717.0</ymin><xmax>27968.0</xmax><ymax>29840.0</ymax></bndbox><segmentation><points><x>27812.0</x><y>29840.0</y></points><points><x>27812.0</x><y>29717.0</y></points><points><x>27968.0</x><y>29717.0</y></points><points><x>27968.0</x><y>29840.0</y></points></segmentation></object><object><name>NILM</name><difficult>0</difficult><truncated>0</truncated><info>[{"confidence": "0.855009"}, {"action": "CREATE", "cat": "NILM", "time": "2020-07-23 14:54;29", "who": "admin", "typeOfanno": "PersonManul"}]</info><confidence>0.855009</confidence><bndbox><xmin>40402.0</xmin><ymin>23529.0</ymin><xmax>40907.0</xmax><ymax>24120.0</ymax></bndbox><segmentation><points><x>40402.0</x><y>24120.0</y></points><points><x>40402.0</x><y>23529.0</y></points><points><x>40907.0</x><y>23529.0</y></points><points><x>40907.0</x><y>24120.0</y></points></segmentation></object><object><name>NILM</name><difficult>0</difficult><truncated>0</truncated><info>[{"confidence": "0.86009"}, {"action": "CREATE", "cat": "NILM", "time": "2020-07-23 14:54;29", "who": "admin", "typeOfanno": "PersonManul"}]</info><confidence>0.86009</confidence><bndbox><xmin>29755.0</xmin><ymin>7385.0</ymin><xmax>29845.0</xmax><ymax>7527.0</ymax></bndbox><segmentation><points><x>29755.0</x><y>7527.0</y></points><points><x>29755.0</x><y>7385.0</y></points><points><x>29845.0</x><y>7385.0</y></points><points><x>29845.0</x><y>7527.0</y></points></segmentation></object><object><name>EC</name><difficult>0</difficult><truncated>0</truncated><info>[{"confidence": "0.861555"}, {"action": "CREATE", "cat": "EC", "time": "2020-07-23 14:54;29", "who": "admin", "typeOfanno": "PersonManul"}]</info><confidence>0.861555</confidence><bndbox><xmin>51445.0</xmin><ymin>33269.0</ymin><xmax>51524.0</xmax><ymax>33456.0</ymax></bndbox><segmentation><points><x>51445.0</x><y>33456.0</y></points><points><x>51445.0</x><y>33269.0</y></points><points><x>51524.0</x><y>33269.0</y></points><points><x>51524.0</x><y>33456.0</y></points></segmentation></object><object><name>NILM</name><difficult>0</difficult><truncated>0</truncated><info>[{"confidence": "0.867661"}, {"action": "CREATE", "cat": "NILM", "time": "2020-07-23 14:54;29", "who": "admin", "typeOfanno": "PersonManul"}]</info><confidence>0.867661</confidence><bndbox><xmin>42553.0</xmin><ymin>30793.0</ymin><xmax>42797.0</xmax><ymax>31070.0</ymax></bndbox><segmentation><points><x>42553.0</x><y>31070.0</y></points><points><x>42553.0</x><y>30793.0</y></points><points><x>42797.0</x><y>30793.0</y></points><points><x>42797.0</x><y>31070.0</y></points></segmentation></object><object><name>EC</name><difficult>0</difficult><truncated>0</truncated><info>[{"confidence": "0.896937"}, {"action": "CREATE", "cat": "EC", "time": "2020-07-23 14:54;29", "who": "admin", "typeOfanno": "PersonManul"}]</info><confidence>0.896937</confidence><bndbox><xmin>47529.0</xmin><ymin>34389.0</ymin><xmax>47820.0</xmax><ymax>34797.0</ymax></bndbox><segmentation><points><x>47529.0</x><y>34797.0</y></points><points><x>47529.0</x><y>34389.0</y></points><points><x>47820.0</x><y>34389.0</y></points><points><x>47820.0</x><y>34797.0</y></points></segmentation></object><object><name>EC</name><difficult>0</difficult><truncated>0</truncated><info>[{"confidence": "0.927711"}, {"action": "CREATE", "cat": "EC", "time": "2020-07-23 14:54;29", "who": "admin", "typeOfanno": "PersonManul"}]</info><confidence>0.927711</confidence><bndbox><xmin>42770.0</xmin><ymin>42215.0</ymin><xmax>42927.0</xmax><ymax>42337.0</ymax></bndbox><segmentation><points><x>42770.0</x><y>42337.0</y></points><points><x>42770.0</x><y>42215.0</y></points><points><x>42927.0</x><y>42215.0</y></points><points><x>42927.0</x><y>42337.0</y></points></segmentation></object><object><name>EC</name><difficult>0</difficult><truncated>0</truncated><info>[{"confidence": "0.937602"}, {"action": "CREATE", "cat": "EC", "time": "2020-07-23 14:54;29", "who": "admin", "typeOfanno": "PersonManul"}]</info><confidence>0.937602</confidence><bndbox><xmin>21546.0</xmin><ymin>13585.0</ymin><xmax>21632.0</xmax><ymax>13698.0</ymax></bndbox><segmentation><points><x>21546.0</x><y>13698.0</y></points><points><x>21546.0</x><y>13585.0</y></points><points><x>21632.0</x><y>13585.0</y></points><points><x>21632.0</x><y>13698.0</y></points></segmentation></object><object><name>EC</name><difficult>0</difficult><truncated>0</truncated><info>[{"confidence": "0.941204"}, {"action": "CREATE", "cat": "EC", "time": "2020-07-23 14:54;29", "who": "admin", "typeOfanno": "PersonManul"}]</info><confidence>0.941204</confidence><bndbox><xmin>8595.0</xmin><ymin>29939.0</ymin><xmax>8815.0</xmax><ymax>30089.0</ymax></bndbox><segmentation><points><x>8595.0</x><y>30089.0</y></points><points><x>8595.0</x><y>29939.0</y></points><points><x>8815.0</x><y>29939.0</y></points><points><x>8815.0</x><y>30089.0</y></points></segmentation></object><object><name>LSIL</name><difficult>0</difficult><truncated>0</truncated><info>[{"confidence": "0.855606"}, {"action": "CREATE", "cat": "LSIL", "time": "2020-07-23 14:54;29", "who": "admin", "typeOfanno": "PersonManul"}]</info><confidence>0.855606</confidence><bndbox><xmin>26517.0</xmin><ymin>41702.0</ymin><xmax>26665.0</xmax><ymax>41900.0</ymax></bndbox><segmentation><points><x>26517.0</x><y>41900.0</y></points><points><x>26517.0</x><y>41702.0</y></points><points><x>26665.0</x><y>41702.0</y></points><points><x>26665.0</x><y>41900.0</y></points></segmentation></object><object><name>LSIL</name><difficult>0</difficult><truncated>0</truncated><info>[{"confidence": "0.858647"}, {"action": "CREATE", "cat": "LSIL", "time": "2020-07-23 14:54;29", "who": "admin", "typeOfanno": "PersonManul"}]</info><confidence>0.858647</confidence><bndbox><xmin>30882.0</xmin><ymin>33937.0</ymin><xmax>31002.0</xmax><ymax>34099.0</ymax></bndbox><segmentation><points><x>30882.0</x><y>34099.0</y></points><points><x>30882.0</x><y>33937.0</y></points><points><x>31002.0</x><y>33937.0</y></points><points><x>31002.0</x><y>34099.0</y></points></segmentation></object><object><name>LSIL</name><difficult>0</difficult><truncated>0</truncated><info>[{"confidence": "0.867613"}, {"action": "CREATE", "cat": "LSIL", "time": "2020-07-23 14:54;29", "who": "admin", "typeOfanno": "PersonManul"}]</info><confidence>0.867613</confidence><bndbox><xmin>25560.0</xmin><ymin>40190.067720090316</ymin><xmax>25725.0</xmax><ymax>40466.067720090316</ymax></bndbox><segmentation><points><x>25560.0</x><y>40466.067720090316</y></points><points><x>25560.0</x><y>40190.067720090316</y></points><points><x>25725.0</x><y>40190.067720090316</y></points><points><x>25725.0</x><y>40466.067720090316</y></points></segmentation></object><object><name>LSIL</name><difficult>0</difficult><truncated>0</truncated><info>[{"confidence": "0.871503"}, {"action": "CREATE", "cat": "LSIL", "time": "2020-07-23 14:54;29", "who": "admin", "typeOfanno": "PersonManul"}]</info><confidence>0.871503</confidence><bndbox><xmin>23254.0</xmin><ymin>15087.0</ymin><xmax>23413.0</xmax><ymax>15227.0</ymax></bndbox><segmentation><points><x>23254.0</x><y>15227.0</y></points><points><x>23254.0</x><y>15087.0</y></points><points><x>23413.0</x><y>15087.0</y></points><points><x>23413.0</x><y>15227.0</y></points></segmentation></object><object><name>LSIL</name><difficult>0</difficult><truncated>0</truncated><info>[{"confidence": "0.872235"}, {"action": "CREATE", "cat": "LSIL", "time": "2020-07-23 14:54;29", "who": "admin", "typeOfanno": "PersonManul"}]</info><confidence>0.872235</confidence><bndbox><xmin>33781.0</xmin><ymin>24817.0</ymin><xmax>34170.0</xmax><ymax>25011.0</ymax></bndbox><segmentation><points><x>33781.0</x><y>25011.0</y></points><points><x>33781.0</x><y>24817.0</y></points><points><x>34170.0</x><y>24817.0</y></points><points><x>34170.0</x><y>25011.0</y></points></segmentation></object><object><name>LSIL</name><difficult>0</difficult><truncated>0</truncated><info>[{"confidence": "0.873537"}, {"action": "CREATE", "cat": "LSIL", "time": "2020-07-23 14:54;29", "who": "admin", "typeOfanno": "PersonManul"}]</info><confidence>0.873537</confidence><bndbox><xmin>33704.0</xmin><ymin>24633.0</ymin><xmax>33908.0</xmax><ymax>24832.0</ymax></bndbox><segmentation><points><x>33704.0</x><y>24832.0</y></points><points><x>33704.0</x><y>24633.0</y></points><points><x>33908.0</x><y>24633.0</y></points><points><x>33908.0</x><y>24832.0</y></points></segmentation></object><object><name>LSIL</name><difficult>0</difficult><truncated>0</truncated><info>[{"confidence": "0.884639"}, {"action": "CREATE", "cat": "LSIL", "time": "2020-07-23 14:54;29", "who": "admin", "typeOfanno": "PersonManul"}]</info><confidence>0.884639</confidence><bndbox><xmin>29176.0</xmin><ymin>37929.0</ymin><xmax>29297.0</xmax><ymax>38190.0</ymax></bndbox><segmentation><points><x>29176.0</x><y>38190.0</y></points><points><x>29176.0</x><y>37929.0</y></points><points><x>29297.0</x><y>37929.0</y></points><points><x>29297.0</x><y>38190.0</y></points></segmentation></object><object><name>ASC_US</name><difficult>0</difficult><truncated>0</truncated><info>[{"confidence": "0.902329"}, {"action": "CREATE", "cat": "ASC_US", "time": "2020-07-23 14:54;29", "who": "admin", "typeOfanno": "PersonManul"}]</info><confidence>0.902329</confidence><bndbox><xmin>18474.0</xmin><ymin>22920.0</ymin><xmax>18586.0</xmax><ymax>23092.0</ymax></bndbox><segmentation><points><x>18474.0</x><y>23092.0</y></points><points><x>18474.0</x><y>22920.0</y></points><points><x>18586.0</x><y>22920.0</y></points><points><x>18586.0</x><y>23092.0</y></points></segmentation></object><object><name>ASC_US</name><difficult>0</difficult><truncated>0</truncated><info>[{"confidence": "0.909135"}, {"action": "CREATE", "cat": "ASC_US", "time": "2020-07-23 14:54;29", "who": "admin", "typeOfanno": "PersonManul"}]</info><confidence>0.909135</confidence><bndbox><xmin>27550.0</xmin><ymin>18599.0</ymin><xmax>27670.0</xmax><ymax>18758.0</ymax></bndbox><segmentation><points><x>27550.0</x><y>18758.0</y></points><points><x>27550.0</x><y>18599.0</y></points><points><x>27670.0</x><y>18599.0</y></points><points><x>27670.0</x><y>18758.0</y></points></segmentation></object><object><name>NILM</name><difficult>0</difficult><truncated>0</truncated><info>[{"confidence": "0.923334"}, {"action": "CREATE", "cat": "NILM", "time": "2020-07-23 14:54;29", "who": "admin", "typeOfanno": "PersonManul"}]</info><confidence>0.923334</confidence><bndbox><xmin>35720.0</xmin><ymin>24543.0</ymin><xmax>35925.0</xmax><ymax>24792.0</ymax></bndbox><segmentation><points><x>35720.0</x><y>24792.0</y></points><points><x>35720.0</x><y>24543.0</y></points><points><x>35925.0</x><y>24543.0</y></points><points><x>35925.0</x><y>24792.0</y></points></segmentation></object><object><name>LSIL</name><difficult>0</difficult><truncated>0</truncated><info>[{"confidence": "0.933121"}, {"action": "CREATE", "cat": "LSIL", "time": "2020-07-23 14:54;29", "who": "admin", "typeOfanno": "PersonManul"}]</info><confidence>0.933121</confidence><bndbox><xmin>25348.0</xmin><ymin>36939.0</ymin><xmax>25495.0</xmax><ymax>37128.0</ymax></bndbox><segmentation><points><x>25348.0</x><y>37128.0</y></points><points><x>25348.0</x><y>36939.0</y></points><points><x>25495.0</x><y>36939.0</y></points><points><x>25495.0</x><y>37128.0</y></points></segmentation></object><object><name>LSIL</name><difficult>0</difficult><truncated>0</truncated><info>[{"confidence": "0.945201"}, {"action": "CREATE", "cat": "LSIL", "time": "2020-07-23 14:54;29", "who": "admin", "typeOfanno": "PersonManul"}]</info><confidence>0.945201</confidence><bndbox><xmin>16501.0</xmin><ymin>33658.0</ymin><xmax>16671.0</xmax><ymax>33858.0</ymax></bndbox><segmentation><points><x>16501.0</x><y>33858.0</y></points><points><x>16501.0</x><y>33658.0</y></points><points><x>16671.0</x><y>33658.0</y></points><points><x>16671.0</x><y>33858.0</y></points></segmentation></object><object><name>HSIL</name><difficult>0</difficult><truncated>0</truncated><info>[{"confidence": "0.946207"}, {"action": "CREATE", "cat": "HSIL", "time": "2020-07-23 14:54;29", "who": "admin", "typeOfanno": "PersonManul"}]</info><confidence>0.946207</confidence><bndbox><xmin>10507.0</xmin><ymin>31334.0</ymin><xmax>10766.0</xmax><ymax>31491.0</ymax></bndbox><segmentation><points><x>10507.0</x><y>31491.0</y></points><points><x>10507.0</x><y>31334.0</y></points><points><x>10766.0</x><y>31334.0</y></points><points><x>10766.0</x><y>31491.0</y></points></segmentation></object><object><name>LSIL</name><difficult>0</difficult><truncated>0</truncated><info>[{"confidence": "0.947533"}, {"action": "CREATE", "cat": "LSIL", "time": "2020-07-23 14:54;29", "who": "admin", "typeOfanno": "PersonManul"}]</info><confidence>0.947533</confidence><bndbox><xmin>34614.0</xmin><ymin>23510.0</ymin><xmax>34723.0</xmax><ymax>23652.0</ymax></bndbox><segmentation><points><x>34614.0</x><y>23652.0</y></points><points><x>34614.0</x><y>23510.0</y></points><points><x>34723.0</x><y>23510.0</y></points><points><x>34723.0</x><y>23652.0</y></points></segmentation></object><object><name>LSIL</name><difficult>0</difficult><truncated>0</truncated><info>[{"confidence": "0.968714"}, {"action": "CREATE", "cat": "HSIL", "time": "2020-07-23 14:54;29", "who": "admin", "typeOfanno": "PersonManul"}, {"action": "UPDATE", "cat": "LSIL", "time": "2020-08-13 19:32;46", "who": "wangjue"}]</info><confidence>0.968714</confidence><bndbox><xmin>11240.0</xmin><ymin>19596.0</ymin><xmax>11373.0</xmax><ymax>19754.0</ymax></bndbox><segmentation><points><x>11240.0</x><y>19754.0</y></points><points><x>11240.0</x><y>19596.0</y></points><points><x>11373.0</x><y>19596.0</y></points><points><x>11373.0</x><y>19754.0</y></points></segmentation></object><object><name>ASC_US</name><difficult>0</difficult><truncated>0</truncated><info>[{"confidence": "0.981548"}, {"action": "CREATE", "cat": "ASC_US", "time": "2020-07-23 14:54;29", "who": "admin", "typeOfanno": "PersonManul"}]</info><confidence>0.981548</confidence><bndbox><xmin>42981.89790037142</xmin><ymin>27795.564698896385</ymin><xmax>43242.20969932757</xmax><ymax>28076.570741284177</ymax></bndbox><segmentation><points><x>42981.89790037142</x><y>28076.570741284177</y></points><points><x>42981.89790037142</x><y>27795.564698896385</y></points><points><x>43242.20969932757</x><y>27795.564698896385</y></points><points><x>43242.20969932757</x><y>28076.570741284177</y></points></segmentation></object><object><name>NILM</name><difficult>0</difficult><truncated>0</truncated><info>[{"confidence": "0.85584"}, {"action": "CREATE", "cat": "HSIL", "time": "2020-07-23 14:54;29", "who": "admin", "typeOfanno": "PersonManul"}, {"action": "UPDATE", "cat": "NILM", "time": "2020-08-13 19:33;16", "who": "wangjue"}]</info><confidence>0.85584</confidence><bndbox><xmin>7331.0</xmin><ymin>28719.0</ymin><xmax>7439.0</xmax><ymax>28808.0</ymax></bndbox><segmentation><points><x>7331.0</x><y>28808.0</y></points><points><x>7331.0</x><y>28719.0</y></points><points><x>7439.0</x><y>28719.0</y></points><points><x>7439.0</x><y>28808.0</y></points></segmentation></object><object><name>HSIL</name><difficult>0</difficult><truncated>0</truncated><info>[{"confidence": "0.903791"}, {"action": "CREATE", "cat": "HSIL", "time": "2020-07-23 14:54;29", "who": "admin", "typeOfanno": "PersonManul"}]</info><confidence>0.903791</confidence><bndbox><xmin>43476.0</xmin><ymin>26811.0</ymin><xmax>43800.0</xmax><ymax>26994.0</ymax></bndbox><segmentation><points><x>43476.0</x><y>26994.0</y></points><points><x>43476.0</x><y>26811.0</y></points><points><x>43800.0</x><y>26811.0</y></points><points><x>43800.0</x><y>26994.0</y></points></segmentation></object><object><name>NILM</name><difficult>0</difficult><truncated>0</truncated><info>[{"confidence": "0.924474"}, {"action": "CREATE", "cat": "NILM", "time": "2020-07-23 14:54;29", "who": "admin", "typeOfanno": "PersonManul"}]</info><confidence>0.924474</confidence><bndbox><xmin>31637.0</xmin><ymin>40643.0</ymin><xmax>31846.0</xmax><ymax>40803.0</ymax></bndbox><segmentation><points><x>31637.0</x><y>40803.0</y></points><points><x>31637.0</x><y>40643.0</y></points><points><x>31846.0</x><y>40643.0</y></points><points><x>31846.0</x><y>40803.0</y></points></segmentation></object><object><name>HSIL</name><difficult>0</difficult><truncated>0</truncated><info>[{"confidence": "0.92794"}, {"action": "CREATE", "cat": "HSIL", "time": "2020-07-23 14:54;29", "who": "admin", "typeOfanno": "PersonManul"}]</info><confidence>0.92794</confidence><bndbox><xmin>20167.0</xmin><ymin>33852.0</ymin><xmax>20264.0</xmax><ymax>33994.0</ymax></bndbox><segmentation><points><x>20167.0</x><y>33994.0</y></points><points><x>20167.0</x><y>33852.0</y></points><points><x>20264.0</x><y>33852.0</y></points><points><x>20264.0</x><y>33994.0</y></points></segmentation></object><object><name>NILM</name><difficult>0</difficult><truncated>0</truncated><info>[{"confidence": "0.941148"}, {"action": "CREATE", "cat": "NILM", "time": "2020-07-23 14:54;29", "who": "admin", "typeOfanno": "PersonManul"}]</info><confidence>0.941148</confidence><bndbox><xmin>21519.0</xmin><ymin>28548.0</ymin><xmax>21630.0</xmax><ymax>28670.0</ymax></bndbox><segmentation><points><x>21519.0</x><y>28670.0</y></points><points><x>21519.0</x><y>28548.0</y></points><points><x>21630.0</x><y>28548.0</y></points><points><x>21630.0</x><y>28670.0</y></points></segmentation></object><object><name>LSIL</name><difficult>0</difficult><truncated>0</truncated><info>[{"confidence": "0.86013"}, {"action": "CREATE", "cat": "LSIL", "time": "2020-07-23 14:54;29", "who": "admin", "typeOfanno": "PersonManul"}]</info><confidence>0.86013</confidence><bndbox><xmin>41321.0</xmin><ymin>19609.0</ymin><xmax>41580.0</xmax><ymax>19866.0</ymax></bndbox><segmentation><points><x>41321.0</x><y>19866.0</y></points><points><x>41321.0</x><y>19609.0</y></points><points><x>41580.0</x><y>19609.0</y></points><points><x>41580.0</x><y>19866.0</y></points></segmentation></object><object><name>LSIL</name><difficult>0</difficult><truncated>0</truncated><info>[{"confidence": "0.867988"}, {"action": "CREATE", "cat": "LSIL", "time": "2020-07-23 14:54;29", "who": "admin", "typeOfanno": "PersonManul"}]</info><confidence>0.867988</confidence><bndbox><xmin>31213.0</xmin><ymin>28176.0</ymin><xmax>31347.0</xmax><ymax>28350.0</ymax></bndbox><segmentation><points><x>31213.0</x><y>28350.0</y></points><points><x>31213.0</x><y>28176.0</y></points><points><x>31347.0</x><y>28176.0</y></points><points><x>31347.0</x><y>28350.0</y></points></segmentation></object><object><name>LSIL</name><difficult>0</difficult><truncated>0</truncated><info>[{"confidence": "0.868833"}, {"action": "CREATE", "cat": "LSIL", "time": "2020-07-23 14:54;29", "who": "admin", "typeOfanno": "PersonManul"}]</info><confidence>0.868833</confidence><bndbox><xmin>8652.96613995486</xmin><ymin>32271.483069977425</ymin><xmax>8925.96613995486</xmax><ymax>32518.483069977425</ymax></bndbox><segmentation><points><x>8652.96613995486</x><y>32518.483069977425</y></points><points><x>8652.96613995486</x><y>32271.483069977425</y></points><points><x>8925.96613995486</x><y>32271.483069977425</y></points><points><x>8925.96613995486</x><y>32518.483069977425</y></points></segmentation></object><object><name>LSIL</name><difficult>0</difficult><truncated>0</truncated><info>[{"confidence": "0.874309"}, {"action": "CREATE", "cat": "LSIL", "time": "2020-07-23 14:54;29", "who": "admin", "typeOfanno": "PersonManul"}]</info><confidence>0.874309</confidence><bndbox><xmin>6400.0</xmin><ymin>16509.0</ymin><xmax>6511.0</xmax><ymax>16614.0</ymax></bndbox><segmentation><points><x>6400.0</x><y>16614.0</y></points><points><x>6400.0</x><y>16509.0</y></points><points><x>6511.0</x><y>16509.0</y></points><points><x>6511.0</x><y>16614.0</y></points></segmentation></object><object><name>NONE</name><difficult>0</difficult><truncated>0</truncated><info>[{"confidence": "0.901239"}, {"action": "CREATE", "cat": "NONE", "time": "2020-07-23 14:54;29", "who": "admin", "typeOfanno": "PersonManul"}]</info><confidence>0.901239</confidence><bndbox><xmin>19331.0</xmin><ymin>12735.0</ymin><xmax>19638.0</xmax><ymax>12926.0</ymax></bndbox><segmentation><points><x>19331.0</x><y>12926.0</y></points><points><x>19331.0</x><y>12735.0</y></points><points><x>19638.0</x><y>12735.0</y></points><points><x>19638.0</x><y>12926.0</y></points></segmentation></object><object><name>LSIL</name><difficult>0</difficult><truncated>0</truncated><info>[{"confidence": "0.919161"}, {"action": "CREATE", "cat": "LSIL", "time": "2020-07-23 14:54;29", "who": "admin", "typeOfanno": "PersonManul"}]</info><confidence>0.919161</confidence><bndbox><xmin>9087.0</xmin><ymin>12447.0</ymin><xmax>9285.0</xmax><ymax>12652.0</ymax></bndbox><segmentation><points><x>9087.0</x><y>12652.0</y></points><points><x>9087.0</x><y>12447.0</y></points><points><x>9285.0</x><y>12447.0</y></points><points><x>9285.0</x><y>12652.0</y></points></segmentation></object><object><name>NILM</name><difficult>0</difficult><truncated>0</truncated><info>[{"confidence": "0.925059"}, {"action": "CREATE", "cat": "NILM", "time": "2020-07-23 14:54;29", "who": "admin", "typeOfanno": "PersonManul"}]</info><confidence>0.925059</confidence><bndbox><xmin>26624.0</xmin><ymin>9364.0</ymin><xmax>26875.0</xmax><ymax>9563.0</ymax></bndbox><segmentation><points><x>26624.0</x><y>9563.0</y></points><points><x>26624.0</x><y>9364.0</y></points><points><x>26875.0</x><y>9364.0</y></points><points><x>26875.0</x><y>9563.0</y></points></segmentation></object><object><name>LSIL</name><difficult>0</difficult><truncated>0</truncated><info>[{"confidence": "0.948144"}, {"action": "CREATE", "cat": "LSIL", "time": "2020-07-23 14:54;29", "who": "admin", "typeOfanno": "PersonManul"}]</info><confidence>0.948144</confidence><bndbox><xmin>22118.0</xmin><ymin>32796.0</ymin><xmax>22342.0</xmax><ymax>33058.0</ymax></bndbox><segmentation><points><x>22118.0</x><y>33058.0</y></points><points><x>22118.0</x><y>32796.0</y></points><points><x>22342.0</x><y>32796.0</y></points><points><x>22342.0</x><y>33058.0</y></points></segmentation></object><object><name>LSIL</name><difficult>0</difficult><truncated>0</truncated><info>[{"confidence": "0.948947"}, {"action": "CREATE", "cat": "LSIL", "time": "2020-07-23 14:54;29", "who": "admin", "typeOfanno": "PersonManul"}]</info><confidence>0.948947</confidence><bndbox><xmin>28575.0</xmin><ymin>23570.0</ymin><xmax>28862.0</xmax><ymax>23786.0</ymax></bndbox><segmentation><points><x>28575.0</x><y>23786.0</y></points><points><x>28575.0</x><y>23570.0</y></points><points><x>28862.0</x><y>23570.0</y></points><points><x>28862.0</x><y>23786.0</y></points></segmentation></object><object><name>LSIL</name><difficult>0</difficult><truncated>0</truncated><info>[{"confidence": "0.952134"}, {"action": "CREATE", "cat": "LSIL", "time": "2020-07-23 14:54;29", "who": "admin", "typeOfanno": "PersonManul"}]</info><confidence>0.952134</confidence><bndbox><xmin>30600.904439428148</xmin><ymin>29448.310759969914</ymin><xmax>31029.904439428148</xmax><ymax>29844.310759969914</ymax></bndbox><segmentation><points><x>30600.904439428148</x><y>29844.310759969914</y></points><points><x>30600.904439428148</x><y>29448.310759969914</y></points><points><x>31029.904439428148</x><y>29448.310759969914</y></points><points><x>31029.904439428148</x><y>29844.310759969914</y></points></segmentation></object><object><name>NILM</name><difficult>0</difficult><truncated>0</truncated><info>[{"confidence": "0.889391"}, {"action": "CREATE", "cat": "NILM", "time": "2020-07-23 14:54;29", "who": "admin", "typeOfanno": "PersonManul"}]</info><confidence>0.889391</confidence><bndbox><xmin>25378.0</xmin><ymin>43549.0</ymin><xmax>25473.0</xmax><ymax>43652.0</ymax></bndbox><segmentation><points><x>25378.0</x><y>43652.0</y></points><points><x>25378.0</x><y>43549.0</y></points><points><x>25473.0</x><y>43549.0</y></points><points><x>25473.0</x><y>43652.0</y></points></segmentation></object><object><name>BOX_SCREEN</name><difficult>0</difficult><truncated>0</truncated><info>[{"confidence": "1.0"}, {"action": "CREATE", "cat": "BOX_SCREEN", "time": "2020-07-23 14:54;29", "who": "admin", "typeOfanno": "PersonManul"}]</info><confidence>1.0</confidence><bndbox><xmin>27299.87350708696</xmin><ymin>35416.902281660914</ymin><xmax>29347.87350708696</xmax><ymax>37464.902281660914</ymax></bndbox><segmentation><points><x>27299.87350708696</x><y>37464.902281660914</y></points><points><x>27299.87350708696</x><y>35416.902281660914</y></points><points><x>29347.87350708696</x><y>35416.902281660914</y></points><points><x>29347.87350708696</x><y>37464.902281660914</y></points></segmentation></object><object><name>BOX_SCREEN</name><difficult>0</difficult><truncated>0</truncated><info>[{"confidence": "1.0"}, {"action": "CREATE", "cat": "BOX_SCREEN", "time": "2020-07-23 14:54;29", "who": "admin", "typeOfanno": "PersonManul"}]</info><confidence>1.0</confidence><bndbox><xmin>19222.63055851022</xmin><ymin>32839.05311525928</ymin><xmax>21270.63055851022</xmax><ymax>34887.05311525928</ymax></bndbox><segmentation><points><x>19222.63055851022</x><y>34887.05311525928</y></points><points><x>19222.63055851022</x><y>32839.05311525928</y></points><points><x>21270.63055851022</x><y>32839.05311525928</y></points><points><x>21270.63055851022</x><y>34887.05311525928</y></points></segmentation></object><object><name>LSIL</name><difficult>0</difficult><truncated>0</truncated><info>[{"confidence": "1.0"}, {"action": "CREATE", "cat": "HSIL", "time": "2020-07-23 14:54;29", "who": "admin", "typeOfanno": "PersonManul"}, {"action": "UPDATE", "cat": "LSIL", "time": "2020-08-13 19:33;46", "who": "wangjue"}]</info><confidence>1.0</confidence><bndbox><xmin>28765.045183604445</xmin><ymin>35809.97389415763</ymin><xmax>28928.51267586451</xmax><ymax>35946.196804374355</ymax></bndbox><segmentation><points><x>28765.045183604445</x><y>35946.196804374355</y></points><points><x>28765.045183604445</x><y>35809.97389415763</y></points><points><x>28928.51267586451</x><y>35809.97389415763</y></points><points><x>28928.51267586451</x><y>35946.196804374355</y></points></segmentation></object><object><name>LSIL</name><difficult>0</difficult><truncated>0</truncated><info>[{"confidence": "1.0"}, {"action": "CREATE", "cat": "LSIL", "time": "2020-07-23 14:54;29", "who": "admin", "typeOfanno": "PersonManul"}]</info><confidence>1.0</confidence><bndbox><xmin>28607.026607753047</xmin><ymin>37169.47853812048</ymin><xmax>28953.032799703513</xmax><ymax>37417.4042347149</ymax></bndbox><segmentation><points><x>28607.026607753047</x><y>37417.4042347149</y></points><points><x>28607.026607753047</x><y>37169.47853812048</y></points><points><x>28953.032799703513</x><y>37169.47853812048</y></points><points><x>28953.032799703513</x><y>37417.4042347149</y></points></segmentation></object><object><name>LSIL</name><difficult>0</difficult><truncated>0</truncated><info>[{"confidence": "1.0"}, {"action": "CREATE", "cat": "HSIL", "time": "2020-07-23 14:54;29", "who": "admin", "typeOfanno": "PersonManul"}, {"action": "UPDATE", "cat": "LSIL", "time": "2020-08-13 19:33;16", "who": "wangjue"}]</info><confidence>1.0</confidence><bndbox><xmin>19281.73349473629</xmin><ymin>33725.62809274788</ymin><xmax>19554.179315169727</xmax><ymax>33939.49806178813</ymax></bndbox><segmentation><points><x>19281.73349473629</x><y>33939.49806178813</y></points><points><x>19281.73349473629</x><y>33725.62809274788</y></points><points><x>19554.179315169727</x><y>33725.62809274788</y></points><points><x>19554.179315169727</x><y>33939.49806178813</y></points></segmentation></object><object><name>LSIL</name><difficult>0</difficult><truncated>0</truncated><info>[{"confidence": "1.0"}, {"action": "CREATE", "cat": "LSIL", "time": "2020-07-23 14:54;29", "who": "admin", "typeOfanno": "PersonManul"}]</info><confidence>1.0</confidence><bndbox><xmin>19276.087563251418</xmin><ymin>33226.72619197858</ymin><xmax>19378.254745913957</xmax><ymax>33320.37944275257</ymax></bndbox><segmentation><points><x>19276.087563251418</x><y>33320.37944275257</y></points><points><x>19276.087563251418</x><y>33226.72619197858</y></points><points><x>19378.254745913957</x><y>33226.72619197858</y></points><points><x>19378.254745913957</x><y>33320.37944275257</y></points></segmentation></object><object><name>BOX_SCREEN</name><difficult>0</difficult><truncated>0</truncated><info>[{"confidence": "1.0"}, {"action": "CREATE", "cat": "BOX_SCREEN", "time": "2020-07-23 14:54;29", "who": "admin", "typeOfanno": "PersonManul"}]</info><confidence>1.0</confidence><bndbox><xmin>14601.79437139507</xmin><ymin>43712.00229616213</ymin><xmax>16649.79437139507</xmax><ymax>45760.00229616213</ymax></bndbox><segmentation><points><x>14601.79437139507</x><y>45760.00229616213</y></points><points><x>14601.79437139507</x><y>43712.00229616213</y></points><points><x>16649.79437139507</x><y>43712.00229616213</y></points><points><x>16649.79437139507</x><y>45760.00229616213</y></points></segmentation></object><object><name>LSIL</name><difficult>0</difficult><truncated>0</truncated><info>[{"confidence": 1}, {"action": "CREATE", "cat": "HSIL", "time": "2020-07-27 16:55;54", "who": "woodrow", "typeOfanno": "PersonManul"}, {"action": "UPDATE", "cat": "LSIL", "time": "2020-08-13 19:32;46", "who": "wangjue"}]</info><confidence>1.0</confidence><bndbox><xmin>27681.45711060948</xmin><ymin>36449.30812641084</ymin><xmax>27848.65048908954</xmax><ymax>36654.57524454477</ymax></bndbox><segmentation><points><x>27681.45711060948</x><y>36654.57524454477</y></points><points><x>27681.45711060948</x><y>36449.30812641084</y></points><points><x>27848.65048908954</x><y>36449.30812641084</y></points><points><x>27848.65048908954</x><y>36654.57524454477</y></points></segmentation></object><object><name>LSIL</name><difficult>0</difficult><truncated>0</truncated><info>[{"confidence": 1}, {"action": "CREATE", "cat": "LSIL", "time": "2020-07-27 16:55;54", "who": "woodrow", "typeOfanno": "PersonManul"}]</info><confidence>1.0</confidence><bndbox><xmin>26723.1892400301</xmin><ymin>29537.565086531227</ymin><xmax>27155.243416102334</xmax><ymax>29727.10609480813</ymax></bndbox><segmentation><points><x>26723.1892400301</x><y>29727.10609480813</y></points><points><x>26723.1892400301</x><y>29537.565086531227</y></points><points><x>27155.243416102334</x><y>29537.565086531227</y></points><points><x>27155.243416102334</x><y>29727.10609480813</y></points></segmentation></object><object><name>LSIL</name><difficult>0</difficult><truncated>0</truncated><info>[{"confidence": 1}, {"action": "CREATE", "cat": "LSIL", "time": "2020-07-27 16:55;54", "who": "woodrow", "typeOfanno": "PersonManul"}]</info><confidence>1.0</confidence><bndbox><xmin>24283.343491346877</xmin><ymin>18859.85590669677</ymin><xmax>24596.210308502632</xmax><ymax>19008.840105342366</ymax></bndbox><segmentation><points><x>24283.343491346877</x><y>19008.840105342366</y></points><points><x>24283.343491346877</x><y>18859.85590669677</y></points><points><x>24596.210308502632</x><y>18859.85590669677</y></points><points><x>24596.210308502632</x><y>19008.840105342366</y></points></segmentation></object><object><name>LSIL</name><difficult>0</difficult><truncated>0</truncated><info>[{"confidence": 1}, {"action": "CREATE", "cat": "LSIL", "time": "2020-07-27 16:55;54", "who": "woodrow", "typeOfanno": "PersonManul"}]</info><confidence>1.0</confidence><bndbox><xmin>49974.60948081273</xmin><ymin>32048.114747930693</ymin><xmax>50136.83671933794</xmax><ymax>32361.809255078926</ymax></bndbox><segmentation><points><x>49974.60948081273</x><y>32361.809255078926</y></points><points><x>49974.60948081273</x><y>32048.114747930693</y></points><points><x>50136.83671933794</x><y>32048.114747930693</y></points><points><x>50136.83671933794</x><y>32361.809255078926</y></points></segmentation></object><object><name>LSIL</name><difficult>0</difficult><truncated>0</truncated><info>[{"confidence": 1}, {"action": "CREATE", "cat": "LSIL", "time": "2020-07-27 16:55;54", "who": "woodrow", "typeOfanno": "PersonManul"}]</info><confidence>1.0</confidence><bndbox><xmin>27687.829571106093</xmin><ymin>36007.92362678706</ymin><xmax>27921.238148984197</xmax><ymax>36271.12904439428</ymax></bndbox><segmentation><points><x>27687.829571106093</x><y>36271.12904439428</y></points><points><x>27687.829571106093</x><y>36007.92362678706</y></points><points><x>27921.238148984197</x><y>36007.92362678706</y></points><points><x>27921.238148984197</x><y>36271.12904439428</y></points></segmentation></object><object><name>LSIL</name><difficult>0</difficult><truncated>0</truncated><info>[{"confidence": 1}, {"action": "CREATE", "cat": "HSIL", "time": "2020-07-27 16:55;54", "who": "woodrow", "typeOfanno": "PersonManul"}, {"action": "UPDATE", "cat": "LSIL", "time": "2020-08-13 19:32;46", "who": "wangjue"}]</info><confidence>1.0</confidence><bndbox><xmin>27451.93792325056</xmin><ymin>36037.72046651618</ymin><xmax>27627.40820165538</xmax><ymax>36149.45861550038</ymax></bndbox><segmentation><points><x>27451.93792325056</x><y>36149.45861550038</y></points><points><x>27451.93792325056</x><y>36037.72046651618</y></points><points><x>27627.40820165538</x><y>36037.72046651618</y></points><points><x>27627.40820165538</x><y>36149.45861550038</y></points></segmentation></object><object><name>LSIL</name><difficult>0</difficult><truncated>0</truncated><info>[{"confidence": 1}, {"action": "CREATE", "cat": "ASC_US", "time": "2020-07-27 16:55;54", "who": "woodrow", "typeOfanno": "PersonManul"}, {"action": "UPDATE", "cat": "LSIL", "time": "2020-08-13 19:34;06", "who": "wangjue"}]</info><confidence>1.0</confidence><bndbox><xmin>48433.91723100076</xmin><ymin>29917.262227238523</ymin><xmax>48669.80887885629</xmax><ymax>30220.19676448458</ymax></bndbox><segmentation><points><x>48433.91723100076</x><y>30220.19676448458</y></points><points><x>48433.91723100076</x><y>29917.262227238523</y></points><points><x>48669.80887885629</x><y>29917.262227238523</y></points><points><x>48669.80887885629</x><y>30220.19676448458</y></points></segmentation></object><object><name>LSIL</name><difficult>0</difficult><truncated>0</truncated><info>[{"confidence": 1}, {"action": "CREATE", "cat": "LSIL", "time": "2020-08-13 19:34;06", "who": "wangjue", "typeOfanno": "PersonManul"}]</info><confidence>1.0</confidence><bndbox><xmin>27665.439576837565</xmin><ymin>36700.35773451808</ymin><xmax>27867.09495682252</xmax><ymax>36899.00333271221</ymax></bndbox><segmentation><points><x>27665.439576837565</x><y>36899.00333271221</y></points><points><x>27665.439576837565</x><y>36700.35773451808</y></points><points><x>27867.09495682252</x><y>36700.35773451808</y></points><points><x>27867.09495682252</x><y>36899.00333271221</y></points></segmentation></object></annotation>
