# Supplementary material for: Artificial intelligence enables precision diagnosis of cervical cytology grades and cervical cancer
Source: Nat Commun. 2024 May 22;15:4369. doi: 10.1038/s41467-024-48705-3 (PMC11111770; doi:10.1038/s41467-024-48705-3)
Supplement: Supplementary file 4 — Source Data [file 41467_2024_48705_MOESM4_ESM.zip › Source Data/Table S1.Average precision in the patch-level detection and classification./ground_truth_126/C201723591_L.tif.xml]

<?xml version="1.0"?><annotation><folder>med</folder><filename>/datasets/Review/label-check/tif-tiff/C201723591_L.tif</filename><size><width>53833</width><height>56320</height></size><mpp>0.248447</mpp><object><name>NILM</name><difficult>0</difficult><truncated>0</truncated><info>[{"confidence": "0"}, {"action": "CREATE", "cat": "NILM", "time": "2020-07-23 14:39;07", "who": "admin", "typeOfanno": "PersonManul"}]</info><confidence>0</confidence><bndbox><xmin>40489.0</xmin><ymin>48522.0</ymin><xmax>40599.0</xmax><ymax>48593.0</ymax></bndbox><segmentation><points><x>40538.0</x><y>48522.0</y></points><points><x>40493.0</x><y>48529.0</y></points><points><x>40489.0</x><y>48559.0</y></points><points><x>40496.0</x><y>48559.0</y></points><points><x>40501.0</x><y>48572.0</y></points><points><x>40509.0</x><y>48581.0</y></points><points><x>40511.0</x><y>48591.0</y></points><points><x>40524.0</x><y>48593.0</y></points><points><x>40568.0</x><y>48593.0</y></points><points><x>40583.0</x><y>48583.0</y></points><points><x>40593.0</x><y>48575.0</y></points><points><x>40597.0</x><y>48570.0</y></points><points><x>40599.0</x><y>48541.0</y></points><points><x>40594.0</x><y>48533.0</y></points><points><x>40586.0</x><y>48522.0</y></points></segmentation></object><object><name>NILM</name><difficult>0</difficult><truncated>0</truncated><info>[{"confidence": "0"}, {"action": "CREATE", "cat": "NILM", "time": "2020-07-23 14:39;07", "who": "admin", "typeOfanno": "PersonManul"}]</info><confidence>0</confidence><bndbox><xmin>43758.0</xmin><ymin>25578.0</ymin><xmax>43841.0</xmax><ymax>25637.0</ymax></bndbox><segmentation><points><x>43800.0</x><y>25578.0</y></points><points><x>43784.0</x><y>25583.0</y></points><points><x>43778.0</x><y>25585.0</y></points><points><x>43769.0</x><y>25590.0</y></points><points><x>43764.0</x><y>25590.0</y></points><points><x>43758.0</x><y>25617.0</y></points><points><x>43763.0</x><y>25622.0</y></points><points><x>43770.0</x><y>25624.0</y></points><points><x>43773.0</x><y>25627.0</y></points><points><x>43778.0</x><y>25629.0</y></points><points><x>43800.0</x><y>25634.0</y></points><points><x>43803.0</x><y>25637.0</y></points><points><x>43816.0</x><y>25637.0</y></points><points><x>43832.0</x><y>25627.0</y></points><points><x>43840.0</x><y>25621.0</y></points><points><x>43841.0</x><y>25605.0</y></points><points><x>43827.0</x><y>25585.0</y></points></segmentation></object><object><name>NILM</name><difficult>0</difficult><truncated>0</truncated><info>[{"confidence": "0"}, {"action": "CREATE", "cat": "NILM", "time": "2020-07-23 14:39;07", "who": "admin", "typeOfanno": "PersonManul"}]</info><confidence>0</confidence><bndbox><xmin>33161.0</xmin><ymin>45621.0</ymin><xmax>33289.0</xmax><ymax>45831.0</ymax></bndbox><segmentation><points><x>33205.0</x><y>45621.0</y></points><points><x>33197.0</x><y>45632.0</y></points><points><x>33186.0</x><y>45645.0</y></points><points><x>33180.0</x><y>45650.0</y></points><points><x>33178.0</x><y>45660.0</y></points><points><x>33177.0</x><y>45665.0</y></points><points><x>33168.0</x><y>45666.0</y></points><points><x>33166.0</x><y>45677.0</y></points><points><x>33165.0</x><y>45682.0</y></points><points><x>33163.0</x><y>45689.0</y></points><points><x>33161.0</x><y>45709.0</y></points><points><x>33161.0</x><y>45785.0</y></points><points><x>33164.0</x><y>45799.0</y></points><points><x>33172.0</x><y>45802.0</y></points><points><x>33174.0</x><y>45808.0</y></points><points><x>33180.0</x><y>45815.0</y></points><points><x>33184.0</x><y>45821.0</y></points><points><x>33184.0</x><y>45831.0</y></points><points><x>33196.0</x><y>45831.0</y></points><points><x>33203.0</x><y>45830.0</y></points><points><x>33213.0</x><y>45823.0</y></points><points><x>33226.0</x><y>45821.0</y></points><points><x>33237.0</x><y>45819.0</y></points><points><x>33242.0</x><y>45818.0</y></points><points><x>33260.0</x><y>45807.0</y></points><points><x>33270.0</x><y>45798.0</y></points><points><x>33273.0</x><y>45794.0</y></points><points><x>33279.0</x><y>45788.0</y></points><points><x>33283.0</x><y>45783.0</y></points><points><x>33289.0</x><y>45753.0</y></points><points><x>33288.0</x><y>45735.0</y></points><points><x>33286.0</x><y>45714.0</y></points><points><x>33285.0</x><y>45709.0</y></points><points><x>33269.0</x><y>45674.0</y></points><points><x>33265.0</x><y>45669.0</y></points><points><x>33259.0</x><y>45662.0</y></points><points><x>33252.0</x><y>45654.0</y></points><points><x>33242.0</x><y>45643.0</y></points><points><x>33234.0</x><y>45631.0</y></points><points><x>33223.0</x><y>45623.0</y></points></segmentation></object><object><name>NILM</name><difficult>0</difficult><truncated>0</truncated><info>[{"confidence": "0"}, {"action": "CREATE", "cat": "NILM", "time": "2020-07-23 14:39;07", "who": "admin", "typeOfanno": "PersonManul"}]</info><confidence>0</confidence><bndbox><xmin>34946.0</xmin><ymin>35701.0</ymin><xmax>35091.0</xmax><ymax>35874.0</ymax></bndbox><segmentation><points><x>34975.0</x><y>35701.0</y></points><points><x>34969.0</x><y>35702.0</y></points><points><x>34951.0</x><y>35716.0</y></points><points><x>34951.0</x><y>35720.0</y></points><points><x>34949.0</x><y>35727.0</y></points><points><x>34947.0</x><y>35737.0</y></points><points><x>34946.0</x><y>35763.0</y></points><points><x>34947.0</x><y>35771.0</y></points><points><x>34948.0</x><y>35777.0</y></points><points><x>34949.0</x><y>35783.0</y></points><points><x>34958.0</x><y>35824.0</y></points><points><x>34957.0</x><y>35833.0</y></points><points><x>34952.0</x><y>35852.0</y></points><points><x>34951.0</x><y>35865.0</y></points><points><x>34955.0</x><y>35865.0</y></points><points><x>34970.0</x><y>35868.0</y></points><points><x>34981.0</x><y>35870.0</y></points><points><x>34994.0</x><y>35871.0</y></points><points><x>35002.0</x><y>35873.0</y></points><points><x>35022.0</x><y>35874.0</y></points><points><x>35024.0</x><y>35867.0</y></points><points><x>35036.0</x><y>35853.0</y></points><points><x>35044.0</x><y>35842.0</y></points><points><x>35058.0</x><y>35829.0</y></points><points><x>35063.0</x><y>35825.0</y></points><points><x>35069.0</x><y>35820.0</y></points><points><x>35074.0</x><y>35816.0</y></points><points><x>35082.0</x><y>35808.0</y></points><points><x>35083.0</x><y>35816.0</y></points><points><x>35091.0</x><y>35816.0</y></points><points><x>35091.0</x><y>35701.0</y></points></segmentation></object><object><name>NILM</name><difficult>0</difficult><truncated>0</truncated><info>[{"confidence": "0"}, {"action": "CREATE", "cat": "NILM", "time": "2020-07-23 14:39;07", "who": "admin", "typeOfanno": "PersonManul"}]</info><confidence>0</confidence><bndbox><xmin>29538.0</xmin><ymin>34320.0</ymin><xmax>29729.0</xmax><ymax>34490.0</ymax></bndbox><segmentation><points><x>29594.0</x><y>34320.0</y></points><points><x>29594.0</x><y>34324.0</y></points><points><x>29592.0</x><y>34340.0</y></points><points><x>29582.0</x><y>34338.0</y></points><points><x>29570.0</x><y>34338.0</y></points><points><x>29564.0</x><y>34340.0</y></points><points><x>29561.0</x><y>34356.0</y></points><points><x>29552.0</x><y>34364.0</y></points><points><x>29551.0</x><y>34378.0</y></points><points><x>29549.0</x><y>34384.0</y></points><points><x>29546.0</x><y>34387.0</y></points><points><x>29539.0</x><y>34399.0</y></points><points><x>29538.0</x><y>34412.0</y></points><points><x>29543.0</x><y>34428.0</y></points><points><x>29544.0</x><y>34439.0</y></points><points><x>29545.0</x><y>34444.0</y></points><points><x>29546.0</x><y>34467.0</y></points><points><x>29559.0</x><y>34467.0</y></points><points><x>29565.0</x><y>34462.0</y></points><points><x>29580.0</x><y>34462.0</y></points><points><x>29588.0</x><y>34464.0</y></points><points><x>29593.0</x><y>34465.0</y></points><points><x>29598.0</x><y>34478.0</y></points><points><x>29611.0</x><y>34479.0</y></points><points><x>29629.0</x><y>34479.0</y></points><points><x>29641.0</x><y>34480.0</y></points><points><x>29655.0</x><y>34483.0</y></points><points><x>29659.0</x><y>34487.0</y></points><points><x>29673.0</x><y>34488.0</y></points><points><x>29680.0</x><y>34486.0</y></points><points><x>29680.0</x><y>34474.0</y></points><points><x>29683.0</x><y>34486.0</y></points><points><x>29699.0</x><y>34490.0</y></points><points><x>29700.0</x><y>34485.0</y></points><points><x>29704.0</x><y>34481.0</y></points><points><x>29704.0</x><y>34470.0</y></points><points><x>29704.0</x><y>34455.0</y></points><points><x>29689.0</x><y>34454.0</y></points><points><x>29689.0</x><y>34461.0</y></points><points><x>29684.0</x><y>34452.0</y></points><points><x>29699.0</x><y>34440.0</y></points><points><x>29703.0</x><y>34437.0</y></points><points><x>29711.0</x><y>34430.0</y></points><points><x>29715.0</x><y>34425.0</y></points><points><x>29729.0</x><y>34425.0</y></points><points><x>29729.0</x><y>34407.0</y></points><points><x>29722.0</x><y>34407.0</y></points><points><x>29708.0</x><y>34399.0</y></points><points><x>29699.0</x><y>34406.0</y></points><points><x>29698.0</x><y>34376.0</y></points><points><x>29708.0</x><y>34375.0</y></points><points><x>29710.0</x><y>34362.0</y></points><points><x>29704.0</x><y>34362.0</y></points><points><x>29703.0</x><y>34354.0</y></points><points><x>29689.0</x><y>34349.0</y></points><points><x>29682.0</x><y>34346.0</y></points><points><x>29670.0</x><y>34341.0</y></points><points><x>29665.0</x><y>34340.0</y></points><points><x>29649.0</x><y>34338.0</y></points><points><x>29641.0</x><y>34320.0</y></points></segmentation></object><object><name>NILM</name><difficult>0</difficult><truncated>0</truncated><info>[{"confidence": "0"}, {"action": "CREATE", "cat": "NILM", "time": "2020-07-23 14:39;07", "who": "admin", "typeOfanno": "PersonManul"}]</info><confidence>0</confidence><bndbox><xmin>23991.0</xmin><ymin>40361.0</ymin><xmax>24138.0</xmax><ymax>40555.0</ymax></bndbox><segmentation><points><x>24031.0</x><y>40361.0</y></points><points><x>24031.0</x><y>40367.0</y></points><points><x>24032.0</x><y>40372.0</y></points><points><x>24040.0</x><y>40387.0</y></points><points><x>24034.0</x><y>40392.0</y></points><points><x>24031.0</x><y>40398.0</y></points><points><x>24030.0</x><y>40409.0</y></points><points><x>24029.0</x><y>40414.0</y></points><points><x>24024.0</x><y>40421.0</y></points><points><x>24006.0</x><y>40454.0</y></points><points><x>24003.0</x><y>40459.0</y></points><points><x>24000.0</x><y>40463.0</y></points><points><x>23995.0</x><y>40481.0</y></points><points><x>23993.0</x><y>40494.0</y></points><points><x>23992.0</x><y>40507.0</y></points><points><x>23993.0</x><y>40530.0</y></points><points><x>23995.0</x><y>40538.0</y></points><points><x>23991.0</x><y>40552.0</y></points><points><x>23998.0</x><y>40552.0</y></points><points><x>24099.0</x><y>40555.0</y></points><points><x>24112.0</x><y>40542.0</y></points><points><x>24117.0</x><y>40534.0</y></points><points><x>24123.0</x><y>40532.0</y></points><points><x>24129.0</x><y>40523.0</y></points><points><x>24130.0</x><y>40516.0</y></points><points><x>24132.0</x><y>40506.0</y></points><points><x>24133.0</x><y>40489.0</y></points><points><x>24134.0</x><y>40483.0</y></points><points><x>24138.0</x><y>40431.0</y></points><points><x>24131.0</x><y>40431.0</y></points><points><x>24126.0</x><y>40418.0</y></points><points><x>24123.0</x><y>40412.0</y></points><points><x>24119.0</x><y>40398.0</y></points><points><x>24120.0</x><y>40393.0</y></points><points><x>24121.0</x><y>40385.0</y></points><points><x>24129.0</x><y>40375.0</y></points><points><x>24133.0</x><y>40369.0</y></points><points><x>24133.0</x><y>40361.0</y></points></segmentation></object><object><name>ASC_US</name><difficult>0</difficult><truncated>0</truncated><info>[{"confidence": "0"}, {"action": "CREATE", "cat": "ASC_US", "time": "2020-07-23 14:39;07", "who": "admin", "typeOfanno": "PersonManul"}]</info><confidence>0</confidence><bndbox><xmin>18883.0</xmin><ymin>30447.0</ymin><xmax>19066.0</xmax><ymax>30551.0</ymax></bndbox><segmentation><points><x>18961.0</x><y>30447.0</y></points><points><x>18961.0</x><y>30452.0</y></points><points><x>18947.0</x><y>30453.0</y></points><points><x>18916.0</x><y>30468.0</y></points><points><x>18894.0</x><y>30476.0</y></points><points><x>18889.0</x><y>30477.0</y></points><points><x>18883.0</x><y>30495.0</y></points><points><x>18885.0</x><y>30505.0</y></points><points><x>18908.0</x><y>30529.0</y></points><points><x>18921.0</x><y>30531.0</y></points><points><x>18930.0</x><y>30533.0</y></points><points><x>18938.0</x><y>30535.0</y></points><points><x>18955.0</x><y>30536.0</y></points><points><x>18960.0</x><y>30537.0</y></points><points><x>18971.0</x><y>30549.0</y></points><points><x>19047.0</x><y>30551.0</y></points><points><x>19056.0</x><y>30527.0</y></points><points><x>19058.0</x><y>30520.0</y></points><points><x>19059.0</x><y>30506.0</y></points><points><x>19066.0</x><y>30496.0</y></points><points><x>19066.0</x><y>30477.0</y></points><points><x>19051.0</x><y>30459.0</y></points><points><x>19038.0</x><y>30459.0</y></points><points><x>19035.0</x><y>30462.0</y></points><points><x>19022.0</x><y>30461.0</y></points><points><x>19009.0</x><y>30460.0</y></points><points><x>18999.0</x><y>30463.0</y></points><points><x>18988.0</x><y>30462.0</y></points><points><x>18994.0</x><y>30456.0</y></points><points><x>18995.0</x><y>30447.0</y></points></segmentation></object><object><name>MET</name><difficult>0</difficult><truncated>0</truncated><info>[{"confidence": "0"}, {"action": "CREATE", "cat": "MET", "time": "2020-07-23 14:39;07", "who": "admin", "typeOfanno": "PersonManul"}]</info><confidence>0</confidence><bndbox><xmin>39936.0</xmin><ymin>41078.0</ymin><xmax>40118.0</xmax><ymax>41221.0</ymax></bndbox><segmentation><points><x>40028.0</x><y>41078.0</y></points><points><x>40018.0</x><y>41084.0</y></points><points><x>40010.0</x><y>41091.0</y></points><points><x>40005.0</x><y>41097.0</y></points><points><x>40002.0</x><y>41101.0</y></points><points><x>39997.0</x><y>41105.0</y></points><points><x>39989.0</x><y>41136.0</y></points><points><x>39987.0</x><y>41130.0</y></points><points><x>39967.0</x><y>41121.0</y></points><points><x>39964.0</x><y>41124.0</y></points><points><x>39963.0</x><y>41132.0</y></points><points><x>39941.0</x><y>41156.0</y></points><points><x>39937.0</x><y>41161.0</y></points><points><x>39936.0</x><y>41202.0</y></points><points><x>39946.0</x><y>41206.0</y></points><points><x>39959.0</x><y>41207.0</y></points><points><x>39979.0</x><y>41211.0</y></points><points><x>39991.0</x><y>41215.0</y></points><points><x>39994.0</x><y>41218.0</y></points><points><x>40016.0</x><y>41221.0</y></points><points><x>40024.0</x><y>41215.0</y></points><points><x>40034.0</x><y>41214.0</y></points><points><x>40042.0</x><y>41216.0</y></points><points><x>40048.0</x><y>41217.0</y></points><points><x>40056.0</x><y>41219.0</y></points><points><x>40081.0</x><y>41220.0</y></points><points><x>40105.0</x><y>41204.0</y></points><points><x>40108.0</x><y>41190.0</y></points><points><x>40109.0</x><y>41178.0</y></points><points><x>40108.0</x><y>41171.0</y></points><points><x>40107.0</x><y>41156.0</y></points><points><x>40117.0</x><y>41153.0</y></points><points><x>40118.0</x><y>41141.0</y></points><points><x>40115.0</x><y>41138.0</y></points><points><x>40102.0</x><y>41127.0</y></points><points><x>40093.0</x><y>41121.0</y></points><points><x>40087.0</x><y>41116.0</y></points><points><x>40075.0</x><y>41115.0</y></points><points><x>40079.0</x><y>41107.0</y></points><points><x>40087.0</x><y>41089.0</y></points><points><x>40060.0</x><y>41084.0</y></points><points><x>40051.0</x><y>41081.0</y></points></segmentation></object><object><name>NILM</name><difficult>0</difficult><truncated>0</truncated><info>[{"confidence": "0"}, {"action": "CREATE", "cat": "NILM", "time": "2020-07-23 14:39;07", "who": "admin", "typeOfanno": "PersonManul"}]</info><confidence>0</confidence><bndbox><xmin>6292.0</xmin><ymin>36204.0</ymin><xmax>6396.0</xmax><ymax>36308.0</ymax></bndbox><segmentation><points><x>6328.0</x><y>36204.0</y></points><points><x>6314.0</x><y>36211.0</y></points><points><x>6310.0</x><y>36221.0</y></points><points><x>6299.0</x><y>36232.0</y></points><points><x>6293.0</x><y>36237.0</y></points><points><x>6293.0</x><y>36248.0</y></points><points><x>6292.0</x><y>36264.0</y></points><points><x>6306.0</x><y>36288.0</y></points><points><x>6338.0</x><y>36308.0</y></points><points><x>6338.0</x><y>36303.0</y></points><points><x>6354.0</x><y>36285.0</y></points><points><x>6358.0</x><y>36285.0</y></points><points><x>6363.0</x><y>36280.0</y></points><points><x>6373.0</x><y>36276.0</y></points><points><x>6376.0</x><y>36273.0</y></points><points><x>6392.0</x><y>36257.0</y></points><points><x>6395.0</x><y>36253.0</y></points><points><x>6396.0</x><y>36231.0</y></points><points><x>6392.0</x><y>36227.0</y></points><points><x>6387.0</x><y>36227.0</y></points><points><x>6385.0</x><y>36215.0</y></points><points><x>6379.0</x><y>36214.0</y></points><points><x>6372.0</x><y>36211.0</y></points></segmentation></object><object><name>NONE</name><difficult>0</difficult><truncated>0</truncated><info>[{"confidence": "0"}, {"action": "CREATE", "cat": "NONE", "time": "2020-07-23 14:39;07", "who": "admin", "typeOfanno": "PersonManul"}]</info><confidence>0</confidence><bndbox><xmin>33405.0</xmin><ymin>36723.0</ymin><xmax>33535.0</xmax><ymax>36826.0</ymax></bndbox><segmentation><points><x>33445.0</x><y>36723.0</y></points><points><x>33435.0</x><y>36729.0</y></points><points><x>33435.0</x><y>36733.0</y></points><points><x>33425.0</x><y>36737.0</y></points><points><x>33420.0</x><y>36753.0</y></points><points><x>33405.0</x><y>36773.0</y></points><points><x>33414.0</x><y>36777.0</y></points><points><x>33427.0</x><y>36786.0</y></points><points><x>33427.0</x><y>36794.0</y></points><points><x>33440.0</x><y>36800.0</y></points><points><x>33444.0</x><y>36803.0</y></points><points><x>33444.0</x><y>36813.0</y></points><points><x>33443.0</x><y>36826.0</y></points><points><x>33490.0</x><y>36826.0</y></points><points><x>33490.0</x><y>36821.0</y></points><points><x>33503.0</x><y>36820.0</y></points><points><x>33519.0</x><y>36814.0</y></points><points><x>33529.0</x><y>36808.0</y></points><points><x>33529.0</x><y>36804.0</y></points><points><x>33531.0</x><y>36798.0</y></points><points><x>33534.0</x><y>36795.0</y></points><points><x>33534.0</x><y>36787.0</y></points><points><x>33535.0</x><y>36766.0</y></points><points><x>33530.0</x><y>36763.0</y></points><points><x>33515.0</x><y>36738.0</y></points><points><x>33509.0</x><y>36731.0</y></points><points><x>33481.0</x><y>36723.0</y></points><points><x>33466.0</x><y>36725.0</y></points></segmentation></object><object><name>NILM</name><difficult>0</difficult><truncated>0</truncated><info>[{"confidence": "0"}, {"action": "CREATE", "cat": "NILM", "time": "2020-07-23 14:39;07", "who": "admin", "typeOfanno": "PersonManul"}]</info><confidence>0</confidence><bndbox><xmin>29268.0</xmin><ymin>35366.0</ymin><xmax>29405.0</xmax><ymax>35529.0</ymax></bndbox><segmentation><points><x>29332.0</x><y>35366.0</y></points><points><x>29316.0</x><y>35367.0</y></points><points><x>29298.0</x><y>35382.0</y></points><points><x>29294.0</x><y>35385.0</y></points><points><x>29286.0</x><y>35394.0</y></points><points><x>29280.0</x><y>35401.0</y></points><points><x>29276.0</x><y>35406.0</y></points><points><x>29269.0</x><y>35420.0</y></points><points><x>29268.0</x><y>35459.0</y></points><points><x>29270.0</x><y>35472.0</y></points><points><x>29271.0</x><y>35478.0</y></points><points><x>29272.0</x><y>35483.0</y></points><points><x>29273.0</x><y>35491.0</y></points><points><x>29280.0</x><y>35497.0</y></points><points><x>29286.0</x><y>35502.0</y></points><points><x>29290.0</x><y>35507.0</y></points><points><x>29292.0</x><y>35516.0</y></points><points><x>29301.0</x><y>35518.0</y></points><points><x>29309.0</x><y>35524.0</y></points><points><x>29314.0</x><y>35524.0</y></points><points><x>29329.0</x><y>35528.0</y></points><points><x>29368.0</x><y>35529.0</y></points><points><x>29373.0</x><y>35528.0</y></points><points><x>29381.0</x><y>35523.0</y></points><points><x>29388.0</x><y>35516.0</y></points><points><x>29397.0</x><y>35506.0</y></points><points><x>29400.0</x><y>35502.0</y></points><points><x>29405.0</x><y>35477.0</y></points><points><x>29401.0</x><y>35466.0</y></points><points><x>29402.0</x><y>35446.0</y></points><points><x>29392.0</x><y>35432.0</y></points><points><x>29391.0</x><y>35423.0</y></points><points><x>29391.0</x><y>35407.0</y></points><points><x>29390.0</x><y>35394.0</y></points><points><x>29379.0</x><y>35373.0</y></points><points><x>29374.0</x><y>35369.0</y></points><points><x>29370.0</x><y>35369.0</y></points><points><x>29360.0</x><y>35367.0</y></points></segmentation></object><object><name>NILM</name><difficult>0</difficult><truncated>0</truncated><info>[{"confidence": "0"}, {"action": "CREATE", "cat": "NILM", "time": "2020-07-23 14:39;07", "who": "admin", "typeOfanno": "PersonManul"}]</info><confidence>0</confidence><bndbox><xmin>32461.0</xmin><ymin>19223.0</ymin><xmax>32655.0</xmax><ymax>19366.0</ymax></bndbox><segmentation><points><x>32627.0</x><y>19223.0</y></points><points><x>32627.0</x><y>19229.0</y></points><points><x>32608.0</x><y>19230.0</y></points><points><x>32601.0</x><y>19227.0</y></points><points><x>32589.0</x><y>19226.0</y></points><points><x>32567.0</x><y>19231.0</y></points><points><x>32539.0</x><y>19232.0</y></points><points><x>32525.0</x><y>19233.0</y></points><points><x>32513.0</x><y>19234.0</y></points><points><x>32502.0</x><y>19235.0</y></points><points><x>32495.0</x><y>19242.0</y></points><points><x>32489.0</x><y>19246.0</y></points><points><x>32478.0</x><y>19255.0</y></points><points><x>32469.0</x><y>19263.0</y></points><points><x>32464.0</x><y>19267.0</y></points><points><x>32462.0</x><y>19276.0</y></points><points><x>32461.0</x><y>19289.0</y></points><points><x>32477.0</x><y>19315.0</y></points><points><x>32484.0</x><y>19323.0</y></points><points><x>32490.0</x><y>19333.0</y></points><points><x>32497.0</x><y>19341.0</y></points><points><x>32508.0</x><y>19350.0</y></points><points><x>32526.0</x><y>19352.0</y></points><points><x>32529.0</x><y>19355.0</y></points><points><x>32533.0</x><y>19358.0</y></points><points><x>32537.0</x><y>19361.0</y></points><points><x>32541.0</x><y>19364.0</y></points><points><x>32546.0</x><y>19364.0</y></points><points><x>32568.0</x><y>19365.0</y></points><points><x>32585.0</x><y>19366.0</y></points><points><x>32591.0</x><y>19353.0</y></points><points><x>32607.0</x><y>19354.0</y></points><points><x>32607.0</x><y>19349.0</y></points><points><x>32612.0</x><y>19343.0</y></points><points><x>32616.0</x><y>19343.0</y></points><points><x>32628.0</x><y>19342.0</y></points><points><x>32648.0</x><y>19343.0</y></points><points><x>32651.0</x><y>19340.0</y></points><points><x>32651.0</x><y>19335.0</y></points><points><x>32652.0</x><y>19329.0</y></points><points><x>32654.0</x><y>19320.0</y></points><points><x>32655.0</x><y>19295.0</y></points><points><x>32651.0</x><y>19291.0</y></points><points><x>32652.0</x><y>19259.0</y></points><points><x>32651.0</x><y>19252.0</y></points><points><x>32651.0</x><y>19241.0</y></points><points><x>32644.0</x><y>19236.0</y></points><points><x>32647.0</x><y>19233.0</y></points><points><x>32647.0</x><y>19223.0</y></points></segmentation></object><object><name>NILM</name><difficult>0</difficult><truncated>0</truncated><info>[{"confidence": "0"}, {"action": "CREATE", "cat": "NILM", "time": "2020-07-23 14:39;07", "who": "admin", "typeOfanno": "PersonManul"}]</info><confidence>0</confidence><bndbox><xmin>35150.0</xmin><ymin>24669.0</ymin><xmax>35219.0</xmax><ymax>24735.0</ymax></bndbox><segmentation><points><x>35168.0</x><y>24669.0</y></points><points><x>35157.0</x><y>24676.0</y></points><points><x>35153.0</x><y>24679.0</y></points><points><x>35150.0</x><y>24683.0</y></points><points><x>35150.0</x><y>24717.0</y></points><points><x>35158.0</x><y>24728.0</y></points><points><x>35162.0</x><y>24731.0</y></points><points><x>35180.0</x><y>24734.0</y></points><points><x>35193.0</x><y>24735.0</y></points><points><x>35198.0</x><y>24734.0</y></points><points><x>35212.0</x><y>24726.0</y></points><points><x>35215.0</x><y>24722.0</y></points><points><x>35219.0</x><y>24691.0</y></points><points><x>35211.0</x><y>24678.0</y></points><points><x>35207.0</x><y>24673.0</y></points></segmentation></object><object><name>LSIL</name><difficult>0</difficult><truncated>0</truncated><info>[{"confidence": "0"}, {"action": "CREATE", "cat": "LSIL", "time": "2020-07-23 14:39;07", "who": "admin", "typeOfanno": "PersonManul"}]</info><confidence>0</confidence><bndbox><xmin>44515.3828125</xmin><ymin>13188.671875</ymin><xmax>45120.359375</xmax><ymax>13751.966796875</ymax></bndbox><segmentation><points><x>44608.88671875</x><y>13222.4697265625</y></points><points><x>44553.68359375</x><y>13264.1533203125</y></points><points><x>44515.3828125</x><y>13324.9892578125</y></points><points><x>44544.671875</x><y>13397.0908203125</y></points><points><x>44527.7734375</x><y>13463.5595703125</y></points><points><x>44524.39453125</x><y>13517.63671875</y></points><points><x>44597.62109375</x><y>13544.6748046875</y></points><points><x>44598.75</x><y>13544.6748046875</y></points><points><x>44599.875</x><y>13544.6748046875</y></points><points><x>44652.82421875</x><y>13540.16796875</y></points><points><x>44677.609375</x><y>13587.4853515625</y></points><points><x>44677.609375</x><y>13587.4853515625</y></points><points><x>44722.671875</x><y>13642.6875</y></points><points><x>44749.7109375</x><y>13628.0419921875</y></points><points><x>44782.3828125</x><y>13631.421875</y></points><points><x>44782.3828125</x><y>13631.421875</y></points><points><x>44790.26953125</x><y>13665.2197265625</y></points><points><x>44790.26953125</x><y>13665.2197265625</y></points><points><x>44791.39453125</x><y>13667.47265625</y></points><points><x>44806.04296875</x><y>13724.9287109375</y></points><points><x>44851.10546875</x><y>13751.966796875</y></points><points><x>44851.10546875</x><y>13751.966796875</y></points><points><x>44946.8671875</x><y>13751.966796875</y></points><points><x>44946.8671875</x><y>13751.966796875</y></points><points><x>44949.1171875</x><y>13751.966796875</y></points><points><x>45029.10546875</x><y>13728.30859375</y></points><points><x>45095.57421875</x><y>13709.1572265625</y></points><points><x>45111.34765625</x><y>13637.0546875</y></points><points><x>45111.34765625</x><y>13637.0546875</y></points><points><x>45120.359375</x><y>13564.953125</y></points><points><x>45120.359375</x><y>13564.953125</y></points><points><x>45097.828125</x><y>13516.509765625</y></points><points><x>45097.828125</x><y>13516.509765625</y></points><points><x>45096.703125</x><y>13514.2568359375</y></points><points><x>45023.47265625</x><y>13451.1669921875</y></points><points><x>45023.47265625</x><y>13451.1669921875</y></points><points><x>44972.77734375</x><y>13424.12890625</y></points><points><x>44938.98046875</x><y>13432.015625</y></points><points><x>44938.98046875</x><y>13432.015625</y></points><points><x>44936.7265625</x><y>13432.015625</y></points><points><x>44935.59765625</x><y>13432.015625</y></points><points><x>44906.30859375</x><y>13393.7109375</y></points><points><x>44906.30859375</x><y>13393.7109375</y></points><points><x>44906.30859375</x><y>13391.4580078125</y></points><points><x>44906.30859375</x><y>13389.205078125</y></points><points><x>44904.0546875</x><y>13338.5087890625</y></points><points><x>44904.0546875</x><y>13338.5087890625</y></points><points><x>44870.2578125</x><y>13308.0908203125</y></points><points><x>44870.2578125</x><y>13308.0908203125</y></points><points><x>44853.359375</x><y>13277.6728515625</y></points><points><x>44790.26953125</x><y>13281.0517578125</y></points><points><x>44764.359375</x><y>13296.82421875</y></points><points><x>44763.23046875</x><y>13261.900390625</y></points><points><x>44795.90234375</x><y>13205.5703125</y></points><points><x>44753.08984375</x><y>13188.671875</y></points><points><x>44751.96484375</x><y>13188.671875</y></points><points><x>44750.83984375</x><y>13188.671875</y></points><points><x>44662.96484375</x><y>13194.3046875</y></points><points><x>44662.96484375</x><y>13194.3046875</y></points></segmentation></object><object><name>NILM</name><difficult>0</difficult><truncated>0</truncated><info>[{"confidence": "0"}, {"action": "CREATE", "cat": "NILM", "time": "2020-07-23 14:39;07", "who": "admin", "typeOfanno": "PersonManul"}]</info><confidence>0</confidence><bndbox><xmin>43572.63671875</xmin><ymin>32563.853515625</ymin><xmax>43877.94140625</xmax><ymax>32825.22265625</ymax></bndbox><segmentation><points><x>43639.10546875</x><y>32570.61328125</y></points><points><x>43639.10546875</x><y>32570.61328125</y></points><points><x>43612.06640625</x><y>32616.8046875</y></points><points><x>43572.63671875</x><y>32672.0078125</y></points><points><x>43603.0546875</x><y>32726.083984375</y></points><points><x>43696.5625</x><y>32792.55078125</y></points><points><x>43696.5625</x><y>32792.55078125</y></points><points><x>43699.94140625</x><y>32794.8046875</y></points><points><x>43814.85546875</x><y>32820.71875</y></points><points><x>43814.85546875</x><y>32820.71875</y></points><points><x>43817.10546875</x><y>32822.96875</y></points><points><x>43877.94140625</x><y>32825.22265625</y></points><points><x>43839.640625</x><y>32758.75390625</y></points><points><x>43839.640625</x><y>32758.75390625</y></points><points><x>43777.67578125</x><y>32669.75390625</y></points><points><x>43734.8671875</x><y>32594.271484375</y></points><points><x>43684.16796875</x><y>32563.853515625</y></points><points><x>43684.16796875</x><y>32563.853515625</y></points></segmentation></object><object><name>NILM</name><difficult>0</difficult><truncated>0</truncated><info>[{"confidence": "0"}, {"action": "CREATE", "cat": "NILM", "time": "2020-07-23 14:39;07", "who": "admin", "typeOfanno": "PersonManul"}]</info><confidence>0</confidence><bndbox><xmin>48456.34765625</xmin><ymin>17253.0</ymin><xmax>48664.0</xmax><ymax>17364.0</ymax></bndbox><segmentation><points><x>48508.0</x><y>17253.0</y></points><points><x>48456.34765625</x><y>17260.41015625</y></points><points><x>48481.76171875</x><y>17305.1328125</y></points><points><x>48533.08984375</x><y>17338.67578125</y></points><points><x>48552.40234375</x><y>17351.890625</y></points><points><x>48572.0</x><y>17364.0</y></points><points><x>48664.0</x><y>17364.0</y></points><points><x>48664.0</x><y>17329.0</y></points><points><x>48658.0</x><y>17322.0</y></points><points><x>48658.0</x><y>17317.0</y></points><points><x>48651.0</x><y>17313.0</y></points><points><x>48647.0</x><y>17313.0</y></points><points><x>48611.0</x><y>17295.0</y></points><points><x>48570.0</x><y>17274.0</y></points><points><x>48562.0</x><y>17267.0</y></points><points><x>48558.0</x><y>17262.0</y></points><points><x>48527.0</x><y>17255.0</y></points><points><x>48520.0</x><y>17255.0</y></points></segmentation></object><object><name>NILM</name><difficult>0</difficult><truncated>0</truncated><info>[{"confidence": "0"}, {"action": "CREATE", "cat": "NILM", "time": "2020-07-23 14:39;07", "who": "admin", "typeOfanno": "PersonManul"}]</info><confidence>0</confidence><bndbox><xmin>6942.0</xmin><ymin>24333.0</ymin><xmax>7025.0</xmax><ymax>24431.0</ymax></bndbox><segmentation><points><x>6943.71630859375</x><y>24352.7421875</y></points><points><x>6942.0</x><y>24385.0</y></points><points><x>6948.0</x><y>24390.0</y></points><points><x>6965.0</x><y>24400.0</y></points><points><x>6973.0</x><y>24399.0</y></points><points><x>6980.0</x><y>24416.0</y></points><points><x>7009.0</x><y>24431.0</y></points><points><x>7015.0</x><y>24430.0</y></points><points><x>7024.0</x><y>24419.0</y></points><points><x>7025.0</x><y>24388.0</y></points><points><x>7022.0</x><y>24385.0</y></points><points><x>7018.0</x><y>24382.0</y></points><points><x>7011.0</x><y>24380.0</y></points><points><x>7007.0</x><y>24376.0</y></points><points><x>7001.0</x><y>24352.0</y></points><points><x>6999.0</x><y>24336.0</y></points><points><x>6983.0</x><y>24335.0</y></points><points><x>6969.0</x><y>24337.0</y></points><points><x>6963.0</x><y>24338.0</y></points><points><x>6958.0</x><y>24333.0</y></points></segmentation></object><object><name>MET</name><difficult>0</difficult><truncated>0</truncated><info>[{"confidence": "0"}, {"action": "CREATE", "cat": "MET", "time": "2020-07-23 14:39;07", "who": "admin", "typeOfanno": "PersonManul"}]</info><confidence>0</confidence><bndbox><xmin>14943.0</xmin><ymin>26232.474609375</ymin><xmax>15129.0</xmax><ymax>26457.0</ymax></bndbox><segmentation><points><x>15049.0</x><y>26251.0</y></points><points><x>15046.0</x><y>26254.0</y></points><points><x>15036.0</x><y>26260.0</y></points><points><x>15011.0</x><y>26268.0</y></points><points><x>15000.0</x><y>26274.0</y></points><points><x>14992.0</x><y>26282.0</y></points><points><x>14987.0</x><y>26286.0</y></points><points><x>14984.0</x><y>26290.0</y></points><points><x>14983.0</x><y>26301.0</y></points><points><x>14980.0</x><y>26304.0</y></points><points><x>14979.0</x><y>26309.0</y></points><points><x>14963.0</x><y>26311.0</y></points><points><x>14951.0</x><y>26320.0</y></points><points><x>14944.0</x><y>26337.0</y></points><points><x>14943.0</x><y>26353.0</y></points><points><x>14944.0</x><y>26365.0</y></points><points><x>14958.0</x><y>26385.0</y></points><points><x>14977.0</x><y>26404.0</y></points><points><x>14974.0</x><y>26421.0</y></points><points><x>14977.0</x><y>26424.0</y></points><points><x>14980.0</x><y>26428.0</y></points><points><x>14988.0</x><y>26428.0</y></points><points><x>14993.0</x><y>26429.0</y></points><points><x>15005.0</x><y>26440.0</y></points><points><x>15008.0</x><y>26452.0</y></points><points><x>15012.0</x><y>26456.0</y></points><points><x>15078.0</x><y>26457.0</y></points><points><x>15078.0</x><y>26449.0</y></points><points><x>15081.0</x><y>26446.0</y></points><points><x>15085.0</x><y>26441.0</y></points><points><x>15088.0</x><y>26428.0</y></points><points><x>15102.0</x><y>26411.0</y></points><points><x>15107.0</x><y>26407.0</y></points><points><x>15127.0</x><y>26390.0</y></points><points><x>15128.0</x><y>26377.0</y></points><points><x>15129.0</x><y>26353.0</y></points><points><x>15122.0</x><y>26340.0</y></points><points><x>15118.0</x><y>26333.0</y></points><points><x>15112.0</x><y>26328.0</y></points><points><x>15083.0</x><y>26324.0</y></points><points><x>15078.0</x><y>26325.0</y></points><points><x>15064.0</x><y>26332.0</y></points><points><x>15059.0</x><y>26335.0</y></points><points><x>15059.0</x><y>26340.0</y></points><points><x>15057.0</x><y>26360.0</y></points><points><x>15050.0</x><y>26362.0</y></points><points><x>15049.0</x><y>26355.0</y></points><points><x>15049.0</x><y>26342.0</y></points><points><x>15055.0</x><y>26330.0</y></points><points><x>15055.0</x><y>26318.0</y></points><points><x>15053.0</x><y>26312.0</y></points><points><x>15051.0</x><y>26302.0</y></points><points><x>15064.0</x><y>26301.0</y></points><points><x>15070.0</x><y>26303.0</y></points><points><x>15083.0</x><y>26304.0</y></points><points><x>15089.0</x><y>26303.0</y></points><points><x>15098.0</x><y>26297.0</y></points><points><x>15119.0</x><y>26281.0</y></points><points><x>15126.0</x><y>26263.0</y></points><points><x>15099.134765625</x><y>26232.474609375</y></points></segmentation></object><object><name>NILM</name><difficult>0</difficult><truncated>0</truncated><info>[{"confidence": "0"}, {"action": "CREATE", "cat": "NILM", "time": "2020-07-23 14:39;07", "who": "admin", "typeOfanno": "PersonManul"}]</info><confidence>0</confidence><bndbox><xmin>48197.0</xmin><ymin>28415.0</ymin><xmax>48275.0</xmax><ymax>28549.67578125</ymax></bndbox><segmentation><points><x>48241.0</x><y>28415.0</y></points><points><x>48213.0</x><y>28435.0</y></points><points><x>48213.0</x><y>28448.0</y></points><points><x>48203.0</x><y>28457.0</y></points><points><x>48200.0</x><y>28461.0</y></points><points><x>48197.0</x><y>28484.0</y></points><points><x>48202.0</x><y>28492.0</y></points><points><x>48202.0</x><y>28506.0</y></points><points><x>48203.0</x><y>28511.0</y></points><points><x>48213.0</x><y>28520.0</y></points><points><x>48216.35546875</x><y>28526.806640625</y></points><points><x>48227.02734375</x><y>28549.67578125</y></points><points><x>48255.99609375</x><y>28544.59375</y></points><points><x>48269.0</x><y>28521.0</y></points><points><x>48272.0</x><y>28504.0</y></points><points><x>48273.0</x><y>28491.0</y></points><points><x>48275.0</x><y>28450.0</y></points><points><x>48270.0</x><y>28450.0</y></points><points><x>48265.0</x><y>28442.0</y></points><points><x>48266.0</x><y>28426.0</y></points></segmentation></object><object><name>NILM</name><difficult>0</difficult><truncated>0</truncated><info>[{"confidence": "0"}, {"action": "CREATE", "cat": "NILM", "time": "2020-07-23 14:39;07", "who": "admin", "typeOfanno": "PersonManul"}]</info><confidence>0</confidence><bndbox><xmin>44201.53515625</xmin><ymin>18357.0</ymin><xmax>44259.0</xmax><ymax>18418.96875</ymax></bndbox><segmentation><points><x>44225.0</x><y>18357.0</y></points><points><x>44211.0</x><y>18365.0</y></points><points><x>44201.53515625</x><y>18386.44140625</y></points><points><x>44207.6328125</x><y>18418.96875</y></points><points><x>44254.390625</x><y>18414.39453125</y></points><points><x>44259.0</x><y>18360.0</y></points></segmentation></object><object><name>NILM</name><difficult>0</difficult><truncated>0</truncated><info>[{"confidence": "0"}, {"action": "CREATE", "cat": "NILM", "time": "2020-07-23 14:39;07", "who": "admin", "typeOfanno": "PersonManul"}]</info><confidence>0</confidence><bndbox><xmin>10944.888671875</xmin><ymin>35713.0</ymin><xmax>11012.9814453125</xmax><ymax>35821.0625</ymax></bndbox><segmentation><points><x>10965.0</x><y>35713.0</y></points><points><x>10951.0</x><y>35730.0</y></points><points><x>10944.888671875</x><y>35763.05859375</y></points><points><x>10995.7861328125</x><y>35821.0625</y></points><points><x>11012.9814453125</x><y>35800.4296875</y></points><points><x>11011.0</x><y>35763.0</y></points><points><x>11007.0</x><y>35746.0</y></points><points><x>11006.0</x><y>35740.0</y></points><points><x>11004.0</x><y>35732.0</y></points><points><x>10985.0</x><y>35716.0</y></points></segmentation></object><object><name>NILM</name><difficult>0</difficult><truncated>0</truncated><info>[{"confidence": "0"}, {"action": "CREATE", "cat": "NILM", "time": "2020-07-23 14:39;07", "who": "admin", "typeOfanno": "PersonManul"}]</info><confidence>0</confidence><bndbox><xmin>51256.875</xmin><ymin>24056.0</ymin><xmax>51365.0</xmax><ymax>24271.35546875</ymax></bndbox><segmentation><points><x>51323.0</x><y>24056.0</y></points><points><x>51310.0</x><y>24073.0</y></points><points><x>51306.0</x><y>24073.0</y></points><points><x>51293.0</x><y>24076.0</y></points><points><x>51286.0</x><y>24084.0</y></points><points><x>51286.0</x><y>24092.0</y></points><points><x>51284.0</x><y>24101.0</y></points><points><x>51283.0</x><y>24126.0</y></points><points><x>51271.0</x><y>24162.0</y></points><points><x>51270.0</x><y>24175.0</y></points><points><x>51256.875</x><y>24227.6484375</y></points><points><x>51301.6015625</x><y>24271.35546875</y></points><points><x>51347.84765625</x><y>24251.53515625</y></points><points><x>51365.0</x><y>24184.0</y></points><points><x>51353.0</x><y>24168.0</y></points><points><x>51351.0</x><y>24144.0</y></points><points><x>51354.0</x><y>24141.0</y></points><points><x>51363.0</x><y>24118.0</y></points><points><x>51364.0</x><y>24104.0</y></points><points><x>51365.0</x><y>24090.0</y></points><points><x>51360.0</x><y>24086.0</y></points><points><x>51360.0</x><y>24081.0</y></points><points><x>51351.0</x><y>24057.0</y></points></segmentation></object><object><name>NILM</name><difficult>0</difficult><truncated>0</truncated><info>[{"confidence": "0"}, {"action": "CREATE", "cat": "NILM", "time": "2020-07-23 14:39;07", "who": "admin", "typeOfanno": "PersonManul"}]</info><confidence>0</confidence><bndbox><xmin>7387.34423828125</xmin><ymin>31656.05078125</ymin><xmax>7549.2734375</xmax><ymax>31842.951171875</ymax></bndbox><segmentation><points><x>7419.12451171875</x><y>31669.671875</y></points><points><x>7399.451171875</x><y>31709.01953125</y></points><points><x>7387.34423828125</x><y>31761.986328125</y></points><points><x>7387.34423828125</x><y>31761.986328125</y></points><points><x>7387.34423828125</x><y>31764.255859375</y></points><points><x>7394.9111328125</x><y>31815.7109375</y></points><points><x>7394.9111328125</x><y>31816.466796875</y></points><points><x>7395.66748046875</x><y>31817.98046875</y></points><points><x>7439.55517578125</x><y>31842.193359375</y></points><points><x>7439.55517578125</x><y>31842.951171875</y></points><points><x>7497.8193359375</x><y>31841.4375</y></points><points><x>7549.2734375</x><y>31821.763671875</y></points><points><x>7549.2734375</x><y>31821.763671875</y></points><points><x>7527.32958984375</x><y>31733.232421875</y></points><points><x>7527.32958984375</x><y>31733.232421875</y></points><points><x>7526.57275390625</x><y>31730.962890625</y></points><points><x>7524.302734375</x><y>31729.44921875</y></points><points><x>7507.65625</x><y>31690.859375</y></points><points><x>7507.65625</x><y>31690.859375</y></points><points><x>7506.142578125</x><y>31689.345703125</y></points><points><x>7503.87255859375</x><y>31686.318359375</y></points><points><x>7445.6083984375</x><y>31656.05078125</y></points><points><x>7445.6083984375</x><y>31656.05078125</y></points></segmentation></object><object><name>NILM</name><difficult>0</difficult><truncated>0</truncated><info>[{"confidence": "0"}, {"action": "CREATE", "cat": "NILM", "time": "2020-07-23 14:39;07", "who": "admin", "typeOfanno": "PersonManul"}]</info><confidence>0</confidence><bndbox><xmin>35341.91015625</xmin><ymin>45529.52734375</ymin><xmax>35484.921875</xmax><ymax>45670.26953125</ymax></bndbox><segmentation><points><x>35409.25390625</x><y>45529.52734375</y></points><points><x>35460.7109375</x><y>45548.4453125</y></points><points><x>35484.921875</x><y>45606.70703125</y></points><points><x>35478.11328125</x><y>45636.9765625</y></points><points><x>35434.984375</x><y>45670.26953125</y></points><points><x>35388.82421875</x><y>45658.91796875</y></points><points><x>35360.0703125</x><y>45640.0</y></points><points><x>35341.91015625</x><y>45580.22265625</y></points><points><x>35361.5859375</x><y>45538.60546875</y></points><points><x>35361.5859375</x><y>45537.8515625</y></points></segmentation></object><object><name>NILM</name><difficult>0</difficult><truncated>0</truncated><info>[{"confidence": "0"}, {"action": "CREATE", "cat": "NILM", "time": "2020-07-23 14:39;07", "who": "admin", "typeOfanno": "PersonManul"}]</info><confidence>0</confidence><bndbox><xmin>33209.0</xmin><ymin>45845.6875</ymin><xmax>33265.49609375</xmax><ymax>45903.234375</ymax></bndbox><segmentation><points><x>33221.0</x><y>45848.0</y></points><points><x>33216.0</x><y>45853.0</y></points><points><x>33213.0</x><y>45857.0</y></points><points><x>33212.0</x><y>45863.0</y></points><points><x>33211.0</x><y>45878.0</y></points><points><x>33209.0</x><y>45890.0</y></points><points><x>33211.6171875</x><y>45894.5234375</y></points><points><x>33213.22265625</x><y>45898.421875</y></points><points><x>33216.890625</x><y>45901.171875</y></points><points><x>33223.3125</x><y>45903.234375</y></points><points><x>33236.37890625</x><y>45901.62890625</y></points><points><x>33245.55078125</x><y>45900.02734375</y></points><points><x>33254.26171875</x><y>45894.98046875</y></points><points><x>33261.37109375</x><y>45886.26953125</y></points><points><x>33265.49609375</x><y>45872.7421875</y></points><points><x>33257.01171875</x><y>45857.3828125</y></points><points><x>33237.984375</x><y>45845.6875</y></points></segmentation></object><object><name>NILM</name><difficult>0</difficult><truncated>0</truncated><info>[{"confidence": "0"}, {"action": "CREATE", "cat": "NILM", "time": "2020-07-23 14:39;07", "who": "admin", "typeOfanno": "PersonManul"}]</info><confidence>0</confidence><bndbox><xmin>15130.189453125</xmin><ymin>30565.80078125</ymin><xmax>15332.462890625</xmax><ymax>30766.548828125</ymax></bndbox><segmentation><points><x>15180.50390625</x><y>30568.341796875</y></points><points><x>15168.814453125</x><y>30601.375</y></points><points><x>15168.814453125</x><y>30601.375</y></points><points><x>15151.53515625</x><y>30636.443359375</y></points><points><x>15151.53515625</x><y>30636.443359375</y></points><points><x>15136.796875</x><y>30668.970703125</y></points><points><x>15136.796875</x><y>30668.970703125</y></points><points><x>15130.189453125</x><y>30706.0703125</y></points><points><x>15130.189453125</x><y>30706.0703125</y></points><points><x>15141.3701171875</x><y>30740.62890625</y></points><points><x>15186.6025390625</x><y>30766.548828125</y></points><points><x>15248.6064453125</x><y>30764.515625</y></points><points><x>15285.7060546875</x><y>30744.6953125</y></points><points><x>15286.21484375</x><y>30744.6953125</y></points><points><x>15287.7392578125</x><y>30743.169921875</y></points><points><x>15323.3154296875</x><y>30723.857421875</y></points><points><x>15323.8232421875</x><y>30723.857421875</y></points><points><x>15324.83984375</x><y>30722.333984375</y></points><points><x>15324.83984375</x><y>30721.826171875</y></points><points><x>15325.34765625</x><y>30720.30078125</y></points><points><x>15325.8564453125</x><y>30719.28515625</y></points><points><x>15332.462890625</x><y>30686.25</y></points><points><x>15332.462890625</x><y>30686.25</y></points><points><x>15331.447265625</x><y>30684.216796875</y></points><points><x>15315.18359375</x><y>30644.57421875</y></points><points><x>15315.18359375</x><y>30644.57421875</y></points><points><x>15314.67578125</x><y>30642.54296875</y></points><points><x>15314.1669921875</x><y>30641.525390625</y></points><points><x>15313.150390625</x><y>30640.001953125</y></points><points><x>15311.6259765625</x><y>30638.4765625</y></points><points><x>15295.36328125</x><y>30618.146484375</y></points><points><x>15295.36328125</x><y>30618.146484375</y></points><points><x>15294.3466796875</x><y>30616.115234375</y></points><points><x>15261.3115234375</x><y>30590.703125</y></points><points><x>15261.3115234375</x><y>30590.703125</y></points><points><x>15259.787109375</x><y>30589.177734375</y></points><points><x>15219.6376953125</x><y>30570.375</y></points><points><x>15205.9150390625</x><y>30565.80078125</y></points><points><x>15205.9150390625</x><y>30565.80078125</y></points></segmentation></object><object><name>NONE</name><difficult>0</difficult><truncated>0</truncated><info>[{"confidence": "0"}, {"action": "CREATE", "cat": "NONE", "time": "2020-07-23 14:39;07", "who": "admin", "typeOfanno": "PersonManul"}]</info><confidence>0</confidence><bndbox><xmin>10466.4638671875</xmin><ymin>27663.693359375</ymin><xmax>10714.478515625</xmax><ymax>27863.42578125</ymax></bndbox><segmentation><points><x>10536.0908203125</x><y>27663.693359375</y></points><points><x>10630.1123046875</x><y>27670.30078125</y></points><points><x>10708.8876953125</x><y>27699.26953125</y></points><points><x>10714.478515625</x><y>27749.583984375</y></points><points><x>10705.837890625</x><y>27790.75</y></points><points><x>10649.4248046875</x><y>27841.064453125</y></points><points><x>10562.5185546875</x><y>27863.42578125</y></points><points><x>10493.400390625</x><y>27855.294921875</y></points><points><x>10466.4638671875</x><y>27774.486328125</y></points><points><x>10483.744140625</x><y>27715.53125</y></points><points><x>10503.564453125</x><y>27686.0546875</y></points><points><x>10503.564453125</x><y>27686.0546875</y></points></segmentation></object><object><name>NILM</name><difficult>0</difficult><truncated>0</truncated><info>[{"confidence": "0"}, {"action": "CREATE", "cat": "NILM", "time": "2020-07-23 14:39;07", "who": "admin", "typeOfanno": "PersonManul"}]</info><confidence>0</confidence><bndbox><xmin>52757.69921875</xmin><ymin>33046.0</ymin><xmax>53023.0</xmax><ymax>33321.0</ymax></bndbox><segmentation><points><x>52809.0</x><y>33046.0</y></points><points><x>52757.69921875</x><y>33150.390625</y></points><points><x>52815.0</x><y>33215.0</y></points><points><x>52819.0</x><y>33218.0</y></points><points><x>52829.0</x><y>33226.0</y></points><points><x>52836.0</x><y>33232.0</y></points><points><x>52865.0</x><y>33261.0</y></points><points><x>52870.0</x><y>33265.0</y></points><points><x>52874.0</x><y>33268.0</y></points><points><x>52881.0</x><y>33273.0</y></points><points><x>52884.0</x><y>33277.0</y></points><points><x>52888.0</x><y>33282.0</y></points><points><x>52904.0</x><y>33288.0</y></points><points><x>52909.0</x><y>33288.0</y></points><points><x>52929.0</x><y>33298.0</y></points><points><x>52934.0</x><y>33302.0</y></points><points><x>52940.0</x><y>33318.0</y></points><points><x>52954.0</x><y>33318.0</y></points><points><x>52972.0</x><y>33321.0</y></points><points><x>52975.0</x><y>33310.0</y></points><points><x>52994.0</x><y>33309.0</y></points><points><x>52998.0</x><y>33305.0</y></points><points><x>53001.0</x><y>33286.0</y></points><points><x>53006.0</x><y>33281.0</y></points><points><x>53013.0</x><y>33277.0</y></points><points><x>53018.0</x><y>33273.0</y></points><points><x>53023.0</x><y>33248.0</y></points><points><x>53019.0</x><y>33241.0</y></points><points><x>53015.0</x><y>33216.0</y></points><points><x>53005.0</x><y>33204.0</y></points><points><x>53005.0</x><y>33199.0</y></points><points><x>53011.0</x><y>33187.0</y></points><points><x>53014.0</x><y>33173.0</y></points><points><x>53008.0</x><y>33167.0</y></points><points><x>52999.0</x><y>33152.0</y></points><points><x>52999.0</x><y>33148.0</y></points><points><x>52992.0</x><y>33137.0</y></points><points><x>52976.0</x><y>33109.0</y></points><points><x>52971.0</x><y>33102.0</y></points><points><x>52954.0</x><y>33099.0</y></points><points><x>52931.0</x><y>33091.0</y></points><points><x>52916.0</x><y>33086.0</y></points><points><x>52902.0</x><y>33080.0</y></points><points><x>52899.0</x><y>33083.0</y></points><points><x>52892.0</x><y>33086.0</y></points><points><x>52888.0</x><y>33083.0</y></points><points><x>52854.0</x><y>33059.0</y></points><points><x>52850.0</x><y>33056.0</y></points><points><x>52825.0</x><y>33050.0</y></points><points><x>52818.0</x><y>33050.0</y></points><points><x>52815.0</x><y>33047.0</y></points></segmentation></object><object><name>LSIL</name><difficult>0</difficult><truncated>0</truncated><info>[{"confidence": "0"}, {"action": "CREATE", "cat": "LSIL", "time": "2020-07-23 14:39;07", "who": "admin", "typeOfanno": "PersonManul"}]</info><confidence>0</confidence><bndbox><xmin>29798.1640625</xmin><ymin>8924.14453125</ymin><xmax>30050.244140625</xmax><ymax>9205.701171875</ymax></bndbox><segmentation><points><x>29870.33203125</x><y>8947.5224609375</y></points><points><x>29841.36328125</x><y>8990.7216796875</y></points><points><x>29841.36328125</x><y>8990.7216796875</y></points><points><x>29802.23046875</x><y>9052.7255859375</y></points><points><x>29798.1640625</x><y>9117.26953125</y></points><points><x>29831.70703125</x><y>9153.353515625</y></points><points><x>29831.70703125</x><y>9153.353515625</y></points><points><x>29889.64453125</x><y>9196.044921875</y></points><points><x>29890.15234375</x><y>9196.044921875</y></points><points><x>29891.677734375</x><y>9197.0615234375</y></points><points><x>29953.171875</x><y>9205.701171875</y></points><points><x>30005.01171875</x><y>9191.9794921875</y></points><points><x>30005.01171875</x><y>9191.470703125</y></points><points><x>30049.2265625</x><y>9165.5517578125</y></points><points><x>30050.244140625</x><y>9141.15625</y></points><points><x>30031.947265625</x><y>9127.4345703125</y></points><points><x>30003.99609375</x><y>9107.10546875</y></points><points><x>29981.125</x><y>9093.8916015625</y></points><points><x>29993.830078125</x><y>9061.873046875</y></points><points><x>30013.142578125</x><y>9017.1494140625</y></points><points><x>30010.09375</x><y>8984.115234375</y></points><points><x>29994.33984375</x><y>8949.046875</y></points><points><x>29956.73046875</x><y>8926.1767578125</y></points><points><x>29911.498046875</x><y>8924.14453125</y></points><points><x>29906.923828125</x><y>8925.1611328125</y></points></segmentation></object><object><name>NILM</name><difficult>0</difficult><truncated>0</truncated><info>[{"confidence": "0"}, {"action": "CREATE", "cat": "NILM", "time": "2020-07-23 14:39;07", "who": "admin", "typeOfanno": "PersonManul"}]</info><confidence>0</confidence><bndbox><xmin>26394.876953125</xmin><ymin>43569.0</ymin><xmax>26597.0</xmax><ymax>43765.08203125</ymax></bndbox><segmentation><points><x>26423.0</x><y>43569.0</y></points><points><x>26419.0</x><y>43585.0</y></points><points><x>26418.0</x><y>43591.0</y></points><points><x>26407.0</x><y>43598.0</y></points><points><x>26402.0</x><y>43608.0</y></points><points><x>26402.0</x><y>43613.0</y></points><points><x>26394.876953125</x><y>43648.1875</y></points><points><x>26401.9921875</x><y>43688.33984375</y></points><points><x>26436.04296875</x><y>43722.390625</y></points><points><x>26482.291015625</x><y>43765.08203125</y></points><points><x>26534.0</x><y>43735.0</y></points><points><x>26542.0</x><y>43729.0</y></points><points><x>26552.0</x><y>43724.0</y></points><points><x>26560.0</x><y>43718.0</y></points><points><x>26570.0</x><y>43700.0</y></points><points><x>26574.0</x><y>43696.0</y></points><points><x>26584.0</x><y>43693.0</y></points><points><x>26584.0</x><y>43688.0</y></points><points><x>26585.0</x><y>43676.0</y></points><points><x>26596.0</x><y>43667.0</y></points><points><x>26597.0</x><y>43652.0</y></points><points><x>26590.0</x><y>43640.0</y></points><points><x>26589.0</x><y>43632.0</y></points><points><x>26588.0</x><y>43623.0</y></points><points><x>26588.0</x><y>43608.0</y></points><points><x>26568.0</x><y>43594.0</y></points><points><x>26563.0</x><y>43594.0</y></points><points><x>26558.0</x><y>43593.0</y></points><points><x>26548.0</x><y>43581.0</y></points><points><x>26569.0</x><y>43583.0</y></points><points><x>26570.0</x><y>43571.0</y></points><points><x>26534.0</x><y>43569.0</y></points><points><x>26532.0</x><y>43581.0</y></points><points><x>26525.0</x><y>43589.0</y></points><points><x>26510.0</x><y>43590.0</y></points><points><x>26509.0</x><y>43583.0</y></points><points><x>26512.0</x><y>43570.0</y></points><points><x>26500.0</x><y>43570.0</y></points><points><x>26495.0</x><y>43572.0</y></points><points><x>26460.0</x><y>43569.0</y></points><points><x>26454.0</x><y>43570.0</y></points></segmentation></object><object><name>NILM</name><difficult>0</difficult><truncated>0</truncated><info>[{"confidence": "0"}, {"action": "CREATE", "cat": "NILM", "time": "2020-07-23 14:39;07", "who": "admin", "typeOfanno": "PersonManul"}]</info><confidence>0</confidence><bndbox><xmin>39913.66796875</xmin><ymin>22099.59765625</ymin><xmax>40100.1875</xmax><ymax>22289.166015625</ymax></bndbox><segmentation><points><x>39962.4609375</x><y>22108.23828125</y></points><points><x>39989.39453125</x><y>22121.451171875</y></points><points><x>40011.25</x><y>22132.6328125</y></points><points><x>40042.7578125</x><y>22120.943359375</y></points><points><x>40043.265625</x><y>22120.943359375</y></points><points><x>40072.7421875</x><y>22137.20703125</y></points><points><x>40089.0078125</x><y>22177.865234375</y></points><points><x>40100.1875</x><y>22223.60546875</y></points><points><x>40085.95703125</x><y>22261.212890625</y></points><points><x>40085.95703125</x><y>22261.212890625</y></points><points><x>40061.5625</x><y>22287.640625</y></points><points><x>40019.37890625</x><y>22289.166015625</y></points><points><x>40019.37890625</x><y>22289.166015625</y></points><points><x>40017.34765625</x><y>22288.658203125</y></points><points><x>39963.984375</x><y>22249.525390625</y></points><points><x>39963.984375</x><y>22249.525390625</y></points><points><x>39941.11328125</x><y>22197.177734375</y></points><points><x>39920.27734375</x><y>22144.830078125</y></points><points><x>39913.66796875</x><y>22113.828125</y></points><points><x>39944.671875</x><y>22099.59765625</y></points><points><x>39945.1796875</x><y>22099.59765625</y></points></segmentation></object><object><name>NILM</name><difficult>0</difficult><truncated>0</truncated><info>[{"confidence": "0"}, {"action": "CREATE", "cat": "NILM", "time": "2020-07-23 14:39;07", "who": "admin", "typeOfanno": "PersonManul"}]</info><confidence>0</confidence><bndbox><xmin>32789.0</xmin><ymin>38975.0</ymin><xmax>32899.328125</xmax><ymax>39092.0</ymax></bndbox><segmentation><points><x>32820.0</x><y>38975.0</y></points><points><x>32811.0</x><y>38977.0</y></points><points><x>32808.0</x><y>38980.0</y></points><points><x>32802.0</x><y>38986.0</y></points><points><x>32801.0</x><y>39001.0</y></points><points><x>32798.0</x><y>39009.0</y></points><points><x>32796.0</x><y>39018.0</y></points><points><x>32795.0</x><y>39024.0</y></points><points><x>32794.0</x><y>39045.0</y></points><points><x>32795.0</x><y>39053.0</y></points><points><x>32793.0</x><y>39068.0</y></points><points><x>32789.0</x><y>39081.0</y></points><points><x>32793.0</x><y>39086.0</y></points><points><x>32797.0</x><y>39091.0</y></points><points><x>32828.0</x><y>39092.0</y></points><points><x>32828.0</x><y>39081.0</y></points><points><x>32851.0</x><y>39089.0</y></points><points><x>32859.0</x><y>39085.0</y></points><points><x>32863.0</x><y>39081.0</y></points><points><x>32867.0</x><y>39078.0</y></points><points><x>32873.0</x><y>39073.0</y></points><points><x>32899.328125</x><y>39032.44140625</y></points><points><x>32878.0</x><y>38994.0</y></points><points><x>32868.0</x><y>38992.0</y></points><points><x>32861.0</x><y>38991.0</y></points><points><x>32849.0</x><y>38988.0</y></points><points><x>32844.0</x><y>38982.0</y></points></segmentation></object><object><name>EC</name><difficult>0</difficult><truncated>0</truncated><info>[{"confidence": "0"}, {"action": "CREATE", "cat": "EC", "time": "2020-07-23 14:39;07", "who": "admin", "typeOfanno": "PersonManul"}]</info><confidence>0</confidence><bndbox><xmin>15468.0</xmin><ymin>49187.0</ymin><xmax>15650.904296875</xmax><ymax>49346.66796875</ymax></bndbox><segmentation><points><x>15486.0</x><y>49187.0</y></points><points><x>15473.0</x><y>49188.0</y></points><points><x>15468.0</x><y>49212.0</y></points><points><x>15476.0</x><y>49221.0</y></points><points><x>15480.0</x><y>49247.0</y></points><points><x>15482.0</x><y>49255.0</y></points><points><x>15471.0</x><y>49260.0</y></points><points><x>15468.0</x><y>49263.0</y></points><points><x>15468.0</x><y>49284.0</y></points><points><x>15489.2890625</x><y>49320.23828125</y></points><points><x>15554.341796875</x><y>49346.66796875</y></points><points><x>15549.259765625</x><y>49315.6640625</y></points><points><x>15522.0</x><y>49282.0</y></points><points><x>15518.0</x><y>49276.0</y></points><points><x>15523.0</x><y>49275.0</y></points><points><x>15529.0</x><y>49276.0</y></points><points><x>15534.0</x><y>49277.0</y></points><points><x>15541.0</x><y>49278.0</y></points><points><x>15544.0</x><y>49281.0</y></points><points><x>15552.0</x><y>49283.0</y></points><points><x>15595.0</x><y>49294.0</y></points><points><x>15600.0</x><y>49293.0</y></points><points><x>15606.0</x><y>49292.0</y></points><points><x>15606.0</x><y>49286.0</y></points><points><x>15612.0</x><y>49285.0</y></points><points><x>15612.0</x><y>49274.0</y></points><points><x>15603.0</x><y>49274.0</y></points><points><x>15600.0</x><y>49265.0</y></points><points><x>15605.0</x><y>49264.0</y></points><points><x>15614.0</x><y>49265.0</y></points><points><x>15623.0</x><y>49271.0</y></points><points><x>15650.904296875</x><y>49267.3828125</y></points><points><x>15630.0</x><y>49225.0</y></points><points><x>15625.0</x><y>49220.0</y></points><points><x>15590.0</x><y>49203.0</y></points><points><x>15575.0</x><y>49200.0</y></points><points><x>15551.0</x><y>49189.0</y></points><points><x>15546.0</x><y>49188.0</y></points></segmentation></object><object><name>LSIL</name><difficult>0</difficult><truncated>0</truncated><info>[{"confidence": "0"}, {"action": "CREATE", "cat": "LSIL", "time": "2020-07-23 14:39;07", "who": "admin", "typeOfanno": "PersonManul"}]</info><confidence>0</confidence><bndbox><xmin>43983.0546875</xmin><ymin>45970.90234375</ymin><xmax>44360.63671875</xmax><ymax>46392.37109375</ymax></bndbox><segmentation><points><x>44082.93359375</x><y>46008.734375</y></points><points><x>44016.34765625</x><y>46020.0859375</y></points><points><x>43992.890625</x><y>46074.56640625</y></points><points><x>43983.0546875</x><y>46135.1015625</y></points><points><x>43994.40234375</x><y>46197.90234375</y></points><points><x>43994.40234375</x><y>46197.90234375</y></points><points><x>44061.75</x><y>46257.6796875</y></points><points><x>44086.71875</x><y>46282.65234375</y></points><points><x>44075.3671875</x><y>46307.62109375</y></points><points><x>44089.74609375</x><y>46348.484375</y></points><points><x>44123.796875</x><y>46374.2109375</y></points><points><x>44189.625</x><y>46392.37109375</y></points><points><x>44238.0546875</x><y>46383.2890625</y></points><points><x>44245.62109375</x><y>46365.12890625</y></points><points><x>44241.08203125</x><y>46334.86328125</y></points><points><x>44281.18359375</x><y>46305.3515625</y></points><points><x>44335.6640625</x><y>46278.11328125</y></points><points><x>44335.6640625</x><y>46278.11328125</y></points><points><x>44336.421875</x><y>46275.84375</y></points><points><x>44360.63671875</x><y>46217.578125</y></points><points><x>44360.63671875</x><y>46217.578125</y></points><points><x>44360.63671875</x><y>46215.30859375</y></points><points><x>44360.63671875</x><y>46161.58203125</y></points><points><x>44360.63671875</x><y>46161.58203125</y></points><points><x>44360.63671875</x><y>46159.3125</y></points><points><x>44337.9375</x><y>46086.671875</y></points><points><x>44337.9375</x><y>46086.671875</y></points><points><x>44319.01953125</x><y>46049.59375</y></points><points><x>44319.01953125</x><y>46049.59375</y></points><points><x>44319.01953125</x><y>46047.32421875</y></points><points><x>44290.265625</x><y>46006.46484375</y></points><points><x>44290.265625</x><y>46005.70703125</y></points><points><x>44288.75</x><y>46004.1953125</y></points><points><x>44244.109375</x><y>45970.90234375</y></points><points><x>44191.140625</x><y>45973.92578125</y></points><points><x>44182.05859375</x><y>46004.94921875</y></points><points><x>44150.28125</x><y>45991.33203125</y></points><points><x>44111.6875</x><y>45986.03515625</y></points><points><x>44111.6875</x><y>45986.03515625</y></points></segmentation></object><object><name>EC</name><difficult>0</difficult><truncated>0</truncated><info>[{"confidence": "0"}, {"action": "CREATE", "cat": "EC", "time": "2020-07-23 14:39;07", "who": "admin", "typeOfanno": "PersonManul"}]</info><confidence>0</confidence><bndbox><xmin>46983.04296875</xmin><ymin>20395.0</ymin><xmax>47111.0</xmax><ymax>20540.89453125</ymax></bndbox><segmentation><points><x>47053.0</x><y>20395.0</y></points><points><x>47052.0</x><y>20404.0</y></points><points><x>47037.0</x><y>20404.0</y></points><points><x>47033.0</x><y>20408.0</y></points><points><x>47020.0</x><y>20437.0</y></points><points><x>47018.0</x><y>20453.0</y></points><points><x>47019.0</x><y>20459.0</y></points><points><x>47000.0</x><y>20470.0</y></points><points><x>46995.0</x><y>20474.0</y></points><points><x>46989.85546875</x><y>20481.873046875</y></points><points><x>46983.04296875</x><y>20494.73828125</y></points><points><x>46988.33984375</x><y>20525.76171875</y></points><points><x>47028.4453125</x><y>20540.89453125</y></points><points><x>47060.0</x><y>20513.0</y></points><points><x>47061.0</x><y>20497.0</y></points><points><x>47072.0</x><y>20495.0</y></points><points><x>47078.0</x><y>20490.0</y></points><points><x>47083.0</x><y>20460.0</y></points><points><x>47088.0</x><y>20441.0</y></points><points><x>47092.0</x><y>20438.0</y></points><points><x>47101.0</x><y>20432.0</y></points><points><x>47109.0</x><y>20427.0</y></points><points><x>47110.0</x><y>20420.0</y></points><points><x>47111.0</x><y>20404.0</y></points><points><x>47101.0</x><y>20400.0</y></points><points><x>47090.0</x><y>20397.0</y></points></segmentation></object><object><name>NILM</name><difficult>0</difficult><truncated>0</truncated><info>[{"confidence": "0"}, {"action": "CREATE", "cat": "NILM", "time": "2020-07-23 14:39;07", "who": "admin", "typeOfanno": "PersonManul"}]</info><confidence>0</confidence><bndbox><xmin>17465.44140625</xmin><ymin>23908.796875</ymin><xmax>17777.193359375</xmax><ymax>24260.65234375</ymax></bndbox><segmentation><points><x>17613.75</x><y>23915.607421875</y></points><points><x>17613.75</x><y>23915.607421875</y></points><points><x>17564.56640625</x><y>23967.818359375</y></points><points><x>17564.56640625</x><y>23967.818359375</y></points><points><x>17563.052734375</x><y>23969.33203125</y></points><points><x>17562.296875</x><y>23970.845703125</y></points><points><x>17516.138671875</x><y>24030.623046875</y></points><points><x>17516.138671875</x><y>24030.623046875</y></points><points><x>17513.869140625</x><y>24032.892578125</y></points><points><x>17465.44140625</x><y>24107.8046875</y></points><points><x>17465.44140625</x><y>24108.560546875</y></points><points><x>17472.251953125</x><y>24176.662109375</y></points><points><x>17539.595703125</x><y>24225.845703125</y></points><points><x>17539.595703125</x><y>24226.6015625</y></points><points><x>17539.595703125</x><y>24228.115234375</y></points><points><x>17593.3203125</x><y>24260.65234375</y></points><points><x>17702.283203125</x><y>24229.62890625</y></points><points><x>17749.197265625</x><y>24163.041015625</y></points><points><x>17777.193359375</x><y>24121.423828125</y></points><points><x>17759.7890625</x><y>24028.353515625</y></points><points><x>17758.27734375</x><y>23964.03515625</y></points><points><x>17728.009765625</x><y>23933.01171875</y></points><points><x>17728.009765625</x><y>23933.01171875</y></points><points><x>17663.69140625</x><y>23908.796875</y></points><points><x>17663.69140625</x><y>23908.796875</y></points></segmentation></object><object><name>ASC_US</name><difficult>0</difficult><truncated>0</truncated><info>[{"confidence": "0"}, {"action": "CREATE", "cat": "ASC_US", "time": "2020-07-23 14:39;07", "who": "admin", "typeOfanno": "PersonManul"}]</info><confidence>0</confidence><bndbox><xmin>8005.0517578125</xmin><ymin>25191.763671875</ymin><xmax>8308.48046875</xmax><ymax>25470.220703125</ymax></bndbox><segmentation><points><x>8166.224609375</x><y>25203.11328125</y></points><points><x>8209.35546875</x><y>25200.087890625</y></points><points><x>8270.646484375</x><y>25207.654296875</y></points><points><x>8308.48046875</x><y>25236.408203125</y></points><points><x>8303.18359375</x><y>25284.078125</y></points><points><x>8257.025390625</x><y>25318.88671875</y></points><points><x>8244.162109375</x><y>25348.396484375</y></points><points><x>8239.6220703125</x><y>25404.390625</y></points><points><x>8239.6220703125</x><y>25405.146484375</y></points><points><x>8214.65234375</x><y>25446.763671875</y></points><points><x>8145.03759765625</x><y>25470.220703125</y></points><points><x>8102.66357421875</x><y>25452.818359375</y></points><points><x>8081.4765625</x><y>25398.337890625</y></points><points><x>8080.7197265625</x><y>25398.337890625</y></points><points><x>8067.8564453125</x><y>25356.720703125</y></points><points><x>8028.5087890625</x><y>25321.15625</y></points><points><x>8028.5087890625</x><y>25321.15625</y></points><points><x>8026.99560546875</x><y>25318.88671875</y></points><points><x>8005.0517578125</x><y>25275.755859375</y></points><points><x>8014.13232421875</x><y>25237.1640625</y></points><points><x>8014.13232421875</x><y>25236.408203125</y></points><points><x>8025.482421875</x><y>25200.84375</y></points><points><x>8063.31640625</x><y>25191.763671875</y></points><points><x>8118.5537109375</x><y>25203.87109375</y></points><points><x>8119.310546875</x><y>25203.87109375</y></points></segmentation></object><object><name>NONE</name><difficult>0</difficult><truncated>0</truncated><info>[{"confidence": "0"}, {"action": "CREATE", "cat": "NONE", "time": "2020-07-23 14:39;07", "who": "admin", "typeOfanno": "PersonManul"}]</info><confidence>0</confidence><bndbox><xmin>43053.90625</xmin><ymin>26940.146484375</ymin><xmax>43984.828125</xmax><ymax>27807.33203125</ymax></bndbox><segmentation><points><x>43292.0859375</x><y>27047.49609375</y></points><points><x>43292.0859375</x><y>27047.49609375</y></points><points><x>43295.44140625</x><y>27049.173828125</y></points><points><x>43360.859375</x><y>27089.4296875</y></points><points><x>43360.859375</x><y>27089.4296875</y></points><points><x>43362.53515625</x><y>27091.107421875</y></points><points><x>43434.66015625</x><y>27097.81640625</y></points><points><x>43434.66015625</x><y>27097.81640625</y></points><points><x>43491.69140625</x><y>27000.53125</y></points><points><x>43491.69140625</x><y>27000.53125</y></points><points><x>43493.3671875</x><y>26998.853515625</y></points><points><x>43587.30078125</x><y>26940.146484375</y></points><points><x>43761.7421875</x><y>26945.177734375</y></points><points><x>43775.16015625</x><y>27060.916015625</y></points><points><x>43848.96484375</x><y>27156.5234375</y></points><points><x>43848.96484375</x><y>27156.5234375</y></points><points><x>43848.96484375</x><y>27159.87890625</y></points><points><x>43911.02734375</x><y>27273.9375</y></points><points><x>43911.02734375</x><y>27273.9375</y></points><points><x>43912.703125</x><y>27277.29296875</y></points><points><x>43912.703125</x><y>27280.646484375</y></points><points><x>43914.37890625</x><y>27284.001953125</y></points><points><x>43914.37890625</x><y>27285.6796875</y></points><points><x>43916.05859375</x><y>27287.35546875</y></points><points><x>43916.05859375</x><y>27289.033203125</y></points><points><x>43917.734375</x><y>27290.7109375</y></points><points><x>43917.734375</x><y>27294.06640625</y></points><points><x>43921.08984375</x><y>27297.419921875</y></points><points><x>43951.28125</x><y>27367.869140625</y></points><points><x>43951.28125</x><y>27369.544921875</y></points><points><x>43951.28125</x><y>27371.22265625</y></points><points><x>43951.28125</x><y>27374.578125</y></points><points><x>43951.28125</x><y>27376.255859375</y></points><points><x>43952.9609375</x><y>27377.931640625</y></points><points><x>43952.9609375</x><y>27379.609375</y></points><points><x>43954.63671875</x><y>27382.96484375</y></points><points><x>43954.63671875</x><y>27386.318359375</y></points><points><x>43956.3125</x><y>27387.99609375</y></points><points><x>43956.3125</x><y>27391.3515625</y></points><points><x>43984.828125</x><y>27478.572265625</y></points><points><x>43984.828125</x><y>27480.25</y></points><points><x>43984.828125</x><y>27481.927734375</y></points><points><x>43984.828125</x><y>27483.60546875</y></points><points><x>43984.828125</x><y>27486.958984375</y></points><points><x>43984.828125</x><y>27488.63671875</y></points><points><x>43983.15234375</x><y>27490.314453125</y></points><points><x>43981.47265625</x><y>27491.9921875</y></points><points><x>43904.31640625</x><y>27614.4375</y></points><points><x>43904.31640625</x><y>27616.115234375</y></points><points><x>43902.640625</x><y>27616.115234375</y></points><points><x>43900.9609375</x><y>27617.79296875</y></points><points><x>43900.9609375</x><y>27621.146484375</y></points><points><x>43899.28515625</x><y>27621.146484375</y></points><points><x>43899.28515625</x><y>27622.82421875</y></points><points><x>43895.9296875</x><y>27624.501953125</y></points><points><x>43761.7421875</x><y>27691.595703125</y></points><points><x>43761.7421875</x><y>27691.595703125</y></points><points><x>43761.7421875</x><y>27694.94921875</y></points><points><x>43682.90625</x><y>27800.623046875</y></points><points><x>43682.90625</x><y>27800.623046875</y></points><points><x>43681.23046875</x><y>27803.9765625</y></points><points><x>43679.5546875</x><y>27805.654296875</y></points><points><x>43677.875</x><y>27805.654296875</y></points><points><x>43677.875</x><y>27807.33203125</y></points><points><x>43412.85546875</x><y>27793.912109375</y></points><points><x>43325.6328125</x><y>27673.14453125</y></points><points><x>43325.6328125</x><y>27673.14453125</y></points><points><x>43325.6328125</x><y>27669.7890625</y></points><points><x>43320.6015625</x><y>27659.7265625</y></points><points><x>43219.9609375</x><y>27490.314453125</y></points><points><x>43184.73828125</x><y>27428.251953125</y></points><points><x>43151.19140625</x><y>27275.615234375</y></points><points><x>43151.19140625</x><y>27275.615234375</y></points><points><x>43151.19140625</x><y>27272.259765625</y></points><points><x>43062.29296875</x><y>27156.5234375</y></points><points><x>43062.29296875</x><y>27156.5234375</y></points><points><x>43062.29296875</x><y>27153.16796875</y></points><points><x>43053.90625</x><y>27057.560546875</y></points><points><x>43053.90625</x><y>27055.8828125</y></points><points><x>43147.8359375</x><y>27005.5625</y></points><points><x>43241.765625</x><y>26992.14453125</y></points><points><x>43241.765625</x><y>26992.14453125</y></points></segmentation></object><object><name>NILM</name><difficult>0</difficult><truncated>0</truncated><info>[{"confidence": "0"}, {"action": "CREATE", "cat": "NILM", "time": "2020-07-23 14:39;07", "who": "admin", "typeOfanno": "PersonManul"}]</info><confidence>0</confidence><bndbox><xmin>14236.0</xmin><ymin>39202.0</ymin><xmax>14357.0</xmax><ymax>39497.6328125</ymax></bndbox><segmentation><points><x>14295.0</x><y>39202.0</y></points><points><x>14287.0</x><y>39203.0</y></points><points><x>14284.0</x><y>39206.0</y></points><points><x>14280.0</x><y>39212.0</y></points><points><x>14276.0</x><y>39215.0</y></points><points><x>14266.0</x><y>39221.0</y></points><points><x>14258.0</x><y>39226.0</y></points><points><x>14253.0</x><y>39231.0</y></points><points><x>14241.0</x><y>39248.0</y></points><points><x>14239.0</x><y>39259.0</y></points><points><x>14238.0</x><y>39267.0</y></points><points><x>14237.0</x><y>39284.0</y></points><points><x>14238.0</x><y>39295.0</y></points><points><x>14246.0</x><y>39307.0</y></points><points><x>14249.0</x><y>39320.0</y></points><points><x>14247.0</x><y>39327.0</y></points><points><x>14245.0</x><y>39350.0</y></points><points><x>14243.0</x><y>39361.0</y></points><points><x>14237.0</x><y>39367.0</y></points><points><x>14236.0</x><y>39382.0</y></points><points><x>14260.625</x><y>39440.8828125</y></points><points><x>14344.6162109375</x><y>39497.6328125</y></points><points><x>14353.6962890625</x><y>39380.34765625</y></points><points><x>14355.966796875</x><y>39360.67578125</y></points><points><x>14355.2099609375</x><y>39347.8125</y></points><points><x>14355.0</x><y>39327.0</y></points><points><x>14353.0</x><y>39315.0</y></points><points><x>14352.0</x><y>39274.0</y></points><points><x>14357.0</x><y>39273.0</y></points><points><x>14357.0</x><y>39260.0</y></points><points><x>14353.0</x><y>39246.0</y></points><points><x>14354.0</x><y>39230.0</y></points><points><x>14351.0</x><y>39227.0</y></points><points><x>14336.0</x><y>39227.0</y></points><points><x>14327.0</x><y>39228.0</y></points><points><x>14324.0</x><y>39231.0</y></points><points><x>14322.0</x><y>39221.0</y></points><points><x>14316.0</x><y>39212.0</y></points><points><x>14309.0</x><y>39202.0</y></points></segmentation></object><object><name>NILM</name><difficult>0</difficult><truncated>0</truncated><info>[{"confidence": "0"}, {"action": "CREATE", "cat": "NILM", "time": "2020-07-23 14:39;07", "who": "admin", "typeOfanno": "PersonManul"}]</info><confidence>0</confidence><bndbox><xmin>25704.0</xmin><ymin>9730.0</ymin><xmax>25947.0</xmax><ymax>10012.5400390625</ymax></bndbox><segmentation><points><x>25726.962890625</x><y>9811.263671875</y></points><points><x>25717.126953125</x><y>9832.4501953125</y></points><points><x>25710.0</x><y>9883.0</y></points><points><x>25714.0</x><y>9879.0</y></points><points><x>25717.0</x><y>9875.0</y></points><points><x>25718.0</x><y>9868.0</y></points><points><x>25720.0</x><y>9855.0</y></points><points><x>25721.0</x><y>9848.0</y></points><points><x>25731.0</x><y>9851.0</y></points><points><x>25737.0</x><y>9858.0</y></points><points><x>25740.0</x><y>9862.0</y></points><points><x>25739.0</x><y>9879.0</y></points><points><x>25742.0</x><y>9882.0</y></points><points><x>25742.0</x><y>9905.0</y></points><points><x>25741.0</x><y>9921.0</y></points><points><x>25732.0</x><y>9936.0</y></points><points><x>25728.0</x><y>9940.0</y></points><points><x>25718.0</x><y>9947.0</y></points><points><x>25708.0</x><y>9956.0</y></points><points><x>25704.0</x><y>9959.0</y></points><points><x>25704.0</x><y>9984.0</y></points><points><x>25745.880859375</x><y>10012.5400390625</y></points><points><x>25804.14453125</x><y>9987.5693359375</y></points><points><x>25838.1953125</x><y>9977.732421875</y></points><points><x>25873.0</x><y>9971.0</y></points><points><x>25875.0</x><y>9956.0</y></points><points><x>25872.0</x><y>9953.0</y></points><points><x>25863.0</x><y>9948.0</y></points><points><x>25867.0</x><y>9943.0</y></points><points><x>25882.0</x><y>9942.0</y></points><points><x>25882.0</x><y>9929.0</y></points><points><x>25874.0</x><y>9907.0</y></points><points><x>25882.0</x><y>9898.0</y></points><points><x>25888.0</x><y>9886.0</y></points><points><x>25896.0</x><y>9875.0</y></points><points><x>25900.0</x><y>9869.0</y></points><points><x>25909.0</x><y>9858.0</y></points><points><x>25913.0</x><y>9853.0</y></points><points><x>25923.0</x><y>9843.0</y></points><points><x>25934.0</x><y>9828.0</y></points><points><x>25935.0</x><y>9823.0</y></points><points><x>25938.0</x><y>9812.0</y></points><points><x>25942.0</x><y>9808.0</y></points><points><x>25947.0</x><y>9804.0</y></points><points><x>25947.0</x><y>9779.0</y></points><points><x>25943.0</x><y>9774.0</y></points><points><x>25933.0</x><y>9762.0</y></points><points><x>25927.0</x><y>9753.0</y></points><points><x>25924.0</x><y>9749.0</y></points><points><x>25919.0</x><y>9746.0</y></points><points><x>25915.0</x><y>9743.0</y></points><points><x>25907.0</x><y>9743.0</y></points><points><x>25898.0</x><y>9734.0</y></points><points><x>25887.0</x><y>9733.0</y></points><points><x>25869.0</x><y>9732.0</y></points><points><x>25863.0</x><y>9733.0</y></points><points><x>25858.0</x><y>9738.0</y></points><points><x>25853.0</x><y>9744.0</y></points><points><x>25844.0</x><y>9755.0</y></points><points><x>25837.0</x><y>9759.0</y></points><points><x>25829.0</x><y>9764.0</y></points><points><x>25815.0</x><y>9757.0</y></points><points><x>25815.0</x><y>9753.0</y></points><points><x>25814.0</x><y>9742.0</y></points><points><x>25811.0</x><y>9739.0</y></points><points><x>25811.0</x><y>9735.0</y></points><points><x>25804.0</x><y>9730.0</y></points><points><x>25757.98828125</x><y>9744.67578125</y></points><points><x>25731.50390625</x><y>9776.4560546875</y></points></segmentation></object><object><name>NILM</name><difficult>0</difficult><truncated>0</truncated><info>[{"confidence": "0"}, {"action": "CREATE", "cat": "NILM", "time": "2020-07-23 14:39;07", "who": "admin", "typeOfanno": "PersonManul"}]</info><confidence>0</confidence><bndbox><xmin>17410.0</xmin><ymin>25557.60546875</ymin><xmax>17564.0</xmax><ymax>25753.0</ymax></bndbox><segmentation><points><x>17474.314453125</x><y>25557.60546875</y></points><points><x>17455.396484375</x><y>25603.763671875</y></points><points><x>17432.0</x><y>25645.0</y></points><points><x>17433.0</x><y>25650.0</y></points><points><x>17432.0</x><y>25657.0</y></points><points><x>17427.0</x><y>25668.0</y></points><points><x>17424.0</x><y>25671.0</y></points><points><x>17415.0</x><y>25689.0</y></points><points><x>17410.0</x><y>25709.0</y></points><points><x>17415.0</x><y>25712.0</y></points><points><x>17416.0</x><y>25720.0</y></points><points><x>17412.0</x><y>25733.0</y></points><points><x>17425.0</x><y>25734.0</y></points><points><x>17432.0</x><y>25729.0</y></points><points><x>17444.0</x><y>25748.0</y></points><points><x>17444.0</x><y>25753.0</y></points><points><x>17471.0</x><y>25753.0</y></points><points><x>17471.0</x><y>25748.0</y></points><points><x>17480.0</x><y>25746.0</y></points><points><x>17484.0</x><y>25736.0</y></points><points><x>17493.0</x><y>25728.0</y></points><points><x>17499.0</x><y>25720.0</y></points><points><x>17508.0</x><y>25710.0</y></points><points><x>17511.0</x><y>25706.0</y></points><points><x>17514.0</x><y>25714.0</y></points><points><x>17526.0</x><y>25714.0</y></points><points><x>17539.0</x><y>25706.0</y></points><points><x>17541.0</x><y>25692.0</y></points><points><x>17543.0</x><y>25679.0</y></points><points><x>17540.0</x><y>25676.0</y></points><points><x>17534.0</x><y>25676.0</y></points><points><x>17538.0</x><y>25673.0</y></points><points><x>17549.0</x><y>25673.0</y></points><points><x>17550.0</x><y>25680.0</y></points><points><x>17562.0</x><y>25680.0</y></points><points><x>17562.0</x><y>25669.0</y></points><points><x>17555.0</x><y>25669.0</y></points><points><x>17554.0</x><y>25659.0</y></points><points><x>17559.0</x><y>25661.0</y></points><points><x>17559.0</x><y>25666.0</y></points><points><x>17564.0</x><y>25666.0</y></points><points><x>17564.0</x><y>25639.0</y></points><points><x>17559.0</x><y>25639.0</y></points><points><x>17553.0</x><y>25634.0</y></points><points><x>17543.0</x><y>25629.0</y></points><points><x>17538.0</x><y>25626.0</y></points><points><x>17528.0</x><y>25621.0</y></points><points><x>17520.0</x><y>25612.0</y></points><points><x>17511.0</x><y>25596.0</y></points><points><x>17508.0</x><y>25592.0</y></points><points><x>17503.0</x><y>25584.0</y></points></segmentation></object><object><name>NILM</name><difficult>0</difficult><truncated>0</truncated><info>[{"confidence": "0"}, {"action": "CREATE", "cat": "NILM", "time": "2020-07-23 14:39;07", "who": "admin", "typeOfanno": "PersonManul"}]</info><confidence>0</confidence><bndbox><xmin>42775.0</xmin><ymin>17155.0</ymin><xmax>42853.0</xmax><ymax>17210.0</ymax></bndbox><segmentation><points><x>42786.99609375</x><y>17155.400390625</y></points><points><x>42780.94140625</x><y>17162.966796875</y></points><points><x>42775.0</x><y>17188.0</y></points><points><x>42776.0</x><y>17206.0</y></points><points><x>42788.0</x><y>17208.0</y></points><points><x>42802.0</x><y>17210.0</y></points><points><x>42821.0</x><y>17205.0</y></points><points><x>42827.0</x><y>17204.0</y></points><points><x>42830.0</x><y>17201.0</y></points><points><x>42833.0</x><y>17197.0</y></points><points><x>42838.0</x><y>17194.0</y></points><points><x>42853.0</x><y>17184.0</y></points><points><x>42853.0</x><y>17166.0</y></points><points><x>42852.0</x><y>17161.0</y></points><points><x>42837.0</x><y>17155.0</y></points><points><x>42823.0</x><y>17156.0</y></points></segmentation></object><object><name>NILM</name><difficult>0</difficult><truncated>0</truncated><info>[{"confidence": "0"}, {"action": "CREATE", "cat": "NILM", "time": "2020-07-23 14:39;07", "who": "admin", "typeOfanno": "PersonManul"}]</info><confidence>0</confidence><bndbox><xmin>20979.07421875</xmin><ymin>35555.0</ymin><xmax>21160.376953125</xmax><ymax>35707.0</ymax></bndbox><segmentation><points><x>21016.0</x><y>35555.0</y></points><points><x>20996.0</x><y>35557.0</y></points><points><x>20979.07421875</x><y>35604.48828125</y></points><points><x>21001.775390625</x><y>35624.91796875</y></points><points><x>21005.0</x><y>35651.0</y></points><points><x>21000.0</x><y>35674.0</y></points><points><x>21004.0</x><y>35683.0</y></points><points><x>21017.0</x><y>35685.0</y></points><points><x>21017.0</x><y>35675.0</y></points><points><x>21020.0</x><y>35683.0</y></points><points><x>21023.0</x><y>35686.0</y></points><points><x>21032.0</x><y>35689.0</y></points><points><x>21038.0</x><y>35691.0</y></points><points><x>21045.0</x><y>35696.0</y></points><points><x>21054.0</x><y>35696.0</y></points><points><x>21065.0</x><y>35702.0</y></points><points><x>21074.0</x><y>35704.0</y></points><points><x>21077.0</x><y>35707.0</y></points><points><x>21089.0</x><y>35707.0</y></points><points><x>21092.0</x><y>35691.0</y></points><points><x>21102.0</x><y>35682.0</y></points><points><x>21104.0</x><y>35670.0</y></points><points><x>21108.0</x><y>35666.0</y></points><points><x>21111.0</x><y>35663.0</y></points><points><x>21112.0</x><y>35647.0</y></points><points><x>21115.0</x><y>35656.0</y></points><points><x>21126.0</x><y>35656.0</y></points><points><x>21127.0</x><y>35644.0</y></points><points><x>21133.0</x><y>35642.0</y></points><points><x>21151.666015625</x><y>35622.828125</y></points><points><x>21154.646484375</x><y>35614.57421875</y></points><points><x>21157.16796875</x><y>35606.55078125</y></points><points><x>21160.376953125</x><y>35595.08984375</y></points><points><x>21136.0</x><y>35580.0</y></points><points><x>21129.0</x><y>35580.0</y></points><points><x>21128.0</x><y>35575.0</y></points><points><x>21113.0</x><y>35574.0</y></points><points><x>21112.0</x><y>35565.0</y></points><points><x>21098.0</x><y>35564.0</y></points><points><x>21098.0</x><y>35571.0</y></points><points><x>21091.0</x><y>35570.0</y></points><points><x>21084.0</x><y>35560.0</y></points><points><x>21071.0</x><y>35558.0</y></points><points><x>21059.0</x><y>35563.0</y></points><points><x>21054.0</x><y>35562.0</y></points><points><x>21038.0</x><y>35560.0</y></points></segmentation></object><object><name>NILM</name><difficult>0</difficult><truncated>0</truncated><info>[{"confidence": "0"}, {"action": "CREATE", "cat": "NILM", "time": "2020-07-23 14:39;07", "who": "admin", "typeOfanno": "PersonManul"}]</info><confidence>0</confidence><bndbox><xmin>26209.05078125</xmin><ymin>4985.37158203125</ymin><xmax>26343.22265625</xmax><ymax>5179.513671875</ymax></bndbox><segmentation><points><x>26264.955078125</x><y>4985.37158203125</y></points><points><x>26234.970703125</x><y>5004.68408203125</y></points><points><x>26218.70703125</x><y>5046.86669921875</y></points><points><x>26218.70703125</x><y>5046.86669921875</y></points><points><x>26218.70703125</x><y>5048.89990234375</y></points><points><x>26218.70703125</x><y>5050.9326171875</y></points><points><x>26209.05078125</x><y>5100.73876953125</y></points><points><x>26226.83984375</x><y>5144.95458984375</y></points><points><x>26262.4140625</x><y>5178.4970703125</y></points><points><x>26292.908203125</x><y>5179.513671875</y></points><points><x>26324.41796875</x><y>5123.60888671875</y></points><points><x>26343.22265625</x><y>5072.78662109375</y></points><points><x>26337.123046875</x><y>5030.603515625</y></points><points><x>26294.94140625</x><y>4992.9951171875</y></points><points><x>26294.94140625</x><y>4992.9951171875</y></points></segmentation></object><object><name>NILM</name><difficult>0</difficult><truncated>0</truncated><info>[{"confidence": "0"}, {"action": "CREATE", "cat": "NILM", "time": "2020-07-23 14:39;07", "who": "admin", "typeOfanno": "PersonManul"}]</info><confidence>0</confidence><bndbox><xmin>25858.25390625</xmin><ymin>48275.08203125</ymin><xmax>26300.0</xmax><ymax>48767.55078125</ymax></bndbox><segmentation><points><x>25986.236328125</x><y>48275.08203125</y></points><points><x>25965.0</x><y>48341.0</y></points><points><x>25966.0</x><y>48347.0</y></points><points><x>25979.0</x><y>48388.0</y></points><points><x>25985.0</x><y>48396.0</y></points><points><x>25979.0</x><y>48402.0</y></points><points><x>25976.0</x><y>48412.0</y></points><points><x>25925.0</x><y>48411.0</y></points><points><x>25917.162109375</x><y>48417.25390625</y></points><points><x>25912.587890625</x><y>48422.3359375</y></points><points><x>25902.931640625</x><y>48425.3828125</y></points><points><x>25900.8984375</x><y>48432.5</y></points><points><x>25890.2265625</x><y>48441.6484375</y></points><points><x>25874.14453125</x><y>48461.8515625</y></points><points><x>25858.25390625</x><y>48483.796875</y></points><points><x>25882.466796875</x><y>48502.7109375</y></points><points><x>25918.0</x><y>48519.0</y></points><points><x>25929.0</x><y>48519.0</y></points><points><x>25933.0</x><y>48511.0</y></points><points><x>25935.0</x><y>48522.0</y></points><points><x>25950.0</x><y>48535.0</y></points><points><x>25959.0</x><y>48538.0</y></points><points><x>25962.0</x><y>48541.0</y></points><points><x>25972.0</x><y>48551.0</y></points><points><x>25981.0</x><y>48570.0</y></points><points><x>25989.0</x><y>48578.0</y></points><points><x>25989.0</x><y>48582.0</y></points><points><x>25990.0</x><y>48590.0</y></points><points><x>25987.0</x><y>48613.0</y></points><points><x>25988.0</x><y>48619.0</y></points><points><x>25991.0</x><y>48622.0</y></points><points><x>25996.0</x><y>48630.0</y></points><points><x>25999.0</x><y>48644.0</y></points><points><x>26008.0</x><y>48654.0</y></points><points><x>26020.0</x><y>48661.0</y></points><points><x>26048.0</x><y>48686.0</y></points><points><x>26055.0</x><y>48686.0</y></points><points><x>26069.0</x><y>48688.0</y></points><points><x>26070.0</x><y>48699.0</y></points><points><x>26071.0</x><y>48730.0</y></points><points><x>26089.0</x><y>48745.0</y></points><points><x>26090.0</x><y>48750.0</y></points><points><x>26098.0</x><y>48761.0</y></points><points><x>26125.869140625</x><y>48764.5234375</y></points><points><x>26153.8671875</x><y>48767.55078125</y></points><points><x>26191.701171875</x><y>48765.28125</y></points><points><x>26255.61328125</x><y>48760.8671875</y></points><points><x>26300.0</x><y>48643.0</y></points><points><x>26275.0</x><y>48618.0</y></points><points><x>26266.0</x><y>48613.0</y></points><points><x>26256.0</x><y>48602.0</y></points><points><x>26274.0</x><y>48598.0</y></points><points><x>26277.0</x><y>48574.0</y></points><points><x>26268.0</x><y>48570.0</y></points><points><x>26256.0</x><y>48569.0</y></points><points><x>26253.0</x><y>48566.0</y></points><points><x>26250.0</x><y>48562.0</y></points><points><x>26250.0</x><y>48543.0</y></points><points><x>26248.0</x><y>48535.0</y></points><points><x>26248.0</x><y>48516.0</y></points><points><x>26247.0</x><y>48509.0</y></points><points><x>26248.0</x><y>48495.0</y></points><points><x>26241.0</x><y>48471.0</y></points><points><x>26238.0</x><y>48468.0</y></points><points><x>26234.0</x><y>48444.0</y></points><points><x>26220.0</x><y>48440.0</y></points><points><x>26211.0</x><y>48436.0</y></points><points><x>26210.0</x><y>48427.0</y></points><points><x>26209.0</x><y>48422.0</y></points><points><x>26202.0</x><y>48410.0</y></points><points><x>26188.0</x><y>48410.0</y></points><points><x>26182.0</x><y>48418.0</y></points><points><x>26173.0</x><y>48419.0</y></points><points><x>26157.0</x><y>48420.0</y></points><points><x>26139.0</x><y>48423.0</y></points><points><x>26134.0</x><y>48417.0</y></points><points><x>26134.0</x><y>48413.0</y></points><points><x>26133.0</x><y>48408.0</y></points><points><x>26130.0</x><y>48405.0</y></points><points><x>26130.0</x><y>48401.0</y></points><points><x>26126.0</x><y>48397.0</y></points><points><x>26124.0</x><y>48384.0</y></points><points><x>26130.0</x><y>48383.0</y></points><points><x>26131.0</x><y>48369.0</y></points><points><x>26124.0</x><y>48368.0</y></points><points><x>26123.0</x><y>48356.0</y></points><points><x>26130.0</x><y>48360.0</y></points><points><x>26141.0</x><y>48360.0</y></points><points><x>26141.0</x><y>48346.0</y></points><points><x>26138.0</x><y>48343.0</y></points><points><x>26129.0</x><y>48343.0</y></points><points><x>26128.0</x><y>48338.0</y></points><points><x>26099.736328125</x><y>48319.7265625</y></points><points><x>26100.494140625</x><y>48318.96875</y></points><points><x>26096.7109375</x><y>48312.9140625</y></points><points><x>26084.603515625</x><y>48311.40234375</y></points><points><x>26077.79296875</x><y>48300.05078125</y></points><points><x>26054.3359375</x><y>48293.99609375</y></points><points><x>26030.123046875</x><y>48288.69921875</y></points></segmentation></object><object><name>NILM</name><difficult>0</difficult><truncated>0</truncated><info>[{"confidence": "0"}, {"action": "CREATE", "cat": "NILM", "time": "2020-07-23 14:39;07", "who": "admin", "typeOfanno": "PersonManul"}]</info><confidence>0</confidence><bndbox><xmin>45537.0</xmin><ymin>22571.0</ymin><xmax>45877.0</xmax><ymax>22884.6171875</ymax></bndbox><segmentation><points><x>45726.0</x><y>22571.0</y></points><points><x>45726.0</x><y>22579.0</y></points><points><x>45729.0</x><y>22582.0</y></points><points><x>45710.0</x><y>22588.0</y></points><points><x>45703.0</x><y>22594.0</y></points><points><x>45695.0</x><y>22599.0</y></points><points><x>45691.0</x><y>22602.0</y></points><points><x>45677.0</x><y>22601.0</y></points><points><x>45674.0</x><y>22604.0</y></points><points><x>45669.0</x><y>22604.0</y></points><points><x>45664.0</x><y>22609.0</y></points><points><x>45657.0</x><y>22609.0</y></points><points><x>45646.0</x><y>22604.0</y></points><points><x>45626.0</x><y>22599.0</y></points><points><x>45610.0</x><y>22597.0</y></points><points><x>45596.0</x><y>22603.0</y></points><points><x>45595.0</x><y>22615.0</y></points><points><x>45596.0</x><y>22626.0</y></points><points><x>45600.0</x><y>22631.0</y></points><points><x>45601.0</x><y>22640.0</y></points><points><x>45602.0</x><y>22651.0</y></points><points><x>45601.0</x><y>22666.0</y></points><points><x>45595.0</x><y>22673.0</y></points><points><x>45580.0</x><y>22676.0</y></points><points><x>45576.0</x><y>22680.0</y></points><points><x>45561.0</x><y>22684.0</y></points><points><x>45537.0</x><y>22707.0</y></points><points><x>45538.39453125</x><y>22736.30859375</y></points><points><x>45537.640625</x><y>22752.19921875</y></points><points><x>45554.0</x><y>22775.0</y></points><points><x>45551.0</x><y>22772.0</y></points><points><x>45551.0</x><y>22765.0</y></points><points><x>45548.0</x><y>22762.0</y></points><points><x>45549.0</x><y>22753.0</y></points><points><x>45576.0</x><y>22769.0</y></points><points><x>45577.0</x><y>22775.0</y></points><points><x>45579.0</x><y>22783.0</y></points><points><x>45578.0</x><y>22791.0</y></points><points><x>45572.0</x><y>22796.0</y></points><points><x>45572.0</x><y>22808.0</y></points><points><x>45582.0</x><y>22818.0</y></points><points><x>45585.0</x><y>22823.0</y></points><points><x>45589.0</x><y>22841.0</y></points><points><x>45593.0</x><y>22851.0</y></points><points><x>45602.0</x><y>22855.0</y></points><points><x>45615.0</x><y>22856.0</y></points><points><x>45623.0</x><y>22855.0</y></points><points><x>45631.0</x><y>22854.0</y></points><points><x>45636.0</x><y>22853.0</y></points><points><x>45642.0</x><y>22852.0</y></points><points><x>45653.0</x><y>22851.0</y></points><points><x>45677.0</x><y>22838.0</y></points><points><x>45686.0</x><y>22839.0</y></points><points><x>45693.0</x><y>22840.0</y></points><points><x>45717.0</x><y>22849.0</y></points><points><x>45722.0</x><y>22850.0</y></points><points><x>45736.0</x><y>22854.0</y></points><points><x>45757.0</x><y>22861.0</y></points><points><x>45765.0</x><y>22862.0</y></points><points><x>45769.0</x><y>22868.0</y></points><points><x>45789.0</x><y>22868.0</y></points><points><x>45797.0</x><y>22870.0</y></points><points><x>45828.9609375</x><y>22884.6171875</y></points><points><x>45842.0</x><y>22863.0</y></points><points><x>45843.0</x><y>22843.0</y></points><points><x>45842.0</x><y>22837.0</y></points><points><x>45858.0</x><y>22819.0</y></points><points><x>45865.0</x><y>22812.0</y></points><points><x>45868.0</x><y>22808.0</y></points><points><x>45871.0</x><y>22804.0</y></points><points><x>45874.0</x><y>22786.0</y></points><points><x>45877.0</x><y>22736.0</y></points><points><x>45871.0</x><y>22736.0</y></points><points><x>45868.0</x><y>22733.0</y></points><points><x>45866.0</x><y>22718.0</y></points><points><x>45867.0</x><y>22705.0</y></points><points><x>45866.0</x><y>22694.0</y></points><points><x>45865.0</x><y>22681.0</y></points><points><x>45854.0</x><y>22661.0</y></points><points><x>45851.0</x><y>22656.0</y></points><points><x>45839.0</x><y>22634.0</y></points><points><x>45821.0</x><y>22618.0</y></points><points><x>45813.0</x><y>22616.0</y></points><points><x>45799.0</x><y>22613.0</y></points><points><x>45795.0</x><y>22600.0</y></points><points><x>45788.0</x><y>22596.0</y></points><points><x>45774.0</x><y>22592.0</y></points><points><x>45768.0</x><y>22593.0</y></points><points><x>45770.0</x><y>22588.0</y></points><points><x>45770.0</x><y>22584.0</y></points><points><x>45774.0</x><y>22571.0</y></points></segmentation></object><object><name>NILM</name><difficult>0</difficult><truncated>0</truncated><info>[{"confidence": "0"}, {"action": "CREATE", "cat": "NILM", "time": "2020-07-23 14:39;07", "who": "admin", "typeOfanno": "PersonManul"}]</info><confidence>0</confidence><bndbox><xmin>19450.318359375</xmin><ymin>19453.96484375</ymin><xmax>19627.7109375</xmax><ymax>19654.9453125</ymax></bndbox><segmentation><points><x>19511.65234375</x><y>19453.96484375</y></points><points><x>19569.208984375</x><y>19471.892578125</y></points><points><x>19620.162109375</x><y>19519.0703125</y></points><points><x>19627.7109375</x><y>19585.12109375</y></points><points><x>19597.517578125</x><y>19618.146484375</y></points><points><x>19539.015625</x><y>19654.9453125</y></points><points><x>19488.0625</x><y>19638.904296875</y></points><points><x>19450.318359375</x><y>19574.7421875</y></points><points><x>19456.923828125</x><y>19514.353515625</y></points><points><x>19475.794921875</x><y>19463.400390625</y></points><points><x>19475.794921875</x><y>19463.400390625</y></points></segmentation></object><object><name>MET</name><difficult>0</difficult><truncated>0</truncated><info>[{"confidence": "0"}, {"action": "CREATE", "cat": "MET", "time": "2020-07-23 14:39;07", "who": "admin", "typeOfanno": "PersonManul"}]</info><confidence>0</confidence><bndbox><xmin>22618.0</xmin><ymin>24246.0</ymin><xmax>22747.6015625</xmax><ymax>24368.443359375</ymax></bndbox><segmentation><points><x>22654.0</x><y>24246.0</y></points><points><x>22654.0</x><y>24255.0</y></points><points><x>22638.0</x><y>24256.0</y></points><points><x>22629.0</x><y>24257.0</y></points><points><x>22618.0</x><y>24282.0</y></points><points><x>22626.0</x><y>24291.0</y></points><points><x>22632.0</x><y>24296.0</y></points><points><x>22636.0</x><y>24299.0</y></points><points><x>22644.0</x><y>24306.0</y></points><points><x>22655.0</x><y>24329.0</y></points><points><x>22673.0</x><y>24335.0</y></points><points><x>22679.0</x><y>24336.0</y></points><points><x>22680.0</x><y>24346.0</y></points><points><x>22707.02734375</x><y>24368.443359375</y></points><points><x>22747.6015625</x><y>24347.685546875</y></points><points><x>22733.447265625</x><y>24265.59375</y></points><points><x>22675.0</x><y>24246.0</y></points></segmentation></object><object><name>NILM</name><difficult>0</difficult><truncated>0</truncated><info>[{"confidence": "0"}, {"action": "CREATE", "cat": "NILM", "time": "2020-07-23 14:39;07", "who": "admin", "typeOfanno": "PersonManul"}]</info><confidence>0</confidence><bndbox><xmin>29188.818359375</xmin><ymin>38456.06640625</ymin><xmax>29503.029296875</xmax><ymax>38683.46875</ymax></bndbox><segmentation><points><x>29236.94140625</x><y>38469.27734375</y></points><points><x>29313.37109375</x><y>38456.06640625</y></points><points><x>29432.26171875</x><y>38461.7265625</y></points><points><x>29487.931640625</x><y>38511.73828125</y></points><points><x>29503.029296875</x><y>38606.09375</y></points><points><x>29430.375</x><y>38669.31640625</y></points><points><x>29295.443359375</x><y>38683.46875</y></points><points><x>29222.787109375</x><y>38638.17578125</y></points><points><x>29222.787109375</x><y>38638.17578125</y></points><points><x>29192.59375</x><y>38566.46484375</y></points><points><x>29192.59375</x><y>38566.46484375</y></points><points><x>29188.818359375</x><y>38503.24609375</y></points><points><x>29188.818359375</x><y>38503.24609375</y></points><points><x>29210.521484375</x><y>38478.7109375</y></points><points><x>29210.521484375</x><y>38478.7109375</y></points></segmentation></object><object><name>NILM</name><difficult>0</difficult><truncated>0</truncated><info>[{"confidence": "0"}, {"action": "CREATE", "cat": "NILM", "time": "2020-07-23 14:39;07", "who": "admin", "typeOfanno": "PersonManul"}]</info><confidence>0</confidence><bndbox><xmin>37075.265625</xmin><ymin>28994.595703125</ymin><xmax>37425.33203125</xmax><ymax>29355.041015625</ymax></bndbox><segmentation><points><x>37134.7109375</x><y>28994.595703125</y></points><points><x>37139.4296875</x><y>28995.5390625</y></points><points><x>37138.484375</x><y>28994.595703125</y></points><points><x>37270.5859375</x><y>29004.974609375</y></points><points><x>37361.16796875</x><y>29054.984375</y></points><points><x>37415.89453125</x><y>29114.4296875</y></points><points><x>37425.33203125</x><y>29168.212890625</y></points><points><x>37406.4609375</x><y>29199.3515625</y></points><points><x>37364.0</x><y>29249.361328125</y></points><points><x>37330.03125</x><y>29314.466796875</y></points><points><x>37321.5390625</x><y>29355.041015625</y></points><points><x>37255.48828125</x><y>29302.201171875</y></points><points><x>37202.6484375</x><y>29250.3046875</y></points><points><x>37202.6484375</x><y>29249.361328125</y></points><points><x>37202.6484375</x><y>29247.47265625</y></points><points><x>37169.62109375</x><y>29193.689453125</y></points><points><x>37169.62109375</x><y>29193.689453125</y></points><points><x>37167.734375</x><y>29192.74609375</y></points><points><x>37167.734375</x><y>29189.916015625</y></points><points><x>37123.38671875</x><y>29120.091796875</y></points><points><x>37123.38671875</x><y>29120.091796875</y></points><points><x>37121.5</x><y>29119.146484375</y></points><points><x>37121.5</x><y>29118.203125</y></points><points><x>37120.55859375</x><y>29117.259765625</y></points><points><x>37119.61328125</x><y>29115.373046875</y></points><points><x>37118.671875</x><y>29114.4296875</y></points><points><x>37075.265625</x><y>29059.701171875</y></points><points><x>37075.265625</x><y>29059.701171875</y></points><points><x>37096.0234375</x><y>28996.482421875</y></points><points><x>37096.0234375</x><y>28996.482421875</y></points></segmentation></object><object><name>NILM</name><difficult>0</difficult><truncated>0</truncated><info>[{"confidence": "0"}, {"action": "CREATE", "cat": "NILM", "time": "2020-07-23 14:39;07", "who": "admin", "typeOfanno": "PersonManul"}]</info><confidence>0</confidence><bndbox><xmin>19505.76953125</xmin><ymin>26928.048828125</ymin><xmax>19621.74609375</xmax><ymax>27075.080078125</ymax></bndbox><segmentation><points><x>19564.708984375</x><y>26941.357421875</y></points><points><x>19563.44140625</x><y>26964.806640625</y></points><points><x>19563.44140625</x><y>26965.44140625</y></points><points><x>19550.130859375</x><y>26980.650390625</y></points><points><x>19522.24609375</x><y>26993.326171875</y></points><points><x>19505.76953125</x><y>27019.310546875</y></points><points><x>19508.9375</x><y>27054.166015625</y></points><points><x>19526.68359375</x><y>27062.404296875</y></points><points><x>19559.638671875</x><y>27068.7421875</y></points><points><x>19598.931640625</x><y>27075.080078125</y></points><points><x>19612.240234375</x><y>27064.939453125</y></points><points><x>19616.67578125</x><y>27035.154296875</y></points><points><x>19621.74609375</x><y>26999.6640625</y></points><points><x>19611.60546875</x><y>26974.947265625</y></points><points><x>19608.4375</x><y>26950.23046875</y></points><points><x>19598.931640625</x><y>26937.5546875</y></points><points><x>19578.017578125</x><y>26928.048828125</y></points><points><x>19578.017578125</x><y>26928.048828125</y></points></segmentation></object><object><name>LSIL</name><difficult>0</difficult><truncated>0</truncated><info>[{"confidence": "0"}, {"action": "CREATE", "cat": "LSIL", "time": "2020-07-23 14:39;07", "who": "admin", "typeOfanno": "PersonManul"}]</info><confidence>0</confidence><bndbox><xmin>38178.37890625</xmin><ymin>10636.0</ymin><xmax>38509.83203125</xmax><ymax>10978.22265625</ymax></bndbox><segmentation><points><x>38323.0</x><y>10636.0</y></points><points><x>38323.0</x><y>10643.0</y></points><points><x>38298.0</x><y>10645.0</y></points><points><x>38295.0</x><y>10648.0</y></points><points><x>38295.0</x><y>10653.0</y></points><points><x>38293.0</x><y>10667.0</y></points><points><x>38294.0</x><y>10674.0</y></points><points><x>38296.0</x><y>10681.0</y></points><points><x>38284.0</x><y>10674.0</y></points><points><x>38280.0</x><y>10671.0</y></points><points><x>38271.0</x><y>10669.0</y></points><points><x>38246.0</x><y>10666.0</y></points><points><x>38239.0</x><y>10667.0</y></points><points><x>38228.0</x><y>10669.0</y></points><points><x>38206.0</x><y>10676.0</y></points><points><x>38178.37890625</x><y>10696.8359375</y></points><points><x>38178.37890625</x><y>10751.3388671875</y></points><points><x>38193.58984375</x><y>10775.4208984375</y></points><points><x>38206.0</x><y>10786.0</y></points><points><x>38210.0</x><y>10793.0</y></points><points><x>38209.0</x><y>10812.0</y></points><points><x>38206.0</x><y>10817.0</y></points><points><x>38196.0</x><y>10834.0</y></points><points><x>38217.0</x><y>10848.0</y></points><points><x>38222.0</x><y>10854.0</y></points><points><x>38237.0</x><y>10856.0</y></points><points><x>38242.0</x><y>10876.0</y></points><points><x>38243.0</x><y>10884.0</y></points><points><x>38244.0</x><y>10903.0</y></points><points><x>38253.0</x><y>10910.0</y></points><points><x>38258.0</x><y>10916.0</y></points><points><x>38259.0</x><y>10923.0</y></points><points><x>38251.0</x><y>10928.0</y></points><points><x>38250.0</x><y>10940.0</y></points><points><x>38262.0</x><y>10941.0</y></points><points><x>38262.0</x><y>10936.0</y></points><points><x>38264.0</x><y>10948.0</y></points><points><x>38277.0</x><y>10949.0</y></points><points><x>38288.0</x><y>10951.0</y></points><points><x>38308.0</x><y>10955.0</y></points><points><x>38314.0</x><y>10961.0</y></points><points><x>38364.703125</x><y>10978.22265625</y></points><points><x>38424.27734375</x><y>10943.3662109375</y></points><points><x>38509.83203125</x><y>10796.3349609375</y></points><points><x>38492.08984375</x><y>10765.28125</y></points><points><x>38476.0</x><y>10744.0</y></points><points><x>38454.0</x><y>10737.0</y></points><points><x>38447.0</x><y>10731.0</y></points><points><x>38430.0</x><y>10731.0</y></points><points><x>38427.0</x><y>10734.0</y></points><points><x>38425.0</x><y>10745.0</y></points><points><x>38414.0</x><y>10758.0</y></points><points><x>38410.0</x><y>10758.0</y></points><points><x>38409.0</x><y>10746.0</y></points><points><x>38393.0</x><y>10726.0</y></points><points><x>38370.0</x><y>10698.0</y></points><points><x>38365.0</x><y>10691.0</y></points><points><x>38357.0</x><y>10679.0</y></points><points><x>38349.0</x><y>10670.0</y></points><points><x>38339.0</x><y>10664.0</y></points><points><x>38336.0</x><y>10660.0</y></points><points><x>38348.0</x><y>10658.0</y></points><points><x>38335.55078125</x><y>10649.9375</y></points></segmentation></object><object><name>NILM</name><difficult>0</difficult><truncated>0</truncated><info>[{"confidence": "0"}, {"action": "CREATE", "cat": "NILM", "time": "2020-07-23 14:39;07", "who": "admin", "typeOfanno": "PersonManul"}]</info><confidence>0</confidence><bndbox><xmin>33251.86328125</xmin><ymin>5017.0</ymin><xmax>33440.0859375</xmax><ymax>5262.0</ymax></bndbox><segmentation><points><x>33305.0</x><y>5017.0</y></points><points><x>33256.296875</x><y>5042.89697265625</y></points><points><x>33251.86328125</x><y>5125.9189453125</y></points><points><x>33261.3671875</x><y>5169.64794921875</y></points><points><x>33298.125</x><y>5211.4755859375</y></points><points><x>33330.0</x><y>5246.0</y></points><points><x>33337.0</x><y>5252.0</y></points><points><x>33354.0</x><y>5259.0</y></points><points><x>33380.0</x><y>5262.0</y></points><points><x>33395.0</x><y>5254.0</y></points><points><x>33399.0</x><y>5250.0</y></points><points><x>33400.0</x><y>5229.0</y></points><points><x>33401.0</x><y>5222.0</y></points><points><x>33402.0</x><y>5216.0</y></points><points><x>33403.0</x><y>5204.0</y></points><points><x>33404.0</x><y>5199.0</y></points><points><x>33405.0</x><y>5191.0</y></points><points><x>33409.0</x><y>5186.0</y></points><points><x>33429.0</x><y>5171.0</y></points><points><x>33440.0859375</x><y>5133.52392578125</y></points><points><x>33433.0</x><y>5107.0</y></points><points><x>33417.0</x><y>5102.0</y></points><points><x>33402.0</x><y>5101.0</y></points><points><x>33392.0</x><y>5104.0</y></points><points><x>33381.0</x><y>5097.0</y></points><points><x>33376.0</x><y>5092.0</y></points><points><x>33376.0</x><y>5085.0</y></points><points><x>33380.0</x><y>5073.0</y></points><points><x>33383.0</x><y>5051.0</y></points><points><x>33381.0</x><y>5031.0</y></points><points><x>33373.0</x><y>5022.0</y></points><points><x>33357.0</x><y>5018.0</y></points><points><x>33340.0</x><y>5017.0</y></points></segmentation></object><object><name>NILM</name><difficult>0</difficult><truncated>0</truncated><info>[{"confidence": "0"}, {"action": "CREATE", "cat": "NILM", "time": "2020-07-23 14:39;07", "who": "admin", "typeOfanno": "PersonManul"}]</info><confidence>0</confidence><bndbox><xmin>36965.078125</xmin><ymin>23528.775390625</ymin><xmax>37044.296875</xmax><ymax>23642.8515625</ymax></bndbox><segmentation><points><x>36980.2890625</x><y>23528.775390625</y></points><points><x>36965.078125</x><y>23534.478515625</y></points><points><x>36975.21875</x><y>23566.166015625</y></points><points><x>36987.890625</x><y>23603.55859375</y></points><points><x>36996.765625</x><y>23629.54296875</y></points><points><x>37006.26953125</x><y>23642.8515625</y></points><points><x>37032.25390625</x><y>23639.681640625</y></points><points><x>37044.296875</x><y>23625.10546875</y></points><points><x>37036.05859375</x><y>23607.994140625</y></points><points><x>37027.8203125</x><y>23583.912109375</y></points><points><x>37024.6484375</x><y>23556.66015625</y></points><points><x>37013.875</x><y>23537.013671875</y></points><points><x>36996.1328125</x><y>23529.408203125</y></points><points><x>36992.328125</x><y>23530.67578125</y></points></segmentation></object><object><name>NILM</name><difficult>0</difficult><truncated>0</truncated><info>[{"confidence": "0"}, {"action": "CREATE", "cat": "NILM", "time": "2020-07-23 14:39;07", "who": "admin", "typeOfanno": "PersonManul"}]</info><confidence>0</confidence><bndbox><xmin>40861.0</xmin><ymin>25214.0</ymin><xmax>40949.67578125</xmax><ymax>25329.0</ymax></bndbox><segmentation><points><x>40918.0</x><y>25214.0</y></points><points><x>40918.0</x><y>25221.0</y></points><points><x>40904.0</x><y>25228.0</y></points><points><x>40896.0</x><y>25236.0</y></points><points><x>40892.0</x><y>25241.0</y></points><points><x>40881.0</x><y>25251.0</y></points><points><x>40879.0</x><y>25258.0</y></points><points><x>40872.0</x><y>25271.0</y></points><points><x>40868.0</x><y>25275.0</y></points><points><x>40863.0</x><y>25289.0</y></points><points><x>40861.0</x><y>25302.0</y></points><points><x>40866.0</x><y>25302.0</y></points><points><x>40867.0</x><y>25307.0</y></points><points><x>40880.0</x><y>25320.0</y></points><points><x>40883.0</x><y>25323.0</y></points><points><x>40892.0</x><y>25324.0</y></points><points><x>40926.0</x><y>25329.0</y></points><points><x>40949.67578125</x><y>25298.087890625</y></points><points><x>40949.04296875</x><y>25251.82421875</y></points></segmentation></object><object><name>NILM</name><difficult>0</difficult><truncated>0</truncated><info>[{"confidence": "0"}, {"action": "CREATE", "cat": "NILM", "time": "2020-07-23 14:39;07", "who": "admin", "typeOfanno": "PersonManul"}]</info><confidence>0</confidence><bndbox><xmin>17223.55859375</xmin><ymin>49127.59765625</ymin><xmax>17414.318359375</xmax><ymax>49332.296875</ymax></bndbox><segmentation><points><x>17323.056640625</x><y>49138.37109375</y></points><points><x>17307.84765625</x><y>49163.71875</y></points><points><x>17283.763671875</x><y>49181.46484375</y></points><points><x>17247.005859375</x><y>49179.5625</y></points><points><x>17231.796875</x><y>49215.0546875</y></points><points><x>17223.55859375</x><y>49244.20703125</y></points><points><x>17239.40234375</x><y>49282.23046875</y></points><points><x>17243.205078125</x><y>49309.484375</y></points><points><x>17241.302734375</x><y>49325.9609375</y></points><points><x>17271.08984375</x><y>49332.296875</y></points><points><x>17337.6328125</x><y>49332.296875</y></points><points><x>17375.658203125</x><y>49305.6796875</y></points><points><x>17400.375</x><y>49266.38671875</y></points><points><x>17414.318359375</x><y>49222.66015625</y></points><points><x>17409.248046875</x><y>49185.265625</y></points><points><x>17390.869140625</x><y>49151.04296875</y></points><points><x>17362.349609375</x><y>49127.59765625</y></points><points><x>17362.349609375</x><y>49127.59765625</y></points></segmentation></object><object><name>NILM</name><difficult>0</difficult><truncated>0</truncated><info>[{"confidence": "0"}, {"action": "CREATE", "cat": "NILM", "time": "2020-07-23 14:39;07", "who": "admin", "typeOfanno": "PersonManul"}]</info><confidence>0</confidence><bndbox><xmin>39121.4375</xmin><ymin>13417.0</ymin><xmax>39257.0</xmax><ymax>13580.0</ymax></bndbox><segmentation><points><x>39161.0</x><y>13417.0</y></points><points><x>39152.0</x><y>13421.0</y></points><points><x>39145.0</x><y>13423.0</y></points><points><x>39139.0</x><y>13430.0</y></points><points><x>39121.4375</x><y>13473.1728515625</y></points><points><x>39154.0</x><y>13547.0</y></points><points><x>39163.0</x><y>13559.0</y></points><points><x>39173.0</x><y>13568.0</y></points><points><x>39196.0</x><y>13577.0</y></points><points><x>39217.0</x><y>13580.0</y></points><points><x>39222.0</x><y>13576.0</y></points><points><x>39226.0</x><y>13573.0</y></points><points><x>39248.82421875</x><y>13558.7294921875</y></points><points><x>39257.0</x><y>13536.0</y></points><points><x>39244.0</x><y>13517.0</y></points><points><x>39232.0</x><y>13494.0</y></points><points><x>39226.0</x><y>13483.0</y></points><points><x>39226.0</x><y>13479.0</y></points><points><x>39223.0</x><y>13476.0</y></points><points><x>39223.0</x><y>13472.0</y></points><points><x>39217.0</x><y>13465.0</y></points><points><x>39205.0</x><y>13465.0</y></points><points><x>39187.0</x><y>13466.0</y></points><points><x>39197.0</x><y>13463.0</y></points><points><x>39202.0</x><y>13448.0</y></points><points><x>39198.0</x><y>13444.0</y></points><points><x>39186.0</x><y>13437.0</y></points><points><x>39174.0</x><y>13418.0</y></points></segmentation></object><object><name>NILM</name><difficult>0</difficult><truncated>0</truncated><info>[{"confidence": "0"}, {"action": "CREATE", "cat": "NILM", "time": "2020-07-23 14:39;07", "who": "admin", "typeOfanno": "PersonManul"}]</info><confidence>0</confidence><bndbox><xmin>39497.3203125</xmin><ymin>29444.953125</ymin><xmax>39716.6015625</xmax><ymax>29721.904296875</ymax></bndbox><segmentation><points><x>39598.72265625</x><y>29444.953125</y></points><points><x>39548.0234375</x><y>29485.513671875</y></points><points><x>39497.3203125</x><y>29529.2421875</y></points><points><x>39505.55859375</x><y>29600.857421875</y></points><points><x>39558.796875</x><y>29652.19140625</y></points><points><x>39617.734375</x><y>29714.931640625</y></points><points><x>39683.64453125</x><y>29721.904296875</y></points><points><x>39714.06640625</x><y>29704.79296875</y></points><points><x>39716.6015625</x><y>29645.853515625</y></points><points><x>39714.69921875</x><y>29598.322265625</y></points><points><x>39698.85546875</x><y>29548.25390625</y></points><points><x>39663.3671875</x><y>29492.484375</y></points><points><x>39638.015625</x><y>29451.923828125</y></points><points><x>39638.015625</x><y>29451.923828125</y></points></segmentation></object><object><name>LSIL</name><difficult>0</difficult><truncated>0</truncated><info>[{"confidence": "0"}, {"action": "CREATE", "cat": "LSIL", "time": "2020-07-23 14:39;07", "who": "admin", "typeOfanno": "PersonManul"}]</info><confidence>0</confidence><bndbox><xmin>37565.359375</xmin><ymin>45497.0</ymin><xmax>37737.0</xmax><ymax>45615.0</ymax></bndbox><segmentation><points><x>37616.0</x><y>45497.0</y></points><points><x>37605.0</x><y>45500.0</y></points><points><x>37598.0</x><y>45502.0</y></points><points><x>37593.0</x><y>45506.0</y></points><points><x>37565.359375</x><y>45532.5234375</y></points><points><x>37571.0</x><y>45570.0</y></points><points><x>37575.0</x><y>45586.0</y></points><points><x>37582.47265625</x><y>45595.265625</y></points><points><x>37595.14453125</x><y>45602.234375</y></points><points><x>37623.03125</x><y>45607.3046875</y></points><points><x>37641.0</x><y>45615.0</y></points><points><x>37647.0</x><y>45613.0</y></points><points><x>37657.0</x><y>45612.0</y></points><points><x>37667.0</x><y>45611.0</y></points><points><x>37676.0</x><y>45598.0</y></points><points><x>37681.0</x><y>45594.0</y></points><points><x>37693.0</x><y>45585.0</y></points><points><x>37712.0</x><y>45573.0</y></points><points><x>37726.0</x><y>45566.0</y></points><points><x>37729.0</x><y>45563.0</y></points><points><x>37736.0</x><y>45558.0</y></points><points><x>37737.0</x><y>45535.0</y></points><points><x>37736.0</x><y>45529.0</y></points><points><x>37730.0</x><y>45524.0</y></points><points><x>37725.0</x><y>45520.0</y></points><points><x>37728.0</x><y>45502.0</y></points><points><x>37711.0</x><y>45501.0</y></points><points><x>37708.0</x><y>45504.0</y></points><points><x>37691.0</x><y>45502.0</y></points><points><x>37677.0</x><y>45501.0</y></points><points><x>37663.0</x><y>45499.0</y></points><points><x>37643.0</x><y>45501.0</y></points></segmentation></object><object><name>NILM</name><difficult>0</difficult><truncated>0</truncated><info>[{"confidence": "0"}, {"action": "CREATE", "cat": "NILM", "time": "2020-07-23 14:39;07", "who": "admin", "typeOfanno": "PersonManul"}]</info><confidence>0</confidence><bndbox><xmin>24832.150390625</xmin><ymin>15070.6748046875</ymin><xmax>24989.955078125</xmax><ymax>15234.8173828125</ymax></bndbox><segmentation><points><x>24892.990234375</x><y>15070.6748046875</y></points><points><x>24854.96484375</x><y>15106.798828125</y></points><points><x>24832.150390625</x><y>15156.2314453125</y></points><points><x>24832.783203125</x><y>15213.26953125</y></points><points><x>24867.005859375</x><y>15227.845703125</y></points><points><x>24915.171875</x><y>15234.8173828125</y></points><points><x>24952.564453125</x><y>15203.1298828125</y></points><points><x>24980.44921875</x><y>15154.3310546875</y></points><points><x>24989.955078125</x><y>15121.375</y></points><points><x>24966.505859375</x><y>15093.490234375</y></points><points><x>24934.185546875</x><y>15074.4775390625</y></points><points><x>24934.185546875</x><y>15074.4775390625</y></points></segmentation></object><object><name>NILM</name><difficult>0</difficult><truncated>0</truncated><info>[{"confidence": "0"}, {"action": "CREATE", "cat": "NILM", "time": "2020-07-23 14:39;07", "who": "admin", "typeOfanno": "PersonManul"}]</info><confidence>0</confidence><bndbox><xmin>37105.90625</xmin><ymin>11245.1083984375</ymin><xmax>37264.34375</xmax><ymax>11390.8720703125</ymax></bndbox><segmentation><points><x>37188.9296875</x><y>11250.8115234375</y></points><points><x>37142.6640625</x><y>11249.5439453125</y></points><points><x>37114.14453125</x><y>11277.4296875</y></points><points><x>37105.90625</x><y>11330.03125</y></points><points><x>37136.32421875</x><y>11367.4228515625</y></points><points><x>37181.95703125</x><y>11383.900390625</y></points><points><x>37221.25</x><y>11390.8720703125</y></points><points><x>37244.06640625</x><y>11374.39453125</y></points><points><x>37264.34375</x><y>11345.875</y></points><points><x>37262.4453125</x><y>11314.8212890625</y></points><points><x>37249.1328125</x><y>11295.1748046875</y></points><points><x>37239.62890625</x><y>11262.2197265625</y></points><points><x>37223.78515625</x><y>11245.1083984375</y></points><points><x>37223.78515625</x><y>11245.1083984375</y></points></segmentation></object><object><name>NILM</name><difficult>0</difficult><truncated>0</truncated><info>[{"confidence": "0"}, {"action": "CREATE", "cat": "NILM", "time": "2020-07-23 14:39;07", "who": "admin", "typeOfanno": "PersonManul"}]</info><confidence>0</confidence><bndbox><xmin>8943.0</xmin><ymin>36569.0</ymin><xmax>9030.056640625</xmax><ymax>36658.19140625</ymax></bndbox><segmentation><points><x>8992.0</x><y>36569.0</y></points><points><x>8988.0</x><y>36573.0</y></points><points><x>8975.0</x><y>36580.0</y></points><points><x>8972.0</x><y>36584.0</y></points><points><x>8971.0</x><y>36596.0</y></points><points><x>8963.0</x><y>36597.0</y></points><points><x>8962.0</x><y>36607.0</y></points><points><x>8956.0</x><y>36613.0</y></points><points><x>8953.0</x><y>36617.0</y></points><points><x>8947.66796875</x><y>36624.60546875</y></points><points><x>8943.0</x><y>36643.0</y></points><points><x>8946.0</x><y>36646.0</y></points><points><x>8965.4130859375</x><y>36658.19140625</y></points><points><x>9001.0</x><y>36643.0</y></points><points><x>9001.0</x><y>36638.0</y></points><points><x>9004.0</x><y>36635.0</y></points><points><x>9010.0</x><y>36634.0</y></points><points><x>9030.056640625</x><y>36611.296875</y></points><points><x>9017.0</x><y>36580.0</y></points><points><x>9011.0</x><y>36576.0</y></points><points><x>9006.0</x><y>36569.0</y></points></segmentation></object><object><name>NILM</name><difficult>0</difficult><truncated>0</truncated><info>[{"confidence": "0"}, {"action": "CREATE", "cat": "NILM", "time": "2020-07-23 14:39;07", "who": "admin", "typeOfanno": "PersonManul"}]</info><confidence>0</confidence><bndbox><xmin>28124.140625</xmin><ymin>32011.26953125</ymin><xmax>28184.46484375</xmax><ymax>32071.818359375</ymax></bndbox><segmentation><points><x>28143.537109375</x><y>32011.26953125</y></points><points><x>28129.537109375</x><y>32023.26953125</y></points><points><x>28124.140625</x><y>32040.654296875</y></points><points><x>28125.537109375</x><y>32059.26953125</y></points><points><x>28132.537109375</x><y>32069.26953125</y></points><points><x>28157.875</x><y>32071.818359375</y></points><points><x>28177.03125</x><y>32060.953125</y></points><points><x>28184.46484375</x><y>32040.94140625</y></points><points><x>28175.537109375</x><y>32017.26953125</y></points><points><x>28162.537109375</x><y>32012.26953125</y></points></segmentation></object><object><name>NILM</name><difficult>0</difficult><truncated>0</truncated><info>[{"confidence": "0"}, {"action": "CREATE", "cat": "NILM", "time": "2020-07-23 14:39;07", "who": "admin", "typeOfanno": "PersonManul"}]</info><confidence>0</confidence><bndbox><xmin>41470.6796875</xmin><ymin>8495.5</ymin><xmax>41620.87890625</xmax><ymax>8684.9921875</ymax></bndbox><segmentation><points><x>41492.859375</x><y>8503.73828125</y></points><points><x>41492.859375</x><y>8503.73828125</y></points><points><x>41470.6796875</x><y>8544.9326171875</y></points><points><x>41471.9453125</x><y>8598.16796875</y></points><points><x>41497.9296875</x><y>8651.4033203125</y></points><points><x>41551.1640625</x><y>8684.9921875</y></points><points><x>41595.52734375</x><y>8677.3876953125</y></points><points><x>41620.87890625</x><y>8658.375</y></points><points><x>41620.87890625</x><y>8614.6455078125</y></points><points><x>41614.54296875</x><y>8574.0849609375</y></points><points><x>41595.52734375</x><y>8537.3271484375</y></points><points><x>41563.20703125</x><y>8512.611328125</y></points><points><x>41516.30859375</x><y>8495.5</y></points><points><x>41516.30859375</x><y>8495.5</y></points></segmentation></object><object><name>NILM</name><difficult>0</difficult><truncated>0</truncated><info>[{"confidence": "0"}, {"action": "CREATE", "cat": "NILM", "time": "2020-07-23 14:39;07", "who": "admin", "typeOfanno": "PersonManul"}]</info><confidence>0</confidence><bndbox><xmin>24049.658203125</xmin><ymin>28716.876953125</ymin><xmax>24218.87109375</xmax><ymax>28951.365234375</ymax></bndbox><segmentation><points><x>24139.017578125</x><y>28735.888671875</y></points><points><x>24099.091796875</x><y>28782.15234375</y></points><points><x>24099.091796875</x><y>28782.15234375</y></points><points><x>24094.021484375</x><y>28813.841796875</y></points><points><x>24050.291015625</x><y>28862.640625</y></points><points><x>24050.291015625</x><y>28863.2734375</y></points><points><x>24050.291015625</x><y>28865.17578125</y></points><points><x>24049.658203125</x><y>28888.623046875</y></points><points><x>24090.21875</x><y>28914.607421875</y></points><points><x>24101.626953125</x><y>28951.365234375</y></points><points><x>24147.255859375</x><y>28938.69140625</y></points><points><x>24194.787109375</x><y>28898.130859375</y></points><points><x>24213.80078125</x><y>28839.19140625</y></points><points><x>24204.927734375</x><y>28784.6875</y></points><points><x>24207.462890625</x><y>28747.9296875</y></points><points><x>24218.87109375</x><y>28724.48046875</y></points><points><x>24194.154296875</x><y>28716.876953125</y></points><points><x>24165.634765625</x><y>28732.0859375</y></points><points><x>24153.59375</x><y>28735.255859375</y></points><points><x>24153.59375</x><y>28735.255859375</y></points></segmentation></object><object><name>NILM</name><difficult>0</difficult><truncated>0</truncated><info>[{"confidence": "0"}, {"action": "CREATE", "cat": "NILM", "time": "2020-07-23 14:39;07", "who": "admin", "typeOfanno": "PersonManul"}]</info><confidence>0</confidence><bndbox><xmin>11661.0</xmin><ymin>37219.0078125</ymin><xmax>11840.2265625</xmax><ymax>37379.34765625</ymax></bndbox><segmentation><points><x>11661.0</x><y>37224.0</y></points><points><x>11661.0</x><y>37233.0</y></points><points><x>11664.0</x><y>37248.0</y></points><points><x>11665.0</x><y>37257.0</y></points><points><x>11670.0</x><y>37265.0</y></points><points><x>11677.0</x><y>37279.0</y></points><points><x>11682.0</x><y>37284.0</y></points><points><x>11690.0</x><y>37298.0</y></points><points><x>11691.0</x><y>37306.0</y></points><points><x>11694.0</x><y>37309.0</y></points><points><x>11699.0</x><y>37314.0</y></points><points><x>11699.0</x><y>37318.0</y></points><points><x>11704.0</x><y>37325.0</y></points><points><x>11709.0</x><y>37332.0</y></points><points><x>11715.0</x><y>37339.0</y></points><points><x>11731.0</x><y>37366.0</y></points><points><x>11741.0</x><y>37368.0</y></points><points><x>11775.583984375</x><y>37379.34765625</y></points><points><x>11808.0</x><y>37370.0</y></points><points><x>11826.0</x><y>37350.0</y></points><points><x>11840.2265625</x><y>37321.04296875</y></points><points><x>11818.0</x><y>37304.0</y></points><points><x>11817.0</x><y>37297.0</y></points><points><x>11808.0</x><y>37283.0</y></points><points><x>11802.0</x><y>37269.0</y></points><points><x>11788.0</x><y>37268.0</y></points><points><x>11782.0</x><y>37268.0</y></points><points><x>11772.0</x><y>37256.0</y></points><points><x>11769.0</x><y>37245.0</y></points><points><x>11755.0</x><y>37244.0</y></points><points><x>11754.0</x><y>37252.0</y></points><points><x>11748.0</x><y>37253.0</y></points><points><x>11744.0</x><y>37258.0</y></points><points><x>11738.0</x><y>37266.0</y></points><points><x>11719.0</x><y>37270.0</y></points><points><x>11717.0</x><y>37256.0</y></points><points><x>11710.0</x><y>37249.0</y></points><points><x>11701.0</x><y>37247.0</y></points><points><x>11684.0</x><y>37236.0</y></points><points><x>11669.1123046875</x><y>37219.0078125</y></points></segmentation></object><object><name>NILM</name><difficult>0</difficult><truncated>0</truncated><info>[{"confidence": "0"}, {"action": "CREATE", "cat": "NILM", "time": "2020-07-23 14:39;07", "who": "admin", "typeOfanno": "PersonManul"}]</info><confidence>0</confidence><bndbox><xmin>22578.451171875</xmin><ymin>19598.08984375</ymin><xmax>22871.880859375</xmax><ymax>19784.412109375</ymax></bndbox><segmentation><points><x>22578.451171875</x><y>19598.08984375</y></points><points><x>22639.92578125</x><y>19605.060546875</y></points><points><x>22639.92578125</x><y>19605.060546875</y></points><points><x>22641.826171875</x><y>19605.693359375</y></points><points><x>22643.728515625</x><y>19605.693359375</y></points><points><x>22754.001953125</x><y>19610.130859375</y></points><points><x>22754.634765625</x><y>19610.130859375</y></points><points><x>22842.7265625</x><y>19627.2421875</y></points><points><x>22842.7265625</x><y>19627.2421875</y></points><points><x>22845.26171875</x><y>19627.875</y></points><points><x>22871.880859375</x><y>19667.16796875</y></points><points><x>22832.587890625</x><y>19735.61328125</y></points><points><x>22832.587890625</x><y>19735.61328125</y></points><points><x>22831.3203125</x><y>19737.515625</y></points><points><x>22781.25390625</x><y>19784.412109375</y></points><points><x>22719.779296875</x><y>19764.1328125</y></points><points><x>22646.896484375</x><y>19695.6875</y></points><points><x>22646.263671875</x><y>19695.6875</y></points><points><x>22646.263671875</x><y>19693.15234375</y></points><points><x>22589.224609375</x><y>19633.580078125</y></points><points><x>22589.224609375</x><y>19633.580078125</y></points></segmentation></object><object><name>BOX_SCREEN</name><difficult>0</difficult><truncated>0</truncated><info>[{"confidence": "0"}, {"action": "CREATE", "cat": "BOX_SCREEN", "time": "2020-07-23 14:39;07", "who": "admin", "typeOfanno": "PersonManul"}]</info><confidence>0</confidence><bndbox><xmin>37321.288603868095</xmin><ymin>9839.325313915766</ymin><xmax>39369.288603868095</xmax><ymax>11887.325313915766</ymax></bndbox><segmentation><points><x>37321.288603868095</x><y>11887.325313915766</y></points><points><x>37321.288603868095</x><y>9839.325313915766</y></points><points><x>39369.288603868095</x><y>9839.325313915766</y></points><points><x>39369.288603868095</x><y>11887.325313915766</y></points></segmentation></object><object><name>BOX_SCREEN</name><difficult>0</difficult><truncated>0</truncated><info>[{"confidence": "0"}, {"action": "CREATE", "cat": "BOX_SCREEN", "time": "2020-07-23 14:39;07", "who": "admin", "typeOfanno": "PersonManul"}]</info><confidence>0</confidence><bndbox><xmin>43913.65835136769</xmin><ymin>12517.499391339165</ymin><xmax>45961.65835136769</xmax><ymax>14565.499391339165</ymax></bndbox><segmentation><points><x>43913.65835136769</x><y>14565.499391339165</y></points><points><x>43913.65835136769</x><y>12517.499391339165</y></points><points><x>45961.65835136769</x><y>12517.499391339165</y></points><points><x>45961.65835136769</x><y>14565.499391339165</y></points></segmentation></object><object><name>BOX_SCREEN</name><difficult>0</difficult><truncated>0</truncated><info>[{"confidence": "0"}, {"action": "CREATE", "cat": "BOX_SCREEN", "time": "2020-07-23 14:39;07", "who": "admin", "typeOfanno": "PersonManul"}]</info><confidence>0</confidence><bndbox><xmin>37286.98120488433</xmin><ymin>44487.74902842022</ymin><xmax>39334.98120488433</xmax><ymax>46535.74902842022</ymax></bndbox><segmentation><points><x>37286.98120488433</x><y>46535.74902842022</y></points><points><x>37286.98120488433</x><y>44487.74902842022</y></points><points><x>39334.98120488433</x><y>44487.74902842022</y></points><points><x>39334.98120488433</x><y>46535.74902842022</y></points></segmentation></object><object><name>BOX_SCREEN</name><difficult>0</difficult><truncated>0</truncated><info>[{"confidence": "0"}, {"action": "CREATE", "cat": "BOX_SCREEN", "time": "2020-07-23 14:39;07", "who": "admin", "typeOfanno": "PersonManul"}]</info><confidence>0</confidence><bndbox><xmin>42530.829663994686</xmin><ymin>26313.062771639765</ymin><xmax>44578.829663994686</xmax><ymax>28361.062771639765</ymax></bndbox><segmentation><points><x>42530.829663994686</x><y>28361.062771639765</y></points><points><x>42530.829663994686</x><y>26313.062771639765</y></points><points><x>44578.829663994686</x><y>26313.062771639765</y></points><points><x>44578.829663994686</x><y>28361.062771639765</y></points></segmentation></object><object><name>BOX_SCREEN</name><difficult>0</difficult><truncated>0</truncated><info>[{"confidence": "0"}, {"action": "CREATE", "cat": "BOX_SCREEN", "time": "2020-07-23 14:39;07", "who": "admin", "typeOfanno": "PersonManul"}]</info><confidence>0</confidence><bndbox><xmin>43169.29722667072</xmin><ymin>45178.47882401315</ymin><xmax>45217.29722667072</xmax><ymax>47226.47882401315</ymax></bndbox><segmentation><points><x>43169.29722667072</x><y>47226.47882401315</y></points><points><x>43169.29722667072</x><y>45178.47882401315</y></points><points><x>45217.29722667072</x><y>45178.47882401315</y></points><points><x>45217.29722667072</x><y>47226.47882401315</y></points></segmentation></object><object><name>BOX_SCREEN</name><difficult>0</difficult><truncated>0</truncated><info>[{"confidence": "0"}, {"action": "CREATE", "cat": "BOX_SCREEN", "time": "2020-07-23 14:39;07", "who": "admin", "typeOfanno": "PersonManul"}]</info><confidence>0</confidence><bndbox><xmin>42530.829663994686</xmin><ymin>26313.062771639765</ymin><xmax>44578.829663994686</xmax><ymax>28361.062771639765</ymax></bndbox><segmentation><points><x>42530.829663994686</x><y>28361.062771639765</y></points><points><x>42530.829663994686</x><y>26313.062771639765</y></points><points><x>44578.829663994686</x><y>26313.062771639765</y></points><points><x>44578.829663994686</x><y>28361.062771639765</y></points></segmentation></object></annotation>
