# Supplementary material for: Artificial intelligence enables precision diagnosis of cervical cytology grades and cervical cancer
Source: Nat Commun. 2024 May 22;15:4369. doi: 10.1038/s41467-024-48705-3 (PMC11111770; doi:10.1038/s41467-024-48705-3)
Supplement: Supplementary file 4 — Source Data [file 41467_2024_48705_MOESM4_ESM.zip › Source Data/Table S1.Average precision in the patch-level detection and classification./ground_truth_126/C201710756_L.kfb.xml]

<?xml version="1.0"?><annotation><folder>med</folder><filename>/datasets/Review/label-check/kfbtmap682/C201710756_L.kfb</filename><size><width>61798</width><height>59393</height></size><mpp>0.2484472095966339</mpp><object><name>LSIL</name><difficult>0</difficult><truncated>0</truncated><info>[{"confidence": "0.574421"}, {"action": "CREATE", "cat": "LSIL", "time": "2020-07-23 14:53;43", "who": "admin", "typeOfanno": "PersonManul"}]</info><confidence>0.574421</confidence><bndbox><xmin>9241.0</xmin><ymin>33309.0</ymin><xmax>9373.0</xmax><ymax>33490.0</ymax></bndbox><segmentation><points><x>9241.0</x><y>33490.0</y></points><points><x>9241.0</x><y>33309.0</y></points><points><x>9373.0</x><y>33309.0</y></points><points><x>9373.0</x><y>33490.0</y></points></segmentation></object><object><name>BOX_SCREEN</name><difficult>0</difficult><truncated>0</truncated><info>[{"confidence": "0"}, {"action": "CREATE", "cat": "BOX_SCREEN", "time": "2020-07-23 14:53;43", "who": "admin", "typeOfanno": "PersonManul"}]</info><confidence>0</confidence><bndbox><xmin>11330.336343115125</xmin><ymin>15611.589541008285</ymin><xmax>13378.336343115125</xmax><ymax>17659.589541008285</ymax></bndbox><segmentation><points><x>11330.336343115125</x><y>17659.589541008285</y></points><points><x>11330.336343115125</x><y>15611.589541008285</y></points><points><x>13378.336343115125</x><y>15611.589541008285</y></points><points><x>13378.336343115125</x><y>17659.589541008285</y></points></segmentation></object><object><name>BOX_SCREEN</name><difficult>0</difficult><truncated>0</truncated><info>[{"confidence": "0"}, {"action": "CREATE", "cat": "BOX_SCREEN", "time": "2020-07-23 14:53;43", "who": "admin", "typeOfanno": "PersonManul"}]</info><confidence>0</confidence><bndbox><xmin>8285.896914973668</xmin><ymin>32472.60183095058</ymin><xmax>10333.896914973668</xmax><ymax>34520.60183095058</ymax></bndbox><segmentation><points><x>8285.896914973668</x><y>34520.60183095058</y></points><points><x>8285.896914973668</x><y>32472.60183095058</y></points><points><x>10333.896914973668</x><y>32472.60183095058</y></points><points><x>10333.896914973668</x><y>34520.60183095058</y></points></segmentation></object><object><name>BOX_SCREEN</name><difficult>0</difficult><truncated>0</truncated><info>[{"confidence": "0"}, {"action": "CREATE", "cat": "BOX_SCREEN", "time": "2020-07-23 14:53;43", "who": "admin", "typeOfanno": "PersonManul"}]</info><confidence>0</confidence><bndbox><xmin>8285.896914973668</xmin><ymin>32472.60183095058</ymin><xmax>10333.896914973668</xmax><ymax>34520.60183095058</ymax></bndbox><segmentation><points><x>8285.896914973668</x><y>34520.60183095058</y></points><points><x>8285.896914973668</x><y>32472.60183095058</y></points><points><x>10333.896914973668</x><y>32472.60183095058</y></points><points><x>10333.896914973668</x><y>34520.60183095058</y></points></segmentation></object><object><name>ASC_US</name><difficult>0</difficult><truncated>0</truncated><info>[{"confidence": 1}, {"action": "CREATE", "cat": "ASC_US", "time": "2020-07-27 15:57;13", "who": "woodrow", "typeOfanno": "PersonManul"}]</info><confidence>1.0</confidence><bndbox><xmin>12232.400111558554</xmin><ymin>16309.275520441442</ymin><xmax>12575.891458435904</xmax><ymax>16648.628417356416</ymax></bndbox><segmentation><points><x>12232.400111558554</x><y>16648.628417356416</y></points><points><x>12232.400111558554</x><y>16309.275520441442</y></points><points><x>12575.891458435904</x><y>16309.275520441442</y></points><points><x>12575.891458435904</x><y>16648.628417356416</y></points></segmentation></object></annotation>
