# Supplementary material for: Artificial intelligence enables precision diagnosis of cervical cytology grades and cervical cancer
Source: Nat Commun. 2024 May 22;15:4369. doi: 10.1038/s41467-024-48705-3 (PMC11111770; doi:10.1038/s41467-024-48705-3)
Supplement: Supplementary file 4 — Source Data [file 41467_2024_48705_MOESM4_ESM.zip › Source Data/Table S1.Average precision in the patch-level detection and classification./ground_truth_126/B0003644_L_005.tiff.xml]

<?xml version="1.0"?><annotation><folder>med</folder><filename>/datasets/Review/label-check/tif-tiff/B0003644_L_005.tiff</filename><size><width>43264</width><height>41472</height></size><mpp>0</mpp><object><name>NILM</name><difficult>0</difficult><truncated>0</truncated><info>[{"confidence": "0"}, {"action": "CREATE", "cat": "NILM", "time": "2020-07-23 14:39;02", "who": "admin", "typeOfanno": "PersonManul"}]</info><confidence>0</confidence><bndbox><xmin>22924.158203125</xmin><ymin>15142.5517578125</ymin><xmax>23140.8203125</xmax><ymax>15271.2998046875</ymax></bndbox><segmentation><points><x>23098.23046875</x><y>15151.97265625</y></points><points><x>23044.3984375</x><y>15143.8408203125</y></points><points><x>23038.986328125</x><y>15142.5517578125</y></points><points><x>23007.158203125</x><y>15148.53515625</y></points><points><x>22965.158203125</x><y>15167.53515625</y></points><points><x>22958.158203125</x><y>15172.53515625</y></points><points><x>22950.158203125</x><y>15178.53515625</y></points><points><x>22942.158203125</x><y>15185.53515625</y></points><points><x>22936.158203125</x><y>15193.53515625</y></points><points><x>22931.158203125</x><y>15200.53515625</y></points><points><x>22925.158203125</x><y>15227.53515625</y></points><points><x>22924.158203125</x><y>15244.53515625</y></points><points><x>22927.158203125</x><y>15247.53515625</y></points><points><x>22931.158203125</x><y>15247.53515625</y></points><points><x>22945.158203125</x><y>15248.53515625</y></points><points><x>22956.158203125</x><y>15241.53515625</y></points><points><x>22960.158203125</x><y>15229.53515625</y></points><points><x>22964.158203125</x><y>15223.53515625</y></points><points><x>22974.158203125</x><y>15223.53515625</y></points><points><x>22982.158203125</x><y>15222.53515625</y></points><points><x>22987.158203125</x><y>15229.53515625</y></points><points><x>22985.158203125</x><y>15238.53515625</y></points><points><x>22983.158203125</x><y>15253.53515625</y></points><points><x>22986.158203125</x><y>15256.53515625</y></points><points><x>22997.158203125</x><y>15257.53515625</y></points><points><x>23003.158203125</x><y>15258.53515625</y></points><points><x>23018.158203125</x><y>15262.53515625</y></points><points><x>23043.158203125</x><y>15264.53515625</y></points><points><x>23054.10546875</x><y>15271.2998046875</y></points><points><x>23077.51171875</x><y>15270.1484375</y></points><points><x>23109.7421875</x><y>15262.8583984375</y></points><points><x>23140.8203125</x><y>15246.359375</y></points><points><x>23125.087890625</x><y>15155.8095703125</y></points></segmentation></object><object><name>NILM</name><difficult>0</difficult><truncated>0</truncated><info>[{"confidence": "0"}, {"action": "CREATE", "cat": "NILM", "time": "2020-07-23 14:39;02", "who": "admin", "typeOfanno": "PersonManul"}]</info><confidence>0</confidence><bndbox><xmin>8166.5146484375</xmin><ymin>17393.3984375</ymin><xmax>8255.1357421875</xmax><ymax>17483.404296875</ymax></bndbox><segmentation><points><x>8208.0556640625</x><y>17394.08984375</y></points><points><x>8189.0</x><y>17405.0</y></points><points><x>8184.0</x><y>17409.0</y></points><points><x>8180.0</x><y>17414.0</y></points><points><x>8173.61083984375</x><y>17426.111328125</y></points><points><x>8166.5146484375</x><y>17458.306640625</y></points><points><x>8176.7265625</x><y>17474.921875</y></points><points><x>8183.30419921875</x><y>17476.48046875</y></points><points><x>8195.07421875</x><y>17479.94140625</y></points><points><x>8216.3642578125</x><y>17483.404296875</y></points><points><x>8230.0</x><y>17478.0</y></points><points><x>8251.0</x><y>17473.0</y></points><points><x>8255.1357421875</x><y>17456.921875</y></points><points><x>8243.7119140625</x><y>17421.265625</y></points><points><x>8239.9033203125</x><y>17413.99609375</y></points><points><x>8227.44140625</x><y>17393.3984375</y></points></segmentation></object><object><name>NILM</name><difficult>0</difficult><truncated>0</truncated><info>[{"confidence": "0"}, {"action": "CREATE", "cat": "NILM", "time": "2020-07-23 14:39;02", "who": "admin", "typeOfanno": "PersonManul"}]</info><confidence>0</confidence><bndbox><xmin>32007.39453125</xmin><ymin>9264.755859375</ymin><xmax>32209.62109375</xmax><ymax>9399.572265625</ymax></bndbox><segmentation><points><x>32155.3515625</x><y>9303.6015625</y></points><points><x>32184.484375</x><y>9335.591796875</y></points><points><x>32184.484375</x><y>9335.591796875</y></points><points><x>32186.76953125</x><y>9337.876953125</y></points><points><x>32209.62109375</x><y>9371.5810546875</y></points><points><x>32209.62109375</x><y>9371.5810546875</y></points><points><x>32181.056640625</x><y>9395.57421875</y></points><points><x>32181.056640625</x><y>9395.57421875</y></points><points><x>32175.916015625</x><y>9397.287109375</y></points><points><x>32127.9296875</x><y>9399.572265625</y></points><points><x>32127.9296875</x><y>9399.572265625</y></points><points><x>32092.51171875</x><y>9374.4375</y></points><points><x>32092.51171875</x><y>9374.4375</y></points><points><x>32057.666015625</x><y>9353.8720703125</y></points><points><x>32057.666015625</x><y>9353.8720703125</y></points><points><x>32054.80859375</x><y>9353.8720703125</y></points><points><x>32054.23828125</x><y>9353.8720703125</y></points><points><x>32052.5234375</x><y>9353.8720703125</y></points><points><x>32018.248046875</x><y>9347.0166015625</y></points><points><x>32017.677734375</x><y>9347.0166015625</y></points><points><x>32017.10546875</x><y>9345.302734375</y></points><points><x>32019.962890625</x><y>9343.5888671875</y></points><points><x>32030.24609375</x><y>9319.025390625</y></points><points><x>32007.39453125</x><y>9299.6025390625</y></points><points><x>32017.10546875</x><y>9282.46484375</y></points><points><x>32042.2421875</x><y>9268.18359375</y></points><points><x>32069.08984375</x><y>9264.755859375</y></points><points><x>32069.662109375</x><y>9264.755859375</y></points><points><x>32071.375</x><y>9265.3271484375</y></points><points><x>32072.517578125</x><y>9266.4697265625</y></points><points><x>32077.087890625</x><y>9267.041015625</y></points><points><x>32112.505859375</x><y>9277.3232421875</y></points><points><x>32112.505859375</x><y>9277.3232421875</y></points><points><x>32114.791015625</x><y>9279.037109375</y></points><points><x>32127.8125</x><y>9286.0869140625</y></points><points><x>32139.236328125</x><y>9291.2802734375</y></points></segmentation></object><object><name>NILM</name><difficult>0</difficult><truncated>0</truncated><info>[{"confidence": "0"}, {"action": "CREATE", "cat": "NILM", "time": "2020-07-23 14:39;02", "who": "admin", "typeOfanno": "PersonManul"}]</info><confidence>0</confidence><bndbox><xmin>10875.1708984375</xmin><ymin>13917.4560546875</ymin><xmax>11005.0</xmax><ymax>14062.0283203125</ymax></bndbox><segmentation><points><x>10875.1708984375</x><y>13994.7666015625</y></points><points><x>10886.0</x><y>14057.0</y></points><points><x>10928.7734375</x><y>14062.0283203125</y></points><points><x>10970.0</x><y>14051.0</y></points><points><x>10991.0</x><y>14037.0</y></points><points><x>10997.0</x><y>14030.0</y></points><points><x>11005.0</x><y>13987.0</y></points><points><x>11004.0</x><y>13969.0</y></points><points><x>10994.0</x><y>13947.0</y></points><points><x>10986.0</x><y>13937.0</y></points><points><x>10970.5224609375</x><y>13917.4560546875</y></points><points><x>10953.255859375</x><y>13925.4443359375</y></points><points><x>10948.875</x><y>13928.279296875</y></points><points><x>10942.4326171875</x><y>13933.17578125</y></points><points><x>10934.443359375</x><y>13938.330078125</y></points><points><x>10924.908203125</x><y>13942.7109375</y></points><points><x>10913.3115234375</x><y>13947.865234375</y></points><points><x>10900.94140625</x><y>13958.4306640625</y></points></segmentation></object><object><name>NILM</name><difficult>0</difficult><truncated>0</truncated><info>[{"confidence": "0"}, {"action": "CREATE", "cat": "NILM", "time": "2020-07-23 14:39;02", "who": "admin", "typeOfanno": "PersonManul"}]</info><confidence>0</confidence><bndbox><xmin>21971.91015625</xmin><ymin>21192.806640625</ymin><xmax>22130.3984375</xmax><ymax>21328.359375</ymax></bndbox><segmentation><points><x>22080.404296875</x><y>21207.23828125</y></points><points><x>22101.01953125</x><y>21218.833984375</y></points><points><x>22101.01953125</x><y>21218.833984375</y></points><points><x>22102.05078125</x><y>21220.638671875</y></points><points><x>22110.0390625</x><y>21242.54296875</y></points><points><x>22110.0390625</x><y>21242.80078125</y></points><points><x>22124.986328125</x><y>21266.509765625</y></points><points><x>22130.3984375</x><y>21294.599609375</y></points><points><x>22130.3984375</x><y>21294.857421875</y></points><points><x>22113.904296875</x><y>21320.884765625</y></points><points><x>22113.904296875</x><y>21320.884765625</y></points><points><x>22112.359375</x><y>21322.173828125</y></points><points><x>22092.0</x><y>21328.359375</y></points><points><x>22092.0</x><y>21328.359375</y></points><points><x>22052.572265625</x><y>21325.0078125</y></points><points><x>22052.572265625</x><y>21325.0078125</y></points><points><x>22050.509765625</x><y>21324.236328125</y></points><points><x>22018.8125</x><y>21309.03125</y></points><points><x>22018.8125</x><y>21309.03125</y></points><points><x>21994.587890625</x><y>21282.48828125</y></points><points><x>21994.587890625</x><y>21282.48828125</y></points><points><x>21992.783203125</x><y>21281.19921875</y></points><points><x>21992.26953125</x><y>21280.94140625</y></points><points><x>21978.095703125</x><y>21258.521484375</y></points><points><x>21971.91015625</x><y>21236.1015625</y></points><points><x>21981.703125</x><y>21218.060546875</y></points><points><x>21994.845703125</x><y>21198.9921875</y></points><points><x>22011.853515625</x><y>21193.580078125</y></points><points><x>22047.93359375</x><y>21192.806640625</y></points><points><x>22047.93359375</x><y>21192.806640625</y></points><points><x>22057.46875</x><y>21194.8671875</y></points><points><x>22068.291015625</x><y>21194.3515625</y></points><points><x>22074.4765625</x><y>21203.373046875</y></points><points><x>22074.4765625</x><y>21203.373046875</y></points></segmentation></object><object><name>NILM</name><difficult>0</difficult><truncated>0</truncated><info>[{"confidence": "0"}, {"action": "CREATE", "cat": "NILM", "time": "2020-07-23 14:39;02", "who": "admin", "typeOfanno": "PersonManul"}]</info><confidence>0</confidence><bndbox><xmin>15795.96875</xmin><ymin>18856.384765625</ymin><xmax>15899.56640625</xmax><ymax>18985.236328125</ymax></bndbox><segmentation><points><x>15864.5185546875</x><y>18868.75390625</y></points><points><x>15869.9296875</x><y>18888.59765625</y></points><points><x>15887.7119140625</x><y>18894.267578125</y></points><points><x>15887.7119140625</x><y>18894.267578125</y></points><points><x>15898.53515625</x><y>18915.3984375</y></points><points><x>15899.56640625</x><y>18934.2109375</y></points><points><x>15890.03125</x><y>18951.478515625</y></points><points><x>15890.03125</x><y>18951.478515625</y></points><points><x>15867.353515625</x><y>18975.1875</y></points><points><x>15843.90234375</x><y>18985.236328125</y></points><points><x>15831.5322265625</x><y>18983.94921875</y></points><points><x>15816.0703125</x><y>18961.787109375</y></points><points><x>15816.0703125</x><y>18961.787109375</y></points><points><x>15814.0078125</x><y>18959.724609375</y></points><points><x>15803.4423828125</x><y>18945.80859375</y></points><points><x>15803.4423828125</x><y>18945.80859375</y></points><points><x>15795.96875</x><y>18927.76953125</y></points><points><x>15795.96875</x><y>18927.76953125</y></points><points><x>15795.96875</x><y>18925.19140625</y></points><points><x>15800.607421875</x><y>18903.802734375</y></points><points><x>15800.607421875</x><y>18903.802734375</y></points><points><x>15812.2041015625</x><y>18884.474609375</y></points><points><x>15812.2041015625</x><y>18884.474609375</y></points><points><x>15826.1201171875</x><y>18874.166015625</y></points><points><x>15839.263671875</x><y>18861.0234375</y></points><points><x>15852.1484375</x><y>18856.384765625</y></points><points><x>15856.529296875</x><y>18859.734375</y></points><points><x>15856.529296875</x><y>18860.25</y></points></segmentation></object><object><name>NILM</name><difficult>0</difficult><truncated>0</truncated><info>[{"confidence": "0"}, {"action": "CREATE", "cat": "NILM", "time": "2020-07-23 14:39;02", "who": "admin", "typeOfanno": "PersonManul"}]</info><confidence>0</confidence><bndbox><xmin>10008.3154296875</xmin><ymin>21980.13671875</ymin><xmax>10255.0986328125</xmax><ymax>22172.078125</ymax></bndbox><segmentation><points><x>10161.412109375</x><y>22011.5546875</y></points><points><x>10185.4052734375</x><y>22025.265625</y></points><points><x>10185.4052734375</x><y>22025.265625</y></points><points><x>10188.26171875</x><y>22025.8359375</y></points><points><x>10215.681640625</x><y>22046.97265625</y></points><points><x>10215.681640625</x><y>22046.97265625</y></points><points><x>10216.82421875</x><y>22048.6875</y></points><points><x>10217.966796875</x><y>22050.400390625</y></points><points><x>10248.814453125</x><y>22099.529296875</y></points><points><x>10248.814453125</x><y>22099.529296875</y></points><points><x>10249.95703125</x><y>22102.95703125</y></points><points><x>10255.0986328125</x><y>22136.66015625</y></points><points><x>10255.0986328125</x><y>22136.66015625</y></points><points><x>10255.0986328125</x><y>22138.9453125</y></points><points><x>10211.111328125</x><y>22161.224609375</y></points><points><x>10211.111328125</x><y>22161.224609375</y></points><points><x>10208.2548828125</x><y>22161.224609375</y></points><points><x>10204.828125</x><y>22161.224609375</y></points><points><x>10135.7060546875</x><y>22172.078125</y></points><points><x>10135.7060546875</x><y>22172.078125</y></points><points><x>10132.2783203125</x><y>22172.078125</y></points><points><x>10129.421875</x><y>22172.078125</y></points><points><x>10109.83984375</x><y>22170.892578125</y></points><points><x>10096.3388671875</x><y>22168.98828125</y></points><points><x>10076.953125</x><y>22163.96875</y></points><points><x>10061.89453125</x><y>22154.44921875</y></points><points><x>10050.125</x><y>22141.12109375</y></points><points><x>10041.296875</x><y>22131.08203125</y></points><points><x>10032.4697265625</x><y>22121.04296875</y></points><points><x>10018.0263671875</x><y>22093.81640625</y></points><points><x>10018.0263671875</x><y>22093.81640625</y></points><points><x>10017.455078125</x><y>22090.958984375</y></points><points><x>10016.8837890625</x><y>22088.67578125</y></points><points><x>10016.3125</x><y>22086.9609375</y></points><points><x>10008.3154296875</x><y>22026.978515625</y></points><points><x>10008.3154296875</x><y>22026.978515625</y></points><points><x>10008.88671875</x><y>22024.693359375</y></points><points><x>10008.88671875</x><y>22023.55078125</y></points><points><x>10013.4560546875</x><y>21990.41796875</y></points><points><x>10026.595703125</x><y>21983.5625</y></points><points><x>10038.591796875</x><y>21981.279296875</y></points><points><x>10063.7275390625</x><y>21980.13671875</y></points><points><x>10108.28515625</x><y>21991.560546875</y></points><points><x>10132.849609375</x><y>22000.130859375</y></points><points><x>10132.849609375</x><y>22000.130859375</y></points></segmentation></object><object><name>ASC_US</name><difficult>0</difficult><truncated>0</truncated><info>[{"confidence": "0"}, {"action": "CREATE", "cat": "ASC_US", "time": "2020-07-23 14:39;02", "who": "admin", "typeOfanno": "PersonManul"}]</info><confidence>0</confidence><bndbox><xmin>8557.859375</xmin><ymin>19033.0</ymin><xmax>8704.494140625</xmax><ymax>19202.044921875</ymax></bndbox><segmentation><points><x>8557.859375</x><y>19115.712890625</y></points><points><x>8560.0</x><y>19147.0</y></points><points><x>8559.921875</x><y>19154.369140625</y></points><points><x>8560.6943359375</x><y>19161.068359375</y></points><points><x>8565.5908203125</x><y>19171.376953125</y></points><points><x>8569.19921875</x><y>19182.458984375</y></points><points><x>8570.0</x><y>19196.0</y></points><points><x>8585.69140625</x><y>19201.529296875</y></points><points><x>8591.876953125</x><y>19199.466796875</y></points><points><x>8600.638671875</x><y>19202.044921875</y></points><points><x>8605.79296875</x><y>19199.208984375</y></points><points><x>8610.431640625</x><y>19194.828125</y></points><points><x>8614.8125</x><y>19191.736328125</y></points><points><x>8620.0</x><y>19185.0</y></points><points><x>8634.0</x><y>19171.0</y></points><points><x>8647.0</x><y>19157.0</y></points><points><x>8651.0</x><y>19150.0</y></points><points><x>8662.0</x><y>19139.0</y></points><points><x>8676.0</x><y>19126.0</y></points><points><x>8686.0</x><y>19120.0</y></points><points><x>8704.494140625</x><y>19107.466796875</y></points><points><x>8703.462890625</x><y>19096.642578125</y></points><points><x>8700.0</x><y>19084.0</y></points><points><x>8699.33984375</x><y>19073.19140625</y></points><points><x>8699.59765625</x><y>19060.048828125</y></points><points><x>8691.0927734375</x><y>19055.66796875</y></points><points><x>8686.4541015625</x><y>19055.41015625</y></points><points><x>8680.0</x><y>19058.0</y></points><points><x>8675.0</x><y>19058.0</y></points><points><x>8669.0</x><y>19057.0</y></points><points><x>8657.0</x><y>19055.0</y></points><points><x>8649.0</x><y>19041.0</y></points><points><x>8641.0</x><y>19040.0</y></points><points><x>8636.0</x><y>19039.0</y></points><points><x>8627.0</x><y>19033.0</y></points><points><x>8610.0</x><y>19033.0</y></points><points><x>8594.1962890625</x><y>19046.90625</y></points><points><x>8565.0751953125</x><y>19055.92578125</y></points><points><x>8572.291015625</x><y>19072.67578125</y></points></segmentation></object><object><name>NILM</name><difficult>0</difficult><truncated>0</truncated><info>[{"confidence": "0"}, {"action": "CREATE", "cat": "NILM", "time": "2020-07-23 14:39;02", "who": "admin", "typeOfanno": "PersonManul"}]</info><confidence>0</confidence><bndbox><xmin>26846.0</xmin><ymin>37615.41796875</ymin><xmax>26948.48828125</xmax><ymax>37731.12890625</ymax></bndbox><segmentation><points><x>26849.7890625</x><y>37622.375</y></points><points><x>26846.0</x><y>37645.0</y></points><points><x>26849.0</x><y>37674.0</y></points><points><x>26850.046875</x><y>37697.109375</y></points><points><x>26846.4375</x><y>37729.83984375</y></points><points><x>26907.255859375</x><y>37731.12890625</y></points><points><x>26917.822265625</x><y>37727.51953125</y></points><points><x>26926.068359375</x><y>37719.53125</y></points><points><x>26923.0</x><y>37698.0</y></points><points><x>26929.0</x><y>37692.0</y></points><points><x>26937.0</x><y>37685.0</y></points><points><x>26948.48828125</x><y>37653.81640625</y></points><points><x>26947.201171875</x><y>37615.41796875</y></points><points><x>26929.0</x><y>37621.0</y></points><points><x>26923.0</x><y>37622.0</y></points><points><x>26918.0</x><y>37623.0</y></points><points><x>26913.0</x><y>37624.0</y></points><points><x>26905.0</x><y>37625.0</y></points><points><x>26900.0</x><y>37626.0</y></points><points><x>26883.0</x><y>37619.0</y></points><points><x>26880.0</x><y>37616.0</y></points></segmentation></object><object><name>NILM</name><difficult>0</difficult><truncated>0</truncated><info>[{"confidence": "0"}, {"action": "CREATE", "cat": "NILM", "time": "2020-07-23 14:39;02", "who": "admin", "typeOfanno": "PersonManul"}]</info><confidence>0</confidence><bndbox><xmin>23289.287109375</xmin><ymin>25635.921875</ymin><xmax>23443.13671875</xmax><ymax>25808.068359375</ymax></bndbox><segmentation><points><x>23336.189453125</x><y>25660.40234375</y></points><points><x>23336.189453125</x><y>25660.40234375</y></points><points><x>23363.248046875</x><y>25647.259765625</y></points><points><x>23363.248046875</x><y>25647.259765625</y></points><points><x>23379.998046875</x><y>25636.1796875</y></points><points><x>23379.998046875</x><y>25636.1796875</y></points><points><x>23391.853515625</x><y>25635.921875</y></points><points><x>23391.853515625</x><y>25635.921875</y></points><points><x>23393.65625</x><y>25637.208984375</y></points><points><x>23397.78125</x><y>25649.580078125</y></points><points><x>23397.78125</x><y>25649.580078125</y></points><points><x>23397.265625</x><y>25651.640625</y></points><points><x>23393.3984375</x><y>25659.630859375</y></points><points><x>23393.3984375</x><y>25659.630859375</y></points><points><x>23392.626953125</x><y>25661.69140625</y></points><points><x>23386.18359375</x><y>25674.060546875</y></points><points><x>23391.337890625</x><y>25691.328125</y></points><points><x>23391.337890625</x><y>25691.328125</y></points><points><x>23391.595703125</x><y>25693.646484375</y></points><points><x>23399.583984375</x><y>25702.408203125</y></points><points><x>23402.67578125</x><y>25714.521484375</y></points><points><x>23402.67578125</x><y>25714.521484375</y></points><points><x>23402.93359375</x><y>25716.58203125</y></points><points><x>23403.19140625</x><y>25725.0859375</y></points><points><x>23412.7265625</x><y>25738.23046875</y></points><points><x>23412.7265625</x><y>25738.23046875</y></points><points><x>23412.984375</x><y>25740.548828125</y></points><points><x>23415.3046875</x><y>25757.55859375</y></points><points><x>23415.3046875</x><y>25757.55859375</y></points><points><x>23416.591796875</x><y>25759.876953125</y></points><points><x>23427.673828125</x><y>25773.53515625</y></points><points><x>23443.13671875</x><y>25783.328125</y></points><points><x>23441.84765625</x><y>25799.048828125</y></points><points><x>23441.84765625</x><y>25799.048828125</y></points><points><x>23440.81640625</x><y>25801.109375</y></points><points><x>23433.6015625</x><y>25808.068359375</y></points><points><x>23420.974609375</x><y>25804.458984375</y></points><points><x>23389.275390625</x><y>25800.59375</y></points><points><x>23338.765625</x><y>25789.513671875</y></points><points><x>23338.765625</x><y>25789.513671875</y></points><points><x>23308.099609375</x><y>25776.11328125</y></points><points><x>23301.140625</x><y>25761.939453125</y></points><points><x>23305.521484375</x><y>25739.259765625</y></points><points><x>23289.544921875</x><y>25726.375</y></points><points><x>23289.544921875</x><y>25726.375</y></points><points><x>23289.287109375</x><y>25700.86328125</y></points><points><x>23293.15234375</x><y>25685.400390625</y></points><points><x>23293.15234375</x><y>25685.400390625</y></points><points><x>23295.212890625</x><y>25684.369140625</y></points><points><x>23295.986328125</x><y>25684.111328125</y></points><points><x>23297.275390625</x><y>25684.111328125</y></points><points><x>23314.798828125</x><y>25674.576171875</y></points><points><x>23314.798828125</x><y>25674.576171875</y></points></segmentation></object><object><name>NILM</name><difficult>0</difficult><truncated>0</truncated><info>[{"confidence": "0"}, {"action": "CREATE", "cat": "NILM", "time": "2020-07-23 14:39;02", "who": "admin", "typeOfanno": "PersonManul"}]</info><confidence>0</confidence><bndbox><xmin>26674.0</xmin><ymin>19546.0</ymin><xmax>26794.103515625</xmax><ymax>19690.71484375</ymax></bndbox><segmentation><points><x>26693.0</x><y>19546.0</y></points><points><x>26684.0</x><y>19547.0</y></points><points><x>26679.0</x><y>19551.0</y></points><points><x>26676.0</x><y>19555.0</y></points><points><x>26674.0</x><y>19612.0</y></points><points><x>26677.0</x><y>19624.0</y></points><points><x>26695.0</x><y>19654.0</y></points><points><x>26702.0</x><y>19662.0</y></points><points><x>26708.03125</x><y>19666.748046875</y></points><points><x>26715.24609375</x><y>19668.810546875</y></points><points><x>26719.111328125</x><y>19668.294921875</y></points><points><x>26722.0</x><y>19674.0</y></points><points><x>26732.0</x><y>19679.0</y></points><points><x>26748.232421875</x><y>19690.71484375</y></points><points><x>26786.0</x><y>19681.0</y></points><points><x>26794.103515625</x><y>19659.017578125</y></points><points><x>26789.20703125</x><y>19652.57421875</y></points><points><x>26782.0</x><y>19647.0</y></points><points><x>26784.0</x><y>19633.0</y></points><points><x>26778.900390625</x><y>19621.908203125</y></points><points><x>26773.23046875</x><y>19613.146484375</y></points><points><x>26763.0</x><y>19611.0</y></points><points><x>26756.220703125</x><y>19603.8671875</y></points><points><x>26750.294921875</x><y>19597.42578125</y></points><points><x>26748.490234375</x><y>19593.302734375</y></points><points><x>26746.6875</x><y>19589.4375</y></points><points><x>26744.8828125</x><y>19583.509765625</y></points><points><x>26742.3046875</x><y>19581.705078125</y></points><points><x>26741.275390625</x><y>19578.61328125</y></points><points><x>26737.666015625</x><y>19576.55078125</y></points><points><x>26735.60546875</x><y>19572.943359375</y></points><points><x>26730.0</x><y>19566.0</y></points><points><x>26727.0</x><y>19563.0</y></points><points><x>26725.0</x><y>19556.0</y></points><points><x>26720.0</x><y>19551.0</y></points><points><x>26706.0</x><y>19547.0</y></points></segmentation></object><object><name>NILM</name><difficult>0</difficult><truncated>0</truncated><info>[{"confidence": "0"}, {"action": "CREATE", "cat": "NILM", "time": "2020-07-23 14:39;02", "who": "admin", "typeOfanno": "PersonManul"}]</info><confidence>0</confidence><bndbox><xmin>19899.66796875</xmin><ymin>18033.166015625</ymin><xmax>20038.572265625</xmax><ymax>18177.73828125</ymax></bndbox><segmentation><points><x>19937.55078125</x><y>18112.28125</y></points><points><x>19937.55078125</x><y>18112.28125</y></points><points><x>19937.55078125</x><y>18109.189453125</y></points><points><x>19937.03515625</x><y>18108.416015625</y></points><points><x>19922.34765625</x><y>18106.095703125</y></points><points><x>19906.111328125</x><y>18097.333984375</y></points><points><x>19899.66796875</x><y>18088.572265625</y></points><points><x>19915.904296875</x><y>18057.6484375</y></points><points><x>19915.904296875</x><y>18057.6484375</y></points><points><x>19943.994140625</x><y>18039.09375</y></points><points><x>19943.994140625</x><y>18039.09375</y></points><points><x>19947.6015625</x><y>18038.3203125</y></points><points><x>19988.833984375</x><y>18033.166015625</y></points><points><x>19988.833984375</x><y>18033.166015625</y></points><points><x>19992.185546875</x><y>18033.939453125</y></points><points><x>20018.212890625</x><y>18047.33984375</y></points><points><x>20018.212890625</x><y>18047.33984375</y></points><points><x>20019.759765625</x><y>18049.142578125</y></points><points><x>20029.552734375</x><y>18082.64453125</y></points><points><x>20029.552734375</x><y>18082.64453125</y></points><points><x>20030.58203125</x><y>18084.44921875</y></points><points><x>20030.83984375</x><y>18085.73828125</y></points><points><x>20038.572265625</x><y>18124.650390625</y></points><points><x>20038.572265625</x><y>18124.908203125</y></points><points><x>20038.572265625</x><y>18126.712890625</y></points><points><x>20025.171875</x><y>18156.86328125</y></points><points><x>20025.171875</x><y>18156.86328125</y></points><points><x>19986.0</x><y>18174.646484375</y></points><points><x>19986.0</x><y>18174.646484375</y></points><points><x>19954.560546875</x><y>18177.73828125</y></points><points><x>19954.302734375</x><y>18177.73828125</y></points><points><x>19940.12890625</x><y>18162.275390625</y></points><points><x>19940.12890625</x><y>18162.275390625</y></points><points><x>19931.8828125</x><y>18143.978515625</y></points><points><x>19931.8828125</x><y>18143.978515625</y></points><points><x>19931.8828125</x><y>18140.88671875</y></points><points><x>19931.8828125</x><y>18140.37109375</y></points><points><x>19928.7890625</x><y>18121.04296875</y></points><points><x>19928.7890625</x><y>18121.04296875</y></points></segmentation></object><object><name>NILM</name><difficult>0</difficult><truncated>0</truncated><info>[{"confidence": "0"}, {"action": "CREATE", "cat": "NILM", "time": "2020-07-23 14:39;02", "who": "admin", "typeOfanno": "PersonManul"}]</info><confidence>0</confidence><bndbox><xmin>14681.67578125</xmin><ymin>12045.7490234375</ymin><xmax>14792.7470703125</xmax><ymax>12171.2509765625</ymax></bndbox><segmentation><points><x>14705.0</x><y>12053.0</y></points><points><x>14698.0</x><y>12060.0</y></points><points><x>14693.0</x><y>12067.0</y></points><points><x>14691.46875</x><y>12073.5810546875</y></points><points><x>14686.830078125</x><y>12083.3740234375</y></points><points><x>14684.5107421875</x><y>12095.7431640625</y></points><points><x>14681.67578125</x><y>12111.4638671875</y></points><points><x>14684.2529296875</x><y>12132.080078125</y></points><points><x>14691.46875</x><y>12137.4921875</y></points><points><x>14698.4267578125</x><y>12139.2958984375</y></points><points><x>14704.869140625</x><y>12140.326171875</y></points><points><x>14714.0</x><y>12137.0</y></points><points><x>14709.0</x><y>12144.0</y></points><points><x>14702.0</x><y>12153.0</y></points><points><x>14702.0</x><y>12163.0</y></points><points><x>14713.1162109375</x><y>12171.2509765625</y></points><points><x>14762.853515625</x><y>12170.4775390625</y></points><points><x>14789.912109375</x><y>12150.634765625</y></points><points><x>14782.0</x><y>12133.0</y></points><points><x>14777.0</x><y>12128.0</y></points><points><x>14782.1806640625</x><y>12091.1044921875</y></points><points><x>14792.7470703125</x><y>12081.8271484375</y></points><points><x>14792.4892578125</x><y>12067.138671875</y></points><points><x>14780.634765625</x><y>12048.326171875</y></points><points><x>14753.8330078125</x><y>12045.7490234375</y></points><points><x>14731.0</x><y>12053.0</y></points></segmentation></object><object><name>NILM</name><difficult>0</difficult><truncated>0</truncated><info>[{"confidence": "0"}, {"action": "CREATE", "cat": "NILM", "time": "2020-07-23 14:39;02", "who": "admin", "typeOfanno": "PersonManul"}]</info><confidence>0</confidence><bndbox><xmin>26014.341796875</xmin><ymin>13156.3017578125</ymin><xmax>26169.60546875</xmax><ymax>13347.6904296875</ymax></bndbox><segmentation><points><x>26141.123046875</x><y>13219.8662109375</y></points><points><x>26159.880859375</x><y>13234.455078125</y></points><points><x>26169.60546875</x><y>13241.0546875</y></points><points><x>26166.48046875</x><y>13260.853515625</y></points><points><x>26166.48046875</x><y>13260.853515625</y></points><points><x>26166.1328125</x><y>13262.9375</y></points><points><x>26163.005859375</x><y>13275.7890625</y></points><points><x>26161.26953125</x><y>13295.935546875</y></points><points><x>26161.26953125</x><y>13295.935546875</y></points><points><x>26141.123046875</x><y>13328.23828125</y></points><points><x>26116.80859375</x><y>13345.6064453125</y></points><points><x>26102.916015625</x><y>13347.6904296875</y></points><points><x>26067.833984375</x><y>13328.93359375</y></points><points><x>26067.833984375</x><y>13328.93359375</y></points><points><x>26066.095703125</x><y>13327.5439453125</y></points><points><x>26035.876953125</x><y>13311.56640625</y></points><points><x>26035.876953125</x><y>13311.56640625</y></points><points><x>26033.79296875</x><y>13310.1767578125</y></points><points><x>26033.4453125</x><y>13310.1767578125</y></points><points><x>26014.341796875</x><y>13293.15625</y></points><points><x>26016.42578125</x><y>13249.390625</y></points><points><x>26016.42578125</x><y>13249.390625</y></points><points><x>26017.46875</x><y>13247.654296875</y></points><points><x>26029.97265625</x><y>13192.42578125</y></points><points><x>26029.97265625</x><y>13192.42578125</y></points><points><x>26030.66796875</x><y>13189.9951171875</y></points><points><x>26048.3828125</x><y>13163.943359375</y></points><points><x>26048.3828125</x><y>13163.943359375</y></points><points><x>26050.466796875</x><y>13162.9013671875</y></points><points><x>26051.16015625</x><y>13162.20703125</y></points><points><x>26082.07421875</x><y>13156.3017578125</y></points><points><x>26082.07421875</x><y>13156.3017578125</y></points><points><x>26084.505859375</x><y>13156.6494140625</y></points><points><x>26120.9765625</x><y>13164.9853515625</y></points><points><x>26120.9765625</x><y>13164.9853515625</y></points><points><x>26124.103515625</x><y>13166.375</y></points><points><x>26140.08203125</x><y>13177.490234375</y></points><points><x>26140.08203125</x><y>13177.490234375</y></points><points><x>26140.775390625</x><y>13180.6162109375</y></points><points><x>26140.08203125</x><y>13199.373046875</y></points><points><x>26140.08203125</x><y>13199.720703125</y></points></segmentation></object><object><name>NILM</name><difficult>0</difficult><truncated>0</truncated><info>[{"confidence": "0"}, {"action": "CREATE", "cat": "NILM", "time": "2020-07-23 14:39;02", "who": "admin", "typeOfanno": "PersonManul"}]</info><confidence>0</confidence><bndbox><xmin>26303.087890625</xmin><ymin>36977.44921875</ymin><xmax>26454.49609375</xmax><ymax>37091.99609375</ymax></bndbox><segmentation><points><x>26390.806640625</x><y>36977.44921875</y></points><points><x>26373.0</x><y>36982.0</y></points><points><x>26348.0</x><y>36993.0</y></points><points><x>26303.087890625</x><y>37019.67578125</y></points><points><x>26307.986328125</x><y>37084.296875</y></points><points><x>26335.515625</x><y>37091.99609375</y></points><points><x>26366.0</x><y>37080.0</y></points><points><x>26377.0</x><y>37073.0</y></points><points><x>26407.0</x><y>37057.0</y></points><points><x>26444.46484375</x><y>37050.46875</y></points><points><x>26441.8984375</x><y>37034.140625</y></points><points><x>26450.296875</x><y>37020.83984375</y></points><points><x>26454.49609375</x><y>37011.04296875</y></points><points><x>26452.630859375</x><y>37004.27734375</y></points><points><x>26440.265625</x><y>36995.87890625</y></points><points><x>26419.03515625</x><y>36984.6796875</y></points></segmentation></object><object><name>NILM</name><difficult>0</difficult><truncated>0</truncated><info>[{"confidence": "0"}, {"action": "CREATE", "cat": "NILM", "time": "2020-07-23 14:39;02", "who": "admin", "typeOfanno": "PersonManul"}]</info><confidence>0</confidence><bndbox><xmin>33373.04296875</xmin><ymin>24210.486328125</ymin><xmax>33474.40625</xmax><ymax>24478.888671875</ymax></bndbox><segmentation><points><x>33436.13671875</x><y>24220.3125</y></points><points><x>33448.03125</x><y>24260.1328125</y></points><points><x>33458.890625</x><y>24298.919921875</y></points><points><x>33474.40625</x><y>24347.015625</y></points><points><x>33474.40625</x><y>24347.015625</y></points><points><x>33472.8515625</x><y>24387.869140625</y></points><points><x>33472.8515625</x><y>24387.869140625</y></points><points><x>33472.3359375</x><y>24390.97265625</y></points><points><x>33471.8203125</x><y>24450.962890625</y></points><points><x>33471.8203125</x><y>24450.962890625</y></points><points><x>33471.8203125</x><y>24453.03125</y></points><points><x>33455.26953125</x><y>24478.888671875</y></points><points><x>33438.203125</x><y>24473.716796875</y></points><points><x>33420.62109375</x><y>24429.2421875</y></points><points><x>33400.453125</x><y>24378.04296875</y></points><points><x>33400.453125</x><y>24377.52734375</y></points><points><x>33384.9375</x><y>24343.39453125</y></points><points><x>33384.9375</x><y>24343.39453125</y></points><points><x>33383.90234375</x><y>24340.80859375</y></points><points><x>33373.04296875</x><y>24316.501953125</y></points><points><x>33373.04296875</x><y>24316.501953125</y></points><points><x>33373.04296875</x><y>24314.43359375</y></points><points><x>33373.04296875</x><y>24312.8828125</y></points><points><x>33373.04296875</x><y>24310.814453125</y></points><points><x>33381.8359375</x><y>24261.16796875</y></points><points><x>33380.80078125</x><y>24222.8984375</y></points><points><x>33380.80078125</x><y>24222.8984375</y></points><points><x>33408.7265625</x><y>24210.486328125</y></points><points><x>33429.4140625</x><y>24211.00390625</y></points><points><x>33429.4140625</x><y>24211.00390625</y></points></segmentation></object><object><name>NILM</name><difficult>0</difficult><truncated>0</truncated><info>[{"confidence": "0"}, {"action": "CREATE", "cat": "NILM", "time": "2020-07-23 14:39;02", "who": "admin", "typeOfanno": "PersonManul"}]</info><confidence>0</confidence><bndbox><xmin>9434.201171875</xmin><ymin>33776.65234375</ymin><xmax>9556.44921875</xmax><ymax>33892.6015625</ymax></bndbox><segmentation><points><x>9461.4970703125</x><y>33777.1171875</y></points><points><x>9440.0</x><y>33813.0</y></points><points><x>9434.201171875</x><y>33837.7734375</y></points><points><x>9440.0</x><y>33876.0</y></points><points><x>9452.865234375</x><y>33892.6015625</y></points><points><x>9490.0</x><y>33892.0</y></points><points><x>9501.0</x><y>33890.0</y></points><points><x>9513.0</x><y>33888.0</y></points><points><x>9537.0</x><y>33875.0</y></points><points><x>9556.44921875</x><y>33835.44140625</y></points><points><x>9532.0</x><y>33817.0</y></points><points><x>9528.0</x><y>33814.0</y></points><points><x>9507.45703125</x><y>33776.65234375</y></points></segmentation></object><object><name>NILM</name><difficult>0</difficult><truncated>0</truncated><info>[{"confidence": "0"}, {"action": "CREATE", "cat": "NILM", "time": "2020-07-23 14:39;02", "who": "admin", "typeOfanno": "PersonManul"}]</info><confidence>0</confidence><bndbox><xmin>31215.02734375</xmin><ymin>30110.9296875</ymin><xmax>31351.2734375</xmax><ymax>30229.912109375</ymax></bndbox><segmentation><points><x>31265.65234375</x><y>30112.5625</y></points><points><x>31239.7578125</x><y>30117.6953125</y></points><points><x>31228.55859375</x><y>30135.892578125</y></points><points><x>31232.525390625</x><y>30161.322265625</y></points><points><x>31216.193359375</x><y>30198.18359375</y></points><points><x>31215.02734375</x><y>30209.1484375</y></points><points><x>31225.759765625</x><y>30213.814453125</y></points><points><x>31238.82421875</x><y>30229.912109375</y></points><points><x>31253.0</x><y>30223.0</y></points><points><x>31263.0</x><y>30216.0</y></points><points><x>31267.0</x><y>30213.0</y></points><points><x>31281.517578125</x><y>30206.115234375</y></points><points><x>31315.111328125</x><y>30213.814453125</y></points><points><x>31318.14453125</x><y>30220.8125</y></points><points><x>31330.509765625</x><y>30220.580078125</y></points><points><x>31346.140625</x><y>30204.015625</y></points><points><x>31351.2734375</x><y>30176.25390625</y></points><points><x>31331.208984375</x><y>30142.892578125</y></points><points><x>31308.11328125</x><y>30144.7578125</y></points><points><x>31311.611328125</x><y>30132.626953125</y></points><points><x>31291.31640625</x><y>30110.9296875</y></points></segmentation></object><object><name>NILM</name><difficult>0</difficult><truncated>0</truncated><info>[{"confidence": "0"}, {"action": "CREATE", "cat": "NILM", "time": "2020-07-23 14:39;02", "who": "admin", "typeOfanno": "PersonManul"}]</info><confidence>0</confidence><bndbox><xmin>17323.0</xmin><ymin>26750.29296875</ymin><xmax>17446.56640625</xmax><ymax>26885.373046875</ymax></bndbox><segmentation><points><x>17361.4140625</x><y>26750.29296875</y></points><points><x>17332.251953125</x><y>26764.7578125</y></points><points><x>17323.154296875</x><y>26783.1875</y></points><points><x>17323.0</x><y>26810.0</y></points><points><x>17325.0</x><y>26833.0</y></points><points><x>17326.0</x><y>26838.0</y></points><points><x>17333.65234375</x><y>26855.27734375</y></points><points><x>17355.814453125</x><y>26875.57421875</y></points><points><x>17380.310546875</x><y>26885.373046875</y></points><points><x>17414.138671875</x><y>26880.70703125</y></points><points><x>17431.63671875</x><y>26862.7421875</y></points><points><x>17446.56640625</x><y>26849.677734375</y></points><points><x>17439.568359375</x><y>26816.783203125</y></points><points><x>17411.806640625</x><y>26782.955078125</y></points><points><x>17391.04296875</x><y>26765.69140625</y></points></segmentation></object><object><name>NILM</name><difficult>0</difficult><truncated>0</truncated><info>[{"confidence": "0"}, {"action": "CREATE", "cat": "NILM", "time": "2020-07-23 14:39;02", "who": "admin", "typeOfanno": "PersonManul"}]</info><confidence>0</confidence><bndbox><xmin>28745.9453125</xmin><ymin>9379.013671875</ymin><xmax>28923.328125</xmax><ymax>9599.8369140625</ymax></bndbox><segmentation><points><x>28875.1484375</x><y>9405.5849609375</y></points><points><x>28882.04296875</x><y>9408.5625</y></points><points><x>28894.265625</x><y>9417.9638671875</y></points><points><x>28918.673828125</x><y>9432.2802734375</y></points><points><x>28923.328125</x><y>9466.9287109375</y></points><points><x>28923.328125</x><y>9466.9287109375</y></points><points><x>28914.01953125</x><y>9488.6494140625</y></points><points><x>28914.01953125</x><y>9488.6494140625</y></points><points><x>28914.01953125</x><y>9490.7177734375</y></points><points><x>28912.46875</x><y>9531.0556640625</y></points><points><x>28912.46875</x><y>9531.0556640625</y></points><points><x>28889.197265625</x><y>9569.3251953125</y></points><points><x>28889.197265625</x><y>9569.3251953125</y></points><points><x>28887.12890625</x><y>9570.359375</y></points><points><x>28886.09375</x><y>9570.359375</y></points><points><x>28844.205078125</x><y>9598.2861328125</y></points><points><x>28844.205078125</x><y>9598.2861328125</y></points><points><x>28841.619140625</x><y>9599.3203125</y></points><points><x>28840.06640625</x><y>9599.8369140625</y></points><points><x>28806.453125</x><y>9599.8369140625</y></points><points><x>28806.453125</x><y>9599.8369140625</y></points><points><x>28803.8671875</x><y>9599.3203125</y></points><points><x>28770.76953125</x><y>9581.2197265625</y></points><points><x>28770.76953125</x><y>9581.2197265625</y></points><points><x>28768.69921875</x><y>9579.1513671875</y></points><points><x>28745.9453125</x><y>9538.8134765625</y></points><points><x>28745.9453125</x><y>9538.8134765625</y></points><points><x>28745.9453125</x><y>9536.7451171875</y></points><points><x>28745.9453125</x><y>9533.6416015625</y></points><points><x>28754.736328125</x><y>9447.27734375</y></points><points><x>28754.736328125</x><y>9447.27734375</y></points><points><x>28754.736328125</x><y>9445.208984375</y></points><points><x>28755.771484375</x><y>9442.623046875</y></points><points><x>28769.734375</x><y>9413.662109375</y></points><points><x>28769.734375</x><y>9413.662109375</y></points><points><x>28771.802734375</x><y>9412.111328125</y></points><points><x>28772.837890625</x><y>9411.59375</y></points><points><x>28773.87109375</x><y>9411.0771484375</y></points><points><x>28795.591796875</x><y>9388.322265625</y></points><points><x>28795.591796875</x><y>9388.322265625</y></points><points><x>28812.140625</x><y>9379.013671875</y></points><points><x>28826.103515625</x><y>9386.25390625</y></points><points><x>28826.103515625</x><y>9386.25390625</y></points><points><x>28829.724609375</x><y>9387.2880859375</y></points><points><x>28833.861328125</x><y>9387.8046875</y></points><points><x>28866.958984375</x><y>9402.802734375</y></points><points><x>28867.4765625</x><y>9403.3193359375</y></points></segmentation></object><object><name>NILM</name><difficult>0</difficult><truncated>0</truncated><info>[{"confidence": "0"}, {"action": "CREATE", "cat": "NILM", "time": "2020-07-23 14:39;02", "who": "admin", "typeOfanno": "PersonManul"}]</info><confidence>0</confidence><bndbox><xmin>29595.912109375</xmin><ymin>8699.544921875</ymin><xmax>29675.93359375</xmax><ymax>8815.494140625</ymax></bndbox><segmentation><points><x>29651.671875</x><y>8710.9765625</y></points><points><x>29664.03515625</x><y>8719.6083984375</y></points><points><x>29675.93359375</x><y>8743.4052734375</y></points><points><x>29673.833984375</x><y>8764.8681640625</y></points><points><x>29664.736328125</x><y>8781.666015625</y></points><points><x>29664.26953125</x><y>8801.2626953125</y></points><points><x>29655.63671875</x><y>8815.494140625</y></points><points><x>29655.63671875</x><y>8815.494140625</y></points><points><x>29637.20703125</x><y>8810.828125</y></points><points><x>29625.30859375</x><y>8796.830078125</y></points><points><x>29625.30859375</x><y>8796.5966796875</y></points><points><x>29624.142578125</x><y>8794.9638671875</y></points><points><x>29611.54296875</x><y>8775.8330078125</y></points><points><x>29611.310546875</x><y>8775.8330078125</y></points><points><x>29602.677734375</x><y>8757.169921875</y></points><points><x>29601.044921875</x><y>8734.0732421875</y></points><points><x>29595.912109375</x><y>8716.3427734375</y></points><points><x>29597.546875</x><y>8699.544921875</y></points><points><x>29612.244140625</x><y>8701.1787109375</y></points><points><x>29612.244140625</x><y>8701.1787109375</y></points><points><x>29627.408203125</x><y>8703.044921875</y></points><points><x>29639.306640625</x><y>8704.9111328125</y></points><points><x>29639.306640625</x><y>8704.9111328125</y></points></segmentation></object><object><name>NILM</name><difficult>0</difficult><truncated>0</truncated><info>[{"confidence": "0"}, {"action": "CREATE", "cat": "NILM", "time": "2020-07-23 14:39;02", "who": "admin", "typeOfanno": "PersonManul"}]</info><confidence>0</confidence><bndbox><xmin>32414.4921875</xmin><ymin>33127.62890625</ymin><xmax>32522.041015625</xmax><ymax>33269.70703125</ymax></bndbox><segmentation><points><x>32498.712890625</x><y>33136.2578125</y></points><points><x>32505.943359375</x><y>33145.58984375</y></points><points><x>32516.908203125</x><y>33177.5546875</y></points><points><x>32522.041015625</x><y>33202.515625</y></points><points><x>32512.2421875</x><y>33211.3828125</y></points><points><x>32516.208984375</x><y>33239.375</y></points><points><x>32505.7109375</x><y>33255.94140625</y></points><points><x>32505.7109375</x><y>33255.94140625</y></points><points><x>32503.84375</x><y>33257.33984375</y></points><points><x>32479.115234375</x><y>33269.00390625</y></points><points><x>32478.880859375</x><y>33269.00390625</y></points><points><x>32476.78125</x><y>33269.70703125</y></points><points><x>32447.38671875</x><y>33263.40625</y></points><points><x>32433.623046875</x><y>33248.70703125</y></points><points><x>32433.623046875</x><y>33248.70703125</y></points><points><x>32432.455078125</x><y>33246.609375</y></points><points><x>32421.95703125</x><y>33221.64453125</y></points><points><x>32421.95703125</x><y>33221.64453125</y></points><points><x>32421.95703125</x><y>33219.078125</y></points><points><x>32421.724609375</x><y>33217.9140625</y></points><points><x>32414.4921875</x><y>33189.68359375</y></points><points><x>32414.4921875</x><y>33189.68359375</y></points><points><x>32414.4921875</x><y>33187.5859375</y></points><points><x>32417.7578125</x><y>33167.98828125</y></points><points><x>32417.7578125</x><y>33167.98828125</y></points><points><x>32419.158203125</x><y>33166.12109375</y></points><points><x>32419.625</x><y>33164.72265625</y></points><points><x>32423.58984375</x><y>33142.09375</y></points><points><x>32423.82421875</x><y>33142.09375</y></points><points><x>32425.45703125</x><y>33141.16015625</y></points><points><x>32439.455078125</x><y>33131.12890625</y></points><points><x>32439.455078125</x><y>33131.12890625</y></points><points><x>32441.5546875</x><y>33130.66015625</y></points><points><x>32442.953125</x><y>33130.42578125</y></points><points><x>32444.12109375</x><y>33130.1953125</y></points><points><x>32462.55078125</x><y>33127.62890625</y></points><points><x>32462.55078125</x><y>33127.62890625</y></points><points><x>32484.248046875</x><y>33129.9609375</y></points><points><x>32484.248046875</x><y>33129.9609375</y></points></segmentation></object><object><name>NILM</name><difficult>0</difficult><truncated>0</truncated><info>[{"confidence": "0"}, {"action": "CREATE", "cat": "NILM", "time": "2020-07-23 14:39;02", "who": "admin", "typeOfanno": "PersonManul"}]</info><confidence>0</confidence><bndbox><xmin>19900.72265625</xmin><ymin>4676.595703125</ymin><xmax>20078.02734375</xmax><ymax>4831.73828125</ymax></bndbox><segmentation><points><x>20003.60546875</x><y>4676.595703125</y></points><points><x>19954.845703125</x><y>4681.9619140625</y></points><points><x>19942.0</x><y>4709.0</y></points><points><x>19933.0</x><y>4728.0</y></points><points><x>19936.0</x><y>4731.0</y></points><points><x>19926.0</x><y>4738.0</y></points><points><x>19905.0</x><y>4750.0</y></points><points><x>19900.72265625</x><y>4771.5478515625</y></points><points><x>19913.787109375</x><y>4799.7763671875</y></points><points><x>19955.779296875</x><y>4831.73828125</y></points><points><x>19978.876953125</x><y>4825.67236328125</y></points><points><x>20003.138671875</x><y>4814.0078125</y></points><points><x>20021.802734375</x><y>4814.94091796875</y></points><points><x>20040.232421875</x><y>4785.07861328125</y></points><points><x>20070.095703125</x><y>4753.1171875</y></points><points><x>20075.693359375</x><y>4723.48828125</y></points><points><x>20078.02734375</x><y>4706.92431640625</y></points><points><x>20046.998046875</x><y>4691.29345703125</y></points></segmentation></object><object><name>NILM</name><difficult>0</difficult><truncated>0</truncated><info>[{"confidence": "0"}, {"action": "CREATE", "cat": "NILM", "time": "2020-07-23 14:39;02", "who": "admin", "typeOfanno": "PersonManul"}]</info><confidence>0</confidence><bndbox><xmin>26601.646484375</xmin><ymin>7150.0234375</ymin><xmax>26887.912109375</xmax><ymax>7440.63427734375</ymax></bndbox><segmentation><points><x>26830.201171875</x><y>7367.34375</y></points><points><x>26797.8984375</x><y>7366.3017578125</y></points><points><x>26745.44921875</x><y>7371.16455078125</y></points><points><x>26719.3984375</x><y>7381.5849609375</y></points><points><x>26707.935546875</x><y>7402.07861328125</y></points><points><x>26707.935546875</x><y>7402.07861328125</y></points><points><x>26706.892578125</x><y>7404.16259765625</y></points><points><x>26686.052734375</x><y>7427.7822265625</y></points><points><x>26686.052734375</x><y>7427.7822265625</y></points><points><x>26684.31640625</x><y>7430.56103515625</y></points><points><x>26682.92578125</x><y>7432.64501953125</y></points><points><x>26666.94921875</x><y>7440.63427734375</y></points><points><x>26652.359375</x><y>7425.6982421875</y></points><points><x>26652.359375</x><y>7425.6982421875</y></points><points><x>26620.404296875</x><y>7413.541015625</y></points><points><x>26620.404296875</x><y>7413.541015625</y></points><points><x>26618.3203125</x><y>7412.1513671875</y></points><points><x>26601.646484375</x><y>7402.07861328125</y></points><points><x>26601.646484375</x><y>7401.73095703125</y></points><points><x>26613.109375</x><y>7365.95458984375</y></points><points><x>26613.109375</x><y>7365.95458984375</y></points><points><x>26613.8046875</x><y>7363.87060546875</y></points><points><x>26632.560546875</x><y>7328.09375</y></points><points><x>26641.74609375</x><y>7311.89208984375</y></points><points><x>26641.74609375</x><y>7311.89208984375</y></points><points><x>26635.541015625</x><y>7251.90283203125</y></points><points><x>26635.541015625</x><y>7251.90283203125</y></points><points><x>26636.576171875</x><y>7249.833984375</y></points><points><x>26650.5390625</x><y>7196.05029296875</y></points><points><x>26697.08203125</x><y>7175.88134765625</y></points><points><x>26697.599609375</x><y>7175.88134765625</y></points><points><x>26700.185546875</x><y>7173.8125</y></points><points><x>26720.353515625</x><y>7153.12646484375</y></points><points><x>26753.451171875</x><y>7157.78076171875</y></points><points><x>26753.96875</x><y>7157.78076171875</y></points><points><x>26757.072265625</x><y>7158.8154296875</y></points><points><x>26804.650390625</x><y>7150.0234375</y></points><points><x>26837.748046875</x><y>7171.744140625</y></points><points><x>26837.748046875</x><y>7171.744140625</y></points><points><x>26840.333984375</x><y>7173.29541015625</y></points><points><x>26871.36328125</x><y>7211.56494140625</y></points><points><x>26871.36328125</x><y>7211.56494140625</y></points><points><x>26873.431640625</x><y>7216.736328125</y></points><points><x>26874.46484375</x><y>7220.87353515625</y></points><points><x>26887.912109375</x><y>7260.6943359375</y></points><points><x>26887.912109375</x><y>7260.6943359375</y></points><points><x>26887.912109375</x><y>7262.7626953125</y></points><points><x>26887.912109375</x><y>7264.314453125</y></points><points><x>26870.845703125</x><y>7313.9609375</y></points><points><x>26870.845703125</x><y>7313.9609375</y></points><points><x>26870.328125</x><y>7316.029296875</y></points><points><x>26869.810546875</x><y>7318.09814453125</y></points><points><x>26869.810546875</x><y>7320.1669921875</y></points><points><x>26869.810546875</x><y>7321.201171875</y></points><points><x>26869.810546875</x><y>7323.26953125</y></points><points><x>26853.779296875</x><y>7356.3671875</y></points><points><x>26853.779296875</x><y>7356.3671875</y></points></segmentation></object><object><name>NILM</name><difficult>0</difficult><truncated>0</truncated><info>[{"confidence": "0"}, {"action": "CREATE", "cat": "NILM", "time": "2020-07-23 14:39;02", "who": "admin", "typeOfanno": "PersonManul"}]</info><confidence>0</confidence><bndbox><xmin>13446.306640625</xmin><ymin>10333.169921875</ymin><xmax>13562.48828125</xmax><ymax>10458.4501953125</ymax></bndbox><segmentation><points><x>13522.361328125</x><y>10333.169921875</y></points><points><x>13554.08984375</x><y>10345.30078125</y></points><points><x>13554.08984375</x><y>10345.30078125</y></points><points><x>13556.189453125</x><y>10347.8671875</y></points><points><x>13562.48828125</x><y>10370.263671875</y></points><points><x>13562.48828125</x><y>10370.263671875</y></points><points><x>13554.08984375</x><y>10405.4921875</y></points><points><x>13541.4912109375</x><y>10435.1201171875</y></points><points><x>13541.4912109375</x><y>10435.1201171875</y></points><points><x>13540.091796875</x><y>10437.919921875</y></points><points><x>13511.8623046875</x><y>10458.4501953125</y></points><points><x>13494.5986328125</x><y>10452.1513671875</y></points><points><x>13479.9013671875</x><y>10429.521484375</y></points><points><x>13479.9013671875</x><y>10429.521484375</y></points><points><x>13478.267578125</x><y>10427.421875</y></points><points><x>13463.103515625</x><y>10414.58984375</y></points><points><x>13463.103515625</x><y>10414.58984375</y></points><points><x>13461.470703125</x><y>10413.1904296875</y></points><points><x>13446.5400390625</x><y>10398.259765625</y></points><points><x>13446.306640625</x><y>10379.8291015625</y></points><points><x>13446.306640625</x><y>10379.8291015625</y></points><points><x>13447.47265625</x><y>10378.1962890625</y></points><points><x>13454.0048828125</x><y>10366.064453125</y></points><points><x>13464.9697265625</x><y>10347.6337890625</y></points><points><x>13464.9697265625</x><y>10347.6337890625</y></points><points><x>13466.8369140625</x><y>10346.4677734375</y></points><points><x>13492.9658203125</x><y>10334.802734375</y></points><points><x>13492.9658203125</x><y>10334.802734375</y></points></segmentation></object><object><name>NILM</name><difficult>0</difficult><truncated>0</truncated><info>[{"confidence": "0"}, {"action": "CREATE", "cat": "NILM", "time": "2020-07-23 14:39;02", "who": "admin", "typeOfanno": "PersonManul"}]</info><confidence>0</confidence><bndbox><xmin>24029.345703125</xmin><ymin>25454.916015625</ymin><xmax>24191.01953125</xmax><ymax>25560.83203125</ymax></bndbox><segmentation><points><x>24069.939453125</x><y>25454.916015625</y></points><points><x>24041.7109375</x><y>25464.248046875</y></points><points><x>24036.578125</x><y>25488.744140625</y></points><points><x>24029.345703125</x><y>25503.67578125</y></points><points><x>24036.578125</x><y>25525.837890625</y></points><points><x>24031.6796875</x><y>25540.0703125</y></points><points><x>24039.14453125</x><y>25554.767578125</y></points><points><x>24061.7734375</x><y>25555.466796875</y></points><points><x>24084.0</x><y>25547.0</y></points><points><x>24095.0</x><y>25547.0</y></points><points><x>24113.0</x><y>25551.0</y></points><points><x>24123.365234375</x><y>25552.66796875</y></points><points><x>24129.896484375</x><y>25550.80078125</y></points><points><x>24137.361328125</x><y>25551.966796875</y></points><points><x>24148.560546875</x><y>25560.83203125</y></points><points><x>24181.921875</x><y>25547.30078125</y></points><points><x>24191.01953125</x><y>25508.341796875</y></points><points><x>24160.0</x><y>25480.0</y></points></segmentation></object><object><name>NILM</name><difficult>0</difficult><truncated>0</truncated><info>[{"confidence": "0"}, {"action": "CREATE", "cat": "NILM", "time": "2020-07-23 14:39;02", "who": "admin", "typeOfanno": "PersonManul"}]</info><confidence>0</confidence><bndbox><xmin>22539.294921875</xmin><ymin>33408.890625</ymin><xmax>22701.435546875</xmax><ymax>33536.73828125</ymax></bndbox><segmentation><points><x>22686.505859375</x><y>33433.38671875</y></points><points><x>22695.837890625</x><y>33441.55078125</y></points><points><x>22701.435546875</x><y>33455.31640625</y></points><points><x>22701.435546875</x><y>33455.31640625</y></points><points><x>22701.435546875</x><y>33457.8828125</y></points><points><x>22698.169921875</x><y>33467.44921875</y></points><points><x>22698.169921875</x><y>33467.44921875</y></points><points><x>22675.7734375</x><y>33477.24609375</y></points><points><x>22675.7734375</x><y>33477.24609375</y></points><points><x>22674.140625</x><y>33478.87890625</y></points><points><x>22673.44140625</x><y>33479.11328125</y></points><points><x>22655.244140625</x><y>33489.14453125</y></points><points><x>22655.244140625</x><y>33489.14453125</y></points><points><x>22654.078125</x><y>33490.77734375</y></points><points><x>22653.376953125</x><y>33491.7109375</y></points><points><x>22642.87890625</x><y>33506.875</y></points><points><x>22621.6484375</x><y>33527.63671875</y></points><points><x>22610.68359375</x><y>33536.73828125</y></points><points><x>22600.185546875</x><y>33534.87109375</y></points><points><x>22589.6875</x><y>33523.20703125</y></points><points><x>22589.6875</x><y>33523.20703125</y></points><points><x>22574.990234375</x><y>33517.140625</y></points><points><x>22567.990234375</x><y>33505.2421875</y></points><points><x>22558.892578125</x><y>33492.64453125</y></points><points><x>22558.892578125</x><y>33492.64453125</y></points><points><x>22557.7265625</x><y>33490.77734375</y></points><points><x>22549.560546875</x><y>33476.3125</y></points><points><x>22543.26171875</x><y>33463.25</y></points><points><x>22543.26171875</x><y>33463.25</y></points><points><x>22540.6953125</x><y>33445.28515625</y></points><points><x>22539.294921875</x><y>33432.21875</y></points><points><x>22561.224609375</x><y>33429.421875</y></points><points><x>22561.458984375</x><y>33429.421875</y></points><points><x>22584.787109375</x><y>33414.2578125</y></points><points><x>22606.484375</x><y>33408.890625</y></points><points><x>22624.21484375</x><y>33410.2890625</y></points><points><x>22624.21484375</x><y>33410.2890625</y></points><points><x>22653.84375</x><y>33417.2890625</y></points><points><x>22653.84375</x><y>33417.2890625</y></points><points><x>22655.7109375</x><y>33418.22265625</y></points><points><x>22672.041015625</x><y>33427.7890625</y></points><points><x>22672.041015625</x><y>33427.7890625</y></points></segmentation></object><object><name>NILM</name><difficult>0</difficult><truncated>0</truncated><info>[{"confidence": "0"}, {"action": "CREATE", "cat": "NILM", "time": "2020-07-23 14:39;02", "who": "admin", "typeOfanno": "PersonManul"}]</info><confidence>0</confidence><bndbox><xmin>36939.39453125</xmin><ymin>16734.626953125</ymin><xmax>37128.83203125</xmax><ymax>16893.267578125</ymax></bndbox><segmentation><points><x>36951.76171875</x><y>16802.982421875</y></points><points><x>36967.16015625</x><y>16780.353515625</y></points><points><x>36967.16015625</x><y>16780.353515625</y></points><points><x>36968.32421875</x><y>16778.486328125</y></points><points><x>36985.12109375</x><y>16761.22265625</y></points><points><x>36985.12109375</x><y>16761.22265625</y></points><points><x>36987.22265625</x><y>16759.822265625</y></points><points><x>37008.453125</x><y>16746.291015625</y></points><points><x>37008.453125</x><y>16746.291015625</y></points><points><x>37044.84765625</x><y>16741.625</y></points><points><x>37044.84765625</x><y>16741.625</y></points><points><x>37066.77734375</x><y>16734.626953125</y></points><points><x>37091.73828125</x><y>16742.091796875</y></points><points><x>37102.9375</x><y>16761.455078125</y></points><points><x>37112.96875</x><y>16790.6171875</y></points><points><x>37128.83203125</x><y>16820.947265625</y></points><points><x>37124.6328125</x><y>16841.2421875</y></points><points><x>37124.6328125</x><y>16841.2421875</y></points><points><x>37122.06640625</x><y>16843.34375</y></points><points><x>37091.97265625</x><y>16869.005859375</y></points><points><x>37029.44921875</x><y>16885.802734375</y></points><points><x>37029.44921875</x><y>16885.802734375</y></points><points><x>36971.82421875</x><y>16893.267578125</y></points><points><x>36955.7265625</x><y>16883.236328125</y></points><points><x>36955.7265625</x><y>16883.236328125</y></points><points><x>36943.12890625</x><y>16861.5390625</y></points><points><x>36939.39453125</x><y>16833.078125</y></points><points><x>36939.39453125</x><y>16833.078125</y></points></segmentation></object><object><name>NILM</name><difficult>0</difficult><truncated>0</truncated><info>[{"confidence": "0"}, {"action": "CREATE", "cat": "NILM", "time": "2020-07-23 14:39;03", "who": "admin", "typeOfanno": "PersonManul"}]</info><confidence>0</confidence><bndbox><xmin>17428.0</xmin><ymin>17711.0</ymin><xmax>17635.66796875</xmax><ymax>17972.369140625</ymax></bndbox><segmentation><points><x>17534.0</x><y>17711.0</y></points><points><x>17495.0</x><y>17724.0</y></points><points><x>17488.0</x><y>17735.0</y></points><points><x>17480.0</x><y>17735.0</y></points><points><x>17467.0</x><y>17737.0</y></points><points><x>17457.0</x><y>17738.0</y></points><points><x>17428.0</x><y>17752.0</y></points><points><x>17428.0</x><y>17767.0</y></points><points><x>17428.0</x><y>17812.0</y></points><points><x>17435.0</x><y>17824.0</y></points><points><x>17446.0</x><y>17842.0</y></points><points><x>17453.0</x><y>17848.0</y></points><points><x>17461.0</x><y>17859.0</y></points><points><x>17474.5</x><y>17860.87109375</y></points><points><x>17461.99609375</x><y>17896.30078125</y></points><points><x>17461.6484375</x><y>17933.466796875</y></points><points><x>17484.919921875</x><y>17972.369140625</y></points><points><x>17580.44140625</x><y>17963.685546875</y></points><points><x>17602.32421875</x><y>17954.306640625</y></points><points><x>17617.259765625</x><y>17882.75390625</y></points><points><x>17635.66796875</x><y>17822.6640625</y></points><points><x>17629.763671875</x><y>17789.318359375</y></points><points><x>17616.0</x><y>17780.0</y></points><points><x>17607.880859375</x><y>17761.18359375</y></points><points><x>17595.0</x><y>17751.0</y></points><points><x>17589.0</x><y>17726.0</y></points><points><x>17582.0</x><y>17717.0</y></points><points><x>17571.0</x><y>17716.0</y></points><points><x>17556.0</x><y>17715.0</y></points></segmentation></object><object><name>NILM</name><difficult>0</difficult><truncated>0</truncated><info>[{"confidence": "0"}, {"action": "CREATE", "cat": "NILM", "time": "2020-07-23 14:39;03", "who": "admin", "typeOfanno": "PersonManul"}]</info><confidence>0</confidence><bndbox><xmin>21007.67578125</xmin><ymin>21989.736328125</ymin><xmax>21159.626953125</xmax><ymax>22137.310546875</ymax></bndbox><segmentation><points><x>21111.1015625</x><y>21989.736328125</y></points><points><x>21099.203125</x><y>21995.1015625</y></points><points><x>21092.0</x><y>22011.0</y></points><points><x>21083.0</x><y>22021.0</y></points><points><x>21075.30078125</x><y>22027.06640625</y></points><points><x>21067.0</x><y>22027.0</y></points><points><x>21049.42578125</x><y>22023.06640625</y></points><points><x>21040.55078125</x><y>22028.69140625</y></points><points><x>21030.0</x><y>22034.0</y></points><points><x>21019.0</x><y>22041.0</y></points><points><x>21007.67578125</x><y>22056.94140625</y></points><points><x>21009.0</x><y>22075.0</y></points><points><x>21011.0</x><y>22088.0</y></points><points><x>21013.0</x><y>22103.0</y></points><points><x>21014.0</x><y>22108.0</y></points><points><x>21019.0</x><y>22114.0</y></points><points><x>21022.876953125</x><y>22121.935546875</y></points><points><x>21032.501953125</x><y>22125.560546875</y></points><points><x>21044.876953125</x><y>22131.560546875</y></points><points><x>21058.501953125</x><y>22131.685546875</y></points><points><x>21071.751953125</x><y>22135.060546875</y></points><points><x>21081.251953125</x><y>22136.185546875</y></points><points><x>21090.126953125</x><y>22136.685546875</y></points><points><x>21097.251953125</x><y>22137.310546875</y></points><points><x>21105.03515625</x><y>22136.947265625</y></points><points><x>21131.166015625</x><y>22126.21484375</y></points><points><x>21159.626953125</x><y>22100.318359375</y></points><points><x>21139.330078125</x><y>22051.09375</y></points><points><x>21134.8984375</x><y>22034.76171875</y></points></segmentation></object><object><name>NILM</name><difficult>0</difficult><truncated>0</truncated><info>[{"confidence": "0"}, {"action": "CREATE", "cat": "NILM", "time": "2020-07-23 14:39;03", "who": "admin", "typeOfanno": "PersonManul"}]</info><confidence>0</confidence><bndbox><xmin>9258.779296875</xmin><ymin>28389.0</ymin><xmax>9358.7197265625</xmax><ymax>28480.97265625</ymax></bndbox><segmentation><points><x>9279.0</x><y>28389.0</y></points><points><x>9267.0</x><y>28397.0</y></points><points><x>9258.779296875</x><y>28423.650390625</y></points><points><x>9268.642578125</x><y>28449.51953125</y></points><points><x>9280.740234375</x><y>28476.3203125</y></points><points><x>9295.4423828125</x><y>28480.97265625</y></points><points><x>9327.2666015625</x><y>28477.623046875</y></points><points><x>9346.0634765625</x><y>28468.50390625</y></points><points><x>9354.0</x><y>28458.0</y></points><points><x>9355.0</x><y>28444.0</y></points><points><x>9357.23046875</x><y>28428.861328125</y></points><points><x>9358.7197265625</x><y>28413.6015625</y></points><points><x>9354.2529296875</x><y>28405.2265625</y></points><points><x>9345.3193359375</x><y>28402.248046875</y></points><points><x>9340.0</x><y>28397.0</y></points><points><x>9335.0</x><y>28390.0</y></points><points><x>9316.0</x><y>28390.0</y></points><points><x>9301.0</x><y>28390.0</y></points></segmentation></object><object><name>NILM</name><difficult>0</difficult><truncated>0</truncated><info>[{"confidence": "0"}, {"action": "CREATE", "cat": "NILM", "time": "2020-07-23 14:39;03", "who": "admin", "typeOfanno": "PersonManul"}]</info><confidence>0</confidence><bndbox><xmin>28092.869140625</xmin><ymin>27955.61328125</ymin><xmax>28300.580078125</xmax><ymax>28217.275390625</ymax></bndbox><segmentation><points><x>28124.22265625</x><y>28134.916015625</y></points><points><x>28106.896484375</x><y>28094.07421875</y></points><points><x>28106.896484375</x><y>28094.07421875</y></points><points><x>28106.896484375</x><y>28092.009765625</y></points><points><x>28092.869140625</x><y>28018.1640625</y></points><points><x>28104.640625</x><y>27969.740234375</y></points><points><x>28150.09375</x><y>27955.61328125</y></points><points><x>28214.587890625</x><y>27965.44140625</y></points><points><x>28215.201171875</x><y>27965.44140625</y></points><points><x>28251.44140625</x><y>27982.025390625</y></points><points><x>28251.44140625</x><y>27982.025390625</y></points><points><x>28287.06640625</x><y>28015.193359375</y></points><points><x>28287.681640625</x><y>28015.193359375</y></points><points><x>28288.294921875</x><y>28017.037109375</y></points><points><x>28300.580078125</x><y>28041.60546875</y></points><points><x>28300.580078125</x><y>28042.220703125</y></points><points><x>28276.009765625</x><y>28071.703125</y></points><points><x>28276.009765625</x><y>28071.703125</y></points><points><x>28274.16796875</x><y>28075.388671875</y></points><points><x>28272.32421875</x><y>28077.23046875</y></points><points><x>28242.841796875</x><y>28117.15625</y></points><points><x>28242.841796875</x><y>28117.15625</y></points><points><x>28242.228515625</x><y>28120.841796875</y></points><points><x>28241.0</x><y>28123.912109375</y></points><points><x>28210.90234375</x><y>28181.03515625</y></points><points><x>28210.90234375</x><y>28181.03515625</y></points><points><x>28210.287109375</x><y>28185.3359375</y></points><points><x>28196.16015625</x><y>28216.66015625</y></points><points><x>28196.16015625</x><y>28216.66015625</y></points><points><x>28164.220703125</x><y>28217.275390625</y></points><points><x>28136.580078125</x><y>28175.5078125</y></points><points><x>28136.580078125</x><y>28175.5078125</y></points></segmentation></object><object><name>NILM</name><difficult>0</difficult><truncated>0</truncated><info>[{"confidence": "0"}, {"action": "CREATE", "cat": "NILM", "time": "2020-07-23 14:39;03", "who": "admin", "typeOfanno": "PersonManul"}]</info><confidence>0</confidence><bndbox><xmin>6009.17431640625</xmin><ymin>12406.41796875</ymin><xmax>6205.4111328125</xmax><ymax>12569.802734375</ymax></bndbox><segmentation><points><x>6034.65576171875</x><y>12426.6875</y></points><points><x>6009.17431640625</x><y>12454.1357421875</y></points><points><x>6020.23046875</x><y>12489.146484375</y></points><points><x>6037.0</x><y>12527.0</y></points><points><x>6048.0</x><y>12539.0</y></points><points><x>6063.0</x><y>12549.0</y></points><points><x>6067.0</x><y>12552.0</y></points><points><x>6099.0</x><y>12561.0</y></points><points><x>6120.03369140625</x><y>12560.58984375</y></points><points><x>6146.4453125</x><y>12569.802734375</y></points><points><x>6166.0</x><y>12569.0</y></points><points><x>6179.34375</x><y>12555.2744140625</y></points><points><x>6181.0185546875</x><y>12540.5712890625</y></points><points><x>6185.11328125</x><y>12527.3583984375</y></points><points><x>6189.3935546875</x><y>12520.658203125</y></points><points><x>6193.126953125</x><y>12499.78125</y></points><points><x>6205.4111328125</x><y>12461.69921875</y></points><points><x>6134.16064453125</x><y>12406.41796875</y></points></segmentation></object><object><name>NILM</name><difficult>0</difficult><truncated>0</truncated><info>[{"confidence": "0"}, {"action": "CREATE", "cat": "NILM", "time": "2020-07-23 14:39;03", "who": "admin", "typeOfanno": "PersonManul"}]</info><confidence>0</confidence><bndbox><xmin>4268.00439453125</xmin><ymin>19137.25</ymin><xmax>4423.59033203125</xmax><ymax>19294.322265625</ymax></bndbox><segmentation><points><x>4310.80908203125</x><y>19140.2265625</y></points><points><x>4294.0</x><y>19149.0</y></points><points><x>4279.0</x><y>19160.0</y></points><points><x>4271.35400390625</x><y>19174.09765625</y></points><points><x>4268.00439453125</x><y>19184.892578125</y></points><points><x>4275.82080078125</x><y>19195.6875</y></points><points><x>4284.75390625</x><y>19209.2734375</y></points><points><x>4291.0</x><y>19217.0</y></points><points><x>4293.0</x><y>19228.0</y></points><points><x>4295.0</x><y>19239.0</y></points><points><x>4298.0</x><y>19242.0</y></points><points><x>4293.408203125</x><y>19252.44921875</y></points><points><x>4296.5478515625</x><y>19258.431640625</y></points><points><x>4297.1728515625</x><y>19259.556640625</y></points><points><x>4297.4228515625</x><y>19262.931640625</y></points><points><x>4299.0478515625</x><y>19265.556640625</y></points><points><x>4297.7978515625</x><y>19268.681640625</y></points><points><x>4303.1728515625</x><y>19272.431640625</y></points><points><x>4308.0</x><y>19277.0</y></points><points><x>4316.0</x><y>19284.0</y></points><points><x>4316.48583984375</x><y>19294.322265625</y></points><points><x>4342.0</x><y>19293.0</y></points><points><x>4347.5654296875</x><y>19290.4140625</y></points><points><x>4352.404296875</x><y>19286.3203125</y></points><points><x>4357.8017578125</x><y>19285.390625</y></points><points><x>4367.29296875</x><y>19283.529296875</y></points><points><x>4374.7373046875</x><y>19275.712890625</y></points><points><x>4375.85400390625</x><y>19257.1015625</y></points><points><x>4367.0</x><y>19246.0</y></points><points><x>4359.0</x><y>19241.0</y></points><points><x>4359.197265625</x><y>19219.880859375</y></points><points><x>4423.59033203125</x><y>19211.3203125</y></points><points><x>4402.74658203125</x><y>19186.009765625</y></points><points><x>4381.15771484375</x><y>19148.04296875</y></points><points><x>4353.986328125</x><y>19137.25</y></points></segmentation></object><object><name>NILM</name><difficult>0</difficult><truncated>0</truncated><info>[{"confidence": "0"}, {"action": "CREATE", "cat": "NILM", "time": "2020-07-23 14:39;03", "who": "admin", "typeOfanno": "PersonManul"}]</info><confidence>0</confidence><bndbox><xmin>29710.22265625</xmin><ymin>20254.341796875</ymin><xmax>29942.900390625</xmax><ymax>20516.72265625</ymax></bndbox><segmentation><points><x>29807.171875</x><y>20385.9453125</y></points><points><x>29775.818359375</x><y>20353.765625</y></points><points><x>29760.96484375</x><y>20324.474609375</y></points><points><x>29760.96484375</x><y>20324.0625</y></points><points><x>29761.37890625</x><y>20322.412109375</y></points><points><x>29761.791015625</x><y>20321.173828125</y></points><points><x>29762.615234375</x><y>20319.9375</y></points><points><x>29788.193359375</x><y>20289.408203125</y></points><points><x>29823.673828125</x><y>20285.283203125</y></points><points><x>29823.673828125</x><y>20285.283203125</y></points><points><x>29855.02734375</x><y>20254.341796875</y></points><points><x>29855.02734375</x><y>20254.341796875</y></points><points><x>29857.501953125</x><y>20254.341796875</y></points><points><x>29915.259765625</x><y>20258.0546875</y></points><points><x>29915.259765625</x><y>20258.0546875</y></points><points><x>29940.8359375</x><y>20287.345703125</y></points><points><x>29940.8359375</x><y>20287.345703125</y></points><points><x>29941.25</x><y>20289.408203125</y></points><points><x>29941.662109375</x><y>20290.646484375</y></points><points><x>29942.486328125</x><y>20293.533203125</y></points><points><x>29942.900390625</x><y>20345.515625</y></points><points><x>29942.900390625</x><y>20345.515625</y></points><points><x>29942.900390625</x><y>20347.578125</y></points><points><x>29924.748046875</x><y>20394.1953125</y></points><points><x>29924.748046875</x><y>20394.1953125</y></points><points><x>29922.271484375</x><y>20397.908203125</y></points><points><x>29921.447265625</x><y>20399.146484375</y></points><points><x>29920.208984375</x><y>20400.384765625</y></points><points><x>29918.146484375</x><y>20402.447265625</y></points><points><x>29891.744140625</x><y>20432.150390625</y></points><points><x>29891.744140625</x><y>20432.150390625</y></points><points><x>29888.85546875</x><y>20433.388671875</y></points><points><x>29885.5546875</x><y>20434.625</y></points><points><x>29841.412109375</x><y>20445.3515625</y></points><points><x>29841.412109375</x><y>20445.3515625</y></points><points><x>29839.76171875</x><y>20447.4140625</y></points><points><x>29838.525390625</x><y>20449.4765625</y></points><points><x>29837.69921875</x><y>20451.126953125</y></points><points><x>29815.009765625</x><y>20494.857421875</y></points><points><x>29815.009765625</x><y>20494.857421875</y></points><points><x>29814.18359375</x><y>20496.919921875</y></points><points><x>29813.771484375</x><y>20497.33203125</y></points><points><x>29812.947265625</x><y>20498.982421875</y></points><points><x>29812.12109375</x><y>20500.220703125</y></points><points><x>29786.54296875</x><y>20515.8984375</y></points><points><x>29786.54296875</x><y>20515.8984375</y></points><points><x>29763.44140625</x><y>20516.72265625</y></points><points><x>29763.44140625</x><y>20516.72265625</y></points><points><x>29763.44140625</x><y>20514.66015625</y></points><points><x>29758.90234375</x><y>20475.46875</y></points><points><x>29758.90234375</x><y>20475.46875</y></points><points><x>29757.666015625</x><y>20473.818359375</y></points><points><x>29756.83984375</x><y>20472.580078125</y></points><points><x>29733.32421875</x><y>20451.126953125</y></points><points><x>29733.32421875</x><y>20451.126953125</y></points><points><x>29731.673828125</x><y>20449.890625</y></points><points><x>29731.26171875</x><y>20449.4765625</y></points><points><x>29711.873046875</x><y>20430.5</y></points><points><x>29711.873046875</x><y>20430.087890625</y></points><points><x>29711.458984375</x><y>20427.611328125</y></points><points><x>29710.22265625</x><y>20404.921875</y></points><points><x>29710.22265625</x><y>20404.921875</y></points><points><x>29711.873046875</x><y>20402.447265625</y></points><points><x>29712.697265625</x><y>20401.62109375</y></points><points><x>29734.974609375</x><y>20390.0703125</y></points><points><x>29734.974609375</x><y>20390.0703125</y></points><points><x>29777.880859375</x><y>20399.970703125</y></points><points><x>29777.880859375</x><y>20399.970703125</y></points><points><x>29779.1171875</x><y>20402.03515625</y></points><points><x>29796.4453125</x><y>20396.2578125</y></points><points><x>29796.4453125</x><y>20396.2578125</y></points></segmentation></object><object><name>NILM</name><difficult>0</difficult><truncated>0</truncated><info>[{"confidence": "0"}, {"action": "CREATE", "cat": "NILM", "time": "2020-07-23 14:39;03", "who": "admin", "typeOfanno": "PersonManul"}]</info><confidence>0</confidence><bndbox><xmin>3856.963623046875</xmin><ymin>22127.744140625</ymin><xmax>4104.49267578125</xmax><ymax>22350.93359375</ymax></bndbox><segmentation><points><x>4040.135009765625</x><y>22207.365234375</y></points><points><x>4065.712890625</x><y>22202.001953125</y></points><points><x>4065.712890625</x><y>22202.001953125</y></points><points><x>4067.775634765625</x><y>22203.240234375</y></points><points><x>4069.426025390625</x><y>22204.06640625</y></points><points><x>4089.228271484375</x><y>22223.04296875</y></points><points><x>4088.815673828125</x><y>22252.333984375</y></points><points><x>4088.815673828125</x><y>22252.333984375</y></points><points><x>4090.05322265625</x><y>22255.220703125</y></points><points><x>4102.01708984375</x><y>22275.0234375</y></points><points><x>4102.01708984375</x><y>22275.0234375</y></points><points><x>4102.4296875</x><y>22277.912109375</y></points><points><x>4104.49267578125</x><y>22309.265625</y></points><points><x>4104.49267578125</x><y>22309.265625</y></points><points><x>4103.2548828125</x><y>22311.328125</y></points><points><x>4099.12939453125</x><y>22314.62890625</y></points><points><x>4061.175048828125</x><y>22342.26953125</y></points><points><x>4061.175048828125</x><y>22342.26953125</y></points><points><x>4059.1123046875</x><y>22343.5078125</y></points><points><x>4056.636962890625</x><y>22345.15625</y></points><points><x>4026.933349609375</x><y>22350.93359375</y></points><points><x>3986.916259765625</x><y>22340.619140625</y></points><points><x>3986.916259765625</x><y>22340.20703125</y></points><points><x>3936.997802734375</x><y>22331.130859375</y></points><points><x>3917.195556640625</x><y>22318.75390625</y></points><points><x>3885.429443359375</x><y>22289.05078125</y></points><points><x>3885.429443359375</x><y>22289.05078125</y></points><points><x>3882.54150390625</x><y>22288.224609375</y></points><points><x>3879.653564453125</x><y>22287.8125</y></points><points><x>3858.201171875</x><y>22277.912109375</y></points><points><x>3856.963623046875</x><y>22256.87109375</y></points><points><x>3856.963623046875</x><y>22256.87109375</y></points><points><x>3858.201171875</x><y>22254.396484375</y></points><points><x>3873.46533203125</x><y>22215.205078125</y></points><points><x>3873.46533203125</x><y>22215.205078125</y></points><points><x>3871.815185546875</x><y>22187.9765625</y></points><points><x>3871.815185546875</x><y>22187.9765625</y></points><points><x>3874.703125</x><y>22160.748046875</y></points><points><x>3874.703125</x><y>22160.748046875</y></points><points><x>3876.353271484375</x><y>22158.2734375</y></points><points><x>3884.191650390625</x><y>22133.931640625</y></points><points><x>3890.3798828125</x><y>22127.744140625</y></points><points><x>3905.231689453125</x><y>22137.64453125</y></points><points><x>3905.231689453125</x><y>22137.64453125</y></points><points><x>3909.357177734375</x><y>22137.64453125</y></points><points><x>3912.244873046875</x><y>22137.64453125</y></points><points><x>3914.72021484375</x><y>22137.64453125</y></points><points><x>3944.01123046875</x><y>22128.982421875</y></points><points><x>3972.8896484375</x><y>22130.21875</y></points><points><x>3991.86669921875</x><y>22146.720703125</y></points><points><x>3991.86669921875</x><y>22146.720703125</y></points><points><x>4014.556884765625</x><y>22162.3984375</y></points><points><x>4014.556884765625</x><y>22162.3984375</y></points><points><x>4017.44482421875</x><y>22166.111328125</y></points><points><x>4019.507568359375</x><y>22168.173828125</y></points><points><x>4027.758544921875</x><y>22190.0390625</y></points><points><x>4027.758544921875</x><y>22190.0390625</y></points></segmentation></object><object><name>NILM</name><difficult>0</difficult><truncated>0</truncated><info>[{"confidence": "0"}, {"action": "CREATE", "cat": "NILM", "time": "2020-07-23 14:39;03", "who": "admin", "typeOfanno": "PersonManul"}]</info><confidence>0</confidence><bndbox><xmin>14156.763671875</xmin><ymin>22346.20703125</ymin><xmax>14365.1005859375</xmax><ymax>22576.408203125</ymax></bndbox><segmentation><points><x>14191.0048828125</x><y>22476.984375</y></points><points><x>14186.87890625</x><y>22460.482421875</y></points><points><x>14167.4892578125</x><y>22436.5546875</y></points><points><x>14156.763671875</x><y>22417.990234375</y></points><points><x>14156.763671875</x><y>22417.990234375</y></points><points><x>14157.17578125</x><y>22415.1015625</y></points><points><x>14167.4892578125</x><y>22396.94921875</y></points><points><x>14193.0673828125</x><y>22377.146484375</y></points><points><x>14214.107421875</x><y>22365.595703125</y></points><points><x>14214.107421875</x><y>22365.595703125</y></points><points><x>14216.169921875</x><y>22365.18359375</y></points><points><x>14252.474609375</x><y>22356.931640625</y></points><points><x>14252.474609375</x><y>22356.931640625</y></points><points><x>14254.9501953125</x><y>22356.931640625</y></points><points><x>14257.0126953125</x><y>22356.51953125</y></points><points><x>14280.9404296875</x><y>22346.20703125</y></points><points><x>14281.3525390625</x><y>22346.20703125</y></points><points><x>14283.416015625</x><y>22346.20703125</y></points><points><x>14286.7158203125</x><y>22346.619140625</y></points><points><x>14311.8818359375</x><y>22352.39453125</y></points><points><x>14311.8818359375</x><y>22352.39453125</y></points><points><x>14316.0068359375</x><y>22355.28125</y></points><points><x>14318.0693359375</x><y>22356.107421875</y></points><points><x>14337.046875</x><y>22367.658203125</y></points><points><x>14337.046875</x><y>22367.658203125</y></points><points><x>14339.5224609375</x><y>22369.720703125</y></points><points><x>14339.9345703125</x><y>22370.958984375</y></points><points><x>14341.171875</x><y>22372.197265625</y></points><points><x>14342.822265625</x><y>22379.623046875</y></points><points><x>14342.822265625</x><y>22380.03515625</y></points><points><x>14344.47265625</x><y>22381.685546875</y></points><points><x>14361.38671875</x><y>22384.16015625</y></points><points><x>14361.38671875</x><y>22384.16015625</y></points><points><x>14365.1005859375</x><y>22393.236328125</y></points><points><x>14365.1005859375</x><y>22393.6484375</y></points><points><x>14365.1005859375</x><y>22395.7109375</y></points><points><x>14352.7236328125</x><y>22416.33984375</y></points><points><x>14352.7236328125</x><y>22416.33984375</y></points><points><x>14351.0732421875</x><y>22418.814453125</y></points><points><x>14333.333984375</x><y>22436.5546875</y></points><points><x>14341.5849609375</x><y>22459.244140625</y></points><points><x>14341.5849609375</x><y>22459.244140625</y></points><points><x>14331.68359375</x><y>22491.009765625</y></points><points><x>14331.68359375</x><y>22491.009765625</y></points><points><x>14330.8583984375</x><y>22493.486328125</y></points><points><x>14330.033203125</x><y>22495.548828125</y></points><points><x>14328.3837890625</x><y>22535.56640625</y></points><points><x>14328.3837890625</x><y>22535.56640625</y></points><points><x>14328.3837890625</x><y>22538.041015625</y></points><points><x>14311.056640625</x><y>22562.79296875</y></points><points><x>14311.056640625</x><y>22562.79296875</y></points><points><x>14309.818359375</x><y>22564.443359375</y></points><points><x>14308.9931640625</x><y>22565.681640625</y></points><points><x>14282.5908203125</x><y>22575.99609375</y></points><points><x>14282.5908203125</x><y>22576.408203125</y></points><points><x>14262.3759765625</x><y>22570.6328125</y></points><points><x>14233.4970703125</x><y>22556.60546875</y></points><points><x>14216.5830078125</x><y>22545.466796875</y></points><points><x>14216.5830078125</x><y>22545.466796875</y></points><points><x>14221.12109375</x><y>22512.05078125</y></points><points><x>14201.318359375</x><y>22498.0234375</y></points><points><x>14201.318359375</x><y>22498.0234375</y></points></segmentation></object><object><name>NILM</name><difficult>0</difficult><truncated>0</truncated><info>[{"confidence": "0"}, {"action": "CREATE", "cat": "NILM", "time": "2020-07-23 14:39;03", "who": "admin", "typeOfanno": "PersonManul"}]</info><confidence>0</confidence><bndbox><xmin>22493.77734375</xmin><ymin>38134.57421875</ymin><xmax>22645.181640625</xmax><ymax>38274.015625</ymax></bndbox><segmentation><points><x>22580.412109375</x><y>38162.625</y></points><points><x>22631.98046875</x><y>38194.8046875</y></points><points><x>22631.98046875</x><y>38194.8046875</y></points><points><x>22645.181640625</x><y>38224.5078125</y></points><points><x>22645.181640625</x><y>38224.921875</y></points><points><x>22645.181640625</x><y>38227.80859375</y></points><points><x>22645.181640625</x><y>38228.22265625</y></points><points><x>22645.181640625</x><y>38230.6953125</y></points><points><x>22626.205078125</x><y>38265.76171875</y></points><points><x>22626.205078125</x><y>38265.76171875</y></points><points><x>22625.79296875</x><y>38267.828125</y></points><points><x>22576.69921875</x><y>38274.015625</y></points><points><x>22576.69921875</x><y>38274.015625</y></points><points><x>22537.919921875</x><y>38255.44921875</y></points><points><x>22516.0546875</x><y>38220.3828125</y></points><points><x>22516.0546875</x><y>38220.3828125</y></points><points><x>22493.77734375</x><y>38175.00390625</y></points><points><x>22510.279296875</x><y>38146.125</y></points><points><x>22510.279296875</x><y>38146.125</y></points><points><x>22512.341796875</x><y>38144.0625</y></points><points><x>22513.578125</x><y>38142.82421875</y></points><points><x>22539.982421875</x><y>38134.57421875</y></points><points><x>22540.39453125</x><y>38134.57421875</y></points><points><x>22542.044921875</x><y>38135.3984375</y></points><points><x>22542.869140625</x><y>38135.8125</y></points><points><x>22545.7578125</x><y>38137.4609375</y></points><points><x>22566.384765625</x><y>38154.7890625</y></points><points><x>22566.384765625</x><y>38154.7890625</y></points></segmentation></object><object><name>NILM</name><difficult>0</difficult><truncated>0</truncated><info>[{"confidence": "0"}, {"action": "CREATE", "cat": "NILM", "time": "2020-07-23 14:39;03", "who": "admin", "typeOfanno": "PersonManul"}]</info><confidence>0</confidence><bndbox><xmin>24065.0</xmin><ymin>28943.01171875</ymin><xmax>24208.890625</xmax><ymax>29070.90234375</ymax></bndbox><segmentation><points><x>24163.509765625</x><y>28943.837890625</y></points><points><x>24154.0</x><y>28950.0</y></points><points><x>24147.0</x><y>28954.0</y></points><points><x>24144.0</x><y>28957.0</y></points><points><x>24131.0</x><y>28959.0</y></points><points><x>24127.0</x><y>28963.0</y></points><points><x>24124.0</x><y>28968.0</y></points><points><x>24119.0</x><y>28963.0</y></points><points><x>24109.466796875</x><y>28948.787109375</y></points><points><x>24093.0</x><y>28974.0</y></points><points><x>24089.0</x><y>28977.0</y></points><points><x>24083.0</x><y>28982.0</y></points><points><x>24074.0</x><y>28990.0</y></points><points><x>24069.0</x><y>28996.0</y></points><points><x>24065.0</x><y>29001.0</y></points><points><x>24066.1484375</x><y>29023.87109375</y></points><points><x>24074.0</x><y>29035.0</y></points><points><x>24080.0</x><y>29036.0</y></points><points><x>24085.126953125</x><y>29044.0859375</y></points><points><x>24092.96484375</x><y>29046.5625</y></points><points><x>24102.453125</x><y>29053.162109375</y></points><points><x>24122.0</x><y>29054.0</y></points><points><x>24146.595703125</x><y>29046.1484375</y></points><points><x>24156.083984375</x><y>29045.32421875</y></points><points><x>24182.900390625</x><y>29070.90234375</y></points><points><x>24208.890625</x><y>29057.2890625</y></points><points><x>24204.353515625</x><y>28978.904296875</y></points><points><x>24199.814453125</x><y>28968.58984375</y></points><points><x>24196.927734375</x><y>28960.751953125</y></points><points><x>24192.0</x><y>28949.0</y></points><points><x>24182.0</x><y>28949.0</y></points><points><x>24178.361328125</x><y>28943.01171875</y></points></segmentation></object><object><name>NILM</name><difficult>0</difficult><truncated>0</truncated><info>[{"confidence": "0"}, {"action": "CREATE", "cat": "NILM", "time": "2020-07-23 14:39;03", "who": "admin", "typeOfanno": "PersonManul"}]</info><confidence>0</confidence><bndbox><xmin>19857.4609375</xmin><ymin>28561.607421875</ymin><xmax>20012.578125</xmax><ymax>28739.00390625</ymax></bndbox><segmentation><points><x>19871.48828125</x><y>28561.607421875</y></points><points><x>19857.4609375</x><y>28583.060546875</y></points><points><x>19862.0</x><y>28628.0</y></points><points><x>19864.0</x><y>28635.0</y></points><points><x>19866.0</x><y>28643.0</y></points><points><x>19868.0</x><y>28652.0</y></points><points><x>19870.0</x><y>28661.0</y></points><points><x>19871.0</x><y>28666.0</y></points><points><x>19879.0</x><y>28678.0</y></points><points><x>19882.0</x><y>28682.0</y></points><points><x>19911.0</x><y>28692.0</y></points><points><x>19924.70703125</x><y>28703.935546875</y></points><points><x>19959.359375</x><y>28739.00390625</y></points><points><x>19991.5390625</x><y>28738.58984375</y></points><points><x>20009.279296875</x><y>28722.501953125</y></points><points><x>20012.578125</x><y>28686.609375</y></points><points><x>19996.076171875</x><y>28658.142578125</y></points><points><x>19989.0</x><y>28647.0</y></points><points><x>19991.5390625</x><y>28631.740234375</y></points><points><x>19995.6640625</x><y>28604.099609375</y></points><points><x>19980.8125</x><y>28593.373046875</y></points><points><x>19963.07421875</x><y>28597.498046875</y></points><points><x>19958.123046875</x><y>28592.9609375</y></points><points><x>19943.271484375</x><y>28574.80859375</y></points><points><x>19926.357421875</x><y>28568.62109375</y></points><points><x>19899.541015625</x><y>28572.74609375</y></points></segmentation></object><object><name>NILM</name><difficult>0</difficult><truncated>0</truncated><info>[{"confidence": "0"}, {"action": "CREATE", "cat": "NILM", "time": "2020-07-23 14:39;03", "who": "admin", "typeOfanno": "PersonManul"}]</info><confidence>0</confidence><bndbox><xmin>16012.890625</xmin><ymin>25472.0</ymin><xmax>16179.31640625</xmax><ymax>25599.626953125</ymax></bndbox><segmentation><points><x>16086.0</x><y>25472.0</y></points><points><x>16067.0</x><y>25475.0</y></points><points><x>16061.0</x><y>25476.0</y></points><points><x>16056.0</x><y>25477.0</y></points><points><x>16047.0</x><y>25481.0</y></points><points><x>16041.0</x><y>25486.0</y></points><points><x>16033.0</x><y>25496.0</y></points><points><x>16024.0</x><y>25508.0</y></points><points><x>16024.0</x><y>25512.0</y></points><points><x>16023.0</x><y>25517.0</y></points><points><x>16019.515625</x><y>25520.189453125</y></points><points><x>16016.390625</x><y>25522.564453125</y></points><points><x>16013.890625</x><y>25530.689453125</y></points><points><x>16012.890625</x><y>25534.189453125</y></points><points><x>16014.015625</x><y>25540.189453125</y></points><points><x>16015.765625</x><y>25546.814453125</y></points><points><x>16016.765625</x><y>25550.189453125</y></points><points><x>16020.390625</x><y>25553.189453125</y></points><points><x>16023.0</x><y>25560.0</y></points><points><x>16033.0</x><y>25569.0</y></points><points><x>16029.5615234375</x><y>25579.0</y></points><points><x>16032.44921875</x><y>25585.599609375</y></points><points><x>16038.2255859375</x><y>25594.263671875</y></points><points><x>16052.251953125</x><y>25599.626953125</y></points><points><x>16065.041015625</x><y>25599.21484375</y></points><points><x>16072.0537109375</x><y>25597.9765625</y></points><points><x>16080.7177734375</x><y>25594.263671875</y></points><points><x>16088.5556640625</x><y>25592.201171875</y></points><points><x>16096.39453125</x><y>25589.3125</y></points><points><x>16106.2958984375</x><y>25590.138671875</y></points><points><x>16113.7216796875</x><y>25590.138671875</y></points><points><x>16124.8603515625</x><y>25585.599609375</y></points><points><x>16138.88671875</x><y>25583.94921875</y></points><points><x>16163.0</x><y>25567.0</y></points><points><x>16170.6533203125</x><y>25537.33203125</y></points><points><x>16179.31640625</x><y>25518.35546875</y></points><points><x>16171.478515625</x><y>25490.712890625</y></points><points><x>16157.0</x><y>25487.0</y></points><points><x>16152.0</x><y>25486.0</y></points><points><x>16139.2998046875</x><y>25481.638671875</y></points><points><x>16117.0</x><y>25472.0</y></points></segmentation></object><object><name>NILM</name><difficult>0</difficult><truncated>0</truncated><info>[{"confidence": "0"}, {"action": "CREATE", "cat": "NILM", "time": "2020-07-23 14:39;03", "who": "admin", "typeOfanno": "PersonManul"}]</info><confidence>0</confidence><bndbox><xmin>34157.4375</xmin><ymin>9612.0</ymin><xmax>34636.63671875</xmax><ymax>10002.9951171875</ymax></bndbox><segmentation><points><x>34491.0</x><y>9612.0</y></points><points><x>34483.0</x><y>9617.0</y></points><points><x>34470.0</x><y>9620.0</y></points><points><x>34454.0</x><y>9618.0</y></points><points><x>34443.0</x><y>9621.0</y></points><points><x>34431.0</x><y>9622.0</y></points><points><x>34422.0</x><y>9630.0</y></points><points><x>34406.0</x><y>9632.0</y></points><points><x>34402.0</x><y>9621.0</y></points><points><x>34390.0</x><y>9621.0</y></points><points><x>34374.0</x><y>9615.0</y></points><points><x>34368.0</x><y>9620.0</y></points><points><x>34366.0</x><y>9625.0</y></points><points><x>34361.0</x><y>9631.0</y></points><points><x>34346.0</x><y>9635.0</y></points><points><x>34341.0</x><y>9636.0</y></points><points><x>34338.0</x><y>9639.0</y></points><points><x>34323.875</x><y>9639.9375</y></points><points><x>34312.90234375</x><y>9640.8515625</y></points><points><x>34301.9296875</x><y>9636.279296875</y></points><points><x>34263.51953125</x><y>9628.9638671875</y></points><points><x>34218.7109375</x><y>9650.9111328125</y></points><points><x>34192.1875</x><y>9679.2607421875</y></points><points><x>34169.32421875</x><y>9718.5849609375</y></points><points><x>34186.703125</x><y>9762.48046875</y></points><points><x>34193.1015625</x><y>9807.291015625</y></points><points><x>34157.4375</x><y>9857.5888671875</y></points><points><x>34194.015625</x><y>9910.6298828125</y></points><points><x>34278.15234375</x><y>9987.4482421875</y></points><points><x>34333.0234375</x><y>10002.9951171875</y></points><points><x>34368.6875</x><y>9991.1064453125</y></points><points><x>34373.234375</x><y>9991.54296875</y></points><points><x>34380.25</x><y>9989.4794921875</y></points><points><x>34394.0</x><y>9989.0</y></points><points><x>34424.0</x><y>9989.0</y></points><points><x>34436.0</x><y>9972.0</y></points><points><x>34439.0</x><y>9968.0</y></points><points><x>34447.0</x><y>9960.0</y></points><points><x>34450.0</x><y>9956.0</y></points><points><x>34459.0</x><y>9943.0</y></points><points><x>34483.0</x><y>9908.0</y></points><points><x>34493.0</x><y>9901.0</y></points><points><x>34499.0</x><y>9895.0</y></points><points><x>34508.0</x><y>9887.0</y></points><points><x>34512.0</x><y>9882.0</y></points><points><x>34519.0</x><y>9876.0</y></points><points><x>34534.0</x><y>9852.0</y></points><points><x>34539.0</x><y>9846.0</y></points><points><x>34544.0</x><y>9841.0</y></points><points><x>34548.0</x><y>9836.0</y></points><points><x>34555.0</x><y>9827.0</y></points><points><x>34574.0</x><y>9796.0</y></points><points><x>34581.0</x><y>9787.0</y></points><points><x>34584.0</x><y>9783.0</y></points><points><x>34592.0</x><y>9772.0</y></points><points><x>34595.0</x><y>9768.0</y></points><points><x>34597.0</x><y>9762.0</y></points><points><x>34602.0</x><y>9742.0</y></points><points><x>34626.578125</x><y>9714.01171875</y></points><points><x>34636.63671875</x><y>9663.71484375</y></points><points><x>34611.0</x><y>9628.0</y></points><points><x>34579.0</x><y>9614.0</y></points><points><x>34554.0</x><y>9613.0</y></points><points><x>34536.0</x><y>9612.0</y></points></segmentation></object><object><name>NILM</name><difficult>0</difficult><truncated>0</truncated><info>[{"confidence": "0"}, {"action": "CREATE", "cat": "NILM", "time": "2020-07-23 14:39;03", "who": "admin", "typeOfanno": "PersonManul"}]</info><confidence>0</confidence><bndbox><xmin>24203.0</xmin><ymin>24777.08984375</ymin><xmax>24289.0</xmax><ymax>24934.263671875</ymax></bndbox><segmentation><points><x>24223.314453125</x><y>24787.140625</y></points><points><x>24216.056640625</x><y>24791.419921875</y></points><points><x>24214.0</x><y>24794.0</y></points><points><x>24210.0</x><y>24801.0</y></points><points><x>24210.0</x><y>24807.0</y></points><points><x>24208.0</x><y>24818.0</y></points><points><x>24206.0</x><y>24827.0</y></points><points><x>24203.0</x><y>24871.0</y></points><points><x>24206.0</x><y>24887.0</y></points><points><x>24208.0</x><y>24899.0</y></points><points><x>24209.0</x><y>24911.0</y></points><points><x>24209.349609375</x><y>24924.02734375</y></points><points><x>24216.607421875</x><y>24931.658203125</y></points><points><x>24225.7265625</x><y>24934.263671875</y></points><points><x>24238.1953125</x><y>24931.470703125</y></points><points><x>24245.453125</x><y>24919.560546875</y></points><points><x>24248.431640625</x><y>24908.580078125</y></points><points><x>24250.8515625</x><y>24899.833984375</y></points><points><x>24252.712890625</x><y>24895.552734375</y></points><points><x>24256.9921875</x><y>24893.505859375</y></points><points><x>24267.787109375</x><y>24888.48046875</y></points><points><x>24270.412109375</x><y>24881.072265625</y></points><points><x>24269.912109375</x><y>24874.697265625</y></points><points><x>24269.912109375</x><y>24870.072265625</y></points><points><x>24272.912109375</x><y>24864.697265625</y></points><points><x>24277.912109375</x><y>24849.197265625</y></points><points><x>24278.0</x><y>24833.0</y></points><points><x>24277.0</x><y>24828.0</y></points><points><x>24280.0</x><y>24825.0</y></points><points><x>24285.0</x><y>24822.0</y></points><points><x>24288.0</x><y>24808.0</y></points><points><x>24289.0</x><y>24790.0</y></points><points><x>24285.0</x><y>24785.0</y></points><points><x>24281.0</x><y>24782.0</y></points><points><x>24256.255859375</x><y>24777.08984375</y></points><points><x>24238.576171875</x><y>24780.998046875</y></points><points><x>24226.8515625</x><y>24785.091796875</y></points></segmentation></object><object><name>NILM</name><difficult>0</difficult><truncated>0</truncated><info>[{"confidence": "0"}, {"action": "CREATE", "cat": "NILM", "time": "2020-07-23 14:39;03", "who": "admin", "typeOfanno": "PersonManul"}]</info><confidence>0</confidence><bndbox><xmin>26499.98828125</xmin><ymin>20530.0</ymin><xmax>26568.0</xmax><ymax>20663.466796875</ymax></bndbox><segmentation><points><x>26546.0</x><y>20530.0</y></points><points><x>26520.646484375</x><y>20546.033203125</y></points><points><x>26505.0</x><y>20563.0</y></points><points><x>26499.98828125</x><y>20606.33203125</y></points><points><x>26503.0</x><y>20642.0</y></points><points><x>26530.6953125</x><y>20663.466796875</y></points><points><x>26541.994140625</x><y>20656.42578125</y></points><points><x>26556.0</x><y>20632.0</y></points><points><x>26561.03125</x><y>20620.2890625</y></points><points><x>26567.173828125</x><y>20602.794921875</y></points><points><x>26568.0</x><y>20548.0</y></points><points><x>26560.0</x><y>20532.0</y></points></segmentation></object><object><name>NILM</name><difficult>0</difficult><truncated>0</truncated><info>[{"confidence": "0"}, {"action": "CREATE", "cat": "NILM", "time": "2020-07-23 14:39;03", "who": "admin", "typeOfanno": "PersonManul"}]</info><confidence>0</confidence><bndbox><xmin>5135.96923828125</xmin><ymin>16285.19921875</ymin><xmax>5318.72802734375</xmax><ymax>16503.4375</ymax></bndbox><segmentation><points><x>5218.0</x><y>16291.0</y></points><points><x>5161.546875</x><y>16317.7900390625</y></points><points><x>5135.96923828125</x><y>16366.470703125</y></points><points><x>5144.22021484375</x><y>16428.353515625</y></points><points><x>5159.07177734375</x><y>16459.294921875</y></points><points><x>5178.8740234375</x><y>16503.4375</y></points><points><x>5217.65380859375</x><y>16494.7734375</y></points><points><x>5242.40673828125</x><y>16479.921875</y></points><points><x>5256.0</x><y>16463.0</y></points><points><x>5259.0</x><y>16459.0</y></points><points><x>5274.998046875</x><y>16467.1328125</y></points><points><x>5297.0</x><y>16465.0</y></points><points><x>5304.0</x><y>16461.0</y></points><points><x>5318.72802734375</x><y>16439.4921875</y></points><points><x>5315.84033203125</x><y>16408.962890625</y></points><points><x>5312.9521484375</x><y>16401.537109375</y></points><points><x>5309.0</x><y>16386.0</y></points><points><x>5304.701171875</x><y>16370.5966796875</y></points><points><x>5298.0</x><y>16355.0</y></points><points><x>5297.0</x><y>16347.0</y></points><points><x>5295.0</x><y>16338.0</y></points><points><x>5283.0</x><y>16322.0</y></points><points><x>5279.0</x><y>16307.0</y></points><points><x>5264.271484375</x><y>16285.19921875</y></points></segmentation></object><object><name>NILM</name><difficult>0</difficult><truncated>0</truncated><info>[{"confidence": "0"}, {"action": "CREATE", "cat": "NILM", "time": "2020-07-23 14:39;03", "who": "admin", "typeOfanno": "PersonManul"}]</info><confidence>0</confidence><bndbox><xmin>17791.453125</xmin><ymin>37977.984375</ymin><xmax>17968.896484375</xmax><ymax>38121.40625</ymax></bndbox><segmentation><points><x>17839.72265625</x><y>37984.99609375</y></points><points><x>17812.90625</x><y>37977.984375</y></points><points><x>17791.453125</x><y>38001.91015625</y></points><points><x>17800.529296875</x><y>38021.71484375</y></points><points><x>17807.130859375</x><y>38029.96484375</y></points><points><x>17807.130859375</x><y>38036.9765625</y></points><points><x>17807.955078125</x><y>38046.0546875</y></points><points><x>17813.228515625</x><y>38056.5859375</y></points><points><x>17813.681640625</x><y>38066.12890625</y></points><points><x>17809.228515625</x><y>38074.5859375</y></points><points><x>17817.775390625</x><y>38080.2734375</y></points><points><x>17826.337890625</x><y>38086.6015625</y></points><points><x>17838.0625</x><y>38092.37109375</y></points><points><x>17856.859375</x><y>38090.6953125</y></points><points><x>17921.06640625</x><y>38121.40625</y></points><points><x>17952.33203125</x><y>38113.40234375</y></points><points><x>17968.896484375</x><y>38074.3203125</y></points><points><x>17941.91015625</x><y>38054.96484375</y></points><points><x>17933.162109375</x><y>38029.28125</y></points><points><x>17890.876953125</x><y>38015.9375</y></points></segmentation></object><object><name>NILM</name><difficult>0</difficult><truncated>0</truncated><info>[{"confidence": "0"}, {"action": "CREATE", "cat": "NILM", "time": "2020-07-23 14:39;03", "who": "admin", "typeOfanno": "PersonManul"}]</info><confidence>0</confidence><bndbox><xmin>15955.46875</xmin><ymin>29778.0</ymin><xmax>16077.3701171875</xmax><ymax>29889.0</ymax></bndbox><segmentation><points><x>15971.1025390625</x><y>29796.697265625</y></points><points><x>15963.84375</x><y>29809.166015625</y></points><points><x>15957.7021484375</x><y>29824.0546875</y></points><points><x>15955.46875</x><y>29847.50390625</y></points><points><x>15962.0</x><y>29866.0</y></points><points><x>15969.0</x><y>29873.0</y></points><points><x>15977.0</x><y>29878.0</y></points><points><x>15982.0</x><y>29882.0</y></points><points><x>15986.0</x><y>29882.0</y></points><points><x>15992.0</x><y>29883.0</y></points><points><x>16010.0</x><y>29888.0</y></points><points><x>16027.0</x><y>29889.0</y></points><points><x>16037.0</x><y>29888.0</y></points><points><x>16042.0</x><y>29887.0</y></points><points><x>16054.0</x><y>29883.0</y></points><points><x>16062.0</x><y>29872.0</y></points><points><x>16065.64453125</x><y>29863.322265625</y></points><points><x>16077.3701171875</x><y>29843.78125</y></points><points><x>16070.0</x><y>29827.0</y></points><points><x>16054.478515625</x><y>29821.44921875</y></points><points><x>16045.91796875</x><y>29808.79296875</y></points><points><x>16045.0</x><y>29779.0</y></points><points><x>16029.0</x><y>29778.0</y></points><points><x>16023.0</x><y>29786.0</y></points><points><x>16018.0</x><y>29786.0</y></points><points><x>16014.0</x><y>29790.0</y></points><points><x>16002.9267578125</x><y>29795.951171875</y></points><points><x>15993.8076171875</x><y>29797.25390625</y></points><points><x>15985.6181640625</x><y>29793.533203125</y></points></segmentation></object><object><name>NILM</name><difficult>0</difficult><truncated>0</truncated><info>[{"confidence": "0"}, {"action": "CREATE", "cat": "NILM", "time": "2020-07-23 14:39;03", "who": "admin", "typeOfanno": "PersonManul"}]</info><confidence>0</confidence><bndbox><xmin>34283.9375</xmin><ymin>12626.1552734375</ymin><xmax>34406.0</xmax><ymax>12738.0</ymax></bndbox><segmentation><points><x>34320.4140625</x><y>12629.3193359375</y></points><points><x>34283.9375</x><y>12634.34375</y></points><points><x>34296.59375</x><y>12659.8408203125</y></points><points><x>34303.66796875</x><y>12689.8037109375</y></points><points><x>34320.04296875</x><y>12707.8564453125</y></points><points><x>34337.0</x><y>12737.0</y></points><points><x>34341.0</x><y>12737.0</y></points><points><x>34362.0</x><y>12738.0</y></points><points><x>34367.0</x><y>12733.0</y></points><points><x>34370.0</x><y>12729.0</y></points><points><x>34374.203125</x><y>12717.34765625</y></points><points><x>34382.0</x><y>12697.0</y></points><points><x>34389.6484375</x><y>12692.037109375</y></points><points><x>34396.0</x><y>12681.0</y></points><points><x>34400.44140625</x><y>12672.1240234375</y></points><points><x>34406.0</x><y>12662.0</y></points><points><x>34406.0</x><y>12646.0</y></points><points><x>34399.0</x><y>12641.0</y></points><points><x>34395.0</x><y>12638.0</y></points><points><x>34372.15234375</x><y>12626.1552734375</y></points></segmentation></object><object><name>NILM</name><difficult>0</difficult><truncated>0</truncated><info>[{"confidence": "0"}, {"action": "CREATE", "cat": "NILM", "time": "2020-07-23 14:39;03", "who": "admin", "typeOfanno": "PersonManul"}]</info><confidence>0</confidence><bndbox><xmin>23363.08203125</xmin><ymin>21174.91015625</ymin><xmax>23470.0</xmax><ymax>21305.419921875</ymax></bndbox><segmentation><points><x>23455.0</x><y>21183.0</y></points><points><x>23447.041015625</x><y>21184.0546875</y></points><points><x>23439.00390625</x><y>21193.751953125</y></points><points><x>23429.029296875</x><y>21180.453125</y></points><points><x>23408.802734375</x><y>21174.91015625</y></points><points><x>23385.802734375</x><y>21176.849609375</y></points><points><x>23372.2265625</x><y>21189.873046875</y></points><points><x>23363.08203125</x><y>21217.859375</y></points><points><x>23365.021484375</x><y>21246.67578125</y></points><points><x>23389.12890625</x><y>21278.265625</y></points><points><x>23401.59765625</x><y>21284.083984375</y></points><points><x>23424.318359375</x><y>21297.9375</y></points><points><x>23436.0</x><y>21305.0</y></points><points><x>23441.220703125</x><y>21305.419921875</y></points><points><x>23447.0</x><y>21299.0</y></points><points><x>23462.0</x><y>21268.0</y></points><points><x>23470.0</x><y>21209.0</y></points><points><x>23470.0</x><y>21183.0</y></points></segmentation></object><object><name>NILM</name><difficult>0</difficult><truncated>0</truncated><info>[{"confidence": "0"}, {"action": "CREATE", "cat": "NILM", "time": "2020-07-23 14:39;03", "who": "admin", "typeOfanno": "PersonManul"}]</info><confidence>0</confidence><bndbox><xmin>30037.0</xmin><ymin>22129.080078125</ymin><xmax>30197.0</xmax><ymax>22336.06640625</ymax></bndbox><segmentation><points><x>30119.35546875</x><y>22129.080078125</y></points><points><x>30107.994140625</x><y>22152.35546875</y></points><points><x>30113.0</x><y>22177.0</y></points><points><x>30115.0</x><y>22188.0</y></points><points><x>30107.0</x><y>22189.0</y></points><points><x>30091.0</x><y>22192.0</y></points><points><x>30070.0</x><y>22190.0</y></points><points><x>30054.0</x><y>22206.0</y></points><points><x>30048.0</x><y>22215.0</y></points><points><x>30045.0</x><y>22228.0</y></points><points><x>30044.0</x><y>22233.0</y></points><points><x>30041.0</x><y>22236.0</y></points><points><x>30040.0</x><y>22250.0</y></points><points><x>30037.0</x><y>22265.0</y></points><points><x>30042.0</x><y>22269.0</y></points><points><x>30045.0</x><y>22274.0</y></points><points><x>30057.0</x><y>22280.0</y></points><points><x>30072.0</x><y>22284.0</y></points><points><x>30084.0</x><y>22286.0</y></points><points><x>30083.611328125</x><y>22294.224609375</y></points><points><x>30083.611328125</x><y>22317.22265625</y></points><points><x>30104.392578125</x><y>22336.06640625</y></points><points><x>30133.0</x><y>22325.0</y></points><points><x>30147.341796875</x><y>22325.8125</y></points><points><x>30157.0</x><y>22318.0</y></points><points><x>30172.0</x><y>22310.0</y></points><points><x>30173.0</x><y>22286.0</y></points><points><x>30177.0</x><y>22269.0</y></points><points><x>30191.3984375</x><y>22257.6484375</y></points><points><x>30193.060546875</x><y>22243.240234375</y></points><points><x>30189.0</x><y>22232.0</y></points><points><x>30196.0</x><y>22227.0</y></points><points><x>30197.0</x><y>22213.0</y></points><points><x>30191.12109375</x><y>22198.90625</y></points><points><x>30190.56640625</x><y>22182.00390625</y></points><points><x>30191.3984375</x><y>22167.318359375</y></points><points><x>30188.349609375</x><y>22159.283203125</y></points><points><x>30187.2421875</x><y>22150.138671875</y></points><points><x>30176.712890625</x><y>22132.958984375</y></points></segmentation></object><object><name>NILM</name><difficult>0</difficult><truncated>0</truncated><info>[{"confidence": "0"}, {"action": "CREATE", "cat": "NILM", "time": "2020-07-23 14:39;03", "who": "admin", "typeOfanno": "PersonManul"}]</info><confidence>0</confidence><bndbox><xmin>19836.205078125</xmin><ymin>9594.666015625</ymin><xmax>20035.431640625</xmax><ymax>9693.8642578125</ymax></bndbox><segmentation><points><x>19999.134765625</x><y>9626.5322265625</y></points><points><x>20024.626953125</x><y>9648.14453125</y></points><points><x>20024.626953125</x><y>9648.14453125</y></points><points><x>20035.431640625</x><y>9668.3720703125</y></points><points><x>20035.431640625</x><y>9668.3720703125</y></points><points><x>20034.32421875</x><y>9670.8662109375</y></points><points><x>20011.880859375</x><y>9688.876953125</y></points><points><x>20011.880859375</x><y>9688.876953125</y></points><points><x>20009.939453125</x><y>9689.4306640625</y></points><points><x>19965.052734375</x><y>9693.8642578125</y></points><points><x>19964.775390625</x><y>9693.8642578125</y></points><points><x>19887.466796875</x><y>9681.94921875</y></points><points><x>19887.466796875</x><y>9681.94921875</y></points><points><x>19885.25</x><y>9680.009765625</y></points><points><x>19883.865234375</x><y>9679.4560546875</y></points><points><x>19837.58984375</x><y>9642.326171875</y></points><points><x>19837.58984375</x><y>9642.326171875</y></points><points><x>19837.314453125</x><y>9639.83203125</y></points><points><x>19836.205078125</x><y>9612.123046875</y></points><points><x>19836.205078125</x><y>9612.123046875</y></points><points><x>19837.58984375</x><y>9610.18359375</y></points><points><x>19838.69921875</x><y>9609.0751953125</y></points><points><x>19840.083984375</x><y>9608.244140625</y></points><points><x>19866.130859375</x><y>9594.666015625</y></points><points><x>19866.408203125</x><y>9594.666015625</y></points><points><x>19868.34765625</x><y>9594.666015625</y></points><points><x>19871.119140625</x><y>9594.666015625</y></points><points><x>19874.720703125</x><y>9594.666015625</y></points><points><x>19909.080078125</x><y>9594.666015625</y></points><points><x>19909.080078125</x><y>9594.666015625</y></points><points><x>19913.513671875</x><y>9594.666015625</y></points><points><x>19915.453125</x><y>9594.666015625</y></points><points><x>19947.873046875</x><y>9594.666015625</y></points><points><x>19947.873046875</x><y>9594.666015625</y></points><points><x>19950.919921875</x><y>9594.666015625</y></points><points><x>19952.306640625</x><y>9594.943359375</y></points><points><x>19953.13671875</x><y>9595.220703125</y></points><points><x>19954.798828125</x><y>9596.0517578125</y></points><points><x>19973.640625</x><y>9604.3642578125</y></points><points><x>19974.1953125</x><y>9605.1962890625</y></points></segmentation></object><object><name>NILM</name><difficult>0</difficult><truncated>0</truncated><info>[{"confidence": "0"}, {"action": "CREATE", "cat": "NILM", "time": "2020-07-23 14:39;03", "who": "admin", "typeOfanno": "PersonManul"}]</info><confidence>0</confidence><bndbox><xmin>19176.7578125</xmin><ymin>10313.28125</ymin><xmax>19324.169921875</xmax><ymax>10427.99609375</ymax></bndbox><segmentation><points><x>19238.548828125</x><y>10313.28125</y></points><points><x>19213.056640625</x><y>10314.3896484375</y></points><points><x>19199.755859375</x><y>10324.087890625</y></points><points><x>19187.564453125</x><y>10329.3525390625</y></points><points><x>19176.7578125</x><y>10333.5087890625</y></points><points><x>19178.0</x><y>10347.0</y></points><points><x>19178.0</x><y>10379.0</y></points><points><x>19184.23828125</x><y>10388.3720703125</y></points><points><x>19192.0</x><y>10395.0</y></points><points><x>19196.986328125</x><y>10404.166015625</y></points><points><x>19203.08203125</x><y>10408.599609375</y></points><points><x>19208.900390625</x><y>10414.1416015625</y></points><points><x>19214.0</x><y>10418.0</y></points><points><x>19222.201171875</x><y>10423.28515625</y></points><points><x>19228.0</x><y>10424.0</y></points><points><x>19261.26953125</x><y>10427.99609375</y></points><points><x>19278.0</x><y>10425.0</y></points><points><x>19291.0</x><y>10424.0</y></points><points><x>19304.0</x><y>10415.0</y></points><points><x>19309.20703125</x><y>10412.4794921875</y></points><points><x>19312.0</x><y>10409.0</y></points><points><x>19323.615234375</x><y>10382.5537109375</y></points><points><x>19324.169921875</x><y>10363.7109375</y></points><points><x>19321.3984375</x><y>10355.67578125</y></points><points><x>19314.748046875</x><y>10340.712890625</y></points><points><x>19292.3046875</x><y>10323.255859375</y></points><points><x>19262.1015625</x><y>10335.1708984375</y></points><points><x>19246.861328125</x><y>10328.7978515625</y></points></segmentation></object><object><name>NILM</name><difficult>0</difficult><truncated>0</truncated><info>[{"confidence": "0"}, {"action": "CREATE", "cat": "NILM", "time": "2020-07-23 14:39;03", "who": "admin", "typeOfanno": "PersonManul"}]</info><confidence>0</confidence><bndbox><xmin>24889.005859375</xmin><ymin>24973.931640625</ymin><xmax>25009.26171875</xmax><ymax>25187.84375</ymax></bndbox><segmentation><points><x>24954.67578125</x><y>24977.255859375</y></points><points><x>24973.517578125</x><y>24973.931640625</y></points><points><x>24988.48046875</x><y>24997.759765625</y></points><points><x>25003.998046875</x><y>25026.30078125</y></points><points><x>25009.26171875</x><y>25054.009765625</y></points><points><x>25006.76953125</x><y>25077.83984375</y></points><points><x>25006.76953125</x><y>25078.1171875</y></points><points><x>25008.154296875</x><y>25103.0546875</y></points><points><x>25001.2265625</x><y>25134.642578125</y></points><points><x>25001.2265625</x><y>25134.642578125</y></points><points><x>24987.373046875</x><y>25154.0390625</y></points><points><x>24987.373046875</x><y>25154.0390625</y></points><points><x>24977.396484375</x><y>25174.267578125</y></points><points><x>24977.396484375</x><y>25174.267578125</y></points><points><x>24975.734375</x><y>25177.314453125</y></points><points><x>24962.98828125</x><y>25187.84375</y></points><points><x>24962.7109375</x><y>25187.84375</y></points><points><x>24948.302734375</x><y>25184.2421875</y></points><points><x>24948.025390625</x><y>25184.2421875</y></points><points><x>24930.568359375</x><y>25163.736328125</y></points><points><x>24930.568359375</x><y>25163.736328125</y></points><points><x>24929.18359375</x><y>25162.07421875</y></points><points><x>24924.75</x><y>25146.28125</y></points><points><x>24924.75</x><y>25146.00390625</y></points><points><x>24923.087890625</x><y>25144.064453125</y></points><points><x>24908.95703125</x><y>25122.728515625</y></points><points><x>24908.95703125</x><y>25122.728515625</y></points><points><x>24907.29296875</x><y>25121.06640625</y></points><points><x>24895.1015625</x><y>25100.005859375</y></points><points><x>24889.005859375</x><y>25077.5625</y></points><points><x>24889.005859375</x><y>25077.28515625</y></points><points><x>24889.005859375</x><y>25075.345703125</y></points><points><x>24893.162109375</x><y>25045.974609375</y></points><points><x>24893.162109375</x><y>25045.697265625</y></points><points><x>24898.703125</x><y>25015.494140625</y></points><points><x>24898.703125</x><y>25015.494140625</y></points><points><x>24899.8125</x><y>25013.5546875</y></points><points><x>24908.95703125</x><y>24991.111328125</y></points><points><x>24914.220703125</x><y>24978.640625</y></points><points><x>24914.220703125</x><y>24978.640625</y></points><points><x>24916.4375</x><y>24977.255859375</y></points><points><x>24935.556640625</x><y>24975.87109375</y></points><points><x>24935.556640625</x><y>24975.87109375</y></points></segmentation></object><object><name>NILM</name><difficult>0</difficult><truncated>0</truncated><info>[{"confidence": "0"}, {"action": "CREATE", "cat": "NILM", "time": "2020-07-23 14:39;03", "who": "admin", "typeOfanno": "PersonManul"}]</info><confidence>0</confidence><bndbox><xmin>7753.1865234375</xmin><ymin>19939.353515625</ymin><xmax>7883.1416015625</xmax><ymax>20075.0</ymax></bndbox><segmentation><points><x>7753.1865234375</x><y>20004.470703125</y></points><points><x>7763.9931640625</x><y>20045.478515625</y></points><points><x>7811.0</x><y>20072.0</y></points><points><x>7861.0</x><y>20075.0</y></points><points><x>7864.0</x><y>20054.0</y></points><points><x>7870.67236328125</x><y>20037.443359375</y></points><points><x>7874.5517578125</x><y>20020.818359375</y></points><points><x>7883.1416015625</x><y>19961.798828125</y></points><points><x>7865.68505859375</x><y>19957.365234375</y></points><points><x>7852.66162109375</x><y>19957.91796875</y></points><points><x>7842.0</x><y>19963.0</y></points><points><x>7834.0966796875</x><y>19954.0390625</y></points><points><x>7825.5068359375</x><y>19948.220703125</y></points><points><x>7814.146484375</x><y>19939.353515625</y></points><points><x>7777.01611328125</x><y>19951.26953125</y></points><points><x>7760.9453125</x><y>19981.748046875</y></points></segmentation></object><object><name>BOX_SCREEN</name><difficult>0</difficult><truncated>0</truncated><info>[{"confidence": "0"}, {"action": "CREATE", "cat": "BOX_SCREEN", "time": "2020-07-23 14:39;03", "who": "admin", "typeOfanno": "PersonManul"}]</info><confidence>0</confidence><bndbox><xmin>17789.699731874294</xmin><ymin>20718.585299029102</ymin><xmax>19837.699731874294</xmax><ymax>22766.585299029102</ymax></bndbox><segmentation><points><x>17789.699731874294</x><y>22766.585299029102</y></points><points><x>17789.699731874294</x><y>20718.585299029102</y></points><points><x>19837.699731874294</x><y>20718.585299029102</y></points><points><x>19837.699731874294</x><y>22766.585299029102</y></points></segmentation></object><object><name>BOX_SCREEN</name><difficult>0</difficult><truncated>0</truncated><info>[{"confidence": "0"}, {"action": "CREATE", "cat": "BOX_SCREEN", "time": "2020-07-23 14:39;03", "who": "admin", "typeOfanno": "PersonManul"}]</info><confidence>0</confidence><bndbox><xmin>18955.143688128894</xmin><ymin>34249.82047595871</ymin><xmax>21003.143688128894</xmax><ymax>36297.82047595871</ymax></bndbox><segmentation><points><x>18955.143688128894</x><y>36297.82047595871</y></points><points><x>18955.143688128894</x><y>34249.82047595871</y></points><points><x>21003.143688128894</x><y>34249.82047595871</y></points><points><x>21003.143688128894</x><y>36297.82047595871</y></points></segmentation></object><object><name>NILM</name><difficult>0</difficult><truncated>0</truncated><info>[{"confidence": "0"}, {"action": "CREATE", "cat": "NILM", "time": "2020-07-23 14:39;03", "who": "admin", "typeOfanno": "PersonManul"}]</info><confidence>0</confidence><bndbox><xmin>19841.45560397061</xmin><ymin>35153.46238577303</ymin><xmax>19987.34419813507</xmax><ymax>35323.665745631566</ymax></bndbox><segmentation><points><x>19841.45560397061</x><y>35323.665745631566</y></points><points><x>19841.45560397061</x><y>35153.46238577303</y></points><points><x>19987.34419813507</x><y>35153.46238577303</y></points><points><x>19987.34419813507</x><y>35323.665745631566</y></points></segmentation></object><object><name>ASC_US</name><difficult>0</difficult><truncated>0</truncated><info>[{"confidence": 1}, {"action": "CREATE", "cat": "ASC_US", "time": "2020-07-27 11:58;54", "who": "admin", "typeOfanno": "PersonManul"}]</info><confidence>1.0</confidence><bndbox><xmin>18620.626189983035</xmin><ymin>21645.162958043504</ymin><xmax>18777.19669667824</xmax><ymax>21791.331927580635</ymax></bndbox><segmentation><points><x>18620.626189983035</x><y>21791.331927580635</y></points><points><x>18620.626189983035</x><y>21645.162958043504</y></points><points><x>18777.19669667824</x><y>21645.162958043504</y></points><points><x>18777.19669667824</x><y>21791.331927580635</y></points></segmentation></object></annotation>
