# Supplementary material for: Artificial intelligence enables precision diagnosis of cervical cytology grades and cervical cancer
Source: Nat Commun. 2024 May 22;15:4369. doi: 10.1038/s41467-024-48705-3 (PMC11111770; doi:10.1038/s41467-024-48705-3)
Supplement: Supplementary file 4 — Source Data [file 41467_2024_48705_MOESM4_ESM.zip › Source Data/Table S1.Average precision in the patch-level detection and classification./ground_truth_126/C201725065_L.kfb.xml]

<?xml version="1.0"?><annotation><folder>med</folder><filename>/datasets/Review/label-check/kfbtmap682/C201725065_L.kfb</filename><size><width>57843</width><height>51247</height></size><mpp>0.2484472095966339</mpp><object><name>ASC_US</name><difficult>0</difficult><truncated>0</truncated><info>[{"confidence": "0.877473"}, {"action": "CREATE", "cat": "ASC_US", "time": "2020-07-23 14:53;44", "who": "admin", "typeOfanno": "PersonManul"}]</info><confidence>0.877473</confidence><bndbox><xmin>21040.0</xmin><ymin>24209.0</ymin><xmax>21189.0</xmax><ymax>24468.0</ymax></bndbox><segmentation><points><x>21040.0</x><y>24209.0</y></points><points><x>21189.0</x><y>24209.0</y></points><points><x>21189.0</x><y>24468.0</y></points><points><x>21040.0</x><y>24468.0</y></points></segmentation></object><object><name>NILM</name><difficult>0</difficult><truncated>0</truncated><info>[{"confidence": "0.799196"}, {"action": "CREATE", "cat": "NILM", "time": "2020-07-23 14:53;44", "who": "admin", "typeOfanno": "PersonManul"}]</info><confidence>0.799196</confidence><bndbox><xmin>46693.0</xmin><ymin>26152.0</ymin><xmax>46842.0</xmax><ymax>26450.0</ymax></bndbox><segmentation><points><x>46693.0</x><y>26152.0</y></points><points><x>46842.0</x><y>26152.0</y></points><points><x>46842.0</x><y>26450.0</y></points><points><x>46693.0</x><y>26450.0</y></points></segmentation></object><object><name>BOX_SCREEN</name><difficult>0</difficult><truncated>0</truncated><info>[{"confidence": "0"}, {"action": "CREATE", "cat": "BOX_SCREEN", "time": "2020-07-23 14:53;44", "who": "admin", "typeOfanno": "PersonManul"}]</info><confidence>0</confidence><bndbox><xmin>19538.538573363432</xmin><ymin>23467.75070880364</ymin><xmax>21586.538573363432</xmax><ymax>25515.75070880364</ymax></bndbox><segmentation><points><x>19538.538573363432</x><y>25515.75070880364</y></points><points><x>19538.538573363432</x><y>23467.75070880364</y></points><points><x>21586.538573363432</x><y>23467.75070880364</y></points><points><x>21586.538573363432</x><y>25515.75070880364</y></points></segmentation></object><object><name>BOX_SCREEN</name><difficult>0</difficult><truncated>0</truncated><info>[{"confidence": "0"}, {"action": "CREATE", "cat": "BOX_SCREEN", "time": "2020-07-23 14:53;44", "who": "admin", "typeOfanno": "PersonManul"}]</info><confidence>0</confidence><bndbox><xmin>45743.5</xmin><ymin>25386.999999999985</ymin><xmax>47791.5</xmax><ymax>27434.999999999985</ymax></bndbox><segmentation><points><x>45743.5</x><y>27434.999999999985</y></points><points><x>45743.5</x><y>25386.999999999985</y></points><points><x>47791.5</x><y>25386.999999999985</y></points><points><x>47791.5</x><y>27434.999999999985</y></points></segmentation></object></annotation>
