# Supplementary material for: Artificial intelligence enables precision diagnosis of cervical cytology grades and cervical cancer
Source: Nat Commun. 2024 May 22;15:4369. doi: 10.1038/s41467-024-48705-3 (PMC11111770; doi:10.1038/s41467-024-48705-3)
Supplement: Supplementary file 4 — Source Data [file 41467_2024_48705_MOESM4_ESM.zip › Source Data/Table S1.Average precision in the patch-level detection and classification./ground_truth_126/C201723063_L.kfb.xml]

<?xml version="1.0"?><annotation><folder>med</folder><filename>/datasets/Review/label-check/kfbtmap682/C201723063_L.kfb</filename><size><width>57809</width><height>56318</height></size><mpp>0.2484472095966339</mpp><object><name>LSIL</name><difficult>0</difficult><truncated>0</truncated><info>[{"confidence": "0.961304"}, {"action": "CREATE", "cat": "LSIL", "time": "2020-07-23 14:53;45", "who": "admin", "typeOfanno": "PersonManul"}]</info><confidence>0.961304</confidence><bndbox><xmin>37398.0</xmin><ymin>32523.0</ymin><xmax>37541.0</xmax><ymax>32731.0</ymax></bndbox><segmentation><points><x>37398.0</x><y>32523.0</y></points><points><x>37541.0</x><y>32523.0</y></points><points><x>37541.0</x><y>32731.0</y></points><points><x>37398.0</x><y>32731.0</y></points></segmentation></object><object><name>LSIL</name><difficult>0</difficult><truncated>0</truncated><info>[{"confidence": "0.946956"}, {"action": "CREATE", "cat": "LSIL", "time": "2020-07-23 14:53;45", "who": "admin", "typeOfanno": "PersonManul"}]</info><confidence>0.946956</confidence><bndbox><xmin>17134.0</xmin><ymin>31501.0</ymin><xmax>17335.0</xmax><ymax>31738.0</ymax></bndbox><segmentation><points><x>17134.0</x><y>31501.0</y></points><points><x>17335.0</x><y>31501.0</y></points><points><x>17335.0</x><y>31738.0</y></points><points><x>17134.0</x><y>31738.0</y></points></segmentation></object><object><name>BOX_SCREEN</name><difficult>0</difficult><truncated>0</truncated><info>[{"confidence": "0"}, {"action": "CREATE", "cat": "BOX_SCREEN", "time": "2020-07-23 14:53;45", "who": "admin", "typeOfanno": "PersonManul"}]</info><confidence>0</confidence><bndbox><xmin>36445.5</xmin><ymin>31713.0</ymin><xmax>38493.5</xmax><ymax>33761.0</ymax></bndbox><segmentation><points><x>36445.5</x><y>33761.0</y></points><points><x>36445.5</x><y>31713.0</y></points><points><x>38493.5</x><y>31713.0</y></points><points><x>38493.5</x><y>33761.0</y></points></segmentation></object><object><name>BOX_SCREEN</name><difficult>0</difficult><truncated>0</truncated><info>[{"confidence": "0"}, {"action": "CREATE", "cat": "BOX_SCREEN", "time": "2020-07-23 14:53;45", "who": "admin", "typeOfanno": "PersonManul"}]</info><confidence>0</confidence><bndbox><xmin>16453.64221218961</xmin><ymin>30708.360496614</ymin><xmax>18501.64221218961</xmax><ymax>32756.360496614</ymax></bndbox><segmentation><points><x>16453.64221218961</x><y>32756.360496614</y></points><points><x>16453.64221218961</x><y>30708.360496614</y></points><points><x>18501.64221218961</x><y>30708.360496614</y></points><points><x>18501.64221218961</x><y>32756.360496614</y></points></segmentation></object></annotation>
