# Supplementary material for: Artificial intelligence enables precision diagnosis of cervical cytology grades and cervical cancer
Source: Nat Commun. 2024 May 22;15:4369. doi: 10.1038/s41467-024-48705-3 (PMC11111770; doi:10.1038/s41467-024-48705-3)
Supplement: Supplementary file 4 — Source Data [file 41467_2024_48705_MOESM4_ESM.zip › Source Data/Table S1.Average precision in the patch-level detection and classification./ground_truth_126/L201918620_H.TMAP.xml]

<?xml version="1.0"?><annotation><folder>med</folder><filename>/datasets/Review/label-check/tmap684/L201918620_H.TMAP</filename><size><width>61696</width><height>56320</height></size><mpp>0.25294119041063823</mpp><object><name>LSIL</name><difficult>0</difficult><truncated>0</truncated><info>[{"confidence": "0.710371"}, {"action": "CREATE", "cat": "LSIL", "time": "2020-07-23 14:56;12", "who": "admin", "typeOfanno": "PersonManul"}]</info><confidence>0.710371</confidence><bndbox><xmin>34468.14835912556</xmin><ymin>44220.753803140025</ymin><xmax>34619.16240084434</xmax><ymax>44459.489236739566</ymax></bndbox><segmentation><points><x>34468.14835912556</x><y>44459.489236739566</y></points><points><x>34468.14835912556</x><y>44220.753803140025</y></points><points><x>34619.16240084434</x><y>44220.753803140025</y></points><points><x>34619.16240084434</x><y>44459.489236739566</y></points></segmentation></object><object><name>NILM</name><difficult>0</difficult><truncated>0</truncated><info>[{"confidence": "0.728789"}, {"action": "CREATE", "cat": "NILM", "time": "2020-07-23 14:56;12", "who": "admin", "typeOfanno": "PersonManul"}]</info><confidence>0.728789</confidence><bndbox><xmin>32713.0</xmin><ymin>8826.0</ymin><xmax>32892.0</xmax><ymax>9038.0</ymax></bndbox><segmentation><points><x>32713.0</x><y>9038.0</y></points><points><x>32713.0</x><y>8826.0</y></points><points><x>32892.0</x><y>8826.0</y></points><points><x>32892.0</x><y>9038.0</y></points></segmentation></object><object><name>NILM</name><difficult>0</difficult><truncated>0</truncated><info>[{"confidence": "0.73967"}, {"action": "CREATE", "cat": "NILM", "time": "2020-07-23 14:56;12", "who": "admin", "typeOfanno": "PersonManul"}]</info><confidence>0.73967</confidence><bndbox><xmin>20445.0</xmin><ymin>38609.0</ymin><xmax>20575.0</xmax><ymax>38832.0</ymax></bndbox><segmentation><points><x>20445.0</x><y>38832.0</y></points><points><x>20445.0</x><y>38609.0</y></points><points><x>20575.0</x><y>38609.0</y></points><points><x>20575.0</x><y>38832.0</y></points></segmentation></object><object><name>NILM</name><difficult>0</difficult><truncated>0</truncated><info>[{"confidence": "0.73989"}, {"action": "CREATE", "cat": "NILM", "time": "2020-07-23 14:56;12", "who": "admin", "typeOfanno": "PersonManul"}]</info><confidence>0.73989</confidence><bndbox><xmin>22311.0</xmin><ymin>15380.0</ymin><xmax>22488.0</xmax><ymax>15523.0</ymax></bndbox><segmentation><points><x>22311.0</x><y>15523.0</y></points><points><x>22311.0</x><y>15380.0</y></points><points><x>22488.0</x><y>15380.0</y></points><points><x>22488.0</x><y>15523.0</y></points></segmentation></object><object><name>NILM</name><difficult>0</difficult><truncated>0</truncated><info>[{"confidence": "0.749434"}, {"action": "CREATE", "cat": "NILM", "time": "2020-07-23 14:56;12", "who": "admin", "typeOfanno": "PersonManul"}]</info><confidence>0.749434</confidence><bndbox><xmin>52573.0</xmin><ymin>31192.0</ymin><xmax>52699.0</xmax><ymax>31364.0</ymax></bndbox><segmentation><points><x>52573.0</x><y>31364.0</y></points><points><x>52573.0</x><y>31192.0</y></points><points><x>52699.0</x><y>31192.0</y></points><points><x>52699.0</x><y>31364.0</y></points></segmentation></object><object><name>NILM</name><difficult>0</difficult><truncated>0</truncated><info>[{"confidence": "0.752096"}, {"action": "CREATE", "cat": "NILM", "time": "2020-07-23 14:56;12", "who": "admin", "typeOfanno": "PersonManul"}]</info><confidence>0.752096</confidence><bndbox><xmin>15533.0</xmin><ymin>28640.0</ymin><xmax>15683.0</xmax><ymax>28792.0</ymax></bndbox><segmentation><points><x>15533.0</x><y>28792.0</y></points><points><x>15533.0</x><y>28640.0</y></points><points><x>15683.0</x><y>28640.0</y></points><points><x>15683.0</x><y>28792.0</y></points></segmentation></object><object><name>MET</name><difficult>0</difficult><truncated>0</truncated><info>[{"confidence": "0.752419"}, {"action": "CREATE", "cat": "ASC_US", "time": "2020-07-23 14:56;12", "who": "admin", "typeOfanno": "PersonManul"}, {"action": "UPDATE", "cat": "MET", "time": "2020-08-13 20:35;38", "who": "wangjue"}]</info><confidence>0.752419</confidence><bndbox><xmin>25533.0</xmin><ymin>42237.0</ymin><xmax>26084.0</xmax><ymax>42710.0</ymax></bndbox><segmentation><points><x>25533.0</x><y>42710.0</y></points><points><x>25533.0</x><y>42237.0</y></points><points><x>26084.0</x><y>42237.0</y></points><points><x>26084.0</x><y>42710.0</y></points></segmentation></object><object><name>LSIL</name><difficult>0</difficult><truncated>0</truncated><info>[{"confidence": "0.767668"}, {"action": "CREATE", "cat": "LSIL", "time": "2020-07-23 14:56;12", "who": "admin", "typeOfanno": "PersonManul"}]</info><confidence>0.767668</confidence><bndbox><xmin>16785.70761912217</xmin><ymin>15223.261038010574</ymin><xmax>17030.535420757435</xmax><ymax>15445.63738185396</ymax></bndbox><segmentation><points><x>16785.70761912217</x><y>15445.63738185396</y></points><points><x>16785.70761912217</x><y>15223.261038010574</y></points><points><x>17030.535420757435</x><y>15223.261038010574</y></points><points><x>17030.535420757435</x><y>15445.63738185396</y></points></segmentation></object><object><name>LSIL</name><difficult>0</difficult><truncated>0</truncated><info>[{"confidence": "0.788872"}, {"action": "CREATE", "cat": "LSIL", "time": "2020-07-23 14:56;12", "who": "admin", "typeOfanno": "PersonManul"}]</info><confidence>0.788872</confidence><bndbox><xmin>27192.27689992477</xmin><ymin>12438.483069977425</ymin><xmax>27516.27689992477</xmax><ymax>12656.483069977425</ymax></bndbox><segmentation><points><x>27192.27689992477</x><y>12656.483069977425</y></points><points><x>27192.27689992477</x><y>12438.483069977425</y></points><points><x>27516.27689992477</x><y>12438.483069977425</y></points><points><x>27516.27689992477</x><y>12656.483069977425</y></points></segmentation></object><object><name>LSIL</name><difficult>0</difficult><truncated>0</truncated><info>[{"confidence": "0.868528"}, {"action": "CREATE", "cat": "LSIL", "time": "2020-07-23 14:56;12", "who": "admin", "typeOfanno": "PersonManul"}]</info><confidence>0.868528</confidence><bndbox><xmin>25544.72310007528</xmin><ymin>16284.34462001505</ymin><xmax>25793.72310007528</xmax><ymax>16595.34462001505</ymax></bndbox><segmentation><points><x>25544.72310007528</x><y>16595.34462001505</y></points><points><x>25544.72310007528</x><y>16284.34462001505</y></points><points><x>25793.72310007528</x><y>16284.34462001505</y></points><points><x>25793.72310007528</x><y>16595.34462001505</y></points></segmentation></object><object><name>NILM</name><difficult>0</difficult><truncated>0</truncated><info>[{"confidence": "0.872536"}, {"action": "CREATE", "cat": "NILM", "time": "2020-07-23 14:56;12", "who": "admin", "typeOfanno": "PersonManul"}]</info><confidence>0.872536</confidence><bndbox><xmin>30851.0</xmin><ymin>16631.0</ymin><xmax>30964.0</xmax><ymax>16796.0</ymax></bndbox><segmentation><points><x>30851.0</x><y>16796.0</y></points><points><x>30851.0</x><y>16631.0</y></points><points><x>30964.0</x><y>16631.0</y></points><points><x>30964.0</x><y>16796.0</y></points></segmentation></object><object><name>LSIL</name><difficult>0</difficult><truncated>0</truncated><info>[{"confidence": "0.923718"}, {"action": "CREATE", "cat": "LSIL", "time": "2020-07-23 14:56;12", "who": "admin", "typeOfanno": "PersonManul"}]</info><confidence>0.923718</confidence><bndbox><xmin>22354.13844996237</xmin><ymin>18574.89841986458</ymin><xmax>22578.13844996237</xmax><ymax>18870.89841986458</ymax></bndbox><segmentation><points><x>22354.13844996237</x><y>18870.89841986458</y></points><points><x>22354.13844996237</x><y>18574.89841986458</y></points><points><x>22578.13844996237</x><y>18574.89841986458</y></points><points><x>22578.13844996237</x><y>18870.89841986458</y></points></segmentation></object><object><name>EC</name><difficult>0</difficult><truncated>0</truncated><info>[{"confidence": "0.711611"}, {"action": "CREATE", "cat": "HSIL", "time": "2020-07-23 14:56;12", "who": "admin", "typeOfanno": "PersonManul"}, {"action": "UPDATE", "cat": "EC", "time": "2020-08-13 20:35;38", "who": "wangjue"}]</info><confidence>0.711611</confidence><bndbox><xmin>15439.0</xmin><ymin>13693.0</ymin><xmax>15535.0</xmax><ymax>13815.0</ymax></bndbox><segmentation><points><x>15439.0</x><y>13815.0</y></points><points><x>15439.0</x><y>13693.0</y></points><points><x>15535.0</x><y>13693.0</y></points><points><x>15535.0</x><y>13815.0</y></points></segmentation></object><object><name>LSIL</name><difficult>0</difficult><truncated>0</truncated><info>[{"confidence": "0.753067"}, {"action": "CREATE", "cat": "LSIL", "time": "2020-07-23 14:56;12", "who": "admin", "typeOfanno": "PersonManul"}]</info><confidence>0.753067</confidence><bndbox><xmin>36231.0</xmin><ymin>21471.0</ymin><xmax>36508.0</xmax><ymax>21721.0</ymax></bndbox><segmentation><points><x>36231.0</x><y>21721.0</y></points><points><x>36231.0</x><y>21471.0</y></points><points><x>36508.0</x><y>21471.0</y></points><points><x>36508.0</x><y>21721.0</y></points></segmentation></object><object><name>MET</name><difficult>0</difficult><truncated>0</truncated><info>[{"confidence": "0.798504"}, {"action": "CREATE", "cat": "HSIL", "time": "2020-07-23 14:56;12", "who": "admin", "typeOfanno": "PersonManul"}, {"action": "UPDATE", "cat": "MET", "time": "2020-08-13 20:35;08", "who": "wangjue"}]</info><confidence>0.798504</confidence><bndbox><xmin>30945.0</xmin><ymin>31850.0</ymin><xmax>31088.0</xmax><ymax>32008.0</ymax></bndbox><segmentation><points><x>30945.0</x><y>32008.0</y></points><points><x>30945.0</x><y>31850.0</y></points><points><x>31088.0</x><y>31850.0</y></points><points><x>31088.0</x><y>32008.0</y></points></segmentation></object><object><name>EC</name><difficult>0</difficult><truncated>0</truncated><info>[{"confidence": "0.817679"}, {"action": "CREATE", "cat": "HSIL", "time": "2020-07-23 14:56;12", "who": "admin", "typeOfanno": "PersonManul"}, {"action": "UPDATE", "cat": "EC", "time": "2020-08-13 20:35;08", "who": "wangjue"}]</info><confidence>0.817679</confidence><bndbox><xmin>40556.0</xmin><ymin>32959.0</ymin><xmax>40629.0</xmax><ymax>33018.0</ymax></bndbox><segmentation><points><x>40556.0</x><y>33018.0</y></points><points><x>40556.0</x><y>32959.0</y></points><points><x>40629.0</x><y>32959.0</y></points><points><x>40629.0</x><y>33018.0</y></points></segmentation></object><object><name>MET</name><difficult>0</difficult><truncated>0</truncated><info>[{"confidence": "0.820135"}, {"action": "CREATE", "cat": "HSIL", "time": "2020-07-23 14:56;12", "who": "admin", "typeOfanno": "PersonManul"}, {"action": "UPDATE", "cat": "MET", "time": "2020-08-13 20:35;08", "who": "wangjue"}]</info><confidence>0.820135</confidence><bndbox><xmin>11353.703782135768</xmin><ymin>42221.20892857587</ymin><xmax>11476.539257743843</xmax><ymax>42416.41259136391</ymax></bndbox><segmentation><points><x>11353.703782135768</x><y>42416.41259136391</y></points><points><x>11353.703782135768</x><y>42221.20892857587</y></points><points><x>11476.539257743843</x><y>42221.20892857587</y></points><points><x>11476.539257743843</x><y>42416.41259136391</y></points></segmentation></object><object><name>NILM</name><difficult>0</difficult><truncated>0</truncated><info>[{"confidence": "0.821837"}, {"action": "CREATE", "cat": "NILM", "time": "2020-07-23 14:56;12", "who": "admin", "typeOfanno": "PersonManul"}]</info><confidence>0.821837</confidence><bndbox><xmin>38850.0</xmin><ymin>49870.0</ymin><xmax>39140.0</xmax><ymax>50177.0</ymax></bndbox><segmentation><points><x>38850.0</x><y>50177.0</y></points><points><x>38850.0</x><y>49870.0</y></points><points><x>39140.0</x><y>49870.0</y></points><points><x>39140.0</x><y>50177.0</y></points></segmentation></object><object><name>LSIL</name><difficult>0</difficult><truncated>0</truncated><info>[{"confidence": "0.828561"}, {"action": "CREATE", "cat": "LSIL", "time": "2020-07-23 14:56;12", "who": "admin", "typeOfanno": "PersonManul"}]</info><confidence>0.828561</confidence><bndbox><xmin>33635.90147645325</xmin><ymin>8375.64741705599</ymin><xmax>33941.65232339637</xmax><ymax>8725.83264313962</ymax></bndbox><segmentation><points><x>33635.90147645325</x><y>8725.83264313962</y></points><points><x>33635.90147645325</x><y>8375.64741705599</y></points><points><x>33941.65232339637</x><y>8375.64741705599</y></points><points><x>33941.65232339637</x><y>8725.83264313962</y></points></segmentation></object><object><name>LSIL</name><difficult>0</difficult><truncated>0</truncated><info>[{"confidence": "0.839258"}, {"action": "CREATE", "cat": "LSIL", "time": "2020-07-23 14:56;12", "who": "admin", "typeOfanno": "PersonManul"}]</info><confidence>0.839258</confidence><bndbox><xmin>32394.0</xmin><ymin>16337.0</ymin><xmax>32642.0</xmax><ymax>16615.0</ymax></bndbox><segmentation><points><x>32394.0</x><y>16615.0</y></points><points><x>32394.0</x><y>16337.0</y></points><points><x>32642.0</x><y>16337.0</y></points><points><x>32642.0</x><y>16615.0</y></points></segmentation></object><object><name>MET</name><difficult>0</difficult><truncated>0</truncated><info>[{"confidence": "0.851975"}, {"action": "CREATE", "cat": "HSIL", "time": "2020-07-23 14:56;12", "who": "admin", "typeOfanno": "PersonManul"}, {"action": "UPDATE", "cat": "MET", "time": "2020-08-13 20:35;38", "who": "wangjue"}]</info><confidence>0.851975</confidence><bndbox><xmin>14397.0</xmin><ymin>12213.0</ymin><xmax>14553.0</xmax><ymax>12332.0</ymax></bndbox><segmentation><points><x>14397.0</x><y>12332.0</y></points><points><x>14397.0</x><y>12213.0</y></points><points><x>14553.0</x><y>12213.0</y></points><points><x>14553.0</x><y>12332.0</y></points></segmentation></object><object><name>NILM</name><difficult>0</difficult><truncated>0</truncated><info>[{"confidence": "0.712106"}, {"action": "CREATE", "cat": "AGC", "time": "2020-07-23 14:56;12", "who": "admin", "typeOfanno": "PersonManul"}, {"action": "UPDATE", "cat": "NILM", "time": "2020-08-13 20:35;38", "who": "wangjue"}]</info><confidence>0.712106</confidence><bndbox><xmin>25875.0</xmin><ymin>43579.0</ymin><xmax>26046.0</xmax><ymax>43729.0</ymax></bndbox><segmentation><points><x>25875.0</x><y>43729.0</y></points><points><x>25875.0</x><y>43579.0</y></points><points><x>26046.0</x><y>43579.0</y></points><points><x>26046.0</x><y>43729.0</y></points></segmentation></object><object><name>NILM</name><difficult>0</difficult><truncated>0</truncated><info>[{"confidence": "0.713394"}, {"action": "CREATE", "cat": "NILM", "time": "2020-07-23 14:56;12", "who": "admin", "typeOfanno": "PersonManul"}]</info><confidence>0.713394</confidence><bndbox><xmin>28977.0</xmin><ymin>33745.0</ymin><xmax>29101.0</xmax><ymax>33834.0</ymax></bndbox><segmentation><points><x>28977.0</x><y>33834.0</y></points><points><x>28977.0</x><y>33745.0</y></points><points><x>29101.0</x><y>33745.0</y></points><points><x>29101.0</x><y>33834.0</y></points></segmentation></object><object><name>NILM</name><difficult>0</difficult><truncated>0</truncated><info>[{"confidence": "0.757719"}, {"action": "CREATE", "cat": "NILM", "time": "2020-07-23 14:56;12", "who": "admin", "typeOfanno": "PersonManul"}]</info><confidence>0.757719</confidence><bndbox><xmin>12751.0</xmin><ymin>43848.0</ymin><xmax>12903.0</xmax><ymax>43985.0</ymax></bndbox><segmentation><points><x>12751.0</x><y>43985.0</y></points><points><x>12751.0</x><y>43848.0</y></points><points><x>12903.0</x><y>43848.0</y></points><points><x>12903.0</x><y>43985.0</y></points></segmentation></object><object><name>NILM</name><difficult>0</difficult><truncated>0</truncated><info>[{"confidence": "0.775706"}, {"action": "CREATE", "cat": "NILM", "time": "2020-07-23 14:56;12", "who": "admin", "typeOfanno": "PersonManul"}]</info><confidence>0.775706</confidence><bndbox><xmin>15805.0</xmin><ymin>41644.0</ymin><xmax>15989.0</xmax><ymax>41826.0</ymax></bndbox><segmentation><points><x>15805.0</x><y>41826.0</y></points><points><x>15805.0</x><y>41644.0</y></points><points><x>15989.0</x><y>41644.0</y></points><points><x>15989.0</x><y>41826.0</y></points></segmentation></object><object><name>NILM</name><difficult>0</difficult><truncated>0</truncated><info>[{"confidence": "0.779601"}, {"action": "CREATE", "cat": "NILM", "time": "2020-07-23 14:56;12", "who": "admin", "typeOfanno": "PersonManul"}]</info><confidence>0.779601</confidence><bndbox><xmin>41645.0</xmin><ymin>37945.0</ymin><xmax>41852.0</xmax><ymax>38170.0</ymax></bndbox><segmentation><points><x>41645.0</x><y>38170.0</y></points><points><x>41645.0</x><y>37945.0</y></points><points><x>41852.0</x><y>37945.0</y></points><points><x>41852.0</x><y>38170.0</y></points></segmentation></object><object><name>NILM</name><difficult>0</difficult><truncated>0</truncated><info>[{"confidence": "0.797626"}, {"action": "CREATE", "cat": "NILM", "time": "2020-07-23 14:56;12", "who": "admin", "typeOfanno": "PersonManul"}]</info><confidence>0.797626</confidence><bndbox><xmin>48676.0</xmin><ymin>33971.0</ymin><xmax>48854.0</xmax><ymax>34110.0</ymax></bndbox><segmentation><points><x>48676.0</x><y>34110.0</y></points><points><x>48676.0</x><y>33971.0</y></points><points><x>48854.0</x><y>33971.0</y></points><points><x>48854.0</x><y>34110.0</y></points></segmentation></object><object><name>NILM</name><difficult>0</difficult><truncated>0</truncated><info>[{"confidence": "0.800877"}, {"action": "CREATE", "cat": "NILM", "time": "2020-07-23 14:56;12", "who": "admin", "typeOfanno": "PersonManul"}]</info><confidence>0.800877</confidence><bndbox><xmin>36650.0</xmin><ymin>18685.0</ymin><xmax>36788.0</xmax><ymax>18812.0</ymax></bndbox><segmentation><points><x>36650.0</x><y>18812.0</y></points><points><x>36650.0</x><y>18685.0</y></points><points><x>36788.0</x><y>18685.0</y></points><points><x>36788.0</x><y>18812.0</y></points></segmentation></object><object><name>NILM</name><difficult>0</difficult><truncated>0</truncated><info>[{"confidence": "0.826568"}, {"action": "CREATE", "cat": "NILM", "time": "2020-07-23 14:56;12", "who": "admin", "typeOfanno": "PersonManul"}]</info><confidence>0.826568</confidence><bndbox><xmin>6451.0</xmin><ymin>22157.0</ymin><xmax>6609.0</xmax><ymax>22277.0</ymax></bndbox><segmentation><points><x>6451.0</x><y>22277.0</y></points><points><x>6451.0</x><y>22157.0</y></points><points><x>6609.0</x><y>22157.0</y></points><points><x>6609.0</x><y>22277.0</y></points></segmentation></object><object><name>NILM</name><difficult>0</difficult><truncated>0</truncated><info>[{"confidence": "0.952759"}, {"action": "CREATE", "cat": "NILM", "time": "2020-07-23 14:56;12", "who": "admin", "typeOfanno": "PersonManul"}]</info><confidence>0.952759</confidence><bndbox><xmin>26205.0</xmin><ymin>30335.0</ymin><xmax>26358.0</xmax><ymax>30439.0</ymax></bndbox><segmentation><points><x>26205.0</x><y>30439.0</y></points><points><x>26205.0</x><y>30335.0</y></points><points><x>26358.0</x><y>30335.0</y></points><points><x>26358.0</x><y>30439.0</y></points></segmentation></object><object><name>NILM</name><difficult>0</difficult><truncated>0</truncated><info>[{"confidence": "0.717362"}, {"action": "CREATE", "cat": "NILM", "time": "2020-07-23 14:56;12", "who": "admin", "typeOfanno": "PersonManul"}]</info><confidence>0.717362</confidence><bndbox><xmin>25337.0</xmin><ymin>35176.0</ymin><xmax>25590.0</xmax><ymax>35386.0</ymax></bndbox><segmentation><points><x>25337.0</x><y>35386.0</y></points><points><x>25337.0</x><y>35176.0</y></points><points><x>25590.0</x><y>35176.0</y></points><points><x>25590.0</x><y>35386.0</y></points></segmentation></object><object><name>NILM</name><difficult>0</difficult><truncated>0</truncated><info>[{"confidence": "0.739521"}, {"action": "CREATE", "cat": "NILM", "time": "2020-07-23 14:56;12", "who": "admin", "typeOfanno": "PersonManul"}]</info><confidence>0.739521</confidence><bndbox><xmin>25674.0</xmin><ymin>28334.0</ymin><xmax>25868.0</xmax><ymax>28546.0</ymax></bndbox><segmentation><points><x>25674.0</x><y>28546.0</y></points><points><x>25674.0</x><y>28334.0</y></points><points><x>25868.0</x><y>28334.0</y></points><points><x>25868.0</x><y>28546.0</y></points></segmentation></object><object><name>NILM</name><difficult>0</difficult><truncated>0</truncated><info>[{"confidence": "0.743655"}, {"action": "CREATE", "cat": "NILM", "time": "2020-07-23 14:56;12", "who": "admin", "typeOfanno": "PersonManul"}]</info><confidence>0.743655</confidence><bndbox><xmin>23869.0</xmin><ymin>6159.0</ymin><xmax>24062.0</xmax><ymax>6310.0</ymax></bndbox><segmentation><points><x>23869.0</x><y>6310.0</y></points><points><x>23869.0</x><y>6159.0</y></points><points><x>24062.0</x><y>6159.0</y></points><points><x>24062.0</x><y>6310.0</y></points></segmentation></object><object><name>NILM</name><difficult>0</difficult><truncated>0</truncated><info>[{"confidence": "0.748509"}, {"action": "CREATE", "cat": "NILM", "time": "2020-07-23 14:56;12", "who": "admin", "typeOfanno": "PersonManul"}]</info><confidence>0.748509</confidence><bndbox><xmin>19728.0</xmin><ymin>46871.0</ymin><xmax>19866.0</xmax><ymax>47062.0</ymax></bndbox><segmentation><points><x>19728.0</x><y>47062.0</y></points><points><x>19728.0</x><y>46871.0</y></points><points><x>19866.0</x><y>46871.0</y></points><points><x>19866.0</x><y>47062.0</y></points></segmentation></object><object><name>LSIL</name><difficult>0</difficult><truncated>0</truncated><info>[{"confidence": "0.787348"}, {"action": "CREATE", "cat": "LSIL", "time": "2020-07-23 14:56;12", "who": "admin", "typeOfanno": "PersonManul"}]</info><confidence>0.787348</confidence><bndbox><xmin>39217.23653969901</xmin><ymin>26676.162323224158</ymin><xmax>39372.59416007543</xmax><ymax>26981.228195963286</ymax></bndbox><segmentation><points><x>39217.23653969901</x><y>26981.228195963286</y></points><points><x>39217.23653969901</x><y>26676.162323224158</y></points><points><x>39372.59416007543</x><y>26676.162323224158</y></points><points><x>39372.59416007543</x><y>26981.228195963286</y></points></segmentation></object><object><name>NILM</name><difficult>0</difficult><truncated>0</truncated><info>[{"confidence": "0.789756"}, {"action": "CREATE", "cat": "NILM", "time": "2020-07-23 14:56;12", "who": "admin", "typeOfanno": "PersonManul"}]</info><confidence>0.789756</confidence><bndbox><xmin>6681.0</xmin><ymin>26606.0</ymin><xmax>6776.0</xmax><ymax>26741.0</ymax></bndbox><segmentation><points><x>6681.0</x><y>26741.0</y></points><points><x>6681.0</x><y>26606.0</y></points><points><x>6776.0</x><y>26606.0</y></points><points><x>6776.0</x><y>26741.0</y></points></segmentation></object><object><name>NILM</name><difficult>0</difficult><truncated>0</truncated><info>[{"confidence": "0.791003"}, {"action": "CREATE", "cat": "NILM", "time": "2020-07-23 14:56;12", "who": "admin", "typeOfanno": "PersonManul"}]</info><confidence>0.791003</confidence><bndbox><xmin>18864.0</xmin><ymin>39032.0</ymin><xmax>19038.0</xmax><ymax>39159.0</ymax></bndbox><segmentation><points><x>18864.0</x><y>39159.0</y></points><points><x>18864.0</x><y>39032.0</y></points><points><x>19038.0</x><y>39032.0</y></points><points><x>19038.0</x><y>39159.0</y></points></segmentation></object><object><name>NILM</name><difficult>0</difficult><truncated>0</truncated><info>[{"confidence": "0.825091"}, {"action": "CREATE", "cat": "NILM", "time": "2020-07-23 14:56;12", "who": "admin", "typeOfanno": "PersonManul"}]</info><confidence>0.825091</confidence><bndbox><xmin>25698.0</xmin><ymin>17292.0</ymin><xmax>25929.0</xmax><ymax>17522.0</ymax></bndbox><segmentation><points><x>25698.0</x><y>17522.0</y></points><points><x>25698.0</x><y>17292.0</y></points><points><x>25929.0</x><y>17292.0</y></points><points><x>25929.0</x><y>17522.0</y></points></segmentation></object><object><name>NILM</name><difficult>0</difficult><truncated>0</truncated><info>[{"confidence": "0.919891"}, {"action": "CREATE", "cat": "NILM", "time": "2020-07-23 14:56;12", "who": "admin", "typeOfanno": "PersonManul"}]</info><confidence>0.919891</confidence><bndbox><xmin>48253.0</xmin><ymin>37726.0</ymin><xmax>48454.0</xmax><ymax>38007.0</ymax></bndbox><segmentation><points><x>48253.0</x><y>38007.0</y></points><points><x>48253.0</x><y>37726.0</y></points><points><x>48454.0</x><y>37726.0</y></points><points><x>48454.0</x><y>38007.0</y></points></segmentation></object><object><name>NILM</name><difficult>0</difficult><truncated>0</truncated><info>[{"confidence": "0.923058"}, {"action": "CREATE", "cat": "NILM", "time": "2020-07-23 14:56;12", "who": "admin", "typeOfanno": "PersonManul"}]</info><confidence>0.923058</confidence><bndbox><xmin>41776.0</xmin><ymin>44780.0</ymin><xmax>41875.0</xmax><ymax>44933.0</ymax></bndbox><segmentation><points><x>41776.0</x><y>44933.0</y></points><points><x>41776.0</x><y>44780.0</y></points><points><x>41875.0</x><y>44780.0</y></points><points><x>41875.0</x><y>44933.0</y></points></segmentation></object><object><name>NILM</name><difficult>0</difficult><truncated>0</truncated><info>[{"confidence": "0.946949"}, {"action": "CREATE", "cat": "NILM", "time": "2020-07-23 14:56;12", "who": "admin", "typeOfanno": "PersonManul"}]</info><confidence>0.946949</confidence><bndbox><xmin>19820.0</xmin><ymin>28788.0</ymin><xmax>19973.0</xmax><ymax>28927.0</ymax></bndbox><segmentation><points><x>19820.0</x><y>28927.0</y></points><points><x>19820.0</x><y>28788.0</y></points><points><x>19973.0</x><y>28788.0</y></points><points><x>19973.0</x><y>28927.0</y></points></segmentation></object><object><name>LSIL</name><difficult>0</difficult><truncated>0</truncated><info>[{"confidence": "0.974305"}, {"action": "CREATE", "cat": "LSIL", "time": "2020-07-23 14:56;12", "who": "admin", "typeOfanno": "PersonManul"}]</info><confidence>0.974305</confidence><bndbox><xmin>11143.3784800602</xmin><ymin>42705.895410082776</ymin><xmax>11367.3784800602</xmax><ymax>42845.895410082776</ymax></bndbox><segmentation><points><x>11143.3784800602</x><y>42845.895410082776</y></points><points><x>11143.3784800602</x><y>42705.895410082776</y></points><points><x>11367.3784800602</x><y>42705.895410082776</y></points><points><x>11367.3784800602</x><y>42845.895410082776</y></points></segmentation></object><object><name>BOX_SCREEN</name><difficult>0</difficult><truncated>0</truncated><info>[{"confidence": "1.0"}, {"action": "CREATE", "cat": "BOX_SCREEN", "time": "2020-07-23 14:56;12", "who": "admin", "typeOfanno": "PersonManul"}]</info><confidence>1.0</confidence><bndbox><xmin>13451.0</xmin><ymin>11358.5</ymin><xmax>15499.0</xmax><ymax>13406.5</ymax></bndbox><segmentation><points><x>13451.0</x><y>13406.5</y></points><points><x>13451.0</x><y>11358.5</y></points><points><x>15499.0</x><y>11358.5</y></points><points><x>15499.0</x><y>13406.5</y></points></segmentation></object><object><name>BOX_SCREEN</name><difficult>0</difficult><truncated>0</truncated><info>[{"confidence": "1.0"}, {"action": "CREATE", "cat": "BOX_SCREEN", "time": "2020-07-23 14:56;12", "who": "admin", "typeOfanno": "PersonManul"}]</info><confidence>1.0</confidence><bndbox><xmin>39568.49999999998</xmin><ymin>32074.499999999993</ymin><xmax>41616.49999999998</xmax><ymax>34122.49999999999</ymax></bndbox><segmentation><points><x>39568.49999999998</x><y>34122.49999999999</y></points><points><x>39568.49999999998</x><y>32074.499999999993</y></points><points><x>41616.49999999998</x><y>32074.499999999993</y></points><points><x>41616.49999999998</x><y>34122.49999999999</y></points></segmentation></object><object><name>BOX_SCREEN</name><difficult>0</difficult><truncated>0</truncated><info>[{"confidence": "1.0"}, {"action": "CREATE", "cat": "BOX_SCREEN", "time": "2020-07-23 14:56;12", "who": "admin", "typeOfanno": "PersonManul"}]</info><confidence>1.0</confidence><bndbox><xmin>10384.499999999998</xmin><ymin>41401.49999999998</ymin><xmax>12432.499999999998</xmax><ymax>43449.49999999998</ymax></bndbox><segmentation><points><x>10384.499999999998</x><y>43449.49999999998</y></points><points><x>10384.499999999998</x><y>41401.49999999998</y></points><points><x>12432.499999999998</x><y>41401.49999999998</y></points><points><x>12432.499999999998</x><y>43449.49999999998</y></points></segmentation></object></annotation>
