# Supplementary material for: Artificial intelligence enables precision diagnosis of cervical cytology grades and cervical cancer
Source: Nat Commun. 2024 May 22;15:4369. doi: 10.1038/s41467-024-48705-3 (PMC11111770; doi:10.1038/s41467-024-48705-3)
Supplement: Supplementary file 4 — Source Data [file 41467_2024_48705_MOESM4_ESM.zip › Source Data/Table S1.Average precision in the patch-level detection and classification./ground_truth_126/V201805436H.tif.xml]

<?xml version="1.0"?><annotation><folder>med</folder><filename>/datasets/Review/label-check/tif-tiff/V201805436H.tif</filename><size><width>54000</width><height>50176</height></size><mpp>0.248447</mpp><object><name>HSIL</name><difficult>0</difficult><truncated>0</truncated><info>[{"confidence": "0"}, {"action": "CREATE", "cat": "HSIL", "time": "2020-07-23 14:52;50", "who": "admin", "typeOfanno": "PersonManul"}]</info><confidence>0</confidence><bndbox><xmin>34213.0</xmin><ymin>2687.0</ymin><xmax>34452.0</xmax><ymax>2985.0</ymax></bndbox><segmentation><points><x>34328.0</x><y>2687.0</y></points><points><x>34317.0</x><y>2694.0</y></points><points><x>34316.0</x><y>2713.0</y></points><points><x>34324.0</x><y>2716.0</y></points><points><x>34304.0</x><y>2721.0</y></points><points><x>34286.0</x><y>2713.0</y></points><points><x>34259.0</x><y>2707.0</y></points><points><x>34238.0</x><y>2722.0</y></points><points><x>34235.0</x><y>2726.0</y></points><points><x>34230.0</x><y>2738.0</y></points><points><x>34227.0</x><y>2741.0</y></points><points><x>34227.0</x><y>2754.0</y></points><points><x>34228.0</x><y>2759.0</y></points><points><x>34223.0</x><y>2766.0</y></points><points><x>34219.0</x><y>2787.0</y></points><points><x>34215.0</x><y>2794.0</y></points><points><x>34213.0</x><y>2823.0</y></points><points><x>34214.0</x><y>2829.0</y></points><points><x>34217.0</x><y>2832.0</y></points><points><x>34217.0</x><y>2845.0</y></points><points><x>34221.0</x><y>2861.0</y></points><points><x>34226.0</x><y>2866.0</y></points><points><x>34226.0</x><y>2875.0</y></points><points><x>34227.0</x><y>2889.0</y></points><points><x>34231.0</x><y>2900.0</y></points><points><x>34235.0</x><y>2919.0</y></points><points><x>34257.0</x><y>2937.0</y></points><points><x>34264.0</x><y>2933.0</y></points><points><x>34273.0</x><y>2941.0</y></points><points><x>34280.0</x><y>2945.0</y></points><points><x>34292.0</x><y>2945.0</y></points><points><x>34298.0</x><y>2943.0</y></points><points><x>34312.0</x><y>2945.0</y></points><points><x>34312.0</x><y>2940.0</y></points><points><x>34318.0</x><y>2939.0</y></points><points><x>34319.0</x><y>2944.0</y></points><points><x>34318.0</x><y>2957.0</y></points><points><x>34333.0</x><y>2979.0</y></points><points><x>34354.0</x><y>2980.0</y></points><points><x>34357.0</x><y>2984.0</y></points><points><x>34370.0</x><y>2985.0</y></points><points><x>34370.0</x><y>2972.0</y></points><points><x>34366.0</x><y>2962.0</y></points><points><x>34381.0</x><y>2961.0</y></points><points><x>34389.0</x><y>2958.0</y></points><points><x>34390.0</x><y>2951.0</y></points><points><x>34391.0</x><y>2942.0</y></points><points><x>34396.0</x><y>2937.0</y></points><points><x>34415.0</x><y>2937.0</y></points><points><x>34421.0</x><y>2928.0</y></points><points><x>34426.0</x><y>2919.0</y></points><points><x>34435.0</x><y>2919.0</y></points><points><x>34439.0</x><y>2899.0</y></points><points><x>34429.0</x><y>2887.0</y></points><points><x>34437.0</x><y>2882.0</y></points><points><x>34438.0</x><y>2869.0</y></points><points><x>34436.0</x><y>2861.0</y></points><points><x>34433.0</x><y>2858.0</y></points><points><x>34430.0</x><y>2842.0</y></points><points><x>34446.0</x><y>2843.0</y></points><points><x>34447.0</x><y>2829.0</y></points><points><x>34436.0</x><y>2817.0</y></points><points><x>34435.0</x><y>2805.0</y></points><points><x>34429.0</x><y>2799.0</y></points><points><x>34424.0</x><y>2799.0</y></points><points><x>34421.0</x><y>2787.0</y></points><points><x>34422.0</x><y>2780.0</y></points><points><x>34431.0</x><y>2779.0</y></points><points><x>34440.0</x><y>2781.0</y></points><points><x>34444.0</x><y>2787.0</y></points><points><x>34452.0</x><y>2787.0</y></points><points><x>34452.0</x><y>2755.0</y></points><points><x>34446.0</x><y>2755.0</y></points><points><x>34445.0</x><y>2741.0</y></points><points><x>34434.0</x><y>2732.0</y></points><points><x>34433.0</x><y>2720.0</y></points><points><x>34429.0</x><y>2709.0</y></points><points><x>34426.0</x><y>2706.0</y></points><points><x>34399.0</x><y>2695.0</y></points><points><x>34395.0</x><y>2712.0</y></points><points><x>34386.0</x><y>2720.0</y></points><points><x>34376.0</x><y>2728.0</y></points><points><x>34366.0</x><y>2730.0</y></points><points><x>34359.0</x><y>2736.0</y></points><points><x>34358.0</x><y>2729.0</y></points><points><x>34350.0</x><y>2729.0</y></points><points><x>34347.0</x><y>2726.0</y></points><points><x>34350.0</x><y>2713.0</y></points><points><x>34358.0</x><y>2712.0</y></points><points><x>34359.0</x><y>2700.0</y></points><points><x>34345.0</x><y>2688.0</y></points></segmentation></object><object><name>HSIL</name><difficult>0</difficult><truncated>0</truncated><info>[{"confidence": "0"}, {"action": "CREATE", "cat": "HSIL", "time": "2020-07-23 14:52;50", "who": "admin", "typeOfanno": "PersonManul"}]</info><confidence>0</confidence><bndbox><xmin>10116.0</xmin><ymin>30040.0</ymin><xmax>10380.0</xmax><ymax>30297.0</ymax></bndbox><segmentation><points><x>10254.0</x><y>30040.0</y></points><points><x>10251.0</x><y>30043.0</y></points><points><x>10250.0</x><y>30059.0</y></points><points><x>10238.0</x><y>30061.0</y></points><points><x>10227.0</x><y>30068.0</y></points><points><x>10195.0</x><y>30075.0</y></points><points><x>10181.0</x><y>30105.0</y></points><points><x>10182.0</x><y>30113.0</y></points><points><x>10168.0</x><y>30117.0</y></points><points><x>10158.0</x><y>30117.0</y></points><points><x>10145.0</x><y>30105.0</y></points><points><x>10131.0</x><y>30104.0</y></points><points><x>10120.0</x><y>30105.0</y></points><points><x>10117.0</x><y>30126.0</y></points><points><x>10124.0</x><y>30133.0</y></points><points><x>10127.0</x><y>30139.0</y></points><points><x>10127.0</x><y>30143.0</y></points><points><x>10131.0</x><y>30147.0</y></points><points><x>10139.0</x><y>30153.0</y></points><points><x>10136.0</x><y>30157.0</y></points><points><x>10131.0</x><y>30186.0</y></points><points><x>10132.0</x><y>30191.0</y></points><points><x>10120.0</x><y>30203.0</y></points><points><x>10116.0</x><y>30229.0</y></points><points><x>10145.0</x><y>30239.0</y></points><points><x>10162.0</x><y>30235.0</y></points><points><x>10163.0</x><y>30241.0</y></points><points><x>10183.0</x><y>30273.0</y></points><points><x>10191.0</x><y>30280.0</y></points><points><x>10191.0</x><y>30297.0</y></points><points><x>10234.0</x><y>30297.0</y></points><points><x>10252.0</x><y>30295.0</y></points><points><x>10257.0</x><y>30294.0</y></points><points><x>10281.0</x><y>30280.0</y></points><points><x>10290.0</x><y>30272.0</y></points><points><x>10294.0</x><y>30269.0</y></points><points><x>10306.0</x><y>30262.0</y></points><points><x>10331.0</x><y>30268.0</y></points><points><x>10335.0</x><y>30253.0</y></points><points><x>10332.0</x><y>30237.0</y></points><points><x>10345.0</x><y>30225.0</y></points><points><x>10363.0</x><y>30228.0</y></points><points><x>10365.0</x><y>30210.0</y></points><points><x>10380.0</x><y>30212.0</y></points><points><x>10380.0</x><y>30189.0</y></points><points><x>10365.0</x><y>30189.0</y></points><points><x>10348.0</x><y>30185.0</y></points><points><x>10347.0</x><y>30195.0</y></points><points><x>10341.0</x><y>30196.0</y></points><points><x>10339.0</x><y>30208.0</y></points><points><x>10337.0</x><y>30202.0</y></points><points><x>10336.0</x><y>30196.0</y></points><points><x>10339.0</x><y>30187.0</y></points><points><x>10341.0</x><y>30179.0</y></points><points><x>10343.0</x><y>30169.0</y></points><points><x>10349.0</x><y>30159.0</y></points><points><x>10354.0</x><y>30153.0</y></points><points><x>10358.0</x><y>30148.0</y></points><points><x>10359.0</x><y>30133.0</y></points><points><x>10358.0</x><y>30128.0</y></points><points><x>10369.0</x><y>30107.0</y></points><points><x>10367.0</x><y>30100.0</y></points><points><x>10368.0</x><y>30084.0</y></points><points><x>10362.0</x><y>30076.0</y></points><points><x>10357.0</x><y>30072.0</y></points><points><x>10353.0</x><y>30069.0</y></points><points><x>10353.0</x><y>30065.0</y></points><points><x>10348.0</x><y>30056.0</y></points><points><x>10331.0</x><y>30050.0</y></points><points><x>10321.0</x><y>30049.0</y></points><points><x>10316.0</x><y>30048.0</y></points><points><x>10290.0</x><y>30047.0</y></points><points><x>10285.0</x><y>30046.0</y></points></segmentation></object><object><name>HSIL</name><difficult>0</difficult><truncated>0</truncated><info>[{"confidence": "0"}, {"action": "CREATE", "cat": "HSIL", "time": "2020-07-23 14:52;50", "who": "admin", "typeOfanno": "PersonManul"}]</info><confidence>0</confidence><bndbox><xmin>47977.0</xmin><ymin>26654.0</ymin><xmax>48469.0</xmax><ymax>27086.0</ymax></bndbox><segmentation><points><x>48081.0</x><y>26654.0</y></points><points><x>48080.0</x><y>26672.0</y></points><points><x>48100.0</x><y>26704.0</y></points><points><x>48097.0</x><y>26708.0</y></points><points><x>48089.0</x><y>26709.0</y></points><points><x>48085.0</x><y>26713.0</y></points><points><x>48077.0</x><y>26732.0</y></points><points><x>48082.0</x><y>26736.0</y></points><points><x>48087.0</x><y>26739.0</y></points><points><x>48086.0</x><y>26746.0</y></points><points><x>48086.0</x><y>26759.0</y></points><points><x>48075.0</x><y>26760.0</y></points><points><x>48070.0</x><y>26759.0</y></points><points><x>48056.0</x><y>26758.0</y></points><points><x>48051.0</x><y>26762.0</y></points><points><x>48046.0</x><y>26767.0</y></points><points><x>48046.0</x><y>26782.0</y></points><points><x>48032.0</x><y>26785.0</y></points><points><x>48010.0</x><y>26766.0</y></points><points><x>48003.0</x><y>26758.0</y></points><points><x>47977.0</x><y>26753.0</y></points><points><x>47977.0</x><y>26765.0</y></points><points><x>47983.0</x><y>26770.0</y></points><points><x>48012.0</x><y>26797.0</y></points><points><x>48020.0</x><y>26806.0</y></points><points><x>48013.0</x><y>26811.0</y></points><points><x>48010.0</x><y>26823.0</y></points><points><x>48008.0</x><y>26856.0</y></points><points><x>48014.0</x><y>26865.0</y></points><points><x>48021.0</x><y>26879.0</y></points><points><x>48025.0</x><y>26885.0</y></points><points><x>48047.0</x><y>26892.0</y></points><points><x>48046.0</x><y>26902.0</y></points><points><x>48029.0</x><y>26919.0</y></points><points><x>48024.0</x><y>26926.0</y></points><points><x>48024.0</x><y>26945.0</y></points><points><x>48054.0</x><y>26959.0</y></points><points><x>48068.0</x><y>26960.0</y></points><points><x>48086.0</x><y>26960.0</y></points><points><x>48091.0</x><y>26965.0</y></points><points><x>48099.0</x><y>26966.0</y></points><points><x>48096.0</x><y>26973.0</y></points><points><x>48092.0</x><y>26973.0</y></points><points><x>48080.0</x><y>27002.0</y></points><points><x>48098.0</x><y>27022.0</y></points><points><x>48105.0</x><y>27023.0</y></points><points><x>48110.0</x><y>27037.0</y></points><points><x>48114.0</x><y>27052.0</y></points><points><x>48124.0</x><y>27068.0</y></points><points><x>48128.0</x><y>27073.0</y></points><points><x>48111.0</x><y>27077.0</y></points><points><x>48109.0</x><y>27086.0</y></points><points><x>48136.0</x><y>27086.0</y></points><points><x>48142.0</x><y>27086.0</y></points><points><x>48279.0</x><y>27086.0</y></points><points><x>48289.0</x><y>27074.0</y></points><points><x>48294.0</x><y>27069.0</y></points><points><x>48297.0</x><y>27064.0</y></points><points><x>48302.0</x><y>27068.0</y></points><points><x>48299.0</x><y>27086.0</y></points><points><x>48328.0</x><y>27086.0</y></points><points><x>48335.0</x><y>27081.0</y></points><points><x>48338.0</x><y>27076.0</y></points><points><x>48341.0</x><y>27072.0</y></points><points><x>48347.0</x><y>27070.0</y></points><points><x>48348.0</x><y>27063.0</y></points><points><x>48351.0</x><y>27060.0</y></points><points><x>48396.0</x><y>27054.0</y></points><points><x>48415.0</x><y>27040.0</y></points><points><x>48418.0</x><y>27031.0</y></points><points><x>48426.0</x><y>27025.0</y></points><points><x>48436.0</x><y>27023.0</y></points><points><x>48446.0</x><y>27025.0</y></points><points><x>48451.0</x><y>27026.0</y></points><points><x>48451.0</x><y>27040.0</y></points><points><x>48468.0</x><y>27042.0</y></points><points><x>48469.0</x><y>27021.0</y></points><points><x>48469.0</x><y>26984.0</y></points><points><x>48465.0</x><y>26981.0</y></points><points><x>48443.0</x><y>26967.0</y></points><points><x>48442.0</x><y>26947.0</y></points><points><x>48448.0</x><y>26942.0</y></points><points><x>48449.0</x><y>26925.0</y></points><points><x>48442.0</x><y>26920.0</y></points><points><x>48438.0</x><y>26917.0</y></points><points><x>48434.0</x><y>26917.0</y></points><points><x>48442.0</x><y>26914.0</y></points><points><x>48448.0</x><y>26910.0</y></points><points><x>48452.0</x><y>26897.0</y></points><points><x>48461.0</x><y>26878.0</y></points><points><x>48469.0</x><y>26877.0</y></points><points><x>48469.0</x><y>26863.0</y></points><points><x>48458.0</x><y>26863.0</y></points><points><x>48457.0</x><y>26869.0</y></points><points><x>48448.0</x><y>26870.0</y></points><points><x>48434.0</x><y>26887.0</y></points><points><x>48405.0</x><y>26879.0</y></points><points><x>48388.0</x><y>26875.0</y></points><points><x>48375.0</x><y>26862.0</y></points><points><x>48371.0</x><y>26862.0</y></points><points><x>48359.0</x><y>26855.0</y></points><points><x>48351.0</x><y>26849.0</y></points><points><x>48347.0</x><y>26844.0</y></points><points><x>48347.0</x><y>26828.0</y></points><points><x>48335.0</x><y>26808.0</y></points><points><x>48339.0</x><y>26782.0</y></points><points><x>48328.0</x><y>26767.0</y></points><points><x>48324.0</x><y>26763.0</y></points><points><x>48314.0</x><y>26753.0</y></points><points><x>48309.0</x><y>26749.0</y></points><points><x>48314.0</x><y>26714.0</y></points><points><x>48315.0</x><y>26708.0</y></points><points><x>48323.0</x><y>26706.0</y></points><points><x>48324.0</x><y>26694.0</y></points><points><x>48320.0</x><y>26689.0</y></points><points><x>48314.0</x><y>26683.0</y></points><points><x>48310.0</x><y>26680.0</y></points><points><x>48296.0</x><y>26671.0</y></points><points><x>48293.0</x><y>26668.0</y></points><points><x>48289.0</x><y>26668.0</y></points><points><x>48265.0</x><y>26666.0</y></points><points><x>48257.0</x><y>26667.0</y></points><points><x>48237.0</x><y>26661.0</y></points><points><x>48228.0</x><y>26669.0</y></points><points><x>48228.0</x><y>26682.0</y></points><points><x>48224.0</x><y>26685.0</y></points><points><x>48213.0</x><y>26689.0</y></points><points><x>48208.0</x><y>26688.0</y></points><points><x>48197.0</x><y>26680.0</y></points><points><x>48189.0</x><y>26673.0</y></points><points><x>48177.0</x><y>26670.0</y></points><points><x>48152.0</x><y>26667.0</y></points><points><x>48141.0</x><y>26657.0</y></points></segmentation></object><object><name>ASC_H</name><difficult>0</difficult><truncated>0</truncated><info>[{"confidence": "0"}, {"action": "CREATE", "cat": "ASC_H", "time": "2020-07-23 14:52;50", "who": "admin", "typeOfanno": "PersonManul"}]</info><confidence>0</confidence><bndbox><xmin>39292.0</xmin><ymin>12579.0</ymin><xmax>39351.0</xmax><ymax>12643.0</ymax></bndbox><segmentation><points><x>39308.0</x><y>12579.0</y></points><points><x>39298.0</x><y>12585.0</y></points><points><x>39292.0</x><y>12616.0</y></points><points><x>39293.0</x><y>12622.0</y></points><points><x>39303.0</x><y>12637.0</y></points><points><x>39314.0</x><y>12641.0</y></points><points><x>39339.0</x><y>12643.0</y></points><points><x>39350.0</x><y>12625.0</y></points><points><x>39351.0</x><y>12609.0</y></points><points><x>39345.0</x><y>12599.0</y></points><points><x>39338.0</x><y>12589.0</y></points><points><x>39335.0</x><y>12585.0</y></points></segmentation></object><object><name>MET</name><difficult>0</difficult><truncated>0</truncated><info>[{"confidence": "0"}, {"action": "CREATE", "cat": "MET", "time": "2020-07-23 14:52;50", "who": "admin", "typeOfanno": "PersonManul"}]</info><confidence>0</confidence><bndbox><xmin>41517.0</xmin><ymin>41732.0</ymin><xmax>41698.0</xmax><ymax>41931.0</ymax></bndbox><segmentation><points><x>41566.0</x><y>41732.0</y></points><points><x>41563.0</x><y>41741.0</y></points><points><x>41541.0</x><y>41737.0</y></points><points><x>41526.0</x><y>41753.0</y></points><points><x>41523.0</x><y>41757.0</y></points><points><x>41522.0</x><y>41765.0</y></points><points><x>41521.0</x><y>41779.0</y></points><points><x>41520.0</x><y>41791.0</y></points><points><x>41524.0</x><y>41791.0</y></points><points><x>41522.0</x><y>41812.0</y></points><points><x>41521.0</x><y>41823.0</y></points><points><x>41520.0</x><y>41839.0</y></points><points><x>41517.0</x><y>41845.0</y></points><points><x>41517.0</x><y>41857.0</y></points><points><x>41539.0</x><y>41867.0</y></points><points><x>41551.0</x><y>41874.0</y></points><points><x>41554.0</x><y>41880.0</y></points><points><x>41555.0</x><y>41887.0</y></points><points><x>41557.0</x><y>41896.0</y></points><points><x>41560.0</x><y>41899.0</y></points><points><x>41577.0</x><y>41904.0</y></points><points><x>41583.0</x><y>41905.0</y></points><points><x>41588.0</x><y>41906.0</y></points><points><x>41595.0</x><y>41908.0</y></points><points><x>41604.0</x><y>41910.0</y></points><points><x>41621.0</x><y>41914.0</y></points><points><x>41638.0</x><y>41916.0</y></points><points><x>41657.0</x><y>41924.0</y></points><points><x>41661.0</x><y>41927.0</y></points><points><x>41687.0</x><y>41931.0</y></points><points><x>41690.0</x><y>41928.0</y></points><points><x>41698.0</x><y>41899.0</y></points><points><x>41691.0</x><y>41888.0</y></points><points><x>41686.0</x><y>41882.0</y></points><points><x>41683.0</x><y>41878.0</y></points><points><x>41674.0</x><y>41858.0</y></points><points><x>41668.0</x><y>41848.0</y></points><points><x>41662.0</x><y>41841.0</y></points><points><x>41655.0</x><y>41831.0</y></points><points><x>41651.0</x><y>41826.0</y></points><points><x>41636.0</x><y>41812.0</y></points><points><x>41628.0</x><y>41802.0</y></points><points><x>41626.0</x><y>41786.0</y></points><points><x>41627.0</x><y>41768.0</y></points><points><x>41623.0</x><y>41754.0</y></points><points><x>41616.0</x><y>41745.0</y></points><points><x>41597.0</x><y>41745.0</y></points><points><x>41581.0</x><y>41736.0</y></points></segmentation></object><object><name>ASC_H</name><difficult>0</difficult><truncated>0</truncated><info>[{"confidence": "0"}, {"action": "CREATE", "cat": "ASC_H", "time": "2020-07-23 14:52;50", "who": "admin", "typeOfanno": "PersonManul"}]</info><confidence>0</confidence><bndbox><xmin>31546.0</xmin><ymin>10787.0</ymin><xmax>31658.0</xmax><ymax>10864.0</ymax></bndbox><segmentation><points><x>31605.0</x><y>10787.0</y></points><points><x>31594.0</x><y>10788.0</y></points><points><x>31589.0</x><y>10789.0</y></points><points><x>31586.0</x><y>10792.0</y></points><points><x>31579.0</x><y>10800.0</y></points><points><x>31574.0</x><y>10807.0</y></points><points><x>31569.0</x><y>10816.0</y></points><points><x>31564.0</x><y>10822.0</y></points><points><x>31552.0</x><y>10830.0</y></points><points><x>31549.0</x><y>10834.0</y></points><points><x>31546.0</x><y>10864.0</y></points><points><x>31571.0</x><y>10864.0</y></points><points><x>31599.0</x><y>10854.0</y></points><points><x>31600.0</x><y>10861.0</y></points><points><x>31615.0</x><y>10862.0</y></points><points><x>31622.0</x><y>10861.0</y></points><points><x>31642.0</x><y>10864.0</y></points><points><x>31651.0</x><y>10862.0</y></points><points><x>31658.0</x><y>10834.0</y></points><points><x>31655.0</x><y>10831.0</y></points><points><x>31653.0</x><y>10818.0</y></points><points><x>31644.0</x><y>10801.0</y></points><points><x>31639.0</x><y>10794.0</y></points><points><x>31632.0</x><y>10789.0</y></points><points><x>31625.0</x><y>10788.0</y></points></segmentation></object><object><name>HSIL</name><difficult>0</difficult><truncated>0</truncated><info>[{"confidence": "0"}, {"action": "CREATE", "cat": "HSIL", "time": "2020-07-23 14:52;50", "who": "admin", "typeOfanno": "PersonManul"}]</info><confidence>0</confidence><bndbox><xmin>17101.0</xmin><ymin>33326.0</ymin><xmax>17307.0</xmax><ymax>33454.0</ymax></bndbox><segmentation><points><x>17216.0</x><y>33326.0</y></points><points><x>17215.0</x><y>33334.0</y></points><points><x>17212.0</x><y>33337.0</y></points><points><x>17207.0</x><y>33337.0</y></points><points><x>17204.0</x><y>33334.0</y></points><points><x>17179.0</x><y>33333.0</y></points><points><x>17166.0</x><y>33340.0</y></points><points><x>17149.0</x><y>33358.0</y></points><points><x>17143.0</x><y>33380.0</y></points><points><x>17141.0</x><y>33393.0</y></points><points><x>17130.0</x><y>33407.0</y></points><points><x>17126.0</x><y>33410.0</y></points><points><x>17114.0</x><y>33413.0</y></points><points><x>17103.0</x><y>33422.0</y></points><points><x>17101.0</x><y>33439.0</y></points><points><x>17116.0</x><y>33449.0</y></points><points><x>17130.0</x><y>33450.0</y></points><points><x>17134.0</x><y>33446.0</y></points><points><x>17144.0</x><y>33447.0</y></points><points><x>17177.0</x><y>33450.0</y></points><points><x>17195.0</x><y>33453.0</y></points><points><x>17216.0</x><y>33443.0</y></points><points><x>17227.0</x><y>33435.0</y></points><points><x>17253.0</x><y>33449.0</y></points><points><x>17277.0</x><y>33454.0</y></points><points><x>17285.0</x><y>33452.0</y></points><points><x>17287.0</x><y>33437.0</y></points><points><x>17292.0</x><y>33436.0</y></points><points><x>17296.0</x><y>33432.0</y></points><points><x>17300.0</x><y>33420.0</y></points><points><x>17305.0</x><y>33402.0</y></points><points><x>17306.0</x><y>33390.0</y></points><points><x>17307.0</x><y>33376.0</y></points><points><x>17306.0</x><y>33369.0</y></points><points><x>17307.0</x><y>33355.0</y></points><points><x>17306.0</x><y>33350.0</y></points><points><x>17301.0</x><y>33346.0</y></points><points><x>17296.0</x><y>33342.0</y></points><points><x>17292.0</x><y>33342.0</y></points><points><x>17287.0</x><y>33341.0</y></points><points><x>17263.0</x><y>33340.0</y></points><points><x>17260.0</x><y>33343.0</y></points><points><x>17244.0</x><y>33344.0</y></points><points><x>17239.0</x><y>33339.0</y></points><points><x>17229.0</x><y>33334.0</y></points><points><x>17228.0</x><y>33327.0</y></points></segmentation></object><object><name>MET</name><difficult>0</difficult><truncated>0</truncated><info>[{"confidence": "0"}, {"action": "CREATE", "cat": "MET", "time": "2020-07-23 14:52;50", "who": "admin", "typeOfanno": "PersonManul"}]</info><confidence>0</confidence><bndbox><xmin>28510.0</xmin><ymin>27612.0</ymin><xmax>28934.0</xmax><ymax>27901.0</ymax></bndbox><segmentation><points><x>28658.0</x><y>27612.0</y></points><points><x>28656.0</x><y>27625.0</y></points><points><x>28649.0</x><y>27629.0</y></points><points><x>28647.0</x><y>27638.0</y></points><points><x>28635.0</x><y>27639.0</y></points><points><x>28630.0</x><y>27640.0</y></points><points><x>28623.0</x><y>27646.0</y></points><points><x>28616.0</x><y>27653.0</y></points><points><x>28615.0</x><y>27667.0</y></points><points><x>28610.0</x><y>27668.0</y></points><points><x>28605.0</x><y>27676.0</y></points><points><x>28597.0</x><y>27681.0</y></points><points><x>28592.0</x><y>27685.0</y></points><points><x>28585.0</x><y>27694.0</y></points><points><x>28576.0</x><y>27701.0</y></points><points><x>28558.0</x><y>27708.0</y></points><points><x>28540.0</x><y>27715.0</y></points><points><x>28537.0</x><y>27730.0</y></points><points><x>28536.0</x><y>27747.0</y></points><points><x>28546.0</x><y>27747.0</y></points><points><x>28552.0</x><y>27753.0</y></points><points><x>28546.0</x><y>27767.0</y></points><points><x>28546.0</x><y>27772.0</y></points><points><x>28543.0</x><y>27779.0</y></points><points><x>28541.0</x><y>27788.0</y></points><points><x>28532.0</x><y>27803.0</y></points><points><x>28529.0</x><y>27810.0</y></points><points><x>28524.0</x><y>27811.0</y></points><points><x>28515.0</x><y>27816.0</y></points><points><x>28510.0</x><y>27817.0</y></points><points><x>28510.0</x><y>27851.0</y></points><points><x>28525.0</x><y>27851.0</y></points><points><x>28535.0</x><y>27848.0</y></points><points><x>28542.0</x><y>27833.0</y></points><points><x>28540.0</x><y>27824.0</y></points><points><x>28546.0</x><y>27823.0</y></points><points><x>28554.0</x><y>27839.0</y></points><points><x>28567.0</x><y>27840.0</y></points><points><x>28572.0</x><y>27836.0</y></points><points><x>28584.0</x><y>27832.0</y></points><points><x>28586.0</x><y>27825.0</y></points><points><x>28592.0</x><y>27830.0</y></points><points><x>28611.0</x><y>27848.0</y></points><points><x>28623.0</x><y>27851.0</y></points><points><x>28632.0</x><y>27854.0</y></points><points><x>28653.0</x><y>27863.0</y></points><points><x>28657.0</x><y>27866.0</y></points><points><x>28669.0</x><y>27876.0</y></points><points><x>28672.0</x><y>27880.0</y></points><points><x>28687.0</x><y>27880.0</y></points><points><x>28691.0</x><y>27875.0</y></points><points><x>28697.0</x><y>27875.0</y></points><points><x>28715.0</x><y>27888.0</y></points><points><x>28726.0</x><y>27889.0</y></points><points><x>28727.0</x><y>27895.0</y></points><points><x>28743.0</x><y>27897.0</y></points><points><x>28748.0</x><y>27892.0</y></points><points><x>28749.0</x><y>27900.0</y></points><points><x>28770.0</x><y>27900.0</y></points><points><x>28785.0</x><y>27901.0</y></points><points><x>28796.0</x><y>27900.0</y></points><points><x>28808.0</x><y>27893.0</y></points><points><x>28836.0</x><y>27894.0</y></points><points><x>28843.0</x><y>27890.0</y></points><points><x>28850.0</x><y>27885.0</y></points><points><x>28868.0</x><y>27877.0</y></points><points><x>28874.0</x><y>27872.0</y></points><points><x>28889.0</x><y>27873.0</y></points><points><x>28902.0</x><y>27876.0</y></points><points><x>28908.0</x><y>27872.0</y></points><points><x>28908.0</x><y>27866.0</y></points><points><x>28913.0</x><y>27862.0</y></points><points><x>28919.0</x><y>27851.0</y></points><points><x>28924.0</x><y>27824.0</y></points><points><x>28920.0</x><y>27818.0</y></points><points><x>28931.0</x><y>27808.0</y></points><points><x>28934.0</x><y>27795.0</y></points><points><x>28926.0</x><y>27780.0</y></points><points><x>28928.0</x><y>27769.0</y></points><points><x>28929.0</x><y>27748.0</y></points><points><x>28925.0</x><y>27741.0</y></points><points><x>28919.0</x><y>27733.0</y></points><points><x>28902.0</x><y>27723.0</y></points><points><x>28896.0</x><y>27714.0</y></points><points><x>28890.0</x><y>27714.0</y></points><points><x>28879.0</x><y>27705.0</y></points><points><x>28873.0</x><y>27701.0</y></points><points><x>28868.0</x><y>27697.0</y></points><points><x>28850.0</x><y>27692.0</y></points><points><x>28843.0</x><y>27690.0</y></points><points><x>28827.0</x><y>27680.0</y></points><points><x>28816.0</x><y>27680.0</y></points><points><x>28807.0</x><y>27674.0</y></points><points><x>28803.0</x><y>27671.0</y></points><points><x>28798.0</x><y>27661.0</y></points><points><x>28791.0</x><y>27651.0</y></points><points><x>28771.0</x><y>27649.0</y></points><points><x>28737.0</x><y>27648.0</y></points><points><x>28726.0</x><y>27647.0</y></points><points><x>28722.0</x><y>27635.0</y></points><points><x>28720.0</x><y>27626.0</y></points><points><x>28719.0</x><y>27621.0</y></points><points><x>28708.0</x><y>27621.0</y></points><points><x>28706.0</x><y>27612.0</y></points><points><x>28687.0</x><y>27612.0</y></points><points><x>28679.0</x><y>27617.0</y></points><points><x>28673.0</x><y>27618.0</y></points><points><x>28671.0</x><y>27612.0</y></points></segmentation></object><object><name>MET</name><difficult>0</difficult><truncated>0</truncated><info>[{"confidence": "0"}, {"action": "CREATE", "cat": "MET", "time": "2020-07-23 14:52;50", "who": "admin", "typeOfanno": "PersonManul"}]</info><confidence>0</confidence><bndbox><xmin>39360.0</xmin><ymin>40145.0</ymin><xmax>39585.0</xmax><ymax>40311.0</ymax></bndbox><segmentation><points><x>39371.0</x><y>40145.0</y></points><points><x>39368.0</x><y>40151.0</y></points><points><x>39365.0</x><y>40154.0</y></points><points><x>39360.0</x><y>40173.0</y></points><points><x>39376.0</x><y>40193.0</y></points><points><x>39380.0</x><y>40196.0</y></points><points><x>39380.0</x><y>40214.0</y></points><points><x>39381.0</x><y>40220.0</y></points><points><x>39383.0</x><y>40234.0</y></points><points><x>39393.0</x><y>40250.0</y></points><points><x>39409.0</x><y>40251.0</y></points><points><x>39414.0</x><y>40250.0</y></points><points><x>39417.0</x><y>40253.0</y></points><points><x>39427.0</x><y>40268.0</y></points><points><x>39431.0</x><y>40279.0</y></points><points><x>39441.0</x><y>40280.0</y></points><points><x>39456.0</x><y>40282.0</y></points><points><x>39464.0</x><y>40289.0</y></points><points><x>39473.0</x><y>40293.0</y></points><points><x>39480.0</x><y>40311.0</y></points><points><x>39512.0</x><y>40311.0</y></points><points><x>39518.0</x><y>40304.0</y></points><points><x>39521.0</x><y>40298.0</y></points><points><x>39531.0</x><y>40285.0</y></points><points><x>39535.0</x><y>40270.0</y></points><points><x>39549.0</x><y>40269.0</y></points><points><x>39581.0</x><y>40251.0</y></points><points><x>39585.0</x><y>40245.0</y></points><points><x>39585.0</x><y>40227.0</y></points><points><x>39581.0</x><y>40220.0</y></points><points><x>39570.0</x><y>40219.0</y></points><points><x>39564.0</x><y>40218.0</y></points><points><x>39561.0</x><y>40215.0</y></points><points><x>39555.0</x><y>40186.0</y></points><points><x>39545.0</x><y>40182.0</y></points><points><x>39542.0</x><y>40179.0</y></points><points><x>39536.0</x><y>40156.0</y></points><points><x>39526.0</x><y>40147.0</y></points><points><x>39508.0</x><y>40146.0</y></points><points><x>39483.0</x><y>40146.0</y></points><points><x>39482.0</x><y>40159.0</y></points><points><x>39485.0</x><y>40162.0</y></points><points><x>39496.0</x><y>40172.0</y></points><points><x>39499.0</x><y>40176.0</y></points><points><x>39504.0</x><y>40185.0</y></points><points><x>39509.0</x><y>40191.0</y></points><points><x>39500.0</x><y>40194.0</y></points><points><x>39476.0</x><y>40159.0</y></points><points><x>39450.0</x><y>40156.0</y></points><points><x>39443.0</x><y>40161.0</y></points><points><x>39423.0</x><y>40159.0</y></points><points><x>39417.0</x><y>40154.0</y></points><points><x>39411.0</x><y>40149.0</y></points><points><x>39406.0</x><y>40145.0</y></points></segmentation></object><object><name>MET</name><difficult>0</difficult><truncated>0</truncated><info>[{"confidence": "0"}, {"action": "CREATE", "cat": "MET", "time": "2020-07-23 14:52;50", "who": "admin", "typeOfanno": "PersonManul"}]</info><confidence>0</confidence><bndbox><xmin>23940.98046875</xmin><ymin>428.0036926269531</ymin><xmax>24487.2578125</xmax><ymax>818.003662109375</ymax></bndbox><segmentation><points><x>24275.412109375</x><y>428.0036926269531</y></points><points><x>24270.412109375</x><y>429.0036926269531</y></points><points><x>24264.412109375</x><y>430.0036926269531</y></points><points><x>24245.412109375</x><y>435.0036926269531</y></points><points><x>24229.412109375</x><y>440.0036926269531</y></points><points><x>24223.412109375</x><y>442.0036926269531</y></points><points><x>24211.412109375</x><y>445.0036926269531</y></points><points><x>24202.412109375</x><y>438.0036926269531</y></points><points><x>24198.412109375</x><y>438.0036926269531</y></points><points><x>24193.412109375</x><y>434.0036926269531</y></points><points><x>24180.412109375</x><y>434.0036926269531</y></points><points><x>24170.412109375</x><y>435.0036926269531</y></points><points><x>24152.412109375</x><y>447.0036926269531</y></points><points><x>24141.412109375</x><y>460.0036926269531</y></points><points><x>24134.412109375</x><y>471.0036926269531</y></points><points><x>24133.412109375</x><y>486.0036926269531</y></points><points><x>24145.412109375</x><y>487.0036926269531</y></points><points><x>24157.412109375</x><y>493.0036926269531</y></points><points><x>24130.412109375</x><y>492.0036926269531</y></points><points><x>24121.412109375</x><y>494.0036926269531</y></points><points><x>24088.412109375</x><y>507.0036926269531</y></points><points><x>24083.412109375</x><y>508.0036926269531</y></points><points><x>24075.412109375</x><y>514.003662109375</y></points><points><x>24072.412109375</x><y>525.003662109375</y></points><points><x>24065.412109375</x><y>534.003662109375</y></points><points><x>24062.412109375</x><y>538.003662109375</y></points><points><x>24058.412109375</x><y>541.003662109375</y></points><points><x>24055.412109375</x><y>545.003662109375</y></points><points><x>24055.412109375</x><y>549.003662109375</y></points><points><x>24052.412109375</x><y>552.003662109375</y></points><points><x>24032.412109375</x><y>562.003662109375</y></points><points><x>24029.412109375</x><y>566.003662109375</y></points><points><x>24029.412109375</x><y>579.003662109375</y></points><points><x>24031.412109375</x><y>587.003662109375</y></points><points><x>24034.412109375</x><y>590.003662109375</y></points><points><x>24038.412109375</x><y>593.003662109375</y></points><points><x>24038.412109375</x><y>598.003662109375</y></points><points><x>24043.412109375</x><y>605.003662109375</y></points><points><x>24037.412109375</x><y>610.003662109375</y></points><points><x>24011.412109375</x><y>637.003662109375</y></points><points><x>23998.412109375</x><y>649.003662109375</y></points><points><x>23993.412109375</x><y>641.003662109375</y></points><points><x>23969.412109375</x><y>639.003662109375</y></points><points><x>23940.98046875</x><y>655.1477661132812</y></points><points><x>23944.3515625</x><y>695.5956420898438</y></points><points><x>23978.412109375</x><y>700.003662109375</y></points><points><x>23982.412109375</x><y>693.003662109375</y></points><points><x>23986.412109375</x><y>680.003662109375</y></points><points><x>23992.412109375</x><y>684.003662109375</y></points><points><x>23993.412109375</x><y>690.003662109375</y></points><points><x>23989.412109375</x><y>705.003662109375</y></points><points><x>23984.412109375</x><y>710.003662109375</y></points><points><x>23984.412109375</x><y>722.003662109375</y></points><points><x>24000.412109375</x><y>727.003662109375</y></points><points><x>24016.412109375</x><y>725.003662109375</y></points><points><x>24017.412109375</x><y>750.003662109375</y></points><points><x>24010.412109375</x><y>757.003662109375</y></points><points><x>23995.412109375</x><y>779.003662109375</y></points><points><x>24024.412109375</x><y>796.003662109375</y></points><points><x>24031.412109375</x><y>791.003662109375</y></points><points><x>24037.412109375</x><y>776.003662109375</y></points><points><x>24044.412109375</x><y>781.003662109375</y></points><points><x>24051.412109375</x><y>785.003662109375</y></points><points><x>24056.412109375</x><y>787.003662109375</y></points><points><x>24077.412109375</x><y>803.003662109375</y></points><points><x>24082.412109375</x><y>803.003662109375</y></points><points><x>24097.412109375</x><y>804.003662109375</y></points><points><x>24113.412109375</x><y>803.003662109375</y></points><points><x>24142.412109375</x><y>818.003662109375</y></points><points><x>24169.412109375</x><y>818.003662109375</y></points><points><x>24183.412109375</x><y>814.003662109375</y></points><points><x>24191.412109375</x><y>813.003662109375</y></points><points><x>24196.412109375</x><y>812.003662109375</y></points><points><x>24205.412109375</x><y>810.003662109375</y></points><points><x>24207.412109375</x><y>803.003662109375</y></points><points><x>24211.412109375</x><y>798.003662109375</y></points><points><x>24214.412109375</x><y>794.003662109375</y></points><points><x>24226.412109375</x><y>794.003662109375</y></points><points><x>24257.412109375</x><y>776.003662109375</y></points><points><x>24298.412109375</x><y>763.003662109375</y></points><points><x>24307.412109375</x><y>762.003662109375</y></points><points><x>24316.412109375</x><y>755.003662109375</y></points><points><x>24329.412109375</x><y>755.003662109375</y></points><points><x>24329.412109375</x><y>743.003662109375</y></points><points><x>24327.412109375</x><y>732.003662109375</y></points><points><x>24322.412109375</x><y>732.003662109375</y></points><points><x>24319.412109375</x><y>729.003662109375</y></points><points><x>24325.412109375</x><y>722.003662109375</y></points><points><x>24352.412109375</x><y>707.003662109375</y></points><points><x>24361.412109375</x><y>690.003662109375</y></points><points><x>24369.412109375</x><y>685.003662109375</y></points><points><x>24376.412109375</x><y>681.003662109375</y></points><points><x>24394.412109375</x><y>670.003662109375</y></points><points><x>24406.412109375</x><y>667.003662109375</y></points><points><x>24410.412109375</x><y>663.003662109375</y></points><points><x>24414.412109375</x><y>663.003662109375</y></points><points><x>24424.412109375</x><y>662.003662109375</y></points><points><x>24430.412109375</x><y>657.003662109375</y></points><points><x>24434.412109375</x><y>658.003662109375</y></points><points><x>24438.412109375</x><y>664.003662109375</y></points><points><x>24458.26953125</x><y>676.0128784179688</y></points><points><x>24487.2578125</x><y>669.2715454101562</y></points><points><x>24474.44921875</x><y>581.6344604492188</y></points><points><x>24456.921875</x><y>549.9502563476562</y></points><points><x>24433.412109375</x><y>545.003662109375</y></points><points><x>24425.412109375</x><y>541.003662109375</y></points><points><x>24422.412109375</x><y>538.003662109375</y></points><points><x>24418.412109375</x><y>522.003662109375</y></points><points><x>24410.412109375</x><y>519.003662109375</y></points><points><x>24408.412109375</x><y>511.0036926269531</y></points><points><x>24405.412109375</x><y>508.0036926269531</y></points><points><x>24395.412109375</x><y>500.0036926269531</y></points><points><x>24389.412109375</x><y>500.0036926269531</y></points><points><x>24380.412109375</x><y>489.0036926269531</y></points><points><x>24386.412109375</x><y>483.0036926269531</y></points><points><x>24386.412109375</x><y>472.0036926269531</y></points><points><x>24379.412109375</x><y>471.0036926269531</y></points><points><x>24351.412109375</x><y>454.0036926269531</y></points><points><x>24348.412109375</x><y>450.0036926269531</y></points><points><x>24319.412109375</x><y>449.0036926269531</y></points><points><x>24310.412109375</x><y>441.0036926269531</y></points><points><x>24303.412109375</x><y>435.0036926269531</y></points></segmentation></object><object><name>MET</name><difficult>0</difficult><truncated>0</truncated><info>[{"confidence": "0"}, {"action": "CREATE", "cat": "MET", "time": "2020-07-23 14:52;50", "who": "admin", "typeOfanno": "PersonManul"}]</info><confidence>0</confidence><bndbox><xmin>23662.0</xmin><ymin>1321.609619140625</ymin><xmax>24077.126953125</xmax><ymax>1758.21484375</ymax></bndbox><segmentation><points><x>23662.0</x><y>1450.0</y></points><points><x>23662.0</x><y>1472.0</y></points><points><x>23672.0</x><y>1484.0</y></points><points><x>23674.0</x><y>1492.0</y></points><points><x>23673.0</x><y>1504.0</y></points><points><x>23672.0</x><y>1519.0</y></points><points><x>23663.0</x><y>1528.0</y></points><points><x>23662.0</x><y>1547.0</y></points><points><x>23670.0</x><y>1548.0</y></points><points><x>23674.0</x><y>1552.0</y></points><points><x>23674.0</x><y>1558.0</y></points><points><x>23677.0</x><y>1567.0</y></points><points><x>23679.0</x><y>1576.0</y></points><points><x>23678.0</x><y>1603.0</y></points><points><x>23680.0</x><y>1611.0</y></points><points><x>23681.0</x><y>1620.0</y></points><points><x>23674.0</x><y>1653.0</y></points><points><x>23675.0</x><y>1658.0</y></points><points><x>23678.0</x><y>1661.0</y></points><points><x>23668.0</x><y>1664.0</y></points><points><x>23662.0</x><y>1665.0</y></points><points><x>23662.0</x><y>1687.0</y></points><points><x>23682.0</x><y>1688.0</y></points><points><x>23688.0</x><y>1684.0</y></points><points><x>23688.0</x><y>1676.0</y></points><points><x>23698.0</x><y>1675.0</y></points><points><x>23717.0</x><y>1680.0</y></points><points><x>23718.0</x><y>1694.0</y></points><points><x>23733.0</x><y>1697.0</y></points><points><x>23764.0</x><y>1693.0</y></points><points><x>23771.0</x><y>1694.0</y></points><points><x>23778.0</x><y>1699.0</y></points><points><x>23787.0</x><y>1705.0</y></points><points><x>23798.0</x><y>1716.0</y></points><points><x>23802.0</x><y>1719.0</y></points><points><x>23810.0</x><y>1727.0</y></points><points><x>23815.0</x><y>1727.0</y></points><points><x>23820.0</x><y>1731.0</y></points><points><x>23823.0</x><y>1736.0</y></points><points><x>23830.220703125</x><y>1758.21484375</y></points><points><x>23852.30078125</x><y>1756.2073974609375</y></points><points><x>23854.0</x><y>1739.0</y></points><points><x>23842.0</x><y>1730.0</y></points><points><x>23842.0</x><y>1721.0</y></points><points><x>23855.0</x><y>1712.0</y></points><points><x>23859.0</x><y>1698.0</y></points><points><x>23860.0</x><y>1689.0</y></points><points><x>23872.0</x><y>1682.0</y></points><points><x>23893.0</x><y>1681.0</y></points><points><x>23896.0</x><y>1678.0</y></points><points><x>23901.0</x><y>1661.0</y></points><points><x>23904.0</x><y>1651.0</y></points><points><x>23906.0</x><y>1634.0</y></points><points><x>23909.0</x><y>1624.0</y></points><points><x>23912.0</x><y>1615.0</y></points><points><x>23914.0</x><y>1609.0</y></points><points><x>23922.0</x><y>1597.0</y></points><points><x>23923.0</x><y>1577.0</y></points><points><x>23927.0</x><y>1579.0</y></points><points><x>23927.0</x><y>1584.0</y></points><points><x>23928.0</x><y>1596.0</y></points><points><x>23925.0</x><y>1609.0</y></points><points><x>23928.0</x><y>1612.0</y></points><points><x>23924.0</x><y>1626.0</y></points><points><x>23930.0</x><y>1633.0</y></points><points><x>23946.0</x><y>1634.0</y></points><points><x>23955.0</x><y>1632.0</y></points><points><x>23960.0</x><y>1613.0</y></points><points><x>23956.0</x><y>1601.0</y></points><points><x>23946.0</x><y>1594.0</y></points><points><x>23945.0</x><y>1588.0</y></points><points><x>23954.0</x><y>1576.0</y></points><points><x>23958.0</x><y>1573.0</y></points><points><x>23968.0</x><y>1569.0</y></points><points><x>23973.0</x><y>1575.0</y></points><points><x>23989.0</x><y>1575.0</y></points><points><x>23992.0</x><y>1566.0</y></points><points><x>23993.0</x><y>1554.0</y></points><points><x>23989.0</x><y>1550.0</y></points><points><x>23976.0</x><y>1548.0</y></points><points><x>23976.0</x><y>1543.0</y></points><points><x>23980.0</x><y>1543.0</y></points><points><x>23989.0</x><y>1513.0</y></points><points><x>23988.0</x><y>1502.0</y></points><points><x>24000.0</x><y>1494.0</y></points><points><x>24004.0</x><y>1494.0</y></points><points><x>24017.0</x><y>1486.0</y></points><points><x>24022.0</x><y>1482.0</y></points><points><x>24032.0</x><y>1466.0</y></points><points><x>24062.072265625</x><y>1445.0634765625</y></points><points><x>24077.126953125</x><y>1412.9454345703125</y></points><points><x>23995.828125</x><y>1354.7314453125</y></points><points><x>23759.9609375</x><y>1321.609619140625</y></points><points><x>23707.76953125</x><y>1345.6982421875</y></points><points><x>23717.806640625</x><y>1424.98974609375</y></points><points><x>23685.0</x><y>1465.0</y></points><points><x>23678.0</x><y>1463.0</y></points><points><x>23676.0</x><y>1455.0</y></points><points><x>23670.0</x><y>1453.0</y></points></segmentation></object><object><name>NONE</name><difficult>0</difficult><truncated>0</truncated><info>[{"confidence": "0"}, {"action": "CREATE", "cat": "NONE", "time": "2020-07-23 14:52;50", "who": "admin", "typeOfanno": "PersonManul"}]</info><confidence>0</confidence><bndbox><xmin>23206.0</xmin><ymin>7458.0</ymin><xmax>23783.0</xmax><ymax>7766.0</ymax></bndbox><segmentation><points><x>23379.0</x><y>7473.0</y></points><points><x>23374.0</x><y>7477.0</y></points><points><x>23368.0</x><y>7483.0</y></points><points><x>23363.0</x><y>7486.0</y></points><points><x>23352.0</x><y>7507.0</y></points><points><x>23355.0</x><y>7510.0</y></points><points><x>23358.0</x><y>7531.0</y></points><points><x>23361.0</x><y>7534.0</y></points><points><x>23362.0</x><y>7543.0</y></points><points><x>23313.0</x><y>7546.0</y></points><points><x>23303.0</x><y>7547.0</y></points><points><x>23298.0</x><y>7548.0</y></points><points><x>23290.0</x><y>7550.0</y></points><points><x>23281.0</x><y>7551.0</y></points><points><x>23275.0</x><y>7553.0</y></points><points><x>23264.0</x><y>7560.0</y></points><points><x>23260.0</x><y>7565.0</y></points><points><x>23256.0</x><y>7568.0</y></points><points><x>23252.0</x><y>7588.0</y></points><points><x>23235.0</x><y>7602.0</y></points><points><x>23217.0</x><y>7614.0</y></points><points><x>23207.0</x><y>7623.0</y></points><points><x>23206.0</x><y>7652.0</y></points><points><x>23208.0</x><y>7661.0</y></points><points><x>23209.0</x><y>7675.0</y></points><points><x>23228.0</x><y>7689.0</y></points><points><x>23241.0</x><y>7694.0</y></points><points><x>23259.0</x><y>7696.0</y></points><points><x>23289.0</x><y>7696.0</y></points><points><x>23293.0</x><y>7705.0</y></points><points><x>23308.0</x><y>7712.0</y></points><points><x>23318.0</x><y>7705.0</y></points><points><x>23331.0</x><y>7704.0</y></points><points><x>23336.0</x><y>7709.0</y></points><points><x>23336.0</x><y>7719.0</y></points><points><x>23339.0</x><y>7722.0</y></points><points><x>23363.0</x><y>7727.0</y></points><points><x>23365.0</x><y>7733.0</y></points><points><x>23381.0</x><y>7734.0</y></points><points><x>23386.0</x><y>7733.0</y></points><points><x>23399.0</x><y>7730.0</y></points><points><x>23400.0</x><y>7716.0</y></points><points><x>23377.0</x><y>7712.0</y></points><points><x>23372.0</x><y>7708.0</y></points><points><x>23394.0</x><y>7710.0</y></points><points><x>23403.0</x><y>7709.0</y></points><points><x>23406.0</x><y>7706.0</y></points><points><x>23424.0</x><y>7706.0</y></points><points><x>23439.0</x><y>7713.0</y></points><points><x>23452.0</x><y>7715.0</y></points><points><x>23466.0</x><y>7716.0</y></points><points><x>23471.0</x><y>7715.0</y></points><points><x>23493.0</x><y>7718.0</y></points><points><x>23498.0</x><y>7717.0</y></points><points><x>23517.0</x><y>7723.0</y></points><points><x>23523.0</x><y>7722.0</y></points><points><x>23530.0</x><y>7721.0</y></points><points><x>23535.0</x><y>7722.0</y></points><points><x>23542.0</x><y>7728.0</y></points><points><x>23571.0</x><y>7729.0</y></points><points><x>23578.0</x><y>7728.0</y></points><points><x>23579.0</x><y>7734.0</y></points><points><x>23591.0</x><y>7736.0</y></points><points><x>23611.0</x><y>7745.0</y></points><points><x>23614.7734375</x><y>7754.48583984375</y></points><points><x>23649.138671875</x><y>7766.9541015625</y></points><points><x>23674.68359375</x><y>7757.22265625</y></points><points><x>23687.15234375</x><y>7752.35693359375</y></points><points><x>23710.568359375</x><y>7738.671875</y></points><points><x>23722.125</x><y>7728.63623046875</y></points><points><x>23728.81640625</x><y>7724.07421875</y></points><points><x>23746.7578125</x><y>7714.03857421875</y></points><points><x>23783.892578125</x><y>7665.12451171875</y></points><points><x>23780.521484375</x><y>7603.77880859375</y></points><points><x>23712.0</x><y>7523.0</y></points><points><x>23705.0</x><y>7512.0</y></points><points><x>23699.0</x><y>7494.0</y></points><points><x>23698.0</x><y>7489.0</y></points><points><x>23667.267578125</x><y>7458.166015625</y></points><points><x>23623.44921875</x><y>7461.537109375</y></points><points><x>23595.80859375</x><y>7470.30078125</y></points><points><x>23574.236328125</x><y>7463.55908203125</y></points><points><x>23529.0</x><y>7473.0</y></points><points><x>23528.0</x><y>7480.0</y></points><points><x>23521.0</x><y>7482.0</y></points><points><x>23512.0</x><y>7479.0</y></points><points><x>23501.0</x><y>7477.0</y></points><points><x>23479.0</x><y>7475.0</y></points><points><x>23473.0</x><y>7476.0</y></points><points><x>23464.0</x><y>7477.0</y></points><points><x>23455.0</x><y>7477.0</y></points><points><x>23436.0</x><y>7476.0</y></points><points><x>23436.0</x><y>7480.0</y></points></segmentation></object><object><name>MET</name><difficult>0</difficult><truncated>0</truncated><info>[{"confidence": "0"}, {"action": "CREATE", "cat": "MET", "time": "2020-07-23 14:52;50", "who": "admin", "typeOfanno": "PersonManul"}]</info><confidence>0</confidence><bndbox><xmin>20498.146484375</xmin><ymin>7474.0</ymin><xmax>21272.0</xmax><ymax>8127.19775390625</ymax></bndbox><segmentation><points><x>20964.0</x><y>7474.0</y></points><points><x>20960.0</x><y>7478.0</y></points><points><x>20959.0</x><y>7488.0</y></points><points><x>20958.0</x><y>7498.0</y></points><points><x>20952.0</x><y>7504.0</y></points><points><x>20944.0</x><y>7505.0</y></points><points><x>20938.0</x><y>7510.0</y></points><points><x>20920.0</x><y>7520.0</y></points><points><x>20916.0</x><y>7523.0</y></points><points><x>20916.0</x><y>7533.0</y></points><points><x>20913.0</x><y>7548.0</y></points><points><x>20920.0</x><y>7555.0</y></points><points><x>20911.0</x><y>7586.0</y></points><points><x>20905.0</x><y>7601.0</y></points><points><x>20892.0</x><y>7603.0</y></points><points><x>20884.0</x><y>7603.0</y></points><points><x>20880.0</x><y>7599.0</y></points><points><x>20878.0</x><y>7589.0</y></points><points><x>20871.0</x><y>7588.0</y></points><points><x>20868.0</x><y>7585.0</y></points><points><x>20864.0</x><y>7578.0</y></points><points><x>20854.0</x><y>7573.0</y></points><points><x>20841.0</x><y>7568.0</y></points><points><x>20841.0</x><y>7580.0</y></points><points><x>20832.0</x><y>7585.0</y></points><points><x>20829.0</x><y>7588.0</y></points><points><x>20827.0</x><y>7579.0</y></points><points><x>20814.0</x><y>7578.0</y></points><points><x>20799.0</x><y>7572.0</y></points><points><x>20791.0</x><y>7581.0</y></points><points><x>20779.0</x><y>7588.0</y></points><points><x>20773.0</x><y>7601.0</y></points><points><x>20763.0</x><y>7596.0</y></points><points><x>20748.0</x><y>7592.0</y></points><points><x>20733.0</x><y>7591.0</y></points><points><x>20725.0</x><y>7587.0</y></points><points><x>20725.0</x><y>7582.0</y></points><points><x>20723.0</x><y>7575.0</y></points><points><x>20719.0</x><y>7571.0</y></points><points><x>20703.0</x><y>7569.0</y></points><points><x>20703.0</x><y>7577.0</y></points><points><x>20702.0</x><y>7589.0</y></points><points><x>20703.0</x><y>7597.0</y></points><points><x>20701.0</x><y>7593.0</y></points><points><x>20685.0</x><y>7589.0</y></points><points><x>20679.0</x><y>7584.0</y></points><points><x>20678.0</x><y>7561.0</y></points><points><x>20673.0</x><y>7554.0</y></points><points><x>20664.0</x><y>7540.0</y></points><points><x>20639.0</x><y>7531.0</y></points><points><x>20632.0</x><y>7530.0</y></points><points><x>20638.0</x><y>7528.0</y></points><points><x>20647.0</x><y>7522.0</y></points><points><x>20648.0</x><y>7502.0</y></points><points><x>20642.0</x><y>7495.0</y></points><points><x>20625.0</x><y>7494.0</y></points><points><x>20614.0</x><y>7519.0</y></points><points><x>20608.0</x><y>7524.0</y></points><points><x>20602.0</x><y>7536.0</y></points><points><x>20599.0</x><y>7540.0</y></points><points><x>20599.0</x><y>7555.0</y></points><points><x>20618.0</x><y>7558.0</y></points><points><x>20622.0</x><y>7562.0</y></points><points><x>20622.0</x><y>7568.0</y></points><points><x>20610.0</x><y>7569.0</y></points><points><x>20600.0</x><y>7575.0</y></points><points><x>20588.0</x><y>7577.0</y></points><points><x>20582.0</x><y>7588.0</y></points><points><x>20575.0</x><y>7591.0</y></points><points><x>20569.0</x><y>7586.0</y></points><points><x>20546.0</x><y>7584.0</y></points><points><x>20517.216796875</x><y>7617.96728515625</y></points><points><x>20536.287109375</x><y>7699.2666015625</y></points><points><x>20498.146484375</x><y>7829.74609375</y></points><points><x>20536.0</x><y>7913.0</y></points><points><x>20545.0</x><y>7915.0</y></points><points><x>20558.0</x><y>7918.0</y></points><points><x>20560.0</x><y>7911.0</y></points><points><x>20567.0</x><y>7904.0</y></points><points><x>20586.0</x><y>7907.0</y></points><points><x>20598.0</x><y>7906.0</y></points><points><x>20602.0</x><y>7900.0</y></points><points><x>20605.0</x><y>7886.0</y></points><points><x>20604.0</x><y>7875.0</y></points><points><x>20605.0</x><y>7868.0</y></points><points><x>20618.0</x><y>7867.0</y></points><points><x>20632.0</x><y>7870.0</y></points><points><x>20640.0</x><y>7871.0</y></points><points><x>20645.0</x><y>7875.0</y></points><points><x>20645.0</x><y>7887.0</y></points><points><x>20631.0</x><y>7891.0</y></points><points><x>20628.0</x><y>7909.0</y></points><points><x>20633.0</x><y>7910.0</y></points><points><x>20637.0</x><y>7917.0</y></points><points><x>20649.0</x><y>7917.0</y></points><points><x>20667.0</x><y>7913.0</y></points><points><x>20667.0</x><y>7909.0</y></points><points><x>20678.0</x><y>7936.0</y></points><points><x>20680.0</x><y>7942.0</y></points><points><x>20680.0</x><y>7950.0</y></points><points><x>20679.0</x><y>7963.0</y></points><points><x>20683.0</x><y>7970.0</y></points><points><x>20690.0</x><y>7971.0</y></points><points><x>20697.0</x><y>7976.0</y></points><points><x>20696.0</x><y>7986.0</y></points><points><x>20695.0</x><y>7999.0</y></points><points><x>20699.0</x><y>8004.0</y></points><points><x>20705.0</x><y>8011.0</y></points><points><x>20708.0</x><y>8014.0</y></points><points><x>20719.0</x><y>8016.0</y></points><points><x>20728.0</x><y>8013.0</y></points><points><x>20742.0</x><y>8019.0</y></points><points><x>20760.0</x><y>8024.0</y></points><points><x>20761.0</x><y>8037.0</y></points><points><x>20767.0</x><y>8044.0</y></points><points><x>20787.208984375</x><y>8118.80908203125</y></points><points><x>20865.107421875</x><y>8127.19775390625</y></points><points><x>20955.439453125</x><y>8126.1943359375</y></points><points><x>20991.572265625</x><y>8060.95458984375</y></points><points><x>21041.0</x><y>8042.0</y></points><points><x>21060.0</x><y>8013.0</y></points><points><x>21072.0</x><y>7994.0</y></points><points><x>21077.0</x><y>7994.0</y></points><points><x>21093.0</x><y>7997.0</y></points><points><x>21093.0</x><y>7984.0</y></points><points><x>21084.0</x><y>7984.0</y></points><points><x>21083.0</x><y>7979.0</y></points><points><x>21080.0</x><y>7966.0</y></points><points><x>21079.0</x><y>7958.0</y></points><points><x>21076.0</x><y>7955.0</y></points><points><x>21064.0</x><y>7940.0</y></points><points><x>21058.0</x><y>7923.0</y></points><points><x>21066.0</x><y>7912.0</y></points><points><x>21069.0</x><y>7903.0</y></points><points><x>21092.0</x><y>7907.0</y></points><points><x>21107.0</x><y>7905.0</y></points><points><x>21113.0</x><y>7898.0</y></points><points><x>21118.0</x><y>7898.0</y></points><points><x>21128.0</x><y>7900.0</y></points><points><x>21130.0</x><y>7908.0</y></points><points><x>21120.0</x><y>7913.0</y></points><points><x>21118.0</x><y>7931.0</y></points><points><x>21121.0</x><y>7934.0</y></points><points><x>21133.0</x><y>7934.0</y></points><points><x>21138.0</x><y>7933.0</y></points><points><x>21143.0</x><y>7932.0</y></points><points><x>21148.0</x><y>7927.0</y></points><points><x>21152.0</x><y>7922.0</y></points><points><x>21152.0</x><y>7916.0</y></points><points><x>21158.0</x><y>7908.0</y></points><points><x>21160.0</x><y>7892.0</y></points><points><x>21149.0</x><y>7873.0</y></points><points><x>21152.0</x><y>7869.0</y></points><points><x>21164.0</x><y>7866.0</y></points><points><x>21197.0</x><y>7860.0</y></points><points><x>21204.0</x><y>7858.0</y></points><points><x>21210.0</x><y>7850.0</y></points><points><x>21215.0</x><y>7833.0</y></points><points><x>21219.0</x><y>7800.0</y></points><points><x>21226.0</x><y>7795.0</y></points><points><x>21234.0</x><y>7795.0</y></points><points><x>21243.0</x><y>7769.0</y></points><points><x>21237.0</x><y>7760.0</y></points><points><x>21262.0</x><y>7758.0</y></points><points><x>21272.0</x><y>7723.0</y></points><points><x>21268.0</x><y>7723.0</y></points><points><x>21267.0</x><y>7713.0</y></points><points><x>21272.0</x><y>7708.0</y></points><points><x>21272.0</x><y>7650.0</y></points><points><x>21266.0</x><y>7650.0</y></points><points><x>21263.0</x><y>7640.0</y></points><points><x>21264.0</x><y>7628.0</y></points><points><x>21261.0</x><y>7621.0</y></points><points><x>21255.0</x><y>7614.0</y></points><points><x>21245.0</x><y>7603.0</y></points><points><x>21259.0</x><y>7602.0</y></points><points><x>21259.0</x><y>7591.0</y></points><points><x>21246.0</x><y>7590.0</y></points><points><x>21246.0</x><y>7602.0</y></points><points><x>21244.0</x><y>7591.0</y></points><points><x>21239.0</x><y>7587.0</y></points><points><x>21236.0</x><y>7576.0</y></points><points><x>21237.177734375</x><y>7570.89599609375</y></points><points><x>21233.806640625</x><y>7566.8515625</y></points><points><x>21237.177734375</x><y>7557.41357421875</y></points><points><x>21234.48046875</x><y>7558.76171875</y></points><points><x>21239.873046875</x><y>7555.39111328125</y></points><points><x>21241.896484375</x><y>7554.04296875</y></points><points><x>21236.0</x><y>7546.0</y></points><points><x>21236.0</x><y>7551.0</y></points><points><x>21234.0</x><y>7547.0</y></points><points><x>21228.0</x><y>7546.0</y></points><points><x>21227.0</x><y>7541.0</y></points><points><x>21215.0</x><y>7540.0</y></points><points><x>21206.0</x><y>7551.0</y></points><points><x>21201.0</x><y>7562.0</y></points><points><x>21187.0</x><y>7567.0</y></points><points><x>21166.0</x><y>7563.0</y></points><points><x>21163.0</x><y>7566.0</y></points><points><x>21152.0</x><y>7566.0</y></points><points><x>21146.0</x><y>7572.0</y></points><points><x>21130.0</x><y>7562.0</y></points><points><x>21121.0</x><y>7547.0</y></points><points><x>21117.0</x><y>7542.0</y></points><points><x>21105.0</x><y>7539.0</y></points><points><x>21089.0</x><y>7538.0</y></points><points><x>21084.0</x><y>7534.0</y></points><points><x>21085.0</x><y>7521.0</y></points><points><x>21089.0</x><y>7514.0</y></points><points><x>21092.0</x><y>7485.0</y></points><points><x>21075.0</x><y>7477.0</y></points><points><x>21043.0</x><y>7474.0</y></points><points><x>21042.0</x><y>7488.0</y></points><points><x>21025.0</x><y>7494.0</y></points><points><x>21021.0</x><y>7489.0</y></points><points><x>21026.0</x><y>7481.0</y></points><points><x>21026.0</x><y>7474.0</y></points><points><x>21004.0</x><y>7474.0</y></points></segmentation></object><object><name>MET</name><difficult>0</difficult><truncated>0</truncated><info>[{"confidence": "0"}, {"action": "CREATE", "cat": "MET", "time": "2020-07-23 14:52;50", "who": "admin", "typeOfanno": "PersonManul"}]</info><confidence>0</confidence><bndbox><xmin>13706.0</xmin><ymin>3780.0</ymin><xmax>14108.0</xmax><ymax>4173.0</ymax></bndbox><segmentation><points><x>13973.0</x><y>3780.0</y></points><points><x>13973.0</x><y>3786.0</y></points><points><x>13982.0</x><y>3787.0</y></points><points><x>13978.0</x><y>3794.0</y></points><points><x>13975.0</x><y>3804.0</y></points><points><x>13970.0</x><y>3809.0</y></points><points><x>13970.0</x><y>3819.0</y></points><points><x>13965.0</x><y>3810.0</y></points><points><x>13952.0</x><y>3810.0</y></points><points><x>13952.0</x><y>3815.0</y></points><points><x>13949.0</x><y>3818.0</y></points><points><x>13938.0</x><y>3818.0</y></points><points><x>13925.0</x><y>3817.0</y></points><points><x>13918.0</x><y>3824.0</y></points><points><x>13918.0</x><y>3834.0</y></points><points><x>13914.0</x><y>3838.0</y></points><points><x>13905.0</x><y>3838.0</y></points><points><x>13902.0</x><y>3841.0</y></points><points><x>13901.0</x><y>3850.0</y></points><points><x>13898.0</x><y>3853.0</y></points><points><x>13895.0</x><y>3857.0</y></points><points><x>13885.0</x><y>3860.0</y></points><points><x>13878.0</x><y>3861.0</y></points><points><x>13868.0</x><y>3865.0</y></points><points><x>13837.0</x><y>3863.0</y></points><points><x>13835.0</x><y>3870.0</y></points><points><x>13834.0</x><y>3885.0</y></points><points><x>13828.0</x><y>3892.0</y></points><points><x>13828.0</x><y>3912.0</y></points><points><x>13853.0</x><y>3917.0</y></points><points><x>13856.0</x><y>3928.0</y></points><points><x>13854.0</x><y>3946.0</y></points><points><x>13849.0</x><y>3975.0</y></points><points><x>13832.0</x><y>3980.0</y></points><points><x>13824.0</x><y>3986.0</y></points><points><x>13813.0</x><y>3999.0</y></points><points><x>13804.0</x><y>4007.0</y></points><points><x>13791.0</x><y>4009.0</y></points><points><x>13771.0</x><y>4039.0</y></points><points><x>13749.0</x><y>4038.0</y></points><points><x>13744.0</x><y>4042.0</y></points><points><x>13733.0</x><y>4047.0</y></points><points><x>13729.0</x><y>4047.0</y></points><points><x>13720.0</x><y>4048.0</y></points><points><x>13709.0</x><y>4070.0</y></points><points><x>13706.0</x><y>4122.0</y></points><points><x>13710.0</x><y>4126.0</y></points><points><x>13721.0</x><y>4142.0</y></points><points><x>13720.0</x><y>4155.0</y></points><points><x>13721.0</x><y>4161.0</y></points><points><x>13725.0</x><y>4166.0</y></points><points><x>13751.0</x><y>4167.0</y></points><points><x>13771.0</x><y>4166.0</y></points><points><x>13777.0</x><y>4172.0</y></points><points><x>13795.0</x><y>4172.0</y></points><points><x>13804.0</x><y>4163.0</y></points><points><x>13809.0</x><y>4168.0</y></points><points><x>13814.0</x><y>4173.0</y></points><points><x>13838.0</x><y>4173.0</y></points><points><x>13845.0</x><y>4165.0</y></points><points><x>13861.0</x><y>4159.0</y></points><points><x>13873.0</x><y>4153.0</y></points><points><x>13880.0</x><y>4149.0</y></points><points><x>13881.0</x><y>4140.0</y></points><points><x>13889.0</x><y>4130.0</y></points><points><x>13892.0</x><y>4127.0</y></points><points><x>13903.0</x><y>4115.0</y></points><points><x>13923.0</x><y>4112.0</y></points><points><x>13927.0</x><y>4105.0</y></points><points><x>13927.0</x><y>4101.0</y></points><points><x>13928.0</x><y>4092.0</y></points><points><x>13933.0</x><y>4087.0</y></points><points><x>13936.0</x><y>4083.0</y></points><points><x>13936.0</x><y>4077.0</y></points><points><x>13937.0</x><y>4062.0</y></points><points><x>13932.0</x><y>4044.0</y></points><points><x>13941.0</x><y>4037.0</y></points><points><x>13946.0</x><y>4037.0</y></points><points><x>13952.0</x><y>4036.0</y></points><points><x>13967.0</x><y>4035.0</y></points><points><x>13975.0</x><y>4033.0</y></points><points><x>13978.0</x><y>4030.0</y></points><points><x>13988.0</x><y>4025.0</y></points><points><x>13997.0</x><y>4023.0</y></points><points><x>14005.0</x><y>4020.0</y></points><points><x>14040.8388671875</x><y>4017.670654296875</y></points><points><x>14087.3544921875</x><y>4031.1533203125</y></points><points><x>14102.185546875</x><y>3999.468994140625</y></points><points><x>14090.724609375</x><y>3956.998779296875</y></points><points><x>14108.251953125</x><y>3938.123046875</y></points><points><x>14100.1630859375</x><y>3884.192626953125</y></points><points><x>14086.005859375</x><y>3828.913818359375</y></points><points><x>14065.107421875</x><y>3812.060546875</y></points><points><x>14016.0</x><y>3813.0</y></points><points><x>14016.0</x><y>3807.0</y></points><points><x>14015.0</x><y>3791.0</y></points><points><x>14010.0</x><y>3785.0</y></points><points><x>14006.0</x><y>3785.0</y></points><points><x>13994.0</x><y>3783.0</y></points></segmentation></object><object><name>MET</name><difficult>0</difficult><truncated>0</truncated><info>[{"confidence": "0"}, {"action": "CREATE", "cat": "MET", "time": "2020-07-23 14:52;50", "who": "admin", "typeOfanno": "PersonManul"}]</info><confidence>0</confidence><bndbox><xmin>9451.833984375</xmin><ymin>11102.2890625</ymin><xmax>10054.0</xmax><ymax>11850.2431640625</ymax></bndbox><segmentation><points><x>9526.0</x><y>11196.0</y></points><points><x>9526.0</x><y>11204.0</y></points><points><x>9522.0</x><y>11215.0</y></points><points><x>9509.0</x><y>11221.0</y></points><points><x>9506.0</x><y>11224.0</y></points><points><x>9500.0</x><y>11230.0</y></points><points><x>9451.833984375</x><y>11366.1904296875</y></points><points><x>9465.283203125</x><y>11484.244140625</y></points><points><x>9506.0</x><y>11543.0</y></points><points><x>9515.0</x><y>11544.0</y></points><points><x>9521.0</x><y>11554.0</y></points><points><x>9521.0</x><y>11559.0</y></points><points><x>9530.0</x><y>11567.0</y></points><points><x>9545.0</x><y>11569.0</y></points><points><x>9540.0</x><y>11590.0</y></points><points><x>9546.0</x><y>11592.0</y></points><points><x>9532.0</x><y>11594.0</y></points><points><x>9505.0</x><y>11609.0</y></points><points><x>9500.0</x><y>11631.0</y></points><points><x>9514.0</x><y>11632.0</y></points><points><x>9521.0</x><y>11633.0</y></points><points><x>9525.0</x><y>11642.0</y></points><points><x>9537.0</x><y>11643.0</y></points><points><x>9542.0</x><y>11648.0</y></points><points><x>9548.0</x><y>11656.0</y></points><points><x>9564.0</x><y>11656.0</y></points><points><x>9578.0</x><y>11651.0</y></points><points><x>9589.0</x><y>11656.0</y></points><points><x>9582.0</x><y>11679.0</y></points><points><x>9588.0</x><y>11685.0</y></points><points><x>9598.0</x><y>11689.0</y></points><points><x>9601.0</x><y>11692.0</y></points><points><x>9611.0</x><y>11697.0</y></points><points><x>9618.0</x><y>11703.0</y></points><points><x>9630.0</x><y>11706.0</y></points><points><x>9640.0</x><y>11708.0</y></points><points><x>9641.0</x><y>11714.0</y></points><points><x>9657.0</x><y>11716.0</y></points><points><x>9658.0</x><y>11707.0</y></points><points><x>9664.0</x><y>11705.0</y></points><points><x>9674.0</x><y>11706.0</y></points><points><x>9684.0</x><y>11715.0</y></points><points><x>9688.0</x><y>11718.0</y></points><points><x>9707.0</x><y>11723.0</y></points><points><x>9712.0</x><y>11722.0</y></points><points><x>9715.0</x><y>11711.0</y></points><points><x>9720.0</x><y>11705.0</y></points><points><x>9728.0</x><y>11698.0</y></points><points><x>9737.0</x><y>11695.0</y></points><points><x>9738.0</x><y>11700.0</y></points><points><x>9739.0</x><y>11706.0</y></points><points><x>9737.0</x><y>11724.0</y></points><points><x>9738.0</x><y>11729.0</y></points><points><x>9724.0</x><y>11728.0</y></points><points><x>9721.0</x><y>11725.0</y></points><points><x>9708.0</x><y>11725.0</y></points><points><x>9692.0</x><y>11739.0</y></points><points><x>9690.0</x><y>11732.0</y></points><points><x>9686.0</x><y>11726.0</y></points><points><x>9673.0</x><y>11726.0</y></points><points><x>9668.0</x><y>11731.0</y></points><points><x>9665.0</x><y>11735.0</y></points><points><x>9663.0</x><y>11755.0</y></points><points><x>9685.0</x><y>11761.0</y></points><points><x>9694.0</x><y>11765.0</y></points><points><x>9713.0</x><y>11766.0</y></points><points><x>9730.0</x><y>11771.0</y></points><points><x>9738.0</x><y>11786.0</y></points><points><x>9744.0</x><y>11789.0</y></points><points><x>9749.0</x><y>11790.0</y></points><points><x>9766.0</x><y>11791.0</y></points><points><x>9769.0</x><y>11788.0</y></points><points><x>9776.0</x><y>11769.0</y></points><points><x>9779.0</x><y>11764.0</y></points><points><x>9781.0</x><y>11768.0</y></points><points><x>9784.0</x><y>11779.0</y></points><points><x>9788.0</x><y>11784.0</y></points><points><x>9792.0</x><y>11789.0</y></points><points><x>9787.0</x><y>11795.0</y></points><points><x>9785.0</x><y>11818.0</y></points><points><x>9818.0</x><y>11819.0</y></points><points><x>9828.0</x><y>11819.0</y></points><points><x>9864.0</x><y>11819.0</y></points><points><x>9864.0</x><y>11813.0</y></points><points><x>9857.0</x><y>11794.0</y></points><points><x>9854.0</x><y>11788.0</y></points><points><x>9851.0</x><y>11785.0</y></points><points><x>9851.0</x><y>11780.0</y></points><points><x>9840.0</x><y>11766.0</y></points><points><x>9831.0</x><y>11765.0</y></points><points><x>9828.0</x><y>11762.0</y></points><points><x>9819.0</x><y>11754.0</y></points><points><x>9815.0</x><y>11749.0</y></points><points><x>9816.0</x><y>11744.0</y></points><points><x>9831.0</x><y>11751.0</y></points><points><x>9852.0</x><y>11774.0</y></points><points><x>9868.0</x><y>11775.0</y></points><points><x>9877.0</x><y>11783.0</y></points><points><x>9895.0</x><y>11786.0</y></points><points><x>9899.0</x><y>11776.0</y></points><points><x>9901.0</x><y>11766.0</y></points><points><x>9911.0</x><y>11762.0</y></points><points><x>9914.0</x><y>11765.0</y></points><points><x>9923.0</x><y>11772.0</y></points><points><x>9930.0</x><y>11777.0</y></points><points><x>9937.0</x><y>11783.0</y></points><points><x>9943.0</x><y>11783.0</y></points><points><x>9950.0</x><y>11803.0</y></points><points><x>9953.0</x><y>11806.0</y></points><points><x>10012.376953125</x><y>11850.2431640625</y></points><points><x>10050.1279296875</x><y>11843.5009765625</y></points><points><x>10031.9267578125</x><y>11805.076171875</y></points><points><x>10017.0</x><y>11798.0</y></points><points><x>10019.0</x><y>11784.0</y></points><points><x>10010.0</x><y>11781.0</y></points><points><x>10001.0</x><y>11751.0</y></points><points><x>10002.0</x><y>11733.0</y></points><points><x>9998.0</x><y>11728.0</y></points><points><x>9989.0</x><y>11718.0</y></points><points><x>9977.0</x><y>11717.0</y></points><points><x>9976.0</x><y>11712.0</y></points><points><x>9995.0</x><y>11686.0</y></points><points><x>9992.0</x><y>11670.0</y></points><points><x>9987.0</x><y>11657.0</y></points><points><x>9989.0</x><y>11650.0</y></points><points><x>9995.0</x><y>11645.0</y></points><points><x>10002.0</x><y>11636.0</y></points><points><x>10015.0</x><y>11614.0</y></points><points><x>10016.0</x><y>11609.0</y></points><points><x>10017.0</x><y>11595.0</y></points><points><x>10004.0</x><y>11567.0</y></points><points><x>10004.0</x><y>11563.0</y></points><points><x>10003.0</x><y>11555.0</y></points><points><x>9993.0</x><y>11554.0</y></points><points><x>9998.0</x><y>11552.0</y></points><points><x>10001.0</x><y>11537.0</y></points><points><x>10012.0</x><y>11535.0</y></points><points><x>10014.0</x><y>11526.0</y></points><points><x>10015.0</x><y>11514.0</y></points><points><x>10017.0</x><y>11502.0</y></points><points><x>10024.0</x><y>11503.0</y></points><points><x>10039.0</x><y>11505.0</y></points><points><x>10053.0</x><y>11503.0</y></points><points><x>10054.0</x><y>11490.0</y></points><points><x>10041.0</x><y>11487.0</y></points><points><x>10033.0</x><y>11485.0</y></points><points><x>10029.0</x><y>11485.0</y></points><points><x>10022.0</x><y>11480.0</y></points><points><x>10018.0</x><y>11470.0</y></points><points><x>10015.0</x><y>11456.0</y></points><points><x>10010.0</x><y>11453.0</y></points><points><x>10008.0</x><y>11444.0</y></points><points><x>10001.0</x><y>11443.0</y></points><points><x>10000.0</x><y>11431.0</y></points><points><x>9991.0</x><y>11425.0</y></points><points><x>9993.0</x><y>11421.0</y></points><points><x>9993.0</x><y>11417.0</y></points><points><x>9997.0</x><y>11412.0</y></points><points><x>10005.0</x><y>11399.0</y></points><points><x>10011.0</x><y>11398.0</y></points><points><x>10011.0</x><y>11386.0</y></points><points><x>10007.0</x><y>11386.0</y></points><points><x>10004.0</x><y>11383.0</y></points><points><x>10006.0</x><y>11367.0</y></points><points><x>10009.0</x><y>11338.0</y></points><points><x>10003.0</x><y>11329.0</y></points><points><x>9999.0</x><y>11312.0</y></points><points><x>9985.0</x><y>11310.0</y></points><points><x>9988.0</x><y>11295.0</y></points><points><x>9991.0</x><y>11277.0</y></points><points><x>9974.0</x><y>11275.0</y></points><points><x>9969.0</x><y>11269.0</y></points><points><x>9962.0</x><y>11261.0</y></points><points><x>9962.0</x><y>11253.0</y></points><points><x>9968.0</x><y>11250.0</y></points><points><x>9983.228515625</x><y>11231.982421875</y></points><points><x>9961.8623046875</x><y>11174.5546875</y></points><points><x>9907.6630859375</x><y>11123.3662109375</y></points><points><x>9805.287109375</x><y>11102.2890625</y></points><points><x>9652.7255859375</x><y>11114.3330078125</y></points></segmentation></object><object><name>NILM</name><difficult>0</difficult><truncated>0</truncated><info>[{"confidence": "0"}, {"action": "CREATE", "cat": "NILM", "time": "2020-07-23 14:52;50", "who": "admin", "typeOfanno": "PersonManul"}]</info><confidence>0</confidence><bndbox><xmin>7424.0</xmin><ymin>16149.951171875</ymin><xmax>7851.0</xmax><ymax>16802.0</ymax></bndbox><segmentation><points><x>7540.67236328125</x><y>16149.951171875</y></points><points><x>7521.6552734375</x><y>16155.384765625</y></points><points><x>7512.0</x><y>16181.0</y></points><points><x>7513.0</x><y>16187.0</y></points><points><x>7516.0</x><y>16190.0</y></points><points><x>7525.0</x><y>16190.0</y></points><points><x>7526.0</x><y>16201.0</y></points><points><x>7521.0</x><y>16205.0</y></points><points><x>7515.0</x><y>16206.0</y></points><points><x>7511.0</x><y>16210.0</y></points><points><x>7508.0</x><y>16214.0</y></points><points><x>7504.0</x><y>16214.0</y></points><points><x>7486.0</x><y>16222.0</y></points><points><x>7492.0</x><y>16213.0</y></points><points><x>7495.0</x><y>16183.0</y></points><points><x>7491.0</x><y>16179.0</y></points><points><x>7473.0</x><y>16177.0</y></points><points><x>7460.0</x><y>16187.0</y></points><points><x>7449.0</x><y>16185.0</y></points><points><x>7437.0</x><y>16171.0</y></points><points><x>7424.0</x><y>16168.0</y></points><points><x>7424.0</x><y>16211.0</y></points><points><x>7427.0</x><y>16214.0</y></points><points><x>7428.0</x><y>16223.0</y></points><points><x>7437.0</x><y>16233.0</y></points><points><x>7461.0</x><y>16237.0</y></points><points><x>7453.0</x><y>16257.0</y></points><points><x>7445.0</x><y>16265.0</y></points><points><x>7441.0</x><y>16270.0</y></points><points><x>7438.0</x><y>16305.0</y></points><points><x>7434.0</x><y>16322.0</y></points><points><x>7431.0</x><y>16347.0</y></points><points><x>7436.0</x><y>16355.0</y></points><points><x>7440.0</x><y>16362.0</y></points><points><x>7450.0</x><y>16387.0</y></points><points><x>7450.0</x><y>16395.0</y></points><points><x>7450.0</x><y>16426.0</y></points><points><x>7447.0</x><y>16417.0</y></points><points><x>7441.0</x><y>16409.0</y></points><points><x>7435.0</x><y>16408.0</y></points><points><x>7424.0</x><y>16405.0</y></points><points><x>7424.0</x><y>16423.0</y></points><points><x>7432.0</x><y>16425.0</y></points><points><x>7427.0</x><y>16429.0</y></points><points><x>7424.0</x><y>16432.0</y></points><points><x>7424.0</x><y>16464.0</y></points><points><x>7428.0</x><y>16464.0</y></points><points><x>7449.0</x><y>16467.0</y></points><points><x>7449.0</x><y>16460.0</y></points><points><x>7452.0</x><y>16449.0</y></points><points><x>7466.0</x><y>16452.0</y></points><points><x>7467.0</x><y>16459.0</y></points><points><x>7469.0</x><y>16474.0</y></points><points><x>7477.0</x><y>16480.0</y></points><points><x>7480.0</x><y>16484.0</y></points><points><x>7482.0</x><y>16498.0</y></points><points><x>7483.0</x><y>16503.0</y></points><points><x>7489.0</x><y>16533.0</y></points><points><x>7505.0</x><y>16537.0</y></points><points><x>7507.0</x><y>16529.0</y></points><points><x>7517.0</x><y>16537.0</y></points><points><x>7525.0</x><y>16547.0</y></points><points><x>7525.0</x><y>16559.0</y></points><points><x>7524.0</x><y>16569.0</y></points><points><x>7514.0</x><y>16573.0</y></points><points><x>7513.0</x><y>16581.0</y></points><points><x>7510.0</x><y>16584.0</y></points><points><x>7510.0</x><y>16591.0</y></points><points><x>7508.0</x><y>16600.0</y></points><points><x>7499.0</x><y>16610.0</y></points><points><x>7492.0</x><y>16609.0</y></points><points><x>7497.0</x><y>16603.0</y></points><points><x>7502.0</x><y>16598.0</y></points><points><x>7504.0</x><y>16582.0</y></points><points><x>7488.0</x><y>16578.0</y></points><points><x>7467.0</x><y>16577.0</y></points><points><x>7457.0</x><y>16578.0</y></points><points><x>7455.0</x><y>16594.0</y></points><points><x>7457.0</x><y>16603.0</y></points><points><x>7475.0</x><y>16608.0</y></points><points><x>7484.0</x><y>16609.0</y></points><points><x>7482.0</x><y>16613.0</y></points><points><x>7480.0</x><y>16628.0</y></points><points><x>7484.0</x><y>16647.0</y></points><points><x>7486.0</x><y>16658.0</y></points><points><x>7491.0</x><y>16663.0</y></points><points><x>7493.0</x><y>16671.0</y></points><points><x>7499.0</x><y>16681.0</y></points><points><x>7503.0</x><y>16681.0</y></points><points><x>7512.0</x><y>16690.0</y></points><points><x>7509.0</x><y>16693.0</y></points><points><x>7503.0</x><y>16696.0</y></points><points><x>7497.0</x><y>16719.0</y></points><points><x>7503.0</x><y>16728.0</y></points><points><x>7493.0</x><y>16730.0</y></points><points><x>7470.0</x><y>16725.0</y></points><points><x>7466.0</x><y>16743.0</y></points><points><x>7469.0</x><y>16746.0</y></points><points><x>7480.0</x><y>16747.0</y></points><points><x>7481.0</x><y>16754.0</y></points><points><x>7488.0</x><y>16755.0</y></points><points><x>7496.0</x><y>16759.0</y></points><points><x>7500.0</x><y>16769.0</y></points><points><x>7486.0</x><y>16771.0</y></points><points><x>7476.0</x><y>16778.0</y></points><points><x>7476.0</x><y>16790.0</y></points><points><x>7492.0</x><y>16793.0</y></points><points><x>7493.0</x><y>16802.0</y></points><points><x>7526.0</x><y>16802.0</y></points><points><x>7526.0</x><y>16797.0</y></points><points><x>7527.0</x><y>16790.0</y></points><points><x>7527.0</x><y>16784.0</y></points><points><x>7532.0</x><y>16771.0</y></points><points><x>7535.0</x><y>16754.0</y></points><points><x>7531.0</x><y>16750.0</y></points><points><x>7512.0</x><y>16734.0</y></points><points><x>7518.0</x><y>16729.0</y></points><points><x>7523.0</x><y>16728.0</y></points><points><x>7528.0</x><y>16729.0</y></points><points><x>7537.0</x><y>16732.0</y></points><points><x>7543.0</x><y>16740.0</y></points><points><x>7547.0</x><y>16748.0</y></points><points><x>7550.0</x><y>16757.0</y></points><points><x>7553.0</x><y>16760.0</y></points><points><x>7561.0</x><y>16783.0</y></points><points><x>7564.0</x><y>16786.0</y></points><points><x>7581.0</x><y>16786.0</y></points><points><x>7581.0</x><y>16775.0</y></points><points><x>7607.0</x><y>16784.0</y></points><points><x>7618.0</x><y>16785.0</y></points><points><x>7626.0</x><y>16786.0</y></points><points><x>7638.0</x><y>16787.0</y></points><points><x>7651.0</x><y>16788.0</y></points><points><x>7663.0</x><y>16785.0</y></points><points><x>7663.0</x><y>16781.0</y></points><points><x>7669.0</x><y>16772.0</y></points><points><x>7682.0</x><y>16769.0</y></points><points><x>7688.0</x><y>16768.0</y></points><points><x>7695.0</x><y>16762.0</y></points><points><x>7697.0</x><y>16743.0</y></points><points><x>7690.0</x><y>16739.0</y></points><points><x>7702.0</x><y>16737.0</y></points><points><x>7708.0</x><y>16741.0</y></points><points><x>7719.0</x><y>16741.0</y></points><points><x>7726.0</x><y>16736.0</y></points><points><x>7734.0</x><y>16734.0</y></points><points><x>7741.0</x><y>16732.0</y></points><points><x>7751.0</x><y>16721.0</y></points><points><x>7756.0</x><y>16708.0</y></points><points><x>7762.0</x><y>16690.0</y></points><points><x>7775.0</x><y>16687.0</y></points><points><x>7776.0</x><y>16675.0</y></points><points><x>7774.0</x><y>16661.0</y></points><points><x>7779.0</x><y>16660.0</y></points><points><x>7782.0</x><y>16657.0</y></points><points><x>7785.0</x><y>16652.0</y></points><points><x>7788.0</x><y>16646.0</y></points><points><x>7790.0</x><y>16624.0</y></points><points><x>7779.0</x><y>16621.0</y></points><points><x>7767.0</x><y>16619.0</y></points><points><x>7773.0</x><y>16608.0</y></points><points><x>7779.0</x><y>16603.0</y></points><points><x>7783.0</x><y>16596.0</y></points><points><x>7802.0</x><y>16591.0</y></points><points><x>7805.0</x><y>16588.0</y></points><points><x>7821.0</x><y>16569.0</y></points><points><x>7823.0</x><y>16556.0</y></points><points><x>7828.0</x><y>16538.0</y></points><points><x>7821.0</x><y>16521.0</y></points><points><x>7822.0</x><y>16515.0</y></points><points><x>7827.0</x><y>16514.0</y></points><points><x>7831.0</x><y>16503.0</y></points><points><x>7837.0</x><y>16482.0</y></points><points><x>7840.0</x><y>16470.0</y></points><points><x>7842.0</x><y>16457.0</y></points><points><x>7843.0</x><y>16441.0</y></points><points><x>7834.0</x><y>16428.0</y></points><points><x>7839.0</x><y>16417.0</y></points><points><x>7846.0</x><y>16400.0</y></points><points><x>7847.0</x><y>16395.0</y></points><points><x>7851.0</x><y>16391.0</y></points><points><x>7851.0</x><y>16365.0</y></points><points><x>7848.0</x><y>16362.0</y></points><points><x>7842.0</x><y>16362.0</y></points><points><x>7834.0</x><y>16355.0</y></points><points><x>7830.0</x><y>16352.0</y></points><points><x>7824.0</x><y>16342.0</y></points><points><x>7815.0</x><y>16337.0</y></points><points><x>7810.0</x><y>16330.0</y></points><points><x>7811.0</x><y>16313.0</y></points><points><x>7804.0</x><y>16304.0</y></points><points><x>7804.0</x><y>16293.0</y></points><points><x>7798.0</x><y>16285.0</y></points><points><x>7793.0</x><y>16278.0</y></points><points><x>7786.0</x><y>16278.0</y></points><points><x>7767.0</x><y>16277.0</y></points><points><x>7758.0</x><y>16290.0</y></points><points><x>7757.0</x><y>16298.0</y></points><points><x>7749.0</x><y>16294.0</y></points><points><x>7745.0</x><y>16285.0</y></points><points><x>7733.0</x><y>16285.0</y></points><points><x>7733.0</x><y>16273.0</y></points><points><x>7736.0</x><y>16255.0</y></points><points><x>7738.0</x><y>16249.0</y></points><points><x>7743.0</x><y>16246.0</y></points><points><x>7749.0</x><y>16243.0</y></points><points><x>7750.0</x><y>16238.0</y></points><points><x>7751.0</x><y>16226.0</y></points><points><x>7750.0</x><y>16218.0</y></points><points><x>7747.0</x><y>16211.0</y></points><points><x>7749.0</x><y>16191.0</y></points><points><x>7743.0</x><y>16181.0</y></points><points><x>7739.0</x><y>16178.0</y></points><points><x>7714.0</x><y>16176.0</y></points><points><x>7707.0</x><y>16182.0</y></points><points><x>7703.0</x><y>16185.0</y></points><points><x>7701.0</x><y>16206.0</y></points><points><x>7697.0</x><y>16210.0</y></points><points><x>7692.0</x><y>16211.0</y></points><points><x>7689.0</x><y>16195.0</y></points><points><x>7678.0</x><y>16192.0</y></points><points><x>7666.0</x><y>16191.0</y></points><points><x>7664.0</x><y>16179.0</y></points><points><x>7665.0</x><y>16174.0</y></points><points><x>7666.0</x><y>16163.0</y></points><points><x>7633.0</x><y>16163.0</y></points><points><x>7633.0</x><y>16177.0</y></points><points><x>7630.0</x><y>16173.0</y></points><points><x>7614.0</x><y>16173.0</y></points><points><x>7604.0615234375</x><y>16170.779296875</y></points></segmentation></object><object><name>NONE</name><difficult>0</difficult><truncated>0</truncated><info>[{"confidence": "0"}, {"action": "CREATE", "cat": "NONE", "time": "2020-07-23 14:52;50", "who": "admin", "typeOfanno": "PersonManul"}]</info><confidence>0</confidence><bndbox><xmin>9520.0</xmin><ymin>17698.0</ymin><xmax>10318.0</xmax><ymax>18502.0</ymax></bndbox><segmentation><points><x>9748.0</x><y>17702.0</y></points><points><x>9741.0</x><y>17705.0</y></points><points><x>9732.0</x><y>17712.0</y></points><points><x>9719.0</x><y>17715.0</y></points><points><x>9705.0</x><y>17715.0</y></points><points><x>9693.0</x><y>17716.0</y></points><points><x>9684.0</x><y>17719.0</y></points><points><x>9683.0</x><y>17734.0</y></points><points><x>9687.0</x><y>17738.0</y></points><points><x>9691.0</x><y>17738.0</y></points><points><x>9691.0</x><y>17754.0</y></points><points><x>9699.0</x><y>17763.0</y></points><points><x>9704.0</x><y>17772.0</y></points><points><x>9705.0</x><y>17779.0</y></points><points><x>9690.0</x><y>17778.0</y></points><points><x>9682.0</x><y>17770.0</y></points><points><x>9680.0</x><y>17762.0</y></points><points><x>9675.0</x><y>17759.0</y></points><points><x>9660.0</x><y>17756.0</y></points><points><x>9659.0</x><y>17773.0</y></points><points><x>9660.0</x><y>17780.0</y></points><points><x>9653.0</x><y>17787.0</y></points><points><x>9650.0</x><y>17793.0</y></points><points><x>9641.0</x><y>17796.0</y></points><points><x>9638.0</x><y>17799.0</y></points><points><x>9629.0</x><y>17803.0</y></points><points><x>9626.0</x><y>17806.0</y></points><points><x>9619.0</x><y>17819.0</y></points><points><x>9615.0</x><y>17819.0</y></points><points><x>9606.0</x><y>17820.0</y></points><points><x>9601.0</x><y>17824.0</y></points><points><x>9597.0</x><y>17827.0</y></points><points><x>9587.0</x><y>17839.0</y></points><points><x>9582.0</x><y>17844.0</y></points><points><x>9576.0</x><y>17851.0</y></points><points><x>9569.0</x><y>17857.0</y></points><points><x>9569.0</x><y>17868.0</y></points><points><x>9568.0</x><y>17876.0</y></points><points><x>9563.0</x><y>17877.0</y></points><points><x>9559.0</x><y>17898.0</y></points><points><x>9553.0</x><y>17921.0</y></points><points><x>9549.0</x><y>17925.0</y></points><points><x>9545.0</x><y>17929.0</y></points><points><x>9542.0</x><y>17946.0</y></points><points><x>9541.0</x><y>17974.0</y></points><points><x>9542.0</x><y>17987.0</y></points><points><x>9544.0</x><y>17996.0</y></points><points><x>9549.0</x><y>18002.0</y></points><points><x>9556.0</x><y>18010.0</y></points><points><x>9546.0</x><y>18021.0</y></points><points><x>9523.578125</x><y>18049.263671875</y></points><points><x>9520.20703125</x><y>18100.498046875</y></points><points><x>9549.0</x><y>18105.0</y></points><points><x>9557.0</x><y>18103.0</y></points><points><x>9560.0</x><y>18100.0</y></points><points><x>9560.0</x><y>18089.0</y></points><points><x>9567.0</x><y>18088.0</y></points><points><x>9609.0</x><y>18084.0</y></points><points><x>9629.0</x><y>18090.0</y></points><points><x>9630.0</x><y>18077.0</y></points><points><x>9629.0</x><y>18072.0</y></points><points><x>9632.0</x><y>18069.0</y></points><points><x>9638.0</x><y>18071.0</y></points><points><x>9641.0</x><y>18074.0</y></points><points><x>9650.0</x><y>18086.0</y></points><points><x>9643.0</x><y>18104.0</y></points><points><x>9650.0</x><y>18108.0</y></points><points><x>9653.0</x><y>18111.0</y></points><points><x>9685.0</x><y>18113.0</y></points><points><x>9695.0</x><y>18108.0</y></points><points><x>9707.0</x><y>18111.0</y></points><points><x>9709.0</x><y>18103.0</y></points><points><x>9717.0</x><y>18102.0</y></points><points><x>9718.0</x><y>18111.0</y></points><points><x>9728.0</x><y>18119.0</y></points><points><x>9739.0</x><y>18129.0</y></points><points><x>9739.0</x><y>18133.0</y></points><points><x>9743.0</x><y>18138.0</y></points><points><x>9753.0</x><y>18142.0</y></points><points><x>9763.0</x><y>18150.0</y></points><points><x>9763.0</x><y>18156.0</y></points><points><x>9771.0</x><y>18164.0</y></points><points><x>9778.0</x><y>18169.0</y></points><points><x>9783.0</x><y>18175.0</y></points><points><x>9796.0</x><y>18178.0</y></points><points><x>9802.0</x><y>18184.0</y></points><points><x>9812.0</x><y>18197.0</y></points><points><x>9818.0</x><y>18200.0</y></points><points><x>9826.0</x><y>18207.0</y></points><points><x>9832.0</x><y>18211.0</y></points><points><x>9840.0</x><y>18223.0</y></points><points><x>9854.0</x><y>18225.0</y></points><points><x>9864.0</x><y>18231.0</y></points><points><x>9870.0</x><y>18235.0</y></points><points><x>9877.0</x><y>18239.0</y></points><points><x>9881.0</x><y>18244.0</y></points><points><x>9898.0</x><y>18262.0</y></points><points><x>9897.0</x><y>18273.0</y></points><points><x>9896.0</x><y>18294.0</y></points><points><x>9901.0</x><y>18295.0</y></points><points><x>9906.0</x><y>18300.0</y></points><points><x>9920.0</x><y>18303.0</y></points><points><x>9923.0</x><y>18300.0</y></points><points><x>9932.0</x><y>18295.0</y></points><points><x>9935.0</x><y>18291.0</y></points><points><x>9937.0</x><y>18282.0</y></points><points><x>9938.0</x><y>18275.0</y></points><points><x>9946.0</x><y>18279.0</y></points><points><x>9946.0</x><y>18287.0</y></points><points><x>9941.0</x><y>18292.0</y></points><points><x>9937.0</x><y>18319.0</y></points><points><x>9943.0</x><y>18324.0</y></points><points><x>9947.0</x><y>18329.0</y></points><points><x>9957.0</x><y>18330.0</y></points><points><x>9962.0</x><y>18335.0</y></points><points><x>9970.0</x><y>18340.0</y></points><points><x>9980.0</x><y>18351.0</y></points><points><x>9986.0</x><y>18351.0</y></points><points><x>9991.0</x><y>18355.0</y></points><points><x>9991.0</x><y>18359.0</y></points><points><x>9993.0</x><y>18366.0</y></points><points><x>10018.1669921875</x><y>18386.013671875</y></points><points><x>10062.98828125</x><y>18396.46484375</y></points><points><x>10099.6640625</x><y>18435.857421875</y></points><points><x>10189.3154296875</x><y>18502.869140625</y></points><points><x>10305.3466796875</x><y>18292.310546875</y></points><points><x>10318.1552734375</x><y>18228.267578125</y></points><points><x>10301.4013671875</x><y>18133.654296875</y></points><points><x>10285.3427734375</x><y>18101.53515625</y></points><points><x>10262.0</x><y>18086.0</y></points><points><x>10256.0</x><y>18090.0</y></points><points><x>10252.0</x><y>18093.0</y></points><points><x>10236.0</x><y>18095.0</y></points><points><x>10231.0</x><y>18088.0</y></points><points><x>10216.0</x><y>18088.0</y></points><points><x>10213.0</x><y>18091.0</y></points><points><x>10205.0</x><y>18105.0</y></points><points><x>10203.0</x><y>18131.0</y></points><points><x>10204.0</x><y>18136.0</y></points><points><x>10192.0</x><y>18138.0</y></points><points><x>10190.0</x><y>18155.0</y></points><points><x>10188.0</x><y>18163.0</y></points><points><x>10171.0</x><y>18159.0</y></points><points><x>10136.0</x><y>18170.0</y></points><points><x>10124.0</x><y>18168.0</y></points><points><x>10106.0</x><y>18163.0</y></points><points><x>10100.0</x><y>18164.0</y></points><points><x>10109.0</x><y>18161.0</y></points><points><x>10115.0</x><y>18160.0</y></points><points><x>10115.0</x><y>18155.0</y></points><points><x>10122.0</x><y>18151.0</y></points><points><x>10127.0</x><y>18127.0</y></points><points><x>10122.0</x><y>18119.0</y></points><points><x>10119.0</x><y>18115.0</y></points><points><x>10108.0</x><y>18113.0</y></points><points><x>10102.0</x><y>18097.0</y></points><points><x>10093.0</x><y>18086.0</y></points><points><x>10082.0</x><y>18083.0</y></points><points><x>10078.0</x><y>18074.0</y></points><points><x>10083.0</x><y>18057.0</y></points><points><x>10080.0</x><y>18054.0</y></points><points><x>10097.0</x><y>18045.0</y></points><points><x>10130.0</x><y>18030.0</y></points><points><x>10134.0</x><y>18025.0</y></points><points><x>10139.0</x><y>18004.0</y></points><points><x>10137.0</x><y>17997.0</y></points><points><x>10138.0</x><y>17987.0</y></points><points><x>10139.0</x><y>17967.0</y></points><points><x>10132.0</x><y>17945.0</y></points><points><x>10132.0</x><y>17928.0</y></points><points><x>10129.0</x><y>17925.0</y></points><points><x>10129.0</x><y>17919.0</y></points><points><x>10123.0</x><y>17912.0</y></points><points><x>10106.0</x><y>17911.0</y></points><points><x>10106.0</x><y>17916.0</y></points><points><x>10101.0</x><y>17917.0</y></points><points><x>10100.0</x><y>17908.0</y></points><points><x>10092.0</x><y>17906.0</y></points><points><x>10110.0</x><y>17898.0</y></points><points><x>10112.0</x><y>17890.0</y></points><points><x>10117.0</x><y>17889.0</y></points><points><x>10120.0</x><y>17886.0</y></points><points><x>10124.0</x><y>17881.0</y></points><points><x>10128.0</x><y>17867.0</y></points><points><x>10134.0</x><y>17861.0</y></points><points><x>10134.0</x><y>17845.0</y></points><points><x>10119.0</x><y>17838.0</y></points><points><x>10113.0</x><y>17849.0</y></points><points><x>10112.0</x><y>17841.0</y></points><points><x>10113.0</x><y>17824.0</y></points><points><x>10114.0</x><y>17793.0</y></points><points><x>10102.0</x><y>17776.0</y></points><points><x>10094.0</x><y>17772.0</y></points><points><x>10084.0</x><y>17772.0</y></points><points><x>10083.0</x><y>17766.0</y></points><points><x>10073.0</x><y>17764.0</y></points><points><x>10060.0</x><y>17762.0</y></points><points><x>10054.0</x><y>17761.0</y></points><points><x>10041.0</x><y>17758.0</y></points><points><x>10028.0</x><y>17757.0</y></points><points><x>10021.0</x><y>17758.0</y></points><points><x>10017.0</x><y>17762.0</y></points><points><x>10000.0</x><y>17763.0</y></points><points><x>9992.0</x><y>17765.0</y></points><points><x>9987.0</x><y>17766.0</y></points><points><x>9979.0</x><y>17767.0</y></points><points><x>9973.0</x><y>17768.0</y></points><points><x>9961.0</x><y>17766.0</y></points><points><x>9953.0</x><y>17750.0</y></points><points><x>9946.0</x><y>17744.0</y></points><points><x>9938.0</x><y>17734.0</y></points><points><x>9934.0</x><y>17729.0</y></points><points><x>9922.0</x><y>17725.0</y></points><points><x>9906.0</x><y>17724.0</y></points><points><x>9900.0</x><y>17729.0</y></points><points><x>9900.0</x><y>17738.0</y></points><points><x>9890.0</x><y>17739.0</y></points><points><x>9887.0</x><y>17742.0</y></points><points><x>9884.265625</x><y>17722.404296875</y></points><points><x>9873.3994140625</x><y>17698.40625</y></points><points><x>9842.1572265625</x><y>17698.859375</y></points></segmentation></object><object><name>HSIL</name><difficult>0</difficult><truncated>0</truncated><info>[{"confidence": "0"}, {"action": "CREATE", "cat": "HSIL", "time": "2020-07-23 14:52;50", "who": "admin", "typeOfanno": "PersonManul"}]</info><confidence>0</confidence><bndbox><xmin>7107.60546875</xmin><ymin>21741.873046875</ymin><xmax>7485.9970703125</xmax><ymax>22470.552734375</ymax></bndbox><segmentation><points><x>7343.47265625</x><y>21751.91015625</y></points><points><x>7403.6943359375</x><y>21747.89453125</y></points><points><x>7403.6943359375</x><y>21747.89453125</y></points><points><x>7451.87158203125</x><y>21741.873046875</y></points><points><x>7451.87158203125</x><y>21741.873046875</y></points><points><x>7453.87890625</x><y>21742.876953125</y></points><points><x>7455.88623046875</x><y>21743.880859375</y></points><points><x>7456.8896484375</x><y>21744.884765625</y></points><points><x>7484.9931640625</x><y>21775.998046875</y></points><points><x>7484.9931640625</x><y>21775.998046875</y></points><points><x>7484.9931640625</x><y>21778.005859375</y></points><points><x>7484.9931640625</x><y>21779.009765625</y></points><points><x>7484.9931640625</x><y>21781.017578125</y></points><points><x>7484.9931640625</x><y>21784.02734375</y></points><points><x>7484.9931640625</x><y>21785.03125</y></points><points><x>7484.9931640625</x><y>21891.421875</y></points><points><x>7484.9931640625</x><y>21892.42578125</y></points><points><x>7484.9931640625</x><y>21893.4296875</y></points><points><x>7484.9931640625</x><y>21894.43359375</y></points><points><x>7485.9970703125</x><y>21895.4375</y></points><points><x>7485.9970703125</x><y>21896.44140625</y></points><points><x>7485.9970703125</x><y>21897.4453125</y></points><points><x>7485.9970703125</x><y>21898.44921875</y></points><points><x>7481.98193359375</x><y>22036.95703125</y></points><points><x>7434.80859375</x><y>22115.24609375</y></points><points><x>7434.80859375</x><y>22115.24609375</y></points><points><x>7434.80859375</x><y>22117.251953125</y></points><points><x>7446.85302734375</x><y>22175.466796875</y></points><points><x>7446.85302734375</x><y>22175.466796875</y></points><points><x>7445.84912109375</x><y>22177.474609375</y></points><points><x>7445.84912109375</x><y>22178.478515625</y></points><points><x>7420.7568359375</x><y>22248.736328125</y></points><points><x>7420.7568359375</x><y>22249.740234375</y></points><points><x>7419.75341796875</x><y>22251.748046875</y></points><points><x>7387.63525390625</x><y>22289.88671875</y></points><points><x>7387.63525390625</x><y>22290.890625</y></points><points><x>7387.63525390625</x><y>22291.89453125</y></points><points><x>7387.63525390625</x><y>22292.8984375</y></points><points><x>7387.63525390625</x><y>22293.90234375</y></points><points><x>7387.63525390625</x><y>22295.91015625</y></points><points><x>7387.63525390625</x><y>22298.919921875</y></points><points><x>7387.63525390625</x><y>22300.927734375</y></points><points><x>7389.642578125</x><y>22306.951171875</y></points><points><x>7392.65380859375</x><y>22313.9765625</y></points><points><x>7393.6572265625</x><y>22315.984375</y></points><points><x>7386.63134765625</x><y>22395.275390625</y></points><points><x>7386.63134765625</x><y>22395.275390625</y></points><points><x>7386.63134765625</x><y>22397.283203125</y></points><points><x>7385.6279296875</x><y>22397.283203125</y></points><points><x>7385.6279296875</x><y>22400.29296875</y></points><points><x>7385.6279296875</x><y>22401.296875</y></points><points><x>7339.4580078125</x><y>22469.548828125</y></points><points><x>7339.4580078125</x><y>22469.548828125</y></points><points><x>7337.45068359375</x><y>22470.552734375</y></points><points><x>7336.447265625</x><y>22470.552734375</y></points><points><x>7334.439453125</x><y>22470.552734375</y></points><points><x>7333.43603515625</x><y>22470.552734375</y></points><points><x>7331.4287109375</x><y>22470.552734375</y></points><points><x>7268.44482421875</x><y>22426.978515625</y></points><points><x>7277.8720703125</x><y>22396.87109375</y></points><points><x>7263.27490234375</x><y>22376.798828125</y></points><points><x>7258.10498046875</x><y>22350.646484375</y></points><points><x>7217.0078125</x><y>22323.009765625</y></points><points><x>7217.0078125</x><y>22323.009765625</y></points><points><x>7215.00048828125</x><y>22321.001953125</y></points><points><x>7117.642578125</x><y>22267.806640625</y></points><points><x>7116.63916015625</x><y>22267.806640625</y></points><points><x>7116.63916015625</x><y>22265.798828125</y></points><points><x>7116.63916015625</x><y>22263.791015625</y></points><points><x>7116.63916015625</x><y>22261.78515625</y></points><points><x>7130.6904296875</x><y>22174.462890625</y></points><points><x>7130.6904296875</x><y>22173.458984375</y></points><points><x>7130.6904296875</x><y>22172.455078125</y></points><points><x>7130.6904296875</x><y>22171.453125</y></points><points><x>7131.6943359375</x><y>22170.44921875</y></points><points><x>7131.6943359375</x><y>22168.44140625</y></points><points><x>7131.6943359375</x><y>22167.4375</y></points><points><x>7133.70166015625</x><y>22164.42578125</y></points><points><x>7133.70166015625</x><y>22163.421875</y></points><points><x>7134.70556640625</x><y>22157.400390625</y></points><points><x>7116.63916015625</x><y>22114.2421875</y></points><points><x>7116.63916015625</x><y>22114.2421875</y></points><points><x>7116.63916015625</x><y>22112.234375</y></points><points><x>7116.63916015625</x><y>22111.23046875</y></points><points><x>7116.63916015625</x><y>22109.22265625</y></points><points><x>7107.60546875</x><y>22062.05078125</y></points><points><x>7107.60546875</x><y>22062.05078125</y></points><points><x>7109.61328125</x><y>22060.04296875</y></points><points><x>7144.7421875</x><y>22015.880859375</y></points><points><x>7144.7421875</x><y>22014.876953125</y></points><points><x>7144.7421875</x><y>22013.873046875</y></points><points><x>7138.72021484375</x><y>21947.62890625</y></points><points><x>7138.72021484375</x><y>21947.62890625</y></points><points><x>7138.72021484375</x><y>21945.62109375</y></points><points><x>7139.7236328125</x><y>21944.619140625</y></points><points><x>7139.7236328125</x><y>21943.615234375</y></points><points><x>7167.8271484375</x><y>21902.462890625</y></points><points><x>7167.8271484375</x><y>21902.462890625</y></points><points><x>7169.83447265625</x><y>21902.462890625</y></points><points><x>7170.83837890625</x><y>21901.458984375</y></points><points><x>7221.0224609375</x><y>21884.396484375</y></points><points><x>7221.0224609375</x><y>21884.396484375</y></points><points><x>7223.0302734375</x><y>21882.388671875</y></points><points><x>7224.03369140625</x><y>21882.388671875</y></points><points><x>7225.03759765625</x><y>21881.384765625</y></points><points><x>7269.19970703125</x><y>21833.208984375</y></points><points><x>7269.19970703125</x><y>21833.208984375</y></points><points><x>7269.19970703125</x><y>21831.201171875</y></points><points><x>7269.19970703125</x><y>21830.197265625</y></points><points><x>7270.20361328125</x><y>21828.189453125</y></points><points><x>7286.2626953125</x><y>21770.98046875</y></points><points><x>7286.2626953125</x><y>21770.98046875</y></points><points><x>7310.35107421875</x><y>21755.923828125</y></points><points><x>7310.35107421875</x><y>21755.923828125</y></points></segmentation></object><object><name>HSIL</name><difficult>0</difficult><truncated>0</truncated><info>[{"confidence": "0"}, {"action": "CREATE", "cat": "HSIL", "time": "2020-07-23 14:52;50", "who": "admin", "typeOfanno": "PersonManul"}]</info><confidence>0</confidence><bndbox><xmin>4989.451171875</xmin><ymin>21906.0</ymin><xmax>5490.2744140625</xmax><ymax>22208.404296875</ymax></bndbox><segmentation><points><x>5166.0</x><y>21906.0</y></points><points><x>5163.0</x><y>21909.0</y></points><points><x>5150.0</x><y>21913.0</y></points><points><x>5148.0</x><y>21919.0</y></points><points><x>5147.0</x><y>21924.0</y></points><points><x>5129.0</x><y>21922.0</y></points><points><x>5111.0</x><y>21922.0</y></points><points><x>5104.0</x><y>21923.0</y></points><points><x>5095.0</x><y>21924.0</y></points><points><x>5083.0</x><y>21932.0</y></points><points><x>5037.4462890625</x><y>21958.919921875</y></points><points><x>4989.451171875</x><y>21992.87890625</y></points><points><x>4991.71533203125</x><y>22043.58984375</y></points><points><x>5020.693359375</x><y>22069.8515625</y></points><points><x>5060.9912109375</x><y>22117.84765625</y></points><points><x>5104.0</x><y>22140.0</y></points><points><x>5117.0</x><y>22144.0</y></points><points><x>5126.0</x><y>22145.0</y></points><points><x>5132.0</x><y>22153.0</y></points><points><x>5134.0</x><y>22175.0</y></points><points><x>5143.0</x><y>22187.0</y></points><points><x>5161.0</x><y>22188.0</y></points><points><x>5162.0</x><y>22179.0</y></points><points><x>5166.0</x><y>22184.0</y></points><points><x>5175.0</x><y>22203.0</y></points><points><x>5197.2783203125</x><y>22207.044921875</y></points><points><x>5229.0</x><y>22192.0</y></points><points><x>5240.0</x><y>22186.0</y></points><points><x>5241.0</x><y>22192.0</y></points><points><x>5247.0</x><y>22192.0</y></points><points><x>5262.0</x><y>22197.0</y></points><points><x>5266.0</x><y>22201.0</y></points><points><x>5271.0</x><y>22201.0</y></points><points><x>5302.77685546875</x><y>22208.404296875</y></points><points><x>5322.0</x><y>22195.0</y></points><points><x>5323.0</x><y>22182.0</y></points><points><x>5329.0</x><y>22181.0</y></points><points><x>5339.0</x><y>22169.0</y></points><points><x>5345.0</x><y>22159.0</y></points><points><x>5368.0</x><y>22160.0</y></points><points><x>5377.0</x><y>22159.0</y></points><points><x>5391.0</x><y>22158.0</y></points><points><x>5396.0</x><y>22157.0</y></points><points><x>5402.0</x><y>22153.0</y></points><points><x>5410.0</x><y>22127.0</y></points><points><x>5410.0</x><y>22116.0</y></points><points><x>5413.0</x><y>22113.0</y></points><points><x>5419.0</x><y>22104.0</y></points><points><x>5438.0</x><y>22108.0</y></points><points><x>5439.0</x><y>22113.0</y></points><points><x>5484.388671875</x><y>22098.267578125</y></points><points><x>5487.10498046875</x><y>22039.859375</y></points><points><x>5490.2744140625</x><y>22007.259765625</y></points><points><x>5458.126953125</x><y>22000.013671875</y></points><points><x>5443.0</x><y>21972.0</y></points><points><x>5439.0</x><y>21967.0</y></points><points><x>5433.0</x><y>21961.0</y></points><points><x>5426.0</x><y>21956.0</y></points><points><x>5405.0</x><y>21955.0</y></points><points><x>5387.0</x><y>21965.0</y></points><points><x>5382.0</x><y>21969.0</y></points><points><x>5377.0</x><y>21982.0</y></points><points><x>5367.0</x><y>21986.0</y></points><points><x>5366.0</x><y>22003.0</y></points><points><x>5370.0</x><y>22008.0</y></points><points><x>5388.0</x><y>22008.0</y></points><points><x>5385.0</x><y>22011.0</y></points><points><x>5375.0</x><y>22012.0</y></points><points><x>5357.0</x><y>22001.0</y></points><points><x>5336.0</x><y>21996.0</y></points><points><x>5327.0</x><y>21998.0</y></points><points><x>5332.0</x><y>21991.0</y></points><points><x>5335.0</x><y>21987.0</y></points><points><x>5336.0</x><y>21982.0</y></points><points><x>5337.0</x><y>21969.0</y></points><points><x>5328.0</x><y>21955.0</y></points><points><x>5321.0</x><y>21948.0</y></points><points><x>5319.0</x><y>21930.0</y></points><points><x>5317.0</x><y>21920.0</y></points><points><x>5314.0</x><y>21917.0</y></points><points><x>5308.0</x><y>21917.0</y></points><points><x>5292.0</x><y>21916.0</y></points><points><x>5280.0</x><y>21919.0</y></points><points><x>5270.0</x><y>21926.0</y></points><points><x>5267.0</x><y>21947.0</y></points><points><x>5278.0</x><y>21958.0</y></points><points><x>5278.0</x><y>21975.0</y></points><points><x>5265.0</x><y>21973.0</y></points><points><x>5253.0</x><y>21971.0</y></points><points><x>5237.0</x><y>21970.0</y></points><points><x>5229.0</x><y>21972.0</y></points><points><x>5219.0</x><y>21975.0</y></points><points><x>5218.0</x><y>21982.0</y></points><points><x>5215.0</x><y>21977.0</y></points><points><x>5200.0</x><y>21967.0</y></points><points><x>5194.0</x><y>21962.0</y></points><points><x>5198.0</x><y>21953.0</y></points><points><x>5202.0</x><y>21948.0</y></points><points><x>5217.0</x><y>21941.0</y></points><points><x>5225.0</x><y>21929.0</y></points><points><x>5228.0</x><y>21909.0</y></points><points><x>5225.0</x><y>21906.0</y></points></segmentation></object><object><name>HSIL</name><difficult>0</difficult><truncated>0</truncated><info>[{"confidence": "0"}, {"action": "CREATE", "cat": "HSIL", "time": "2020-07-23 14:52;50", "who": "admin", "typeOfanno": "PersonManul"}]</info><confidence>0</confidence><bndbox><xmin>3160.0</xmin><ymin>25556.0</ymin><xmax>3300.0</xmax><ymax>25684.0</ymax></bndbox><segmentation><points><x>3177.882080078125</x><y>25585.26953125</y></points><points><x>3160.243408203125</x><y>25623.587890625</y></points><points><x>3172.0</x><y>25662.0</y></points><points><x>3175.0</x><y>25671.0</y></points><points><x>3195.82470703125</x><y>25683.193359375</y></points><points><x>3259.0</x><y>25684.0</y></points><points><x>3268.0</x><y>25675.0</y></points><points><x>3271.0</x><y>25671.0</y></points><points><x>3279.151611328125</x><y>25659.77734375</y></points><points><x>3284.017333984375</x><y>25645.1796875</y></points><points><x>3300.439453125</x><y>25636.6640625</y></points><points><x>3299.22314453125</x><y>25612.3359375</y></points><points><x>3271.0</x><y>25600.0</y></points><points><x>3270.0</x><y>25576.0</y></points><points><x>3264.0</x><y>25567.0</y></points><points><x>3258.0</x><y>25563.0</y></points><points><x>3253.0</x><y>25560.0</y></points><points><x>3207.9892578125</x><y>25556.37890625</y></points></segmentation></object><object><name>HSIL</name><difficult>0</difficult><truncated>0</truncated><info>[{"confidence": "0"}, {"action": "CREATE", "cat": "HSIL", "time": "2020-07-23 14:52;50", "who": "admin", "typeOfanno": "PersonManul"}]</info><confidence>0</confidence><bndbox><xmin>6417.591796875</xmin><ymin>25799.0</ymin><xmax>6666.66015625</xmax><ymax>25968.0</ymax></bndbox><segmentation><points><x>6451.0439453125</x><y>25806.5859375</y></points><points><x>6417.591796875</x><y>25816.318359375</y></points><points><x>6417.8955078125</x><y>25848.25</y></points><points><x>6443.7451171875</x><y>25882.91796875</y></points><points><x>6467.0</x><y>25934.0</y></points><points><x>6475.0</x><y>25934.0</y></points><points><x>6485.0</x><y>25954.0</y></points><points><x>6505.0</x><y>25955.0</y></points><points><x>6509.0</x><y>25951.0</y></points><points><x>6517.0</x><y>25954.0</y></points><points><x>6521.0</x><y>25957.0</y></points><points><x>6525.0</x><y>25960.0</y></points><points><x>6533.0</x><y>25965.0</y></points><points><x>6552.0</x><y>25968.0</y></points><points><x>6573.0</x><y>25968.0</y></points><points><x>6573.0</x><y>25963.0</y></points><points><x>6580.0</x><y>25968.0</y></points><points><x>6586.0</x><y>25968.0</y></points><points><x>6620.7392578125</x><y>25964.724609375</y></points><points><x>6666.66015625</x><y>25948.302734375</y></points><points><x>6653.279296875</x><y>25920.01953125</y></points><points><x>6614.04833984375</x><y>25888.087890625</y></points><points><x>6605.533203125</x><y>25860.109375</y></points><points><x>6590.6318359375</x><y>25836.0859375</y></points><points><x>6574.2099609375</x><y>25830.916015625</y></points><points><x>6563.0</x><y>25812.0</y></points><points><x>6549.0</x><y>25810.0</y></points><points><x>6536.0</x><y>25809.0</y></points><points><x>6531.0</x><y>25822.0</y></points><points><x>6525.0</x><y>25823.0</y></points><points><x>6521.0</x><y>25819.0</y></points><points><x>6516.0</x><y>25815.0</y></points><points><x>6516.0</x><y>25808.0</y></points><points><x>6511.0</x><y>25805.0</y></points><points><x>6502.0</x><y>25799.0</y></points><points><x>6498.0</x><y>25799.0</y></points><points><x>6484.80078125</x><y>25799.591796875</y></points><points><x>6461.3837890625</x><y>25808.107421875</y></points></segmentation></object><object><name>NONE</name><difficult>0</difficult><truncated>0</truncated><info>[{"confidence": "0"}, {"action": "CREATE", "cat": "NONE", "time": "2020-07-23 14:52;50", "who": "admin", "typeOfanno": "PersonManul"}]</info><confidence>0</confidence><bndbox><xmin>9528.0</xmin><ymin>27303.0</ymin><xmax>10551.0</xmax><ymax>28071.0</ymax></bndbox><segmentation><points><x>10187.255859375</x><y>27395.619140625</y></points><points><x>10061.193359375</x><y>27405.732421875</y></points><points><x>9960.7470703125</x><y>27423.93359375</y></points><points><x>9909.513671875</x><y>27390.900390625</y></points><points><x>9867.716796875</x><y>27472.470703125</y></points><points><x>9861.650390625</x><y>27533.81640625</y></points><points><x>9836.033203125</x><y>27575.61328125</y></points><points><x>9812.0</x><y>27607.0</y></points><points><x>9809.0</x><y>27610.0</y></points><points><x>9785.0</x><y>27614.0</y></points><points><x>9781.0</x><y>27621.0</y></points><points><x>9778.0</x><y>27624.0</y></points><points><x>9774.0</x><y>27639.0</y></points><points><x>9761.0</x><y>27641.0</y></points><points><x>9752.0</x><y>27636.0</y></points><points><x>9745.0</x><y>27635.0</y></points><points><x>9732.0</x><y>27633.0</y></points><points><x>9728.0</x><y>27642.0</y></points><points><x>9725.0</x><y>27656.0</y></points><points><x>9743.0</x><y>27657.0</y></points><points><x>9743.0</x><y>27661.0</y></points><points><x>9738.0</x><y>27665.0</y></points><points><x>9727.0</x><y>27698.0</y></points><points><x>9718.0</x><y>27708.0</y></points><points><x>9712.0</x><y>27708.0</y></points><points><x>9699.0</x><y>27712.0</y></points><points><x>9699.0</x><y>27723.0</y></points><points><x>9694.0</x><y>27728.0</y></points><points><x>9686.0</x><y>27736.0</y></points><points><x>9674.0</x><y>27745.0</y></points><points><x>9642.0</x><y>27755.0</y></points><points><x>9630.0</x><y>27771.0</y></points><points><x>9622.0</x><y>27779.0</y></points><points><x>9611.0</x><y>27782.0</y></points><points><x>9599.0</x><y>27785.0</y></points><points><x>9590.0</x><y>27789.0</y></points><points><x>9587.0</x><y>27792.0</y></points><points><x>9584.0</x><y>27807.0</y></points><points><x>9574.0</x><y>27814.0</y></points><points><x>9571.0</x><y>27818.0</y></points><points><x>9565.0</x><y>27820.0</y></points><points><x>9565.0</x><y>27825.0</y></points><points><x>9554.0</x><y>27829.0</y></points><points><x>9551.0</x><y>27832.0</y></points><points><x>9550.0</x><y>27844.0</y></points><points><x>9554.0</x><y>27852.0</y></points><points><x>9544.0</x><y>27855.0</y></points><points><x>9528.0</x><y>27879.0</y></points><points><x>9535.0</x><y>27881.0</y></points><points><x>9549.0</x><y>27889.0</y></points><points><x>9554.0</x><y>27890.0</y></points><points><x>9557.0</x><y>27893.0</y></points><points><x>9561.0</x><y>27896.0</y></points><points><x>9566.0</x><y>27902.0</y></points><points><x>9566.0</x><y>27916.0</y></points><points><x>9570.0</x><y>27921.0</y></points><points><x>9587.0</x><y>27924.0</y></points><points><x>9594.0</x><y>27924.0</y></points><points><x>9595.0</x><y>27930.0</y></points><points><x>9613.0</x><y>27938.0</y></points><points><x>9623.0</x><y>27940.0</y></points><points><x>9626.0</x><y>27943.0</y></points><points><x>9627.0</x><y>27949.0</y></points><points><x>9630.0</x><y>27952.0</y></points><points><x>9636.0</x><y>27960.0</y></points><points><x>9640.0</x><y>27967.0</y></points><points><x>9645.0</x><y>27973.0</y></points><points><x>9649.0</x><y>27982.0</y></points><points><x>9672.0</x><y>27996.0</y></points><points><x>9675.0</x><y>27999.0</y></points><points><x>9680.0</x><y>28006.0</y></points><points><x>9675.0</x><y>28023.0</y></points><points><x>9681.0</x><y>28025.0</y></points><points><x>9687.0</x><y>28033.0</y></points><points><x>9699.0</x><y>28033.0</y></points><points><x>9705.0</x><y>28019.0</y></points><points><x>9712.0</x><y>28018.0</y></points><points><x>9732.0</x><y>28023.0</y></points><points><x>9743.0</x><y>28030.0</y></points><points><x>9743.0</x><y>28038.0</y></points><points><x>9741.0</x><y>28055.0</y></points><points><x>9739.0</x><y>28071.0</y></points><points><x>9752.0</x><y>28071.0</y></points><points><x>9774.0</x><y>28071.0</y></points><points><x>9780.0</x><y>28064.0</y></points><points><x>9780.0</x><y>28060.0</y></points><points><x>9785.0</x><y>28055.0</y></points><points><x>9789.0</x><y>28052.0</y></points><points><x>9794.0</x><y>28044.0</y></points><points><x>9816.0</x><y>28041.0</y></points><points><x>9826.0</x><y>28038.0</y></points><points><x>9832.0</x><y>28037.0</y></points><points><x>9840.0</x><y>28031.0</y></points><points><x>9847.0</x><y>28034.0</y></points><points><x>9839.0</x><y>28038.0</y></points><points><x>9839.0</x><y>28050.0</y></points><points><x>9851.0</x><y>28050.0</y></points><points><x>9851.0</x><y>28041.0</y></points><points><x>9863.0</x><y>28055.0</y></points><points><x>9880.0</x><y>28059.0</y></points><points><x>9902.0</x><y>28053.0</y></points><points><x>9907.0</x><y>28048.0</y></points><points><x>9912.0</x><y>28045.0</y></points><points><x>9941.0</x><y>28020.0</y></points><points><x>9967.0</x><y>28020.0</y></points><points><x>9975.0</x><y>28015.0</y></points><points><x>9975.0</x><y>27996.0</y></points><points><x>9968.0</x><y>27989.0</y></points><points><x>9970.0</x><y>27976.0</y></points><points><x>10009.0</x><y>27968.0</y></points><points><x>10016.0</x><y>27966.0</y></points><points><x>10019.0</x><y>27963.0</y></points><points><x>10022.0</x><y>27958.0</y></points><points><x>10027.0</x><y>27952.0</y></points><points><x>10028.0</x><y>27940.0</y></points><points><x>10033.0</x><y>27939.0</y></points><points><x>10038.0</x><y>27940.0</y></points><points><x>10053.0</x><y>27943.0</y></points><points><x>10066.0</x><y>27933.0</y></points><points><x>10072.0</x><y>27935.0</y></points><points><x>10080.0</x><y>27936.0</y></points><points><x>10098.0</x><y>27937.0</y></points><points><x>10107.0</x><y>27929.0</y></points><points><x>10117.0</x><y>27924.0</y></points><points><x>10121.0</x><y>27927.0</y></points><points><x>10127.0</x><y>27932.0</y></points><points><x>10134.0</x><y>27940.0</y></points><points><x>10153.0</x><y>27944.0</y></points><points><x>10163.0</x><y>27942.0</y></points><points><x>10166.0</x><y>27939.0</y></points><points><x>10175.0</x><y>27939.0</y></points><points><x>10184.0</x><y>27940.0</y></points><points><x>10212.0</x><y>27943.0</y></points><points><x>10217.0</x><y>27942.0</y></points><points><x>10227.0</x><y>27933.0</y></points><points><x>10232.0</x><y>27927.0</y></points><points><x>10234.0</x><y>27911.0</y></points><points><x>10232.0</x><y>27903.0</y></points><points><x>10230.0</x><y>27893.0</y></points><points><x>10234.0</x><y>27879.0</y></points><points><x>10243.0</x><y>27878.0</y></points><points><x>10249.0</x><y>27871.0</y></points><points><x>10258.0</x><y>27870.0</y></points><points><x>10265.0</x><y>27868.0</y></points><points><x>10281.0</x><y>27858.0</y></points><points><x>10286.0</x><y>27851.0</y></points><points><x>10297.0</x><y>27849.0</y></points><points><x>10297.0</x><y>27843.0</y></points><points><x>10323.0</x><y>27828.0</y></points><points><x>10329.0</x><y>27828.0</y></points><points><x>10329.0</x><y>27823.0</y></points><points><x>10333.0</x><y>27819.0</y></points><points><x>10334.0</x><y>27813.0</y></points><points><x>10336.0</x><y>27822.0</y></points><points><x>10337.0</x><y>27830.0</y></points><points><x>10338.0</x><y>27837.0</y></points><points><x>10349.0</x><y>27845.0</y></points><points><x>10354.0</x><y>27846.0</y></points><points><x>10367.0</x><y>27847.0</y></points><points><x>10369.0</x><y>27840.0</y></points><points><x>10375.94140625</x><y>27816.541015625</y></points><points><x>10370.0</x><y>27805.0</y></points><points><x>10350.0</x><y>27802.0</y></points><points><x>10339.0</x><y>27791.0</y></points><points><x>10333.0</x><y>27782.0</y></points><points><x>10333.0</x><y>27774.0</y></points><points><x>10342.0</x><y>27771.0</y></points><points><x>10355.0</x><y>27770.0</y></points><points><x>10358.0</x><y>27767.0</y></points><points><x>10364.0</x><y>27763.0</y></points><points><x>10367.0</x><y>27762.0</y></points><points><x>10379.0</x><y>27763.0</y></points><points><x>10380.0</x><y>27751.0</y></points><points><x>10368.0</x><y>27750.0</y></points><points><x>10366.0</x><y>27736.0</y></points><points><x>10369.0</x><y>27727.0</y></points><points><x>10372.0</x><y>27724.0</y></points><points><x>10395.5625</x><y>27671.33984375</y></points><points><x>10416.4599609375</x><y>27611.341796875</y></points><points><x>10488.5927734375</x><y>27593.140625</y></points><points><x>10551.9609375</x><y>27546.625</y></points><points><x>10535.78125</x><y>27467.751953125</y></points><points><x>10496.681640625</x><y>27380.115234375</y></points><points><x>10405.673828125</x><y>27399.6640625</y></points><points><x>10369.271484375</x><y>27312.701171875</y></points><points><x>10303.2060546875</x><y>27303.9375</y></points><points><x>10274.892578125</x><y>27359.216796875</y></points></segmentation></object><object><name>HSIL</name><difficult>0</difficult><truncated>0</truncated><info>[{"confidence": "0"}, {"action": "CREATE", "cat": "HSIL", "time": "2020-07-23 14:52;50", "who": "admin", "typeOfanno": "PersonManul"}]</info><confidence>0</confidence><bndbox><xmin>31880.2734375</xmin><ymin>13999.240234375</ymin><xmax>32150.583984375</xmax><ymax>14228.4384765625</ymax></bndbox><segmentation><points><x>31929.626953125</x><y>14174.4677734375</y></points><points><x>31977.16796875</x><y>14181.7119140625</y></points><points><x>32012.486328125</x><y>14202.5400390625</y></points><points><x>32048.255859375</x><y>14196.6533203125</y></points><points><x>32075.953125</x><y>14228.4384765625</y></points><points><x>32125.228515625</x><y>14222.009765625</y></points><points><x>32147.8671875</x><y>14198.91796875</y></points><points><x>32150.583984375</x><y>14179.900390625</y></points><points><x>32124.775390625</x><y>14158.6201171875</y></points><points><x>32131.115234375</x><y>14130.0947265625</y></points><points><x>32136.548828125</x><y>14107.908203125</y></points><points><x>32136.548828125</x><y>14086.1748046875</y></points><points><x>32126.0</x><y>14063.0</y></points><points><x>32126.0</x><y>14059.0</y></points><points><x>32127.0</x><y>14054.0</y></points><points><x>32128.0</x><y>14035.0</y></points><points><x>32115.0</x><y>14016.0</y></points><points><x>32082.0</x><y>14013.0</y></points><points><x>32057.310546875</x><y>14020.9736328125</y></points><points><x>32012.486328125</x><y>13999.240234375</y></points><points><x>31961.3203125</x><y>14007.390625</y></points><points><x>31918.306640625</x><y>14054.9326171875</y></points><points><x>31880.2734375</x><y>14115.60546875</y></points><points><x>31918.759765625</x><y>14139.603515625</y></points></segmentation></object><object><name>MET</name><difficult>0</difficult><truncated>0</truncated><info>[{"confidence": "0"}, {"action": "CREATE", "cat": "MET", "time": "2020-07-23 14:52;50", "who": "admin", "typeOfanno": "PersonManul"}]</info><confidence>0</confidence><bndbox><xmin>20989.33203125</xmin><ymin>15210.455078125</ymin><xmax>21549.71484375</xmax><ymax>16226.619140625</ymax></bndbox><segmentation><points><x>21113.36328125</x><y>15371.845703125</y></points><points><x>21113.36328125</x><y>15371.845703125</y></points><points><x>21158.193359375</x><y>15318.048828125</y></points><points><x>21159.6875</x><y>15318.048828125</y></points><points><x>21161.18359375</x><y>15318.048828125</y></points><points><x>21162.677734375</x><y>15318.048828125</y></points><points><x>21164.171875</x><y>15318.048828125</y></points><points><x>21198.541015625</x><y>15304.599609375</y></points><points><x>21198.541015625</x><y>15304.599609375</y></points><points><x>21200.03515625</x><y>15303.10546875</y></points><points><x>21201.53125</x><y>15303.10546875</y></points><points><x>21253.83203125</x><y>15274.712890625</y></points><points><x>21253.83203125</x><y>15274.712890625</y></points><points><x>21306.134765625</x><y>15223.904296875</y></points><points><x>21306.134765625</x><y>15223.904296875</y></points><points><x>21309.125</x><y>15223.904296875</y></points><points><x>21312.11328125</x><y>15223.904296875</y></points><points><x>21398.78515625</x><y>15210.455078125</y></points><points><x>21398.78515625</x><y>15210.455078125</y></points><points><x>21401.7734375</x><y>15210.455078125</y></points><points><x>21403.26953125</x><y>15210.455078125</y></points><points><x>21443.6171875</x><y>15219.421875</y></points><points><x>21445.111328125</x><y>15219.421875</y></points><points><x>21446.60546875</x><y>15219.421875</y></points><points><x>21446.60546875</x><y>15220.916015625</y></points><points><x>21467.525390625</x><y>15262.7578125</y></points><points><x>21467.525390625</x><y>15262.7578125</y></points><points><x>21467.525390625</x><y>15265.7470703125</y></points><points><x>21467.525390625</x><y>15267.2412109375</y></points><points><x>21467.525390625</x><y>15268.7353515625</y></points><points><x>21463.04296875</x><y>15337.4755859375</y></points><points><x>21463.04296875</x><y>15337.4755859375</y></points><points><x>21464.537109375</x><y>15340.46484375</y></points><points><x>21466.03125</x><y>15341.958984375</y></points><points><x>21467.525390625</x><y>15341.958984375</y></points><points><x>21469.01953125</x><y>15343.453125</y></points><points><x>21470.515625</x><y>15344.947265625</y></points><points><x>21472.009765625</x><y>15346.4423828125</y></points><points><x>21473.50390625</x><y>15347.9365234375</y></points><points><x>21476.4921875</x><y>15349.4306640625</y></points><points><x>21477.986328125</x><y>15353.9140625</y></points><points><x>21530.2890625</x><y>15430.1259765625</y></points><points><x>21530.2890625</x><y>15430.1259765625</y></points><points><x>21531.783203125</x><y>15431.6201171875</y></points><points><x>21531.783203125</x><y>15433.1142578125</y></points><points><x>21533.27734375</x><y>15436.103515625</y></points><points><x>21534.771484375</x><y>15439.091796875</y></points><points><x>21549.71484375</x><y>15525.7646484375</y></points><points><x>21549.71484375</x><y>15525.7646484375</y></points><points><x>21549.71484375</x><y>15528.75390625</y></points><points><x>21549.71484375</x><y>15531.7421875</y></points><points><x>21549.71484375</x><y>15533.236328125</y></points><points><x>21549.71484375</x><y>15536.2255859375</y></points><points><x>21549.71484375</x><y>15543.697265625</y></points><points><x>21549.71484375</x><y>15545.19140625</y></points><points><x>21518.333984375</x><y>15645.3134765625</y></points><points><x>21518.333984375</x><y>15645.3134765625</y></points><points><x>21516.83984375</x><y>15646.8076171875</y></points><points><x>21515.345703125</x><y>15649.796875</y></points><points><x>21449.59375</x><y>15730.4921875</y></points><points><x>21449.59375</x><y>15730.4921875</y></points><points><x>21449.59375</x><y>15733.48046875</y></points><points><x>21466.03125</x><y>15823.1416015625</y></points><points><x>21466.03125</x><y>15823.1416015625</y></points><points><x>21466.03125</x><y>15827.625</y></points><points><x>21463.04296875</x><y>15830.6142578125</y></points><points><x>21463.04296875</x><y>15833.6025390625</y></points><points><x>21436.14453125</x><y>15882.916015625</y></points><points><x>21436.14453125</x><y>15882.916015625</y></points><points><x>21440.626953125</x><y>15936.712890625</y></points><points><x>21440.626953125</x><y>15938.2080078125</y></points><points><x>21440.626953125</x><y>15939.7021484375</y></points><points><x>21442.12109375</x><y>15939.7021484375</y></points><points><x>21445.111328125</x><y>15941.1962890625</y></points><points><x>21448.099609375</x><y>15944.1845703125</y></points><points><x>21454.076171875</x><y>16012.92578125</y></points><points><x>21454.076171875</x><y>16012.92578125</y></points><points><x>21455.5703125</x><y>16017.408203125</y></points><points><x>21455.5703125</x><y>16020.3974609375</y></points><points><x>21457.06640625</x><y>16021.8916015625</y></points><points><x>21458.560546875</x><y>16024.8798828125</y></points><points><x>21458.560546875</x><y>16027.869140625</y></points><points><x>21458.560546875</x><y>16033.8466796875</y></points><points><x>21479.48046875</x><y>16102.5869140625</y></points><points><x>21479.48046875</x><y>16102.5869140625</y></points><points><x>21479.48046875</x><y>16105.576171875</y></points><points><x>21479.48046875</x><y>16107.0703125</y></points><points><x>21479.48046875</x><y>16108.564453125</y></points><points><x>21479.48046875</x><y>16110.05859375</y></points><points><x>21479.48046875</x><y>16111.552734375</y></points><points><x>21479.48046875</x><y>16113.0478515625</y></points><points><x>21479.48046875</x><y>16117.5302734375</y></points><points><x>21445.111328125</x><y>16214.6640625</y></points><points><x>21445.111328125</x><y>16214.6640625</y></points><points><x>21445.111328125</x><y>16217.65234375</y></points><points><x>21445.111328125</x><y>16219.146484375</y></points><points><x>21445.111328125</x><y>16220.6416015625</y></points><points><x>21445.111328125</x><y>16222.1357421875</y></points><points><x>21445.111328125</x><y>16223.6298828125</y></points><points><x>21445.111328125</x><y>16226.619140625</y></points><points><x>21400.279296875</x><y>16208.6865234375</y></points><points><x>21398.78515625</x><y>16208.6865234375</y></points><points><x>21398.78515625</x><y>16207.1923828125</y></points><points><x>21398.78515625</x><y>16204.203125</y></points><points><x>21398.78515625</x><y>16201.21484375</y></points><points><x>21394.302734375</x><y>16189.259765625</y></points><points><x>21318.08984375</x><y>16083.16015625</y></points><points><x>21318.08984375</x><y>16083.16015625</y></points><points><x>21315.1015625</x><y>16080.171875</y></points><points><x>21313.607421875</x><y>16078.677734375</y></points><points><x>21246.361328125</x><y>16024.8798828125</y></points><points><x>21246.361328125</x><y>16024.8798828125</y></points><points><x>21241.87890625</x><y>16024.8798828125</y></points><points><x>21240.3828125</x><y>16024.8798828125</y></points><points><x>21173.13671875</x><y>16027.869140625</y></points><points><x>21173.13671875</x><y>16027.869140625</y></points><points><x>21173.13671875</x><y>16024.8798828125</y></points><points><x>21173.13671875</x><y>16021.8916015625</y></points><points><x>21158.193359375</x><y>15908.3203125</y></points><points><x>21158.193359375</x><y>15908.3203125</y></points><points><x>21158.193359375</x><y>15903.8369140625</y></points><points><x>21158.193359375</x><y>15902.3427734375</y></points><points><x>21122.330078125</x><y>15793.2548828125</y></points><points><x>21122.330078125</x><y>15791.7607421875</y></points><points><x>21120.8359375</x><y>15790.2666015625</y></points><points><x>21119.33984375</x><y>15790.2666015625</y></points><points><x>21062.5546875</x><y>15720.03125</y></points><points><x>21062.5546875</x><y>15720.03125</y></points><points><x>21064.048828125</x><y>15717.04296875</y></points><points><x>21049.10546875</x><y>15616.9208984375</y></points><points><x>21049.10546875</x><y>15616.9208984375</y></points><points><x>21046.1171875</x><y>15616.9208984375</y></points><points><x>21044.623046875</x><y>15616.9208984375</y></points><points><x>21041.634765625</x><y>15615.4267578125</y></points><points><x>21040.140625</x><y>15613.931640625</y></points><points><x>20999.79296875</x><y>15570.595703125</y></points><points><x>20999.79296875</x><y>15570.595703125</y></points><points><x>20990.826171875</x><y>15494.3837890625</y></points><points><x>20990.826171875</x><y>15494.3837890625</y></points><points><x>20989.33203125</x><y>15492.888671875</y></points><points><x>20990.826171875</x><y>15491.39453125</y></points><points><x>21029.6796875</x><y>15434.609375</y></points><points><x>21029.6796875</x><y>15434.609375</y></points><points><x>21049.10546875</x><y>15371.845703125</y></points><points><x>21049.10546875</x><y>15371.845703125</y></points></segmentation></object><object><name>NILM</name><difficult>0</difficult><truncated>0</truncated><info>[{"confidence": "0"}, {"action": "CREATE", "cat": "NILM", "time": "2020-07-23 14:52;50", "who": "admin", "typeOfanno": "PersonManul"}]</info><confidence>0</confidence><bndbox><xmin>22475.0</xmin><ymin>15566.0</ymin><xmax>22631.0</xmax><ymax>15729.0</ymax></bndbox><segmentation><points><x>22580.0</x><y>15567.9140625</y></points><points><x>22569.0</x><y>15569.0</y></points><points><x>22568.0</x><y>15577.0</y></points><points><x>22558.0</x><y>15578.0</y></points><points><x>22555.0</x><y>15581.0</y></points><points><x>22550.0</x><y>15586.0</y></points><points><x>22550.0</x><y>15591.0</y></points><points><x>22541.0</x><y>15593.0</y></points><points><x>22524.0</x><y>15598.0</y></points><points><x>22492.0</x><y>15615.0</y></points><points><x>22485.0</x><y>15622.0</y></points><points><x>22481.0</x><y>15628.0</y></points><points><x>22475.0</x><y>15628.0</y></points><points><x>22475.0</x><y>15646.0</y></points><points><x>22484.0</x><y>15655.0</y></points><points><x>22501.0</x><y>15666.0</y></points><points><x>22506.0</x><y>15667.0</y></points><points><x>22506.0</x><y>15673.0</y></points><points><x>22505.0</x><y>15687.0</y></points><points><x>22532.0</x><y>15696.0</y></points><points><x>22539.0</x><y>15688.0</y></points><points><x>22540.0</x><y>15697.0</y></points><points><x>22535.0</x><y>15702.0</y></points><points><x>22530.0</x><y>15705.0</y></points><points><x>22530.0</x><y>15720.0</y></points><points><x>22555.09765625</x><y>15729.10546875</y></points><points><x>22581.0</x><y>15722.0</y></points><points><x>22585.0</x><y>15710.0</y></points><points><x>22587.0</x><y>15698.0</y></points><points><x>22596.0</x><y>15691.0</y></points><points><x>22597.0</x><y>15682.0</y></points><points><x>22610.0</x><y>15670.0</y></points><points><x>22612.0</x><y>15648.0</y></points><points><x>22606.0</x><y>15639.0</y></points><points><x>22607.0</x><y>15627.0</y></points><points><x>22629.353515625</x><y>15589.1953125</y></points><points><x>22631.1640625</x><y>15568.8203125</y></points><points><x>22605.0</x><y>15569.0</y></points><points><x>22591.3203125</x><y>15566.556640625</y></points></segmentation></object><object><name>HSIL</name><difficult>0</difficult><truncated>0</truncated><info>[{"confidence": "0"}, {"action": "CREATE", "cat": "HSIL", "time": "2020-07-23 14:52;50", "who": "admin", "typeOfanno": "PersonManul"}]</info><confidence>0</confidence><bndbox><xmin>17039.0</xmin><ymin>14973.0</ymin><xmax>17394.0</xmax><ymax>15300.0</ymax></bndbox><segmentation><points><x>17075.0</x><y>14973.0</y></points><points><x>17070.0</x><y>14974.0</y></points><points><x>17061.0</x><y>14983.0</y></points><points><x>17060.0</x><y>14991.0</y></points><points><x>17059.0</x><y>15007.0</y></points><points><x>17062.0</x><y>15010.0</y></points><points><x>17068.0</x><y>15023.0</y></points><points><x>17069.0</x><y>15039.0</y></points><points><x>17074.0</x><y>15046.0</y></points><points><x>17073.0</x><y>15051.0</y></points><points><x>17058.0</x><y>15071.0</y></points><points><x>17057.0</x><y>15080.0</y></points><points><x>17050.0</x><y>15081.0</y></points><points><x>17050.0</x><y>15094.0</y></points><points><x>17056.0</x><y>15094.0</y></points><points><x>17057.0</x><y>15103.0</y></points><points><x>17061.0</x><y>15109.0</y></points><points><x>17068.0</x><y>15119.0</y></points><points><x>17067.0</x><y>15135.0</y></points><points><x>17078.0</x><y>15151.0</y></points><points><x>17084.0</x><y>15156.0</y></points><points><x>17089.0</x><y>15162.0</y></points><points><x>17094.0</x><y>15166.0</y></points><points><x>17097.0</x><y>15176.0</y></points><points><x>17086.0</x><y>15191.0</y></points><points><x>17070.0</x><y>15187.0</y></points><points><x>17054.0</x><y>15186.0</y></points><points><x>17039.306640625</x><y>15204.533203125</y></points><points><x>17053.296875</x><y>15219.7392578125</y></points><points><x>17079.0</x><y>15220.0</y></points><points><x>17109.0</x><y>15232.0</y></points><points><x>17111.0</x><y>15240.0</y></points><points><x>17128.0</x><y>15243.0</y></points><points><x>17137.0</x><y>15248.0</y></points><points><x>17167.0</x><y>15259.0</y></points><points><x>17176.0</x><y>15253.0</y></points><points><x>17183.0</x><y>15248.0</y></points><points><x>17187.0</x><y>15251.0</y></points><points><x>17193.0</x><y>15256.0</y></points><points><x>17203.0</x><y>15263.0</y></points><points><x>17220.0</x><y>15268.0</y></points><points><x>17271.224609375</x><y>15300.2548828125</y></points><points><x>17321.03125</x><y>15294.3681640625</y></points><points><x>17374.005859375</x><y>15298.896484375</y></points><points><x>17394.833984375</x><y>15270.8232421875</y></points><points><x>17356.0</x><y>15238.0</y></points><points><x>17350.0</x><y>15237.0</y></points><points><x>17336.0</x><y>15228.0</y></points><points><x>17331.0</x><y>15221.0</y></points><points><x>17322.0</x><y>15217.0</y></points><points><x>17306.0</x><y>15207.0</y></points><points><x>17298.0</x><y>15201.0</y></points><points><x>17290.0</x><y>15186.0</y></points><points><x>17289.0</x><y>15171.0</y></points><points><x>17292.0</x><y>15160.0</y></points><points><x>17294.0</x><y>15143.0</y></points><points><x>17278.0</x><y>15141.0</y></points><points><x>17275.0</x><y>15144.0</y></points><points><x>17263.0</x><y>15147.0</y></points><points><x>17260.0</x><y>15153.0</y></points><points><x>17260.0</x><y>15160.0</y></points><points><x>17256.0</x><y>15158.0</y></points><points><x>17256.0</x><y>15153.0</y></points><points><x>17250.0</x><y>15146.0</y></points><points><x>17242.0</x><y>15136.0</y></points><points><x>17235.0</x><y>15117.0</y></points><points><x>17231.0</x><y>15110.0</y></points><points><x>17219.0</x><y>15110.0</y></points><points><x>17213.0</x><y>15104.0</y></points><points><x>17210.0</x><y>15098.0</y></points><points><x>17206.0</x><y>15095.0</y></points><points><x>17191.0</x><y>15070.0</y></points><points><x>17175.0</x><y>15061.0</y></points><points><x>17162.0</x><y>15033.0</y></points><points><x>17153.0</x><y>15022.0</y></points><points><x>17137.0</x><y>15010.0</y></points><points><x>17126.0</x><y>14986.0</y></points><points><x>17118.0</x><y>14983.0</y></points><points><x>17106.0</x><y>14982.0</y></points></segmentation></object><object><name>HSIL</name><difficult>0</difficult><truncated>0</truncated><info>[{"confidence": "0"}, {"action": "CREATE", "cat": "HSIL", "time": "2020-07-23 14:52;50", "who": "admin", "typeOfanno": "PersonManul"}]</info><confidence>0</confidence><bndbox><xmin>15322.0</xmin><ymin>15668.0</ymin><xmax>15446.1513671875</xmax><ymax>15786.435546875</ymax></bndbox><segmentation><points><x>15372.0</x><y>15668.0</y></points><points><x>15366.0</x><y>15673.0</y></points><points><x>15348.0</x><y>15677.0</y></points><points><x>15347.0</x><y>15689.0</y></points><points><x>15334.0</x><y>15690.0</y></points><points><x>15331.0</x><y>15693.0</y></points><points><x>15323.0</x><y>15695.0</y></points><points><x>15322.0</x><y>15710.0</y></points><points><x>15330.0</x><y>15734.0</y></points><points><x>15335.4541015625</x><y>15747.509765625</y></points><points><x>15356.1337890625</x><y>15756.3291015625</y></points><points><x>15365.5615234375</x><y>15764.5400390625</y></points><points><x>15407.224609375</x><y>15786.435546875</y></points><points><x>15446.1513671875</x><y>15762.71484375</y></points><points><x>15440.0</x><y>15703.0</y></points><points><x>15424.0</x><y>15686.0</y></points><points><x>15413.0</x><y>15685.0</y></points><points><x>15400.0</x><y>15669.0</y></points><points><x>15396.0</x><y>15669.0</y></points></segmentation></object><object><name>ASC_H</name><difficult>0</difficult><truncated>0</truncated><info>[{"confidence": "0"}, {"action": "CREATE", "cat": "ASC_H", "time": "2020-07-23 14:52;50", "who": "admin", "typeOfanno": "PersonManul"}]</info><confidence>0</confidence><bndbox><xmin>13914.0</xmin><ymin>15230.0</ymin><xmax>14427.0</xmax><ymax>15767.0</ymax></bndbox><segmentation><points><x>13936.703125</x><y>15336.509765625</y></points><points><x>13924.0</x><y>15400.0</y></points><points><x>13930.0</x><y>15400.0</y></points><points><x>13933.0</x><y>15390.0</y></points><points><x>13935.0</x><y>15405.0</y></points><points><x>13936.0</x><y>15413.0</y></points><points><x>13940.0</x><y>15419.0</y></points><points><x>13947.0</x><y>15420.0</y></points><points><x>13956.0</x><y>15425.0</y></points><points><x>13956.0</x><y>15429.0</y></points><points><x>13968.0</x><y>15430.0</y></points><points><x>13953.0</x><y>15444.0</y></points><points><x>13949.0</x><y>15450.0</y></points><points><x>13945.0</x><y>15458.0</y></points><points><x>13942.0</x><y>15461.0</y></points><points><x>13941.0</x><y>15472.0</y></points><points><x>13938.0</x><y>15488.0</y></points><points><x>13950.0</x><y>15489.0</y></points><points><x>13966.0</x><y>15487.0</y></points><points><x>13973.0</x><y>15490.0</y></points><points><x>13966.0</x><y>15501.0</y></points><points><x>13966.0</x><y>15505.0</y></points><points><x>13947.0</x><y>15505.0</y></points><points><x>13943.0</x><y>15516.0</y></points><points><x>13937.0</x><y>15524.0</y></points><points><x>13934.0</x><y>15529.0</y></points><points><x>13932.0</x><y>15539.0</y></points><points><x>13926.0</x><y>15547.0</y></points><points><x>13914.6220703125</x><y>15602.4873046875</y></points><points><x>13929.0</x><y>15648.0</y></points><points><x>13939.0</x><y>15652.0</y></points><points><x>13957.0</x><y>15654.0</y></points><points><x>14008.0</x><y>15655.0</y></points><points><x>14012.0</x><y>15657.0</y></points><points><x>14016.0</x><y>15657.0</y></points><points><x>14007.0</x><y>15661.0</y></points><points><x>14002.0</x><y>15665.0</y></points><points><x>14002.0</x><y>15673.0</y></points><points><x>13996.0</x><y>15694.0</y></points><points><x>13997.0</x><y>15701.0</y></points><points><x>14028.0</x><y>15720.0</y></points><points><x>14034.0</x><y>15709.0</y></points><points><x>14042.0</x><y>15708.0</y></points><points><x>14066.0</x><y>15712.0</y></points><points><x>14069.0</x><y>15715.0</y></points><points><x>14091.0</x><y>15720.0</y></points><points><x>14109.0</x><y>15714.0</y></points><points><x>14121.0</x><y>15707.0</y></points><points><x>14127.0</x><y>15698.0</y></points><points><x>14137.0</x><y>15709.0</y></points><points><x>14141.0</x><y>15714.0</y></points><points><x>14141.0</x><y>15723.0</y></points><points><x>14137.0</x><y>15728.0</y></points><points><x>14137.0</x><y>15732.0</y></points><points><x>14136.0</x><y>15748.0</y></points><points><x>14173.57421875</x><y>15767.0927734375</y></points><points><x>14212.0</x><y>15745.0</y></points><points><x>14215.0</x><y>15751.0</y></points><points><x>14234.0</x><y>15751.0</y></points><points><x>14234.0</x><y>15739.0</y></points><points><x>14253.0</x><y>15722.0</y></points><points><x>14268.0</x><y>15722.0</y></points><points><x>14283.0</x><y>15743.0</y></points><points><x>14287.0</x><y>15743.0</y></points><points><x>14298.0</x><y>15751.0</y></points><points><x>14329.0</x><y>15751.0</y></points><points><x>14332.0</x><y>15728.0</y></points><points><x>14330.0</x><y>15721.0</y></points><points><x>14331.0</x><y>15707.0</y></points><points><x>14326.0</x><y>15701.0</y></points><points><x>14311.0</x><y>15698.0</y></points><points><x>14302.0</x><y>15697.0</y></points><points><x>14284.0</x><y>15692.0</y></points><points><x>14278.0</x><y>15699.0</y></points><points><x>14276.0</x><y>15691.0</y></points><points><x>14260.0</x><y>15670.0</y></points><points><x>14268.0</x><y>15663.0</y></points><points><x>14281.0</x><y>15656.0</y></points><points><x>14290.0</x><y>15647.0</y></points><points><x>14298.0</x><y>15641.0</y></points><points><x>14307.0</x><y>15647.0</y></points><points><x>14307.0</x><y>15651.0</y></points><points><x>14313.0</x><y>15662.0</y></points><points><x>14314.0</x><y>15667.0</y></points><points><x>14327.0</x><y>15667.0</y></points><points><x>14328.0</x><y>15651.0</y></points><points><x>14338.0</x><y>15647.0</y></points><points><x>14352.0</x><y>15649.0</y></points><points><x>14353.0</x><y>15636.0</y></points><points><x>14349.0</x><y>15624.0</y></points><points><x>14349.0</x><y>15617.0</y></points><points><x>14353.0</x><y>15611.0</y></points><points><x>14363.0</x><y>15582.0</y></points><points><x>14376.0</x><y>15581.0</y></points><points><x>14380.0</x><y>15570.0</y></points><points><x>14385.0</x><y>15572.0</y></points><points><x>14399.0</x><y>15580.0</y></points><points><x>14401.0</x><y>15568.0</y></points><points><x>14402.0</x><y>15555.0</y></points><points><x>14397.0</x><y>15544.0</y></points><points><x>14382.0</x><y>15543.0</y></points><points><x>14380.0</x><y>15538.0</y></points><points><x>14370.0</x><y>15538.0</y></points><points><x>14375.0</x><y>15528.0</y></points><points><x>14383.0</x><y>15528.0</y></points><points><x>14383.0</x><y>15523.0</y></points><points><x>14388.0</x><y>15522.0</y></points><points><x>14394.0</x><y>15523.0</y></points><points><x>14402.0</x><y>15529.0</y></points><points><x>14422.4892578125</x><y>15476.0224609375</y></points><points><x>14427.5078125</x><y>15370.634765625</y></points><points><x>14422.0</x><y>15343.0</y></points><points><x>14422.0</x><y>15304.0</y></points><points><x>14404.4228515625</x><y>15279.2998046875</y></points><points><x>14357.2490234375</x><y>15244.169921875</y></points><points><x>14239.8173828125</x><y>15230.1181640625</y></points><points><x>14116.349609375</x><y>15257.41015625</y></points><points><x>14077.0</x><y>15293.0</y></points><points><x>14073.0</x><y>15293.0</y></points><points><x>14068.0</x><y>15297.0</y></points><points><x>14065.0</x><y>15302.0</y></points><points><x>14065.0</x><y>15285.0</y></points><points><x>14016.0</x><y>15283.0</y></points><points><x>14016.0</x><y>15287.0</y></points><points><x>13992.0</x><y>15291.0</y></points><points><x>13986.0</x><y>15308.0</y></points><points><x>13985.0</x><y>15320.0</y></points><points><x>13982.0</x><y>15303.0</y></points><points><x>13980.0</x><y>15294.0</y></points><points><x>13945.5556640625</x><y>15310.234375</y></points></segmentation></object><object><name>NILM</name><difficult>0</difficult><truncated>0</truncated><info>[{"confidence": "0"}, {"action": "CREATE", "cat": "NILM", "time": "2020-07-23 14:52;50", "who": "admin", "typeOfanno": "PersonManul"}]</info><confidence>0</confidence><bndbox><xmin>40489.85546875</xmin><ymin>32591.439453125</ymin><xmax>40613.32421875</xmax><ymax>32678.720703125</ymax></bndbox><segmentation><points><x>40536.08203125</x><y>32609.078125</y></points><points><x>40536.08203125</x><y>32609.078125</y></points><points><x>40568.31640625</x><y>32592.65625</y></points><points><x>40568.31640625</x><y>32592.65625</y></points><points><x>40570.75</x><y>32591.744140625</y></points><points><x>40571.0546875</x><y>32591.744140625</y></points><points><x>40572.87890625</x><y>32591.439453125</y></points><points><x>40587.171875</x><y>32596.001953125</y></points><points><x>40587.171875</x><y>32596.001953125</y></points><points><x>40588.69140625</x><y>32597.826171875</y></points><points><x>40587.4765625</x><y>32619.41796875</y></points><points><x>40587.4765625</x><y>32619.41796875</y></points><points><x>40588.99609375</x><y>32620.939453125</y></points><points><x>40589.90625</x><y>32621.546875</y></points><points><x>40612.4140625</x><y>32643.748046875</y></points><points><x>40612.4140625</x><y>32643.748046875</y></points><points><x>40613.32421875</x><y>32645.572265625</y></points><points><x>40613.32421875</x><y>32646.181640625</y></points><points><x>40608.76171875</x><y>32674.462890625</y></points><points><x>40579.265625</x><y>32678.720703125</y></points><points><x>40579.265625</x><y>32678.720703125</y></points><points><x>40576.83203125</x><y>32678.416015625</y></points><points><x>40540.03515625</x><y>32666.861328125</y></points><points><x>40539.73046875</x><y>32666.861328125</y></points><points><x>40537.6015625</x><y>32666.861328125</y></points><points><x>40512.96875</x><y>32670.205078125</y></points><points><x>40512.96875</x><y>32670.205078125</y></points><points><x>40510.83984375</x><y>32669.59765625</y></points><points><x>40509.92578125</x><y>32668.685546875</y></points><points><x>40509.31640625</x><y>32668.076171875</y></points><points><x>40489.85546875</x><y>32641.923828125</y></points><points><x>40510.23046875</x><y>32618.505859375</y></points><points><x>40510.23046875</x><y>32618.505859375</y></points></segmentation></object><object><name>EC</name><difficult>0</difficult><truncated>0</truncated><info>[{"confidence": "0"}, {"action": "CREATE", "cat": "EC", "time": "2020-07-23 14:52;50", "who": "admin", "typeOfanno": "PersonManul"}]</info><confidence>0</confidence><bndbox><xmin>40744.0</xmin><ymin>32556.658203125</ymin><xmax>40859.9296875</xmax><ymax>32661.0</ymax></bndbox><segmentation><points><x>40770.0</x><y>32582.0</y></points><points><x>40747.7109375</x><y>32601.05859375</y></points><points><x>40744.0</x><y>32627.0</y></points><points><x>40748.62109375</x><y>32640.8984375</y></points><points><x>40748.62109375</x><y>32647.28515625</y></points><points><x>40752.87890625</x><y>32652.453125</y></points><points><x>40760.7890625</x><y>32660.361328125</y></points><points><x>40773.0</x><y>32660.0</y></points><points><x>40787.0</x><y>32661.0</y></points><points><x>40793.0</x><y>32660.0</y></points><points><x>40805.4921875</x><y>32653.669921875</y></points><points><x>40817.3515625</x><y>32648.5</y></points><points><x>40833.46875</x><y>32646.068359375</y></points><points><x>40854.7578125</x><y>32638.16015625</y></points><points><x>40859.9296875</x><y>32627.212890625</y></points><points><x>40849.89453125</x><y>32589.19921875</y></points><points><x>40818.875</x><y>32556.658203125</y></points></segmentation></object><object><name>HSIL</name><difficult>0</difficult><truncated>0</truncated><info>[{"confidence": "0"}, {"action": "CREATE", "cat": "HSIL", "time": "2020-07-23 14:52;50", "who": "admin", "typeOfanno": "PersonManul"}]</info><confidence>0</confidence><bndbox><xmin>39806.64453125</xmin><ymin>30234.662109375</ymin><xmax>40039.21875</xmax><ymax>30515.775390625</ymax></bndbox><segmentation><points><x>39994.7265625</x><y>30314.208984375</y></points><points><x>39994.7265625</x><y>30314.208984375</y></points><points><x>39996.75</x><y>30314.208984375</y></points><points><x>39997.42578125</x><y>30314.208984375</y></points><points><x>39999.4453125</x><y>30314.884765625</y></points><points><x>40031.8046875</x><y>30346.568359375</y></points><points><x>40031.8046875</x><y>30346.568359375</y></points><points><x>40031.8046875</x><y>30348.58984375</y></points><points><x>40039.21875</x><y>30419.375</y></points><points><x>40039.21875</x><y>30419.375</y></points><points><x>40027.0859375</x><y>30488.134765625</y></points><points><x>40027.0859375</x><y>30488.134765625</y></points><points><x>39998.7734375</x><y>30515.775390625</y></points><points><x>39998.7734375</x><y>30515.775390625</y></points><points><x>39940.796875</x><y>30482.068359375</y></points><points><x>39872.7109375</x><y>30445.666015625</y></points><points><x>39872.7109375</x><y>30445.666015625</y></points><points><x>39872.7109375</x><y>30443.642578125</y></points><points><x>39872.7109375</x><y>30442.96875</y></points><points><x>39872.7109375</x><y>30441.62109375</y></points><points><x>39872.7109375</x><y>30440.271484375</y></points><points><x>39872.7109375</x><y>30438.923828125</y></points><points><x>39847.765625</x><y>30410.611328125</y></points><points><x>39847.765625</x><y>30410.611328125</y></points><points><x>39844.39453125</x><y>30409.26171875</y></points><points><x>39843.72265625</x><y>30409.26171875</y></points><points><x>39806.64453125</x><y>30384.3203125</y></points><points><x>39806.64453125</x><y>30383.64453125</y></points><points><x>39806.64453125</x><y>30382.296875</y></points><points><x>39815.41015625</x><y>30322.298828125</y></points><points><x>39815.41015625</x><y>30322.298828125</y></points><points><x>39824.84765625</x><y>30273.76171875</y></points><points><x>39824.84765625</x><y>30273.76171875</y></points><points><x>39826.8671875</x><y>30271.064453125</y></points><points><x>39860.57421875</x><y>30237.359375</y></points><points><x>39860.57421875</x><y>30237.359375</y></points><points><x>39862.59765625</x><y>30237.359375</y></points><points><x>39863.2734375</x><y>30237.359375</y></points><points><x>39864.62109375</x><y>30237.359375</y></points><points><x>39865.96875</x><y>30236.685546875</y></points><points><x>39867.31640625</x><y>30236.685546875</y></points><points><x>39869.33984375</x><y>30236.685546875</y></points><points><x>39944.16796875</x><y>30234.662109375</y></points><points><x>39944.84375</x><y>30234.662109375</y></points><points><x>39946.86328125</x><y>30236.009765625</y></points><points><x>39946.86328125</x><y>30236.685546875</y></points><points><x>39948.88671875</x><y>30237.359375</y></points><points><x>39950.91015625</x><y>30238.70703125</y></points><points><x>39973.15625</x><y>30291.2890625</y></points><points><x>39973.15625</x><y>30291.2890625</y></points><points><x>39976.52734375</x><y>30292.63671875</y></points><points><x>39985.96484375</x><y>30307.46875</y></points><points><x>39985.96484375</x><y>30307.46875</y></points></segmentation></object><object><name>HSIL</name><difficult>0</difficult><truncated>0</truncated><info>[{"confidence": "0"}, {"action": "CREATE", "cat": "HSIL", "time": "2020-07-23 14:52;50", "who": "admin", "typeOfanno": "PersonManul"}]</info><confidence>0</confidence><bndbox><xmin>41466.0</xmin><ymin>31616.0</ymin><xmax>42003.0</xmax><ymax>31954.0</ymax></bndbox><segmentation><points><x>41706.21484375</x><y>31674.869140625</y></points><points><x>41783.5</x><y>31712.00390625</y></points><points><x>41784.50390625</x><y>31712.00390625</y></points><points><x>41819.6328125</x><y>31717.0234375</y></points><points><x>41860.78515625</x><y>31733.08203125</y></points><points><x>41860.78515625</x><y>31734.0859375</y></points><points><x>41880.859375</x><y>31773.23046875</y></points><points><x>41880.859375</x><y>31774.234375</y></points><points><x>41881.859375</x><y>31775.236328125</y></points><points><x>41882.86328125</x><y>31777.244140625</y></points><points><x>41882.86328125</x><y>31778.248046875</y></points><points><x>41913.98046875</x><y>31806.3515625</y></points><points><x>41913.98046875</x><y>31806.3515625</y></points><points><x>41914.984375</x><y>31808.359375</y></points><points><x>41915.98828125</x><y>31808.359375</y></points><points><x>41918.99609375</x><y>31810.3671875</y></points><points><x>41957.13671875</x><y>31824.41796875</y></points><points><x>41957.13671875</x><y>31824.41796875</y></points><points><x>41959.14453125</x><y>31826.42578125</y></points><points><x>41960.1484375</x><y>31827.4296875</y></points><points><x>41961.15234375</x><y>31828.43359375</y></points><points><x>41994.2734375</x><y>31877.61328125</y></points><points><x>41994.2734375</x><y>31877.61328125</y></points><points><x>41995.27734375</x><y>31879.62109375</y></points><points><x>41995.27734375</x><y>31880.625</y></points><points><x>41996.28125</x><y>31881.62890625</y></points><points><x>41997.28515625</x><y>31883.634765625</y></points><points><x>41998.2890625</x><y>31883.634765625</y></points><points><x>42003.30859375</x><y>31930.80859375</y></points><points><x>41939.0703125</x><y>31954.8984375</y></points><points><x>41938.06640625</x><y>31954.8984375</y></points><points><x>41937.0625</x><y>31954.8984375</y></points><points><x>41862.79296875</x><y>31954.8984375</y></points><points><x>41792.53125</x><y>31933.8203125</y></points><points><x>41792.53125</x><y>31933.8203125</y></points><points><x>41792.53125</x><y>31931.8125</y></points><points><x>41752.921875</x><y>31918.12109375</y></points><points><x>41737.52734375</x><y>31927.62890625</y></points><points><x>41709.00390625</x><y>31924.005859375</y></points><points><x>41685.13671875</x><y>31916.7578125</y></points><points><x>41685.13671875</x><y>31916.7578125</y></points><points><x>41685.13671875</x><y>31914.75</y></points><points><x>41685.13671875</x><y>31913.74609375</y></points><points><x>41685.13671875</x><y>31911.73828125</y></points><points><x>41630.9375</x><y>31873.599609375</y></points><points><x>41630.9375</x><y>31873.599609375</y></points><points><x>41628.9296875</x><y>31873.599609375</y></points><points><x>41626.92578125</x><y>31873.599609375</y></points><points><x>41625.921875</x><y>31873.599609375</y></points><points><x>41622.91015625</x><y>31873.599609375</y></points><points><x>41621.90625</x><y>31873.599609375</y></points><points><x>41564.6953125</x><y>31879.62109375</y></points><points><x>41564.6953125</x><y>31879.62109375</y></points><points><x>41561.68359375</x><y>31878.6171875</y></points><points><x>41560.6796875</x><y>31877.61328125</y></points><points><x>41526.5546875</x><y>31810.3671875</y></points><points><x>41526.5546875</x><y>31810.3671875</y></points><points><x>41523.54296875</x><y>31808.359375</y></points><points><x>41521.53515625</x><y>31808.359375</y></points><points><x>41518.5234375</x><y>31806.3515625</y></points><points><x>41467.3359375</x><y>31775.236328125</y></points><points><x>41467.3359375</x><y>31775.236328125</y></points><points><x>41467.3359375</x><y>31773.23046875</y></points><points><x>41467.3359375</x><y>31771.22265625</y></points><points><x>41467.3359375</x><y>31769.21484375</y></points><points><x>41467.3359375</x><y>31768.2109375</y></points><points><x>41466.33203125</x><y>31713.0078125</y></points><points><x>41466.33203125</x><y>31713.0078125</y></points><points><x>41468.33984375</x><y>31711.001953125</y></points><points><x>41469.34375</x><y>31709.998046875</y></points><points><x>41470.34765625</x><y>31708.994140625</y></points><points><x>41471.3515625</x><y>31706.986328125</y></points><points><x>41520.53125</x><y>31687.916015625</y></points><points><x>41521.53515625</x><y>31687.916015625</y></points><points><x>41522.5390625</x><y>31687.916015625</y></points><points><x>41523.54296875</x><y>31687.916015625</y></points><points><x>41525.55078125</x><y>31687.916015625</y></points><points><x>41527.55859375</x><y>31687.916015625</y></points><points><x>41528.5625</x><y>31687.916015625</y></points><points><x>41561.68359375</x><y>31681.89453125</y></points><points><x>41561.68359375</x><y>31681.89453125</y></points><points><x>41561.68359375</x><y>31679.88671875</y></points><points><x>41573.7265625</x><y>31649.775390625</y></points><points><x>41574.73046875</x><y>31649.775390625</y></points><points><x>41576.73828125</x><y>31649.775390625</y></points><points><x>41578.74609375</x><y>31649.775390625</y></points><points><x>41615.2109375</x><y>31670.83203125</y></points><points><x>41589.453125</x><y>31632.650390625</y></points><points><x>41620.90234375</x><y>31616.654296875</y></points><points><x>41620.90234375</x><y>31616.654296875</y></points><points><x>41622.91015625</x><y>31616.654296875</y></points><points><x>41623.9140625</x><y>31617.658203125</y></points><points><x>41625.921875</x><y>31617.658203125</y></points><points><x>41626.92578125</x><y>31618.662109375</y></points><points><x>41668.07421875</x><y>31644.7578125</y></points><points><x>41669.078125</x><y>31646.765625</y></points></segmentation></object><object><name>HSIL</name><difficult>0</difficult><truncated>0</truncated><info>[{"confidence": "0"}, {"action": "CREATE", "cat": "HSIL", "time": "2020-07-23 14:52;50", "who": "admin", "typeOfanno": "PersonManul"}]</info><confidence>0</confidence><bndbox><xmin>44979.0859375</xmin><ymin>38140.16796875</ymin><xmax>45315.3203125</xmax><ymax>38585.80859375</ymax></bndbox><segmentation><points><x>45203.91015625</x><y>38219.4609375</y></points><points><x>45203.91015625</x><y>38219.4609375</y></points><points><x>45276.17578125</x><y>38244.5546875</y></points><points><x>45276.17578125</x><y>38244.5546875</y></points><points><x>45278.18359375</x><y>38246.5625</y></points><points><x>45279.1875</x><y>38247.5625</y></points><points><x>45280.19140625</x><y>38248.56640625</y></points><points><x>45283.203125</x><y>38249.5703125</y></points><points><x>45315.3203125</x><y>38280.6875</y></points><points><x>45315.3203125</x><y>38281.69140625</y></points><points><x>45315.3203125</x><y>38282.6953125</y></points><points><x>45315.3203125</x><y>38283.6953125</y></points><points><x>45315.3203125</x><y>38285.703125</y></points><points><x>45314.31640625</x><y>38289.71875</y></points><points><x>45288.22265625</x><y>38330.87109375</y></points><points><x>45288.22265625</x><y>38330.87109375</y></points><points><x>45285.2109375</x><y>38332.87890625</y></points><points><x>45284.20703125</x><y>38332.87890625</y></points><points><x>45237.03125</x><y>38373.02734375</y></points><points><x>45237.03125</x><y>38373.02734375</y></points><points><x>45236.02734375</x><y>38376.03515625</y></points><points><x>45236.02734375</x><y>38377.0390625</y></points><points><x>45234.0234375</x><y>38440.2734375</y></points><points><x>45234.0234375</x><y>38440.2734375</y></points><points><x>45235.02734375</x><y>38442.28125</y></points><points><x>45236.02734375</x><y>38445.29296875</y></points><points><x>45256.1015625</x><y>38500.49609375</y></points><points><x>45256.1015625</x><y>38501.49609375</y></points><points><x>45256.1015625</x><y>38503.50390625</y></points><points><x>45256.1015625</x><y>38504.5078125</y></points><points><x>45255.09765625</x><y>38506.515625</y></points><points><x>45254.09375</x><y>38510.53125</y></points><points><x>45229.00390625</x><y>38568.74609375</y></points><points><x>45229.00390625</x><y>38568.74609375</y></points><points><x>45226.99609375</x><y>38570.75390625</y></points><points><x>45226.99609375</x><y>38573.76171875</y></points><points><x>45165.76953125</x><y>38585.80859375</y></points><points><x>45165.76953125</x><y>38585.80859375</y></points><points><x>45163.76171875</x><y>38585.80859375</y></points><points><x>45161.7578125</x><y>38585.80859375</y></points><points><x>45108.5625</x><y>38571.7578125</y></points><points><x>45108.5625</x><y>38571.7578125</y></points><points><x>45106.5546875</x><y>38570.75390625</y></points><points><x>45106.5546875</x><y>38569.75</y></points><points><x>45106.5546875</x><y>38568.74609375</y></points><points><x>45106.5546875</x><y>38567.7421875</y></points><points><x>45094.5078125</x><y>38528.59765625</y></points><points><x>45093.50390625</x><y>38528.59765625</y></points><points><x>45092.5</x><y>38528.59765625</y></points><points><x>45071.42578125</x><y>38483.4296875</y></points><points><x>45071.42578125</x><y>38483.4296875</y></points><points><x>45069.41796875</x><y>38482.4296875</y></points><points><x>45068.4140625</x><y>38481.42578125</y></points><points><x>45038.30078125</x><y>38431.23828125</y></points><points><x>45038.30078125</x><y>38431.23828125</y></points><points><x>45038.30078125</x><y>38370.015625</y></points><points><x>45038.30078125</x><y>38370.015625</y></points><points><x>45046.33203125</x><y>38287.7109375</y></points><points><x>45046.33203125</x><y>38287.7109375</y></points><points><x>44991.12890625</x><y>38229.49609375</y></points><points><x>44991.12890625</x><y>38229.49609375</y></points><points><x>44979.0859375</x><y>38182.32421875</y></points><points><x>44979.0859375</x><y>38182.32421875</y></points><points><x>44979.0859375</x><y>38180.31640625</y></points><points><x>45000.16015625</x><y>38143.1796875</y></points><points><x>45000.16015625</x><y>38143.1796875</y></points><points><x>45002.16796875</x><y>38142.17578125</y></points><points><x>45004.17578125</x><y>38142.17578125</y></points><points><x>45005.1796875</x><y>38142.17578125</y></points><points><x>45007.1875</x><y>38142.17578125</y></points><points><x>45009.1953125</x><y>38140.16796875</y></points><points><x>45012.20703125</x><y>38140.16796875</y></points><points><x>45063.39453125</x><y>38142.17578125</y></points><points><x>45063.39453125</x><y>38142.17578125</y></points><points><x>45066.40625</x><y>38143.1796875</y></points><points><x>45066.40625</x><y>38144.18359375</y></points><points><x>45070.421875</x><y>38146.19140625</y></points><points><x>45190.86328125</x><y>38190.35546875</y></points><points><x>45190.86328125</x><y>38190.35546875</y></points></segmentation></object><object><name>HSIL</name><difficult>0</difficult><truncated>0</truncated><info>[{"confidence": "0"}, {"action": "CREATE", "cat": "HSIL", "time": "2020-07-23 14:52;50", "who": "admin", "typeOfanno": "PersonManul"}]</info><confidence>0</confidence><bndbox><xmin>38313.59765625</xmin><ymin>39287.40234375</ymin><xmax>38606.0</xmax><ymax>39600.73046875</ymax></bndbox><segmentation><points><x>38408.23046875</x><y>39298.72265625</y></points><points><x>38392.0</x><y>39311.0</y></points><points><x>38376.0</x><y>39310.0</y></points><points><x>38351.1796875</x><y>39349.43359375</y></points><points><x>38327.63671875</x><y>39368.90625</y></points><points><x>38323.109375</x><y>39415.08984375</y></points><points><x>38313.59765625</x><y>39515.60546875</y></points><points><x>38325.82421875</x><y>39562.2421875</y></points><points><x>38368.38671875</x><y>39570.39453125</y></points><points><x>38375.62890625</x><y>39588.95703125</y></points><points><x>38400.0</x><y>39592.0</y></points><points><x>38414.0</x><y>39588.0</y></points><points><x>38424.0</x><y>39580.0</y></points><points><x>38467.0</x><y>39585.0</y></points><points><x>38475.0</x><y>39584.0</y></points><points><x>38481.0</x><y>39583.0</y></points><points><x>38495.0</x><y>39579.0</y></points><points><x>38515.0</x><y>39583.0</y></points><points><x>38522.0</x><y>39582.0</y></points><points><x>38529.0</x><y>39586.0</y></points><points><x>38537.7265625</x><y>39600.73046875</y></points><points><x>38552.0</x><y>39593.0</y></points><points><x>38557.0</x><y>39585.0</y></points><points><x>38557.0</x><y>39567.0</y></points><points><x>38569.0</x><y>39551.0</y></points><points><x>38578.0</x><y>39550.0</y></points><points><x>38581.0</x><y>39528.0</y></points><points><x>38587.0</x><y>39522.0</y></points><points><x>38591.0</x><y>39501.0</y></points><points><x>38599.0</x><y>39488.0</y></points><points><x>38606.0</x><y>39468.0</y></points><points><x>38604.0</x><y>39458.0</y></points><points><x>38599.0</x><y>39452.0</y></points><points><x>38592.0</x><y>39452.0</y></points><points><x>38589.0</x><y>39449.0</y></points><points><x>38580.0</x><y>39438.0</y></points><points><x>38582.0</x><y>39424.0</y></points><points><x>38585.0</x><y>39421.0</y></points><points><x>38590.0</x><y>39407.0</y></points><points><x>38586.0</x><y>39407.0</y></points><points><x>38570.0</x><y>39392.0</y></points><points><x>38566.0</x><y>39388.0</y></points><points><x>38563.0</x><y>39383.0</y></points><points><x>38561.0</x><y>39376.0</y></points><points><x>38556.0</x><y>39368.0</y></points><points><x>38553.0</x><y>39364.0</y></points><points><x>38542.0</x><y>39364.0</y></points><points><x>38533.0</x><y>39371.0</y></points><points><x>38529.0</x><y>39376.0</y></points><points><x>38530.0</x><y>39352.0</y></points><points><x>38522.0</x><y>39334.0</y></points><points><x>38517.0</x><y>39328.0</y></points><points><x>38509.0</x><y>39319.0</y></points><points><x>38485.0</x><y>39309.0</y></points><points><x>38466.0</x><y>39311.0</y></points><points><x>38461.0</x><y>39316.0</y></points><points><x>38447.0</x><y>39320.0</y></points><points><x>38434.4921875</x><y>39287.40234375</y></points></segmentation></object><object><name>NILM</name><difficult>0</difficult><truncated>0</truncated><info>[{"confidence": "0"}, {"action": "CREATE", "cat": "NILM", "time": "2020-07-23 14:52;50", "who": "admin", "typeOfanno": "PersonManul"}]</info><confidence>0</confidence><bndbox><xmin>34093.28125</xmin><ymin>39454.67578125</ymin><xmax>34244.51171875</xmax><ymax>39578.28515625</ymax></bndbox><segmentation><points><x>34129.50390625</x><y>39468.2578125</y></points><points><x>34157.125</x><y>39455.12890625</y></points><points><x>34157.125</x><y>39454.67578125</y></points><points><x>34159.83984375</x><y>39454.67578125</y></points><points><x>34206.9296875</x><y>39463.27734375</y></points><points><x>34206.9296875</x><y>39463.27734375</y></points><points><x>34228.6640625</x><y>39479.125</y></points><points><x>34228.6640625</x><y>39479.125</y></points><points><x>34244.51171875</x><y>39518.51953125</y></points><points><x>34244.51171875</x><y>39518.51953125</y></points><points><x>34244.51171875</x><y>39520.78125</y></points><points><x>34244.51171875</x><y>39521.234375</y></points><points><x>34236.36328125</x><y>39567.87109375</y></points><points><x>34236.36328125</x><y>39567.87109375</y></points><points><x>34203.76171875</x><y>39578.28515625</y></points><points><x>34158.484375</x><y>39569.68359375</y></points><points><x>34119.99609375</x><y>39554.2890625</y></points><points><x>34119.54296875</x><y>39554.2890625</y></points><points><x>34117.734375</x><y>39553.3828125</y></points><points><x>34116.375</x><y>39552.9296875</y></points><points><x>34093.28125</x><y>39530.7421875</y></points><points><x>34093.734375</x><y>39497.69140625</y></points><points><x>34093.734375</x><y>39497.69140625</y></points></segmentation></object><object><name>NILM</name><difficult>0</difficult><truncated>0</truncated><info>[{"confidence": "0"}, {"action": "CREATE", "cat": "NILM", "time": "2020-07-23 14:52;50", "who": "admin", "typeOfanno": "PersonManul"}]</info><confidence>0</confidence><bndbox><xmin>28824.0</xmin><ymin>41749.0</ymin><xmax>29352.0</xmax><ymax>42212.0</ymax></bndbox><segmentation><points><x>29283.517578125</x><y>41757.48828125</y></points><points><x>29247.384765625</x><y>41749.4609375</y></points><points><x>29214.0</x><y>41758.0</y></points><points><x>29212.0</x><y>41766.0</y></points><points><x>29198.0</x><y>41773.0</y></points><points><x>29192.0</x><y>41778.0</y></points><points><x>29174.0</x><y>41788.0</y></points><points><x>29163.0</x><y>41791.0</y></points><points><x>29142.0</x><y>41801.0</y></points><points><x>29132.0</x><y>41809.0</y></points><points><x>29123.0</x><y>41817.0</y></points><points><x>29116.0</x><y>41802.0</y></points><points><x>29100.0</x><y>41798.0</y></points><points><x>29095.0</x><y>41801.0</y></points><points><x>29095.0</x><y>41806.0</y></points><points><x>29092.0</x><y>41799.0</y></points><points><x>29094.0</x><y>41785.0</y></points><points><x>29082.0</x><y>41781.0</y></points><points><x>29067.0</x><y>41780.0</y></points><points><x>29063.0</x><y>41784.0</y></points><points><x>29056.0</x><y>41800.0</y></points><points><x>29057.0</x><y>41805.0</y></points><points><x>29064.0</x><y>41813.0</y></points><points><x>29073.0</x><y>41814.0</y></points><points><x>29069.0</x><y>41820.0</y></points><points><x>29057.0</x><y>41830.0</y></points><points><x>29057.0</x><y>41839.0</y></points><points><x>29050.0</x><y>41839.0</y></points><points><x>29042.0</x><y>41820.0</y></points><points><x>29037.0</x><y>41811.0</y></points><points><x>29037.0</x><y>41807.0</y></points><points><x>29030.0</x><y>41799.0</y></points><points><x>29027.0</x><y>41795.0</y></points><points><x>29021.0</x><y>41788.0</y></points><points><x>29001.0</x><y>41783.0</y></points><points><x>28990.0</x><y>41778.0</y></points><points><x>28975.0</x><y>41777.0</y></points><points><x>28967.0</x><y>41787.0</y></points><points><x>28952.0</x><y>41788.0</y></points><points><x>28939.0</x><y>41793.0</y></points><points><x>28935.0</x><y>41800.0</y></points><points><x>28931.0</x><y>41800.0</y></points><points><x>28931.0</x><y>41805.0</y></points><points><x>28921.0</x><y>41806.0</y></points><points><x>28917.0</x><y>41802.0</y></points><points><x>28905.0</x><y>41802.0</y></points><points><x>28897.0</x><y>41803.0</y></points><points><x>28892.0</x><y>41807.0</y></points><points><x>28878.0</x><y>41810.0</y></points><points><x>28875.0</x><y>41820.0</y></points><points><x>28869.0</x><y>41825.0</y></points><points><x>28860.0</x><y>41830.0</y></points><points><x>28856.0</x><y>41842.0</y></points><points><x>28854.0</x><y>41848.0</y></points><points><x>28850.0</x><y>41853.0</y></points><points><x>28849.0</x><y>41863.0</y></points><points><x>28846.0</x><y>41866.0</y></points><points><x>28837.0</x><y>41871.0</y></points><points><x>28829.0</x><y>41879.0</y></points><points><x>28829.0</x><y>41893.0</y></points><points><x>28830.0</x><y>41899.0</y></points><points><x>28824.0</x><y>41931.0</y></points><points><x>28836.0</x><y>41943.0</y></points><points><x>28837.0</x><y>41950.0</y></points><points><x>28835.0</x><y>41965.0</y></points><points><x>28839.0</x><y>41969.0</y></points><points><x>28842.0</x><y>41973.0</y></points><points><x>28843.0</x><y>41980.0</y></points><points><x>28842.0</x><y>41995.0</y></points><points><x>28847.0</x><y>42002.0</y></points><points><x>28846.0</x><y>42026.0</y></points><points><x>28849.0</x><y>42029.0</y></points><points><x>28855.0</x><y>42040.0</y></points><points><x>28859.0</x><y>42047.0</y></points><points><x>28874.0</x><y>42062.0</y></points><points><x>28879.0</x><y>42066.0</y></points><points><x>28885.0</x><y>42076.0</y></points><points><x>28900.0</x><y>42080.0</y></points><points><x>28907.0</x><y>42089.0</y></points><points><x>28905.0</x><y>42110.0</y></points><points><x>28910.0</x><y>42118.0</y></points><points><x>28920.0</x><y>42139.0</y></points><points><x>28923.0</x><y>42152.0</y></points><points><x>28928.0</x><y>42157.0</y></points><points><x>28949.0</x><y>42175.0</y></points><points><x>28955.0</x><y>42184.0</y></points><points><x>28960.0</x><y>42185.0</y></points><points><x>28969.0</x><y>42187.0</y></points><points><x>28974.0</x><y>42188.0</y></points><points><x>28985.0</x><y>42196.0</y></points><points><x>28989.0</x><y>42202.0</y></points><points><x>29002.0</x><y>42209.0</y></points><points><x>29019.0</x><y>42209.0</y></points><points><x>29028.0</x><y>42210.0</y></points><points><x>29058.0</x><y>42212.0</y></points><points><x>29104.0</x><y>42194.0</y></points><points><x>29113.0</x><y>42188.0</y></points><points><x>29122.0</x><y>42180.0</y></points><points><x>29125.0</x><y>42176.0</y></points><points><x>29155.0</x><y>42131.0</y></points><points><x>29158.0</x><y>42134.0</y></points><points><x>29177.0</x><y>42135.0</y></points><points><x>29189.0</x><y>42134.0</y></points><points><x>29203.0</x><y>42136.0</y></points><points><x>29204.0</x><y>42142.0</y></points><points><x>29213.0</x><y>42143.0</y></points><points><x>29227.0</x><y>42147.0</y></points><points><x>29237.0</x><y>42141.0</y></points><points><x>29240.0</x><y>42138.0</y></points><points><x>29287.53125</x><y>42084.69140625</y></points><points><x>29352.771484375</x><y>42039.52734375</y></points><points><x>29331.693359375</x><y>41991.3515625</y></points><points><x>29329.6875</x><y>41963.24609375</y></points><points><x>29307.60546875</x><y>41816.70703125</y></points></segmentation></object><object><name>NONE</name><difficult>0</difficult><truncated>0</truncated><info>[{"confidence": "0"}, {"action": "CREATE", "cat": "NONE", "time": "2020-07-23 14:52;50", "who": "admin", "typeOfanno": "PersonManul"}]</info><confidence>0</confidence><bndbox><xmin>27861.720703125</xmin><ymin>45558.72265625</ymin><xmax>28136.765625</xmax><ymax>45885.00390625</ymax></bndbox><segmentation><points><x>28018.119140625</x><y>45562.09375</y></points><points><x>27979.01953125</x><y>45585.015625</y></points><points><x>27956.0</x><y>45619.0</y></points><points><x>27946.0</x><y>45648.0</y></points><points><x>27935.0</x><y>45655.0</y></points><points><x>27930.0</x><y>45660.0</y></points><points><x>27923.0</x><y>45668.0</y></points><points><x>27920.0</x><y>45672.0</y></points><points><x>27906.0</x><y>45685.0</y></points><points><x>27899.0</x><y>45696.0</y></points><points><x>27878.0</x><y>45730.0</y></points><points><x>27861.720703125</x><y>45751.5234375</y></points><points><x>27864.416015625</x><y>45775.12109375</y></points><points><x>27891.0</x><y>45781.0</y></points><points><x>27904.0</x><y>45800.0</y></points><points><x>27908.0</x><y>45810.0</y></points><points><x>27912.0</x><y>45814.0</y></points><points><x>27922.0</x><y>45820.0</y></points><points><x>27937.0</x><y>45821.0</y></points><points><x>27950.0</x><y>45833.0</y></points><points><x>27951.0</x><y>45840.0</y></points><points><x>27965.537109375</x><y>45867.4765625</y></points><points><x>27996.546875</x><y>45885.00390625</y></points><points><x>28041.712890625</x><y>45864.10546875</y></points><points><x>28023.0</x><y>45834.0</y></points><points><x>28029.0</x><y>45833.0</y></points><points><x>28036.0</x><y>45832.0</y></points><points><x>28039.0</x><y>45823.0</y></points><points><x>28044.0</x><y>45822.0</y></points><points><x>28051.0</x><y>45821.0</y></points><points><x>28053.0</x><y>45814.0</y></points><points><x>28061.0</x><y>45817.0</y></points><points><x>28070.0</x><y>45817.0</y></points><points><x>28073.0</x><y>45820.0</y></points><points><x>28084.0</x><y>45825.0</y></points><points><x>28101.0</x><y>45825.0</y></points><points><x>28116.0</x><y>45813.0</y></points><points><x>28136.765625</x><y>45782.53515625</y></points><points><x>28131.373046875</x><y>45709.73046875</y></points><points><x>28118.0</x><y>45674.0</y></points><points><x>28113.0</x><y>45668.0</y></points><points><x>28109.0</x><y>45663.0</y></points><points><x>28104.0</x><y>45659.0</y></points><points><x>28095.0</x><y>45653.0</y></points><points><x>28091.0</x><y>45650.0</y></points><points><x>28085.0</x><y>45645.0</y></points><points><x>28082.0</x><y>45624.0</y></points><points><x>28072.048828125</x><y>45598.49609375</y></points><points><x>28055.869140625</x><y>45558.72265625</y></points></segmentation></object><object><name>HSIL</name><difficult>0</difficult><truncated>0</truncated><info>[{"confidence": "0"}, {"action": "CREATE", "cat": "HSIL", "time": "2020-07-23 14:52;50", "who": "admin", "typeOfanno": "PersonManul"}]</info><confidence>0</confidence><bndbox><xmin>26290.0</xmin><ymin>47627.86328125</ymin><xmax>26683.0</xmax><ymax>48060.70703125</ymax></bndbox><segmentation><points><x>26384.0</x><y>47646.0</y></points><points><x>26384.0</x><y>47651.0</y></points><points><x>26378.0</x><y>47674.0</y></points><points><x>26370.0</x><y>47683.0</y></points><points><x>26358.0</x><y>47685.0</y></points><points><x>26362.0</x><y>47677.0</y></points><points><x>26363.0</x><y>47662.0</y></points><points><x>26356.0</x><y>47658.0</y></points><points><x>26343.0</x><y>47657.0</y></points><points><x>26338.0</x><y>47658.0</y></points><points><x>26330.0</x><y>47665.0</y></points><points><x>26327.0</x><y>47672.0</y></points><points><x>26316.0</x><y>47686.0</y></points><points><x>26315.0</x><y>47698.0</y></points><points><x>26305.0</x><y>47699.0</y></points><points><x>26296.0</x><y>47709.0</y></points><points><x>26295.0</x><y>47725.0</y></points><points><x>26309.0</x><y>47744.0</y></points><points><x>26312.0</x><y>47748.0</y></points><points><x>26314.0</x><y>47756.0</y></points><points><x>26317.0</x><y>47772.0</y></points><points><x>26318.0</x><y>47777.0</y></points><points><x>26312.0</x><y>47790.0</y></points><points><x>26298.0</x><y>47799.0</y></points><points><x>26292.0</x><y>47806.0</y></points><points><x>26290.0</x><y>47821.0</y></points><points><x>26302.0</x><y>47835.0</y></points><points><x>26332.0</x><y>47846.0</y></points><points><x>26332.0</x><y>47841.0</y></points><points><x>26339.0</x><y>47850.0</y></points><points><x>26363.0</x><y>47856.0</y></points><points><x>26369.0</x><y>47857.0</y></points><points><x>26382.0</x><y>47858.0</y></points><points><x>26394.0</x><y>47857.0</y></points><points><x>26413.0</x><y>47860.0</y></points><points><x>26406.0</x><y>47869.0</y></points><points><x>26393.0</x><y>47870.0</y></points><points><x>26386.0</x><y>47875.0</y></points><points><x>26385.0</x><y>47881.0</y></points><points><x>26365.0</x><y>47914.0</y></points><points><x>26364.0</x><y>47936.0</y></points><points><x>26369.0</x><y>47944.0</y></points><points><x>26375.0</x><y>47950.0</y></points><points><x>26394.0</x><y>47951.0</y></points><points><x>26400.0</x><y>47947.0</y></points><points><x>26416.0</x><y>47925.0</y></points><points><x>26426.0</x><y>47922.0</y></points><points><x>26432.0</x><y>47945.0</y></points><points><x>26439.0</x><y>47958.0</y></points><points><x>26442.0</x><y>47964.0</y></points><points><x>26451.0</x><y>47975.0</y></points><points><x>26460.0</x><y>47985.0</y></points><points><x>26467.0</x><y>48002.0</y></points><points><x>26469.0</x><y>48012.0</y></points><points><x>26500.8984375</x><y>48042.140625</y></points><points><x>26576.96484375</x><y>48060.70703125</y></points><points><x>26619.52734375</x><y>48058.44140625</y></points><points><x>26651.0</x><y>48009.0</y></points><points><x>26653.0</x><y>47994.0</y></points><points><x>26649.0</x><y>47980.0</y></points><points><x>26652.0</x><y>47966.0</y></points><points><x>26657.0</x><y>47966.0</y></points><points><x>26666.0</x><y>47982.0</y></points><points><x>26679.0</x><y>47982.0</y></points><points><x>26680.0</x><y>47968.0</y></points><points><x>26677.0</x><y>47950.0</y></points><points><x>26672.0</x><y>47929.0</y></points><points><x>26673.0</x><y>47912.0</y></points><points><x>26661.0</x><y>47896.0</y></points><points><x>26659.0</x><y>47884.0</y></points><points><x>26654.0</x><y>47879.0</y></points><points><x>26648.0</x><y>47872.0</y></points><points><x>26642.0</x><y>47867.0</y></points><points><x>26635.0</x><y>47862.0</y></points><points><x>26646.0</x><y>47855.0</y></points><points><x>26654.0</x><y>47863.0</y></points><points><x>26658.0</x><y>47863.0</y></points><points><x>26671.0</x><y>47864.0</y></points><points><x>26678.0</x><y>47856.0</y></points><points><x>26683.0</x><y>47847.0</y></points><points><x>26683.0</x><y>47834.0</y></points><points><x>26677.0</x><y>47826.0</y></points><points><x>26658.0</x><y>47823.0</y></points><points><x>26651.0</x><y>47813.0</y></points><points><x>26633.0</x><y>47813.0</y></points><points><x>26623.0</x><y>47820.0</y></points><points><x>26600.0</x><y>47828.0</y></points><points><x>26600.0</x><y>47805.0</y></points><points><x>26607.0</x><y>47802.0</y></points><points><x>26625.0</x><y>47779.0</y></points><points><x>26633.0</x><y>47772.0</y></points><points><x>26638.0</x><y>47768.0</y></points><points><x>26638.0</x><y>47755.0</y></points><points><x>26642.0</x><y>47746.0</y></points><points><x>26661.0</x><y>47743.0</y></points><points><x>26672.0</x><y>47735.0</y></points><points><x>26673.0</x><y>47723.0</y></points><points><x>26674.0</x><y>47704.0</y></points><points><x>26668.0</x><y>47701.0</y></points><points><x>26636.0</x><y>47697.0</y></points><points><x>26626.0</x><y>47703.0</y></points><points><x>26625.0</x><y>47711.0</y></points><points><x>26624.0</x><y>47718.0</y></points><points><x>26606.0</x><y>47715.0</y></points><points><x>26605.0</x><y>47728.0</y></points><points><x>26607.0</x><y>47737.0</y></points><points><x>26604.0</x><y>47749.0</y></points><points><x>26587.0</x><y>47746.0</y></points><points><x>26574.0</x><y>47740.0</y></points><points><x>26570.0</x><y>47723.0</y></points><points><x>26561.0</x><y>47719.0</y></points><points><x>26551.0</x><y>47718.0</y></points><points><x>26548.0</x><y>47706.0</y></points><points><x>26538.0</x><y>47695.0</y></points><points><x>26532.0</x><y>47690.0</y></points><points><x>26525.0</x><y>47682.0</y></points><points><x>26522.0</x><y>47669.0</y></points><points><x>26523.26171875</x><y>47655.50390625</y></points><points><x>26516.521484375</x><y>47652.80859375</y></points><points><x>26511.0</x><y>47651.0</y></points><points><x>26489.556640625</x><y>47644.71875</y></points><points><x>26476.0</x><y>47646.0</y></points><points><x>26476.0</x><y>47651.0</y></points><points><x>26460.0</x><y>47652.0</y></points><points><x>26420.794921875</x><y>47627.86328125</y></points></segmentation></object><object><name>HSIL</name><difficult>0</difficult><truncated>0</truncated><info>[{"confidence": "0"}, {"action": "CREATE", "cat": "HSIL", "time": "2020-07-23 14:52;50", "who": "admin", "typeOfanno": "PersonManul"}]</info><confidence>0</confidence><bndbox><xmin>25929.0</xmin><ymin>45219.46484375</ymin><xmax>26062.0</xmax><ymax>45416.0</ymax></bndbox><segmentation><points><x>25964.423828125</x><y>45237.7109375</y></points><points><x>25957.734375</x><y>45238.9296875</y></points><points><x>25953.171875</x><y>45242.8828125</y></points><points><x>25949.0</x><y>45246.0</y></points><points><x>25946.0</x><y>45262.0</y></points><points><x>25936.0</x><y>45273.0</y></points><points><x>25936.0</x><y>45296.0</y></points><points><x>25931.0</x><y>45302.0</y></points><points><x>25929.0</x><y>45324.0</y></points><points><x>25934.0</x><y>45335.0</y></points><points><x>25935.0</x><y>45342.0</y></points><points><x>25930.0</x><y>45365.0</y></points><points><x>25940.0</x><y>45389.0</y></points><points><x>25947.0</x><y>45400.0</y></points><points><x>25957.0</x><y>45410.0</y></points><points><x>25967.0</x><y>45412.0</y></points><points><x>25976.0</x><y>45413.0</y></points><points><x>25997.0</x><y>45416.0</y></points><points><x>25997.0</x><y>45397.0</y></points><points><x>25993.0</x><y>45393.0</y></points><points><x>26003.0</x><y>45385.0</y></points><points><x>26010.0</x><y>45379.0</y></points><points><x>26014.0</x><y>45370.0</y></points><points><x>26028.0</x><y>45369.0</y></points><points><x>26032.0</x><y>45365.0</y></points><points><x>26038.0</x><y>45371.0</y></points><points><x>26051.0</x><y>45371.0</y></points><points><x>26062.0</x><y>45348.0</y></points><points><x>26061.0</x><y>45322.0</y></points><points><x>26060.0</x><y>45314.0</y></points><points><x>26055.0</x><y>45309.0</y></points><points><x>26044.0</x><y>45297.0</y></points><points><x>26042.0</x><y>45284.0</y></points><points><x>26034.0</x><y>45272.0</y></points><points><x>26039.0</x><y>45266.0</y></points><points><x>26039.0</x><y>45262.0</y></points><points><x>26041.0</x><y>45251.0</y></points><points><x>26043.0</x><y>45237.0</y></points><points><x>26038.0</x><y>45233.0</y></points><points><x>26038.0</x><y>45224.0</y></points><points><x>26019.7734375</x><y>45219.46484375</y></points><points><x>25991.0</x><y>45233.0</y></points><points><x>25981.0</x><y>45235.0</y></points><points><x>25975.0</x><y>45236.0</y></points><points><x>25969.8984375</x><y>45235.58203125</y></points></segmentation></object><object><name>HSIL</name><difficult>0</difficult><truncated>0</truncated><info>[{"confidence": "0"}, {"action": "CREATE", "cat": "HSIL", "time": "2020-07-23 14:52;50", "who": "admin", "typeOfanno": "PersonManul"}]</info><confidence>0</confidence><bndbox><xmin>23386.0</xmin><ymin>45891.0</ymin><xmax>23628.0</xmax><ymax>46090.0</ymax></bndbox><segmentation><points><x>23454.0</x><y>45891.0</y></points><points><x>23438.0</x><y>45897.0</y></points><points><x>23414.0</x><y>45916.0</y></points><points><x>23405.0</x><y>45917.0</y></points><points><x>23391.0</x><y>45926.0</y></points><points><x>23388.0</x><y>45930.0</y></points><points><x>23387.15625</x><y>45934.87890625</y></points><points><x>23390.501953125</x><y>45940.9609375</y></points><points><x>23388.373046875</x><y>45946.73828125</y></points><points><x>23391.4140625</x><y>45947.6484375</y></points><points><x>23389.58984375</x><y>45954.33984375</y></points><points><x>23387.763671875</x><y>45959.51171875</y></points><points><x>23387.15625</x><y>45964.6796875</y></points><points><x>23386.8515625</x><y>45968.6328125</y></points><points><x>23388.373046875</x><y>45972.5859375</y></points><points><x>23392.630859375</x><y>45976.23828125</y></points><points><x>23396.888671875</x><y>45982.3203125</y></points><points><x>23396.888671875</x><y>45989.6171875</y></points><points><x>23405.099609375</x><y>45999.95703125</y></points><points><x>23409.0</x><y>46002.0</y></points><points><x>23413.0</x><y>46018.0</y></points><points><x>23414.0</x><y>46026.0</y></points><points><x>23418.0</x><y>46030.0</y></points><points><x>23418.0</x><y>46038.0</y></points><points><x>23424.0</x><y>46044.0</y></points><points><x>23432.0</x><y>46051.0</y></points><points><x>23435.0</x><y>46054.0</y></points><points><x>23442.0</x><y>46058.0</y></points><points><x>23446.0</x><y>46061.0</y></points><points><x>23455.0</x><y>46064.0</y></points><points><x>23490.0</x><y>46074.0</y></points><points><x>23553.0</x><y>46081.0</y></points><points><x>23558.0</x><y>46080.0</y></points><points><x>23590.54296875</x><y>46090.453125</y></points><points><x>23628.861328125</x><y>46082.546875</y></points><points><x>23617.912109375</x><y>46050.30859375</y></points><points><x>23605.0</x><y>46033.0</y></points><points><x>23604.0</x><y>46023.0</y></points><points><x>23603.0</x><y>46018.0</y></points><points><x>23598.0</x><y>46009.0</y></points><points><x>23595.0</x><y>46005.0</y></points><points><x>23589.0</x><y>45995.0</y></points><points><x>23585.0</x><y>45992.0</y></points><points><x>23572.0</x><y>45970.0</y></points><points><x>23569.0</x><y>45965.0</y></points><points><x>23549.0</x><y>45957.0</y></points><points><x>23510.0</x><y>45951.0</y></points><points><x>23502.0</x><y>45949.0</y></points><points><x>23518.0</x><y>45945.0</y></points><points><x>23518.0</x><y>45933.0</y></points><points><x>23508.0</x><y>45931.0</y></points><points><x>23480.0</x><y>45924.0</y></points><points><x>23468.0</x><y>45930.0</y></points><points><x>23464.0</x><y>45910.0</y></points><points><x>23468.0</x><y>45908.0</y></points><points><x>23469.0</x><y>45894.0</y></points></segmentation></object><object><name>NILM</name><difficult>0</difficult><truncated>0</truncated><info>[{"confidence": "0"}, {"action": "CREATE", "cat": "NILM", "time": "2020-07-23 14:52;50", "who": "admin", "typeOfanno": "PersonManul"}]</info><confidence>0</confidence><bndbox><xmin>21382.0</xmin><ymin>45601.40234375</ymin><xmax>21522.0</xmax><ymax>45698.0</ymax></bndbox><segmentation><points><x>21437.853515625</x><y>45601.40234375</y></points><points><x>21382.0</x><y>45619.0</y></points><points><x>21382.0</x><y>45630.0</y></points><points><x>21384.865234375</x><y>45636.00390625</y></points><points><x>21384.45703125</x><y>45642.74609375</y></points><points><x>21387.0</x><y>45654.0</y></points><points><x>21393.0</x><y>45660.0</y></points><points><x>21398.0</x><y>45664.0</y></points><points><x>21398.0</x><y>45670.0</y></points><points><x>21402.0</x><y>45674.0</y></points><points><x>21407.0</x><y>45681.0</y></points><points><x>21419.0</x><y>45689.0</y></points><points><x>21426.0</x><y>45691.0</y></points><points><x>21429.0</x><y>45694.0</y></points><points><x>21429.0</x><y>45698.0</y></points><points><x>21438.380859375</x><y>45697.89453125</y></points><points><x>21441.0</x><y>45692.0</y></points><points><x>21443.0</x><y>45686.0</y></points><points><x>21446.0</x><y>45683.0</y></points><points><x>21453.0</x><y>45683.0</y></points><points><x>21462.0</x><y>45688.0</y></points><points><x>21475.0</x><y>45689.0</y></points><points><x>21481.0</x><y>45682.0</y></points><points><x>21485.0</x><y>45682.0</y></points><points><x>21490.0</x><y>45677.0</y></points><points><x>21507.0</x><y>45664.0</y></points><points><x>21513.0</x><y>45661.0</y></points><points><x>21522.0</x><y>45641.0</y></points><points><x>21520.0</x><y>45629.0</y></points><points><x>21517.0</x><y>45626.0</y></points><points><x>21517.0</x><y>45621.0</y></points><points><x>21499.041015625</x><y>45617.75390625</y></points><points><x>21481.26953125</x><y>45609.58203125</y></points></segmentation></object><object><name>MET</name><difficult>0</difficult><truncated>0</truncated><info>[{"confidence": "0"}, {"action": "CREATE", "cat": "MET", "time": "2020-07-23 14:52;50", "who": "admin", "typeOfanno": "PersonManul"}]</info><confidence>0</confidence><bndbox><xmin>15863.1240234375</xmin><ymin>40669.0</ymin><xmax>16196.1640625</xmax><ymax>40941.0</ymax></bndbox><segmentation><points><x>16016.0</x><y>40669.0</y></points><points><x>16010.0</x><y>40671.0</y></points><points><x>16004.0</x><y>40673.0</y></points><points><x>15973.0</x><y>40681.0</y></points><points><x>15959.0</x><y>40685.0</y></points><points><x>15892.78515625</x><y>40702.03515625</y></points><points><x>15863.1240234375</x><y>40741.1328125</y></points><points><x>15898.1787109375</x><y>40826.75</y></points><points><x>15926.4921875</x><y>40897.53515625</y></points><points><x>15965.0</x><y>40941.0</y></points><points><x>15974.0</x><y>40937.0</y></points><points><x>15977.0</x><y>40924.0</y></points><points><x>15982.0</x><y>40927.0</y></points><points><x>15998.0</x><y>40927.0</y></points><points><x>16036.0</x><y>40912.0</y></points><points><x>16044.0</x><y>40900.0</y></points><points><x>16052.0</x><y>40888.0</y></points><points><x>16066.0</x><y>40881.0</y></points><points><x>16066.0</x><y>40877.0</y></points><points><x>16073.0</x><y>40867.0</y></points><points><x>16093.0</x><y>40861.0</y></points><points><x>16098.0</x><y>40860.0</y></points><points><x>16120.0</x><y>40859.0</y></points><points><x>16141.0</x><y>40860.0</y></points><points><x>16145.0</x><y>40856.0</y></points><points><x>16151.0</x><y>40849.0</y></points><points><x>16165.0</x><y>40849.0</y></points><points><x>16168.0</x><y>40842.0</y></points><points><x>16171.0</x><y>40839.0</y></points><points><x>16180.0</x><y>40833.0</y></points><points><x>16189.0</x><y>40832.0</y></points><points><x>16192.79296875</x><y>40798.07421875</y></points><points><x>16196.1640625</x><y>40781.21875</y></points><points><x>16186.0</x><y>40770.0</y></points><points><x>16183.0</x><y>40773.0</y></points><points><x>16177.0</x><y>40750.0</y></points><points><x>16182.0</x><y>40749.0</y></points><points><x>16182.0</x><y>40737.0</y></points><points><x>16179.0</x><y>40734.0</y></points><points><x>16179.0</x><y>40730.0</y></points><points><x>16168.0</x><y>40706.0</y></points><points><x>16166.0</x><y>40699.0</y></points><points><x>16164.0</x><y>40692.0</y></points><points><x>16156.0</x><y>40684.0</y></points><points><x>16150.0</x><y>40679.0</y></points><points><x>16119.0</x><y>40676.0</y></points><points><x>16116.0</x><y>40679.0</y></points><points><x>16112.0</x><y>40679.0</y></points><points><x>16104.0</x><y>40685.0</y></points><points><x>16098.0</x><y>40685.0</y></points><points><x>16084.0</x><y>40687.0</y></points><points><x>16084.0</x><y>40691.0</y></points><points><x>16079.0</x><y>40692.0</y></points><points><x>16075.0</x><y>40696.0</y></points><points><x>16052.0</x><y>40696.0</y></points><points><x>16049.0</x><y>40672.0</y></points><points><x>16042.0</x><y>40671.0</y></points></segmentation></object><object><name>MET</name><difficult>0</difficult><truncated>0</truncated><info>[{"confidence": "0"}, {"action": "CREATE", "cat": "MET", "time": "2020-07-23 14:52;50", "who": "admin", "typeOfanno": "PersonManul"}]</info><confidence>0</confidence><bndbox><xmin>11985.0</xmin><ymin>42297.8671875</ymin><xmax>12162.4013671875</xmax><ymax>42444.0</ymax></bndbox><segmentation><points><x>12100.05859375</x><y>42297.8671875</y></points><points><x>12032.849609375</x><y>42305.46875</y></points><points><x>12017.9482421875</x><y>42323.41015625</y></points><points><x>12008.0</x><y>42336.0</y></points><points><x>12002.0</x><y>42341.0</y></points><points><x>11994.0</x><y>42348.0</y></points><points><x>11990.0</x><y>42378.0</y></points><points><x>11996.0</x><y>42386.0</y></points><points><x>11990.0</x><y>42392.0</y></points><points><x>11985.0</x><y>42396.0</y></points><points><x>11985.0</x><y>42428.0</y></points><points><x>11989.0</x><y>42432.0</y></points><points><x>11997.0</x><y>42443.0</y></points><points><x>12032.0</x><y>42444.0</y></points><points><x>12042.0</x><y>42441.0</y></points><points><x>12048.0</x><y>42435.0</y></points><points><x>12052.0</x><y>42435.0</y></points><points><x>12055.0</x><y>42432.0</y></points><points><x>12061.0</x><y>42444.0</y></points><points><x>12073.0</x><y>42444.0</y></points><points><x>12088.0</x><y>42442.0</y></points><points><x>12095.0</x><y>42436.0</y></points><points><x>12101.0</x><y>42432.0</y></points><points><x>12104.0</x><y>42428.0</y></points><points><x>12104.0</x><y>42424.0</y></points><points><x>12107.0</x><y>42421.0</y></points><points><x>12114.0</x><y>42409.0</y></points><points><x>12118.0</x><y>42409.0</y></points><points><x>12134.0</x><y>42412.0</y></points><points><x>12148.0</x><y>42403.0</y></points><points><x>12152.0</x><y>42396.0</y></points><points><x>12156.0</x><y>42396.0</y></points><points><x>12158.1435546875</x><y>42386.36328125</y></points><points><x>12159.056640625</x><y>42365.68359375</y></points><points><x>12162.4013671875</x><y>42347.1328125</y></points><points><x>12158.0</x><y>42323.0</y></points><points><x>12147.0</x><y>42308.0</y></points><points><x>12129.861328125</x><y>42306.98828125</y></points></segmentation></object><object><name>HSIL</name><difficult>0</difficult><truncated>0</truncated><info>[{"confidence": "0"}, {"action": "CREATE", "cat": "HSIL", "time": "2020-07-23 14:52;50", "who": "admin", "typeOfanno": "PersonManul"}]</info><confidence>0</confidence><bndbox><xmin>15777.0</xmin><ymin>37695.8984375</ymin><xmax>15924.0</xmax><ymax>37851.203125</ymax></bndbox><segmentation><points><x>15822.6787109375</x><y>37695.8984375</y></points><points><x>15801.8505859375</x><y>37713.10546875</y></points><points><x>15784.0</x><y>37735.0</y></points><points><x>15780.0</x><y>37740.0</y></points><points><x>15780.0</x><y>37747.0</y></points><points><x>15777.0</x><y>37763.0</y></points><points><x>15786.0</x><y>37769.0</y></points><points><x>15794.0</x><y>37782.0</y></points><points><x>15803.0</x><y>37787.0</y></points><points><x>15817.0</x><y>37792.0</y></points><points><x>15826.0</x><y>37797.0</y></points><points><x>15842.0</x><y>37822.0</y></points><points><x>15863.0</x><y>37827.0</y></points><points><x>15866.0</x><y>37830.0</y></points><points><x>15872.0</x><y>37837.0</y></points><points><x>15878.0</x><y>37844.0</y></points><points><x>15904.1796875</x><y>37851.203125</y></points><points><x>15924.0</x><y>37847.0</y></points><points><x>15924.0</x><y>37836.0</y></points><points><x>15923.0</x><y>37823.0</y></points><points><x>15920.0</x><y>37816.0</y></points><points><x>15913.0</x><y>37806.0</y></points><points><x>15897.0</x><y>37779.0</y></points><points><x>15893.0</x><y>37774.0</y></points><points><x>15889.0</x><y>37769.0</y></points><points><x>15875.0</x><y>37748.0</y></points><points><x>15871.0</x><y>37745.0</y></points><points><x>15868.0</x><y>37735.0</y></points><points><x>15870.0</x><y>37719.0</y></points><points><x>15860.0</x><y>37708.0</y></points></segmentation></object><object><name>HSIL</name><difficult>0</difficult><truncated>0</truncated><info>[{"confidence": "0"}, {"action": "CREATE", "cat": "HSIL", "time": "2020-07-23 14:52;50", "who": "admin", "typeOfanno": "PersonManul"}]</info><confidence>0</confidence><bndbox><xmin>15393.0</xmin><ymin>35884.66796875</ymin><xmax>15475.0</xmax><ymax>35983.0</ymax></bndbox><segmentation><points><x>15419.1357421875</x><y>35899.78515625</y></points><points><x>15410.7607421875</x><y>35905.91015625</y></points><points><x>15405.0</x><y>35912.0</y></points><points><x>15400.0</x><y>35920.0</y></points><points><x>15394.0</x><y>35933.0</y></points><points><x>15393.0</x><y>35955.0</y></points><points><x>15405.0</x><y>35974.0</y></points><points><x>15412.0</x><y>35980.0</y></points><points><x>15426.0</x><y>35983.0</y></points><points><x>15443.0</x><y>35982.0</y></points><points><x>15452.6904296875</x><y>35978.72265625</y></points><points><x>15469.0</x><y>35960.0</y></points><points><x>15471.0</x><y>35951.0</y></points><points><x>15473.0</x><y>35937.0</y></points><points><x>15475.0</x><y>35932.0</y></points><points><x>15475.0</x><y>35921.0</y></points><points><x>15474.986328125</x><y>35914.953125</y></points><points><x>15474.361328125</x><y>35911.078125</y></points><points><x>15474.736328125</x><y>35901.078125</y></points><points><x>15472.2431640625</x><y>35895.49609375</y></points><points><x>15464.8896484375</x><y>35886.7109375</y></points><points><x>15446.09765625</x><y>35884.66796875</y></points><points><x>15429.552734375</x><y>35889.98046875</y></points></segmentation></object><object><name>HSIL</name><difficult>0</difficult><truncated>0</truncated><info>[{"confidence": "0"}, {"action": "CREATE", "cat": "HSIL", "time": "2020-07-23 14:52;50", "who": "admin", "typeOfanno": "PersonManul"}]</info><confidence>0</confidence><bndbox><xmin>14929.0</xmin><ymin>34611.6484375</ymin><xmax>15046.599609375</xmax><ymax>34770.41796875</ymax></bndbox><segmentation><points><x>14965.0</x><y>34618.0</y></points><points><x>14962.0</x><y>34621.0</y></points><points><x>14943.0</x><y>34626.0</y></points><points><x>14936.0</x><y>34631.0</y></points><points><x>14934.0</x><y>34648.0</y></points><points><x>14935.0</x><y>34655.0</y></points><points><x>14929.0</x><y>34688.0</y></points><points><x>14935.0</x><y>34696.0</y></points><points><x>14939.0</x><y>34716.0</y></points><points><x>14944.0</x><y>34741.0</y></points><points><x>14951.0</x><y>34750.0</y></points><points><x>14966.0</x><y>34753.0</y></points><points><x>14972.0</x><y>34762.0</y></points><points><x>14995.337890625</x><y>34770.41796875</y></points><points><x>15025.541015625</x><y>34759.61328125</y></points><points><x>15046.599609375</x><y>34731.0703125</y></points><points><x>15045.4912109375</x><y>34691.7265625</y></points><points><x>15009.0</x><y>34655.0</y></points><points><x>15000.0</x><y>34649.0</y></points><points><x>15000.0</x><y>34641.0</y></points><points><x>15009.1923828125</x><y>34632.984375</y></points><points><x>15013.9033203125</x><y>34625.77734375</y></points><points><x>14986.4716796875</x><y>34611.6484375</y></points></segmentation></object><object><name>HSIL</name><difficult>0</difficult><truncated>0</truncated><info>[{"confidence": "0"}, {"action": "CREATE", "cat": "HSIL", "time": "2020-07-23 14:52;50", "who": "admin", "typeOfanno": "PersonManul"}]</info><confidence>0</confidence><bndbox><xmin>12228.0</xmin><ymin>34822.890625</ymin><xmax>12286.0</xmax><ymax>34899.01171875</ymax></bndbox><segmentation><points><x>12255.37890625</x><y>34822.890625</y></points><points><x>12236.0</x><y>34829.0</y></points><points><x>12229.0</x><y>34833.0</y></points><points><x>12228.0</x><y>34863.0</y></points><points><x>12229.0</x><y>34868.0</y></points><points><x>12234.0</x><y>34874.0</y></points><points><x>12237.0</x><y>34885.0</y></points><points><x>12266.359375</x><y>34899.01171875</y></points><points><x>12286.0</x><y>34892.0</y></points><points><x>12286.0</x><y>34856.0</y></points><points><x>12284.0</x><y>34848.0</y></points><points><x>12272.0</x><y>34830.0</y></points></segmentation></object><object><name>NILM</name><difficult>0</difficult><truncated>0</truncated><info>[{"confidence": "0"}, {"action": "CREATE", "cat": "NILM", "time": "2020-07-23 14:52;50", "who": "admin", "typeOfanno": "PersonManul"}]</info><confidence>0</confidence><bndbox><xmin>9802.0</xmin><ymin>35755.0</ymin><xmax>9885.0</xmax><ymax>35853.0</ymax></bndbox><segmentation><points><x>9832.0</x><y>35755.0</y></points><points><x>9829.0</x><y>35758.0</y></points><points><x>9828.0</x><y>35769.0</y></points><points><x>9820.0</x><y>35796.0</y></points><points><x>9805.4052734375</x><y>35813.546875</y></points><points><x>9802.6142578125</x><y>35828.43359375</y></points><points><x>9826.80859375</x><y>35833.4609375</y></points><points><x>9839.27734375</x><y>35853.74609375</y></points><points><x>9866.0</x><y>35850.0</y></points><points><x>9869.0</x><y>35838.0</y></points><points><x>9885.0595703125</x><y>35830.296875</y></points><points><x>9884.0</x><y>35798.0</y></points><points><x>9882.0</x><y>35790.0</y></points><points><x>9874.0</x><y>35781.0</y></points><points><x>9874.0</x><y>35766.0</y></points><points><x>9864.9599609375</x><y>35755.29296875</y></points></segmentation></object><object><name>EC</name><difficult>0</difficult><truncated>0</truncated><info>[{"confidence": "0"}, {"action": "CREATE", "cat": "EC", "time": "2020-07-23 14:52;50", "who": "admin", "typeOfanno": "PersonManul"}]</info><confidence>0</confidence><bndbox><xmin>7810.091796875</xmin><ymin>32408.37109375</ymin><xmax>8351.99609375</xmax><ymax>32882.1953125</ymax></bndbox><segmentation><points><x>8263.494140625</x><y>32530.912109375</y></points><points><x>8263.494140625</x><y>32530.912109375</y></points><points><x>8266.2177734375</x><y>32530.912109375</y></points><points><x>8266.2177734375</x><y>32532.2734375</y></points><points><x>8267.5791015625</x><y>32533.634765625</y></points><points><x>8326.126953125</x><y>32622.13671875</y></points><points><x>8326.126953125</x><y>32622.13671875</y></points><points><x>8328.849609375</x><y>32624.859375</y></points><points><x>8330.2109375</x><y>32627.58203125</y></points><points><x>8350.634765625</x><y>32736.5078125</y></points><points><x>8350.634765625</x><y>32736.5078125</y></points><points><x>8350.634765625</x><y>32739.232421875</y></points><points><x>8351.99609375</x><y>32740.59375</y></points><points><x>8351.99609375</x><y>32741.955078125</y></points><points><x>8351.99609375</x><y>32743.31640625</y></points><points><x>8351.99609375</x><y>32746.0390625</y></points><points><x>8351.99609375</x><y>32748.76171875</y></points><points><x>8296.171875</x><y>32863.1328125</y></points><points><x>8296.171875</x><y>32863.1328125</y></points><points><x>8293.44921875</x><y>32864.49609375</y></points><points><x>8292.0869140625</x><y>32865.859375</y></points><points><x>8289.3642578125</x><y>32865.859375</y></points><points><x>8288.0029296875</x><y>32867.21875</y></points><points><x>8285.279296875</x><y>32868.58203125</y></points><points><x>8037.4736328125</x><y>32882.1953125</y></points><points><x>8037.4736328125</x><y>32880.8359375</y></points><points><x>7935.35595703125</x><y>32864.49609375</y></points><points><x>7935.35595703125</x><y>32864.49609375</y></points><points><x>7853.662109375</x><y>32815.48046875</y></points><points><x>7853.662109375</x><y>32815.48046875</y></points><points><x>7855.0234375</x><y>32811.39453125</y></points><points><x>7857.74658203125</x><y>32810.03515625</y></points><points><x>7860.4697265625</x><y>32803.2265625</y></points><points><x>7889.06298828125</x><y>32736.5078125</y></points><points><x>7889.06298828125</x><y>32736.5078125</y></points><points><x>7890.42431640625</x><y>32733.78515625</y></points><points><x>7890.42431640625</x><y>32732.423828125</y></points><points><x>7890.42431640625</x><y>32731.0625</y></points><points><x>7890.42431640625</x><y>32729.701171875</y></points><points><x>7890.42431640625</x><y>32728.33984375</y></points><points><x>7823.70751953125</x><y>32686.130859375</y></points><points><x>7823.70751953125</x><y>32686.130859375</y></points><points><x>7822.345703125</x><y>32683.408203125</y></points><points><x>7822.345703125</x><y>32682.044921875</y></points><points><x>7822.345703125</x><y>32679.322265625</y></points><points><x>7810.091796875</x><y>32597.62890625</y></points><points><x>7810.091796875</x><y>32597.62890625</y></points><points><x>7812.81494140625</x><y>32596.267578125</y></points><points><x>7814.17626953125</x><y>32594.90625</y></points><points><x>7815.5380859375</x><y>32594.90625</y></points><points><x>7816.8994140625</x><y>32594.90625</y></points><points><x>7887.701171875</x><y>32560.865234375</y></points><points><x>7887.701171875</x><y>32560.865234375</y></points><points><x>7889.06298828125</x><y>32558.142578125</y></points><points><x>7890.42431640625</x><y>32556.78125</y></points><points><x>7904.0400390625</x><y>32492.787109375</y></points><points><x>7904.0400390625</x><y>32492.787109375</y></points><points><x>7905.4013671875</x><y>32490.064453125</y></points><points><x>7948.9716796875</x><y>32453.302734375</y></points><points><x>8081.0439453125</x><y>32416.5390625</y></points><points><x>8081.0439453125</x><y>32415.177734375</y></points><points><x>8081.0439453125</x><y>32413.81640625</y></points><points><x>8082.40576171875</x><y>32412.455078125</y></points><points><x>8085.12890625</x><y>32411.09375</y></points><points><x>8087.85205078125</x><y>32411.09375</y></points><points><x>8146.3994140625</x><y>32408.37109375</y></points><points><x>8146.3994140625</x><y>32408.37109375</y></points><points><x>8149.12255859375</x><y>32408.37109375</y></points><points><x>8150.48388671875</x><y>32408.37109375</y></points><points><x>8151.845703125</x><y>32408.37109375</y></points><points><x>8153.20703125</x><y>32408.37109375</y></points><points><x>8240.34765625</x><y>32453.302734375</y></points><points><x>8240.34765625</x><y>32453.302734375</y></points><points><x>8240.34765625</x><y>32456.025390625</y></points><points><x>8256.6865234375</x><y>32494.1484375</y></points><points><x>8256.6865234375</x><y>32495.509765625</y></points></segmentation></object><object><name>NONE</name><difficult>0</difficult><truncated>0</truncated><info>[{"confidence": "0"}, {"action": "CREATE", "cat": "NONE", "time": "2020-07-23 14:52;50", "who": "admin", "typeOfanno": "PersonManul"}]</info><confidence>0</confidence><bndbox><xmin>5077.0</xmin><ymin>31169.26171875</ymin><xmax>5734.94580078125</xmax><ymax>31955.779296875</ymax></bndbox><segmentation><points><x>5160.40478515625</x><y>31243.40625</y></points><points><x>5108.2783203125</x><y>31248.892578125</y></points><points><x>5083.4541015625</x><y>31266.61328125</y></points><points><x>5084.27880859375</x><y>31282.701171875</y></points><points><x>5082.62890625</x><y>31289.302734375</y></points><points><x>5084.27880859375</x><y>31294.666015625</y></points><points><x>5090.46728515625</x><y>31296.31640625</y></points><points><x>5092.11767578125</x><y>31297.5546875</y></points><points><x>5094.5927734375</x><y>31302.916015625</y></points><points><x>5097.89306640625</x><y>31303.330078125</y></points><points><x>5102.0185546875</x><y>31304.98046875</y></points><points><x>5102.0</x><y>31310.0</y></points><points><x>5102.0</x><y>31304.0</y></points><points><x>5107.0</x><y>31304.0</y></points><points><x>5110.0</x><y>31318.0</y></points><points><x>5111.0</x><y>31336.0</y></points><points><x>5115.0</x><y>31341.0</y></points><points><x>5131.0</x><y>31342.0</y></points><points><x>5137.0</x><y>31336.0</y></points><points><x>5141.0</x><y>31329.0</y></points><points><x>5146.0</x><y>31334.0</y></points><points><x>5140.0</x><y>31349.0</y></points><points><x>5134.0</x><y>31354.0</y></points><points><x>5132.0</x><y>31363.0</y></points><points><x>5123.0</x><y>31370.0</y></points><points><x>5122.0</x><y>31384.0</y></points><points><x>5118.0</x><y>31390.0</y></points><points><x>5118.0</x><y>31396.0</y></points><points><x>5106.0</x><y>31397.0</y></points><points><x>5103.0</x><y>31400.0</y></points><points><x>5094.0</x><y>31412.0</y></points><points><x>5094.0</x><y>31423.0</y></points><points><x>5083.0</x><y>31424.0</y></points><points><x>5078.0</x><y>31444.0</y></points><points><x>5098.0</x><y>31444.0</y></points><points><x>5099.0</x><y>31457.0</y></points><points><x>5100.0</x><y>31464.0</y></points><points><x>5090.0</x><y>31466.0</y></points><points><x>5085.0</x><y>31471.0</y></points><points><x>5085.0</x><y>31483.0</y></points><points><x>5086.0</x><y>31490.0</y></points><points><x>5098.0</x><y>31504.0</y></points><points><x>5098.0</x><y>31535.0</y></points><points><x>5094.0</x><y>31537.0</y></points><points><x>5089.0</x><y>31543.0</y></points><points><x>5085.0</x><y>31546.0</y></points><points><x>5081.0</x><y>31546.0</y></points><points><x>5078.0</x><y>31549.0</y></points><points><x>5078.0</x><y>31553.0</y></points><points><x>5077.0</x><y>31580.0</y></points><points><x>5081.0</x><y>31586.0</y></points><points><x>5084.0</x><y>31590.0</y></points><points><x>5089.0</x><y>31603.0</y></points><points><x>5092.0</x><y>31612.0</y></points><points><x>5107.0</x><y>31625.0</y></points><points><x>5128.0</x><y>31661.0</y></points><points><x>5172.0</x><y>31678.0</y></points><points><x>5178.0</x><y>31684.0</y></points><points><x>5198.0</x><y>31688.0</y></points><points><x>5212.0</x><y>31700.0</y></points><points><x>5215.0</x><y>31709.0</y></points><points><x>5222.0</x><y>31710.0</y></points><points><x>5236.0</x><y>31726.0</y></points><points><x>5241.0</x><y>31731.0</y></points><points><x>5236.0</x><y>31733.0</y></points><points><x>5235.0</x><y>31752.0</y></points><points><x>5238.0</x><y>31755.0</y></points><points><x>5241.0</x><y>31775.0</y></points><points><x>5236.0</x><y>31776.0</y></points><points><x>5224.0</x><y>31783.0</y></points><points><x>5211.0</x><y>31796.0</y></points><points><x>5209.0</x><y>31814.0</y></points><points><x>5208.0</x><y>31839.0</y></points><points><x>5201.0</x><y>31841.0</y></points><points><x>5200.0</x><y>31855.0</y></points><points><x>5203.0</x><y>31858.0</y></points><points><x>5212.0</x><y>31858.0</y></points><points><x>5207.0</x><y>31872.0</y></points><points><x>5206.0</x><y>31885.0</y></points><points><x>5197.0</x><y>31886.0</y></points><points><x>5189.0</x><y>31891.0</y></points><points><x>5199.1083984375</x><y>31896.19921875</y></points><points><x>5202.7939453125</x><y>31909.7109375</y></points><points><x>5210.16455078125</x><y>31917.08203125</y></points><points><x>5238.4189453125</x><y>31921.3828125</y></points><points><x>5289.39990234375</x><y>31929.3671875</y></points><points><x>5312.74072265625</x><y>31955.779296875</y></points><points><x>5333.01025390625</x><y>31953.322265625</y></points><points><x>5364.0</x><y>31922.0</y></points><points><x>5368.0</x><y>31889.0</y></points><points><x>5378.0</x><y>31887.0</y></points><points><x>5391.0</x><y>31857.0</y></points><points><x>5397.0</x><y>31847.0</y></points><points><x>5414.0</x><y>31839.0</y></points><points><x>5419.0</x><y>31819.0</y></points><points><x>5426.0</x><y>31800.0</y></points><points><x>5432.0</x><y>31793.0</y></points><points><x>5432.0</x><y>31786.0</y></points><points><x>5436.0</x><y>31781.0</y></points><points><x>5447.0</x><y>31767.0</y></points><points><x>5448.0</x><y>31762.0</y></points><points><x>5453.0</x><y>31757.0</y></points><points><x>5458.0</x><y>31754.0</y></points><points><x>5464.0</x><y>31750.0</y></points><points><x>5478.0</x><y>31733.0</y></points><points><x>5489.0</x><y>31711.0</y></points><points><x>5505.0</x><y>31697.0</y></points><points><x>5506.0</x><y>31704.0</y></points><points><x>5521.0</x><y>31706.0</y></points><points><x>5536.0</x><y>31693.0</y></points><points><x>5540.0</x><y>31688.0</y></points><points><x>5540.0</x><y>31681.0</y></points><points><x>5541.0</x><y>31671.0</y></points><points><x>5548.0</x><y>31653.0</y></points><points><x>5551.0</x><y>31646.0</y></points><points><x>5551.0</x><y>31638.0</y></points><points><x>5559.0</x><y>31629.0</y></points><points><x>5569.0</x><y>31617.0</y></points><points><x>5573.0</x><y>31611.0</y></points><points><x>5577.0</x><y>31599.0</y></points><points><x>5587.0</x><y>31574.0</y></points><points><x>5584.0</x><y>31571.0</y></points><points><x>5599.0</x><y>31556.0</y></points><points><x>5604.0</x><y>31552.0</y></points><points><x>5612.0</x><y>31547.0</y></points><points><x>5620.0</x><y>31539.0</y></points><points><x>5629.0</x><y>31528.0</y></points><points><x>5633.0</x><y>31525.0</y></points><points><x>5636.0</x><y>31520.0</y></points><points><x>5635.0</x><y>31541.0</y></points><points><x>5648.0</x><y>31543.0</y></points><points><x>5652.0</x><y>31537.0</y></points><points><x>5653.0</x><y>31529.0</y></points><points><x>5661.0</x><y>31528.0</y></points><points><x>5680.0</x><y>31523.0</y></points><points><x>5681.0</x><y>31509.0</y></points><points><x>5685.046875</x><y>31492.287109375</y></points><points><x>5692.119140625</x><y>31475.349609375</y></points><points><x>5700.12158203125</x><y>31462.13671875</y></points><points><x>5710.376953125</x><y>31419.25390625</y></points><points><x>5731.26025390625</x><y>31375.029296875</y></points><points><x>5734.94580078125</x><y>31328.9609375</y></points><points><x>5716.51904296875</x><y>31264.466796875</y></points><points><x>5686.0</x><y>31254.0</y></points><points><x>5684.0</x><y>31248.0</y></points><points><x>5669.837890625</x><y>31232.52734375</y></points><points><x>5666.15234375</x><y>31233.142578125</y></points><points><x>5661.23828125</x><y>31228.841796875</y></points><points><x>5653.0</x><y>31216.0</y></points><points><x>5617.62841796875</x><y>31188.302734375</y></points><points><x>5530.40771484375</x><y>31169.26171875</y></points><points><x>5467.75634765625</x><y>31195.673828125</y></points><points><x>5441.0</x><y>31222.0</y></points><points><x>5440.0</x><y>31232.0</y></points><points><x>5434.0</x><y>31233.0</y></points><points><x>5424.0</x><y>31234.0</y></points><points><x>5422.0</x><y>31252.0</y></points><points><x>5414.0</x><y>31249.0</y></points><points><x>5409.0</x><y>31246.0</y></points><points><x>5404.0</x><y>31246.0</y></points><points><x>5401.0</x><y>31243.0</y></points><points><x>5390.0</x><y>31243.0</y></points><points><x>5380.0</x><y>31244.0</y></points><points><x>5375.0</x><y>31243.0</y></points><points><x>5361.0</x><y>31242.0</y></points><points><x>5353.0</x><y>31243.0</y></points><points><x>5341.0</x><y>31245.0</y></points><points><x>5336.0</x><y>31246.0</y></points><points><x>5331.0</x><y>31240.0</y></points><points><x>5330.0</x><y>31235.0</y></points><points><x>5322.0</x><y>31225.0</y></points><points><x>5283.0</x><y>31216.0</y></points><points><x>5283.0</x><y>31228.0</y></points><points><x>5294.0</x><y>31236.0</y></points><points><x>5283.0</x><y>31239.0</y></points><points><x>5276.0</x><y>31241.0</y></points><points><x>5268.0</x><y>31248.0</y></points><points><x>5261.0</x><y>31239.0</y></points><points><x>5240.0</x><y>31238.0</y></points><points><x>5207.35888671875</x><y>31223.546875</y></points></segmentation></object><object><name>NILM</name><difficult>0</difficult><truncated>0</truncated><info>[{"confidence": "0"}, {"action": "CREATE", "cat": "NILM", "time": "2020-07-23 14:52;50", "who": "admin", "typeOfanno": "PersonManul"}]</info><confidence>0</confidence><bndbox><xmin>8365.0</xmin><ymin>23541.0</ymin><xmax>8519.0</xmax><ymax>23688.0</ymax></bndbox><segmentation><points><x>8386.0</x><y>23541.0</y></points><points><x>8378.3701171875</x><y>23552.474609375</y></points><points><x>8376.0</x><y>23568.0</y></points><points><x>8371.0</x><y>23585.0</y></points><points><x>8365.0</x><y>23619.0</y></points><points><x>8366.0</x><y>23625.0</y></points><points><x>8375.0</x><y>23639.0</y></points><points><x>8379.0</x><y>23644.0</y></points><points><x>8383.0</x><y>23647.0</y></points><points><x>8408.0</x><y>23660.0</y></points><points><x>8414.0</x><y>23665.0</y></points><points><x>8418.0</x><y>23668.0</y></points><points><x>8428.0</x><y>23671.0</y></points><points><x>8440.0</x><y>23677.0</y></points><points><x>8440.0</x><y>23688.0</y></points><points><x>8454.0</x><y>23688.0</y></points><points><x>8469.0</x><y>23683.0</y></points><points><x>8474.0</x><y>23664.0</y></points><points><x>8478.0</x><y>23658.0</y></points><points><x>8483.0</x><y>23668.0</y></points><points><x>8486.0</x><y>23683.0</y></points><points><x>8499.0</x><y>23685.0</y></points><points><x>8519.048828125</x><y>23651.486328125</y></points><points><x>8517.3984375</x><y>23627.146484375</y></points><points><x>8480.0</x><y>23602.0</y></points><points><x>8482.0</x><y>23585.0</y></points><points><x>8479.0</x><y>23582.0</y></points><points><x>8471.0</x><y>23577.0</y></points><points><x>8467.0</x><y>23574.0</y></points><points><x>8463.0</x><y>23571.0</y></points><points><x>8452.0</x><y>23565.0</y></points><points><x>8413.849609375</x><y>23542.162109375</y></points></segmentation></object><object><name>HSIL</name><difficult>0</difficult><truncated>0</truncated><info>[{"confidence": "0"}, {"action": "CREATE", "cat": "HSIL", "time": "2020-07-23 14:52;50", "who": "admin", "typeOfanno": "PersonManul"}]</info><confidence>0</confidence><bndbox><xmin>8791.0</xmin><ymin>23301.951171875</ymin><xmax>8941.0</xmax><ymax>23495.025390625</ymax></bndbox><segmentation><points><x>8869.2958984375</x><y>23301.951171875</y></points><points><x>8831.0</x><y>23324.0</y></points><points><x>8829.0</x><y>23328.0</y></points><points><x>8811.0</x><y>23343.0</y></points><points><x>8807.0</x><y>23355.0</y></points><points><x>8805.0</x><y>23364.0</y></points><points><x>8800.0</x><y>23371.0</y></points><points><x>8791.0</x><y>23394.0</y></points><points><x>8792.0</x><y>23400.0</y></points><points><x>8805.0</x><y>23408.0</y></points><points><x>8806.0</x><y>23422.0</y></points><points><x>8808.0</x><y>23430.0</y></points><points><x>8811.0</x><y>23433.0</y></points><points><x>8837.1171875</x><y>23485.94921875</y></points><points><x>8872.18359375</x><y>23495.025390625</y></points><points><x>8915.501953125</x><y>23471.09765625</y></points><points><x>8939.0</x><y>23451.0</y></points><points><x>8941.0</x><y>23434.0</y></points><points><x>8924.0</x><y>23434.0</y></points><points><x>8919.0</x><y>23432.0</y></points><points><x>8912.0</x><y>23432.0</y></points><points><x>8894.0</x><y>23431.0</y></points><points><x>8903.0</x><y>23426.0</y></points><points><x>8905.0</x><y>23419.0</y></points><points><x>8911.0</x><y>23401.0</y></points><points><x>8918.0</x><y>23399.0</y></points><points><x>8918.0</x><y>23394.0</y></points><points><x>8921.0</x><y>23379.0</y></points><points><x>8915.0</x><y>23363.0</y></points><points><x>8914.0</x><y>23352.0</y></points><points><x>8909.0</x><y>23347.0</y></points><points><x>8897.0</x><y>23345.0</y></points><points><x>8895.0</x><y>23337.0</y></points><points><x>8898.0</x><y>23318.0</y></points></segmentation></object><object><name>NILM</name><difficult>0</difficult><truncated>0</truncated><info>[{"confidence": "0"}, {"action": "CREATE", "cat": "NILM", "time": "2020-07-23 14:52;50", "who": "admin", "typeOfanno": "PersonManul"}]</info><confidence>0</confidence><bndbox><xmin>4191.77587890625</xmin><ymin>20820.150390625</ymin><xmax>4265.28857421875</xmax><ymax>20893.0</ymax></bndbox><segmentation><points><x>4241.466796875</x><y>20820.150390625</y></points><points><x>4215.0</x><y>20828.0</y></points><points><x>4207.0</x><y>20837.0</y></points><points><x>4203.0</x><y>20840.0</y></points><points><x>4191.77587890625</x><y>20854.021484375</y></points><points><x>4198.0</x><y>20882.0</y></points><points><x>4205.0</x><y>20890.0</y></points><points><x>4215.0</x><y>20892.0</y></points><points><x>4232.0</x><y>20893.0</y></points><points><x>4239.0</x><y>20891.0</y></points><points><x>4253.0</x><y>20882.0</y></points><points><x>4263.24169921875</x><y>20870.958984375</y></points><points><x>4265.28857421875</x><y>20835.224609375</y></points></segmentation></object><object><name>MET</name><difficult>0</difficult><truncated>0</truncated><info>[{"confidence": "0"}, {"action": "CREATE", "cat": "MET", "time": "2020-07-23 14:52;50", "who": "admin", "typeOfanno": "PersonManul"}]</info><confidence>0</confidence><bndbox><xmin>21794.97265625</xmin><ymin>10525.9697265625</ymin><xmax>22686.61328125</xmax><ymax>11023.458984375</ymax></bndbox><segmentation><points><x>22479.935546875</x><y>10574.4384765625</y></points><points><x>22479.935546875</x><y>10574.4384765625</y></points><points><x>22481.765625</x><y>10572.609375</y></points><points><x>22482.6796875</x><y>10572.609375</y></points><points><x>22485.421875</x><y>10570.7802734375</y></points><points><x>22487.251953125</x><y>10569.8662109375</y></points><points><x>22489.99609375</x><y>10567.1220703125</y></points><points><x>22562.240234375</x><y>10525.9697265625</y></points><points><x>22562.240234375</x><y>10525.9697265625</y></points><points><x>22630.828125</x><y>10528.712890625</y></points><points><x>22630.828125</x><y>10528.712890625</y></points><points><x>22664.666015625</x><y>10584.498046875</y></points><points><x>22664.666015625</x><y>10584.498046875</y></points><points><x>22686.61328125</x><y>10702.46875</y></points><points><x>22686.61328125</x><y>10702.46875</y></points><points><x>22686.61328125</x><y>10826.8408203125</y></points><points><x>22686.61328125</x><y>10826.8408203125</y></points><points><x>22636.31640625</x><y>10875.3095703125</y></points><points><x>22636.31640625</x><y>10875.3095703125</y></points><points><x>22565.8984375</x><y>10910.9755859375</y></points><points><x>22468.9609375</x><y>10950.298828125</y></points><points><x>22468.9609375</x><y>10950.298828125</y></points><points><x>22467.1328125</x><y>10951.212890625</y></points><points><x>22466.21875</x><y>10953.0419921875</y></points><points><x>22393.05859375</x><y>10994.1953125</y></points><points><x>22392.14453125</x><y>10994.1953125</y></points><points><x>22390.314453125</x><y>10994.1953125</y></points><points><x>22389.400390625</x><y>10994.1953125</y></points><points><x>22387.5703125</x><y>10994.1953125</y></points><points><x>22289.71875</x><y>11023.458984375</y></points><points><x>22261.369140625</x><y>10981.3916015625</y></points><points><x>22261.369140625</x><y>10981.3916015625</y></points><points><x>22256.796875</x><y>10982.306640625</y></points><points><x>22256.796875</x><y>10983.220703125</y></points><points><x>22212.900390625</x><y>11016.142578125</y></points><points><x>22212.900390625</x><y>11016.142578125</y></points><points><x>22210.158203125</x><y>11016.142578125</y></points><points><x>22209.2421875</x><y>11016.142578125</y></points><points><x>22206.5</x><y>11016.142578125</y></points><points><x>22201.927734375</x><y>11012.4853515625</y></points><points><x>22129.681640625</x><y>10985.0498046875</y></points><points><x>22128.767578125</x><y>10985.0498046875</y></points><points><x>22127.8515625</x><y>10986.87890625</y></points><points><x>22126.9375</x><y>10986.87890625</y></points><points><x>22124.1953125</x><y>10986.87890625</y></points><points><x>22079.384765625</x><y>10929.265625</y></points><points><x>22079.384765625</x><y>10929.265625</y></points><points><x>22077.5546875</x><y>10928.3505859375</y></points><points><x>22075.7265625</x><y>10928.3505859375</y></points><points><x>22074.810546875</x><y>10928.3505859375</y></points><points><x>22069.32421875</x><y>10928.3505859375</y></points><points><x>22065.666015625</x><y>10928.3505859375</y></points><points><x>22062.0078125</x><y>10928.3505859375</y></points><points><x>22059.265625</x><y>10928.3505859375</y></points><points><x>22057.435546875</x><y>10928.3505859375</y></points><points><x>22001.650390625</x><y>10907.3173828125</y></points><points><x>22001.650390625</x><y>10907.3173828125</y></points><points><x>22000.736328125</x><y>10905.48828125</y></points><points><x>22000.736328125</x><y>10904.57421875</y></points><points><x>22000.736328125</x><y>10902.7451171875</y></points><points><x>21986.10546875</x><y>10863.4208984375</y></points><points><x>21985.189453125</x><y>10863.4208984375</y></points><points><x>21913.859375</x><y>10846.0458984375</y></points><points><x>21913.859375</x><y>10846.0458984375</y></points><points><x>21911.115234375</x><y>10844.216796875</y></points><points><x>21879.107421875</x><y>10807.63671875</y></points><points><x>21879.107421875</x><y>10807.63671875</y></points><points><x>21877.279296875</x><y>10805.8076171875</y></points><points><x>21876.365234375</x><y>10804.892578125</y></points><points><x>21874.53515625</x><y>10803.064453125</y></points><points><x>21873.62109375</x><y>10803.064453125</y></points><points><x>21840.69921875</x><y>10750.9375</y></points><points><x>21840.69921875</x><y>10750.9375</y></points><points><x>21794.97265625</x><y>10702.46875</y></points><points><x>21794.97265625</x><y>10702.46875</y></points><points><x>21851.671875</x><y>10677.77734375</y></points><points><x>21852.587890625</x><y>10677.77734375</y></points><points><x>21854.416015625</x><y>10677.77734375</y></points><points><x>21855.330078125</x><y>10677.77734375</y></points><points><x>21857.16015625</x><y>10677.77734375</y></points><points><x>21860.818359375</x><y>10676.8623046875</y></points><points><x>21867.21875</x><y>10674.119140625</y></points><points><x>21942.208984375</x><y>10644.85546875</y></points><points><x>21942.208984375</x><y>10644.85546875</y></points><points><x>21944.951171875</x><y>10644.85546875</y></points><points><x>21945.8671875</x><y>10644.85546875</y></points><points><x>21947.6953125</x><y>10644.85546875</y></points><points><x>21948.609375</x><y>10644.85546875</y></points><points><x>22024.513671875</x><y>10643.0263671875</y></points><points><x>22024.513671875</x><y>10643.0263671875</y></points><points><x>22026.341796875</x><y>10642.111328125</y></points><points><x>22027.2578125</x><y>10642.111328125</y></points><points><x>22030.0</x><y>10641.197265625</y></points><points><x>22031.830078125</x><y>10640.2822265625</y></points><points><x>22087.615234375</x><y>10622.9072265625</y></points><points><x>22088.529296875</x><y>10622.9072265625</y></points><points><x>22090.357421875</x><y>10622.9072265625</y></points><points><x>22091.271484375</x><y>10622.9072265625</y></points><points><x>22093.1015625</x><y>10622.9072265625</y></points><points><x>22161.689453125</x><y>10616.505859375</y></points><points><x>22161.689453125</x><y>10616.505859375</y></points><points><x>22164.431640625</x><y>10616.505859375</y></points><points><x>22165.34765625</x><y>10616.505859375</y></points><points><x>22167.17578125</x><y>10616.505859375</y></points><points><x>22169.919921875</x><y>10616.505859375</y></points><points><x>22172.662109375</x><y>10616.505859375</y></points><points><x>22221.130859375</x><y>10589.9853515625</y></points><points><x>22222.046875</x><y>10589.9853515625</y></points><points><x>22223.875</x><y>10589.9853515625</y></points><points><x>22225.705078125</x><y>10589.9853515625</y></points><points><x>22226.619140625</x><y>10589.9853515625</y></points><points><x>22228.447265625</x><y>10589.9853515625</y></points><points><x>22229.361328125</x><y>10589.9853515625</y></points><points><x>22233.01953125</x><y>10589.9853515625</y></points><points><x>22285.146484375</x><y>10605.53125</y></points><points><x>22285.146484375</x><y>10605.53125</y></points><points><x>22286.9765625</x><y>10606.4462890625</y></points><points><x>22287.890625</x><y>10606.4462890625</y></points><points><x>22289.71875</x><y>10607.3603515625</y></points><points><x>22293.376953125</x><y>10607.3603515625</y></points><points><x>22297.03515625</x><y>10607.3603515625</y></points><points><x>22300.693359375</x><y>10607.3603515625</y></points><points><x>22304.3515625</x><y>10607.3603515625</y></points><points><x>22372.025390625</x><y>10597.30078125</y></points><points><x>22372.939453125</x><y>10597.30078125</y></points><points><x>22373.853515625</x><y>10596.38671875</y></points><points><x>22374.767578125</x><y>10596.38671875</y></points><points><x>22376.59765625</x><y>10595.4716796875</y></points><points><x>22378.42578125</x><y>10594.5576171875</y></points><points><x>22403.1171875</x><y>10565.29296875</y></points><points><x>22403.1171875</x><y>10565.29296875</y></points><points><x>22405.861328125</x><y>10565.29296875</y></points><points><x>22445.185546875</x><y>10568.951171875</y></points><points><x>22445.185546875</x><y>10568.951171875</y></points></segmentation></object><object><name>HSIL</name><difficult>0</difficult><truncated>0</truncated><info>[{"confidence": "0"}, {"action": "CREATE", "cat": "HSIL", "time": "2020-07-23 14:52;50", "who": "admin", "typeOfanno": "PersonManul"}]</info><confidence>0</confidence><bndbox><xmin>25518.267578125</xmin><ymin>10044.1123046875</ymin><xmax>26176.54296875</xmax><ymax>10597.0</ymax></bndbox><segmentation><points><x>25820.96875</x><y>10044.1123046875</y></points><points><x>25724.03125</x><y>10066.974609375</y></points><points><x>25678.306640625</x><y>10117.2724609375</y></points><points><x>25667.0</x><y>10161.0</y></points><points><x>25663.0</x><y>10171.0</y></points><points><x>25660.0</x><y>10174.0</y></points><points><x>25651.0</x><y>10176.0</y></points><points><x>25637.0</x><y>10180.0</y></points><points><x>25634.0</x><y>10183.0</y></points><points><x>25625.0</x><y>10188.0</y></points><points><x>25615.0</x><y>10197.0</y></points><points><x>25608.0</x><y>10197.0</y></points><points><x>25607.0</x><y>10211.0</y></points><points><x>25593.0</x><y>10209.0</y></points><points><x>25592.0</x><y>10202.0</y></points><points><x>25587.0</x><y>10187.0</y></points><points><x>25574.0</x><y>10184.0</y></points><points><x>25571.0</x><y>10187.0</y></points><points><x>25564.0</x><y>10191.0</y></points><points><x>25559.0</x><y>10207.0</y></points><points><x>25554.0</x><y>10212.0</y></points><points><x>25550.0</x><y>10215.0</y></points><points><x>25546.0</x><y>10221.0</y></points><points><x>25546.0</x><y>10231.0</y></points><points><x>25535.0</x><y>10240.0</y></points><points><x>25522.841796875</x><y>10262.677734375</y></points><points><x>25531.072265625</x><y>10277.310546875</y></points><points><x>25518.267578125</x><y>10316.6337890625</y></points><points><x>25546.0</x><y>10337.0</y></points><points><x>25547.0</x><y>10347.0</y></points><points><x>25552.0</x><y>10354.0</y></points><points><x>25569.0</x><y>10355.0</y></points><points><x>25573.0</x><y>10351.0</y></points><points><x>25579.0</x><y>10350.0</y></points><points><x>25580.0</x><y>10355.0</y></points><points><x>25590.0</x><y>10365.0</y></points><points><x>25598.0</x><y>10379.0</y></points><points><x>25598.0</x><y>10398.0</y></points><points><x>25605.0</x><y>10423.0</y></points><points><x>25607.0</x><y>10432.0</y></points><points><x>25633.0</x><y>10441.0</y></points><points><x>25640.0</x><y>10439.0</y></points><points><x>25655.0</x><y>10435.0</y></points><points><x>25670.0</x><y>10429.0</y></points><points><x>25675.0</x><y>10417.0</y></points><points><x>25692.0</x><y>10412.0</y></points><points><x>25700.0</x><y>10436.0</y></points><points><x>25703.0</x><y>10442.0</y></points><points><x>25707.0</x><y>10446.0</y></points><points><x>25718.0</x><y>10458.0</y></points><points><x>25727.0</x><y>10461.0</y></points><points><x>25746.0</x><y>10462.0</y></points><points><x>25748.0</x><y>10468.0</y></points><points><x>25759.0</x><y>10468.0</y></points><points><x>25759.0</x><y>10464.0</y></points><points><x>25766.0</x><y>10477.0</y></points><points><x>25775.0</x><y>10491.0</y></points><points><x>25785.0</x><y>10503.0</y></points><points><x>25792.0</x><y>10519.0</y></points><points><x>25797.0</x><y>10526.0</y></points><points><x>25805.0</x><y>10543.0</y></points><points><x>25818.0</x><y>10551.0</y></points><points><x>25828.0</x><y>10553.0</y></points><points><x>25841.0</x><y>10559.0</y></points><points><x>25840.0</x><y>10579.0</y></points><points><x>25845.0</x><y>10584.0</y></points><points><x>25858.0</x><y>10589.0</y></points><points><x>25877.0</x><y>10591.0</y></points><points><x>25883.0</x><y>10585.0</y></points><points><x>25900.0</x><y>10593.0</y></points><points><x>25959.0</x><y>10597.0</y></points><points><x>25959.0</x><y>10584.0</y></points><points><x>25960.0</x><y>10569.0</y></points><points><x>25964.0</x><y>10560.0</y></points><points><x>25984.0</x><y>10561.0</y></points><points><x>25985.0</x><y>10552.0</y></points><points><x>25989.0</x><y>10548.0</y></points><points><x>25990.0</x><y>10531.0</y></points><points><x>25995.0</x><y>10521.0</y></points><points><x>26003.0</x><y>10525.0</y></points><points><x>26010.0</x><y>10532.0</y></points><points><x>26027.0</x><y>10536.0</y></points><points><x>26030.0</x><y>10530.0</y></points><points><x>26031.0</x><y>10523.0</y></points><points><x>26033.0</x><y>10502.0</y></points><points><x>26028.0</x><y>10495.0</y></points><points><x>26024.0</x><y>10492.0</y></points><points><x>26021.0</x><y>10487.0</y></points><points><x>26031.0</x><y>10462.0</y></points><points><x>26038.0</x><y>10456.0</y></points><points><x>26053.0</x><y>10451.0</y></points><points><x>26065.0</x><y>10439.0</y></points><points><x>26074.0</x><y>10435.0</y></points><points><x>26089.0</x><y>10430.0</y></points><points><x>26106.0</x><y>10412.0</y></points><points><x>26111.0</x><y>10404.0</y></points><points><x>26114.0</x><y>10400.0</y></points><points><x>26142.146484375</x><y>10387.2490234375</y></points><points><x>26172.857421875</x><y>10375.5791015625</y></points><points><x>26176.54296875</x><y>10337.4970703125</y></points><points><x>26139.689453125</x><y>10324.59765625</y></points><points><x>26120.0</x><y>10321.0</y></points><points><x>26121.0</x><y>10309.0</y></points><points><x>26106.0</x><y>10308.0</y></points><points><x>26104.0</x><y>10298.0</y></points><points><x>26103.0</x><y>10282.0</y></points><points><x>26097.0</x><y>10277.0</y></points><points><x>26091.0</x><y>10274.0</y></points><points><x>26081.0</x><y>10265.0</y></points><points><x>26073.0</x><y>10248.0</y></points><points><x>26071.0</x><y>10238.0</y></points><points><x>26074.0</x><y>10216.0</y></points><points><x>26069.0</x><y>10215.0</y></points><points><x>26066.0</x><y>10212.0</y></points><points><x>26077.0</x><y>10210.0</y></points><points><x>26077.0</x><y>10198.0</y></points><points><x>26072.0</x><y>10198.0</y></points><points><x>26072.0</x><y>10183.0</y></points><points><x>26065.0</x><y>10182.0</y></points><points><x>26056.0</x><y>10176.0</y></points><points><x>26052.0</x><y>10171.0</y></points><points><x>26049.0</x><y>10167.0</y></points><points><x>26046.0</x><y>10163.0</y></points><points><x>26032.0</x><y>10161.0</y></points><points><x>26011.0</x><y>10158.0</y></points><points><x>25965.248046875</x><y>10136.0302734375</y></points><points><x>25914.880859375</x><y>10090.5771484375</y></points></segmentation></object><object><name>HSIL</name><difficult>0</difficult><truncated>0</truncated><info>[{"confidence": "0"}, {"action": "CREATE", "cat": "HSIL", "time": "2020-07-23 14:52;50", "who": "admin", "typeOfanno": "PersonManul"}]</info><confidence>0</confidence><bndbox><xmin>35657.0</xmin><ymin>25408.0</ymin><xmax>36130.0</xmax><ymax>25787.0</ymax></bndbox><segmentation><points><x>35924.875</x><y>25408.7109375</y></points><points><x>35911.875</x><y>25410.7109375</y></points><points><x>35897.875</x><y>25409.7109375</y></points><points><x>35862.875</x><y>25418.7109375</y></points><points><x>35842.875</x><y>25424.7109375</y></points><points><x>35823.875</x><y>25425.7109375</y></points><points><x>35816.875</x><y>25429.7109375</y></points><points><x>35809.875</x><y>25459.7109375</y></points><points><x>35803.875</x><y>25460.7109375</y></points><points><x>35794.875</x><y>25461.7109375</y></points><points><x>35782.875</x><y>25467.7109375</y></points><points><x>35778.875</x><y>25493.7109375</y></points><points><x>35776.875</x><y>25505.7109375</y></points><points><x>35745.875</x><y>25519.7109375</y></points><points><x>35736.875</x><y>25527.7109375</y></points><points><x>35732.875</x><y>25532.7109375</y></points><points><x>35705.09765625</x><y>25559.23828125</y></points><points><x>35684.828125</x><y>25613.904296875</y></points><points><x>35657.1875</x><y>25734.90625</y></points><points><x>35669.47265625</x><y>25768.07421875</y></points><points><x>35780.6484375</x><y>25787.73046875</y></points><points><x>35844.52734375</x><y>25696.2109375</y></points><points><x>35915.77734375</x><y>25645.84375</y></points><points><x>36003.61328125</x><y>25653.21484375</y></points><points><x>36076.70703125</x><y>25631.1015625</y></points><points><x>36106.8046875</x><y>25608.990234375</y></points><points><x>36130.875</x><y>25572.7109375</y></points><points><x>36124.875</x><y>25567.7109375</y></points><points><x>36121.875</x><y>25563.7109375</y></points><points><x>36117.875</x><y>25548.7109375</y></points><points><x>36124.875</x><y>25540.7109375</y></points><points><x>36129.875</x><y>25520.7109375</y></points><points><x>36114.875</x><y>25506.7109375</y></points><points><x>36091.875</x><y>25505.7109375</y></points><points><x>36088.875</x><y>25508.7109375</y></points><points><x>36105.875</x><y>25493.7109375</y></points><points><x>36109.875</x><y>25480.7109375</y></points><points><x>36101.875</x><y>25478.7109375</y></points><points><x>36094.875</x><y>25473.7109375</y></points><points><x>36086.875</x><y>25467.7109375</y></points><points><x>36071.875</x><y>25461.7109375</y></points><points><x>36063.875</x><y>25456.7109375</y></points><points><x>36038.875</x><y>25448.7109375</y></points><points><x>36038.875</x><y>25434.7109375</y></points><points><x>36033.875</x><y>25427.7109375</y></points><points><x>36029.875</x><y>25424.7109375</y></points><points><x>36018.875</x><y>25422.7109375</y></points><points><x>36003.875</x><y>25421.7109375</y></points><points><x>35987.875</x><y>25430.7109375</y></points><points><x>35987.875</x><y>25446.7109375</y></points><points><x>35977.875</x><y>25450.7109375</y></points><points><x>35971.875</x><y>25452.7109375</y></points><points><x>35973.875</x><y>25431.7109375</y></points><points><x>35970.875</x><y>25428.7109375</y></points><points><x>35960.875</x><y>25415.7109375</y></points><points><x>35941.875</x><y>25409.7109375</y></points></segmentation></object><object><name>ASC_H</name><difficult>0</difficult><truncated>0</truncated><info>[{"confidence": "0"}, {"action": "CREATE", "cat": "ASC_H", "time": "2020-07-23 14:52;50", "who": "admin", "typeOfanno": "PersonManul"}]</info><confidence>0</confidence><bndbox><xmin>29938.0</xmin><ymin>25928.0</ymin><xmax>30019.0</xmax><ymax>26061.0</ymax></bndbox><segmentation><points><x>29945.90234375</x><y>25977.79296875</y></points><points><x>29945.90234375</x><y>25977.79296875</y></points><points><x>29947.01171875</x><y>25975.298828125</y></points><points><x>29971.1171875</x><y>25953.130859375</y></points><points><x>29971.1171875</x><y>25953.130859375</y></points><points><x>29977.767578125</x><y>25933.736328125</y></points><points><x>29988.57421875</x><y>25928.193359375</y></points><points><x>29994.947265625</x><y>25939.27734375</y></points><points><x>29994.947265625</x><y>25939.5546875</y></points><points><x>29997.71875</x><y>25940.109375</y></points><points><x>30007.970703125</x><y>25942.32421875</y></points><points><x>30007.970703125</x><y>25958.396484375</y></points><points><x>30007.970703125</x><y>25958.673828125</y></points><points><x>30007.970703125</x><y>25960.61328125</y></points><points><x>30010.1875</x><y>25996.357421875</y></points><points><x>30010.1875</x><y>25996.357421875</y></points><points><x>30019.884765625</x><y>26019.35546875</y></points><points><x>30019.884765625</x><y>26019.35546875</y></points><points><x>30006.5859375</x><y>26040.69140625</y></points><points><x>30006.5859375</x><y>26040.69140625</y></points><points><x>30004.646484375</x><y>26041.24609375</y></points><points><x>29973.333984375</x><y>26044.84765625</y></points><points><x>29973.333984375</x><y>26044.84765625</y></points><points><x>29971.671875</x><y>26046.234375</y></points><points><x>29971.1171875</x><y>26046.787109375</y></points><points><x>29953.9375</x><y>26061.47265625</y></points><points><x>29953.9375</x><y>26061.47265625</y></points><points><x>29952.552734375</x><y>26059.810546875</y></points><points><x>29941.19140625</x><y>26035.98046875</y></points><points><x>29941.19140625</x><y>26035.98046875</y></points><points><x>29940.638671875</x><y>26034.041015625</y></points><points><x>29940.638671875</x><y>26033.2109375</y></points><points><x>29938.14453125</x><y>26002.73046875</y></points><points><x>29938.14453125</x><y>26002.73046875</y></points></segmentation></object><object><name>HSIL</name><difficult>0</difficult><truncated>0</truncated><info>[{"confidence": "0"}, {"action": "CREATE", "cat": "HSIL", "time": "2020-07-23 14:52;50", "who": "admin", "typeOfanno": "PersonManul"}]</info><confidence>0</confidence><bndbox><xmin>28015.5234375</xmin><ymin>30746.91015625</ymin><xmax>28326.171875</xmax><ymax>30887.177734375</ymax></bndbox><segmentation><points><x>28201.169921875</x><y>30780.740234375</y></points><points><x>28212.30859375</x><y>30756.400390625</y></points><points><x>28212.30859375</x><y>30756.400390625</y></points><points><x>28214.37109375</x><y>30755.162109375</y></points><points><x>28240.7734375</x><y>30746.91015625</y></points><points><x>28240.7734375</x><y>30746.91015625</y></points><points><x>28242.837890625</x><y>30746.91015625</y></points><points><x>28263.052734375</x><y>30749.38671875</y></points><points><x>28263.052734375</x><y>30749.38671875</y></points><points><x>28265.52734375</x><y>30749.38671875</y></points><points><x>28266.765625</x><y>30748.974609375</y></points><points><x>28268.001953125</x><y>30748.974609375</y></points><points><x>28296.46875</x><y>30752.2734375</y></points><points><x>28296.46875</x><y>30752.2734375</y></points><points><x>28315.4453125</x><y>30767.951171875</y></points><points><x>28312.55859375</x><y>30788.990234375</y></points><points><x>28305.1328125</x><y>30814.15625</y></points><points><x>28308.01953125</x><y>30842.623046875</y></points><points><x>28308.01953125</x><y>30842.623046875</y></points><points><x>28309.669921875</x><y>30845.09765625</y></points><points><x>28309.669921875</x><y>30845.509765625</y></points><points><x>28326.171875</x><y>30865.3125</y></points><points><x>28326.171875</x><y>30865.3125</y></points><points><x>28318.74609375</x><y>30885.52734375</y></points><points><x>28318.333984375</x><y>30885.52734375</y></points><points><x>28266.3515625</x><y>30887.177734375</y></points><points><x>28218.49609375</x><y>30876.451171875</y></points><points><x>28168.166015625</x><y>30871.5</y></points><points><x>28168.166015625</x><y>30871.5</y></points><points><x>28165.27734375</x><y>30871.5</y></points><points><x>28164.865234375</x><y>30871.912109375</y></points><points><x>28162.802734375</x><y>30872.73828125</y></points><points><x>28161.564453125</x><y>30873.150390625</y></points><points><x>28159.9140625</x><y>30873.150390625</y></points><points><x>28157.8515625</x><y>30873.150390625</y></points><points><x>28156.201171875</x><y>30873.150390625</y></points><points><x>28105.046875</x><y>30871.087890625</y></points><points><x>28104.6328125</x><y>30871.087890625</y></points><points><x>28102.158203125</x><y>30871.5</y></points><points><x>28101.74609375</x><y>30871.5</y></points><points><x>28100.095703125</x><y>30872.326171875</y></points><points><x>28052.65234375</x><y>30864.900390625</y></points><points><x>28032.025390625</x><y>30837.671875</y></points><points><x>28032.025390625</x><y>30837.671875</y></points><points><x>28015.5234375</x><y>30806.73046875</y></points><points><x>28015.5234375</x><y>30806.73046875</y></points><points><x>28017.998046875</x><y>30783.21484375</y></points><points><x>28017.998046875</x><y>30783.21484375</y></points><points><x>28020.47265625</x><y>30781.9765625</y></points><points><x>28020.88671875</x><y>30781.564453125</y></points><points><x>28052.240234375</x><y>30772.48828125</y></points><points><x>28052.240234375</x><y>30772.48828125</y></points><points><x>28054.71484375</x><y>30772.90234375</y></points><points><x>28055.126953125</x><y>30773.314453125</y></points><points><x>28056.77734375</x><y>30774.138671875</y></points><points><x>28058.015625</x><y>30774.55078125</y></points><points><x>28098.033203125</x><y>30796.00390625</y></points><points><x>28098.033203125</x><y>30796.00390625</y></points><points><x>28100.095703125</x><y>30796.00390625</y></points><points><x>28149.6015625</x><y>30785.27734375</y></points><points><x>28149.6015625</x><y>30785.27734375</y></points></segmentation></object><object><name>HSIL</name><difficult>0</difficult><truncated>0</truncated><info>[{"confidence": "0"}, {"action": "CREATE", "cat": "HSIL", "time": "2020-07-23 14:52;50", "who": "admin", "typeOfanno": "PersonManul"}]</info><confidence>0</confidence><bndbox><xmin>24056.109375</xmin><ymin>38871.30859375</ymin><xmax>24264.859375</xmax><ymax>39131.21484375</ymax></bndbox><segmentation><points><x>24253.720703125</x><y>38933.60546875</y></points><points><x>24253.720703125</x><y>38933.60546875</y></points><points><x>24242.994140625</x><y>38947.21875</y></points><points><x>24242.58203125</x><y>38947.21875</y></points><points><x>24243.40625</x><y>38949.28125</y></points><points><x>24261.55859375</x><y>38967.84765625</y></points><points><x>24261.55859375</x><y>38967.84765625</y></points><points><x>24262.796875</x><y>38969.49609375</y></points><points><x>24264.859375</x><y>39006.21484375</y></points><points><x>24247.533203125</x><y>39038.390625</y></points><points><x>24245.46875</x><y>39072.6328125</y></points><points><x>24232.267578125</x><y>39108.11328125</y></points><points><x>24232.267578125</x><y>39108.11328125</y></points><points><x>24211.640625</x><y>39129.9765625</y></points><points><x>24211.640625</x><y>39129.9765625</y></points><points><x>24208.751953125</x><y>39130.80078125</y></points><points><x>24181.525390625</x><y>39131.21484375</y></points><points><x>24181.111328125</x><y>39131.21484375</y></points><points><x>24167.91015625</x><y>39108.11328125</y></points><points><x>24167.91015625</x><y>39108.11328125</y></points><points><x>24167.91015625</x><y>39106.05078125</y></points><points><x>24146.044921875</x><y>39082.9453125</y></points><points><x>24146.044921875</x><y>39082.9453125</y></points><points><x>24144.39453125</x><y>39081.296875</y></points><points><x>24143.982421875</x><y>39081.296875</y></points><points><x>24142.744140625</x><y>39079.6484375</y></points><points><x>24141.5078125</x><y>39077.58203125</y></points><points><x>24131.193359375</x><y>39055.71875</y></points><points><x>24131.193359375</x><y>39055.71875</y></points><points><x>24131.193359375</x><y>39053.65625</y></points><points><x>24141.095703125</x><y>39021.06640625</y></points><points><x>24129.130859375</x><y>38998.375</y></points><points><x>24093.65234375</x><y>38992.59765625</y></points><points><x>24093.65234375</x><y>38992.59765625</y></points><points><x>24092.001953125</x><y>38991.359375</y></points><points><x>24059.41015625</x><y>38969.08203125</y></points><points><x>24059.41015625</x><y>38969.08203125</y></points><points><x>24058.998046875</x><y>38967.01953125</y></points><points><x>24056.109375</x><y>38919.9921875</y></points><points><x>24056.109375</x><y>38919.9921875</y></points><points><x>24080.451171875</x><y>38885.75</y></points><points><x>24121.29296875</x><y>38871.30859375</y></points><points><x>24156.359375</x><y>38879.1484375</y></points><points><x>24156.359375</x><y>38879.1484375</y></points><points><x>24158.421875</x><y>38879.97265625</y></points><points><x>24187.30078125</x><y>38885.75</y></points><points><x>24187.30078125</x><y>38885.75</y></points><points><x>24189.36328125</x><y>38885.75</y></points><points><x>24219.890625</x><y>38874.19921875</y></points><points><x>24246.70703125</x><y>38879.1484375</y></points><points><x>24262.796875</x><y>38905.13671875</y></points><points><x>24262.796875</x><y>38905.13671875</y></points></segmentation></object><object><name>HSIL</name><difficult>0</difficult><truncated>0</truncated><info>[{"confidence": "0"}, {"action": "CREATE", "cat": "HSIL", "time": "2020-07-23 14:52;50", "who": "admin", "typeOfanno": "PersonManul"}]</info><confidence>0</confidence><bndbox><xmin>18112.0</xmin><ymin>41254.0</ymin><xmax>18332.0</xmax><ymax>41414.0</ymax></bndbox><segmentation><points><x>18177.833984375</x><y>41268.9375</y></points><points><x>18162.439453125</x><y>41275.2734375</y></points><points><x>18142.345703125</x><y>41275.4140625</y></points><points><x>18118.857421875</x><y>41266.42578125</y></points><points><x>18112.3203125</x><y>41279.296875</y></points><points><x>18132.0</x><y>41294.0</y></points><points><x>18138.0</x><y>41299.0</y></points><points><x>18143.0</x><y>41309.0</y></points><points><x>18158.0</x><y>41309.0</y></points><points><x>18170.0</x><y>41308.0</y></points><points><x>18171.0</x><y>41314.0</y></points><points><x>18174.0</x><y>41317.0</y></points><points><x>18174.0</x><y>41325.0</y></points><points><x>18175.0</x><y>41336.0</y></points><points><x>18180.0</x><y>41346.0</y></points><points><x>18166.0</x><y>41347.0</y></points><points><x>18155.0</x><y>41353.0</y></points><points><x>18147.0</x><y>41359.0</y></points><points><x>18143.0</x><y>41362.0</y></points><points><x>18138.0</x><y>41366.0</y></points><points><x>18131.0</x><y>41394.0</y></points><points><x>18144.634765625</x><y>41411.51171875</y></points><points><x>18177.0</x><y>41413.0</y></points><points><x>18190.0</x><y>41414.0</y></points><points><x>18206.359375</x><y>41406.58203125</y></points><points><x>18224.0</x><y>41404.0</y></points><points><x>18231.0</x><y>41403.0</y></points><points><x>18239.0</x><y>41402.0</y></points><points><x>18250.0</x><y>41400.0</y></points><points><x>18256.0</x><y>41393.0</y></points><points><x>18261.0</x><y>41390.0</y></points><points><x>18279.0</x><y>41390.0</y></points><points><x>18298.0</x><y>41391.0</y></points><points><x>18305.0</x><y>41396.0</y></points><points><x>18309.0</x><y>41396.0</y></points><points><x>18323.0</x><y>41397.0</y></points><points><x>18329.0</x><y>41393.0</y></points><points><x>18332.0</x><y>41363.0</y></points><points><x>18328.0</x><y>41359.0</y></points><points><x>18322.0</x><y>41344.0</y></points><points><x>18317.0</x><y>41332.0</y></points><points><x>18317.0</x><y>41317.0</y></points><points><x>18307.0</x><y>41305.0</y></points><points><x>18304.0</x><y>41291.0</y></points><points><x>18295.0</x><y>41279.0</y></points><points><x>18289.0</x><y>41278.0</y></points><points><x>18283.0</x><y>41277.0</y></points><points><x>18265.0</x><y>41275.0</y></points><points><x>18259.0</x><y>41269.0</y></points><points><x>18227.1875</x><y>41255.3515625</y></points><points><x>18209.529296875</x><y>41254.4453125</y></points><points><x>18193.228515625</x><y>41262.14453125</y></points></segmentation></object><object><name>HSIL</name><difficult>0</difficult><truncated>0</truncated><info>[{"confidence": "0"}, {"action": "CREATE", "cat": "HSIL", "time": "2020-07-23 14:52;50", "who": "admin", "typeOfanno": "PersonManul"}]</info><confidence>0</confidence><bndbox><xmin>45069.0</xmin><ymin>23973.0</ymin><xmax>45249.0</xmax><ymax>24185.0</ymax></bndbox><segmentation><points><x>45151.75</x><y>23991.064453125</y></points><points><x>45151.75</x><y>23991.064453125</y></points><points><x>45153.58984375</x><y>23989.8359375</y></points><points><x>45154.20703125</x><y>23988.607421875</y></points><points><x>45192.2890625</x><y>23973.865234375</y></points><points><x>45192.2890625</x><y>23973.865234375</y></points><points><x>45194.74609375</x><y>23973.865234375</y></points><points><x>45195.359375</x><y>23973.865234375</y></points><points><x>45230.37109375</x><y>23976.322265625</y></points><points><x>45230.37109375</x><y>23976.322265625</y></points><points><x>45248.796875</x><y>23991.064453125</y></points><points><x>45248.796875</x><y>23991.064453125</y></points><points><x>45248.796875</x><y>23993.521484375</y></points><points><x>45249.41015625</x><y>23994.134765625</y></points><points><x>45249.41015625</x><y>23995.978515625</y></points><points><x>45249.41015625</x><y>23996.591796875</y></points><points><x>45248.796875</x><y>24018.08984375</y></points><points><x>45248.796875</x><y>24018.08984375</y></points><points><x>45216.2421875</x><y>24037.74609375</y></points><points><x>45204.5703125</x><y>24045.73046875</y></points><points><x>45203.95703125</x><y>24045.73046875</y></points><points><x>45203.34375</x><y>24047.572265625</y></points><points><x>45203.34375</x><y>24048.80078125</y></points><points><x>45202.73046875</x><y>24050.029296875</y></points><points><x>45202.1171875</x><y>24051.2578125</y></points><points><x>45180.00390625</x><y>24067.841796875</y></points><points><x>45179.390625</x><y>24067.841796875</y></points><points><x>45177.546875</x><y>24069.0703125</y></points><points><x>45154.20703125</x><y>24086.26953125</y></points><points><x>45154.20703125</x><y>24086.26953125</y></points><points><x>45154.8203125</x><y>24088.7265625</y></points><points><x>45151.75</x><y>24124.3515625</y></points><points><x>45151.75</x><y>24124.3515625</y></points><points><x>45151.75</x><y>24126.80859375</y></points><points><x>45152.9765625</x><y>24145.234375</y></points><points><x>45152.9765625</x><y>24145.234375</y></points><points><x>45151.1328125</x><y>24147.078125</y></points><points><x>45109.3671875</x><y>24175.947265625</y></points><points><x>45108.75390625</x><y>24175.947265625</y></points><points><x>45107.5234375</x><y>24177.7890625</y></points><points><x>45069.44140625</x><y>24185.16015625</y></points><points><x>45069.44140625</x><y>24185.16015625</y></points><points><x>45070.0546875</x><y>24182.08984375</y></points><points><x>45081.7265625</x><y>24150.1484375</y></points><points><x>45084.796875</x><y>24113.294921875</y></points><points><x>45084.796875</x><y>24112.681640625</y></points><points><x>45094.625</x><y>24065.384765625</y></points><points><x>45109.3671875</x><y>24029.146484375</y></points><points><x>45109.3671875</x><y>24028.53125</y></points><points><x>45110.59375</x><y>24027.302734375</y></points><points><x>45124.109375</x><y>24006.419921875</y></points><points><x>45124.72265625</x><y>24006.419921875</y></points></segmentation></object><object><name>HSIL</name><difficult>0</difficult><truncated>0</truncated><info>[{"confidence": "0"}, {"action": "CREATE", "cat": "HSIL", "time": "2020-07-23 14:52;50", "who": "admin", "typeOfanno": "PersonManul"}]</info><confidence>0</confidence><bndbox><xmin>15097.9716796875</xmin><ymin>25740.923828125</ymin><xmax>15454.837890625</xmax><ymax>25958.361328125</ymax></bndbox><segmentation><points><x>15406.314453125</x><y>25823.23046875</y></points><points><x>15406.314453125</x><y>25823.23046875</y></points><points><x>15408.15625</x><y>25825.07421875</y></points><points><x>15409.384765625</x><y>25825.6875</y></points><points><x>15411.2275390625</x><y>25826.302734375</y></points><points><x>15448.08203125</x><y>25850.2578125</y></points><points><x>15454.837890625</x><y>25879.125</y></points><points><x>15454.837890625</x><y>25879.740234375</y></points><points><x>15454.837890625</x><y>25881.58203125</y></points><points><x>15454.837890625</x><y>25882.810546875</y></points><points><x>15454.837890625</x><y>25884.0390625</y></points><points><x>15445.0107421875</x><y>25925.806640625</y></points><points><x>15408.7705078125</x><y>25958.361328125</y></points><points><x>15408.7705078125</x><y>25958.361328125</y></points><points><x>15373.1455078125</x><y>25952.21875</y></points><points><x>15373.1455078125</x><y>25951.60546875</y></points><points><x>15348.576171875</x><y>25908.609375</y></points><points><x>15348.576171875</x><y>25907.994140625</y></points><points><x>15346.7333984375</x><y>25906.15234375</y></points><points><x>15298.2099609375</x><y>25879.125</y></points><points><x>15298.2099609375</x><y>25879.125</y></points><points><x>15295.7529296875</x><y>25878.51171875</y></points><points><x>15241.701171875</x><y>25878.51171875</y></points><points><x>15241.0869140625</x><y>25878.51171875</y></points><points><x>15239.244140625</x><y>25878.51171875</y></points><points><x>15203.0048828125</x><y>25852.099609375</y></points><points><x>15203.0048828125</x><y>25852.099609375</y></points><points><x>15161.2373046875</x><y>25809.103515625</y></points><points><x>15160.623046875</x><y>25809.103515625</y></points><points><x>15158.7802734375</x><y>25807.875</y></points><points><x>15131.75390625</x><y>25800.50390625</y></points><points><x>15131.1396484375</x><y>25800.50390625</y></points><points><x>15131.1396484375</x><y>25802.9609375</y></points><points><x>15129.9111328125</x><y>25804.8046875</y></points><points><x>15097.9716796875</x><y>25800.50390625</y></points><points><x>15097.9716796875</x><y>25800.50390625</y></points><points><x>15099.2001953125</x><y>25798.046875</y></points><points><x>15099.814453125</x><y>25796.205078125</y></points><points><x>15114.5556640625</x><y>25752.59375</y></points><points><x>15114.5556640625</x><y>25752.59375</y></points><points><x>15117.0126953125</x><y>25751.98046875</y></points><points><x>15117.626953125</x><y>25751.365234375</y></points><points><x>15120.083984375</x><y>25750.751953125</y></points><points><x>15157.5517578125</x><y>25740.923828125</y></points><points><x>15158.166015625</x><y>25740.923828125</y></points><points><x>15160.0087890625</x><y>25740.923828125</y></points><points><x>15160.623046875</x><y>25740.923828125</y></points><points><x>15162.4658203125</x><y>25740.923828125</y></points><points><x>15163.693359375</x><y>25740.923828125</y></points><points><x>15225.1162109375</x><y>25740.923828125</y></points><points><x>15225.1162109375</x><y>25740.923828125</y></points><points><x>15227.5732421875</x><y>25742.15234375</y></points><points><x>15228.1875</x><y>25742.15234375</y></points><points><x>15230.0302734375</x><y>25743.380859375</y></points><points><x>15231.2587890625</x><y>25743.380859375</y></points><points><x>15236.1728515625</x><y>25745.837890625</y></points><points><x>15305.5810546875</x><y>25769.1796875</y></points><points><x>15305.5810546875</x><y>25769.79296875</y></points><points><x>15306.80859375</x><y>25771.021484375</y></points><points><x>15307.4228515625</x><y>25771.021484375</y></points><points><x>15309.265625</x><y>25772.25</y></points><points><x>15310.494140625</x><y>25772.86328125</y></points><points><x>15311.72265625</x><y>25773.478515625</y></points><points><x>15314.1796875</x><y>25774.091796875</y></points><points><x>15377.4453125</x><y>25794.9765625</y></points><points><x>15377.4453125</x><y>25794.9765625</y></points></segmentation></object><object><name>HSIL</name><difficult>0</difficult><truncated>0</truncated><info>[{"confidence": "0"}, {"action": "CREATE", "cat": "HSIL", "time": "2020-07-23 14:52;50", "who": "admin", "typeOfanno": "PersonManul"}]</info><confidence>0</confidence><bndbox><xmin>14732.353515625</xmin><ymin>28048.384765625</ymin><xmax>14888.3681640625</xmax><ymax>28330.314453125</ymax></bndbox><segmentation><points><x>14878.5400390625</x><y>28156.48828125</y></points><points><x>14888.3681640625</x><y>28179.21484375</y></points><points><x>14888.3681640625</x><y>28179.830078125</y></points><points><x>14888.3681640625</x><y>28181.671875</y></points><points><x>14871.783203125</x><y>28218.525390625</y></points><points><x>14871.1689453125</x><y>28235.724609375</y></points><points><x>14871.1689453125</x><y>28235.724609375</y></points><points><x>14871.1689453125</x><y>28238.181640625</y></points><points><x>14845.986328125</x><y>28272.578125</y></points><points><x>14845.986328125</x><y>28272.578125</y></points><points><x>14844.7578125</x><y>28274.419921875</y></points><points><x>14844.1435546875</x><y>28275.03515625</y></points><points><x>14843.529296875</x><y>28276.876953125</y></points><points><x>14843.529296875</x><y>28277.4921875</y></points><points><x>14843.529296875</x><y>28279.94921875</y></points><points><x>14841.6865234375</x><y>28283.634765625</y></points><points><x>14841.6865234375</x><y>28286.08984375</y></points><points><x>14826.3310546875</x><y>28317.416015625</y></points><points><x>14826.3310546875</x><y>28317.416015625</y></points><points><x>14825.1025390625</x><y>28319.873046875</y></points><points><x>14787.6337890625</x><y>28330.314453125</y></points><points><x>14787.0205078125</x><y>28330.314453125</y></points><points><x>14785.177734375</x><y>28330.314453125</y></points><points><x>14765.5224609375</x><y>28310.66015625</y></points><points><x>14765.5224609375</x><y>28310.66015625</y></points><points><x>14764.2939453125</x><y>28308.81640625</y></points><points><x>14758.765625</x><y>28276.876953125</y></points><points><x>14758.765625</x><y>28276.876953125</y></points><points><x>14761.22265625</x><y>28275.6484375</y></points><points><x>14762.451171875</x><y>28275.03515625</y></points><points><x>14784.5634765625</x><y>28243.708984375</y></points><points><x>14784.5634765625</x><y>28243.708984375</y></points><points><x>14785.177734375</x><y>28240.638671875</y></points><points><x>14784.5634765625</x><y>28206.240234375</y></points><points><x>14784.5634765625</x><y>28206.240234375</y></points><points><x>14783.3349609375</x><y>28204.3984375</y></points><points><x>14782.720703125</x><y>28203.169921875</y></points><points><x>14751.39453125</x><y>28163.859375</y></points><points><x>14751.39453125</x><y>28163.859375</y></points><points><x>14749.5517578125</x><y>28160.7890625</y></points><points><x>14748.3232421875</x><y>28160.173828125</y></points><points><x>14732.353515625</x><y>28140.51953125</y></points><points><x>14732.353515625</x><y>28139.904296875</y></points><points><x>14732.353515625</x><y>28138.0625</y></points><points><x>14732.353515625</x><y>28136.833984375</y></points><points><x>14753.8515625</x><y>28096.294921875</y></points><points><x>14781.4921875</x><y>28069.267578125</y></points><points><x>14824.48828125</x><y>28048.998046875</y></points><points><x>14825.1025390625</x><y>28048.998046875</y></points><points><x>14827.5595703125</x><y>28048.384765625</y></points><points><x>14828.1728515625</x><y>28048.384765625</y></points><points><x>14879.154296875</x><y>28071.724609375</y></points><points><x>14879.7685546875</x><y>28071.724609375</y></points><points><x>14880.3828125</x><y>28073.568359375</y></points><points><x>14880.3828125</x><y>28074.181640625</y></points><points><x>14882.2255859375</x><y>28111.650390625</y></points><points><x>14882.2255859375</x><y>28112.263671875</y></points></segmentation></object><object><name>NILM</name><difficult>0</difficult><truncated>0</truncated><info>[{"confidence": "0"}, {"action": "CREATE", "cat": "NILM", "time": "2020-07-23 14:52;50", "who": "admin", "typeOfanno": "PersonManul"}]</info><confidence>0</confidence><bndbox><xmin>48970.0</xmin><ymin>16504.927734375</ymin><xmax>49073.63671875</xmax><ymax>16618.791015625</ymax></bndbox><segmentation><points><x>49016.70703125</x><y>16504.927734375</y></points><points><x>48999.0</x><y>16516.0</y></points><points><x>48997.0</x><y>16533.0</y></points><points><x>48988.0</x><y>16525.0</y></points><points><x>48976.0</x><y>16525.0</y></points><points><x>48970.0</x><y>16547.0</y></points><points><x>48974.0</x><y>16552.0</y></points><points><x>48975.0</x><y>16573.0</y></points><points><x>48970.0</x><y>16604.0</y></points><points><x>48984.52734375</x><y>16618.791015625</y></points><points><x>49007.0</x><y>16609.0</y></points><points><x>49029.0</x><y>16611.0</y></points><points><x>49039.0</x><y>16603.0</y></points><points><x>49066.0</x><y>16594.0</y></points><points><x>49073.63671875</x><y>16577.94921875</y></points><points><x>49069.0</x><y>16564.0</y></points><points><x>49058.0</x><y>16564.0</y></points><points><x>49052.0</x><y>16535.0</y></points><points><x>49048.0</x><y>16531.0</y></points><points><x>49037.0</x><y>16530.0</y></points><points><x>49036.0</x><y>16514.0</y></points></segmentation></object><object><name>NILM</name><difficult>0</difficult><truncated>0</truncated><info>[{"confidence": "0"}, {"action": "CREATE", "cat": "NILM", "time": "2020-07-23 14:52;50", "who": "admin", "typeOfanno": "PersonManul"}]</info><confidence>0</confidence><bndbox><xmin>24105.0</xmin><ymin>12943.0</ymin><xmax>24233.0</xmax><ymax>13143.0</ymax></bndbox><segmentation><points><x>24206.619140625</x><y>12982.3359375</y></points><points><x>24233.84765625</x><y>12960.0576171875</y></points><points><x>24199.60546875</x><y>12943.96875</y></points><points><x>24153.0</x><y>12950.0</y></points><points><x>24147.0</x><y>12948.0</y></points><points><x>24135.0</x><y>12948.0</y></points><points><x>24126.0</x><y>12949.0</y></points><points><x>24122.0</x><y>12953.0</y></points><points><x>24118.0</x><y>12953.0</y></points><points><x>24117.0</x><y>12966.0</y></points><points><x>24122.0</x><y>12979.0</y></points><points><x>24118.0</x><y>12994.0</y></points><points><x>24114.0</x><y>13007.0</y></points><points><x>24113.0</x><y>13014.0</y></points><points><x>24112.0</x><y>13036.0</y></points><points><x>24111.0</x><y>13048.0</y></points><points><x>24112.0</x><y>13053.0</y></points><points><x>24109.0</x><y>13060.0</y></points><points><x>24105.0</x><y>13081.0</y></points><points><x>24117.0</x><y>13104.0</y></points><points><x>24118.0</x><y>13110.0</y></points><points><x>24120.0</x><y>13130.0</y></points><points><x>24152.98828125</x><y>13143.2294921875</y></points><points><x>24163.0</x><y>13125.0</y></points><points><x>24167.0</x><y>13125.0</y></points><points><x>24169.0</x><y>13117.0</y></points><points><x>24177.0</x><y>13104.0</y></points><points><x>24184.75390625</x><y>13093.310546875</y></points><points><x>24210.33203125</x><y>13049.16796875</y></points><points><x>24211.158203125</x><y>13006.263671875</y></points></segmentation></object><object><name>HSIL</name><difficult>0</difficult><truncated>0</truncated><info>[{"confidence": "0"}, {"action": "CREATE", "cat": "HSIL", "time": "2020-07-23 14:52;50", "who": "admin", "typeOfanno": "PersonManul"}]</info><confidence>0</confidence><bndbox><xmin>13848.0068359375</xmin><ymin>29551.123046875</ymin><xmax>14055.6162109375</xmax><ymax>29899.390625</ymax></bndbox><segmentation><points><x>14025.5185546875</x><y>29639.572265625</y></points><points><x>14025.5185546875</x><y>29639.572265625</y></points><points><x>14027.361328125</x><y>29640.80078125</y></points><points><x>14055.6162109375</x><y>29664.755859375</y></points><points><x>14055.6162109375</x><y>29665.37109375</y></points><points><x>14055.6162109375</x><y>29667.212890625</y></points><points><x>14054.3876953125</x><y>29669.669921875</y></points><points><x>14037.189453125</x><y>29716.3515625</y></points><points><x>14037.189453125</x><y>29716.3515625</y></points><points><x>14035.9609375</x><y>29719.421875</y></points><points><x>14035.9609375</x><y>29721.265625</y></points><points><x>14021.2197265625</x><y>29783.302734375</y></points><points><x>14008.3203125</x><y>29850.25390625</y></points><points><x>14008.3203125</x><y>29850.25390625</y></points><points><x>14008.3203125</x><y>29852.7109375</y></points><points><x>14008.3203125</x><y>29853.32421875</y></points><points><x>14008.3203125</x><y>29856.39453125</y></points><points><x>14008.3203125</x><y>29858.23828125</y></points><points><x>13972.0810546875</x><y>29898.77734375</y></points><points><x>13971.466796875</x><y>29898.77734375</y></points><points><x>13969.6240234375</x><y>29899.390625</y></points><points><x>13933.384765625</x><y>29897.548828125</y></points><points><x>13933.384765625</x><y>29897.548828125</y></points><points><x>13933.384765625</x><y>29895.091796875</y></points><points><x>13933.384765625</x><y>29893.86328125</y></points><points><x>13933.384765625</x><y>29890.177734375</y></points><points><x>13903.9013671875</x><y>29847.181640625</y></points><points><x>13903.9013671875</x><y>29847.181640625</y></points><points><x>13901.4443359375</x><y>29847.796875</y></points><points><x>13865.8193359375</x><y>29858.23828125</y></points><points><x>13865.8193359375</x><y>29858.23828125</y></points><points><x>13863.3623046875</x><y>29858.23828125</y></points><points><x>13862.748046875</x><y>29857.009765625</y></points><points><x>13848.0068359375</x><y>29818.927734375</y></points><points><x>13848.0068359375</x><y>29818.927734375</y></points><points><x>13850.4638671875</x><y>29817.69921875</y></points><points><x>13850.4638671875</x><y>29817.083984375</y></points><points><x>13851.6923828125</x><y>29815.85546875</y></points><points><x>13852.306640625</x><y>29815.2421875</y></points><points><x>13852.9208984375</x><y>29813.3984375</y></points><points><x>13854.763671875</x><y>29811.556640625</y></points><points><x>13862.1337890625</x><y>29776.544921875</y></points><points><x>13862.1337890625</x><y>29776.544921875</y></points><points><x>13862.1337890625</x><y>29773.474609375</y></points><points><x>13862.1337890625</x><y>29771.6328125</y></points><points><x>13862.1337890625</x><y>29769.7890625</y></points><points><x>13852.9208984375</x><y>29726.79296875</y></points><points><x>13852.9208984375</x><y>29726.79296875</y></points><points><x>13855.9921875</x><y>29725.564453125</y></points><points><x>13856.6064453125</x><y>29724.951171875</y></points><points><x>13857.220703125</x><y>29723.107421875</y></points><points><x>13879.3330078125</x><y>29670.28515625</y></points><points><x>13879.3330078125</x><y>29670.28515625</y></points><points><x>13880.5615234375</x><y>29668.44140625</y></points><points><x>13881.1748046875</x><y>29666.599609375</y></points><points><x>13921.1005859375</x><y>29633.4296875</y></points><points><x>13965.32421875</x><y>29619.302734375</y></points><points><x>13903.287109375</x><y>29605.17578125</y></points><points><x>13903.287109375</x><y>29605.17578125</y></points><points><x>13924.1708984375</x><y>29576.921875</y></points><points><x>13924.1708984375</x><y>29576.921875</y></points><points><x>13972.6953125</x><y>29551.123046875</y></points><points><x>13972.6953125</x><y>29551.123046875</y></points><points><x>14012.005859375</x><y>29551.123046875</y></points><points><x>14012.005859375</x><y>29551.123046875</y></points><points><x>14035.9609375</x><y>29601.490234375</y></points><points><x>14040.2607421875</x><y>29616.845703125</y></points><points><x>14040.2607421875</x><y>29616.845703125</y></points></segmentation></object><object><name>NILM</name><difficult>0</difficult><truncated>0</truncated><info>[{"confidence": "0"}, {"action": "CREATE", "cat": "NILM", "time": "2020-07-23 14:52;50", "who": "admin", "typeOfanno": "PersonManul"}]</info><confidence>0</confidence><bndbox><xmin>37190.9921875</xmin><ymin>44129.55859375</ymin><xmax>37270.2421875</xmax><ymax>44249.26171875</ymax></bndbox><segmentation><points><x>37200.69140625</x><y>44180.54296875</y></points><points><x>37225.90625</x><y>44145.90625</y></points><points><x>37225.90625</x><y>44145.90625</y></points><points><x>37227.29296875</x><y>44144.2421875</y></points><points><x>37227.29296875</x><y>44143.96484375</y></points><points><x>37228.40234375</x><y>44142.3046875</y></points><points><x>37255.27734375</x><y>44129.55859375</y></points><points><x>37255.27734375</x><y>44129.55859375</y></points><points><x>37257.21875</x><y>44130.11328125</y></points><points><x>37269.96484375</x><y>44143.69140625</y></points><points><x>37270.2421875</x><y>44166.41015625</y></points><points><x>37251.3984375</x><y>44195.78125</y></points><points><x>37251.3984375</x><y>44195.78125</y></points><points><x>37250.2890625</x><y>44197.72265625</y></points><points><x>37250.015625</x><y>44198.27734375</y></points><points><x>37228.125</x><y>44234.57421875</y></points><points><x>37228.125</x><y>44234.57421875</y></points><points><x>37226.4609375</x><y>44237.34765625</y></points><points><x>37226.18359375</x><y>44237.8984375</y></points><points><x>37214.546875</x><y>44249.26171875</y></points><points><x>37214.546875</x><y>44249.26171875</y></points><points><x>37212.60546875</x><y>44248.70703125</y></points><points><x>37195.1484375</x><y>44235.40625</y></points><points><x>37195.1484375</x><y>44235.12890625</y></points><points><x>37195.42578125</x><y>44232.63671875</y></points><points><x>37195.42578125</x><y>44232.359375</y></points><points><x>37195.42578125</x><y>44229.86328125</y></points><points><x>37190.9921875</x><y>44202.43359375</y></points><points><x>37190.9921875</x><y>44202.15625</y></points></segmentation></object><object><name>NILM</name><difficult>0</difficult><truncated>0</truncated><info>[{"confidence": "0"}, {"action": "CREATE", "cat": "NILM", "time": "2020-07-23 14:52;50", "who": "admin", "typeOfanno": "PersonManul"}]</info><confidence>0</confidence><bndbox><xmin>38121.71875</xmin><ymin>4468.0</ymin><xmax>38215.0</xmax><ymax>4575.7041015625</ymax></bndbox><segmentation><points><x>38163.0</x><y>4468.0</y></points><points><x>38158.0</x><y>4473.0</y></points><points><x>38157.0</x><y>4493.0</y></points><points><x>38139.0</x><y>4493.0</y></points><points><x>38132.0</x><y>4500.0</y></points><points><x>38121.71875</x><y>4523.333984375</y></points><points><x>38138.0</x><y>4550.0</y></points><points><x>38138.0</x><y>4557.0</y></points><points><x>38161.89453125</x><y>4575.7041015625</y></points><points><x>38180.18359375</x><y>4567.9453125</y></points><points><x>38200.1328125</x><y>4557.416015625</y></points><points><x>38193.0</x><y>4541.0</y></points><points><x>38198.0</x><y>4527.0</y></points><points><x>38210.0</x><y>4525.0</y></points><points><x>38215.0</x><y>4497.0</y></points><points><x>38209.0</x><y>4490.0</y></points><points><x>38200.0</x><y>4488.0</y></points><points><x>38192.0</x><y>4482.0</y></points><points><x>38189.0</x><y>4477.0</y></points><points><x>38183.0</x><y>4470.0</y></points></segmentation></object><object><name>NILM</name><difficult>0</difficult><truncated>0</truncated><info>[{"confidence": "0"}, {"action": "CREATE", "cat": "NILM", "time": "2020-07-23 14:52;50", "who": "admin", "typeOfanno": "PersonManul"}]</info><confidence>0</confidence><bndbox><xmin>26337.0</xmin><ymin>42230.390625</ymin><xmax>26466.0</xmax><ymax>42336.0</ymax></bndbox><segmentation><points><x>26450.208984375</x><y>42230.390625</y></points><points><x>26428.0</x><y>42239.0</y></points><points><x>26421.0</x><y>42240.0</y></points><points><x>26416.0</x><y>42245.0</y></points><points><x>26405.0</x><y>42251.0</y></points><points><x>26389.0</x><y>42254.0</y></points><points><x>26379.0</x><y>42262.0</y></points><points><x>26375.0</x><y>42267.0</y></points><points><x>26367.0</x><y>42276.0</y></points><points><x>26347.0</x><y>42285.0</y></points><points><x>26337.169921875</x><y>42302.17578125</y></points><points><x>26337.0</x><y>42323.0</y></points><points><x>26347.0</x><y>42325.0</y></points><points><x>26360.0</x><y>42326.0</y></points><points><x>26360.0</x><y>42322.0</y></points><points><x>26373.0</x><y>42329.0</y></points><points><x>26396.0</x><y>42336.0</y></points><points><x>26399.0</x><y>42333.0</y></points><points><x>26407.0</x><y>42334.0</y></points><points><x>26425.0</x><y>42335.0</y></points><points><x>26447.0</x><y>42336.0</y></points><points><x>26455.0</x><y>42334.0</y></points><points><x>26456.0</x><y>42322.0</y></points><points><x>26460.0</x><y>42310.0</y></points><points><x>26463.0</x><y>42307.0</y></points><points><x>26464.0</x><y>42293.0</y></points><points><x>26462.0</x><y>42284.0</y></points><points><x>26461.0</x><y>42270.0</y></points><points><x>26464.0</x><y>42257.0</y></points><points><x>26466.0</x><y>42244.0</y></points></segmentation></object><object><name>NILM</name><difficult>0</difficult><truncated>0</truncated><info>[{"confidence": "0"}, {"action": "CREATE", "cat": "NILM", "time": "2020-07-23 14:52;50", "who": "admin", "typeOfanno": "PersonManul"}]</info><confidence>0</confidence><bndbox><xmin>20003.0</xmin><ymin>23452.0</ymin><xmax>20071.08203125</xmax><ymax>23514.640625</ymax></bndbox><segmentation><points><x>20058.05859375</x><y>23474.708984375</y></points><points><x>20049.193359375</x><y>23465.287109375</y></points><points><x>20044.0</x><y>23458.0</y></points><points><x>20028.0</x><y>23453.0</y></points><points><x>20013.0</x><y>23452.0</y></points><points><x>20005.0</x><y>23457.0</y></points><points><x>20003.0</x><y>23482.0</y></points><points><x>20005.0</x><y>23491.0</y></points><points><x>20015.0</x><y>23504.0</y></points><points><x>20028.818359375</x><y>23514.640625</y></points><points><x>20047.943359375</x><y>23513.515625</y></points><points><x>20063.0</x><y>23503.0</y></points><points><x>20071.08203125</x><y>23486.623046875</y></points></segmentation></object><object><name>MET</name><difficult>0</difficult><truncated>0</truncated><info>[{"confidence": "0"}, {"action": "CREATE", "cat": "MET", "time": "2020-07-23 14:52;50", "who": "admin", "typeOfanno": "PersonManul"}]</info><confidence>0</confidence><bndbox><xmin>8703.0</xmin><ymin>30356.43359375</ymin><xmax>9059.0927734375</xmax><ymax>30715.900390625</ymax></bndbox><segmentation><points><x>8747.861328125</x><y>30356.43359375</y></points><points><x>8718.0</x><y>30365.0</y></points><points><x>8718.0</x><y>30383.0</y></points><points><x>8716.0</x><y>30393.0</y></points><points><x>8708.0</x><y>30394.0</y></points><points><x>8703.0</x><y>30413.0</y></points><points><x>8708.0</x><y>30435.0</y></points><points><x>8703.0</x><y>30463.0</y></points><points><x>8709.0</x><y>30482.0</y></points><points><x>8716.0</x><y>30494.0</y></points><points><x>8724.0</x><y>30505.0</y></points><points><x>8729.0</x><y>30509.0</y></points><points><x>8735.0</x><y>30513.0</y></points><points><x>8737.0</x><y>30533.0</y></points><points><x>8742.0</x><y>30538.0</y></points><points><x>8747.0</x><y>30545.0</y></points><points><x>8756.0</x><y>30550.0</y></points><points><x>8761.0</x><y>30575.0</y></points><points><x>8775.0</x><y>30579.0</y></points><points><x>8783.0</x><y>30586.0</y></points><points><x>8790.0</x><y>30591.0</y></points><points><x>8794.0</x><y>30591.0</y></points><points><x>8798.0</x><y>30595.0</y></points><points><x>8798.0</x><y>30600.0</y></points><points><x>8802.0</x><y>30600.0</y></points><points><x>8805.0</x><y>30603.0</y></points><points><x>8815.0</x><y>30605.0</y></points><points><x>8808.0</x><y>30615.0</y></points><points><x>8808.0</x><y>30633.0</y></points><points><x>8816.5146484375</x><y>30642.880859375</y></points><points><x>8826.0029296875</x><y>30652.369140625</y></points><points><x>8836.0</x><y>30643.0</y></points><points><x>8841.0</x><y>30642.0</y></points><points><x>8853.0</x><y>30635.0</y></points><points><x>8853.0</x><y>30627.0</y></points><points><x>8859.0</x><y>30633.0</y></points><points><x>8859.0</x><y>30637.0</y></points><points><x>8865.0</x><y>30638.0</y></points><points><x>8883.0</x><y>30658.0</y></points><points><x>8896.0</x><y>30665.0</y></points><points><x>8902.0</x><y>30669.0</y></points><points><x>8914.701171875</x><y>30672.583984375</y></points><points><x>8914.701171875</x><y>30681.66015625</y></points><points><x>8922.126953125</x><y>30682.484375</y></points><points><x>8928.0</x><y>30688.0</y></points><points><x>8951.0048828125</x><y>30696.099609375</y></points><points><x>8964.0</x><y>30706.0</y></points><points><x>8994.7353515625</x><y>30715.900390625</y></points><points><x>9059.0927734375</x><y>30670.93359375</y></points><points><x>9025.263671875</x><y>30593.375</y></points><points><x>8997.623046875</x><y>30540.568359375</y></points><points><x>8988.134765625</x><y>30515.40234375</y></points><points><x>8969.5703125</x><y>30511.27734375</y></points><points><x>8955.0</x><y>30489.0</y></points><points><x>8945.0</x><y>30483.0</y></points><points><x>8932.0</x><y>30482.0</y></points><points><x>8929.0</x><y>30479.0</y></points><points><x>8923.0</x><y>30474.0</y></points><points><x>8912.0</x><y>30457.0</y></points><points><x>8899.0</x><y>30443.0</y></points><points><x>8895.0</x><y>30437.0</y></points><points><x>8877.0</x><y>30436.0</y></points><points><x>8881.0</x><y>30421.0</y></points><points><x>8872.0</x><y>30411.0</y></points><points><x>8869.0</x><y>30395.0</y></points><points><x>8861.0</x><y>30393.0</y></points><points><x>8856.0</x><y>30391.0</y></points><points><x>8850.0</x><y>30387.0</y></points><points><x>8843.0</x><y>30382.0</y></points><points><x>8839.0</x><y>30382.0</y></points><points><x>8830.0</x><y>30380.0</y></points><points><x>8817.0</x><y>30379.0</y></points><points><x>8815.0</x><y>30370.0</y></points><points><x>8789.0</x><y>30365.0</y></points><points><x>8771.0</x><y>30369.0</y></points><points><x>8770.0</x><y>30363.0</y></points><points><x>8763.0</x><y>30361.0</y></points></segmentation></object><object><name>NILM</name><difficult>0</difficult><truncated>0</truncated><info>[{"confidence": "0"}, {"action": "CREATE", "cat": "NILM", "time": "2020-07-23 14:52;50", "who": "admin", "typeOfanno": "PersonManul"}]</info><confidence>0</confidence><bndbox><xmin>42360.0</xmin><ymin>13571.0</ymin><xmax>42621.0</xmax><ymax>13711.0</ymax></bndbox><segmentation><points><x>42526.51171875</x><y>13571.7587890625</y></points><points><x>42592.234375</x><y>13606.76953125</y></points><points><x>42592.84765625</x><y>13606.76953125</y></points><points><x>42621.1015625</x><y>13639.3232421875</y></points><points><x>42621.1015625</x><y>13639.3232421875</y></points><points><x>42621.1015625</x><y>13641.7802734375</y></points><points><x>42621.1015625</x><y>13642.39453125</y></points><points><x>42619.875</x><y>13643.623046875</y></points><points><x>42619.875</x><y>13644.8515625</y></points><points><x>42618.64453125</x><y>13646.080078125</y></points><points><x>42618.64453125</x><y>13647.30859375</y></points><points><x>42594.07421875</x><y>13692.76171875</y></points><points><x>42594.07421875</x><y>13692.76171875</y></points><points><x>42592.234375</x><y>13693.990234375</y></points><points><x>42591.6171875</x><y>13694.6044921875</y></points><points><x>42536.953125</x><y>13706.888671875</y></points><points><x>42452.8046875</x><y>13711.802734375</y></points><points><x>42452.8046875</x><y>13711.802734375</y></points><points><x>42449.73046875</x><y>13711.1884765625</y></points><points><x>42448.50390625</x><y>13709.9599609375</y></points><points><x>42446.66015625</x><y>13709.345703125</y></points><points><x>42444.203125</x><y>13708.1171875</y></points><points><x>42406.734375</x><y>13686.0048828125</y></points><points><x>42406.12109375</x><y>13686.0048828125</y></points><points><x>42404.89453125</x><y>13684.7763671875</y></points><points><x>42404.89453125</x><y>13684.162109375</y></points><points><x>42401.8203125</x><y>13681.705078125</y></points><points><x>42371.7265625</x><y>13640.5517578125</y></points><points><x>42371.7265625</x><y>13639.9375</y></points><points><x>42371.109375</x><y>13638.095703125</y></points><points><x>42360.0546875</x><y>13603.6982421875</y></points><points><x>42360.0546875</x><y>13603.6982421875</y></points><points><x>42361.28125</x><y>13601.85546875</y></points><points><x>42361.8984375</x><y>13600.0126953125</y></points><points><x>42376.640625</x><y>13578.5146484375</y></points><points><x>42377.25390625</x><y>13578.5146484375</y></points><points><x>42379.09765625</x><y>13577.900390625</y></points><points><x>42380.9375</x><y>13577.287109375</y></points><points><x>42382.16796875</x><y>13577.287109375</y></points><points><x>42444.203125</x><y>13588.95703125</y></points><points><x>42444.203125</x><y>13588.95703125</y></points><points><x>42446.66015625</x><y>13589.5712890625</y></points><points><x>42447.2734375</x><y>13589.5712890625</y></points><points><x>42449.73046875</x><y>13589.5712890625</y></points><points><x>42486.5859375</x><y>13589.5712890625</y></points><points><x>42486.5859375</x><y>13589.5712890625</y></points></segmentation></object><object><name>MET</name><difficult>0</difficult><truncated>0</truncated><info>[{"confidence": "0"}, {"action": "CREATE", "cat": "MET", "time": "2020-07-23 14:52;50", "who": "admin", "typeOfanno": "PersonManul"}]</info><confidence>0</confidence><bndbox><xmin>46033.671875</xmin><ymin>16044.6103515625</ymin><xmax>46230.45703125</xmax><ymax>16236.0322265625</ymax></bndbox><segmentation><points><x>46164.44921875</x><y>16054.5107421875</y></points><points><x>46189.203125</x><y>16078.8515625</y></points><points><x>46189.203125</x><y>16078.8515625</y></points><points><x>46190.4375</x><y>16080.501953125</y></points><points><x>46203.2265625</x><y>16107.3173828125</y></points><points><x>46203.2265625</x><y>16107.7294921875</y></points><points><x>46204.0546875</x><y>16109.3798828125</y></points><points><x>46227.98046875</x><y>16117.630859375</y></points><points><x>46230.45703125</x><y>16149.8095703125</y></points><points><x>46230.45703125</x><y>16150.22265625</y></points><points><x>46228.8046875</x><y>16151.4599609375</y></points><points><x>46228.39453125</x><y>16151.8720703125</y></points><points><x>46227.5703125</x><y>16153.1103515625</y></points><points><x>46226.7421875</x><y>16153.935546875</y></points><points><x>46213.54296875</x><y>16171.6748046875</y></points><points><x>46213.54296875</x><y>16171.6748046875</y></points><points><x>46183.42578125</x><y>16194.365234375</y></points><points><x>46183.01171875</x><y>16194.365234375</y></points><points><x>46181.77734375</x><y>16196.83984375</y></points><points><x>46150.421875</x><y>16217.8798828125</y></points><points><x>46107.9296875</x><y>16235.6201171875</y></points><points><x>46107.9296875</x><y>16235.6201171875</y></points><points><x>46105.453125</x><y>16236.0322265625</y></points><points><x>46105.04296875</x><y>16236.0322265625</y></points><points><x>46102.56640625</x><y>16236.0322265625</y></points><points><x>46100.91796875</x><y>16236.0322265625</y></points><points><x>46072.44921875</x><y>16199.3154296875</y></points><points><x>46072.44921875</x><y>16198.9033203125</y></points><points><x>46072.0390625</x><y>16197.2529296875</y></points><points><x>46050.5859375</x><y>16166.724609375</y></points><points><x>46050.5859375</x><y>16166.724609375</y></points><points><x>46038.20703125</x><y>16120.5185546875</y></points><points><x>46038.20703125</x><y>16120.5185546875</y></points><points><x>46033.671875</x><y>16084.626953125</y></points><points><x>46033.671875</x><y>16084.626953125</y></points><points><x>46060.07421875</x><y>16064.412109375</y></points><points><x>46060.07421875</x><y>16064.412109375</y></points><points><x>46118.65625</x><y>16057.8115234375</y></points><points><x>46141.7578125</x><y>16044.6103515625</y></points><points><x>46141.7578125</x><y>16044.6103515625</y></points></segmentation></object><object><name>MET</name><difficult>0</difficult><truncated>0</truncated><info>[{"confidence": "0"}, {"action": "CREATE", "cat": "MET", "time": "2020-07-23 14:52;50", "who": "admin", "typeOfanno": "PersonManul"}]</info><confidence>0</confidence><bndbox><xmin>46979.0</xmin><ymin>14386.0</ymin><xmax>47284.0</xmax><ymax>14698.0</ymax></bndbox><segmentation><points><x>47173.2265625</x><y>14422.4765625</y></points><points><x>47173.2265625</x><y>14422.4765625</y></points><points><x>47173.2265625</x><y>14425.5478515625</y></points><points><x>47173.2265625</x><y>14426.162109375</y></points><points><x>47173.2265625</x><y>14428.619140625</y></points><points><x>47173.2265625</x><y>14429.84765625</y></points><points><x>47173.83984375</x><y>14432.9189453125</y></points><points><x>47173.83984375</x><y>14434.1474609375</y></points><points><x>47187.3515625</x><y>14461.1728515625</y></points><points><x>47187.3515625</x><y>14461.787109375</y></points><points><x>47225.43359375</x><y>14519.5244140625</y></points><points><x>47225.43359375</x><y>14519.5244140625</y></points><points><x>47249.390625</x><y>14571.734375</y></points><points><x>47249.390625</x><y>14571.734375</y></points><points><x>47250.00390625</x><y>14617.8017578125</y></points><points><x>47250.00390625</x><y>14617.8017578125</y></points><points><x>47273.34375</x><y>14652.1982421875</y></points><points><x>47273.34375</x><y>14652.1982421875</y></points><points><x>47274.57421875</x><y>14654.6552734375</y></points><points><x>47275.1875</x><y>14656.498046875</y></points><points><x>47275.1875</x><y>14657.1123046875</y></points><points><x>47275.80078125</x><y>14658.955078125</y></points><points><x>47284.3984375</x><y>14692.123046875</y></points><points><x>47284.3984375</x><y>14692.7373046875</y></points><points><x>47283.171875</x><y>14694.580078125</y></points><points><x>47259.83203125</x><y>14698.265625</y></points><points><x>47259.83203125</x><y>14698.265625</y></points><points><x>47256.76171875</x><y>14698.265625</y></points><points><x>47254.91796875</x><y>14698.265625</y></points><points><x>47209.46484375</x><y>14668.16796875</y></points><points><x>47209.46484375</x><y>14668.16796875</y></points><points><x>47182.4375</x><y>14649.7412109375</y></points><points><x>47181.82421875</x><y>14649.7412109375</y></points><points><x>47153.5703125</x><y>14630.7001953125</y></points><points><x>47153.5703125</x><y>14630.7001953125</y></points><points><x>47151.11328125</x><y>14630.7001953125</y></points><points><x>47149.8828125</x><y>14630.7001953125</y></points><points><x>47148.04296875</x><y>14630.7001953125</y></points><points><x>47143.12890625</x><y>14630.7001953125</y></points><points><x>47140.671875</x><y>14630.7001953125</y></points><points><x>47096.4453125</x><y>14631.9287109375</y></points><points><x>47096.4453125</x><y>14631.9287109375</y></points><points><x>47093.98828125</x><y>14632.54296875</y></points><points><x>47092.76171875</x><y>14632.54296875</y></points><points><x>47090.3046875</x><y>14632.54296875</y></points><points><x>47089.07421875</x><y>14632.54296875</y></points><points><x>47043.62109375</x><y>14612.8876953125</y></points><points><x>47043.0078125</x><y>14612.8876953125</y></points><points><x>47049.765625</x><y>14555.150390625</y></points><points><x>47049.765625</x><y>14555.150390625</y></points><points><x>47047.30859375</x><y>14552.693359375</y></points><points><x>47013.52734375</x><y>14516.4541015625</y></points><points><x>47013.52734375</x><y>14515.83984375</y></points><points><x>47012.296875</x><y>14514.611328125</y></points><points><x>47011.68359375</x><y>14513.9970703125</y></points><points><x>47010.453125</x><y>14513.3828125</y></points><points><x>47009.2265625</x><y>14512.154296875</y></points><points><x>47005.5390625</x><y>14510.3115234375</y></points><points><x>47004.3125</x><y>14509.0830078125</y></points><points><x>47001.85546875</x><y>14506.6259765625</y></points><points><x>46979.7421875</x><y>14454.4169921875</y></points><points><x>46979.7421875</x><y>14454.4169921875</y></points><points><x>46979.7421875</x><y>14451.9599609375</y></points><points><x>46980.35546875</x><y>14451.345703125</y></points><points><x>46980.97265625</x><y>14449.5029296875</y></points><points><x>46981.5859375</x><y>14447.66015625</y></points><points><x>47003.08203125</x><y>14418.791015625</y></points><points><x>47003.69921875</x><y>14418.791015625</y></points><points><x>47004.92578125</x><y>14417.5625</y></points><points><x>47004.92578125</x><y>14416.94921875</y></points><points><x>47006.76953125</x><y>14415.720703125</y></points><points><x>47007.99609375</x><y>14415.1064453125</y></points><points><x>47011.0703125</x><y>14412.6494140625</y></points><points><x>47057.13671875</x><y>14386.8515625</y></points><points><x>47057.13671875</x><y>14386.8515625</y></points><points><x>47059.59375</x><y>14386.2373046875</y></points><points><x>47060.20703125</x><y>14386.2373046875</y></points><points><x>47062.05078125</x><y>14386.2373046875</y></points><points><x>47063.890625</x><y>14386.2373046875</y></points><points><x>47135.14453125</x><y>14392.994140625</y></points><points><x>47135.14453125</x><y>14392.994140625</y></points></segmentation></object><object><name>MET</name><difficult>0</difficult><truncated>0</truncated><info>[{"confidence": "0"}, {"action": "CREATE", "cat": "MET", "time": "2020-07-23 14:52;50", "who": "admin", "typeOfanno": "PersonManul"}]</info><confidence>0</confidence><bndbox><xmin>47299.0</xmin><ymin>13103.0</ymin><xmax>47362.76171875</xmax><ymax>13178.0</ymax></bndbox><segmentation><points><x>47312.0</x><y>13103.0</y></points><points><x>47310.0</x><y>13117.0</y></points><points><x>47299.0</x><y>13118.0</y></points><points><x>47299.0</x><y>13153.0</y></points><points><x>47306.0</x><y>13160.0</y></points><points><x>47315.0</x><y>13177.0</y></points><points><x>47357.0</x><y>13178.0</y></points><points><x>47362.76171875</x><y>13143.62109375</y></points><points><x>47346.0</x><y>13111.0</y></points><points><x>47331.0</x><y>13106.0</y></points></segmentation></object><object><name>HSIL</name><difficult>0</difficult><truncated>0</truncated><info>[{"confidence": "0"}, {"action": "CREATE", "cat": "HSIL", "time": "2020-07-23 14:52;50", "who": "admin", "typeOfanno": "PersonManul"}]</info><confidence>0</confidence><bndbox><xmin>17202.0</xmin><ymin>36085.0</ymin><xmax>17557.0</xmax><ymax>36391.8125</ymax></bndbox><segmentation><points><x>17453.0</x><y>36085.0</y></points><points><x>17442.0</x><y>36089.0</y></points><points><x>17422.0</x><y>36100.0</y></points><points><x>17418.0</x><y>36105.0</y></points><points><x>17411.0</x><y>36105.0</y></points><points><x>17403.0</x><y>36106.0</y></points><points><x>17400.0</x><y>36109.0</y></points><points><x>17366.0</x><y>36103.0</y></points><points><x>17351.0</x><y>36113.0</y></points><points><x>17348.0</x><y>36117.0</y></points><points><x>17335.0</x><y>36117.0</y></points><points><x>17331.0</x><y>36121.0</y></points><points><x>17321.0</x><y>36125.0</y></points><points><x>17294.0</x><y>36121.0</y></points><points><x>17288.0</x><y>36143.0</y></points><points><x>17297.0</x><y>36152.0</y></points><points><x>17293.0</x><y>36159.0</y></points><points><x>17288.0</x><y>36165.0</y></points><points><x>17285.0</x><y>36169.0</y></points><points><x>17285.0</x><y>36173.0</y></points><points><x>17282.0</x><y>36183.0</y></points><points><x>17281.0</x><y>36192.0</y></points><points><x>17266.0</x><y>36188.0</y></points><points><x>17246.0</x><y>36185.0</y></points><points><x>17231.0</x><y>36199.0</y></points><points><x>17231.0</x><y>36207.0</y></points><points><x>17222.0</x><y>36208.0</y></points><points><x>17213.0</x><y>36209.0</y></points><points><x>17206.0</x><y>36214.0</y></points><points><x>17203.0</x><y>36225.0</y></points><points><x>17202.0</x><y>36242.0</y></points><points><x>17209.0</x><y>36253.0</y></points><points><x>17221.0</x><y>36259.0</y></points><points><x>17235.0</x><y>36261.0</y></points><points><x>17255.0</x><y>36256.0</y></points><points><x>17267.0</x><y>36253.0</y></points><points><x>17280.0</x><y>36257.0</y></points><points><x>17298.0</x><y>36258.0</y></points><points><x>17304.0</x><y>36260.0</y></points><points><x>17304.0</x><y>36270.0</y></points><points><x>17315.0</x><y>36280.0</y></points><points><x>17330.0</x><y>36282.0</y></points><points><x>17332.0</x><y>36288.0</y></points><points><x>17322.0</x><y>36288.0</y></points><points><x>17307.0</x><y>36285.0</y></points><points><x>17288.0</x><y>36284.0</y></points><points><x>17283.0</x><y>36285.0</y></points><points><x>17274.0</x><y>36314.0</y></points><points><x>17275.0</x><y>36319.0</y></points><points><x>17289.0</x><y>36340.0</y></points><points><x>17303.0</x><y>36341.0</y></points><points><x>17298.0</x><y>36349.0</y></points><points><x>17281.0</x><y>36350.0</y></points><points><x>17278.0</x><y>36353.0</y></points><points><x>17267.0</x><y>36362.0</y></points><points><x>17267.0</x><y>36376.0</y></points><points><x>17288.650390625</x><y>36391.8125</y></points><points><x>17338.0</x><y>36369.0</y></points><points><x>17343.0</x><y>36363.0</y></points><points><x>17351.0</x><y>36369.0</y></points><points><x>17369.0</x><y>36371.0</y></points><points><x>17380.0</x><y>36365.0</y></points><points><x>17380.0</x><y>36357.0</y></points><points><x>17386.0</x><y>36356.0</y></points><points><x>17395.0</x><y>36350.0</y></points><points><x>17403.0</x><y>36350.0</y></points><points><x>17414.0</x><y>36349.0</y></points><points><x>17426.0</x><y>36338.0</y></points><points><x>17436.0</x><y>36346.0</y></points><points><x>17441.0</x><y>36349.0</y></points><points><x>17458.0</x><y>36361.0</y></points><points><x>17477.0</x><y>36362.0</y></points><points><x>17483.0</x><y>36357.0</y></points><points><x>17485.0</x><y>36347.0</y></points><points><x>17486.0</x><y>36328.0</y></points><points><x>17485.0</x><y>36322.0</y></points><points><x>17484.0</x><y>36316.0</y></points><points><x>17483.0</x><y>36310.0</y></points><points><x>17476.0</x><y>36296.0</y></points><points><x>17474.0</x><y>36291.0</y></points><points><x>17477.0</x><y>36276.0</y></points><points><x>17470.0</x><y>36267.0</y></points><points><x>17466.0</x><y>36257.0</y></points><points><x>17481.0</x><y>36244.0</y></points><points><x>17496.0</x><y>36240.0</y></points><points><x>17518.0</x><y>36240.0</y></points><points><x>17525.0</x><y>36231.0</y></points><points><x>17541.0</x><y>36221.0</y></points><points><x>17553.0</x><y>36216.0</y></points><points><x>17557.0</x><y>36153.0</y></points><points><x>17551.0</x><y>36148.0</y></points><points><x>17544.0</x><y>36147.0</y></points><points><x>17546.0</x><y>36142.0</y></points><points><x>17546.0</x><y>36131.0</y></points><points><x>17531.0</x><y>36128.0</y></points><points><x>17531.0</x><y>36138.0</y></points><points><x>17525.0</x><y>36139.0</y></points><points><x>17522.0</x><y>36136.0</y></points><points><x>17525.0</x><y>36126.0</y></points><points><x>17544.0</x><y>36119.0</y></points><points><x>17545.62890625</x><y>36118.89453125</y></points><points><x>17548.400390625</x><y>36112.80078125</y></points><points><x>17545.90625</x><y>36110.3046875</y></points><points><x>17545.353515625</x><y>36107.2578125</y></points><points><x>17537.87109375</x><y>36103.37890625</y></points><points><x>17529.8359375</x><y>36101.1640625</y></points><points><x>17518.474609375</x><y>36098.9453125</y></points><points><x>17516.53515625</x><y>36100.0546875</y></points><points><x>17505.0</x><y>36098.0</y></points><points><x>17495.0</x><y>36087.0</y></points><points><x>17483.0</x><y>36086.0</y></points></segmentation></object><object><name>MET</name><difficult>0</difficult><truncated>0</truncated><info>[{"confidence": "0"}, {"action": "CREATE", "cat": "MET", "time": "2020-07-23 14:52;50", "who": "admin", "typeOfanno": "PersonManul"}]</info><confidence>0</confidence><bndbox><xmin>48718.0546875</xmin><ymin>22255.0</ymin><xmax>48982.0</xmax><ymax>22634.02734375</ymax></bndbox><segmentation><points><x>48778.87890625</x><y>22266.880859375</y></points><points><x>48767.515625</x><y>22271.591796875</y></points><points><x>48753.0</x><y>22284.0</y></points><points><x>48750.0</x><y>22287.0</y></points><points><x>48745.0</x><y>22304.0</y></points><points><x>48744.0</x><y>22323.0</y></points><points><x>48750.0</x><y>22338.0</y></points><points><x>48751.0</x><y>22349.0</y></points><points><x>48751.0</x><y>22369.0</y></points><points><x>48761.0</x><y>22378.0</y></points><points><x>48762.0</x><y>22388.0</y></points><points><x>48766.0</x><y>22392.0</y></points><points><x>48777.0</x><y>22404.0</y></points><points><x>48788.0</x><y>22405.0</y></points><points><x>48789.0</x><y>22413.0</y></points><points><x>48793.0</x><y>22426.0</y></points><points><x>48803.0</x><y>22442.0</y></points><points><x>48816.0</x><y>22450.0</y></points><points><x>48810.0</x><y>22451.0</y></points><points><x>48806.0</x><y>22448.0</y></points><points><x>48794.0</x><y>22443.0</y></points><points><x>48788.0</x><y>22439.0</y></points><points><x>48782.0</x><y>22434.0</y></points><points><x>48772.0</x><y>22416.0</y></points><points><x>48771.0</x><y>22411.0</y></points><points><x>48768.0</x><y>22404.0</y></points><points><x>48755.0</x><y>22401.0</y></points><points><x>48753.0</x><y>22422.0</y></points><points><x>48756.0</x><y>22425.0</y></points><points><x>48751.0</x><y>22427.0</y></points><points><x>48748.0</x><y>22436.0</y></points><points><x>48747.0</x><y>22455.0</y></points><points><x>48760.0</x><y>22477.0</y></points><points><x>48754.0</x><y>22485.0</y></points><points><x>48749.0</x><y>22503.0</y></points><points><x>48740.0</x><y>22505.0</y></points><points><x>48737.0</x><y>22517.0</y></points><points><x>48726.0</x><y>22533.0</y></points><points><x>48720.0</x><y>22542.0</y></points><points><x>48718.0546875</x><y>22556.880859375</y></points><points><x>48723.41796875</x><y>22561.419921875</y></points><points><x>48730.0</x><y>22569.0</y></points><points><x>48734.0</x><y>22564.0</y></points><points><x>48738.0</x><y>22573.0</y></points><points><x>48754.0</x><y>22589.0</y></points><points><x>48759.0</x><y>22589.0</y></points><points><x>48776.0</x><y>22590.0</y></points><points><x>48784.0</x><y>22589.0</y></points><points><x>48784.0</x><y>22594.0</y></points><points><x>48831.91796875</x><y>22623.302734375</y></points><points><x>48871.109375</x><y>22615.462890625</y></points><points><x>48903.2890625</x><y>22619.58984375</y></points><points><x>48934.640625</x><y>22634.02734375</y></points><points><x>48940.0</x><y>22606.0</y></points><points><x>48940.0</x><y>22589.0</y></points><points><x>48944.0</x><y>22576.0</y></points><points><x>48945.0</x><y>22571.0</y></points><points><x>48954.0</x><y>22558.0</y></points><points><x>48958.0</x><y>22555.0</y></points><points><x>48960.0</x><y>22548.0</y></points><points><x>48961.0</x><y>22536.0</y></points><points><x>48968.0</x><y>22535.0</y></points><points><x>48973.0</x><y>22534.0</y></points><points><x>48979.0</x><y>22521.0</y></points><points><x>48982.0</x><y>22504.0</y></points><points><x>48977.0</x><y>22493.0</y></points><points><x>48974.0</x><y>22490.0</y></points><points><x>48969.0</x><y>22486.0</y></points><points><x>48956.0</x><y>22484.0</y></points><points><x>48955.0</x><y>22494.0</y></points><points><x>48948.0</x><y>22495.0</y></points><points><x>48943.0</x><y>22499.0</y></points><points><x>48938.0</x><y>22493.0</y></points><points><x>48935.0</x><y>22489.0</y></points><points><x>48924.0</x><y>22470.0</y></points><points><x>48919.0</x><y>22470.0</y></points><points><x>48916.0</x><y>22467.0</y></points><points><x>48910.0</x><y>22461.0</y></points><points><x>48910.0</x><y>22420.0</y></points><points><x>48908.0</x><y>22411.0</y></points><points><x>48904.0</x><y>22388.0</y></points><points><x>48903.0</x><y>22383.0</y></points><points><x>48890.0</x><y>22376.0</y></points><points><x>48884.0</x><y>22359.0</y></points><points><x>48881.0</x><y>22356.0</y></points><points><x>48881.0</x><y>22351.0</y></points><points><x>48867.0</x><y>22349.0</y></points><points><x>48865.0</x><y>22341.0</y></points><points><x>48866.0</x><y>22325.0</y></points><points><x>48887.0</x><y>22322.0</y></points><points><x>48894.0</x><y>22317.0</y></points><points><x>48897.0</x><y>22299.0</y></points><points><x>48893.0</x><y>22292.0</y></points><points><x>48884.0</x><y>22288.0</y></points><points><x>48868.0</x><y>22286.0</y></points><points><x>48862.0</x><y>22287.0</y></points><points><x>48859.0</x><y>22282.0</y></points><points><x>48855.0</x><y>22277.0</y></points><points><x>48842.0</x><y>22275.0</y></points><points><x>48832.0</x><y>22269.0</y></points><points><x>48831.0</x><y>22255.0</y></points><points><x>48809.0</x><y>22255.0</y></points><points><x>48809.0</x><y>22259.0</y></points><points><x>48795.0</x><y>22255.0</y></points></segmentation></object><object><name>HSIL</name><difficult>0</difficult><truncated>0</truncated><info>[{"confidence": "0"}, {"action": "CREATE", "cat": "HSIL", "time": "2020-07-23 14:52;50", "who": "admin", "typeOfanno": "PersonManul"}]</info><confidence>0</confidence><bndbox><xmin>37471.0</xmin><ymin>28918.0</ymin><xmax>37584.0</xmax><ymax>29023.0</ymax></bndbox><segmentation><points><x>37514.953125</x><y>28928.015625</y></points><points><x>37479.0</x><y>28959.0</y></points><points><x>37472.55859375</x><y>28971.517578125</y></points><points><x>37471.44921875</x><y>28983.708984375</y></points><points><x>37474.7734375</x><y>28993.685546875</y></points><points><x>37487.796875</x><y>29013.634765625</y></points><points><x>37497.49609375</x><y>29021.39453125</y></points><points><x>37510.2421875</x><y>29023.88671875</y></points><points><x>37529.359375</x><y>29016.12890625</y></points><points><x>37565.3828125</x><y>28999.2265625</y></points><points><x>37575.6328125</x><y>28988.419921875</y></points><points><x>37584.77734375</x><y>28958.216796875</y></points><points><x>37582.5625</x><y>28926.62890625</y></points><points><x>37559.83984375</x><y>28918.59375</y></points></segmentation></object><object><name>HSIL</name><difficult>0</difficult><truncated>0</truncated><info>[{"confidence": "0"}, {"action": "CREATE", "cat": "HSIL", "time": "2020-07-23 14:52;50", "who": "admin", "typeOfanno": "PersonManul"}]</info><confidence>0</confidence><bndbox><xmin>24053.10546875</xmin><ymin>8488.888671875</ymin><xmax>24159.23046875</xmax><ymax>8592.4150390625</ymax></bndbox><segmentation><points><x>24114.59765625</x><y>8488.888671875</y></points><points><x>24106.59765625</x><y>8494.888671875</y></points><points><x>24089.59765625</x><y>8495.888671875</y></points><points><x>24083.583984375</x><y>8496.2685546875</y></points><points><x>24077.765625</x><y>8496.2685546875</y></points><points><x>24072.59765625</x><y>8501.888671875</y></points><points><x>24066.126953125</x><y>8505.689453125</y></points><points><x>24061.6953125</x><y>8512.6162109375</y></points><points><x>24054.212890625</x><y>8535.615234375</y></points><points><x>24056.59765625</x><y>8546.888671875</y></points><points><x>24053.10546875</x><y>8554.45703125</y></points><points><x>24055.875</x><y>8565.8173828125</y></points><points><x>24068.59765625</x><y>8571.888671875</y></points><points><x>24079.150390625</x><y>8573.853515625</y></points><points><x>24098.265625</x><y>8580.2236328125</y></points><points><x>24114.59765625</x><y>8585.888671875</y></points><points><x>24130.962890625</x><y>8592.4150390625</y></points><points><x>24133.59765625</x><y>8579.888671875</y></points><points><x>24136.59765625</x><y>8573.888671875</y></points><points><x>24141.59765625</x><y>8568.888671875</y></points><points><x>24141.59765625</x><y>8563.888671875</y></points><points><x>24147.59765625</x><y>8554.888671875</y></points><points><x>24153.6875</x><y>8546.9755859375</y></points><points><x>24159.23046875</x><y>8541.43359375</y></points><points><x>24157.291015625</x><y>8516.7724609375</y></points><points><x>24155.3515625</x><y>8509.2919921875</y></points><points><x>24146.59765625</x><y>8493.888671875</y></points><points><x>24142.59765625</x><y>8490.888671875</y></points></segmentation></object><object><name>MET</name><difficult>0</difficult><truncated>0</truncated><info>[{"confidence": "0"}, {"action": "CREATE", "cat": "MET", "time": "2020-07-23 14:52;50", "who": "admin", "typeOfanno": "PersonManul"}]</info><confidence>0</confidence><bndbox><xmin>22686.0</xmin><ymin>33901.546875</ymin><xmax>22977.0</xmax><ymax>34162.0</ymax></bndbox><segmentation><points><x>22760.1171875</x><y>33921.16796875</y></points><points><x>22758.732421875</x><y>33923.38671875</y></points><points><x>22756.791015625</x><y>33923.109375</y></points><points><x>22751.52734375</x><y>33928.09765625</y></points><points><x>22747.0</x><y>33929.0</y></points><points><x>22739.0</x><y>33931.0</y></points><points><x>22731.0</x><y>33938.0</y></points><points><x>22727.0</x><y>33943.0</y></points><points><x>22691.0</x><y>33948.0</y></points><points><x>22686.0</x><y>33952.0</y></points><points><x>22686.0</x><y>33972.0</y></points><points><x>22706.0</x><y>33979.0</y></points><points><x>22708.0</x><y>33987.0</y></points><points><x>22713.0</x><y>34000.0</y></points><points><x>22716.0</x><y>34003.0</y></points><points><x>22716.0</x><y>34007.0</y></points><points><x>22696.0</x><y>34009.0</y></points><points><x>22693.0</x><y>34012.0</y></points><points><x>22690.0</x><y>34026.0</y></points><points><x>22692.0</x><y>34042.0</y></points><points><x>22695.0</x><y>34048.0</y></points><points><x>22698.0</x><y>34058.0</y></points><points><x>22701.0</x><y>34061.0</y></points><points><x>22706.0</x><y>34068.0</y></points><points><x>22707.0</x><y>34074.0</y></points><points><x>22710.0</x><y>34077.0</y></points><points><x>22714.0</x><y>34077.0</y></points><points><x>22719.0</x><y>34082.0</y></points><points><x>22728.0</x><y>34095.0</y></points><points><x>22734.0</x><y>34104.0</y></points><points><x>22744.0</x><y>34121.0</y></points><points><x>22760.0</x><y>34123.0</y></points><points><x>22770.0</x><y>34125.0</y></points><points><x>22778.0</x><y>34134.0</y></points><points><x>22781.0</x><y>34140.0</y></points><points><x>22785.0</x><y>34143.0</y></points><points><x>22789.0</x><y>34146.0</y></points><points><x>22793.0</x><y>34146.0</y></points><points><x>22806.0</x><y>34147.0</y></points><points><x>22809.0</x><y>34144.0</y></points><points><x>22820.0</x><y>34143.0</y></points><points><x>22822.0</x><y>34149.0</y></points><points><x>22821.0</x><y>34162.0</y></points><points><x>22842.0</x><y>34162.0</y></points><points><x>22850.0</x><y>34160.0</y></points><points><x>22857.0</x><y>34159.0</y></points><points><x>22865.0</x><y>34158.0</y></points><points><x>22871.0</x><y>34155.0</y></points><points><x>22875.0</x><y>34150.0</y></points><points><x>22881.0</x><y>34162.0</y></points><points><x>22896.0</x><y>34162.0</y></points><points><x>22904.0</x><y>34158.0</y></points><points><x>22914.0</x><y>34151.0</y></points><points><x>22921.0</x><y>34144.0</y></points><points><x>22929.0</x><y>34143.0</y></points><points><x>22936.0</x><y>34139.0</y></points><points><x>22952.505859375</x><y>34135.87109375</y></points><points><x>22965.0</x><y>34124.0</y></points><points><x>22966.12109375</x><y>34103.6953125</y></points><points><x>22966.533203125</x><y>34080.58984375</y></points><points><x>22972.30859375</x><y>34027.78515625</y></points><points><x>22959.931640625</x><y>33982.81640625</y></points><points><x>22969.833984375</x><y>33959.71484375</y></points><points><x>22977.0</x><y>33922.0</y></points><points><x>22943.0</x><y>33918.0</y></points><points><x>22932.0</x><y>33917.0</y></points><points><x>22925.27734375</x><y>33911.859375</y></points><points><x>22914.138671875</x><y>33905.671875</y></points><points><x>22901.76171875</x><y>33905.671875</y></points><points><x>22894.3359375</x><y>33905.671875</y></points><points><x>22883.197265625</x><y>33909.796875</y></points><points><x>22870.0</x><y>33914.0</y></points><points><x>22869.0</x><y>33920.0</y></points><points><x>22861.0</x><y>33922.0</y></points><points><x>22849.0</x><y>33929.0</y></points><points><x>22828.328125</x><y>33912.26953125</y></points><points><x>22815.126953125</x><y>33903.609375</y></points><points><x>22795.32421875</x><y>33901.546875</y></points><points><x>22785.0</x><y>33920.0</y></points><points><x>22777.0</x><y>33922.0</y></points><points><x>22771.0</x><y>33923.0</y></points><points><x>22765.0</x><y>33924.0</y></points><points><x>22761.779296875</x><y>33922.5546875</y></points></segmentation></object><object><name>NONE</name><difficult>0</difficult><truncated>0</truncated><info>[{"confidence": "0"}, {"action": "CREATE", "cat": "NONE", "time": "2020-07-23 14:52;50", "who": "admin", "typeOfanno": "PersonManul"}]</info><confidence>0</confidence><bndbox><xmin>29467.0</xmin><ymin>30938.0</ymin><xmax>29756.0</xmax><ymax>31172.0</ymax></bndbox><segmentation><points><x>29578.0</x><y>30946.0</y></points><points><x>29578.0</x><y>30958.0</y></points><points><x>29565.0</x><y>30958.0</y></points><points><x>29552.0</x><y>30967.0</y></points><points><x>29550.0</x><y>30977.0</y></points><points><x>29541.0</x><y>30978.0</y></points><points><x>29541.0</x><y>30983.0</y></points><points><x>29535.0</x><y>30984.0</y></points><points><x>29515.0</x><y>30997.0</y></points><points><x>29510.0</x><y>31000.0</y></points><points><x>29497.0</x><y>31000.0</y></points><points><x>29479.0</x><y>31014.0</y></points><points><x>29478.0</x><y>31019.0</y></points><points><x>29467.0</x><y>31029.0</y></points><points><x>29467.0</x><y>31041.0</y></points><points><x>29473.0</x><y>31047.0</y></points><points><x>29495.0</x><y>31048.0</y></points><points><x>29512.0</x><y>31058.0</y></points><points><x>29514.0</x><y>31070.0</y></points><points><x>29518.0</x><y>31076.0</y></points><points><x>29523.0</x><y>31082.0</y></points><points><x>29533.0</x><y>31084.0</y></points><points><x>29545.0</x><y>31085.0</y></points><points><x>29546.0</x><y>31098.0</y></points><points><x>29570.0</x><y>31108.0</y></points><points><x>29579.0</x><y>31103.0</y></points><points><x>29584.0</x><y>31097.0</y></points><points><x>29594.0</x><y>31095.0</y></points><points><x>29620.0</x><y>31088.0</y></points><points><x>29625.0</x><y>31080.0</y></points><points><x>29635.0</x><y>31083.0</y></points><points><x>29595.123046875</x><y>31112.9140625</y></points><points><x>29596.361328125</x><y>31144.267578125</y></points><points><x>29636.37890625</x><y>31152.517578125</y></points><points><x>29669.794921875</x><y>31172.3203125</y></points><points><x>29689.59765625</x><y>31151.279296875</y></points><points><x>29690.0</x><y>31117.0</y></points><points><x>29691.0</x><y>31102.0</y></points><points><x>29684.0</x><y>31098.0</y></points><points><x>29683.0</x><y>31088.0</y></points><points><x>29689.0</x><y>31084.0</y></points><points><x>29696.0</x><y>31079.0</y></points><points><x>29700.0</x><y>31074.0</y></points><points><x>29704.0</x><y>31071.0</y></points><points><x>29713.0</x><y>31069.0</y></points><points><x>29726.0</x><y>31066.0</y></points><points><x>29736.0</x><y>31057.0</y></points><points><x>29741.0</x><y>31048.0</y></points><points><x>29745.0</x><y>31045.0</y></points><points><x>29756.841796875</x><y>31019.265625</y></points><points><x>29749.416015625</x><y>31011.42578125</y></points><points><x>29740.0</x><y>31000.0</y></points><points><x>29736.0</x><y>30998.0</y></points><points><x>29716.0</x><y>30987.0</y></points><points><x>29710.0</x><y>30979.0</y></points><points><x>29703.0</x><y>30974.0</y></points><points><x>29685.0</x><y>30974.0</y></points><points><x>29682.0</x><y>30971.0</y></points><points><x>29652.880859375</x><y>30938.818359375</y></points></segmentation></object><object><name>HSIL</name><difficult>0</difficult><truncated>0</truncated><info>[{"confidence": "0"}, {"action": "CREATE", "cat": "HSIL", "time": "2020-07-23 14:52;50", "who": "admin", "typeOfanno": "PersonManul"}]</info><confidence>0</confidence><bndbox><xmin>14180.392578125</xmin><ymin>14301.8251953125</ymin><xmax>14386.1591796875</xmax><ymax>14643.3369140625</ymax></bndbox><segmentation><points><x>14354.21875</x><y>14301.8251953125</y></points><points><x>14340.091796875</x><y>14309.1962890625</y></points><points><x>14332.0</x><y>14328.0</y></points><points><x>14305.0</x><y>14327.0</y></points><points><x>14290.0</x><y>14338.0</y></points><points><x>14286.0</x><y>14338.0</y></points><points><x>14284.0</x><y>14353.0</y></points><points><x>14275.0</x><y>14354.0</y></points><points><x>14274.0</x><y>14359.0</y></points><points><x>14266.0</x><y>14365.0</y></points><points><x>14266.0</x><y>14373.0</y></points><points><x>14255.0</x><y>14375.0</y></points><points><x>14240.0</x><y>14374.0</y></points><points><x>14239.0</x><y>14367.0</y></points><points><x>14228.0</x><y>14364.0</y></points><points><x>14224.0</x><y>14360.0</y></points><points><x>14220.0</x><y>14355.0</y></points><points><x>14218.0</x><y>14344.0</y></points><points><x>14204.0</x><y>14342.0</y></points><points><x>14204.0</x><y>14351.0</y></points><points><x>14198.0</x><y>14352.0</y></points><points><x>14197.0</x><y>14375.0</y></points><points><x>14203.0</x><y>14384.0</y></points><points><x>14217.0</x><y>14387.0</y></points><points><x>14213.0</x><y>14396.0</y></points><points><x>14201.0</x><y>14398.0</y></points><points><x>14203.78515625</x><y>14423.18359375</y></points><points><x>14207.2880859375</x><y>14463.6865234375</y></points><points><x>14202.0</x><y>14495.0</y></points><points><x>14211.0</x><y>14517.0</y></points><points><x>14226.0</x><y>14529.0</y></points><points><x>14222.0</x><y>14543.0</y></points><points><x>14195.748046875</x><y>14547.5166015625</y></points><points><x>14180.392578125</x><y>14562.2587890625</y></points><points><x>14182.2353515625</x><y>14618.767578125</y></points><points><x>14209.8759765625</x><y>14640.265625</y></points><points><x>14243.658203125</x><y>14643.3369140625</y></points><points><x>14254.7138671875</x><y>14603.412109375</y></points><points><x>14259.0</x><y>14578.0</y></points><points><x>14262.0</x><y>14574.0</y></points><points><x>14271.0</x><y>14573.0</y></points><points><x>14285.0</x><y>14561.0</y></points><points><x>14310.0</x><y>14567.0</y></points><points><x>14313.0</x><y>14564.0</y></points><points><x>14316.0</x><y>14556.0</y></points><points><x>14318.0</x><y>14540.0</y></points><points><x>14322.0</x><y>14527.0</y></points><points><x>14350.0</x><y>14529.0</y></points><points><x>14365.0</x><y>14522.0</y></points><points><x>14372.0</x><y>14518.0</y></points><points><x>14373.0</x><y>14510.0</y></points><points><x>14384.31640625</x><y>14468.28125</y></points><points><x>14373.875</x><y>14414.84375</y></points><points><x>14380.0166015625</x><y>14357.720703125</y></points><points><x>14386.1591796875</x><y>14344.8212890625</y></points><points><x>14379.0</x><y>14306.0</y></points></segmentation></object><object><name>MET</name><difficult>0</difficult><truncated>0</truncated><info>[{"confidence": "0"}, {"action": "CREATE", "cat": "MET", "time": "2020-07-23 14:52;50", "who": "admin", "typeOfanno": "PersonManul"}]</info><confidence>0</confidence><bndbox><xmin>42418.0</xmin><ymin>10887.0</ymin><xmax>42572.0</xmax><ymax>11017.0</ymax></bndbox><segmentation><points><x>42459.0</x><y>10898.0</y></points><points><x>42444.0</x><y>10912.0</y></points><points><x>42429.0</x><y>10927.0</y></points><points><x>42424.0</x><y>10932.0</y></points><points><x>42418.0</x><y>10950.0</y></points><points><x>42418.0</x><y>10977.0</y></points><points><x>42423.98046875</x><y>10988.48046875</y></points><points><x>42431.0</x><y>10993.0</y></points><points><x>42467.20703125</x><y>11017.8515625</y></points><points><x>42508.21875</x><y>11006.4912109375</y></points><points><x>42526.2265625</x><y>10992.359375</y></points><points><x>42542.0</x><y>10975.0</y></points><points><x>42547.0</x><y>10974.0</y></points><points><x>42565.0</x><y>10980.0</y></points><points><x>42566.0</x><y>10975.0</y></points><points><x>42571.0</x><y>10970.0</y></points><points><x>42571.39453125</x><y>10963.265625</y></points><points><x>42571.671875</x><y>10951.0732421875</y></points><points><x>42572.50390625</x><y>10946.0859375</y></points><points><x>42571.0</x><y>10941.0</y></points><points><x>42569.0</x><y>10935.0</y></points><points><x>42568.0</x><y>10926.0</y></points><points><x>42567.0</x><y>10919.0</y></points><points><x>42557.0</x><y>10901.0</y></points><points><x>42531.0</x><y>10899.0</y></points><points><x>42490.20703125</x><y>10887.6201171875</y></points></segmentation></object><object><name>HSIL</name><difficult>0</difficult><truncated>0</truncated><info>[{"confidence": "0"}, {"action": "CREATE", "cat": "HSIL", "time": "2020-07-23 14:52;50", "who": "admin", "typeOfanno": "PersonManul"}]</info><confidence>0</confidence><bndbox><xmin>42309.80078125</xmin><ymin>16787.0</ymin><xmax>42614.0</xmax><ymax>17120.701171875</ymax></bndbox><segmentation><points><x>42589.234375</x><y>16797.541015625</y></points><points><x>42585.91015625</x><y>16794.216796875</y></points><points><x>42579.53515625</x><y>16794.216796875</y></points><points><x>42578.70703125</x><y>16794.216796875</y></points><points><x>42574.2734375</x><y>16796.43359375</y></points><points><x>42573.99609375</x><y>16796.986328125</y></points><points><x>42569.0078125</x><y>16801.974609375</y></points><points><x>42567.34375</x><y>16804.74609375</y></points><points><x>42573.0</x><y>16813.0</y></points><points><x>42581.0</x><y>16814.0</y></points><points><x>42581.47265625</x><y>16835.078125</y></points><points><x>42582.0</x><y>16849.0</y></points><points><x>42578.0</x><y>16854.0</y></points><points><x>42574.0</x><y>16869.0</y></points><points><x>42569.0</x><y>16870.0</y></points><points><x>42563.0</x><y>16864.0</y></points><points><x>42547.0</x><y>16854.0</y></points><points><x>42547.0</x><y>16832.0</y></points><points><x>42541.0</x><y>16823.0</y></points><points><x>42520.0</x><y>16822.0</y></points><points><x>42508.0</x><y>16832.0</y></points><points><x>42501.0</x><y>16831.0</y></points><points><x>42500.0</x><y>16819.0</y></points><points><x>42499.0</x><y>16807.0</y></points><points><x>42498.0</x><y>16802.0</y></points><points><x>42484.0</x><y>16793.0</y></points><points><x>42462.0</x><y>16787.0</y></points><points><x>42455.0</x><y>16796.0</y></points><points><x>42449.0</x><y>16805.0</y></points><points><x>42449.0</x><y>16812.0</y></points><points><x>42442.0</x><y>16817.0</y></points><points><x>42438.0</x><y>16830.0</y></points><points><x>42441.0</x><y>16842.0</y></points><points><x>42426.0</x><y>16843.0</y></points><points><x>42411.0</x><y>16842.0</y></points><points><x>42402.0</x><y>16840.0</y></points><points><x>42387.0</x><y>16839.0</y></points><points><x>42369.0</x><y>16846.0</y></points><points><x>42362.0</x><y>16842.0</y></points><points><x>42348.0</x><y>16838.0</y></points><points><x>42340.0</x><y>16839.0</y></points><points><x>42334.37109375</x><y>16836.681640625</y></points><points><x>42328.04296875</x><y>16836.123046875</y></points><points><x>42326.3671875</x><y>16837.61328125</y></points><points><x>42322.2734375</x><y>16843.568359375</y></points><points><x>42312.87109375</x><y>16856.208984375</y></points><points><x>42309.80078125</x><y>16879.548828125</y></points><points><x>42309.80078125</x><y>16912.103515625</y></points><points><x>42319.0</x><y>16944.0</y></points><points><x>42346.0</x><y>16950.0</y></points><points><x>42341.0</x><y>16977.0</y></points><points><x>42349.0</x><y>16987.0</y></points><points><x>42358.0</x><y>16989.0</y></points><points><x>42361.0</x><y>16998.0</y></points><points><x>42360.0</x><y>17011.0</y></points><points><x>42362.0</x><y>17022.0</y></points><points><x>42372.0</x><y>17034.0</y></points><points><x>42379.0</x><y>17044.0</y></points><points><x>42370.0</x><y>17045.0</y></points><points><x>42358.0</x><y>17048.0</y></points><points><x>42357.0</x><y>17064.0</y></points><points><x>42381.0</x><y>17067.0</y></points><points><x>42394.0</x><y>17065.0</y></points><points><x>42397.0</x><y>17062.0</y></points><points><x>42413.0</x><y>17062.0</y></points><points><x>42396.0</x><y>17069.0</y></points><points><x>42393.0</x><y>17072.0</y></points><points><x>42379.0</x><y>17084.0</y></points><points><x>42378.0</x><y>17090.0</y></points><points><x>42374.0</x><y>17094.0</y></points><points><x>42372.0</x><y>17103.0</y></points><points><x>42381.73828125</x><y>17120.701171875</y></points><points><x>42415.0</x><y>17092.0</y></points><points><x>42419.0</x><y>17089.0</y></points><points><x>42427.0</x><y>17079.0</y></points><points><x>42437.0</x><y>17079.0</y></points><points><x>42474.0</x><y>17084.0</y></points><points><x>42484.0</x><y>17091.0</y></points><points><x>42488.0</x><y>17094.0</y></points><points><x>42498.0</x><y>17100.0</y></points><points><x>42533.6171875</x><y>17103.21875</y></points><points><x>42562.0</x><y>17092.0</y></points><points><x>42567.0</x><y>17076.0</y></points><points><x>42564.0</x><y>17069.0</y></points><points><x>42572.0</x><y>17065.0</y></points><points><x>42594.0</x><y>17057.0</y></points><points><x>42608.0</x><y>17033.0</y></points><points><x>42607.0</x><y>17028.0</y></points><points><x>42601.0</x><y>17019.0</y></points><points><x>42612.921875</x><y>17007.935546875</y></points><points><x>42609.59375</x><y>16990.755859375</y></points><points><x>42607.37890625</x><y>16983.55078125</y></points><points><x>42600.17578125</x><y>16981.056640625</y></points><points><x>42592.0</x><y>16984.0</y></points><points><x>42586.0</x><y>16985.0</y></points><points><x>42584.0</x><y>16971.0</y></points><points><x>42591.0</x><y>16966.0</y></points><points><x>42594.0</x><y>16956.0</y></points><points><x>42595.0</x><y>16940.0</y></points><points><x>42591.0</x><y>16926.0</y></points><points><x>42592.0</x><y>16921.0</y></points><points><x>42600.69921875</x><y>16912.591796875</y></points><points><x>42607.7109375</x><y>16899.388671875</y></points><points><x>42608.5390625</x><y>16880.82421875</y></points><points><x>42614.0</x><y>16826.0</y></points><points><x>42610.0</x><y>16821.0</y></points><points><x>42605.0</x><y>16809.0</y></points><points><x>42596.98828125</x><y>16799.96484375</y></points></segmentation></object><object><name>HSIL</name><difficult>0</difficult><truncated>0</truncated><info>[{"confidence": "0"}, {"action": "CREATE", "cat": "HSIL", "time": "2020-07-23 14:52;50", "who": "admin", "typeOfanno": "PersonManul"}]</info><confidence>0</confidence><bndbox><xmin>44935.7109375</xmin><ymin>20002.18359375</ymin><xmax>45766.26953125</xmax><ymax>20598.55078125</ymax></bndbox><segmentation><points><x>45443.578125</x><y>20123.36328125</y></points><points><x>45443.578125</x><y>20123.36328125</y></points><points><x>45446.30078125</x><y>20123.36328125</y></points><points><x>45449.0234375</x><y>20123.36328125</y></points><points><x>45451.74609375</x><y>20123.36328125</y></points><points><x>45453.109375</x><y>20123.36328125</y></points><points><x>45504.84765625</x><y>20124.724609375</y></points><points><x>45504.84765625</x><y>20124.724609375</y></points><points><x>45507.5703125</x><y>20127.447265625</y></points><points><x>45508.93359375</x><y>20127.447265625</y></points><points><x>45510.29296875</x><y>20128.810546875</y></points><points><x>45511.65625</x><y>20128.810546875</y></points><points><x>45513.01953125</x><y>20130.171875</y></points><points><x>45515.7421875</x><y>20131.533203125</y></points><points><x>45518.46484375</x><y>20134.255859375</y></points><points><x>45521.1875</x><y>20134.255859375</y></points><points><x>45521.1875</x><y>20135.6171875</y></points><points><x>45578.375</x><y>20187.357421875</y></points><points><x>45579.734375</x><y>20187.357421875</y></points><points><x>45581.09765625</x><y>20191.44140625</y></points><points><x>45582.45703125</x><y>20191.44140625</y></points><points><x>45583.8203125</x><y>20192.802734375</y></points><points><x>45583.8203125</x><y>20194.166015625</y></points><points><x>45587.90234375</x><y>20198.25</y></points><points><x>45589.265625</x><y>20199.611328125</y></points><points><x>45591.98828125</x><y>20200.97265625</y></points><points><x>45635.55859375</x><y>20277.220703125</y></points><points><x>45635.55859375</x><y>20277.220703125</y></points><points><x>45635.55859375</x><y>20281.3046875</y></points><points><x>45635.55859375</x><y>20282.66796875</y></points><points><x>45635.55859375</x><y>20284.029296875</y></points><points><x>45635.55859375</x><y>20285.390625</y></points><points><x>45635.55859375</x><y>20286.751953125</y></points><points><x>45654.62109375</x><y>20326.23828125</y></points><points><x>45655.984375</x><y>20326.23828125</y></points><points><x>45658.70703125</x><y>20326.23828125</y></points><points><x>45722.69921875</x><y>20353.46875</y></points><points><x>45722.69921875</x><y>20353.46875</y></points><points><x>45725.421875</x><y>20356.19140625</y></points><points><x>45726.78515625</x><y>20357.552734375</y></points><points><x>45728.14453125</x><y>20360.27734375</y></points><points><x>45729.5078125</x><y>20361.638671875</y></points><points><x>45730.8671875</x><y>20363.0</y></points><points><x>45766.26953125</x><y>20433.80078125</y></points><points><x>45758.1015625</x><y>20499.15625</y></points><points><x>45756.73828125</x><y>20499.15625</y></points><points><x>45756.73828125</x><y>20501.87890625</y></points><points><x>45755.37890625</x><y>20503.2421875</y></points><points><x>45755.37890625</x><y>20505.96484375</y></points><points><x>45754.015625</x><y>20507.326171875</y></points><points><x>45752.65234375</x><y>20510.048828125</y></points><points><x>45684.57421875</x><y>20564.51171875</y></points><points><x>45684.57421875</x><y>20564.51171875</y></points><points><x>45681.8515625</x><y>20565.873046875</y></points><points><x>45679.12890625</x><y>20568.595703125</y></points><points><x>45677.76953125</x><y>20569.958984375</y></points><points><x>45676.40625</x><y>20569.958984375</y></points><points><x>45672.3203125</x><y>20574.04296875</y></points><points><x>45552.50390625</x><y>20598.55078125</y></points><points><x>45552.50390625</x><y>20598.55078125</y></points><points><x>45548.41796875</x><y>20598.55078125</y></points><points><x>45547.05859375</x><y>20598.55078125</y></points><points><x>45480.33984375</x><y>20578.126953125</y></points><points><x>45406.81640625</x><y>20553.619140625</y></points><points><x>45406.81640625</x><y>20553.619140625</y></points><points><x>45405.453125</x><y>20550.896484375</y></points><points><x>45405.453125</x><y>20549.53515625</y></points><points><x>45402.73046875</x><y>20548.173828125</y></points><points><x>45370.0546875</x><y>20504.603515625</y></points><points><x>45370.0546875</x><y>20504.603515625</y></points><points><x>45370.0546875</x><y>20501.87890625</y></points><points><x>45370.0546875</x><y>20500.517578125</y></points><points><x>45370.0546875</x><y>20499.15625</y></points><points><x>45370.0546875</x><y>20497.794921875</y></points><points><x>45370.0546875</x><y>20493.7109375</y></points><points><x>45370.0546875</x><y>20490.986328125</y></points><points><x>45312.8671875</x><y>20432.439453125</y></points><points><x>45312.8671875</x><y>20432.439453125</y></points><points><x>45310.14453125</x><y>20432.439453125</y></points><points><x>45308.78125</x><y>20432.439453125</y></points><points><x>45306.05859375</x><y>20432.439453125</y></points><points><x>45303.3359375</x><y>20432.439453125</y></points><points><x>45300.61328125</x><y>20432.439453125</y></points><points><x>45296.52734375</x><y>20432.439453125</y></points><points><x>45288.359375</x><y>20432.439453125</y></points><points><x>45179.43359375</x><y>20371.169921875</y></points><points><x>45105.91015625</x><y>20278.58203125</y></points><points><x>45105.91015625</x><y>20278.58203125</y></points><points><x>45103.1875</x><y>20278.58203125</y></points><points><x>45101.82421875</x><y>20278.58203125</y></points><points><x>45100.4609375</x><y>20278.58203125</y></points><points><x>45099.1015625</x><y>20278.58203125</y></points><points><x>45096.37890625</x><y>20278.58203125</y></points><points><x>45095.015625</x><y>20278.58203125</y></points><points><x>45093.65625</x><y>20278.58203125</y></points><points><x>45089.5703125</x><y>20278.58203125</y></points><points><x>45086.84765625</x><y>20278.58203125</y></points><points><x>45084.125</x><y>20278.58203125</y></points><points><x>45009.23828125</x><y>20243.181640625</y></points><points><x>45009.23828125</x><y>20243.181640625</y></points><points><x>45009.23828125</x><y>20240.458984375</y></points><points><x>45009.23828125</x><y>20239.09765625</y></points><points><x>45009.23828125</x><y>20237.734375</y></points><points><x>45010.59765625</x><y>20235.01171875</y></points><points><x>45011.9609375</x><y>20229.56640625</y></points><points><x>45011.9609375</x><y>20225.48046875</y></points><points><x>45011.9609375</x><y>20147.87109375</y></points><points><x>45011.9609375</x><y>20147.87109375</y></points><points><x>45007.875</x><y>20146.509765625</y></points><points><x>45006.515625</x><y>20146.509765625</y></points><points><x>45003.79296875</x><y>20145.1484375</y></points><points><x>45002.4296875</x><y>20143.787109375</y></points><points><x>44998.34375</x><y>20142.42578125</y></points><points><x>44996.984375</x><y>20142.42578125</y></points><points><x>44994.26171875</x><y>20142.42578125</y></points><points><x>44992.8984375</x><y>20141.064453125</y></points><points><x>44990.17578125</x><y>20139.703125</y></points><points><x>44938.4375</x><y>20113.83203125</y></points><points><x>44938.4375</x><y>20113.83203125</y></points><points><x>44935.7109375</x><y>20112.470703125</y></points><points><x>44935.7109375</x><y>20111.109375</y></points><points><x>44935.7109375</x><y>20108.38671875</y></points><points><x>44945.2421875</x><y>20052.5625</y></points><points><x>44945.2421875</x><y>20051.201171875</y></points><points><x>44946.60546875</x><y>20049.837890625</y></points><points><x>44947.96484375</x><y>20049.837890625</y></points><points><x>44949.328125</x><y>20048.4765625</y></points><points><x>45062.33984375</x><y>20047.115234375</y></points><points><x>45062.33984375</x><y>20047.115234375</y></points><points><x>45065.0625</x><y>20047.115234375</y></points><points><x>45066.421875</x><y>20047.115234375</y></points><points><x>45069.14453125</x><y>20047.115234375</y></points><points><x>45156.28515625</x><y>20003.544921875</y></points><points><x>45156.28515625</x><y>20003.544921875</y></points><points><x>45160.37109375</x><y>20003.544921875</y></points><points><x>45161.734375</x><y>20003.544921875</y></points><points><x>45270.66015625</x><y>20002.18359375</y></points><points><x>45270.66015625</x><y>20002.18359375</y></points><points><x>45273.3828125</x><y>20002.18359375</y></points><points><x>45276.10546875</x><y>20002.18359375</y></points><points><x>45278.828125</x><y>20002.18359375</y></points><points><x>45282.9140625</x><y>20002.18359375</y></points><points><x>45286.99609375</x><y>20002.18359375</y></points><points><x>45406.81640625</x><y>20067.5390625</y></points><points><x>45406.81640625</x><y>20067.5390625</y></points></segmentation></object><object><name>ASC_H</name><difficult>0</difficult><truncated>0</truncated><info>[{"confidence": "0"}, {"action": "CREATE", "cat": "ASC_H", "time": "2020-07-23 14:52;50", "who": "admin", "typeOfanno": "PersonManul"}]</info><confidence>0</confidence><bndbox><xmin>24946.853515625</xmin><ymin>27785.236328125</ymin><xmax>25074.037109375</xmax><ymax>27909.0</ymax></bndbox><segmentation><points><x>25008.3671875</x><y>27788.5625</y></points><points><x>24959.322265625</x><y>27849.521484375</y></points><points><x>24946.853515625</x><y>27878.0625</y></points><points><x>24954.0</x><y>27906.0</y></points><points><x>24977.0</x><y>27909.0</y></points><points><x>24987.86328125</x><y>27905.216796875</y></points><points><x>24997.0</x><y>27890.0</y></points><points><x>25024.0</x><y>27876.0</y></points><points><x>25038.0</x><y>27876.0</y></points><points><x>25068.49609375</x><y>27859.49609375</y></points><points><x>25074.037109375</x><y>27824.029296875</y></points><points><x>25054.640625</x><y>27785.236328125</y></points></segmentation></object><object><name>HSIL</name><difficult>0</difficult><truncated>0</truncated><info>[{"confidence": "0"}, {"action": "CREATE", "cat": "HSIL", "time": "2020-07-23 14:52;50", "who": "admin", "typeOfanno": "PersonManul"}]</info><confidence>0</confidence><bndbox><xmin>31705.0</xmin><ymin>2844.0</ymin><xmax>32176.0</xmax><ymax>3236.0</ymax></bndbox><segmentation><points><x>31901.4453125</x><y>2844.62451171875</y></points><points><x>31890.0</x><y>2866.0</y></points><points><x>31889.0</x><y>2879.0</y></points><points><x>31885.0</x><y>2885.0</y></points><points><x>31873.0</x><y>2885.0</y></points><points><x>31860.0</x><y>2884.0</y></points><points><x>31853.0</x><y>2885.0</y></points><points><x>31844.0</x><y>2886.0</y></points><points><x>31838.0</x><y>2890.0</y></points><points><x>31838.0</x><y>2909.0</y></points><points><x>31839.0</x><y>2919.0</y></points><points><x>31840.0</x><y>2925.0</y></points><points><x>31841.0</x><y>2933.0</y></points><points><x>31840.0</x><y>2965.0</y></points><points><x>31841.0</x><y>2970.0</y></points><points><x>31844.0</x><y>2981.0</y></points><points><x>31849.0</x><y>2982.0</y></points><points><x>31846.0</x><y>2988.0</y></points><points><x>31833.0</x><y>3019.0</y></points><points><x>31832.0</x><y>3026.0</y></points><points><x>31828.0</x><y>3030.0</y></points><points><x>31808.0</x><y>3030.0</y></points><points><x>31791.0</x><y>3041.0</y></points><points><x>31790.0</x><y>3057.0</y></points><points><x>31789.0</x><y>3070.0</y></points><points><x>31790.0</x><y>3077.0</y></points><points><x>31794.0</x><y>3091.0</y></points><points><x>31790.0</x><y>3097.0</y></points><points><x>31787.0</x><y>3101.0</y></points><points><x>31780.0</x><y>3101.0</y></points><points><x>31776.0</x><y>3105.0</y></points><points><x>31764.0</x><y>3111.0</y></points><points><x>31754.0</x><y>3108.0</y></points><points><x>31741.0</x><y>3107.0</y></points><points><x>31727.0</x><y>3106.0</y></points><points><x>31719.0</x><y>3108.0</y></points><points><x>31705.0</x><y>3119.0</y></points><points><x>31705.0</x><y>3132.0</y></points><points><x>31706.0</x><y>3137.0</y></points><points><x>31717.0</x><y>3150.0</y></points><points><x>31724.0</x><y>3156.0</y></points><points><x>31733.76171875</x><y>3199.6484375</y></points><points><x>31805.01171875</x><y>3215.618408203125</y></points><points><x>31928.470703125</x><y>3236.502197265625</y></points><points><x>32070.0</x><y>3194.0</y></points><points><x>32106.59765625</x><y>3210.09033203125</y></points><points><x>32126.0</x><y>3189.0</y></points><points><x>32126.0</x><y>3173.0</y></points><points><x>32120.0</x><y>3164.0</y></points><points><x>32123.0</x><y>3154.0</y></points><points><x>32126.0</x><y>3151.0</y></points><points><x>32129.0</x><y>3147.0</y></points><points><x>32132.0</x><y>3125.0</y></points><points><x>32141.0</x><y>3124.0</y></points><points><x>32160.03515625</x><y>3101.986328125</y></points><points><x>32169.248046875</x><y>3068.20361328125</y></points><points><x>32176.619140625</x><y>3023.979248046875</y></points><points><x>32172.93359375</x><y>2971.155517578125</y></points><points><x>32155.736328125</x><y>2949.04345703125</y></points><points><x>32141.0</x><y>2935.0</y></points><points><x>32109.0</x><y>2929.0</y></points><points><x>32100.0</x><y>2931.0</y></points><points><x>32096.0</x><y>2927.0</y></points><points><x>32083.0</x><y>2927.0</y></points><points><x>32071.0</x><y>2931.0</y></points><points><x>32068.0</x><y>2928.0</y></points><points><x>32065.0</x><y>2922.0</y></points><points><x>32060.0</x><y>2918.0</y></points><points><x>32056.0</x><y>2918.0</y></points><points><x>32048.0</x><y>2910.0</y></points><points><x>32043.0</x><y>2910.0</y></points><points><x>32036.0</x><y>2905.0</y></points><points><x>32029.0</x><y>2900.0</y></points><points><x>32025.0</x><y>2900.0</y></points><points><x>32010.0</x><y>2899.0</y></points><points><x>31997.0</x><y>2898.0</y></points><points><x>31980.0</x><y>2900.0</y></points><points><x>31965.0</x><y>2891.0</y></points><points><x>31964.0</x><y>2880.0</y></points><points><x>31950.0</x><y>2877.0</y></points><points><x>31949.0</x><y>2884.0</y></points><points><x>31944.0</x><y>2885.0</y></points><points><x>31938.0</x><y>2892.0</y></points><points><x>31941.0</x><y>2868.0</y></points><points><x>31930.314453125</x><y>2848.31005859375</y></points></segmentation></object><object><name>NILM</name><difficult>0</difficult><truncated>0</truncated><info>[{"confidence": "0"}, {"action": "CREATE", "cat": "NILM", "time": "2020-07-23 14:52;50", "who": "admin", "typeOfanno": "PersonManul"}]</info><confidence>0</confidence><bndbox><xmin>33979.94921875</xmin><ymin>7154.7333984375</ymin><xmax>34181.41796875</xmax><ymax>7339.6162109375</ymax></bndbox><segmentation><points><x>34033.38671875</x><y>7182.98779296875</y></points><points><x>34033.38671875</x><y>7182.98779296875</y></points><points><x>34049.359375</x><y>7154.7333984375</y></points><points><x>34049.359375</x><y>7154.7333984375</y></points><points><x>34051.8125</x><y>7154.7333984375</y></points><points><x>34052.4296875</x><y>7154.7333984375</y></points><points><x>34054.26953125</x><y>7154.7333984375</y></points><points><x>34056.11328125</x><y>7154.7333984375</y></points><points><x>34102.1796875</x><y>7173.16015625</y></points><points><x>34102.796875</x><y>7173.16015625</y></points><points><x>34104.63671875</x><y>7173.7744140625</y></points><points><x>34105.25390625</x><y>7173.7744140625</y></points><points><x>34107.09375</x><y>7174.388671875</y></points><points><x>34108.32421875</x><y>7175.0029296875</y></points><points><x>34110.78125</x><y>7175.6171875</y></points><points><x>34112.0078125</x><y>7176.2314453125</y></points><points><x>34113.8515625</x><y>7176.845703125</y></points><points><x>34116.30859375</x><y>7178.07421875</y></points><points><x>34117.53515625</x><y>7178.6884765625</y></points><points><x>34145.79296875</x><y>7210.01416015625</y></points><points><x>34145.79296875</x><y>7210.6279296875</y></points><points><x>34147.01953125</x><y>7211.8564453125</y></points><points><x>34147.01953125</x><y>7212.470703125</y></points><points><x>34148.86328125</x><y>7214.927734375</y></points><points><x>34149.4765625</x><y>7215.5419921875</y></points><points><x>34150.70703125</x><y>7216.7705078125</y></points><points><x>34151.3203125</x><y>7217.9990234375</y></points><points><x>34181.41796875</x><y>7251.78125</y></points><points><x>34181.41796875</x><y>7251.78125</y></points><points><x>34181.41796875</x><y>7254.23828125</y></points><points><x>34181.41796875</x><y>7254.8525390625</y></points><points><x>34181.41796875</x><y>7256.6953125</y></points><points><x>34181.41796875</x><y>7257.3095703125</y></points><points><x>34156.234375</x><y>7294.77734375</y></points><points><x>34156.234375</x><y>7295.3916015625</y></points><points><x>34154.390625</x><y>7296.005859375</y></points><points><x>34153.77734375</x><y>7296.6201171875</y></points><points><x>34152.546875</x><y>7297.234375</y></points><points><x>34150.08984375</x><y>7297.8486328125</y></points><points><x>34148.86328125</x><y>7299.0771484375</y></points><points><x>34147.6328125</x><y>7299.69140625</y></points><points><x>34145.17578125</x><y>7300.3056640625</y></points><points><x>34083.75390625</x><y>7329.17431640625</y></points><points><x>34083.75390625</x><y>7329.17431640625</y></points><points><x>34081.296875</x><y>7329.78857421875</y></points><points><x>34080.68359375</x><y>7329.78857421875</y></points><points><x>34078.2265625</x><y>7329.78857421875</y></points><points><x>34001.44921875</x><y>7339.6162109375</y></points><points><x>34000.83203125</x><y>7339.6162109375</y></points><points><x>33998.9921875</x><y>7339.6162109375</y></points><points><x>33997.76171875</x><y>7339.001953125</y></points><points><x>33997.1484375</x><y>7338.3876953125</y></points><points><x>33995.91796875</x><y>7337.1591796875</y></points><points><x>33994.078125</x><y>7335.31640625</y></points><points><x>33980.5625</x><y>7302.14794921875</y></points><points><x>33979.94921875</x><y>7302.14794921875</y></points><points><x>33979.94921875</x><y>7299.0771484375</y></points><points><x>33979.94921875</x><y>7297.8486328125</y></points><points><x>33979.94921875</x><y>7296.005859375</y></points><points><x>33981.1796875</x><y>7291.09228515625</y></points><points><x>33981.79296875</x><y>7284.94970703125</y></points><points><x>33994.69140625</x><y>7222.91259765625</y></points><points><x>34006.36328125</x><y>7189.13037109375</y></points><points><x>34015.57421875</x><y>7191.5869140625</y></points><points><x>34015.57421875</x><y>7191.5869140625</y></points></segmentation></object><object><name>NILM</name><difficult>0</difficult><truncated>0</truncated><info>[{"confidence": "0"}, {"action": "CREATE", "cat": "NILM", "time": "2020-07-23 14:52;50", "who": "admin", "typeOfanno": "PersonManul"}]</info><confidence>0</confidence><bndbox><xmin>36011.0</xmin><ymin>12564.0</ymin><xmax>36182.0</xmax><ymax>12714.0</ymax></bndbox><segmentation><points><x>36131.2890625</x><y>12574.7109375</y></points><points><x>36131.2890625</x><y>12574.7109375</y></points><points><x>36157.890625</x><y>12576.373046875</y></points><points><x>36171.46484375</x><y>12607.6845703125</y></points><points><x>36170.63671875</x><y>12639.5498046875</y></points><points><x>36182.2734375</x><y>12657.005859375</y></points><points><x>36182.2734375</x><y>12657.283203125</y></points><points><x>36182.2734375</x><y>12659.5</y></points><points><x>36168.140625</x><y>12680.2822265625</y></points><points><x>36142.09375</x><y>12686.1005859375</y></points><points><x>36142.09375</x><y>12686.1005859375</y></points><points><x>36140.7109375</x><y>12688.0400390625</y></points><points><x>36101.0859375</x><y>12713.5322265625</y></points><points><x>36101.0859375</x><y>12713.5322265625</y></points><points><x>36098.8671875</x><y>12714.3642578125</y></points><points><x>36068.94140625</x><y>12699.677734375</y></points><points><x>36068.94140625</x><y>12699.677734375</y></points><points><x>36066.7265625</x><y>12699.677734375</y></points><points><x>36066.171875</x><y>12699.677734375</y></points><points><x>36023.22265625</x><y>12695.521484375</y></points><points><x>36022.9453125</x><y>12695.521484375</y></points><points><x>36021.0078125</x><y>12693.0283203125</y></points><points><x>36020.73046875</x><y>12692.7509765625</y></points><points><x>36011.5859375</x><y>12671.96875</y></points><points><x>36011.5859375</x><y>12671.96875</y></points><points><x>36011.30859375</x><y>12669.1982421875</y></points><points><x>36013.25</x><y>12644.259765625</y></points><points><x>36013.25</x><y>12644.259765625</y></points><points><x>36035.96875</x><y>12606.021484375</y></points><points><x>36035.96875</x><y>12606.021484375</y></points><points><x>36055.91796875</x><y>12587.45703125</y></points><points><x>36055.91796875</x><y>12587.45703125</y></points><points><x>36077.80859375</x><y>12570.8310546875</y></points><points><x>36077.80859375</x><y>12570.8310546875</y></points><points><x>36080.3046875</x><y>12570.5546875</y></points><points><x>36080.859375</x><y>12570.27734375</y></points><points><x>36112.4453125</x><y>12564.7353515625</y></points><points><x>36113.27734375</x><y>12564.7353515625</y></points></segmentation></object><object><name>MET</name><difficult>0</difficult><truncated>0</truncated><info>[{"confidence": "0"}, {"action": "CREATE", "cat": "MET", "time": "2020-07-23 14:52;50", "who": "admin", "typeOfanno": "PersonManul"}]</info><confidence>0</confidence><bndbox><xmin>34205.0</xmin><ymin>12126.0</ymin><xmax>34498.046875</xmax><ymax>12506.0</ymax></bndbox><segmentation><points><x>34269.39453125</x><y>12130.9443359375</y></points><points><x>34260.08984375</x><y>12134.8525390625</y></points><points><x>34253.57421875</x><y>12138.0166015625</y></points><points><x>34253.390625</x><y>12140.4365234375</y></points><points><x>34253.0</x><y>12146.0</y></points><points><x>34237.0</x><y>12148.0</y></points><points><x>34230.0</x><y>12155.0</y></points><points><x>34228.0</x><y>12168.0</y></points><points><x>34229.0</x><y>12175.0</y></points><points><x>34233.0</x><y>12188.0</y></points><points><x>34232.0</x><y>12195.0</y></points><points><x>34228.0</x><y>12209.0</y></points><points><x>34225.0</x><y>12212.0</y></points><points><x>34224.0</x><y>12220.0</y></points><points><x>34210.0</x><y>12250.0</y></points><points><x>34208.0</x><y>12269.0</y></points><points><x>34209.0</x><y>12281.0</y></points><points><x>34211.0</x><y>12287.0</y></points><points><x>34208.0</x><y>12290.0</y></points><points><x>34208.0</x><y>12294.0</y></points><points><x>34206.0</x><y>12323.0</y></points><points><x>34205.0</x><y>12338.0</y></points><points><x>34217.0</x><y>12359.0</y></points><points><x>34231.0</x><y>12367.0</y></points><points><x>34239.0</x><y>12367.0</y></points><points><x>34246.0</x><y>12397.0</y></points><points><x>34253.0</x><y>12405.0</y></points><points><x>34256.0</x><y>12410.0</y></points><points><x>34265.0</x><y>12421.0</y></points><points><x>34259.0</x><y>12440.0</y></points><points><x>34268.0</x><y>12455.0</y></points><points><x>34273.0</x><y>12455.0</y></points><points><x>34284.0</x><y>12468.0</y></points><points><x>34282.0</x><y>12484.0</y></points><points><x>34283.0</x><y>12494.0</y></points><points><x>34288.0</x><y>12500.0</y></points><points><x>34296.0</x><y>12506.0</y></points><points><x>34320.0</x><y>12506.0</y></points><points><x>34334.0</x><y>12506.0</y></points><points><x>34358.0</x><y>12506.0</y></points><points><x>34394.0</x><y>12506.0</y></points><points><x>34415.0</x><y>12506.0</y></points><points><x>34415.0</x><y>12492.0</y></points><points><x>34416.0</x><y>12478.0</y></points><points><x>34429.0</x><y>12469.0</y></points><points><x>34438.0</x><y>12447.0</y></points><points><x>34443.0</x><y>12440.0</y></points><points><x>34446.0</x><y>12436.0</y></points><points><x>34452.0</x><y>12423.0</y></points><points><x>34456.0</x><y>12420.0</y></points><points><x>34464.0</x><y>12412.0</y></points><points><x>34468.0</x><y>12409.0</y></points><points><x>34471.0</x><y>12404.0</y></points><points><x>34475.0</x><y>12399.0</y></points><points><x>34478.0</x><y>12390.0</y></points><points><x>34480.0</x><y>12375.0</y></points><points><x>34498.046875</x><y>12345.4140625</y></points><points><x>34487.0</x><y>12313.0</y></points><points><x>34463.0</x><y>12313.0</y></points><points><x>34459.0</x><y>12317.0</y></points><points><x>34442.0</x><y>12322.0</y></points><points><x>34433.0</x><y>12313.0</y></points><points><x>34418.0</x><y>12301.0</y></points><points><x>34418.0</x><y>12288.0</y></points><points><x>34407.0</x><y>12276.0</y></points><points><x>34401.0</x><y>12252.0</y></points><points><x>34399.0</x><y>12236.0</y></points><points><x>34398.0</x><y>12231.0</y></points><points><x>34394.0</x><y>12226.0</y></points><points><x>34395.0</x><y>12204.0</y></points><points><x>34406.0</x><y>12184.0</y></points><points><x>34417.0</x><y>12182.0</y></points><points><x>34417.0</x><y>12170.0</y></points><points><x>34405.0</x><y>12164.0</y></points><points><x>34399.0</x><y>12157.0</y></points><points><x>34389.0</x><y>12152.0</y></points><points><x>34368.0</x><y>12149.0</y></points><points><x>34342.0</x><y>12144.0</y></points><points><x>34328.0</x><y>12135.0</y></points><points><x>34313.0</x><y>12133.0</y></points><points><x>34295.0</x><y>12129.0</y></points><points><x>34283.0</x><y>12131.0</y></points><points><x>34278.0</x><y>12132.0</y></points><points><x>34274.0</x><y>12126.0</y></points></segmentation></object><object><name>NILM</name><difficult>0</difficult><truncated>0</truncated><info>[{"confidence": "0"}, {"action": "CREATE", "cat": "NILM", "time": "2020-07-23 14:52;50", "who": "admin", "typeOfanno": "PersonManul"}]</info><confidence>0</confidence><bndbox><xmin>36826.0</xmin><ymin>18089.0</ymin><xmax>36931.0</xmax><ymax>18150.0</ymax></bndbox><segmentation><points><x>36838.4453125</x><y>18089.505859375</y></points><points><x>36826.90625</x><y>18109.60546875</y></points><points><x>36844.0</x><y>18134.0</y></points><points><x>36854.0</x><y>18149.0</y></points><points><x>36916.42578125</x><y>18150.921875</y></points><points><x>36931.6875</x><y>18140.87109375</y></points><points><x>36920.51953125</x><y>18131.0078125</y></points><points><x>36915.30859375</x><y>18123.19140625</y></points><points><x>36907.3046875</x><y>18107.744140625</y></points><points><x>36885.71875</x><y>18090.064453125</y></points></segmentation></object><object><name>HSIL</name><difficult>0</difficult><truncated>0</truncated><info>[{"confidence": "0"}, {"action": "CREATE", "cat": "HSIL", "time": "2020-07-23 14:52;50", "who": "admin", "typeOfanno": "PersonManul"}]</info><confidence>0</confidence><bndbox><xmin>20787.51953125</xmin><ymin>26874.294921875</ymin><xmax>20898.494140625</xmax><ymax>26959.69140625</ymax></bndbox><segmentation><points><x>20813.921875</x><y>26874.294921875</y></points><points><x>20837.4375</x><y>26877.595703125</y></points><points><x>20853.939453125</x><y>26898.634765625</y></points><points><x>20853.939453125</x><y>26898.634765625</y></points><points><x>20854.763671875</x><y>26900.697265625</y></points><points><x>20855.17578125</x><y>26901.5234375</y></points><points><x>20868.791015625</x><y>26929.1640625</y></points><points><x>20898.08203125</x><y>26942.77734375</y></points><points><x>20898.494140625</x><y>26942.77734375</y></points><points><x>20886.943359375</x><y>26958.041015625</y></points><points><x>20886.943359375</x><y>26958.041015625</y></points><points><x>20845.275390625</x><y>26958.455078125</y></points><points><x>20845.275390625</x><y>26958.455078125</y></points><points><x>20843.212890625</x><y>26958.455078125</y></points><points><x>20841.974609375</x><y>26958.455078125</y></points><points><x>20806.49609375</x><y>26958.8671875</y></points><points><x>20806.49609375</x><y>26958.8671875</y></points><points><x>20804.021484375</x><y>26959.69140625</y></points><points><x>20787.931640625</x><y>26948.140625</y></points><points><x>20787.51953125</x><y>26927.92578125</y></points><points><x>20787.51953125</x><y>26927.92578125</y></points><points><x>20798.658203125</x><y>26894.921875</y></points><points><x>20798.658203125</x><y>26894.921875</y></points></segmentation></object><object><name>ASC_H</name><difficult>0</difficult><truncated>0</truncated><info>[{"confidence": "0"}, {"action": "CREATE", "cat": "ASC_H", "time": "2020-07-23 14:52;50", "who": "admin", "typeOfanno": "PersonManul"}]</info><confidence>0</confidence><bndbox><xmin>18987.896484375</xmin><ymin>26459.150390625</ymin><xmax>19054.708984375</xmax><ymax>26546.80859375</ymax></bndbox><segmentation><points><x>19009.484375</x><y>26459.150390625</y></points><points><x>18987.896484375</x><y>26477.76171875</y></points><points><x>18991.0</x><y>26508.0</y></points><points><x>18996.0</x><y>26516.0</y></points><points><x>18998.0</x><y>26524.0</y></points><points><x>19001.853515625</x><y>26528.01171875</y></points><points><x>19004.087890625</x><y>26533.408203125</y></points><points><x>19006.5078125</x><y>26538.43359375</y></points><points><x>19011.345703125</x><y>26540.8515625</y></points><points><x>19025.861328125</x><y>26546.80859375</y></points><points><x>19037.958984375</x><y>26545.1328125</y></points><points><x>19054.708984375</x><y>26523.916015625</y></points><points><x>19053.0</x><y>26499.0</y></points><points><x>19041.0</x><y>26478.0</y></points><points><x>19032.0</x><y>26464.0</y></points></segmentation></object><object><name>MET</name><difficult>0</difficult><truncated>0</truncated><info>[{"confidence": "0"}, {"action": "CREATE", "cat": "MET", "time": "2020-07-23 14:52;50", "who": "admin", "typeOfanno": "PersonManul"}]</info><confidence>0</confidence><bndbox><xmin>3732.0</xmin><ymin>39405.0</ymin><xmax>3903.45703125</xmax><ymax>39629.703125</ymax></bndbox><segmentation><points><x>3812.0</x><y>39405.0</y></points><points><x>3806.0</x><y>39411.0</y></points><points><x>3795.39208984375</x><y>39434.078125</y></points><points><x>3778.0</x><y>39440.0</y></points><points><x>3766.0</x><y>39455.0</y></points><points><x>3761.0</x><y>39468.0</y></points><points><x>3756.0</x><y>39469.0</y></points><points><x>3755.0</x><y>39480.0</y></points><points><x>3745.0</x><y>39493.0</y></points><points><x>3744.0</x><y>39503.0</y></points><points><x>3742.0</x><y>39518.0</y></points><points><x>3739.0</x><y>39536.0</y></points><points><x>3735.0</x><y>39540.0</y></points><points><x>3733.0</x><y>39548.0</y></points><points><x>3732.0</x><y>39567.0</y></points><points><x>3735.0</x><y>39577.0</y></points><points><x>3738.0</x><y>39580.0</y></points><points><x>3741.0</x><y>39605.0</y></points><points><x>3746.0</x><y>39611.0</y></points><points><x>3753.0</x><y>39612.0</y></points><points><x>3766.0</x><y>39618.0</y></points><points><x>3769.0</x><y>39621.0</y></points><points><x>3814.78857421875</x><y>39629.703125</y></points><points><x>3844.0</x><y>39616.0</y></points><points><x>3857.0</x><y>39615.0</y></points><points><x>3870.0</x><y>39614.0</y></points><points><x>3878.0</x><y>39608.0</y></points><points><x>3903.45703125</x><y>39584.26171875</y></points><points><x>3903.45703125</x><y>39534.38671875</y></points><points><x>3880.0</x><y>39476.0</y></points><points><x>3877.0</x><y>39471.0</y></points><points><x>3863.0</x><y>39470.0</y></points><points><x>3861.0</x><y>39457.0</y></points><points><x>3866.0</x><y>39460.0</y></points><points><x>3882.0</x><y>39462.0</y></points><points><x>3894.590087890625</x><y>39453.19921875</y></points><points><x>3892.650634765625</x><y>39430.19921875</y></points><points><x>3875.19384765625</x><y>39424.65625</y></points><points><x>3860.231201171875</x><y>39434.078125</y></points><points><x>3858.0</x><y>39454.0</y></points><points><x>3848.0</x><y>39450.0</y></points><points><x>3840.0</x><y>39449.0</y></points><points><x>3839.0</x><y>39442.0</y></points><points><x>3839.7265625</x><y>39408.86328125</y></points></segmentation></object><object><name>ATR</name><difficult>0</difficult><truncated>0</truncated><info>[{"confidence": "0"}, {"action": "CREATE", "cat": "ATR", "time": "2020-07-23 14:52;50", "who": "admin", "typeOfanno": "PersonManul"}]</info><confidence>0</confidence><bndbox><xmin>33554.0</xmin><ymin>30651.0</ymin><xmax>34056.0</xmax><ymax>31461.0</ymax></bndbox><segmentation><points><x>33709.28515625</x><y>30663.076171875</y></points><points><x>33694.65234375</x><y>30712.458984375</y></points><points><x>33661.73046875</x><y>30755.439453125</y></points><points><x>33673.0</x><y>30819.0</y></points><points><x>33683.0</x><y>30823.0</y></points><points><x>33686.0</x><y>30826.0</y></points><points><x>33695.0</x><y>30826.0</y></points><points><x>33701.0</x><y>30830.0</y></points><points><x>33698.0</x><y>30834.0</y></points><points><x>33686.0</x><y>30835.0</y></points><points><x>33683.0</x><y>30838.0</y></points><points><x>33670.0</x><y>30848.0</y></points><points><x>33662.0</x><y>30850.0</y></points><points><x>33651.0</x><y>30851.0</y></points><points><x>33633.0</x><y>30859.0</y></points><points><x>33611.0</x><y>30859.0</y></points><points><x>33608.0</x><y>30862.0</y></points><points><x>33598.0</x><y>30868.0</y></points><points><x>33571.0</x><y>30870.0</y></points><points><x>33563.0</x><y>30875.0</y></points><points><x>33559.0</x><y>30891.0</y></points><points><x>33568.0</x><y>30892.0</y></points><points><x>33590.0</x><y>30893.0</y></points><points><x>33593.0</x><y>30896.0</y></points><points><x>33599.0</x><y>30901.0</y></points><points><x>33600.0</x><y>30909.0</y></points><points><x>33583.0</x><y>30908.0</y></points><points><x>33581.0</x><y>30918.0</y></points><points><x>33576.0</x><y>30919.0</y></points><points><x>33572.0</x><y>30914.0</y></points><points><x>33569.0</x><y>30910.0</y></points><points><x>33557.0</x><y>30910.0</y></points><points><x>33554.0</x><y>30944.0</y></points><points><x>33561.0</x><y>30944.0</y></points><points><x>33569.0</x><y>30939.0</y></points><points><x>33574.0</x><y>30945.0</y></points><points><x>33586.0</x><y>30946.0</y></points><points><x>33587.0</x><y>30955.0</y></points><points><x>33594.0</x><y>30964.0</y></points><points><x>33612.0</x><y>30967.0</y></points><points><x>33615.0</x><y>30973.0</y></points><points><x>33615.0</x><y>30991.0</y></points><points><x>33618.0</x><y>31001.0</y></points><points><x>33617.0</x><y>31019.0</y></points><points><x>33612.0</x><y>31020.0</y></points><points><x>33587.0</x><y>31033.0</y></points><points><x>33586.0</x><y>31040.0</y></points><points><x>33582.0</x><y>31045.0</y></points><points><x>33569.0</x><y>31051.0</y></points><points><x>33560.0</x><y>31070.0</y></points><points><x>33556.0</x><y>31095.0</y></points><points><x>33559.0</x><y>31098.0</y></points><points><x>33568.0</x><y>31103.0</y></points><points><x>33571.0</x><y>31107.0</y></points><points><x>33572.0</x><y>31114.0</y></points><points><x>33571.0</x><y>31126.0</y></points><points><x>33589.0</x><y>31134.0</y></points><points><x>33596.0</x><y>31146.0</y></points><points><x>33597.0</x><y>31154.0</y></points><points><x>33604.0</x><y>31163.0</y></points><points><x>33620.0</x><y>31164.0</y></points><points><x>33629.0</x><y>31162.0</y></points><points><x>33640.0</x><y>31153.0</y></points><points><x>33655.0</x><y>31156.0</y></points><points><x>33661.0</x><y>31161.0</y></points><points><x>33661.0</x><y>31167.0</y></points><points><x>33677.0</x><y>31178.0</y></points><points><x>33675.0</x><y>31182.0</y></points><points><x>33667.0</x><y>31189.0</y></points><points><x>33649.0</x><y>31197.0</y></points><points><x>33629.0</x><y>31202.0</y></points><points><x>33626.0</x><y>31205.0</y></points><points><x>33625.0</x><y>31224.0</y></points><points><x>33616.0</x><y>31211.0</y></points><points><x>33585.0</x><y>31196.0</y></points><points><x>33577.0</x><y>31221.0</y></points><points><x>33564.0</x><y>31252.0</y></points><points><x>33556.0</x><y>31279.0</y></points><points><x>33558.0</x><y>31292.0</y></points><points><x>33554.0</x><y>31292.0</y></points><points><x>33554.0</x><y>31318.0</y></points><points><x>33568.0</x><y>31332.0</y></points><points><x>33572.0</x><y>31332.0</y></points><points><x>33578.0</x><y>31333.0</y></points><points><x>33588.0</x><y>31336.0</y></points><points><x>33581.0</x><y>31345.0</y></points><points><x>33573.0</x><y>31363.0</y></points><points><x>33580.0</x><y>31367.0</y></points><points><x>33583.0</x><y>31387.0</y></points><points><x>33586.0</x><y>31390.0</y></points><points><x>33598.0</x><y>31390.0</y></points><points><x>33600.0</x><y>31401.0</y></points><points><x>33605.0</x><y>31408.0</y></points><points><x>33679.0</x><y>31412.0</y></points><points><x>33684.0</x><y>31392.0</y></points><points><x>33690.0</x><y>31388.0</y></points><points><x>33703.0</x><y>31389.0</y></points><points><x>33714.0</x><y>31381.0</y></points><points><x>33726.0</x><y>31369.0</y></points><points><x>33742.0</x><y>31368.0</y></points><points><x>33749.0</x><y>31371.0</y></points><points><x>33749.0</x><y>31383.0</y></points><points><x>33743.0</x><y>31388.0</y></points><points><x>33779.2109375</x><y>31434.58203125</y></points><points><x>33870.73046875</x><y>31461.607421875</y></points><points><x>33925.3984375</x><y>31435.1953125</y></points><points><x>33943.0</x><y>31410.0</y></points><points><x>33951.0</x><y>31411.0</y></points><points><x>33974.53515625</x><y>31414.3125</y></points><points><x>33989.27734375</x><y>31413.083984375</y></points><points><x>33997.87890625</x><y>31413.083984375</y></points><points><x>34009.546875</x><y>31411.240234375</y></points><points><x>34019.98828125</x><y>31409.3984375</y></points><points><x>34034.73046875</x><y>31402.02734375</y></points><points><x>34035.34375</x><y>31390.357421875</y></points><points><x>34026.74609375</x><y>31379.30078125</y></points><points><x>34021.0</x><y>31377.0</y></points><points><x>34003.0</x><y>31372.0</y></points><points><x>34000.0</x><y>31369.0</y></points><points><x>33993.0</x><y>31363.0</y></points><points><x>33980.0</x><y>31363.0</y></points><points><x>33963.0</x><y>31341.0</y></points><points><x>33957.0</x><y>31336.0</y></points><points><x>33956.0</x><y>31329.0</y></points><points><x>33947.0</x><y>31323.0</y></points><points><x>33946.0</x><y>31316.0</y></points><points><x>33945.0</x><y>31309.0</y></points><points><x>33949.0</x><y>31274.0</y></points><points><x>33948.0</x><y>31263.0</y></points><points><x>33952.0</x><y>31249.0</y></points><points><x>33955.0</x><y>31246.0</y></points><points><x>33961.0</x><y>31245.0</y></points><points><x>33969.0</x><y>31244.0</y></points><points><x>33977.0</x><y>31219.0</y></points><points><x>33983.0</x><y>31208.0</y></points><points><x>33987.0</x><y>31204.0</y></points><points><x>33987.0</x><y>31187.0</y></points><points><x>33992.0</x><y>31183.0</y></points><points><x>33999.0</x><y>31178.0</y></points><points><x>34000.0</x><y>31160.0</y></points><points><x>33997.0</x><y>31157.0</y></points><points><x>34001.0</x><y>31139.0</y></points><points><x>34009.0</x><y>31132.0</y></points><points><x>34009.0</x><y>31127.0</y></points><points><x>34021.0</x><y>31124.0</y></points><points><x>34029.0</x><y>31101.0</y></points><points><x>34030.0</x><y>31096.0</y></points><points><x>34031.0</x><y>31082.0</y></points><points><x>34037.0</x><y>31072.0</y></points><points><x>34038.0</x><y>31054.0</y></points><points><x>34037.0</x><y>31048.0</y></points><points><x>34034.0</x><y>31045.0</y></points><points><x>34028.0</x><y>31045.0</y></points><points><x>34031.0</x><y>31039.0</y></points><points><x>34055.0</x><y>31034.0</y></points><points><x>34056.0</x><y>31021.0</y></points><points><x>34054.0</x><y>31012.0</y></points><points><x>34050.0</x><y>31008.0</y></points><points><x>34027.0</x><y>31001.0</y></points><points><x>34026.0</x><y>30985.0</y></points><points><x>34013.0</x><y>30961.0</y></points><points><x>34006.0</x><y>30954.0</y></points><points><x>33979.0</x><y>30946.0</y></points><points><x>33968.0</x><y>30934.0</y></points><points><x>33960.0</x><y>30923.0</y></points><points><x>33944.0</x><y>30921.0</y></points><points><x>33928.0</x><y>30913.0</y></points><points><x>33918.0</x><y>30911.0</y></points><points><x>33899.0</x><y>30907.0</y></points><points><x>33895.0</x><y>30911.0</y></points><points><x>33891.0</x><y>30914.0</y></points><points><x>33890.0</x><y>30909.0</y></points><points><x>33892.0</x><y>30895.0</y></points><points><x>33897.0</x><y>30887.0</y></points><points><x>33901.0</x><y>30884.0</y></points><points><x>33902.0</x><y>30868.0</y></points><points><x>33902.0</x><y>30849.0</y></points><points><x>33885.0</x><y>30842.0</y></points><points><x>33905.90234375</x><y>30799.3359375</y></points><points><x>33936.08203125</x><y>30774.64453125</y></points><points><x>33926.9375</x><y>30740.80859375</y></points><points><x>33847.375</x><y>30698.740234375</y></points><points><x>33786.1015625</x><y>30651.1875</y></points></segmentation></object><object><name>NILM</name><difficult>0</difficult><truncated>0</truncated><info>[{"confidence": "0"}, {"action": "CREATE", "cat": "NILM", "time": "2020-07-23 14:52;50", "who": "admin", "typeOfanno": "PersonManul"}]</info><confidence>0</confidence><bndbox><xmin>12975.056640625</xmin><ymin>16823.435546875</ymin><xmax>13123.57421875</xmax><ymax>16982.6796875</ymax></bndbox><segmentation><points><x>13005.1728515625</x><y>16849.013671875</y></points><points><x>13005.1728515625</x><y>16849.013671875</y></points><points><x>13005.5849609375</x><y>16846.951171875</y></points><points><x>13007.2353515625</x><y>16844.0625</y></points><points><x>13007.6474609375</x><y>16843.23828125</y></points><points><x>13048.90234375</x><y>16823.435546875</y></points><points><x>13048.90234375</x><y>16823.435546875</y></points><points><x>13050.9658203125</x><y>16823.435546875</y></points><points><x>13053.0283203125</x><y>16823.84765625</y></points><points><x>13081.90625</x><y>16846.125</y></points><points><x>13081.90625</x><y>16846.125</y></points><points><x>13122.7490234375</x><y>16848.1875</y></points><points><x>13123.1611328125</x><y>16848.1875</y></points><points><x>13123.57421875</x><y>16850.25</y></points><points><x>13120.2734375</x><y>16883.66796875</y></points><points><x>13120.2734375</x><y>16883.66796875</y></points><points><x>13118.623046875</x><y>16886.142578125</y></points><points><x>13107.8974609375</x><y>16909.24609375</y></points><points><x>13094.283203125</x><y>16929.046875</y></points><points><x>13094.283203125</x><y>16929.046875</y></points><points><x>13093.4580078125</x><y>16931.5234375</y></points><points><x>13093.0458984375</x><y>16931.935546875</y></points><points><x>13060.8662109375</x><y>16957.92578125</y></points><points><x>13028.275390625</x><y>16965.763671875</y></points><points><x>13028.275390625</x><y>16965.763671875</y></points><points><x>13026.212890625</x><y>16967.4140625</y></points><points><x>13025.7998046875</x><y>16968.240234375</y></points><points><x>13024.1494140625</x><y>16969.4765625</y></points><points><x>12991.146484375</x><y>16982.265625</y></points><points><x>12991.146484375</x><y>16982.265625</y></points><points><x>12989.0830078125</x><y>16982.6796875</y></points><points><x>12975.056640625</x><y>16969.064453125</y></points><points><x>12975.056640625</x><y>16968.65234375</y></points><points><x>12976.2939453125</x><y>16967.4140625</y></points><points><x>12976.70703125</x><y>16966.58984375</y></points><points><x>12977.9443359375</x><y>16965.3515625</y></points><points><x>12980.0068359375</x><y>16962.876953125</y></points><points><x>12991.970703125</x><y>16938.94921875</y></points><points><x>12991.970703125</x><y>16938.94921875</y></points><points><x>12991.970703125</x><y>16936.88671875</y></points><points><x>12991.970703125</x><y>16936.060546875</y></points><points><x>12983.7197265625</x><y>16907.595703125</y></points><points><x>12983.7197265625</x><y>16907.595703125</y></points><points><x>12984.544921875</x><y>16905.533203125</y></points><points><x>12985.3701171875</x><y>16904.294921875</y></points><points><x>12985.783203125</x><y>16903.056640625</y></points><points><x>12986.6083984375</x><y>16902.232421875</y></points><points><x>13001.8720703125</x><y>16867.990234375</y></points><points><x>13001.8720703125</x><y>16867.990234375</y></points></segmentation></object><object><name>NILM</name><difficult>0</difficult><truncated>0</truncated><info>[{"confidence": "0"}, {"action": "CREATE", "cat": "NILM", "time": "2020-07-23 14:52;50", "who": "admin", "typeOfanno": "PersonManul"}]</info><confidence>0</confidence><bndbox><xmin>43473.0</xmin><ymin>25288.681640625</ymin><xmax>43584.0</xmax><ymax>25446.345703125</ymax></bndbox><segmentation><points><x>43562.33203125</x><y>25288.681640625</y></points><points><x>43550.0</x><y>25292.0</y></points><points><x>43545.0</x><y>25293.0</y></points><points><x>43536.0</x><y>25294.0</y></points><points><x>43520.0</x><y>25294.0</y></points><points><x>43513.0</x><y>25300.0</y></points><points><x>43509.0</x><y>25310.0</y></points><points><x>43506.0</x><y>25313.0</y></points><points><x>43496.0</x><y>25323.0</y></points><points><x>43489.0</x><y>25329.0</y></points><points><x>43476.0</x><y>25361.0</y></points><points><x>43475.0</x><y>25368.0</y></points><points><x>43474.0</x><y>25385.0</y></points><points><x>43473.0</x><y>25397.0</y></points><points><x>43477.8203125</x><y>25438.310546875</y></points><points><x>43509.9609375</x><y>25446.345703125</y></points><points><x>43547.09375</x><y>25427.779296875</y></points><points><x>43552.0</x><y>25411.0</y></points><points><x>43563.0</x><y>25403.0</y></points><points><x>43569.0</x><y>25396.0</y></points><points><x>43577.0</x><y>25379.0</y></points><points><x>43581.0</x><y>25363.0</y></points><points><x>43584.0</x><y>25349.0</y></points><points><x>43583.0</x><y>25342.0</y></points><points><x>43583.390625</x><y>25305.306640625</y></points></segmentation></object><object><name>NONE</name><difficult>0</difficult><truncated>0</truncated><info>[{"confidence": "0"}, {"action": "CREATE", "cat": "NONE", "time": "2020-07-23 14:52;50", "who": "admin", "typeOfanno": "PersonManul"}]</info><confidence>0</confidence><bndbox><xmin>38086.0</xmin><ymin>11736.0</ymin><xmax>38143.0</xmax><ymax>11810.0</ymax></bndbox><segmentation><points><x>38110.0</x><y>11736.0</y></points><points><x>38102.0</x><y>11742.0</y></points><points><x>38095.0</x><y>11748.0</y></points><points><x>38092.0</x><y>11758.0</y></points><points><x>38089.33984375</x><y>11771.2275390625</y></points><points><x>38086.734375</x><y>11788.7216796875</y></points><points><x>38088.0390625</x><y>11799.1435546875</y></points><points><x>38092.87890625</x><y>11805.28515625</y></points><points><x>38097.34375</x><y>11808.2626953125</y></points><points><x>38102.5546875</x><y>11809.193359375</y></points><points><x>38113.90625</x><y>11810.681640625</y></points><points><x>38136.61328125</x><y>11797.654296875</y></points><points><x>38142.94140625</x><y>11783.6962890625</y></points><points><x>38143.0</x><y>11754.0</y></points><points><x>38133.0</x><y>11738.0</y></points></segmentation></object><object><name>ASC_H</name><difficult>0</difficult><truncated>0</truncated><info>[{"confidence": "0"}, {"action": "CREATE", "cat": "ASC_H", "time": "2020-07-23 14:52;50", "who": "admin", "typeOfanno": "PersonManul"}]</info><confidence>0</confidence><bndbox><xmin>47571.0</xmin><ymin>27509.0</ymin><xmax>47670.0</xmax><ymax>27599.0</ymax></bndbox><segmentation><points><x>47591.0</x><y>27512.0</y></points><points><x>47571.7890625</x><y>27536.25</y></points><points><x>47594.0</x><y>27579.0</y></points><points><x>47607.0</x><y>27591.0</y></points><points><x>47611.0</x><y>27594.0</y></points><points><x>47615.0</x><y>27597.0</y></points><points><x>47636.0</x><y>27599.0</y></points><points><x>47654.0</x><y>27588.0</y></points><points><x>47660.0</x><y>27581.0</y></points><points><x>47670.0</x><y>27575.0</y></points><points><x>47670.0</x><y>27558.0</y></points><points><x>47660.0</x><y>27546.0</y></points><points><x>47642.7265625</x><y>27516.853515625</y></points><points><x>47620.00390625</x><y>27509.927734375</y></points></segmentation></object><object><name>NONE</name><difficult>0</difficult><truncated>0</truncated><info>[{"confidence": "0"}, {"action": "CREATE", "cat": "NONE", "time": "2020-07-23 14:52;50", "who": "admin", "typeOfanno": "PersonManul"}]</info><confidence>0</confidence><bndbox><xmin>37307.0</xmin><ymin>9808.623046875</ymin><xmax>37940.53515625</xmax><ymax>10263.0</ymax></bndbox><segmentation><points><x>37714.49609375</x><y>9808.623046875</y></points><points><x>37693.0</x><y>9827.0</y></points><points><x>37692.0</x><y>9841.0</y></points><points><x>37675.0</x><y>9838.0</y></points><points><x>37671.0</x><y>9845.0</y></points><points><x>37659.0</x><y>9846.0</y></points><points><x>37653.0</x><y>9847.0</y></points><points><x>37647.0</x><y>9857.0</y></points><points><x>37643.0</x><y>9862.0</y></points><points><x>37629.0</x><y>9863.0</y></points><points><x>37614.0</x><y>9861.0</y></points><points><x>37609.0</x><y>9856.0</y></points><points><x>37594.0</x><y>9846.0</y></points><points><x>37593.0</x><y>9831.0</y></points><points><x>37589.0</x><y>9827.0</y></points><points><x>37585.0</x><y>9821.0</y></points><points><x>37570.0</x><y>9821.0</y></points><points><x>37565.0</x><y>9822.0</y></points><points><x>37560.0</x><y>9830.0</y></points><points><x>37556.0</x><y>9843.0</y></points><points><x>37553.0</x><y>9853.0</y></points><points><x>37544.0</x><y>9854.0</y></points><points><x>37541.0</x><y>9871.0</y></points><points><x>37537.0</x><y>9888.0</y></points><points><x>37542.0</x><y>9900.0</y></points><points><x>37541.0</x><y>9908.0</y></points><points><x>37533.0</x><y>9914.0</y></points><points><x>37519.0</x><y>9918.0</y></points><points><x>37485.0</x><y>9927.0</y></points><points><x>37480.0</x><y>9931.0</y></points><points><x>37472.0</x><y>9933.0</y></points><points><x>37471.0</x><y>9939.0</y></points><points><x>37470.0</x><y>9944.0</y></points><points><x>37464.0</x><y>9946.0</y></points><points><x>37461.0</x><y>9949.0</y></points><points><x>37450.0</x><y>9952.0</y></points><points><x>37439.0</x><y>9959.0</y></points><points><x>37432.0</x><y>9954.0</y></points><points><x>37411.0</x><y>9952.0</y></points><points><x>37406.0</x><y>9957.0</y></points><points><x>37402.0</x><y>9957.0</y></points><points><x>37382.0</x><y>9960.0</y></points><points><x>37375.0</x><y>9967.0</y></points><points><x>37373.0</x><y>9976.0</y></points><points><x>37362.0</x><y>9972.0</y></points><points><x>37345.0</x><y>9972.0</y></points><points><x>37337.0</x><y>9973.0</y></points><points><x>37329.0</x><y>9974.0</y></points><points><x>37328.0</x><y>9986.0</y></points><points><x>37335.0</x><y>9994.0</y></points><points><x>37325.0</x><y>9994.0</y></points><points><x>37318.0</x><y>10000.0</y></points><points><x>37318.0</x><y>10021.0</y></points><points><x>37324.0</x><y>10029.0</y></points><points><x>37332.0</x><y>10033.0</y></points><points><x>37332.0</x><y>10037.0</y></points><points><x>37340.0</x><y>10037.0</y></points><points><x>37348.0</x><y>10045.0</y></points><points><x>37361.0</x><y>10060.0</y></points><points><x>37366.0</x><y>10065.0</y></points><points><x>37375.0</x><y>10065.0</y></points><points><x>37376.0</x><y>10072.0</y></points><points><x>37364.0</x><y>10081.0</y></points><points><x>37349.0</x><y>10080.0</y></points><points><x>37337.0</x><y>10084.0</y></points><points><x>37328.0</x><y>10090.0</y></points><points><x>37321.0</x><y>10099.0</y></points><points><x>37316.0</x><y>10099.0</y></points><points><x>37311.0</x><y>10114.0</y></points><points><x>37308.0</x><y>10134.0</y></points><points><x>37312.0</x><y>10139.0</y></points><points><x>37319.0</x><y>10140.0</y></points><points><x>37315.0</x><y>10146.0</y></points><points><x>37311.0</x><y>10153.0</y></points><points><x>37307.0</x><y>10176.0</y></points><points><x>37311.0</x><y>10183.0</y></points><points><x>37324.0</x><y>10193.0</y></points><points><x>37337.0</x><y>10196.0</y></points><points><x>37342.0</x><y>10205.0</y></points><points><x>37359.0</x><y>10223.0</y></points><points><x>37375.0</x><y>10225.0</y></points><points><x>37393.0</x><y>10224.0</y></points><points><x>37399.0</x><y>10217.0</y></points><points><x>37404.0</x><y>10217.0</y></points><points><x>37407.0</x><y>10220.0</y></points><points><x>37427.0</x><y>10238.0</y></points><points><x>37431.0</x><y>10238.0</y></points><points><x>37436.0</x><y>10245.0</y></points><points><x>37440.0</x><y>10250.0</y></points><points><x>37459.59375</x><y>10256.3955078125</y></points><points><x>37490.91796875</x><y>10253.9384765625</y></points><points><x>37529.0</x><y>10257.009765625</y></points><points><x>37565.0</x><y>10245.0</y></points><points><x>37578.0</x><y>10254.0</y></points><points><x>37593.0</x><y>10255.0</y></points><points><x>37594.0</x><y>10263.0</y></points><points><x>37633.0</x><y>10263.0</y></points><points><x>37636.0</x><y>10260.0</y></points><points><x>37638.0</x><y>10241.0</y></points><points><x>37657.0</x><y>10231.0</y></points><points><x>37667.0</x><y>10238.0</y></points><points><x>37675.0</x><y>10239.0</y></points><points><x>37697.0</x><y>10240.0</y></points><points><x>37702.0</x><y>10239.0</y></points><points><x>37705.0</x><y>10230.0</y></points><points><x>37724.0</x><y>10233.0</y></points><points><x>37741.0</x><y>10236.0</y></points><points><x>37754.0</x><y>10237.0</y></points><points><x>37766.0</x><y>10236.0</y></points><points><x>37768.0</x><y>10250.0</y></points><points><x>37784.0</x><y>10256.0</y></points><points><x>37803.0</x><y>10259.0</y></points><points><x>37814.0</x><y>10238.0</y></points><points><x>37813.0</x><y>10230.0</y></points><points><x>37807.0</x><y>10212.0</y></points><points><x>37808.0</x><y>10204.0</y></points><points><x>37813.0</x><y>10198.0</y></points><points><x>37826.0</x><y>10194.0</y></points><points><x>37849.0</x><y>10195.0</y></points><points><x>37853.0</x><y>10191.0</y></points><points><x>37871.0</x><y>10182.0</y></points><points><x>37892.0</x><y>10176.0</y></points><points><x>37897.0</x><y>10175.0</y></points><points><x>37904.0</x><y>10173.0</y></points><points><x>37909.0</x><y>10172.0</y></points><points><x>37938.69140625</x><y>10138.4638671875</y></points><points><x>37939.3046875</x><y>10022.9892578125</y></points><points><x>37938.078125</x><y>9985.5205078125</y></points><points><x>37940.53515625</x><y>9940.6826171875</y></points><points><x>37921.0</x><y>9901.0</y></points><points><x>37917.0</x><y>9906.0</y></points><points><x>37913.0</x><y>9911.0</y></points><points><x>37907.0</x><y>9916.0</y></points><points><x>37883.0</x><y>9912.0</y></points><points><x>37874.0</x><y>9909.0</y></points><points><x>37869.0</x><y>9902.0</y></points><points><x>37865.0</x><y>9897.0</y></points><points><x>37863.0</x><y>9892.0</y></points><points><x>37858.0</x><y>9887.0</y></points><points><x>37848.0</x><y>9858.0</y></points><points><x>37840.0</x><y>9852.0</y></points><points><x>37819.0</x><y>9852.0</y></points><points><x>37816.0</x><y>9835.0</y></points><points><x>37764.25</x><y>9811.6943359375</y></points></segmentation></object><object><name>ASC_H</name><difficult>0</difficult><truncated>0</truncated><info>[{"confidence": "0"}, {"action": "CREATE", "cat": "ASC_H", "time": "2020-07-23 14:52;50", "who": "admin", "typeOfanno": "PersonManul"}]</info><confidence>0</confidence><bndbox><xmin>20946.0</xmin><ymin>36434.0</ymin><xmax>21042.0</xmax><ymax>36537.0</ymax></bndbox><segmentation><points><x>20962.0</x><y>36445.0</y></points><points><x>20956.0</x><y>36451.0</y></points><points><x>20949.0</x><y>36466.0</y></points><points><x>20948.0</x><y>36472.0</y></points><points><x>20946.0</x><y>36489.0</y></points><points><x>20951.0</x><y>36494.0</y></points><points><x>20958.0</x><y>36498.0</y></points><points><x>20961.0</x><y>36502.0</y></points><points><x>20965.0</x><y>36507.0</y></points><points><x>20970.0</x><y>36513.0</y></points><points><x>20977.0</x><y>36518.0</y></points><points><x>20988.0</x><y>36524.0</y></points><points><x>20994.546875</x><y>36529.3125</y></points><points><x>21001.560546875</x><y>36536.73828125</y></points><points><x>21016.82421875</x><y>36537.9765625</y></points><points><x>21042.40234375</x><y>36512.80859375</y></points><points><x>21008.0</x><y>36463.0</y></points><points><x>20991.658203125</x><y>36434.42578125</y></points></segmentation></object><object><name>HSIL</name><difficult>0</difficult><truncated>0</truncated><info>[{"confidence": "0"}, {"action": "CREATE", "cat": "HSIL", "time": "2020-07-23 14:52;50", "who": "admin", "typeOfanno": "PersonManul"}]</info><confidence>0</confidence><bndbox><xmin>13293.9326171875</xmin><ymin>20527.033203125</ymin><xmax>13484.9423828125</xmax><ymax>20689.990234375</ymax></bndbox><segmentation><points><x>13439.974609375</x><y>20545.59765625</y></points><points><x>13466.7900390625</x><y>20568.701171875</y></points><points><x>13466.7900390625</x><y>20568.701171875</y></points><points><x>13468.4404296875</x><y>20570.3515625</y></points><points><x>13468.853515625</x><y>20571.587890625</y></points><points><x>13470.0908203125</x><y>20572.4140625</y></points><points><x>13484.9423828125</x><y>20597.166015625</y></points><points><x>13484.9423828125</x><y>20597.166015625</y></points><points><x>13477.9296875</x><y>20633.8828125</y></points><points><x>13477.9296875</x><y>20634.296875</y></points><points><x>13477.1044921875</x><y>20635.947265625</y></points><points><x>13476.279296875</x><y>20636.771484375</y></points><points><x>13475.8662109375</x><y>20637.595703125</y></points><points><x>13442.4501953125</x><y>20655.748046875</y></points><points><x>13442.4501953125</x><y>20655.748046875</y></points><points><x>13441.212890625</x><y>20657.810546875</y></points><points><x>13440.7998046875</x><y>20659.048828125</y></points><points><x>13439.974609375</x><y>20660.287109375</y></points><points><x>13415.2216796875</x><y>20686.689453125</y></points><points><x>13376.4423828125</x><y>20681.73828125</y></points><points><x>13376.4423828125</x><y>20681.73828125</y></points><points><x>13333.125</x><y>20689.990234375</y></points><points><x>13333.125</x><y>20689.990234375</y></points><points><x>13307.546875</x><y>20689.990234375</y></points><points><x>13307.546875</x><y>20689.990234375</y></points><points><x>13305.484375</x><y>20687.927734375</y></points><points><x>13293.9326171875</x><y>20654.09765625</y></points><points><x>13293.9326171875</x><y>20654.09765625</y></points><points><x>13295.169921875</x><y>20652.03515625</y></points><points><x>13295.5830078125</x><y>20650.798828125</y></points><points><x>13325.2861328125</x><y>20629.7578125</y></points><points><x>13325.2861328125</x><y>20629.7578125</y></points><points><x>13327.76171875</x><y>20628.93359375</y></points><points><x>13328.173828125</x><y>20628.51953125</y></points><points><x>13329.82421875</x><y>20628.107421875</y></points><points><x>13331.0625</x><y>20627.283203125</y></points><points><x>13332.2998046875</x><y>20626.87109375</y></points><points><x>13363.6533203125</x><y>20588.916015625</y></points><points><x>13364.06640625</x><y>20588.916015625</y></points><points><x>13365.3037109375</x><y>20587.265625</y></points><points><x>13375.6171875</x><y>20559.625</y></points><points><x>13386.755859375</x><y>20535.697265625</y></points><points><x>13401.607421875</x><y>20527.033203125</y></points><points><x>13401.607421875</x><y>20527.033203125</y></points><points><x>13404.0830078125</x><y>20527.4453125</y></points><points><x>13421.822265625</x><y>20537.759765625</y></points><points><x>13421.822265625</x><y>20537.759765625</y></points></segmentation></object><object><name>HSIL</name><difficult>0</difficult><truncated>0</truncated><info>[{"confidence": "0"}, {"action": "CREATE", "cat": "HSIL", "time": "2020-07-23 14:52;50", "who": "admin", "typeOfanno": "PersonManul"}]</info><confidence>0</confidence><bndbox><xmin>42285.0</xmin><ymin>10260.0</ymin><xmax>42465.0</xmax><ymax>10455.0</ymax></bndbox><segmentation><points><x>42330.0</x><y>10260.0</y></points><points><x>42307.0</x><y>10261.0</y></points><points><x>42285.28515625</x><y>10280.794921875</y></points><points><x>42289.0</x><y>10309.0</y></points><points><x>42291.0</x><y>10320.0</y></points><points><x>42292.0</x><y>10335.0</y></points><points><x>42288.0</x><y>10339.0</y></points><points><x>42286.0</x><y>10374.0</y></points><points><x>42303.0</x><y>10376.0</y></points><points><x>42311.0</x><y>10378.0</y></points><points><x>42311.0</x><y>10384.0</y></points><points><x>42310.0</x><y>10389.0</y></points><points><x>42305.0</x><y>10408.0</y></points><points><x>42318.0</x><y>10423.0</y></points><points><x>42330.0</x><y>10424.0</y></points><points><x>42335.0</x><y>10432.0</y></points><points><x>42350.0</x><y>10435.0</y></points><points><x>42364.12109375</x><y>10455.9189453125</y></points><points><x>42385.0</x><y>10442.0</y></points><points><x>42386.0</x><y>10422.0</y></points><points><x>42394.0</x><y>10421.0</y></points><points><x>42403.0</x><y>10413.0</y></points><points><x>42405.0</x><y>10398.0</y></points><points><x>42404.0</x><y>10392.0</y></points><points><x>42400.0</x><y>10388.0</y></points><points><x>42400.0</x><y>10382.0</y></points><points><x>42408.0</x><y>10381.0</y></points><points><x>42415.0</x><y>10375.0</y></points><points><x>42422.0</x><y>10365.0</y></points><points><x>42427.0</x><y>10359.0</y></points><points><x>42435.0</x><y>10352.0</y></points><points><x>42435.0</x><y>10340.0</y></points><points><x>42440.734375</x><y>10326.5146484375</y></points><points><x>42465.671875</x><y>10292.1552734375</y></points><points><x>42463.453125</x><y>10265.5546875</y></points><points><x>42433.25</x><y>10266.9404296875</y></points><points><x>42427.0</x><y>10290.0</y></points><points><x>42424.0</x><y>10294.0</y></points><points><x>42409.0</x><y>10295.0</y></points><points><x>42401.0</x><y>10301.0</y></points><points><x>42395.0</x><y>10310.0</y></points><points><x>42389.0</x><y>10315.0</y></points><points><x>42387.0</x><y>10304.0</y></points><points><x>42387.0</x><y>10287.0</y></points><points><x>42382.0</x><y>10281.0</y></points><points><x>42374.0</x><y>10277.0</y></points><points><x>42367.0</x><y>10272.0</y></points><points><x>42350.0</x><y>10261.0</y></points></segmentation></object><object><name>BOX_SCREEN</name><difficult>0</difficult><truncated>0</truncated><info>[{"confidence": "0"}, {"action": "CREATE", "cat": "BOX_SCREEN", "time": "2020-07-23 14:52;50", "who": "admin", "typeOfanno": "PersonManul"}]</info><confidence>0</confidence><bndbox><xmin>16541.852941176476</xmin><ymin>35285.17405185758</ymin><xmax>18589.852941176476</xmax><ymax>37333.17405185758</ymax></bndbox><segmentation><points><x>16541.852941176476</x><y>37333.17405185758</y></points><points><x>16541.852941176476</x><y>35285.17405185758</y></points><points><x>18589.852941176476</x><y>35285.17405185758</y></points><points><x>18589.852941176476</x><y>37333.17405185758</y></points></segmentation></object><object><name>BOX_SCREEN</name><difficult>0</difficult><truncated>0</truncated><info>[{"confidence": "0"}, {"action": "CREATE", "cat": "BOX_SCREEN", "time": "2020-07-23 14:52;50", "who": "admin", "typeOfanno": "PersonManul"}]</info><confidence>0</confidence><bndbox><xmin>4233.517282132836</xmin><ymin>21335.439919335346</ymin><xmax>6281.517282132836</xmax><ymax>23383.439919335346</ymax></bndbox><segmentation><points><x>4233.517282132836</x><y>23383.439919335346</y></points><points><x>4233.517282132836</x><y>21335.439919335346</y></points><points><x>6281.517282132836</x><y>21335.439919335346</y></points><points><x>6281.517282132836</x><y>23383.439919335346</y></points></segmentation></object><object><name>BOX_SCREEN</name><difficult>0</difficult><truncated>0</truncated><info>[{"confidence": "0"}, {"action": "CREATE", "cat": "BOX_SCREEN", "time": "2020-07-23 14:52;50", "who": "admin", "typeOfanno": "PersonManul"}]</info><confidence>0</confidence><bndbox><xmin>13290.334702435655</xmin><ymin>13166.259073263387</ymin><xmax>15338.334702435655</xmax><ymax>15214.259073263387</ymax></bndbox><segmentation><points><x>13290.334702435655</x><y>15214.259073263387</y></points><points><x>13290.334702435655</x><y>13166.259073263387</y></points><points><x>15338.334702435655</x><y>13166.259073263387</y></points><points><x>15338.334702435655</x><y>15214.259073263387</y></points></segmentation></object></annotation>
