# Supplementary material for: Artificial intelligence enables precision diagnosis of cervical cytology grades and cervical cancer
Source: Nat Commun. 2024 May 22;15:4369. doi: 10.1038/s41467-024-48705-3 (PMC11111770; doi:10.1038/s41467-024-48705-3)
Supplement: Supplementary file 4 — Source Data [file 41467_2024_48705_MOESM4_ESM.zip › Source Data/Table S1.Average precision in the patch-level detection and classification./ground_truth_126/L201904056_H.tif.xml]

<?xml version="1.0"?><annotation><folder>med</folder><filename>/datasets/Review/label-check/tif-tiff/L201904056_H.tif</filename><size><width>56000</width><height>56320</height></size><mpp>0.248447</mpp><object><name>AREA</name><difficult>0</difficult><truncated>0</truncated><info>[{"confidence": "0"}, {"action": "CREATE", "cat": "AREA", "time": "2020-07-23 14:39;36", "who": "admin", "typeOfanno": "PersonManul"}]</info><confidence>0</confidence><bndbox><xmin>1682.0</xmin><ymin>19296.0</ymin><xmax>5778.0</xmax><ymax>23392.0</ymax></bndbox><segmentation><points><x>1682.0</x><y>23392.0</y></points><points><x>1682.0</x><y>19296.0</y></points><points><x>5778.0</x><y>19296.0</y></points><points><x>5778.0</x><y>23392.0</y></points></segmentation></object><object><name>HSIL</name><difficult>0</difficult><truncated>0</truncated><info>[{"confidence": "0"}, {"action": "CREATE", "cat": "HSIL", "time": "2020-07-23 14:39;36", "who": "admin", "typeOfanno": "PersonManul"}]</info><confidence>0</confidence><bndbox><xmin>1878.6831196544756</xmin><ymin>19875.748627912402</ymin><xmax>2201.784773157623</xmax><ymax>20221.55063177877</ymax></bndbox><segmentation><points><x>1878.6831196544756</x><y>20221.55063177877</y></points><points><x>1878.6831196544756</x><y>19875.748627912402</y></points><points><x>2201.784773157623</x><y>19875.748627912402</y></points><points><x>2201.784773157623</x><y>20221.55063177877</y></points></segmentation></object><object><name>HSIL</name><difficult>0</difficult><truncated>0</truncated><info>[{"confidence": "0"}, {"action": "CREATE", "cat": "HSIL", "time": "2020-07-23 14:39;36", "who": "admin", "typeOfanno": "PersonManul"}]</info><confidence>0</confidence><bndbox><xmin>3549.1263157729286</xmin><ymin>20702.21648729987</ymin><xmax>3759.4828958054222</xmax><ymax>20937.543452731905</ymax></bndbox><segmentation><points><x>3549.1263157729286</x><y>20937.543452731905</y></points><points><x>3549.1263157729286</x><y>20702.21648729987</y></points><points><x>3759.4828958054222</x><y>20702.21648729987</y></points><points><x>3759.4828958054222</x><y>20937.543452731905</y></points></segmentation></object><object><name>HSIL</name><difficult>0</difficult><truncated>0</truncated><info>[{"confidence": "0"}, {"action": "CREATE", "cat": "HSIL", "time": "2020-07-23 14:39;36", "who": "admin", "typeOfanno": "PersonManul"}]</info><confidence>0</confidence><bndbox><xmin>4318.066098055225</xmin><ymin>20860.853192593928</ymin><xmax>4506.833298182221</xmax><ymax>21040.0625598031</ymax></bndbox><segmentation><points><x>4318.066098055225</x><y>21040.0625598031</y></points><points><x>4318.066098055225</x><y>20860.853192593928</y></points><points><x>4506.833298182221</x><y>20860.853192593928</y></points><points><x>4506.833298182221</x><y>21040.0625598031</y></points></segmentation></object><object><name>HSIL</name><difficult>0</difficult><truncated>0</truncated><info>[{"confidence": "0"}, {"action": "CREATE", "cat": "HSIL", "time": "2020-07-23 14:39;36", "who": "admin", "typeOfanno": "PersonManul"}]</info><confidence>0</confidence><bndbox><xmin>4184.151481375037</xmin><ymin>21075.41755487646</ymin><xmax>4268.445822837165</xmax><ymax>21184.168216352344</ymax></bndbox><segmentation><points><x>4184.151481375037</x><y>21184.168216352344</y></points><points><x>4184.151481375037</x><y>21075.41755487646</y></points><points><x>4268.445822837165</x><y>21075.41755487646</y></points><points><x>4268.445822837165</x><y>21184.168216352344</y></points></segmentation></object><object><name>HSIL</name><difficult>0</difficult><truncated>0</truncated><info>[{"confidence": "0"}, {"action": "CREATE", "cat": "HSIL", "time": "2020-07-23 14:39;36", "who": "admin", "typeOfanno": "PersonManul"}]</info><confidence>0</confidence><bndbox><xmin>7236.511241192699</xmin><ymin>27927.97033502215</ymin><xmax>7563.300164276835</xmax><ymax>28165.31159020145</ymax></bndbox><segmentation><points><x>7236.511241192699</x><y>28165.31159020145</y></points><points><x>7236.511241192699</x><y>27927.97033502215</y></points><points><x>7563.300164276835</x><y>27927.97033502215</y></points><points><x>7563.300164276835</x><y>28165.31159020145</y></points></segmentation></object><object><name>HSIL</name><difficult>0</difficult><truncated>0</truncated><info>[{"confidence": "0"}, {"action": "CREATE", "cat": "HSIL", "time": "2020-07-23 14:39;36", "who": "admin", "typeOfanno": "PersonManul"}]</info><confidence>0</confidence><bndbox><xmin>16862.65344278972</xmin><ymin>36638.32327956239</ymin><xmax>17075.280057858537</xmax><ymax>37002.285563719335</ymax></bndbox><segmentation><points><x>16862.65344278972</x><y>37002.285563719335</y></points><points><x>16862.65344278972</x><y>36638.32327956239</y></points><points><x>17075.280057858537</x><y>36638.32327956239</y></points><points><x>17075.280057858537</x><y>37002.285563719335</y></points></segmentation></object><object><name>HSIL</name><difficult>0</difficult><truncated>0</truncated><info>[{"confidence": "0"}, {"action": "CREATE", "cat": "HSIL", "time": "2020-07-23 14:39;36", "who": "admin", "typeOfanno": "PersonManul"}]</info><confidence>0</confidence><bndbox><xmin>18066.858814767238</xmin><ymin>12150.971751150455</ymin><xmax>18932.40526398371</xmax><ymax>12834.812455686933</ymax></bndbox><segmentation><points><x>18066.858814767238</x><y>12834.812455686933</y></points><points><x>18066.858814767238</x><y>12150.971751150455</y></points><points><x>18932.40526398371</x><y>12150.971751150455</y></points><points><x>18932.40526398371</x><y>12834.812455686933</y></points></segmentation></object><object><name>AREA</name><difficult>0</difficult><truncated>0</truncated><info>[{"confidence": "0"}, {"action": "CREATE", "cat": "AREA", "time": "2020-07-23 14:39;36", "who": "admin", "typeOfanno": "PersonManul"}]</info><confidence>0</confidence><bndbox><xmin>28352.0</xmin><ymin>15854.0</ymin><xmax>32448.0</xmax><ymax>19950.0</ymax></bndbox><segmentation><points><x>28352.0</x><y>19950.0</y></points><points><x>28352.0</x><y>15854.0</y></points><points><x>32448.0</x><y>15854.0</y></points><points><x>32448.0</x><y>19950.0</y></points></segmentation></object><object><name>HSIL</name><difficult>0</difficult><truncated>0</truncated><info>[{"confidence": "0"}, {"action": "CREATE", "cat": "HSIL", "time": "2020-07-23 14:39;36", "who": "admin", "typeOfanno": "PersonManul"}]</info><confidence>0</confidence><bndbox><xmin>29765.844270877467</xmin><ymin>15941.39496557352</ymin><xmax>30280.385545777095</xmax><ymax>16278.116829294595</ymax></bndbox><segmentation><points><x>29765.844270877467</x><y>16278.116829294595</y></points><points><x>29765.844270877467</x><y>15941.39496557352</y></points><points><x>30280.385545777095</x><y>15941.39496557352</y></points><points><x>30280.385545777095</x><y>16278.116829294595</y></points></segmentation></object><object><name>HSIL</name><difficult>0</difficult><truncated>0</truncated><info>[{"confidence": "0"}, {"action": "CREATE", "cat": "HSIL", "time": "2020-07-23 14:39;36", "who": "admin", "typeOfanno": "PersonManul"}]</info><confidence>0</confidence><bndbox><xmin>31953.554485874847</xmin><ymin>19633.26086816889</ymin><xmax>32244.118970524043</xmax><ymax>19919.285282745448</ymax></bndbox><segmentation><points><x>31953.554485874847</x><y>19919.285282745448</y></points><points><x>31953.554485874847</x><y>19633.26086816889</y></points><points><x>32244.118970524043</x><y>19633.26086816889</y></points><points><x>32244.118970524043</x><y>19919.285282745448</y></points></segmentation></object><object><name>AREA</name><difficult>0</difficult><truncated>0</truncated><info>[{"confidence": "0"}, {"action": "CREATE", "cat": "AREA", "time": "2020-07-23 14:39;36", "who": "admin", "typeOfanno": "PersonManul"}]</info><confidence>0</confidence><bndbox><xmin>34233.0</xmin><ymin>29750.0</ymin><xmax>38329.0</xmax><ymax>33846.0</ymax></bndbox><segmentation><points><x>34233.0</x><y>33846.0</y></points><points><x>34233.0</x><y>29750.0</y></points><points><x>38329.0</x><y>29750.0</y></points><points><x>38329.0</x><y>33846.0</y></points></segmentation></object><object><name>HSIL</name><difficult>0</difficult><truncated>0</truncated><info>[{"confidence": "0"}, {"action": "CREATE", "cat": "HSIL", "time": "2020-07-23 14:39;36", "who": "admin", "typeOfanno": "PersonManul"}]</info><confidence>0</confidence><bndbox><xmin>48505.410746500726</xmin><ymin>24545.855358580604</ymin><xmax>49123.909176139154</xmax><ymax>24991.985373401767</ymax></bndbox><segmentation><points><x>48505.410746500726</x><y>24991.985373401767</y></points><points><x>48505.410746500726</x><y>24545.855358580604</y></points><points><x>49123.909176139154</x><y>24545.855358580604</y></points><points><x>49123.909176139154</x><y>24991.985373401767</y></points></segmentation></object><object><name>AREA</name><difficult>0</difficult><truncated>0</truncated><info>[{"confidence": "0"}, {"action": "CREATE", "cat": "AREA", "time": "2020-07-23 14:39;36", "who": "admin", "typeOfanno": "PersonManul"}]</info><confidence>0</confidence><bndbox><xmin>37909.19351183644</xmin><ymin>21311.907355715928</ymin><xmax>42005.19351183644</xmax><ymax>25407.907355715928</ymax></bndbox><segmentation><points><x>37909.19351183644</x><y>25407.907355715928</y></points><points><x>37909.19351183644</x><y>21311.907355715928</y></points><points><x>42005.19351183644</x><y>21311.907355715928</y></points><points><x>42005.19351183644</x><y>25407.907355715928</y></points></segmentation></object><object><name>HSIL</name><difficult>0</difficult><truncated>0</truncated><info>[{"confidence": "0"}, {"action": "CREATE", "cat": "HSIL", "time": "2020-07-23 14:39;36", "who": "admin", "typeOfanno": "PersonManul"}]</info><confidence>0</confidence><bndbox><xmin>40017.92764024785</xmin><ymin>22137.326145045157</ymin><xmax>40410.58422487549</xmax><ymax>22769.26147899996</ymax></bndbox><segmentation><points><x>40017.92764024785</x><y>22769.26147899996</y></points><points><x>40017.92764024785</x><y>22137.326145045157</y></points><points><x>40410.58422487549</x><y>22137.326145045157</y></points><points><x>40410.58422487549</x><y>22769.26147899996</y></points></segmentation></object><object><name>HSIL</name><difficult>0</difficult><truncated>0</truncated><info>[{"confidence": "0"}, {"action": "CREATE", "cat": "HSIL", "time": "2020-07-23 14:39;36", "who": "admin", "typeOfanno": "PersonManul"}]</info><confidence>0</confidence><bndbox><xmin>41209.07171969321</xmin><ymin>24500.566007595313</ymin><xmax>41476.3496902166</xmax><ymax>24787.30099512999</ymax></bndbox><segmentation><points><x>41209.07171969321</x><y>24787.30099512999</y></points><points><x>41209.07171969321</x><y>24500.566007595313</y></points><points><x>41476.3496902166</x><y>24500.566007595313</y></points><points><x>41476.3496902166</x><y>24787.30099512999</y></points></segmentation></object><object><name>HSIL</name><difficult>0</difficult><truncated>0</truncated><info>[{"confidence": "0"}, {"action": "CREATE", "cat": "HSIL", "time": "2020-07-23 14:39;36", "who": "admin", "typeOfanno": "PersonManul"}]</info><confidence>0</confidence><bndbox><xmin>41594.38775641126</xmin><ymin>24789.739097469617</ymin><xmax>41708.06299953481</xmax><ymax>24876.45616005891</ymax></bndbox><segmentation><points><x>41594.38775641126</x><y>24876.45616005891</y></points><points><x>41594.38775641126</x><y>24789.739097469617</y></points><points><x>41708.06299953481</x><y>24789.739097469617</y></points><points><x>41708.06299953481</x><y>24876.45616005891</y></points></segmentation></object><object><name>HSIL</name><difficult>0</difficult><truncated>0</truncated><info>[{"confidence": "0"}, {"action": "CREATE", "cat": "HSIL", "time": "2020-07-23 14:39;36", "who": "admin", "typeOfanno": "PersonManul"}]</info><confidence>0</confidence><bndbox><xmin>45437.90575092638</xmin><ymin>23650.875655486245</ymin><xmax>45649.44960590346</xmax><ymax>23797.752791989067</ymax></bndbox><segmentation><points><x>45437.90575092638</x><y>23797.752791989067</y></points><points><x>45437.90575092638</x><y>23650.875655486245</y></points><points><x>45649.44960590346</x><y>23650.875655486245</y></points><points><x>45649.44960590346</x><y>23797.752791989067</y></points></segmentation></object><object><name>AREA</name><difficult>0</difficult><truncated>0</truncated><info>[{"confidence": "0"}, {"action": "CREATE", "cat": "AREA", "time": "2020-07-23 14:39;36", "who": "admin", "typeOfanno": "PersonManul"}]</info><confidence>0</confidence><bndbox><xmin>44453.994568071736</xmin><ymin>27666.171633371596</ymin><xmax>48549.994568071736</xmax><ymax>31762.171633371596</ymax></bndbox><segmentation><points><x>44453.994568071736</x><y>31762.171633371596</y></points><points><x>44453.994568071736</x><y>27666.171633371596</y></points><points><x>48549.994568071736</x><y>27666.171633371596</y></points><points><x>48549.994568071736</x><y>31762.171633371596</y></points></segmentation></object><object><name>HSIL</name><difficult>0</difficult><truncated>0</truncated><info>[{"confidence": "0"}, {"action": "CREATE", "cat": "HSIL", "time": "2020-07-23 14:39;36", "who": "admin", "typeOfanno": "PersonManul"}]</info><confidence>0</confidence><bndbox><xmin>45275.12035806315</xmin><ymin>29505.7685370664</ymin><xmax>45509.28985814314</xmax><ymax>29686.77743616206</ymax></bndbox><segmentation><points><x>45275.12035806315</x><y>29686.77743616206</y></points><points><x>45275.12035806315</x><y>29505.7685370664</y></points><points><x>45509.28985814314</x><y>29505.7685370664</y></points><points><x>45509.28985814314</x><y>29686.77743616206</y></points></segmentation></object><object><name>AREA</name><difficult>0</difficult><truncated>0</truncated><info>[{"confidence": "0"}, {"action": "CREATE", "cat": "AREA", "time": "2020-07-23 14:39;36", "who": "admin", "typeOfanno": "PersonManul"}]</info><confidence>0</confidence><bndbox><xmin>9765.905913717237</xmin><ymin>33577.031362094254</ymin><xmax>13861.905913717237</xmax><ymax>37673.031362094254</ymax></bndbox><segmentation><points><x>9765.905913717237</x><y>37673.031362094254</y></points><points><x>9765.905913717237</x><y>33577.031362094254</y></points><points><x>13861.905913717237</x><y>33577.031362094254</y></points><points><x>13861.905913717237</x><y>37673.031362094254</y></points></segmentation></object><object><name>HSIL</name><difficult>0</difficult><truncated>0</truncated><info>[{"confidence": "0"}, {"action": "CREATE", "cat": "HSIL", "time": "2020-07-23 14:39;36", "who": "admin", "typeOfanno": "PersonManul"}]</info><confidence>0</confidence><bndbox><xmin>10692.940777785792</xmin><ymin>35860.22254323074</ymin><xmax>10833.836210038411</xmax><ymax>36062.15315667402</ymax></bndbox><segmentation><points><x>10692.940777785792</x><y>36062.15315667402</y></points><points><x>10692.940777785792</x><y>35860.22254323074</y></points><points><x>10833.836210038411</x><y>35860.22254323074</y></points><points><x>10833.836210038411</x><y>36062.15315667402</y></points></segmentation></object><object><name>HSIL</name><difficult>0</difficult><truncated>0</truncated><info>[{"confidence": "0"}, {"action": "CREATE", "cat": "HSIL", "time": "2020-07-23 14:39;36", "who": "admin", "typeOfanno": "PersonManul"}]</info><confidence>0</confidence><bndbox><xmin>13266.161431109042</xmin><ymin>36560.91580125586</ymin><xmax>13771.54171042978</xmax><ymax>36849.966929214184</ymax></bndbox><segmentation><points><x>13266.161431109042</x><y>36849.966929214184</y></points><points><x>13266.161431109042</x><y>36560.91580125586</y></points><points><x>13771.54171042978</x><y>36560.91580125586</y></points><points><x>13771.54171042978</x><y>36849.966929214184</y></points></segmentation></object><object><name>BOX_SCREEN</name><difficult>0</difficult><truncated>0</truncated><info>[{"confidence": "0"}, {"action": "CREATE", "cat": "BOX_SCREEN", "time": "2020-07-23 14:39;36", "who": "admin", "typeOfanno": "PersonManul"}]</info><confidence>0</confidence><bndbox><xmin>44373.97597084714</xmin><ymin>24435.35757719554</ymin><xmax>46421.97597084714</xmax><ymax>26483.35757719554</ymax></bndbox><segmentation><points><x>44373.97597084714</x><y>26483.35757719554</y></points><points><x>44373.97597084714</x><y>24435.35757719554</y></points><points><x>46421.97597084714</x><y>24435.35757719554</y></points><points><x>46421.97597084714</x><y>26483.35757719554</y></points></segmentation></object><object><name>BOX_SCREEN</name><difficult>0</difficult><truncated>0</truncated><info>[{"confidence": "0"}, {"action": "CREATE", "cat": "BOX_SCREEN", "time": "2020-07-23 14:39;36", "who": "admin", "typeOfanno": "PersonManul"}]</info><confidence>0</confidence><bndbox><xmin>5951.783845149624</xmin><ymin>26790.78412050652</ymin><xmax>7999.783845149624</xmax><ymax>28838.784120506523</ymax></bndbox><segmentation><points><x>5951.783845149624</x><y>28838.784120506523</y></points><points><x>5951.783845149624</x><y>26790.78412050652</y></points><points><x>7999.783845149624</x><y>26790.78412050652</y></points><points><x>7999.783845149624</x><y>28838.784120506523</y></points></segmentation></object><object><name>BOX_SCREEN</name><difficult>0</difficult><truncated>0</truncated><info>[{"confidence": "0"}, {"action": "CREATE", "cat": "BOX_SCREEN", "time": "2020-07-23 14:39;37", "who": "admin", "typeOfanno": "PersonManul"}]</info><confidence>0</confidence><bndbox><xmin>39441.01512120008</xmin><ymin>31597.710392584773</ymin><xmax>41489.01512120008</xmax><ymax>33645.71039258478</ymax></bndbox><segmentation><points><x>39441.01512120008</x><y>33645.71039258478</y></points><points><x>39441.01512120008</x><y>31597.710392584773</y></points><points><x>41489.01512120008</x><y>31597.710392584773</y></points><points><x>41489.01512120008</x><y>33645.71039258478</y></points></segmentation></object><object><name>BOX_SCREEN</name><difficult>0</difficult><truncated>0</truncated><info>[{"confidence": "0"}, {"action": "CREATE", "cat": "BOX_SCREEN", "time": "2020-07-23 14:39;37", "who": "admin", "typeOfanno": "PersonManul"}]</info><confidence>0</confidence><bndbox><xmin>17196.540357228918</xmin><ymin>11357.690617350583</ymin><xmax>19244.540357228918</xmax><ymax>13405.690617350583</ymax></bndbox><segmentation><points><x>17196.540357228918</x><y>13405.690617350583</y></points><points><x>17196.540357228918</x><y>11357.690617350583</y></points><points><x>19244.540357228918</x><y>11357.690617350583</y></points><points><x>19244.540357228918</x><y>13405.690617350583</y></points></segmentation></object><object><name>HSIL</name><difficult>0</difficult><truncated>0</truncated><info>[{"confidence": "0"}, {"action": "CREATE", "cat": "HSIL", "time": "2020-07-23 14:39;37", "who": "admin", "typeOfanno": "PersonManul"}]</info><confidence>0</confidence><bndbox><xmin>45283.50984611539</xmin><ymin>25177.17091586678</ymin><xmax>45743.4682440576</xmax><ymax>25517.397857453685</ymax></bndbox><segmentation><points><x>45283.50984611539</x><y>25517.397857453685</y></points><points><x>45283.50984611539</x><y>25177.17091586678</y></points><points><x>45743.4682440576</x><y>25177.17091586678</y></points><points><x>45743.4682440576</x><y>25517.397857453685</y></points></segmentation></object><object><name>NONE</name><difficult>0</difficult><truncated>0</truncated><info>[{"confidence": "0"}, {"action": "CREATE", "cat": "NONE", "time": "2020-07-23 14:39;37", "who": "admin", "typeOfanno": "PersonManul"}]</info><confidence>0</confidence><bndbox><xmin>6867.670134109102</xmin><ymin>28127.865476052404</ymin><xmax>7082.112850739405</xmax><ymax>28282.64697063275</ymax></bndbox><segmentation><points><x>6867.670134109102</x><y>28282.64697063275</y></points><points><x>6867.670134109102</x><y>28127.865476052404</y></points><points><x>7082.112850739405</x><y>28127.865476052404</y></points><points><x>7082.112850739405</x><y>28282.64697063275</y></points></segmentation></object><object><name>HSIL</name><difficult>0</difficult><truncated>0</truncated><info>[{"confidence": "0"}, {"action": "CREATE", "cat": "HSIL", "time": "2020-07-23 14:39;37", "who": "admin", "typeOfanno": "PersonManul"}]</info><confidence>0</confidence><bndbox><xmin>7069.819264601998</xmin><ymin>28581.11090607452</ymin><xmax>7246.207812382566</xmax><ymax>28783.001431128214</ymax></bndbox><segmentation><points><x>7069.819264601998</x><y>28783.001431128214</y></points><points><x>7069.819264601998</x><y>28581.11090607452</y></points><points><x>7246.207812382566</x><y>28581.11090607452</y></points><points><x>7246.207812382566</x><y>28783.001431128214</y></points></segmentation></object><object><name>HSIL</name><difficult>0</difficult><truncated>0</truncated><info>[{"confidence": "0"}, {"action": "CREATE", "cat": "HSIL", "time": "2020-07-23 14:39;37", "who": "admin", "typeOfanno": "PersonManul"}]</info><confidence>0</confidence><bndbox><xmin>40624.02747684937</xmin><ymin>32536.574762647317</ymin><xmax>41039.48081477626</xmax><ymax>33000.430465565085</ymax></bndbox><segmentation><points><x>40624.02747684937</x><y>33000.430465565085</y></points><points><x>40624.02747684937</x><y>32536.574762647317</y></points><points><x>41039.48081477626</x><y>32536.574762647317</y></points><points><x>41039.48081477626</x><y>33000.430465565085</y></points></segmentation></object><object><name>HSIL</name><difficult>0</difficult><truncated>0</truncated><info>[{"confidence": 1}, {"action": "CREATE", "cat": "HSIL", "time": "2020-07-28 18:35;55", "who": "admin", "typeOfanno": "PersonManul"}]</info><confidence>1.0</confidence><bndbox><xmin>51995.61228271006</xmin><ymin>22823.59979753548</ymin><xmax>52352.062231110474</xmax><ymax>23080.152945110305</ymax></bndbox><segmentation><points><x>51995.61228271006</x><y>23080.152945110305</y></points><points><x>51995.61228271006</x><y>22823.59979753548</y></points><points><x>52352.062231110474</x><y>22823.59979753548</y></points><points><x>52352.062231110474</x><y>23080.152945110305</y></points></segmentation></object></annotation>
