# Supplementary material for: Artificial intelligence enables precision diagnosis of cervical cytology grades and cervical cancer
Source: Nat Commun. 2024 May 22;15:4369. doi: 10.1038/s41467-024-48705-3 (PMC11111770; doi:10.1038/s41467-024-48705-3)
Supplement: Supplementary file 4 — Source Data [file 41467_2024_48705_MOESM4_ESM.zip › Source Data/Table S1.Average precision in the patch-level detection and classification./ground_truth_126/C201708380_H.kfb.xml]

<?xml version="1.0"?><annotation><folder>med</folder><filename>/datasets/Review/label-check/kfbtmap682/C201708380_H.kfb</filename><size><width>57811</width><height>54271</height></size><mpp>0.2484472095966339</mpp><object><name>HSIL</name><difficult>0</difficult><truncated>0</truncated><info>[{"confidence": "0.922475"}, {"action": "CREATE", "cat": "HSIL", "time": "2020-07-23 14:53;42", "who": "admin", "typeOfanno": "PersonManul"}]</info><confidence>0.922475</confidence><bndbox><xmin>32624.0</xmin><ymin>49256.0</ymin><xmax>32852.0</xmax><ymax>49583.0</ymax></bndbox><segmentation><points><x>32624.0</x><y>49583.0</y></points><points><x>32624.0</x><y>49256.0</y></points><points><x>32852.0</x><y>49256.0</y></points><points><x>32852.0</x><y>49583.0</y></points></segmentation></object><object><name>NILM</name><difficult>0</difficult><truncated>0</truncated><info>[{"confidence": "0.91591"}, {"action": "CREATE", "cat": "NILM", "time": "2020-07-23 14:53;42", "who": "admin", "typeOfanno": "PersonManul"}]</info><confidence>0.91591</confidence><bndbox><xmin>40655.0</xmin><ymin>8231.0</ymin><xmax>40789.0</xmax><ymax>8409.0</ymax></bndbox><segmentation><points><x>40655.0</x><y>8409.0</y></points><points><x>40655.0</x><y>8231.0</y></points><points><x>40789.0</x><y>8231.0</y></points><points><x>40789.0</x><y>8409.0</y></points></segmentation></object><object><name>HSIL</name><difficult>0</difficult><truncated>0</truncated><info>[{"confidence": "0.898844"}, {"action": "CREATE", "cat": "HSIL", "time": "2020-07-23 14:53;42", "who": "admin", "typeOfanno": "PersonManul"}]</info><confidence>0.898844</confidence><bndbox><xmin>38567.0</xmin><ymin>11175.0</ymin><xmax>38731.0</xmax><ymax>11443.0</ymax></bndbox><segmentation><points><x>38567.0</x><y>11443.0</y></points><points><x>38567.0</x><y>11175.0</y></points><points><x>38731.0</x><y>11175.0</y></points><points><x>38731.0</x><y>11443.0</y></points></segmentation></object><object><name>HSIL</name><difficult>0</difficult><truncated>0</truncated><info>[{"confidence": "0.877066"}, {"action": "CREATE", "cat": "HSIL", "time": "2020-07-23 14:53;42", "who": "admin", "typeOfanno": "PersonManul"}]</info><confidence>0.877066</confidence><bndbox><xmin>13722.0</xmin><ymin>40479.0</ymin><xmax>14033.0</xmax><ymax>40822.0</ymax></bndbox><segmentation><points><x>13722.0</x><y>40822.0</y></points><points><x>13722.0</x><y>40479.0</y></points><points><x>14033.0</x><y>40479.0</y></points><points><x>14033.0</x><y>40822.0</y></points></segmentation></object><object><name>HSIL</name><difficult>0</difficult><truncated>0</truncated><info>[{"confidence": "0.867279"}, {"action": "CREATE", "cat": "HSIL", "time": "2020-07-23 14:53;42", "who": "admin", "typeOfanno": "PersonManul"}]</info><confidence>0.867279</confidence><bndbox><xmin>11536.0</xmin><ymin>18176.0</ymin><xmax>11745.0</xmax><ymax>18457.0</ymax></bndbox><segmentation><points><x>11536.0</x><y>18457.0</y></points><points><x>11536.0</x><y>18176.0</y></points><points><x>11745.0</x><y>18176.0</y></points><points><x>11745.0</x><y>18457.0</y></points></segmentation></object><object><name>HSIL</name><difficult>0</difficult><truncated>0</truncated><info>[{"confidence": "0.865174"}, {"action": "CREATE", "cat": "HSIL", "time": "2020-07-23 14:53;43", "who": "admin", "typeOfanno": "PersonManul"}]</info><confidence>0.865174</confidence><bndbox><xmin>24085.0</xmin><ymin>48443.0</ymin><xmax>24322.0</xmax><ymax>48669.0</ymax></bndbox><segmentation><points><x>24085.0</x><y>48669.0</y></points><points><x>24085.0</x><y>48443.0</y></points><points><x>24322.0</x><y>48443.0</y></points><points><x>24322.0</x><y>48669.0</y></points></segmentation></object><object><name>ASC_H</name><difficult>0</difficult><truncated>0</truncated><info>[{"confidence": "0.846977"}, {"action": "CREATE", "cat": "ASC_H", "time": "2020-07-23 14:53;43", "who": "admin", "typeOfanno": "PersonManul"}]</info><confidence>0.846977</confidence><bndbox><xmin>40079.0</xmin><ymin>12180.0</ymin><xmax>40343.0</xmax><ymax>12420.0</ymax></bndbox><segmentation><points><x>40079.0</x><y>12420.0</y></points><points><x>40079.0</x><y>12180.0</y></points><points><x>40343.0</x><y>12180.0</y></points><points><x>40343.0</x><y>12420.0</y></points></segmentation></object><object><name>HSIL</name><difficult>0</difficult><truncated>0</truncated><info>[{"confidence": "0.843506"}, {"action": "CREATE", "cat": "HSIL", "time": "2020-07-23 14:53;43", "who": "admin", "typeOfanno": "PersonManul"}]</info><confidence>0.843506</confidence><bndbox><xmin>44711.0</xmin><ymin>17143.0</ymin><xmax>45114.0</xmax><ymax>17694.0</ymax></bndbox><segmentation><points><x>44711.0</x><y>17694.0</y></points><points><x>44711.0</x><y>17143.0</y></points><points><x>45114.0</x><y>17143.0</y></points><points><x>45114.0</x><y>17694.0</y></points></segmentation></object><object><name>NONE</name><difficult>0</difficult><truncated>0</truncated><info>[{"confidence": "0.8371"}, {"action": "CREATE", "cat": "NONE", "time": "2020-07-23 14:53;43", "who": "admin", "typeOfanno": "PersonManul"}]</info><confidence>0.8371</confidence><bndbox><xmin>28236.0</xmin><ymin>31359.0</ymin><xmax>28367.0</xmax><ymax>31433.0</ymax></bndbox><segmentation><points><x>28236.0</x><y>31433.0</y></points><points><x>28236.0</x><y>31359.0</y></points><points><x>28367.0</x><y>31359.0</y></points><points><x>28367.0</x><y>31433.0</y></points></segmentation></object><object><name>HSIL</name><difficult>0</difficult><truncated>0</truncated><info>[{"confidence": "0.823812"}, {"action": "CREATE", "cat": "HSIL", "time": "2020-07-23 14:53;43", "who": "admin", "typeOfanno": "PersonManul"}]</info><confidence>0.823812</confidence><bndbox><xmin>10498.0</xmin><ymin>27915.0</ymin><xmax>11154.0</xmax><ymax>28317.0</ymax></bndbox><segmentation><points><x>10498.0</x><y>28317.0</y></points><points><x>10498.0</x><y>27915.0</y></points><points><x>11154.0</x><y>27915.0</y></points><points><x>11154.0</x><y>28317.0</y></points></segmentation></object><object><name>HSIL</name><difficult>0</difficult><truncated>0</truncated><info>[{"confidence": "0.822693"}, {"action": "CREATE", "cat": "HSIL", "time": "2020-07-23 14:53;43", "who": "admin", "typeOfanno": "PersonManul"}]</info><confidence>0.822693</confidence><bndbox><xmin>45169.0</xmin><ymin>17239.0</ymin><xmax>45557.0</xmax><ymax>17598.0</ymax></bndbox><segmentation><points><x>45169.0</x><y>17598.0</y></points><points><x>45169.0</x><y>17239.0</y></points><points><x>45557.0</x><y>17239.0</y></points><points><x>45557.0</x><y>17598.0</y></points></segmentation></object><object><name>HSIL</name><difficult>0</difficult><truncated>0</truncated><info>[{"confidence": "0.808886"}, {"action": "CREATE", "cat": "HSIL", "time": "2020-07-23 14:53;43", "who": "admin", "typeOfanno": "PersonManul"}]</info><confidence>0.808886</confidence><bndbox><xmin>43477.0</xmin><ymin>33339.0</ymin><xmax>43752.0</xmax><ymax>33505.0</ymax></bndbox><segmentation><points><x>43477.0</x><y>33505.0</y></points><points><x>43477.0</x><y>33339.0</y></points><points><x>43752.0</x><y>33339.0</y></points><points><x>43752.0</x><y>33505.0</y></points></segmentation></object><object><name>HSIL</name><difficult>0</difficult><truncated>0</truncated><info>[{"confidence": "0.806805"}, {"action": "CREATE", "cat": "HSIL", "time": "2020-07-23 14:53;43", "who": "admin", "typeOfanno": "PersonManul"}]</info><confidence>0.806805</confidence><bndbox><xmin>30211.0</xmin><ymin>35744.0</ymin><xmax>30825.0</xmax><ymax>36284.0</ymax></bndbox><segmentation><points><x>30211.0</x><y>36284.0</y></points><points><x>30211.0</x><y>35744.0</y></points><points><x>30825.0</x><y>35744.0</y></points><points><x>30825.0</x><y>36284.0</y></points></segmentation></object><object><name>HSIL</name><difficult>0</difficult><truncated>0</truncated><info>[{"confidence": "0.802218"}, {"action": "CREATE", "cat": "HSIL", "time": "2020-07-23 14:53;43", "who": "admin", "typeOfanno": "PersonManul"}]</info><confidence>0.802218</confidence><bndbox><xmin>29733.0</xmin><ymin>12925.0</ymin><xmax>29986.0</xmax><ymax>13223.0</ymax></bndbox><segmentation><points><x>29733.0</x><y>13223.0</y></points><points><x>29733.0</x><y>12925.0</y></points><points><x>29986.0</x><y>12925.0</y></points><points><x>29986.0</x><y>13223.0</y></points></segmentation></object><object><name>HSIL</name><difficult>0</difficult><truncated>0</truncated><info>[{"confidence": "0.798117"}, {"action": "CREATE", "cat": "HSIL", "time": "2020-07-23 14:53;43", "who": "admin", "typeOfanno": "PersonManul"}]</info><confidence>0.798117</confidence><bndbox><xmin>32790.0</xmin><ymin>42278.0</ymin><xmax>33276.0</xmax><ymax>42874.0</ymax></bndbox><segmentation><points><x>32790.0</x><y>42874.0</y></points><points><x>32790.0</x><y>42278.0</y></points><points><x>33276.0</x><y>42278.0</y></points><points><x>33276.0</x><y>42874.0</y></points></segmentation></object><object><name>HSIL</name><difficult>0</difficult><truncated>0</truncated><info>[{"confidence": "0.795584"}, {"action": "CREATE", "cat": "HSIL", "time": "2020-07-23 14:53;43", "who": "admin", "typeOfanno": "PersonManul"}]</info><confidence>0.795584</confidence><bndbox><xmin>33969.0</xmin><ymin>45921.0</ymin><xmax>34566.0</xmax><ymax>46292.0</ymax></bndbox><segmentation><points><x>33969.0</x><y>46292.0</y></points><points><x>33969.0</x><y>45921.0</y></points><points><x>34566.0</x><y>45921.0</y></points><points><x>34566.0</x><y>46292.0</y></points></segmentation></object><object><name>NONE</name><difficult>0</difficult><truncated>0</truncated><info>[{"confidence": "0.777301"}, {"action": "CREATE", "cat": "NONE", "time": "2020-07-23 14:53;43", "who": "admin", "typeOfanno": "PersonManul"}]</info><confidence>0.777301</confidence><bndbox><xmin>49217.0</xmin><ymin>38213.0</ymin><xmax>49693.0</xmax><ymax>38552.0</ymax></bndbox><segmentation><points><x>49217.0</x><y>38552.0</y></points><points><x>49217.0</x><y>38213.0</y></points><points><x>49693.0</x><y>38213.0</y></points><points><x>49693.0</x><y>38552.0</y></points></segmentation></object><object><name>HSIL</name><difficult>0</difficult><truncated>0</truncated><info>[{"confidence": "0.77391"}, {"action": "CREATE", "cat": "HSIL", "time": "2020-07-23 14:53;43", "who": "admin", "typeOfanno": "PersonManul"}]</info><confidence>0.77391</confidence><bndbox><xmin>8227.0</xmin><ymin>20492.0</ymin><xmax>8579.0</xmax><ymax>20786.0</ymax></bndbox><segmentation><points><x>8227.0</x><y>20786.0</y></points><points><x>8227.0</x><y>20492.0</y></points><points><x>8579.0</x><y>20492.0</y></points><points><x>8579.0</x><y>20786.0</y></points></segmentation></object><object><name>HSIL</name><difficult>0</difficult><truncated>0</truncated><info>[{"confidence": "0.769982"}, {"action": "CREATE", "cat": "HSIL", "time": "2020-07-23 14:53;43", "who": "admin", "typeOfanno": "PersonManul"}]</info><confidence>0.769982</confidence><bndbox><xmin>46742.0</xmin><ymin>26217.0</ymin><xmax>46892.0</xmax><ymax>26405.0</ymax></bndbox><segmentation><points><x>46742.0</x><y>26405.0</y></points><points><x>46742.0</x><y>26217.0</y></points><points><x>46892.0</x><y>26217.0</y></points><points><x>46892.0</x><y>26405.0</y></points></segmentation></object><object><name>HSIL</name><difficult>0</difficult><truncated>0</truncated><info>[{"confidence": "0.768127"}, {"action": "CREATE", "cat": "HSIL", "time": "2020-07-23 14:53;43", "who": "admin", "typeOfanno": "PersonManul"}]</info><confidence>0.768127</confidence><bndbox><xmin>38686.0</xmin><ymin>30986.0</ymin><xmax>38949.0</xmax><ymax>31239.0</ymax></bndbox><segmentation><points><x>38686.0</x><y>31239.0</y></points><points><x>38686.0</x><y>30986.0</y></points><points><x>38949.0</x><y>30986.0</y></points><points><x>38949.0</x><y>31239.0</y></points></segmentation></object><object><name>ASC_H</name><difficult>0</difficult><truncated>0</truncated><info>[{"confidence": "0.764445"}, {"action": "CREATE", "cat": "ASC_H", "time": "2020-07-23 14:53;43", "who": "admin", "typeOfanno": "PersonManul"}]</info><confidence>0.764445</confidence><bndbox><xmin>28862.0</xmin><ymin>20832.0</ymin><xmax>29018.0</xmax><ymax>21012.0</ymax></bndbox><segmentation><points><x>28862.0</x><y>21012.0</y></points><points><x>28862.0</x><y>20832.0</y></points><points><x>29018.0</x><y>20832.0</y></points><points><x>29018.0</x><y>21012.0</y></points></segmentation></object><object><name>HSIL</name><difficult>0</difficult><truncated>0</truncated><info>[{"confidence": "0.762251"}, {"action": "CREATE", "cat": "HSIL", "time": "2020-07-23 14:53;43", "who": "admin", "typeOfanno": "PersonManul"}]</info><confidence>0.762251</confidence><bndbox><xmin>34695.0</xmin><ymin>18711.0</ymin><xmax>35159.0</xmax><ymax>19346.0</ymax></bndbox><segmentation><points><x>34695.0</x><y>19346.0</y></points><points><x>34695.0</x><y>18711.0</y></points><points><x>35159.0</x><y>18711.0</y></points><points><x>35159.0</x><y>19346.0</y></points></segmentation></object><object><name>HSIL</name><difficult>0</difficult><truncated>0</truncated><info>[{"confidence": "0.760327"}, {"action": "CREATE", "cat": "HSIL", "time": "2020-07-23 14:53;43", "who": "admin", "typeOfanno": "PersonManul"}]</info><confidence>0.760327</confidence><bndbox><xmin>30283.0</xmin><ymin>46744.0</ymin><xmax>30566.0</xmax><ymax>47038.0</ymax></bndbox><segmentation><points><x>30283.0</x><y>47038.0</y></points><points><x>30283.0</x><y>46744.0</y></points><points><x>30566.0</x><y>46744.0</y></points><points><x>30566.0</x><y>47038.0</y></points></segmentation></object><object><name>HSIL</name><difficult>0</difficult><truncated>0</truncated><info>[{"confidence": "0.757065"}, {"action": "CREATE", "cat": "HSIL", "time": "2020-07-23 14:53;43", "who": "admin", "typeOfanno": "PersonManul"}]</info><confidence>0.757065</confidence><bndbox><xmin>12192.0</xmin><ymin>41949.0</ymin><xmax>12597.0</xmax><ymax>42502.0</ymax></bndbox><segmentation><points><x>12192.0</x><y>42502.0</y></points><points><x>12192.0</x><y>41949.0</y></points><points><x>12597.0</x><y>41949.0</y></points><points><x>12597.0</x><y>42502.0</y></points></segmentation></object><object><name>HSIL</name><difficult>0</difficult><truncated>0</truncated><info>[{"confidence": "0.756529"}, {"action": "CREATE", "cat": "HSIL", "time": "2020-07-23 14:53;43", "who": "admin", "typeOfanno": "PersonManul"}]</info><confidence>0.756529</confidence><bndbox><xmin>32355.0</xmin><ymin>40567.0</ymin><xmax>32873.0</xmax><ymax>41140.0</ymax></bndbox><segmentation><points><x>32355.0</x><y>41140.0</y></points><points><x>32355.0</x><y>40567.0</y></points><points><x>32873.0</x><y>40567.0</y></points><points><x>32873.0</x><y>41140.0</y></points></segmentation></object><object><name>HSIL</name><difficult>0</difficult><truncated>0</truncated><info>[{"confidence": "0.751621"}, {"action": "CREATE", "cat": "HSIL", "time": "2020-07-23 14:53;43", "who": "admin", "typeOfanno": "PersonManul"}]</info><confidence>0.751621</confidence><bndbox><xmin>33408.0</xmin><ymin>30222.0</ymin><xmax>33472.0</xmax><ymax>30320.0</ymax></bndbox><segmentation><points><x>33408.0</x><y>30320.0</y></points><points><x>33408.0</x><y>30222.0</y></points><points><x>33472.0</x><y>30222.0</y></points><points><x>33472.0</x><y>30320.0</y></points></segmentation></object><object><name>HSIL</name><difficult>0</difficult><truncated>0</truncated><info>[{"confidence": "0.750604"}, {"action": "CREATE", "cat": "HSIL", "time": "2020-07-23 14:53;43", "who": "admin", "typeOfanno": "PersonManul"}]</info><confidence>0.750604</confidence><bndbox><xmin>29393.0</xmin><ymin>13784.0</ymin><xmax>29743.0</xmax><ymax>14086.0</ymax></bndbox><segmentation><points><x>29393.0</x><y>14086.0</y></points><points><x>29393.0</x><y>13784.0</y></points><points><x>29743.0</x><y>13784.0</y></points><points><x>29743.0</x><y>14086.0</y></points></segmentation></object><object><name>HSIL</name><difficult>0</difficult><truncated>0</truncated><info>[{"confidence": "0.744403"}, {"action": "CREATE", "cat": "HSIL", "time": "2020-07-23 14:53;43", "who": "admin", "typeOfanno": "PersonManul"}]</info><confidence>0.744403</confidence><bndbox><xmin>47924.0</xmin><ymin>27980.0</ymin><xmax>48450.0</xmax><ymax>28398.0</ymax></bndbox><segmentation><points><x>47924.0</x><y>28398.0</y></points><points><x>47924.0</x><y>27980.0</y></points><points><x>48450.0</x><y>27980.0</y></points><points><x>48450.0</x><y>28398.0</y></points></segmentation></object><object><name>HSIL</name><difficult>0</difficult><truncated>0</truncated><info>[{"confidence": "0.740366"}, {"action": "CREATE", "cat": "HSIL", "time": "2020-07-23 14:53;43", "who": "admin", "typeOfanno": "PersonManul"}]</info><confidence>0.740366</confidence><bndbox><xmin>8917.0</xmin><ymin>17734.0</ymin><xmax>9172.0</xmax><ymax>18106.0</ymax></bndbox><segmentation><points><x>8917.0</x><y>18106.0</y></points><points><x>8917.0</x><y>17734.0</y></points><points><x>9172.0</x><y>17734.0</y></points><points><x>9172.0</x><y>18106.0</y></points></segmentation></object><object><name>ATR</name><difficult>0</difficult><truncated>0</truncated><info>[{"confidence": "0.735775"}, {"action": "CREATE", "cat": "ATR", "time": "2020-07-23 14:53;43", "who": "admin", "typeOfanno": "PersonManul"}]</info><confidence>0.735775</confidence><bndbox><xmin>34536.0</xmin><ymin>7525.0</ymin><xmax>34620.0</xmax><ymax>7648.0</ymax></bndbox><segmentation><points><x>34536.0</x><y>7648.0</y></points><points><x>34536.0</x><y>7525.0</y></points><points><x>34620.0</x><y>7525.0</y></points><points><x>34620.0</x><y>7648.0</y></points></segmentation></object><object><name>HSIL</name><difficult>0</difficult><truncated>0</truncated><info>[{"confidence": "0.726179"}, {"action": "CREATE", "cat": "HSIL", "time": "2020-07-23 14:53;43", "who": "admin", "typeOfanno": "PersonManul"}]</info><confidence>0.726179</confidence><bndbox><xmin>31761.0</xmin><ymin>22930.0</ymin><xmax>32106.0</xmax><ymax>23262.0</ymax></bndbox><segmentation><points><x>31761.0</x><y>23262.0</y></points><points><x>31761.0</x><y>22930.0</y></points><points><x>32106.0</x><y>22930.0</y></points><points><x>32106.0</x><y>23262.0</y></points></segmentation></object><object><name>HSIL</name><difficult>0</difficult><truncated>0</truncated><info>[{"confidence": "0.725127"}, {"action": "CREATE", "cat": "HSIL", "time": "2020-07-23 14:53;43", "who": "admin", "typeOfanno": "PersonManul"}]</info><confidence>0.725127</confidence><bndbox><xmin>33084.0</xmin><ymin>23086.0</ymin><xmax>33546.0</xmax><ymax>23471.0</ymax></bndbox><segmentation><points><x>33084.0</x><y>23471.0</y></points><points><x>33084.0</x><y>23086.0</y></points><points><x>33546.0</x><y>23086.0</y></points><points><x>33546.0</x><y>23471.0</y></points></segmentation></object><object><name>HSIL</name><difficult>0</difficult><truncated>0</truncated><info>[{"confidence": "0.722016"}, {"action": "CREATE", "cat": "HSIL", "time": "2020-07-23 14:53;43", "who": "admin", "typeOfanno": "PersonManul"}]</info><confidence>0.722016</confidence><bndbox><xmin>8700.0</xmin><ymin>20450.0</ymin><xmax>9077.0</xmax><ymax>20806.0</ymax></bndbox><segmentation><points><x>8700.0</x><y>20806.0</y></points><points><x>8700.0</x><y>20450.0</y></points><points><x>9077.0</x><y>20450.0</y></points><points><x>9077.0</x><y>20806.0</y></points></segmentation></object><object><name>HSIL</name><difficult>0</difficult><truncated>0</truncated><info>[{"confidence": "0.714671"}, {"action": "CREATE", "cat": "HSIL", "time": "2020-07-23 14:53;43", "who": "admin", "typeOfanno": "PersonManul"}]</info><confidence>0.714671</confidence><bndbox><xmin>29058.0</xmin><ymin>42234.0</ymin><xmax>29406.0</xmax><ymax>42603.0</ymax></bndbox><segmentation><points><x>29058.0</x><y>42603.0</y></points><points><x>29058.0</x><y>42234.0</y></points><points><x>29406.0</x><y>42234.0</y></points><points><x>29406.0</x><y>42603.0</y></points></segmentation></object><object><name>HSIL</name><difficult>0</difficult><truncated>0</truncated><info>[{"confidence": "0.71428"}, {"action": "CREATE", "cat": "HSIL", "time": "2020-07-23 14:53;43", "who": "admin", "typeOfanno": "PersonManul"}]</info><confidence>0.71428</confidence><bndbox><xmin>31606.0</xmin><ymin>15432.0</ymin><xmax>31949.0</xmax><ymax>15808.0</ymax></bndbox><segmentation><points><x>31606.0</x><y>15808.0</y></points><points><x>31606.0</x><y>15432.0</y></points><points><x>31949.0</x><y>15432.0</y></points><points><x>31949.0</x><y>15808.0</y></points></segmentation></object><object><name>HSIL</name><difficult>0</difficult><truncated>0</truncated><info>[{"confidence": "0.712002"}, {"action": "CREATE", "cat": "HSIL", "time": "2020-07-23 14:53;43", "who": "admin", "typeOfanno": "PersonManul"}]</info><confidence>0.712002</confidence><bndbox><xmin>36168.0</xmin><ymin>32822.0</ymin><xmax>36408.0</xmax><ymax>33045.0</ymax></bndbox><segmentation><points><x>36168.0</x><y>33045.0</y></points><points><x>36168.0</x><y>32822.0</y></points><points><x>36408.0</x><y>32822.0</y></points><points><x>36408.0</x><y>33045.0</y></points></segmentation></object><object><name>HSIL</name><difficult>0</difficult><truncated>0</truncated><info>[{"confidence": "0.706657"}, {"action": "CREATE", "cat": "HSIL", "time": "2020-07-23 14:53;43", "who": "admin", "typeOfanno": "PersonManul"}]</info><confidence>0.706657</confidence><bndbox><xmin>17574.0</xmin><ymin>11210.0</ymin><xmax>17940.0</xmax><ymax>11450.0</ymax></bndbox><segmentation><points><x>17574.0</x><y>11450.0</y></points><points><x>17574.0</x><y>11210.0</y></points><points><x>17940.0</x><y>11210.0</y></points><points><x>17940.0</x><y>11450.0</y></points></segmentation></object><object><name>HSIL</name><difficult>0</difficult><truncated>0</truncated><info>[{"confidence": "0.704399"}, {"action": "CREATE", "cat": "HSIL", "time": "2020-07-23 14:53;43", "who": "admin", "typeOfanno": "PersonManul"}]</info><confidence>0.704399</confidence><bndbox><xmin>46258.0</xmin><ymin>18732.0</ymin><xmax>46446.0</xmax><ymax>18928.0</ymax></bndbox><segmentation><points><x>46258.0</x><y>18928.0</y></points><points><x>46258.0</x><y>18732.0</y></points><points><x>46446.0</x><y>18732.0</y></points><points><x>46446.0</x><y>18928.0</y></points></segmentation></object><object><name>HSIL</name><difficult>0</difficult><truncated>0</truncated><info>[{"confidence": "0.700959"}, {"action": "CREATE", "cat": "HSIL", "time": "2020-07-23 14:53;43", "who": "admin", "typeOfanno": "PersonManul"}]</info><confidence>0.700959</confidence><bndbox><xmin>24254.0</xmin><ymin>14980.0</ymin><xmax>24475.0</xmax><ymax>15278.0</ymax></bndbox><segmentation><points><x>24254.0</x><y>15278.0</y></points><points><x>24254.0</x><y>14980.0</y></points><points><x>24475.0</x><y>14980.0</y></points><points><x>24475.0</x><y>15278.0</y></points></segmentation></object><object><name>HSIL</name><difficult>0</difficult><truncated>0</truncated><info>[{"confidence": "0.698546"}, {"action": "CREATE", "cat": "HSIL", "time": "2020-07-23 14:53;43", "who": "admin", "typeOfanno": "PersonManul"}]</info><confidence>0.698546</confidence><bndbox><xmin>39204.0</xmin><ymin>25909.0</ymin><xmax>39417.0</xmax><ymax>26060.0</ymax></bndbox><segmentation><points><x>39204.0</x><y>26060.0</y></points><points><x>39204.0</x><y>25909.0</y></points><points><x>39417.0</x><y>25909.0</y></points><points><x>39417.0</x><y>26060.0</y></points></segmentation></object><object><name>ATR</name><difficult>0</difficult><truncated>0</truncated><info>[{"confidence": "0.698175"}, {"action": "CREATE", "cat": "ATR", "time": "2020-07-23 14:53;43", "who": "admin", "typeOfanno": "PersonManul"}]</info><confidence>0.698175</confidence><bndbox><xmin>51596.0</xmin><ymin>20501.0</ymin><xmax>51778.0</xmax><ymax>20671.0</ymax></bndbox><segmentation><points><x>51596.0</x><y>20671.0</y></points><points><x>51596.0</x><y>20501.0</y></points><points><x>51778.0</x><y>20501.0</y></points><points><x>51778.0</x><y>20671.0</y></points></segmentation></object><object><name>HSIL</name><difficult>0</difficult><truncated>0</truncated><info>[{"confidence": "0.697169"}, {"action": "CREATE", "cat": "HSIL", "time": "2020-07-23 14:53;43", "who": "admin", "typeOfanno": "PersonManul"}]</info><confidence>0.697169</confidence><bndbox><xmin>50794.0</xmin><ymin>22988.0</ymin><xmax>51045.0</xmax><ymax>23287.0</ymax></bndbox><segmentation><points><x>50794.0</x><y>23287.0</y></points><points><x>50794.0</x><y>22988.0</y></points><points><x>51045.0</x><y>22988.0</y></points><points><x>51045.0</x><y>23287.0</y></points></segmentation></object><object><name>HSIL</name><difficult>0</difficult><truncated>0</truncated><info>[{"confidence": "0.693575"}, {"action": "CREATE", "cat": "HSIL", "time": "2020-07-23 14:53;43", "who": "admin", "typeOfanno": "PersonManul"}]</info><confidence>0.693575</confidence><bndbox><xmin>41586.0</xmin><ymin>19908.0</ymin><xmax>41866.0</xmax><ymax>20346.0</ymax></bndbox><segmentation><points><x>41586.0</x><y>20346.0</y></points><points><x>41586.0</x><y>19908.0</y></points><points><x>41866.0</x><y>19908.0</y></points><points><x>41866.0</x><y>20346.0</y></points></segmentation></object><object><name>HSIL</name><difficult>0</difficult><truncated>0</truncated><info>[{"confidence": "0.690359"}, {"action": "CREATE", "cat": "HSIL", "time": "2020-07-23 14:53;43", "who": "admin", "typeOfanno": "PersonManul"}]</info><confidence>0.690359</confidence><bndbox><xmin>39298.0</xmin><ymin>16662.0</ymin><xmax>39749.0</xmax><ymax>17215.0</ymax></bndbox><segmentation><points><x>39298.0</x><y>17215.0</y></points><points><x>39298.0</x><y>16662.0</y></points><points><x>39749.0</x><y>16662.0</y></points><points><x>39749.0</x><y>17215.0</y></points></segmentation></object><object><name>HSIL</name><difficult>0</difficult><truncated>0</truncated><info>[{"confidence": "0.689848"}, {"action": "CREATE", "cat": "HSIL", "time": "2020-07-23 14:53;43", "who": "admin", "typeOfanno": "PersonManul"}]</info><confidence>0.689848</confidence><bndbox><xmin>30491.0</xmin><ymin>7394.0</ymin><xmax>30656.0</xmax><ymax>7598.0</ymax></bndbox><segmentation><points><x>30491.0</x><y>7598.0</y></points><points><x>30491.0</x><y>7394.0</y></points><points><x>30656.0</x><y>7394.0</y></points><points><x>30656.0</x><y>7598.0</y></points></segmentation></object><object><name>HSIL</name><difficult>0</difficult><truncated>0</truncated><info>[{"confidence": "0.686011"}, {"action": "CREATE", "cat": "HSIL", "time": "2020-07-23 14:53;43", "who": "admin", "typeOfanno": "PersonManul"}]</info><confidence>0.686011</confidence><bndbox><xmin>12625.0</xmin><ymin>25523.0</ymin><xmax>13025.0</xmax><ymax>26098.0</ymax></bndbox><segmentation><points><x>12625.0</x><y>26098.0</y></points><points><x>12625.0</x><y>25523.0</y></points><points><x>13025.0</x><y>25523.0</y></points><points><x>13025.0</x><y>26098.0</y></points></segmentation></object><object><name>HSIL</name><difficult>0</difficult><truncated>0</truncated><info>[{"confidence": "0.685182"}, {"action": "CREATE", "cat": "HSIL", "time": "2020-07-23 14:53;43", "who": "admin", "typeOfanno": "PersonManul"}]</info><confidence>0.685182</confidence><bndbox><xmin>28732.0</xmin><ymin>29023.0</ymin><xmax>29149.0</xmax><ymax>29310.0</ymax></bndbox><segmentation><points><x>28732.0</x><y>29310.0</y></points><points><x>28732.0</x><y>29023.0</y></points><points><x>29149.0</x><y>29023.0</y></points><points><x>29149.0</x><y>29310.0</y></points></segmentation></object><object><name>HSIL</name><difficult>0</difficult><truncated>0</truncated><info>[{"confidence": "0.68289"}, {"action": "CREATE", "cat": "HSIL", "time": "2020-07-23 14:53;43", "who": "admin", "typeOfanno": "PersonManul"}]</info><confidence>0.68289</confidence><bndbox><xmin>44657.0</xmin><ymin>33611.0</ymin><xmax>44768.0</xmax><ymax>33749.0</ymax></bndbox><segmentation><points><x>44657.0</x><y>33749.0</y></points><points><x>44657.0</x><y>33611.0</y></points><points><x>44768.0</x><y>33611.0</y></points><points><x>44768.0</x><y>33749.0</y></points></segmentation></object><object><name>HSIL</name><difficult>0</difficult><truncated>0</truncated><info>[{"confidence": "0.678134"}, {"action": "CREATE", "cat": "HSIL", "time": "2020-07-23 14:53;43", "who": "admin", "typeOfanno": "PersonManul"}]</info><confidence>0.678134</confidence><bndbox><xmin>43420.0</xmin><ymin>15716.0</ymin><xmax>43748.0</xmax><ymax>15974.0</ymax></bndbox><segmentation><points><x>43420.0</x><y>15974.0</y></points><points><x>43420.0</x><y>15716.0</y></points><points><x>43748.0</x><y>15716.0</y></points><points><x>43748.0</x><y>15974.0</y></points></segmentation></object><object><name>NONE</name><difficult>0</difficult><truncated>0</truncated><info>[{"confidence": "0.675043"}, {"action": "CREATE", "cat": "NONE", "time": "2020-07-23 14:53;43", "who": "admin", "typeOfanno": "PersonManul"}]</info><confidence>0.675043</confidence><bndbox><xmin>45852.0</xmin><ymin>42530.0</ymin><xmax>46156.0</xmax><ymax>42817.0</ymax></bndbox><segmentation><points><x>45852.0</x><y>42817.0</y></points><points><x>45852.0</x><y>42530.0</y></points><points><x>46156.0</x><y>42530.0</y></points><points><x>46156.0</x><y>42817.0</y></points></segmentation></object><object><name>HSIL</name><difficult>0</difficult><truncated>0</truncated><info>[{"confidence": "0.674294"}, {"action": "CREATE", "cat": "HSIL", "time": "2020-07-23 14:53;43", "who": "admin", "typeOfanno": "PersonManul"}]</info><confidence>0.674294</confidence><bndbox><xmin>33941.0</xmin><ymin>9683.0</ymin><xmax>34219.0</xmax><ymax>10029.0</ymax></bndbox><segmentation><points><x>33941.0</x><y>10029.0</y></points><points><x>33941.0</x><y>9683.0</y></points><points><x>34219.0</x><y>9683.0</y></points><points><x>34219.0</x><y>10029.0</y></points></segmentation></object><object><name>HSIL</name><difficult>0</difficult><truncated>0</truncated><info>[{"confidence": "0.66823"}, {"action": "CREATE", "cat": "HSIL", "time": "2020-07-23 14:53;43", "who": "admin", "typeOfanno": "PersonManul"}]</info><confidence>0.66823</confidence><bndbox><xmin>44224.966139954864</xmin><ymin>26147.723100075225</ymin><xmax>44613.966139954864</xmax><ymax>26459.723100075225</ymax></bndbox><segmentation><points><x>44224.966139954864</x><y>26459.723100075225</y></points><points><x>44224.966139954864</x><y>26147.723100075225</y></points><points><x>44613.966139954864</x><y>26147.723100075225</y></points><points><x>44613.966139954864</x><y>26459.723100075225</y></points></segmentation></object><object><name>HSIL</name><difficult>0</difficult><truncated>0</truncated><info>[{"confidence": "0.667525"}, {"action": "CREATE", "cat": "HSIL", "time": "2020-07-23 14:53;43", "who": "admin", "typeOfanno": "PersonManul"}]</info><confidence>0.667525</confidence><bndbox><xmin>7066.0</xmin><ymin>18810.0</ymin><xmax>7482.0</xmax><ymax>19176.0</ymax></bndbox><segmentation><points><x>7066.0</x><y>19176.0</y></points><points><x>7066.0</x><y>18810.0</y></points><points><x>7482.0</x><y>18810.0</y></points><points><x>7482.0</x><y>19176.0</y></points></segmentation></object><object><name>HSIL</name><difficult>0</difficult><truncated>0</truncated><info>[{"confidence": "0.667398"}, {"action": "CREATE", "cat": "HSIL", "time": "2020-07-23 14:53;43", "who": "admin", "typeOfanno": "PersonManul"}]</info><confidence>0.667398</confidence><bndbox><xmin>15734.0</xmin><ymin>41327.0</ymin><xmax>15966.0</xmax><ymax>41578.0</ymax></bndbox><segmentation><points><x>15734.0</x><y>41578.0</y></points><points><x>15734.0</x><y>41327.0</y></points><points><x>15966.0</x><y>41327.0</y></points><points><x>15966.0</x><y>41578.0</y></points></segmentation></object><object><name>HSIL</name><difficult>0</difficult><truncated>0</truncated><info>[{"confidence": "0.664256"}, {"action": "CREATE", "cat": "HSIL", "time": "2020-07-23 14:53;43", "who": "admin", "typeOfanno": "PersonManul"}]</info><confidence>0.664256</confidence><bndbox><xmin>27417.0</xmin><ymin>21888.0</ymin><xmax>27796.0</xmax><ymax>22256.0</ymax></bndbox><segmentation><points><x>27417.0</x><y>22256.0</y></points><points><x>27417.0</x><y>21888.0</y></points><points><x>27796.0</x><y>21888.0</y></points><points><x>27796.0</x><y>22256.0</y></points></segmentation></object><object><name>ATR</name><difficult>0</difficult><truncated>0</truncated><info>[{"confidence": "0.663245"}, {"action": "CREATE", "cat": "ATR", "time": "2020-07-23 14:53;43", "who": "admin", "typeOfanno": "PersonManul"}]</info><confidence>0.663245</confidence><bndbox><xmin>46904.0</xmin><ymin>13939.0</ymin><xmax>47063.0</xmax><ymax>14135.0</ymax></bndbox><segmentation><points><x>46904.0</x><y>14135.0</y></points><points><x>46904.0</x><y>13939.0</y></points><points><x>47063.0</x><y>13939.0</y></points><points><x>47063.0</x><y>14135.0</y></points></segmentation></object><object><name>HSIL</name><difficult>0</difficult><truncated>0</truncated><info>[{"confidence": "0.661632"}, {"action": "CREATE", "cat": "HSIL", "time": "2020-07-23 14:53;43", "who": "admin", "typeOfanno": "PersonManul"}]</info><confidence>0.661632</confidence><bndbox><xmin>36836.0</xmin><ymin>13012.0</ymin><xmax>37016.0</xmax><ymax>13173.0</ymax></bndbox><segmentation><points><x>36836.0</x><y>13173.0</y></points><points><x>36836.0</x><y>13012.0</y></points><points><x>37016.0</x><y>13012.0</y></points><points><x>37016.0</x><y>13173.0</y></points></segmentation></object><object><name>HSIL</name><difficult>0</difficult><truncated>0</truncated><info>[{"confidence": "0.659418"}, {"action": "CREATE", "cat": "HSIL", "time": "2020-07-23 14:53;43", "who": "admin", "typeOfanno": "PersonManul"}]</info><confidence>0.659418</confidence><bndbox><xmin>37116.0</xmin><ymin>8908.0</ymin><xmax>37275.0</xmax><ymax>9190.0</ymax></bndbox><segmentation><points><x>37116.0</x><y>9190.0</y></points><points><x>37116.0</x><y>8908.0</y></points><points><x>37275.0</x><y>8908.0</y></points><points><x>37275.0</x><y>9190.0</y></points></segmentation></object><object><name>HSIL</name><difficult>0</difficult><truncated>0</truncated><info>[{"confidence": "0.657592"}, {"action": "CREATE", "cat": "HSIL", "time": "2020-07-23 14:53;43", "who": "admin", "typeOfanno": "PersonManul"}]</info><confidence>0.657592</confidence><bndbox><xmin>37240.0</xmin><ymin>23329.0</ymin><xmax>37508.0</xmax><ymax>23628.0</ymax></bndbox><segmentation><points><x>37240.0</x><y>23628.0</y></points><points><x>37240.0</x><y>23329.0</y></points><points><x>37508.0</x><y>23329.0</y></points><points><x>37508.0</x><y>23628.0</y></points></segmentation></object><object><name>HSIL</name><difficult>0</difficult><truncated>0</truncated><info>[{"confidence": "0.655411"}, {"action": "CREATE", "cat": "HSIL", "time": "2020-07-23 14:53;43", "who": "admin", "typeOfanno": "PersonManul"}]</info><confidence>0.655411</confidence><bndbox><xmin>21939.0</xmin><ymin>38820.0</ymin><xmax>22226.0</xmax><ymax>39170.0</ymax></bndbox><segmentation><points><x>21939.0</x><y>39170.0</y></points><points><x>21939.0</x><y>38820.0</y></points><points><x>22226.0</x><y>38820.0</y></points><points><x>22226.0</x><y>39170.0</y></points></segmentation></object><object><name>HSIL</name><difficult>0</difficult><truncated>0</truncated><info>[{"confidence": "0.655127"}, {"action": "CREATE", "cat": "HSIL", "time": "2020-07-23 14:53;43", "who": "admin", "typeOfanno": "PersonManul"}]</info><confidence>0.655127</confidence><bndbox><xmin>29608.0</xmin><ymin>34712.0</ymin><xmax>29941.0</xmax><ymax>34973.0</ymax></bndbox><segmentation><points><x>29608.0</x><y>34973.0</y></points><points><x>29608.0</x><y>34712.0</y></points><points><x>29941.0</x><y>34712.0</y></points><points><x>29941.0</x><y>34973.0</y></points></segmentation></object><object><name>HSIL</name><difficult>0</difficult><truncated>0</truncated><info>[{"confidence": "0.652616"}, {"action": "CREATE", "cat": "HSIL", "time": "2020-07-23 14:53;43", "who": "admin", "typeOfanno": "PersonManul"}]</info><confidence>0.652616</confidence><bndbox><xmin>41950.0</xmin><ymin>25700.0</ymin><xmax>42131.0</xmax><ymax>26066.0</ymax></bndbox><segmentation><points><x>41950.0</x><y>26066.0</y></points><points><x>41950.0</x><y>25700.0</y></points><points><x>42131.0</x><y>25700.0</y></points><points><x>42131.0</x><y>26066.0</y></points></segmentation></object><object><name>HSIL</name><difficult>0</difficult><truncated>0</truncated><info>[{"confidence": "0.65168"}, {"action": "CREATE", "cat": "HSIL", "time": "2020-07-23 14:53;43", "who": "admin", "typeOfanno": "PersonManul"}]</info><confidence>0.65168</confidence><bndbox><xmin>36228.0</xmin><ymin>46235.0</ymin><xmax>36486.0</xmax><ymax>46638.0</ymax></bndbox><segmentation><points><x>36228.0</x><y>46638.0</y></points><points><x>36228.0</x><y>46235.0</y></points><points><x>36486.0</x><y>46235.0</y></points><points><x>36486.0</x><y>46638.0</y></points></segmentation></object><object><name>ATR</name><difficult>0</difficult><truncated>0</truncated><info>[{"confidence": "0.650474"}, {"action": "CREATE", "cat": "ATR", "time": "2020-07-23 14:53;43", "who": "admin", "typeOfanno": "PersonManul"}]</info><confidence>0.650474</confidence><bndbox><xmin>35710.0</xmin><ymin>11490.0</ymin><xmax>35774.0</xmax><ymax>11666.0</ymax></bndbox><segmentation><points><x>35710.0</x><y>11666.0</y></points><points><x>35710.0</x><y>11490.0</y></points><points><x>35774.0</x><y>11490.0</y></points><points><x>35774.0</x><y>11666.0</y></points></segmentation></object><object><name>ATR</name><difficult>0</difficult><truncated>0</truncated><info>[{"confidence": "0.649602"}, {"action": "CREATE", "cat": "ATR", "time": "2020-07-23 14:53;43", "who": "admin", "typeOfanno": "PersonManul"}]</info><confidence>0.649602</confidence><bndbox><xmin>44437.0</xmin><ymin>6636.0</ymin><xmax>44562.0</xmax><ymax>6784.0</ymax></bndbox><segmentation><points><x>44437.0</x><y>6784.0</y></points><points><x>44437.0</x><y>6636.0</y></points><points><x>44562.0</x><y>6636.0</y></points><points><x>44562.0</x><y>6784.0</y></points></segmentation></object><object><name>HSIL</name><difficult>0</difficult><truncated>0</truncated><info>[{"confidence": "0.649483"}, {"action": "CREATE", "cat": "HSIL", "time": "2020-07-23 14:53;43", "who": "admin", "typeOfanno": "PersonManul"}]</info><confidence>0.649483</confidence><bndbox><xmin>38106.0</xmin><ymin>19898.0</ymin><xmax>38406.0</xmax><ymax>20129.0</ymax></bndbox><segmentation><points><x>38106.0</x><y>20129.0</y></points><points><x>38106.0</x><y>19898.0</y></points><points><x>38406.0</x><y>19898.0</y></points><points><x>38406.0</x><y>20129.0</y></points></segmentation></object><object><name>HSIL</name><difficult>0</difficult><truncated>0</truncated><info>[{"confidence": "0.647197"}, {"action": "CREATE", "cat": "HSIL", "time": "2020-07-23 14:53;43", "who": "admin", "typeOfanno": "PersonManul"}]</info><confidence>0.647197</confidence><bndbox><xmin>14326.732731377011</xmin><ymin>25709.860496613997</ymin><xmax>15327.732731377011</xmax><ymax>26362.860496613997</ymax></bndbox><segmentation><points><x>14326.732731377011</x><y>26362.860496613997</y></points><points><x>14326.732731377011</x><y>25709.860496613997</y></points><points><x>15327.732731377011</x><y>25709.860496613997</y></points><points><x>15327.732731377011</x><y>26362.860496613997</y></points></segmentation></object><object><name>HSIL</name><difficult>0</difficult><truncated>0</truncated><info>[{"confidence": "0.646928"}, {"action": "CREATE", "cat": "HSIL", "time": "2020-07-23 14:53;43", "who": "admin", "typeOfanno": "PersonManul"}]</info><confidence>0.646928</confidence><bndbox><xmin>8484.016492454783</xmin><ymin>28368.47216643689</ymin><xmax>8916.39584765056</xmax><ymax>28720.70315335247</ymax></bndbox><segmentation><points><x>8484.016492454783</x><y>28720.70315335247</y></points><points><x>8484.016492454783</x><y>28368.47216643689</y></points><points><x>8916.39584765056</x><y>28368.47216643689</y></points><points><x>8916.39584765056</x><y>28720.70315335247</y></points></segmentation></object><object><name>HSIL</name><difficult>0</difficult><truncated>0</truncated><info>[{"confidence": "0.642478"}, {"action": "CREATE", "cat": "HSIL", "time": "2020-07-23 14:53;43", "who": "admin", "typeOfanno": "PersonManul"}]</info><confidence>0.642478</confidence><bndbox><xmin>39981.0</xmin><ymin>18156.0</ymin><xmax>40463.0</xmax><ymax>18617.0</ymax></bndbox><segmentation><points><x>39981.0</x><y>18617.0</y></points><points><x>39981.0</x><y>18156.0</y></points><points><x>40463.0</x><y>18156.0</y></points><points><x>40463.0</x><y>18617.0</y></points></segmentation></object><object><name>HSIL</name><difficult>0</difficult><truncated>0</truncated><info>[{"confidence": "0.636091"}, {"action": "CREATE", "cat": "HSIL", "time": "2020-07-23 14:53;43", "who": "admin", "typeOfanno": "PersonManul"}]</info><confidence>0.636091</confidence><bndbox><xmin>20252.0</xmin><ymin>47390.0</ymin><xmax>20414.0</xmax><ymax>47549.0</ymax></bndbox><segmentation><points><x>20252.0</x><y>47549.0</y></points><points><x>20252.0</x><y>47390.0</y></points><points><x>20414.0</x><y>47390.0</y></points><points><x>20414.0</x><y>47549.0</y></points></segmentation></object><object><name>HSIL</name><difficult>0</difficult><truncated>0</truncated><info>[{"confidence": "0.633757"}, {"action": "CREATE", "cat": "HSIL", "time": "2020-07-23 14:53;43", "who": "admin", "typeOfanno": "PersonManul"}]</info><confidence>0.633757</confidence><bndbox><xmin>36513.0</xmin><ymin>21524.0</ymin><xmax>37020.0</xmax><ymax>21948.0</ymax></bndbox><segmentation><points><x>36513.0</x><y>21948.0</y></points><points><x>36513.0</x><y>21524.0</y></points><points><x>37020.0</x><y>21524.0</y></points><points><x>37020.0</x><y>21948.0</y></points></segmentation></object><object><name>HSIL</name><difficult>0</difficult><truncated>0</truncated><info>[{"confidence": "0.626128"}, {"action": "CREATE", "cat": "HSIL", "time": "2020-07-23 14:53;43", "who": "admin", "typeOfanno": "PersonManul"}]</info><confidence>0.626128</confidence><bndbox><xmin>41139.0</xmin><ymin>40329.0</ymin><xmax>41372.0</xmax><ymax>40667.0</ymax></bndbox><segmentation><points><x>41139.0</x><y>40667.0</y></points><points><x>41139.0</x><y>40329.0</y></points><points><x>41372.0</x><y>40329.0</y></points><points><x>41372.0</x><y>40667.0</y></points></segmentation></object><object><name>NONE</name><difficult>0</difficult><truncated>0</truncated><info>[{"confidence": "0.624889"}, {"action": "CREATE", "cat": "NONE", "time": "2020-07-23 14:53;43", "who": "admin", "typeOfanno": "PersonManul"}]</info><confidence>0.624889</confidence><bndbox><xmin>46508.0</xmin><ymin>19305.0</ymin><xmax>46574.0</xmax><ymax>19406.0</ymax></bndbox><segmentation><points><x>46508.0</x><y>19406.0</y></points><points><x>46508.0</x><y>19305.0</y></points><points><x>46574.0</x><y>19305.0</y></points><points><x>46574.0</x><y>19406.0</y></points></segmentation></object><object><name>HSIL</name><difficult>0</difficult><truncated>0</truncated><info>[{"confidence": "0.623766"}, {"action": "CREATE", "cat": "HSIL", "time": "2020-07-23 14:53;43", "who": "admin", "typeOfanno": "PersonManul"}]</info><confidence>0.623766</confidence><bndbox><xmin>42952.0</xmin><ymin>44861.0</ymin><xmax>43107.0</xmax><ymax>45043.0</ymax></bndbox><segmentation><points><x>42952.0</x><y>45043.0</y></points><points><x>42952.0</x><y>44861.0</y></points><points><x>43107.0</x><y>44861.0</y></points><points><x>43107.0</x><y>45043.0</y></points></segmentation></object><object><name>ATR</name><difficult>0</difficult><truncated>0</truncated><info>[{"confidence": "0.62164"}, {"action": "CREATE", "cat": "ATR", "time": "2020-07-23 14:53;43", "who": "admin", "typeOfanno": "PersonManul"}]</info><confidence>0.62164</confidence><bndbox><xmin>37982.0</xmin><ymin>9634.0</ymin><xmax>38102.0</xmax><ymax>9745.0</ymax></bndbox><segmentation><points><x>37982.0</x><y>9745.0</y></points><points><x>37982.0</x><y>9634.0</y></points><points><x>38102.0</x><y>9634.0</y></points><points><x>38102.0</x><y>9745.0</y></points></segmentation></object><object><name>HSIL</name><difficult>0</difficult><truncated>0</truncated><info>[{"confidence": "0.6214"}, {"action": "CREATE", "cat": "HSIL", "time": "2020-07-23 14:53;43", "who": "admin", "typeOfanno": "PersonManul"}]</info><confidence>0.6214</confidence><bndbox><xmin>32003.0</xmin><ymin>18498.0</ymin><xmax>32228.0</xmax><ymax>18730.0</ymax></bndbox><segmentation><points><x>32003.0</x><y>18730.0</y></points><points><x>32003.0</x><y>18498.0</y></points><points><x>32228.0</x><y>18498.0</y></points><points><x>32228.0</x><y>18730.0</y></points></segmentation></object><object><name>HSIL</name><difficult>0</difficult><truncated>0</truncated><info>[{"confidence": "0.618206"}, {"action": "CREATE", "cat": "HSIL", "time": "2020-07-23 14:53;43", "who": "admin", "typeOfanno": "PersonManul"}]</info><confidence>0.618206</confidence><bndbox><xmin>32667.0</xmin><ymin>12645.0</ymin><xmax>33255.0</xmax><ymax>13204.0</ymax></bndbox><segmentation><points><x>32667.0</x><y>13204.0</y></points><points><x>32667.0</x><y>12645.0</y></points><points><x>33255.0</x><y>12645.0</y></points><points><x>33255.0</x><y>13204.0</y></points></segmentation></object><object><name>HSIL</name><difficult>0</difficult><truncated>0</truncated><info>[{"confidence": "0.616613"}, {"action": "CREATE", "cat": "HSIL", "time": "2020-07-23 14:53;43", "who": "admin", "typeOfanno": "PersonManul"}]</info><confidence>0.616613</confidence><bndbox><xmin>48103.0</xmin><ymin>16487.0</ymin><xmax>48712.0</xmax><ymax>17083.0</ymax></bndbox><segmentation><points><x>48103.0</x><y>17083.0</y></points><points><x>48103.0</x><y>16487.0</y></points><points><x>48712.0</x><y>16487.0</y></points><points><x>48712.0</x><y>17083.0</y></points></segmentation></object><object><name>HSIL</name><difficult>0</difficult><truncated>0</truncated><info>[{"confidence": "0.612772"}, {"action": "CREATE", "cat": "HSIL", "time": "2020-07-23 14:53;43", "who": "admin", "typeOfanno": "PersonManul"}]</info><confidence>0.612772</confidence><bndbox><xmin>47159.17231000753</xmin><ymin>31529.587659894674</ymin><xmax>47527.17231000753</xmax><ymax>31795.587659894674</ymax></bndbox><segmentation><points><x>47159.17231000753</x><y>31795.587659894674</y></points><points><x>47159.17231000753</x><y>31529.587659894674</y></points><points><x>47527.17231000753</x><y>31529.587659894674</y></points><points><x>47527.17231000753</x><y>31795.587659894674</y></points></segmentation></object><object><name>HSIL</name><difficult>0</difficult><truncated>0</truncated><info>[{"confidence": "0.61221"}, {"action": "CREATE", "cat": "HSIL", "time": "2020-07-23 14:53;43", "who": "admin", "typeOfanno": "PersonManul"}]</info><confidence>0.61221</confidence><bndbox><xmin>27475.0</xmin><ymin>41319.0</ymin><xmax>27709.0</xmax><ymax>41686.0</ymax></bndbox><segmentation><points><x>27475.0</x><y>41686.0</y></points><points><x>27475.0</x><y>41319.0</y></points><points><x>27709.0</x><y>41319.0</y></points><points><x>27709.0</x><y>41686.0</y></points></segmentation></object><object><name>HSIL</name><difficult>0</difficult><truncated>0</truncated><info>[{"confidence": "0.610081"}, {"action": "CREATE", "cat": "HSIL", "time": "2020-07-23 14:53;43", "who": "admin", "typeOfanno": "PersonManul"}]</info><confidence>0.610081</confidence><bndbox><xmin>23092.0</xmin><ymin>46677.0</ymin><xmax>23302.0</xmax><ymax>46905.0</ymax></bndbox><segmentation><points><x>23092.0</x><y>46905.0</y></points><points><x>23092.0</x><y>46677.0</y></points><points><x>23302.0</x><y>46677.0</y></points><points><x>23302.0</x><y>46905.0</y></points></segmentation></object><object><name>HSIL</name><difficult>0</difficult><truncated>0</truncated><info>[{"confidence": "0.608439"}, {"action": "CREATE", "cat": "HSIL", "time": "2020-07-23 14:53;43", "who": "admin", "typeOfanno": "PersonManul"}]</info><confidence>0.608439</confidence><bndbox><xmin>32449.0</xmin><ymin>32611.0</ymin><xmax>33163.0</xmax><ymax>33122.0</ymax></bndbox><segmentation><points><x>32449.0</x><y>33122.0</y></points><points><x>32449.0</x><y>32611.0</y></points><points><x>33163.0</x><y>32611.0</y></points><points><x>33163.0</x><y>33122.0</y></points></segmentation></object><object><name>ATR</name><difficult>0</difficult><truncated>0</truncated><info>[{"confidence": "0.606739"}, {"action": "CREATE", "cat": "ATR", "time": "2020-07-23 14:53;43", "who": "admin", "typeOfanno": "PersonManul"}]</info><confidence>0.606739</confidence><bndbox><xmin>32722.0</xmin><ymin>45385.0</ymin><xmax>32777.0</xmax><ymax>45494.0</ymax></bndbox><segmentation><points><x>32722.0</x><y>45494.0</y></points><points><x>32722.0</x><y>45385.0</y></points><points><x>32777.0</x><y>45385.0</y></points><points><x>32777.0</x><y>45494.0</y></points></segmentation></object><object><name>HSIL</name><difficult>0</difficult><truncated>0</truncated><info>[{"confidence": "0.605807"}, {"action": "CREATE", "cat": "HSIL", "time": "2020-07-23 14:53;43", "who": "admin", "typeOfanno": "PersonManul"}]</info><confidence>0.605807</confidence><bndbox><xmin>41211.827689992446</xmin><ymin>5995.104589917239</ymin><xmax>41431.827689992446</xmax><ymax>6261.104589917239</ymax></bndbox><segmentation><points><x>41211.827689992446</x><y>6261.104589917239</y></points><points><x>41211.827689992446</x><y>5995.104589917239</y></points><points><x>41431.827689992446</x><y>5995.104589917239</y></points><points><x>41431.827689992446</x><y>6261.104589917239</y></points></segmentation></object><object><name>ASC_H</name><difficult>0</difficult><truncated>0</truncated><info>[{"confidence": "0.600448"}, {"action": "CREATE", "cat": "ASC_H", "time": "2020-07-23 14:53;43", "who": "admin", "typeOfanno": "PersonManul"}]</info><confidence>0.600448</confidence><bndbox><xmin>42172.0</xmin><ymin>18133.0</ymin><xmax>42310.0</xmax><ymax>18305.0</ymax></bndbox><segmentation><points><x>42172.0</x><y>18305.0</y></points><points><x>42172.0</x><y>18133.0</y></points><points><x>42310.0</x><y>18133.0</y></points><points><x>42310.0</x><y>18305.0</y></points></segmentation></object><object><name>HSIL</name><difficult>0</difficult><truncated>0</truncated><info>[{"confidence": "0.59987"}, {"action": "CREATE", "cat": "HSIL", "time": "2020-07-23 14:53;43", "who": "admin", "typeOfanno": "PersonManul"}]</info><confidence>0.59987</confidence><bndbox><xmin>20220.0</xmin><ymin>11825.0</ymin><xmax>20440.0</xmax><ymax>12058.0</ymax></bndbox><segmentation><points><x>20220.0</x><y>12058.0</y></points><points><x>20220.0</x><y>11825.0</y></points><points><x>20440.0</x><y>11825.0</y></points><points><x>20440.0</x><y>12058.0</y></points></segmentation></object><object><name>ATR</name><difficult>0</difficult><truncated>0</truncated><info>[{"confidence": "0.597133"}, {"action": "CREATE", "cat": "ATR", "time": "2020-07-23 14:53;43", "who": "admin", "typeOfanno": "PersonManul"}]</info><confidence>0.597133</confidence><bndbox><xmin>38950.0</xmin><ymin>15100.0</ymin><xmax>39336.0</xmax><ymax>15368.0</ymax></bndbox><segmentation><points><x>38950.0</x><y>15368.0</y></points><points><x>38950.0</x><y>15100.0</y></points><points><x>39336.0</x><y>15100.0</y></points><points><x>39336.0</x><y>15368.0</y></points></segmentation></object><object><name>HSIL</name><difficult>0</difficult><truncated>0</truncated><info>[{"confidence": "0.59407"}, {"action": "CREATE", "cat": "HSIL", "time": "2020-07-23 14:53;43", "who": "admin", "typeOfanno": "PersonManul"}]</info><confidence>0.59407</confidence><bndbox><xmin>12912.172310007525</xmin><ymin>24368.621519939825</ymin><xmax>13159.172310007525</xmax><ymax>24528.621519939825</ymax></bndbox><segmentation><points><x>12912.172310007525</x><y>24528.621519939825</y></points><points><x>12912.172310007525</x><y>24368.621519939825</y></points><points><x>13159.172310007525</x><y>24368.621519939825</y></points><points><x>13159.172310007525</x><y>24528.621519939825</y></points></segmentation></object><object><name>HSIL</name><difficult>0</difficult><truncated>0</truncated><info>[{"confidence": "0.593228"}, {"action": "CREATE", "cat": "HSIL", "time": "2020-07-23 14:53;43", "who": "admin", "typeOfanno": "PersonManul"}]</info><confidence>0.593228</confidence><bndbox><xmin>16820.876442276152</xmin><ymin>17044.230781413862</ymin><xmax>17110.64349752818</xmax><ymax>17449.904658766704</ymax></bndbox><segmentation><points><x>16820.876442276152</x><y>17449.904658766704</y></points><points><x>16820.876442276152</x><y>17044.230781413862</y></points><points><x>17110.64349752818</x><y>17044.230781413862</y></points><points><x>17110.64349752818</x><y>17449.904658766704</y></points></segmentation></object><object><name>NILM</name><difficult>0</difficult><truncated>0</truncated><info>[{"confidence": "0.593206"}, {"action": "CREATE", "cat": "NILM", "time": "2020-07-23 14:53;43", "who": "admin", "typeOfanno": "PersonManul"}]</info><confidence>0.593206</confidence><bndbox><xmin>27760.0</xmin><ymin>19620.0</ymin><xmax>28157.0</xmax><ymax>20186.0</ymax></bndbox><segmentation><points><x>27760.0</x><y>20186.0</y></points><points><x>27760.0</x><y>19620.0</y></points><points><x>28157.0</x><y>19620.0</y></points><points><x>28157.0</x><y>20186.0</y></points></segmentation></object><object><name>NONE</name><difficult>0</difficult><truncated>0</truncated><info>[{"confidence": "0.590974"}, {"action": "CREATE", "cat": "NONE", "time": "2020-07-23 14:53;43", "who": "admin", "typeOfanno": "PersonManul"}]</info><confidence>0.590974</confidence><bndbox><xmin>33232.0</xmin><ymin>12690.0</ymin><xmax>33433.0</xmax><ymax>12924.0</ymax></bndbox><segmentation><points><x>33232.0</x><y>12924.0</y></points><points><x>33232.0</x><y>12690.0</y></points><points><x>33433.0</x><y>12690.0</y></points><points><x>33433.0</x><y>12924.0</y></points></segmentation></object><object><name>ASC_H</name><difficult>0</difficult><truncated>0</truncated><info>[{"confidence": "0.589582"}, {"action": "CREATE", "cat": "ASC_H", "time": "2020-07-23 14:53;43", "who": "admin", "typeOfanno": "PersonManul"}]</info><confidence>0.589582</confidence><bndbox><xmin>44388.0</xmin><ymin>12501.0</ymin><xmax>44522.0</xmax><ymax>12636.0</ymax></bndbox><segmentation><points><x>44388.0</x><y>12636.0</y></points><points><x>44388.0</x><y>12501.0</y></points><points><x>44522.0</x><y>12501.0</y></points><points><x>44522.0</x><y>12636.0</y></points></segmentation></object><object><name>NILM</name><difficult>0</difficult><truncated>0</truncated><info>[{"confidence": "0.588361"}, {"action": "CREATE", "cat": "NILM", "time": "2020-07-23 14:53;43", "who": "admin", "typeOfanno": "PersonManul"}]</info><confidence>0.588361</confidence><bndbox><xmin>29451.0</xmin><ymin>15914.0</ymin><xmax>29608.0</xmax><ymax>16105.0</ymax></bndbox><segmentation><points><x>29451.0</x><y>16105.0</y></points><points><x>29451.0</x><y>15914.0</y></points><points><x>29608.0</x><y>15914.0</y></points><points><x>29608.0</x><y>16105.0</y></points></segmentation></object><object><name>ATR</name><difficult>0</difficult><truncated>0</truncated><info>[{"confidence": "0.586358"}, {"action": "CREATE", "cat": "ATR", "time": "2020-07-23 14:53;43", "who": "admin", "typeOfanno": "PersonManul"}]</info><confidence>0.586358</confidence><bndbox><xmin>7304.0</xmin><ymin>21792.0</ymin><xmax>7490.0</xmax><ymax>21995.0</ymax></bndbox><segmentation><points><x>7304.0</x><y>21995.0</y></points><points><x>7304.0</x><y>21792.0</y></points><points><x>7490.0</x><y>21792.0</y></points><points><x>7490.0</x><y>21995.0</y></points></segmentation></object><object><name>HSIL</name><difficult>0</difficult><truncated>0</truncated><info>[{"confidence": "0.580383"}, {"action": "CREATE", "cat": "HSIL", "time": "2020-07-23 14:53;43", "who": "admin", "typeOfanno": "PersonManul"}]</info><confidence>0.580383</confidence><bndbox><xmin>19406.0</xmin><ymin>12527.0</ymin><xmax>19627.0</xmax><ymax>12854.0</ymax></bndbox><segmentation><points><x>19406.0</x><y>12854.0</y></points><points><x>19406.0</x><y>12527.0</y></points><points><x>19627.0</x><y>12527.0</y></points><points><x>19627.0</x><y>12854.0</y></points></segmentation></object><object><name>NONE</name><difficult>0</difficult><truncated>0</truncated><info>[{"confidence": "0.574056"}, {"action": "CREATE", "cat": "NONE", "time": "2020-07-23 14:53;43", "who": "admin", "typeOfanno": "PersonManul"}]</info><confidence>0.574056</confidence><bndbox><xmin>31950.0</xmin><ymin>31553.0</ymin><xmax>32269.0</xmax><ymax>31837.0</ymax></bndbox><segmentation><points><x>31950.0</x><y>31837.0</y></points><points><x>31950.0</x><y>31553.0</y></points><points><x>32269.0</x><y>31553.0</y></points><points><x>32269.0</x><y>31837.0</y></points></segmentation></object><object><name>HSIL</name><difficult>0</difficult><truncated>0</truncated><info>[{"confidence": "0.573839"}, {"action": "CREATE", "cat": "HSIL", "time": "2020-07-23 14:53;43", "who": "admin", "typeOfanno": "PersonManul"}]</info><confidence>0.573839</confidence><bndbox><xmin>16763.0</xmin><ymin>20427.0</ymin><xmax>17055.0</xmax><ymax>20839.0</ymax></bndbox><segmentation><points><x>16763.0</x><y>20839.0</y></points><points><x>16763.0</x><y>20427.0</y></points><points><x>17055.0</x><y>20427.0</y></points><points><x>17055.0</x><y>20839.0</y></points></segmentation></object><object><name>ATR</name><difficult>0</difficult><truncated>0</truncated><info>[{"confidence": "0.572115"}, {"action": "CREATE", "cat": "ATR", "time": "2020-07-23 14:53;43", "who": "admin", "typeOfanno": "PersonManul"}]</info><confidence>0.572115</confidence><bndbox><xmin>9205.0</xmin><ymin>14382.0</ymin><xmax>9355.0</xmax><ymax>14525.0</ymax></bndbox><segmentation><points><x>9205.0</x><y>14525.0</y></points><points><x>9205.0</x><y>14382.0</y></points><points><x>9355.0</x><y>14382.0</y></points><points><x>9355.0</x><y>14525.0</y></points></segmentation></object><object><name>NONE</name><difficult>0</difficult><truncated>0</truncated><info>[{"confidence": "0.571571"}, {"action": "CREATE", "cat": "NONE", "time": "2020-07-23 14:53;43", "who": "admin", "typeOfanno": "PersonManul"}]</info><confidence>0.571571</confidence><bndbox><xmin>29356.0</xmin><ymin>6017.0</ymin><xmax>29861.0</xmax><ymax>6318.0</ymax></bndbox><segmentation><points><x>29356.0</x><y>6318.0</y></points><points><x>29356.0</x><y>6017.0</y></points><points><x>29861.0</x><y>6017.0</y></points><points><x>29861.0</x><y>6318.0</y></points></segmentation></object><object><name>ATR</name><difficult>0</difficult><truncated>0</truncated><info>[{"confidence": "0.571556"}, {"action": "CREATE", "cat": "ATR", "time": "2020-07-23 14:53;43", "who": "admin", "typeOfanno": "PersonManul"}]</info><confidence>0.571556</confidence><bndbox><xmin>42132.0</xmin><ymin>9134.0</ymin><xmax>42289.0</xmax><ymax>9377.0</ymax></bndbox><segmentation><points><x>42132.0</x><y>9377.0</y></points><points><x>42132.0</x><y>9134.0</y></points><points><x>42289.0</x><y>9134.0</y></points><points><x>42289.0</x><y>9377.0</y></points></segmentation></object><object><name>HSIL</name><difficult>0</difficult><truncated>0</truncated><info>[{"confidence": "0.568388"}, {"action": "CREATE", "cat": "HSIL", "time": "2020-07-23 14:53;43", "who": "admin", "typeOfanno": "PersonManul"}]</info><confidence>0.568388</confidence><bndbox><xmin>31243.75996990216</xmin><ymin>16090.790820165523</ymin><xmax>31699.75996990216</xmax><ymax>16424.790820165552</ymax></bndbox><segmentation><points><x>31243.75996990216</x><y>16424.790820165552</y></points><points><x>31243.75996990216</x><y>16090.790820165523</y></points><points><x>31699.75996990216</x><y>16090.790820165523</y></points><points><x>31699.75996990216</x><y>16424.790820165552</y></points></segmentation></object><object><name>HSIL</name><difficult>0</difficult><truncated>0</truncated><info>[{"confidence": "0.568308"}, {"action": "CREATE", "cat": "HSIL", "time": "2020-07-23 14:53;43", "who": "admin", "typeOfanno": "PersonManul"}]</info><confidence>0.568308</confidence><bndbox><xmin>34758.033860045194</xmin><ymin>19755.067720090297</ymin><xmax>35216.033860045194</xmax><ymax>20038.067720090297</ymax></bndbox><segmentation><points><x>34758.033860045194</x><y>20038.067720090297</y></points><points><x>34758.033860045194</x><y>19755.067720090297</y></points><points><x>35216.033860045194</x><y>19755.067720090297</y></points><points><x>35216.033860045194</x><y>20038.067720090297</y></points></segmentation></object><object><name>NILM</name><difficult>0</difficult><truncated>0</truncated><info>[{"confidence": "0.564698"}, {"action": "CREATE", "cat": "NILM", "time": "2020-07-23 14:53;43", "who": "admin", "typeOfanno": "PersonManul"}]</info><confidence>0.564698</confidence><bndbox><xmin>49969.0</xmin><ymin>17700.0</ymin><xmax>50090.0</xmax><ymax>17828.0</ymax></bndbox><segmentation><points><x>49969.0</x><y>17828.0</y></points><points><x>49969.0</x><y>17700.0</y></points><points><x>50090.0</x><y>17700.0</y></points><points><x>50090.0</x><y>17828.0</y></points></segmentation></object><object><name>NILM</name><difficult>0</difficult><truncated>0</truncated><info>[{"confidence": "0.564672"}, {"action": "CREATE", "cat": "NILM", "time": "2020-07-23 14:53;43", "who": "admin", "typeOfanno": "PersonManul"}]</info><confidence>0.564672</confidence><bndbox><xmin>43325.0</xmin><ymin>26959.0</ymin><xmax>43675.0</xmax><ymax>27481.0</ymax></bndbox><segmentation><points><x>43325.0</x><y>27481.0</y></points><points><x>43325.0</x><y>26959.0</y></points><points><x>43675.0</x><y>26959.0</y></points><points><x>43675.0</x><y>27481.0</y></points></segmentation></object><object><name>ATR</name><difficult>0</difficult><truncated>0</truncated><info>[{"confidence": "0.563579"}, {"action": "CREATE", "cat": "ATR", "time": "2020-07-23 14:53;43", "who": "admin", "typeOfanno": "PersonManul"}]</info><confidence>0.563579</confidence><bndbox><xmin>23318.0</xmin><ymin>37259.0</ymin><xmax>23383.0</xmax><ymax>37400.0</ymax></bndbox><segmentation><points><x>23318.0</x><y>37400.0</y></points><points><x>23318.0</x><y>37259.0</y></points><points><x>23383.0</x><y>37259.0</y></points><points><x>23383.0</x><y>37400.0</y></points></segmentation></object><object><name>ATR</name><difficult>0</difficult><truncated>0</truncated><info>[{"confidence": "0.563127"}, {"action": "CREATE", "cat": "ATR", "time": "2020-07-23 14:53;43", "who": "admin", "typeOfanno": "PersonManul"}]</info><confidence>0.563127</confidence><bndbox><xmin>52625.0</xmin><ymin>23952.0</ymin><xmax>52883.0</xmax><ymax>24156.0</ymax></bndbox><segmentation><points><x>52625.0</x><y>24156.0</y></points><points><x>52625.0</x><y>23952.0</y></points><points><x>52883.0</x><y>23952.0</y></points><points><x>52883.0</x><y>24156.0</y></points></segmentation></object><object><name>ATR</name><difficult>0</difficult><truncated>0</truncated><info>[{"confidence": "0.562278"}, {"action": "CREATE", "cat": "ATR", "time": "2020-07-23 14:53;43", "who": "admin", "typeOfanno": "PersonManul"}]</info><confidence>0.562278</confidence><bndbox><xmin>18986.0</xmin><ymin>15007.0</ymin><xmax>19283.0</xmax><ymax>15319.0</ymax></bndbox><segmentation><points><x>18986.0</x><y>15319.0</y></points><points><x>18986.0</x><y>15007.0</y></points><points><x>19283.0</x><y>15007.0</y></points><points><x>19283.0</x><y>15319.0</y></points></segmentation></object><object><name>NILM</name><difficult>0</difficult><truncated>0</truncated><info>[{"confidence": "0.558755"}, {"action": "CREATE", "cat": "NILM", "time": "2020-07-23 14:53;43", "who": "admin", "typeOfanno": "PersonManul"}]</info><confidence>0.558755</confidence><bndbox><xmin>23603.0</xmin><ymin>22008.0</ymin><xmax>24059.0</xmax><ymax>22560.0</ymax></bndbox><segmentation><points><x>23603.0</x><y>22560.0</y></points><points><x>23603.0</x><y>22008.0</y></points><points><x>24059.0</x><y>22008.0</y></points><points><x>24059.0</x><y>22560.0</y></points></segmentation></object><object><name>HSIL</name><difficult>0</difficult><truncated>0</truncated><info>[{"confidence": "0.558666"}, {"action": "CREATE", "cat": "HSIL", "time": "2020-07-23 14:53;43", "who": "admin", "typeOfanno": "PersonManul"}]</info><confidence>0.558666</confidence><bndbox><xmin>49644.0</xmin><ymin>36575.0</ymin><xmax>50110.0</xmax><ymax>37027.0</ymax></bndbox><segmentation><points><x>49644.0</x><y>37027.0</y></points><points><x>49644.0</x><y>36575.0</y></points><points><x>50110.0</x><y>36575.0</y></points><points><x>50110.0</x><y>37027.0</y></points></segmentation></object><object><name>HSIL</name><difficult>0</difficult><truncated>0</truncated><info>[{"confidence": "0.555853"}, {"action": "CREATE", "cat": "HSIL", "time": "2020-07-23 14:53;43", "who": "admin", "typeOfanno": "PersonManul"}]</info><confidence>0.555853</confidence><bndbox><xmin>20540.0</xmin><ymin>20927.0</ymin><xmax>20776.0</xmax><ymax>21126.0</ymax></bndbox><segmentation><points><x>20540.0</x><y>21126.0</y></points><points><x>20540.0</x><y>20927.0</y></points><points><x>20776.0</x><y>20927.0</y></points><points><x>20776.0</x><y>21126.0</y></points></segmentation></object><object><name>NONE</name><difficult>0</difficult><truncated>0</truncated><info>[{"confidence": "0.552963"}, {"action": "CREATE", "cat": "NONE", "time": "2020-07-23 14:53;43", "who": "admin", "typeOfanno": "PersonManul"}]</info><confidence>0.552963</confidence><bndbox><xmin>22657.0</xmin><ymin>47150.0</ymin><xmax>22781.0</xmax><ymax>47400.0</ymax></bndbox><segmentation><points><x>22657.0</x><y>47400.0</y></points><points><x>22657.0</x><y>47150.0</y></points><points><x>22781.0</x><y>47150.0</y></points><points><x>22781.0</x><y>47400.0</y></points></segmentation></object><object><name>ASC_H</name><difficult>0</difficult><truncated>0</truncated><info>[{"confidence": "0.552779"}, {"action": "CREATE", "cat": "ASC_H", "time": "2020-07-23 14:53;43", "who": "admin", "typeOfanno": "PersonManul"}]</info><confidence>0.552779</confidence><bndbox><xmin>32064.0</xmin><ymin>10232.0</ymin><xmax>32234.0</xmax><ymax>10442.0</ymax></bndbox><segmentation><points><x>32064.0</x><y>10442.0</y></points><points><x>32064.0</x><y>10232.0</y></points><points><x>32234.0</x><y>10232.0</y></points><points><x>32234.0</x><y>10442.0</y></points></segmentation></object><object><name>HSIL</name><difficult>0</difficult><truncated>0</truncated><info>[{"confidence": "0.552316"}, {"action": "CREATE", "cat": "HSIL", "time": "2020-07-23 14:53;43", "who": "admin", "typeOfanno": "PersonManul"}]</info><confidence>0.552316</confidence><bndbox><xmin>14966.0</xmin><ymin>45589.0</ymin><xmax>15206.0</xmax><ymax>45820.0</ymax></bndbox><segmentation><points><x>14966.0</x><y>45820.0</y></points><points><x>14966.0</x><y>45589.0</y></points><points><x>15206.0</x><y>45589.0</y></points><points><x>15206.0</x><y>45820.0</y></points></segmentation></object><object><name>ATR</name><difficult>0</difficult><truncated>0</truncated><info>[{"confidence": "0.551264"}, {"action": "CREATE", "cat": "ATR", "time": "2020-07-23 14:53;43", "who": "admin", "typeOfanno": "PersonManul"}]</info><confidence>0.551264</confidence><bndbox><xmin>36236.0</xmin><ymin>19045.0</ymin><xmax>36515.0</xmax><ymax>19301.0</ymax></bndbox><segmentation><points><x>36236.0</x><y>19301.0</y></points><points><x>36236.0</x><y>19045.0</y></points><points><x>36515.0</x><y>19045.0</y></points><points><x>36515.0</x><y>19301.0</y></points></segmentation></object><object><name>ATR</name><difficult>0</difficult><truncated>0</truncated><info>[{"confidence": "0.550985"}, {"action": "CREATE", "cat": "ATR", "time": "2020-07-23 14:53;43", "who": "admin", "typeOfanno": "PersonManul"}]</info><confidence>0.550985</confidence><bndbox><xmin>22765.0</xmin><ymin>10584.0</ymin><xmax>23038.0</xmax><ymax>10923.0</ymax></bndbox><segmentation><points><x>22765.0</x><y>10923.0</y></points><points><x>22765.0</x><y>10584.0</y></points><points><x>23038.0</x><y>10584.0</y></points><points><x>23038.0</x><y>10923.0</y></points></segmentation></object><object><name>ATR</name><difficult>0</difficult><truncated>0</truncated><info>[{"confidence": "0.550757"}, {"action": "CREATE", "cat": "ATR", "time": "2020-07-23 14:53;43", "who": "admin", "typeOfanno": "PersonManul"}]</info><confidence>0.550757</confidence><bndbox><xmin>31624.0</xmin><ymin>8016.0</ymin><xmax>31723.0</xmax><ymax>8181.0</ymax></bndbox><segmentation><points><x>31624.0</x><y>8181.0</y></points><points><x>31624.0</x><y>8016.0</y></points><points><x>31723.0</x><y>8016.0</y></points><points><x>31723.0</x><y>8181.0</y></points></segmentation></object><object><name>HSIL</name><difficult>0</difficult><truncated>0</truncated><info>[{"confidence": "0.550581"}, {"action": "CREATE", "cat": "HSIL", "time": "2020-07-23 14:53;43", "who": "admin", "typeOfanno": "PersonManul"}]</info><confidence>0.550581</confidence><bndbox><xmin>16473.0</xmin><ymin>23662.0</ymin><xmax>16798.0</xmax><ymax>23910.0</ymax></bndbox><segmentation><points><x>16473.0</x><y>23910.0</y></points><points><x>16473.0</x><y>23662.0</y></points><points><x>16798.0</x><y>23662.0</y></points><points><x>16798.0</x><y>23910.0</y></points></segmentation></object><object><name>HSIL</name><difficult>0</difficult><truncated>0</truncated><info>[{"confidence": "0.549851"}, {"action": "CREATE", "cat": "HSIL", "time": "2020-07-23 14:53;43", "who": "admin", "typeOfanno": "PersonManul"}]</info><confidence>0.549851</confidence><bndbox><xmin>28442.0</xmin><ymin>29587.0</ymin><xmax>28598.0</xmax><ymax>29753.0</ymax></bndbox><segmentation><points><x>28442.0</x><y>29753.0</y></points><points><x>28442.0</x><y>29587.0</y></points><points><x>28598.0</x><y>29587.0</y></points><points><x>28598.0</x><y>29753.0</y></points></segmentation></object><object><name>HSIL</name><difficult>0</difficult><truncated>0</truncated><info>[{"confidence": "0.543364"}, {"action": "CREATE", "cat": "HSIL", "time": "2020-07-23 14:53;43", "who": "admin", "typeOfanno": "PersonManul"}]</info><confidence>0.543364</confidence><bndbox><xmin>42761.0</xmin><ymin>24458.0</ymin><xmax>43117.0</xmax><ymax>24751.0</ymax></bndbox><segmentation><points><x>42761.0</x><y>24751.0</y></points><points><x>42761.0</x><y>24458.0</y></points><points><x>43117.0</x><y>24458.0</y></points><points><x>43117.0</x><y>24751.0</y></points></segmentation></object><object><name>ATR</name><difficult>0</difficult><truncated>0</truncated><info>[{"confidence": "0.542189"}, {"action": "CREATE", "cat": "ATR", "time": "2020-07-23 14:53;43", "who": "admin", "typeOfanno": "PersonManul"}]</info><confidence>0.542189</confidence><bndbox><xmin>17576.0</xmin><ymin>12376.0</ymin><xmax>17743.0</xmax><ymax>12600.0</ymax></bndbox><segmentation><points><x>17576.0</x><y>12600.0</y></points><points><x>17576.0</x><y>12376.0</y></points><points><x>17743.0</x><y>12376.0</y></points><points><x>17743.0</x><y>12600.0</y></points></segmentation></object><object><name>HSIL</name><difficult>0</difficult><truncated>0</truncated><info>[{"confidence": "0.540643"}, {"action": "CREATE", "cat": "HSIL", "time": "2020-07-23 14:53;43", "who": "admin", "typeOfanno": "PersonManul"}]</info><confidence>0.540643</confidence><bndbox><xmin>25376.0</xmin><ymin>41479.0</ymin><xmax>25575.0</xmax><ymax>41645.0</ymax></bndbox><segmentation><points><x>25376.0</x><y>41645.0</y></points><points><x>25376.0</x><y>41479.0</y></points><points><x>25575.0</x><y>41479.0</y></points><points><x>25575.0</x><y>41645.0</y></points></segmentation></object><object><name>HSIL</name><difficult>0</difficult><truncated>0</truncated><info>[{"confidence": "0.539355"}, {"action": "CREATE", "cat": "HSIL", "time": "2020-07-23 14:53;43", "who": "admin", "typeOfanno": "PersonManul"}]</info><confidence>0.539355</confidence><bndbox><xmin>36369.0</xmin><ymin>18753.0</ymin><xmax>36567.0</xmax><ymax>18992.0</ymax></bndbox><segmentation><points><x>36369.0</x><y>18992.0</y></points><points><x>36369.0</x><y>18753.0</y></points><points><x>36567.0</x><y>18753.0</y></points><points><x>36567.0</x><y>18992.0</y></points></segmentation></object><object><name>ATR</name><difficult>0</difficult><truncated>0</truncated><info>[{"confidence": "0.537187"}, {"action": "CREATE", "cat": "ATR", "time": "2020-07-23 14:53;43", "who": "admin", "typeOfanno": "PersonManul"}]</info><confidence>0.537187</confidence><bndbox><xmin>38525.0</xmin><ymin>4884.0</ymin><xmax>38710.0</xmax><ymax>5167.0</ymax></bndbox><segmentation><points><x>38525.0</x><y>5167.0</y></points><points><x>38525.0</x><y>4884.0</y></points><points><x>38710.0</x><y>4884.0</y></points><points><x>38710.0</x><y>5167.0</y></points></segmentation></object><object><name>HSIL</name><difficult>0</difficult><truncated>0</truncated><info>[{"confidence": "0.536987"}, {"action": "CREATE", "cat": "HSIL", "time": "2020-07-23 14:53;43", "who": "admin", "typeOfanno": "PersonManul"}]</info><confidence>0.536987</confidence><bndbox><xmin>40664.0</xmin><ymin>33945.0</ymin><xmax>40954.0</xmax><ymax>34178.0</ymax></bndbox><segmentation><points><x>40664.0</x><y>34178.0</y></points><points><x>40664.0</x><y>33945.0</y></points><points><x>40954.0</x><y>33945.0</y></points><points><x>40954.0</x><y>34178.0</y></points></segmentation></object><object><name>ASC_H</name><difficult>0</difficult><truncated>0</truncated><info>[{"confidence": "0.536885"}, {"action": "CREATE", "cat": "ASC_H", "time": "2020-07-23 14:53;43", "who": "admin", "typeOfanno": "PersonManul"}]</info><confidence>0.536885</confidence><bndbox><xmin>18066.0</xmin><ymin>28222.0</ymin><xmax>18194.0</xmax><ymax>28365.0</ymax></bndbox><segmentation><points><x>18066.0</x><y>28365.0</y></points><points><x>18066.0</x><y>28222.0</y></points><points><x>18194.0</x><y>28222.0</y></points><points><x>18194.0</x><y>28365.0</y></points></segmentation></object><object><name>HSIL</name><difficult>0</difficult><truncated>0</truncated><info>[{"confidence": "0.536595"}, {"action": "CREATE", "cat": "HSIL", "time": "2020-07-23 14:53;43", "who": "admin", "typeOfanno": "PersonManul"}]</info><confidence>0.536595</confidence><bndbox><xmin>19361.0</xmin><ymin>42887.0</ymin><xmax>19487.0</xmax><ymax>43074.0</ymax></bndbox><segmentation><points><x>19361.0</x><y>43074.0</y></points><points><x>19361.0</x><y>42887.0</y></points><points><x>19487.0</x><y>42887.0</y></points><points><x>19487.0</x><y>43074.0</y></points></segmentation></object><object><name>HSIL</name><difficult>0</difficult><truncated>0</truncated><info>[{"confidence": "0.534018"}, {"action": "CREATE", "cat": "HSIL", "time": "2020-07-23 14:53;43", "who": "admin", "typeOfanno": "PersonManul"}]</info><confidence>0.534018</confidence><bndbox><xmin>47042.0</xmin><ymin>14470.0</ymin><xmax>47453.0</xmax><ymax>14770.0</ymax></bndbox><segmentation><points><x>47042.0</x><y>14770.0</y></points><points><x>47042.0</x><y>14470.0</y></points><points><x>47453.0</x><y>14470.0</y></points><points><x>47453.0</x><y>14770.0</y></points></segmentation></object><object><name>HSIL</name><difficult>0</difficult><truncated>0</truncated><info>[{"confidence": "0.531783"}, {"action": "CREATE", "cat": "HSIL", "time": "2020-07-23 14:53;43", "who": "admin", "typeOfanno": "PersonManul"}]</info><confidence>0.531783</confidence><bndbox><xmin>12964.0</xmin><ymin>14105.0</ymin><xmax>13668.0</xmax><ymax>14574.0</ymax></bndbox><segmentation><points><x>12964.0</x><y>14574.0</y></points><points><x>12964.0</x><y>14105.0</y></points><points><x>13668.0</x><y>14105.0</y></points><points><x>13668.0</x><y>14574.0</y></points></segmentation></object><object><name>HSIL</name><difficult>0</difficult><truncated>0</truncated><info>[{"confidence": "0.527036"}, {"action": "CREATE", "cat": "HSIL", "time": "2020-07-23 14:53;43", "who": "admin", "typeOfanno": "PersonManul"}]</info><confidence>0.527036</confidence><bndbox><xmin>29314.0</xmin><ymin>23074.0</ymin><xmax>29539.0</xmax><ymax>23319.0</ymax></bndbox><segmentation><points><x>29314.0</x><y>23319.0</y></points><points><x>29314.0</x><y>23074.0</y></points><points><x>29539.0</x><y>23074.0</y></points><points><x>29539.0</x><y>23319.0</y></points></segmentation></object><object><name>HSIL</name><difficult>0</difficult><truncated>0</truncated><info>[{"confidence": "0.5242"}, {"action": "CREATE", "cat": "HSIL", "time": "2020-07-23 14:53;43", "who": "admin", "typeOfanno": "PersonManul"}]</info><confidence>0.5242</confidence><bndbox><xmin>38272.0</xmin><ymin>8057.0</ymin><xmax>38481.0</xmax><ymax>8306.0</ymax></bndbox><segmentation><points><x>38272.0</x><y>8306.0</y></points><points><x>38272.0</x><y>8057.0</y></points><points><x>38481.0</x><y>8057.0</y></points><points><x>38481.0</x><y>8306.0</y></points></segmentation></object><object><name>ATR</name><difficult>0</difficult><truncated>0</truncated><info>[{"confidence": "0.524011"}, {"action": "CREATE", "cat": "ATR", "time": "2020-07-23 14:53;43", "who": "admin", "typeOfanno": "PersonManul"}]</info><confidence>0.524011</confidence><bndbox><xmin>48987.0</xmin><ymin>18918.0</ymin><xmax>49105.0</xmax><ymax>19040.0</ymax></bndbox><segmentation><points><x>48987.0</x><y>19040.0</y></points><points><x>48987.0</x><y>18918.0</y></points><points><x>49105.0</x><y>18918.0</y></points><points><x>49105.0</x><y>19040.0</y></points></segmentation></object><object><name>NILM</name><difficult>0</difficult><truncated>0</truncated><info>[{"confidence": "0.523429"}, {"action": "CREATE", "cat": "NILM", "time": "2020-07-23 14:53;43", "who": "admin", "typeOfanno": "PersonManul"}]</info><confidence>0.523429</confidence><bndbox><xmin>35480.0</xmin><ymin>32559.0</ymin><xmax>35938.0</xmax><ymax>33035.0</ymax></bndbox><segmentation><points><x>35480.0</x><y>33035.0</y></points><points><x>35480.0</x><y>32559.0</y></points><points><x>35938.0</x><y>32559.0</y></points><points><x>35938.0</x><y>33035.0</y></points></segmentation></object><object><name>HSIL</name><difficult>0</difficult><truncated>0</truncated><info>[{"confidence": "0.520408"}, {"action": "CREATE", "cat": "HSIL", "time": "2020-07-23 14:53;43", "who": "admin", "typeOfanno": "PersonManul"}]</info><confidence>0.520408</confidence><bndbox><xmin>34160.0</xmin><ymin>27840.0</ymin><xmax>34709.0</xmax><ymax>28208.0</ymax></bndbox><segmentation><points><x>34160.0</x><y>28208.0</y></points><points><x>34160.0</x><y>27840.0</y></points><points><x>34709.0</x><y>27840.0</y></points><points><x>34709.0</x><y>28208.0</y></points></segmentation></object><object><name>ATR</name><difficult>0</difficult><truncated>0</truncated><info>[{"confidence": "0.777652"}, {"action": "CREATE", "cat": "ATR", "time": "2020-07-23 14:53;43", "who": "admin", "typeOfanno": "PersonManul"}]</info><confidence>0.777652</confidence><bndbox><xmin>35750.0</xmin><ymin>7984.0</ymin><xmax>35880.0</xmax><ymax>8171.0</ymax></bndbox><segmentation><points><x>35750.0</x><y>8171.0</y></points><points><x>35750.0</x><y>7984.0</y></points><points><x>35880.0</x><y>7984.0</y></points><points><x>35880.0</x><y>8171.0</y></points></segmentation></object><object><name>NILM</name><difficult>0</difficult><truncated>0</truncated><info>[{"confidence": "0.64636"}, {"action": "CREATE", "cat": "NILM", "time": "2020-07-23 14:53;43", "who": "admin", "typeOfanno": "PersonManul"}]</info><confidence>0.64636</confidence><bndbox><xmin>37745.0</xmin><ymin>8756.0</ymin><xmax>37892.0</xmax><ymax>8901.0</ymax></bndbox><segmentation><points><x>37745.0</x><y>8901.0</y></points><points><x>37745.0</x><y>8756.0</y></points><points><x>37892.0</x><y>8756.0</y></points><points><x>37892.0</x><y>8901.0</y></points></segmentation></object><object><name>ATR</name><difficult>0</difficult><truncated>0</truncated><info>[{"confidence": "0.695525"}, {"action": "CREATE", "cat": "ATR", "time": "2020-07-23 14:53;43", "who": "admin", "typeOfanno": "PersonManul"}]</info><confidence>0.695525</confidence><bndbox><xmin>25259.0</xmin><ymin>11300.0</ymin><xmax>25454.0</xmax><ymax>11509.0</ymax></bndbox><segmentation><points><x>25259.0</x><y>11509.0</y></points><points><x>25259.0</x><y>11300.0</y></points><points><x>25454.0</x><y>11300.0</y></points><points><x>25454.0</x><y>11509.0</y></points></segmentation></object><object><name>ATR</name><difficult>0</difficult><truncated>0</truncated><info>[{"confidence": "0.595277"}, {"action": "CREATE", "cat": "ATR", "time": "2020-07-23 14:53;43", "who": "admin", "typeOfanno": "PersonManul"}]</info><confidence>0.595277</confidence><bndbox><xmin>11719.0</xmin><ymin>13037.0</ymin><xmax>11865.0</xmax><ymax>13228.0</ymax></bndbox><segmentation><points><x>11719.0</x><y>13228.0</y></points><points><x>11719.0</x><y>13037.0</y></points><points><x>11865.0</x><y>13037.0</y></points><points><x>11865.0</x><y>13228.0</y></points></segmentation></object><object><name>HSIL</name><difficult>0</difficult><truncated>0</truncated><info>[{"confidence": "0.503149"}, {"action": "CREATE", "cat": "HSIL", "time": "2020-07-23 14:53;43", "who": "admin", "typeOfanno": "PersonManul"}]</info><confidence>0.503149</confidence><bndbox><xmin>14150.0</xmin><ymin>10953.0</ymin><xmax>14483.0</xmax><ymax>11303.0</ymax></bndbox><segmentation><points><x>14150.0</x><y>11303.0</y></points><points><x>14150.0</x><y>10953.0</y></points><points><x>14483.0</x><y>10953.0</y></points><points><x>14483.0</x><y>11303.0</y></points></segmentation></object><object><name>NONE</name><difficult>0</difficult><truncated>0</truncated><info>[{"confidence": "0.476569"}, {"action": "CREATE", "cat": "NONE", "time": "2020-07-23 14:53;43", "who": "admin", "typeOfanno": "PersonManul"}]</info><confidence>0.476569</confidence><bndbox><xmin>34265.0</xmin><ymin>12892.0</ymin><xmax>34346.0</xmax><ymax>12988.0</ymax></bndbox><segmentation><points><x>34265.0</x><y>12988.0</y></points><points><x>34265.0</x><y>12892.0</y></points><points><x>34346.0</x><y>12892.0</y></points><points><x>34346.0</x><y>12988.0</y></points></segmentation></object><object><name>NILM</name><difficult>0</difficult><truncated>0</truncated><info>[{"confidence": "0.781598"}, {"action": "CREATE", "cat": "NILM", "time": "2020-07-23 14:53;43", "who": "admin", "typeOfanno": "PersonManul"}]</info><confidence>0.781598</confidence><bndbox><xmin>24290.0</xmin><ymin>9323.0</ymin><xmax>24407.0</xmax><ymax>9419.0</ymax></bndbox><segmentation><points><x>24290.0</x><y>9419.0</y></points><points><x>24290.0</x><y>9323.0</y></points><points><x>24407.0</x><y>9323.0</y></points><points><x>24407.0</x><y>9419.0</y></points></segmentation></object><object><name>HSIL</name><difficult>0</difficult><truncated>0</truncated><info>[{"confidence": "0.62591"}, {"action": "CREATE", "cat": "HSIL", "time": "2020-07-23 14:53;43", "who": "admin", "typeOfanno": "PersonManul"}]</info><confidence>0.62591</confidence><bndbox><xmin>42786.0</xmin><ymin>32679.0</ymin><xmax>42867.0</xmax><ymax>32822.0</ymax></bndbox><segmentation><points><x>42786.0</x><y>32822.0</y></points><points><x>42786.0</x><y>32679.0</y></points><points><x>42867.0</x><y>32679.0</y></points><points><x>42867.0</x><y>32822.0</y></points></segmentation></object><object><name>ATR</name><difficult>0</difficult><truncated>0</truncated><info>[{"confidence": "0.602409"}, {"action": "CREATE", "cat": "ATR", "time": "2020-07-23 14:53;43", "who": "admin", "typeOfanno": "PersonManul"}]</info><confidence>0.602409</confidence><bndbox><xmin>30384.0</xmin><ymin>49256.0</ymin><xmax>30541.0</xmax><ymax>49407.0</ymax></bndbox><segmentation><points><x>30384.0</x><y>49407.0</y></points><points><x>30384.0</x><y>49256.0</y></points><points><x>30541.0</x><y>49256.0</y></points><points><x>30541.0</x><y>49407.0</y></points></segmentation></object><object><name>HSIL</name><difficult>0</difficult><truncated>0</truncated><info>[{"confidence": "0.600259"}, {"action": "CREATE", "cat": "HSIL", "time": "2020-07-23 14:53;43", "who": "admin", "typeOfanno": "PersonManul"}]</info><confidence>0.600259</confidence><bndbox><xmin>33264.0</xmin><ymin>24791.0</ymin><xmax>33526.0</xmax><ymax>24933.0</ymax></bndbox><segmentation><points><x>33264.0</x><y>24933.0</y></points><points><x>33264.0</x><y>24791.0</y></points><points><x>33526.0</x><y>24791.0</y></points><points><x>33526.0</x><y>24933.0</y></points></segmentation></object><object><name>ATR</name><difficult>0</difficult><truncated>0</truncated><info>[{"confidence": "0.565768"}, {"action": "CREATE", "cat": "ATR", "time": "2020-07-23 14:53;44", "who": "admin", "typeOfanno": "PersonManul"}]</info><confidence>0.565768</confidence><bndbox><xmin>41403.0</xmin><ymin>16549.0</ymin><xmax>41579.0</xmax><ymax>16656.0</ymax></bndbox><segmentation><points><x>41403.0</x><y>16656.0</y></points><points><x>41403.0</x><y>16549.0</y></points><points><x>41579.0</x><y>16549.0</y></points><points><x>41579.0</x><y>16656.0</y></points></segmentation></object><object><name>NILM</name><difficult>0</difficult><truncated>0</truncated><info>[{"confidence": "0.514376"}, {"action": "CREATE", "cat": "NILM", "time": "2020-07-23 14:53;44", "who": "admin", "typeOfanno": "PersonManul"}]</info><confidence>0.514376</confidence><bndbox><xmin>26251.0</xmin><ymin>32577.0</ymin><xmax>26422.0</xmax><ymax>32763.0</ymax></bndbox><segmentation><points><x>26251.0</x><y>32763.0</y></points><points><x>26251.0</x><y>32577.0</y></points><points><x>26422.0</x><y>32577.0</y></points><points><x>26422.0</x><y>32763.0</y></points></segmentation></object><object><name>HSIL</name><difficult>0</difficult><truncated>0</truncated><info>[{"confidence": "0.506877"}, {"action": "CREATE", "cat": "HSIL", "time": "2020-07-23 14:53;44", "who": "admin", "typeOfanno": "PersonManul"}]</info><confidence>0.506877</confidence><bndbox><xmin>25961.82768999247</xmin><ymin>8033.070729872094</ymin><xmax>26166.82768999247</xmax><ymax>8293.070729872095</ymax></bndbox><segmentation><points><x>25961.82768999247</x><y>8293.070729872095</y></points><points><x>25961.82768999247</x><y>8033.070729872094</y></points><points><x>26166.82768999247</x><y>8033.070729872094</y></points><points><x>26166.82768999247</x><y>8293.070729872095</y></points></segmentation></object><object><name>ATR</name><difficult>0</difficult><truncated>0</truncated><info>[{"confidence": "0.497734"}, {"action": "CREATE", "cat": "ATR", "time": "2020-07-23 14:53;44", "who": "admin", "typeOfanno": "PersonManul"}]</info><confidence>0.497734</confidence><bndbox><xmin>17406.0</xmin><ymin>20406.0</ymin><xmax>17471.0</xmax><ymax>20488.0</ymax></bndbox><segmentation><points><x>17406.0</x><y>20488.0</y></points><points><x>17406.0</x><y>20406.0</y></points><points><x>17471.0</x><y>20406.0</y></points><points><x>17471.0</x><y>20488.0</y></points></segmentation></object><object><name>NONE</name><difficult>0</difficult><truncated>0</truncated><info>[{"confidence": "0.485954"}, {"action": "CREATE", "cat": "NONE", "time": "2020-07-23 14:53;44", "who": "admin", "typeOfanno": "PersonManul"}]</info><confidence>0.485954</confidence><bndbox><xmin>29174.0</xmin><ymin>11151.0</ymin><xmax>29262.0</xmax><ymax>11253.0</ymax></bndbox><segmentation><points><x>29174.0</x><y>11253.0</y></points><points><x>29174.0</x><y>11151.0</y></points><points><x>29262.0</x><y>11151.0</y></points><points><x>29262.0</x><y>11253.0</y></points></segmentation></object><object><name>HSIL</name><difficult>0</difficult><truncated>0</truncated><info>[{"confidence": "0.483981"}, {"action": "CREATE", "cat": "HSIL", "time": "2020-07-23 14:53;44", "who": "admin", "typeOfanno": "PersonManul"}]</info><confidence>0.483981</confidence><bndbox><xmin>32564.0</xmin><ymin>7344.0</ymin><xmax>32826.0</xmax><ymax>7654.0</ymax></bndbox><segmentation><points><x>32564.0</x><y>7654.0</y></points><points><x>32564.0</x><y>7344.0</y></points><points><x>32826.0</x><y>7344.0</y></points><points><x>32826.0</x><y>7654.0</y></points></segmentation></object><object><name>ATR</name><difficult>0</difficult><truncated>0</truncated><info>[{"confidence": "0.468243"}, {"action": "CREATE", "cat": "ATR", "time": "2020-07-23 14:53;44", "who": "admin", "typeOfanno": "PersonManul"}]</info><confidence>0.468243</confidence><bndbox><xmin>39280.0</xmin><ymin>5625.0</ymin><xmax>39370.0</xmax><ymax>5687.0</ymax></bndbox><segmentation><points><x>39280.0</x><y>5687.0</y></points><points><x>39280.0</x><y>5625.0</y></points><points><x>39370.0</x><y>5625.0</y></points><points><x>39370.0</x><y>5687.0</y></points></segmentation></object><object><name>ATR</name><difficult>0</difficult><truncated>0</truncated><info>[{"confidence": "0.462956"}, {"action": "CREATE", "cat": "ATR", "time": "2020-07-23 14:53;44", "who": "admin", "typeOfanno": "PersonManul"}]</info><confidence>0.462956</confidence><bndbox><xmin>31356.0</xmin><ymin>46732.0</ymin><xmax>31420.0</xmax><ymax>46816.0</ymax></bndbox><segmentation><points><x>31356.0</x><y>46816.0</y></points><points><x>31356.0</x><y>46732.0</y></points><points><x>31420.0</x><y>46732.0</y></points><points><x>31420.0</x><y>46816.0</y></points></segmentation></object><object><name>ATR</name><difficult>0</difficult><truncated>0</truncated><info>[{"confidence": "0.451532"}, {"action": "CREATE", "cat": "ATR", "time": "2020-07-23 14:53;44", "who": "admin", "typeOfanno": "PersonManul"}]</info><confidence>0.451532</confidence><bndbox><xmin>42123.0</xmin><ymin>9113.0</ymin><xmax>42318.0</xmax><ymax>9378.0</ymax></bndbox><segmentation><points><x>42123.0</x><y>9378.0</y></points><points><x>42123.0</x><y>9113.0</y></points><points><x>42318.0</x><y>9113.0</y></points><points><x>42318.0</x><y>9378.0</y></points></segmentation></object><object><name>ATR</name><difficult>0</difficult><truncated>0</truncated><info>[{"confidence": "0.442995"}, {"action": "CREATE", "cat": "ATR", "time": "2020-07-23 14:53;44", "who": "admin", "typeOfanno": "PersonManul"}]</info><confidence>0.442995</confidence><bndbox><xmin>25422.0</xmin><ymin>47005.0</ymin><xmax>25531.0</xmax><ymax>47118.0</ymax></bndbox><segmentation><points><x>25422.0</x><y>47118.0</y></points><points><x>25422.0</x><y>47005.0</y></points><points><x>25531.0</x><y>47005.0</y></points><points><x>25531.0</x><y>47118.0</y></points></segmentation></object><object><name>NONE</name><difficult>0</difficult><truncated>0</truncated><info>[{"confidence": "0.433163"}, {"action": "CREATE", "cat": "NONE", "time": "2020-07-23 14:53;44", "who": "admin", "typeOfanno": "PersonManul"}]</info><confidence>0.433163</confidence><bndbox><xmin>38833.0</xmin><ymin>11649.0</ymin><xmax>38972.0</xmax><ymax>11740.0</ymax></bndbox><segmentation><points><x>38833.0</x><y>11740.0</y></points><points><x>38833.0</x><y>11649.0</y></points><points><x>38972.0</x><y>11649.0</y></points><points><x>38972.0</x><y>11740.0</y></points></segmentation></object><object><name>ATR</name><difficult>0</difficult><truncated>0</truncated><info>[{"confidence": "0.428852"}, {"action": "CREATE", "cat": "ATR", "time": "2020-07-23 14:53;44", "who": "admin", "typeOfanno": "PersonManul"}]</info><confidence>0.428852</confidence><bndbox><xmin>26083.0</xmin><ymin>5104.0</ymin><xmax>26222.0</xmax><ymax>5213.0</ymax></bndbox><segmentation><points><x>26083.0</x><y>5213.0</y></points><points><x>26083.0</x><y>5104.0</y></points><points><x>26222.0</x><y>5104.0</y></points><points><x>26222.0</x><y>5213.0</y></points></segmentation></object><object><name>NILM</name><difficult>0</difficult><truncated>0</truncated><info>[{"confidence": "0.427461"}, {"action": "CREATE", "cat": "NILM", "time": "2020-07-23 14:53;44", "who": "admin", "typeOfanno": "PersonManul"}]</info><confidence>0.427461</confidence><bndbox><xmin>48935.0</xmin><ymin>19552.0</ymin><xmax>49062.0</xmax><ymax>19709.0</ymax></bndbox><segmentation><points><x>48935.0</x><y>19709.0</y></points><points><x>48935.0</x><y>19552.0</y></points><points><x>49062.0</x><y>19552.0</y></points><points><x>49062.0</x><y>19709.0</y></points></segmentation></object><object><name>ATR</name><difficult>0</difficult><truncated>0</truncated><info>[{"confidence": "0.424268"}, {"action": "CREATE", "cat": "ATR", "time": "2020-07-23 14:53;44", "who": "admin", "typeOfanno": "PersonManul"}]</info><confidence>0.424268</confidence><bndbox><xmin>43196.0</xmin><ymin>14346.0</ymin><xmax>43477.0</xmax><ymax>14540.0</ymax></bndbox><segmentation><points><x>43196.0</x><y>14540.0</y></points><points><x>43196.0</x><y>14346.0</y></points><points><x>43477.0</x><y>14346.0</y></points><points><x>43477.0</x><y>14540.0</y></points></segmentation></object><object><name>HSIL</name><difficult>0</difficult><truncated>0</truncated><info>[{"confidence": "0.422722"}, {"action": "CREATE", "cat": "HSIL", "time": "2020-07-23 14:53;44", "who": "admin", "typeOfanno": "PersonManul"}]</info><confidence>0.422722</confidence><bndbox><xmin>5507.0</xmin><ymin>31972.0</ymin><xmax>5916.0</xmax><ymax>32431.0</ymax></bndbox><segmentation><points><x>5507.0</x><y>32431.0</y></points><points><x>5507.0</x><y>31972.0</y></points><points><x>5916.0</x><y>31972.0</y></points><points><x>5916.0</x><y>32431.0</y></points></segmentation></object><object><name>ASC_H</name><difficult>0</difficult><truncated>0</truncated><info>[{"confidence": "0.417822"}, {"action": "CREATE", "cat": "ASC_H", "time": "2020-07-23 14:53;44", "who": "admin", "typeOfanno": "PersonManul"}]</info><confidence>0.417822</confidence><bndbox><xmin>21186.0</xmin><ymin>21482.0</ymin><xmax>21255.0</xmax><ymax>21578.0</ymax></bndbox><segmentation><points><x>21186.0</x><y>21578.0</y></points><points><x>21186.0</x><y>21482.0</y></points><points><x>21255.0</x><y>21482.0</y></points><points><x>21255.0</x><y>21578.0</y></points></segmentation></object><object><name>NILM</name><difficult>0</difficult><truncated>0</truncated><info>[{"confidence": "0.413271"}, {"action": "CREATE", "cat": "NILM", "time": "2020-07-23 14:53;44", "who": "admin", "typeOfanno": "PersonManul"}]</info><confidence>0.413271</confidence><bndbox><xmin>47087.0</xmin><ymin>20678.0</ymin><xmax>47226.0</xmax><ymax>20826.0</ymax></bndbox><segmentation><points><x>47087.0</x><y>20826.0</y></points><points><x>47087.0</x><y>20678.0</y></points><points><x>47226.0</x><y>20678.0</y></points><points><x>47226.0</x><y>20826.0</y></points></segmentation></object><object><name>ATR</name><difficult>0</difficult><truncated>0</truncated><info>[{"confidence": "0.411957"}, {"action": "CREATE", "cat": "ATR", "time": "2020-07-23 14:53;44", "who": "admin", "typeOfanno": "PersonManul"}]</info><confidence>0.411957</confidence><bndbox><xmin>27435.0</xmin><ymin>5537.0</ymin><xmax>27540.0</xmax><ymax>5691.0</ymax></bndbox><segmentation><points><x>27435.0</x><y>5691.0</y></points><points><x>27435.0</x><y>5537.0</y></points><points><x>27540.0</x><y>5537.0</y></points><points><x>27540.0</x><y>5691.0</y></points></segmentation></object><object><name>ATR</name><difficult>0</difficult><truncated>0</truncated><info>[{"confidence": "0.411476"}, {"action": "CREATE", "cat": "ATR", "time": "2020-07-23 14:53;44", "who": "admin", "typeOfanno": "PersonManul"}]</info><confidence>0.411476</confidence><bndbox><xmin>37894.0</xmin><ymin>42783.0</ymin><xmax>38168.0</xmax><ymax>43047.0</ymax></bndbox><segmentation><points><x>37894.0</x><y>43047.0</y></points><points><x>37894.0</x><y>42783.0</y></points><points><x>38168.0</x><y>42783.0</y></points><points><x>38168.0</x><y>43047.0</y></points></segmentation></object><object><name>NILM</name><difficult>0</difficult><truncated>0</truncated><info>[{"confidence": "0.407505"}, {"action": "CREATE", "cat": "NILM", "time": "2020-07-23 14:53;44", "who": "admin", "typeOfanno": "PersonManul"}]</info><confidence>0.407505</confidence><bndbox><xmin>38362.0</xmin><ymin>21895.0</ymin><xmax>38482.0</xmax><ymax>21990.0</ymax></bndbox><segmentation><points><x>38362.0</x><y>21990.0</y></points><points><x>38362.0</x><y>21895.0</y></points><points><x>38482.0</x><y>21895.0</y></points><points><x>38482.0</x><y>21990.0</y></points></segmentation></object><object><name>ASC_H</name><difficult>0</difficult><truncated>0</truncated><info>[{"confidence": "0.40432"}, {"action": "CREATE", "cat": "ASC_H", "time": "2020-07-23 14:53;44", "who": "admin", "typeOfanno": "PersonManul"}]</info><confidence>0.40432</confidence><bndbox><xmin>13508.0</xmin><ymin>28127.0</ymin><xmax>13595.0</xmax><ymax>28179.0</ymax></bndbox><segmentation><points><x>13508.0</x><y>28179.0</y></points><points><x>13508.0</x><y>28127.0</y></points><points><x>13595.0</x><y>28127.0</y></points><points><x>13595.0</x><y>28179.0</y></points></segmentation></object><object><name>BOX_SCREEN</name><difficult>0</difficult><truncated>0</truncated><info>[{"confidence": "0"}, {"action": "CREATE", "cat": "BOX_SCREEN", "time": "2020-07-23 14:53;44", "who": "admin", "typeOfanno": "PersonManul"}]</info><confidence>0</confidence><bndbox><xmin>23179.500000000004</xmin><ymin>47641.99999999999</ymin><xmax>25227.500000000004</xmax><ymax>49689.99999999999</ymax></bndbox><segmentation><points><x>23179.500000000004</x><y>49689.99999999999</y></points><points><x>23179.500000000004</x><y>47641.99999999999</y></points><points><x>25227.500000000004</x><y>47641.99999999999</y></points><points><x>25227.500000000004</x><y>49689.99999999999</y></points></segmentation></object><object><name>BOX_SCREEN</name><difficult>0</difficult><truncated>0</truncated><info>[{"confidence": "0"}, {"action": "CREATE", "cat": "BOX_SCREEN", "time": "2020-07-23 14:53;44", "who": "admin", "typeOfanno": "PersonManul"}]</info><confidence>0</confidence><bndbox><xmin>44529.455840601375</xmin><ymin>16306.597701536106</ymin><xmax>46577.455840601375</xmax><ymax>18354.597701536106</ymax></bndbox><segmentation><points><x>44529.455840601375</x><y>18354.597701536106</y></points><points><x>44529.455840601375</x><y>16306.597701536106</y></points><points><x>46577.455840601375</x><y>16306.597701536106</y></points><points><x>46577.455840601375</x><y>18354.597701536106</y></points></segmentation></object><object><name>BOX_SCREEN</name><difficult>0</difficult><truncated>0</truncated><info>[{"confidence": "0"}, {"action": "CREATE", "cat": "BOX_SCREEN", "time": "2020-07-23 14:53;44", "who": "admin", "typeOfanno": "PersonManul"}]</info><confidence>0</confidence><bndbox><xmin>39186.99999999999</xmin><ymin>11386.000000000042</ymin><xmax>41234.99999999999</xmax><ymax>13434.000000000042</ymax></bndbox><segmentation><points><x>39186.99999999999</x><y>13434.000000000042</y></points><points><x>39186.99999999999</x><y>11386.000000000042</y></points><points><x>41234.99999999999</x><y>11386.000000000042</y></points><points><x>41234.99999999999</x><y>13434.000000000042</y></points></segmentation></object><object><name>ATR</name><difficult>0</difficult><truncated>0</truncated><info>[{"confidence": "0"}, {"action": "CREATE", "cat": "ATR", "time": "2020-07-23 14:53;44", "who": "admin", "typeOfanno": "PersonManul"}]</info><confidence>0</confidence><bndbox><xmin>40674.83950243575</xmin><ymin>11655.762386542905</ymin><xmax>40935.93341368446</xmax><ymax>11831.716978906165</ymax></bndbox><segmentation><points><x>40674.83950243575</x><y>11831.716978906165</y></points><points><x>40674.83950243575</x><y>11655.762386542905</y></points><points><x>40935.93341368446</x><y>11655.762386542905</y></points><points><x>40935.93341368446</x><y>11831.716978906165</y></points></segmentation></object><object><name>ASC_H</name><difficult>0</difficult><truncated>0</truncated><info>[{"confidence": "0"}, {"action": "CREATE", "cat": "ASC_H", "time": "2020-07-23 14:53;44", "who": "admin", "typeOfanno": "PersonManul"}]</info><confidence>0</confidence><bndbox><xmin>45299.1497193318</xmin><ymin>17055.59700255182</ymin><xmax>45363.00420849588</xmax><ymax>17109.991567395304</ymax></bndbox><segmentation><points><x>45299.1497193318</x><y>17109.991567395304</y></points><points><x>45299.1497193318</x><y>17055.59700255182</y></points><points><x>45363.00420849588</x><y>17055.59700255182</y></points><points><x>45363.00420849588</x><y>17109.991567395304</y></points></segmentation></object><object><name>BOX_SCREEN</name><difficult>0</difficult><truncated>0</truncated><info>[{"confidence": "0"}, {"action": "CREATE", "cat": "BOX_SCREEN", "time": "2020-07-23 14:53;44", "who": "admin", "typeOfanno": "PersonManul"}]</info><confidence>0</confidence><bndbox><xmin>9801.999999999996</xmin><ymin>26962.011936099036</ymin><xmax>11849.999999999996</xmax><ymax>29010.011936099036</ymax></bndbox><segmentation><points><x>9801.999999999996</x><y>29010.011936099036</y></points><points><x>9801.999999999996</x><y>26962.011936099036</y></points><points><x>11849.999999999996</x><y>26962.011936099036</y></points><points><x>11849.999999999996</x><y>29010.011936099036</y></points></segmentation></object><object><name>BOX_SCREEN</name><difficult>0</difficult><truncated>0</truncated><info>[{"confidence": "0"}, {"action": "CREATE", "cat": "BOX_SCREEN", "time": "2020-07-23 14:53;44", "who": "admin", "typeOfanno": "PersonManul"}]</info><confidence>0</confidence><bndbox><xmin>28849.96423529404</xmin><ymin>34313.598434674896</ymin><xmax>30897.96423529404</xmax><ymax>36361.598434674896</ymax></bndbox><segmentation><points><x>28849.96423529404</x><y>36361.598434674896</y></points><points><x>28849.96423529404</x><y>34313.598434674896</y></points><points><x>30897.96423529404</x><y>34313.598434674896</y></points><points><x>30897.96423529404</x><y>36361.598434674896</y></points></segmentation></object><object><name>ASC_H</name><difficult>0</difficult><truncated>0</truncated><info>[{"confidence": "0"}, {"action": "CREATE", "cat": "ASC_H", "time": "2020-07-23 14:53;44", "who": "admin", "typeOfanno": "PersonManul"}]</info><confidence>0</confidence><bndbox><xmin>11377.46247229611</xmin><ymin>26952.66649223609</ymin><xmax>11450.776885780802</xmax><ymax>27036.229157068105</ymax></bndbox><segmentation><points><x>11377.46247229611</x><y>27036.229157068105</y></points><points><x>11377.46247229611</x><y>26952.66649223609</y></points><points><x>11450.776885780802</x><y>26952.66649223609</y></points><points><x>11450.776885780802</x><y>27036.229157068105</y></points></segmentation></object><object><name>HSIL</name><difficult>0</difficult><truncated>0</truncated><info>[{"confidence": "0"}, {"action": "CREATE", "cat": "HSIL", "time": "2020-07-23 14:53;44", "who": "admin", "typeOfanno": "PersonManul"}]</info><confidence>0</confidence><bndbox><xmin>11092.394248074736</xmin><ymin>27525.159356926175</ymin><xmax>11160.190372372406</xmax><ymax>27659.9632784948</ymax></bndbox><segmentation><points><x>11092.394248074736</x><y>27659.9632784948</y></points><points><x>11092.394248074736</x><y>27525.159356926175</y></points><points><x>11160.190372372406</x><y>27525.159356926175</y></points><points><x>11160.190372372406</x><y>27659.9632784948</y></points></segmentation></object><object><name>NILM</name><difficult>0</difficult><truncated>0</truncated><info>[{"confidence": "0"}, {"action": "CREATE", "cat": "NILM", "time": "2020-07-23 14:53;44", "who": "admin", "typeOfanno": "PersonManul"}]</info><confidence>0</confidence><bndbox><xmin>28850.47319498651</xmin><ymin>35198.83787236873</ymin><xmax>29214.18836526515</xmax><ymax>35476.732609210834</ymax></bndbox><segmentation><points><x>28850.47319498651</x><y>35476.732609210834</y></points><points><x>28850.47319498651</x><y>35198.83787236873</y></points><points><x>29214.18836526515</x><y>35198.83787236873</y></points><points><x>29214.18836526515</x><y>35476.732609210834</y></points></segmentation></object><object><name>ATR</name><difficult>0</difficult><truncated>0</truncated><info>[{"confidence": "0"}, {"action": "CREATE", "cat": "ATR", "time": "2020-07-23 14:53;44", "who": "admin", "typeOfanno": "PersonManul"}]</info><confidence>0</confidence><bndbox><xmin>29302.733256906016</xmin><ymin>35104.84406431919</ymin><xmax>29573.816848237286</xmax><ymax>35336.42301168762</ymax></bndbox><segmentation><points><x>29302.733256906016</x><y>35336.42301168762</y></points><points><x>29302.733256906016</x><y>35104.84406431919</y></points><points><x>29573.816848237286</x><y>35104.84406431919</y></points><points><x>29573.816848237286</x><y>35336.42301168762</y></points></segmentation></object><object><name>HSIL</name><difficult>0</difficult><truncated>0</truncated><info>[{"confidence": 1}, {"action": "CREATE", "cat": "HSIL", "time": "2020-07-26 15:18;39", "who": "woodrow", "typeOfanno": "PersonManul"}]</info><confidence>1.0</confidence><bndbox><xmin>41137.81527464267</xmin><ymin>14017.185854025553</ymin><xmax>41817.1832204666</xmax><ymax>14921.817908201625</ymax></bndbox><segmentation><points><x>41137.81527464267</x><y>14921.817908201625</y></points><points><x>41137.81527464267</x><y>14017.185854025553</y></points><points><x>41817.1832204666</x><y>14017.185854025553</y></points><points><x>41817.1832204666</x><y>14921.817908201625</y></points></segmentation></object><object><name>HSIL</name><difficult>0</difficult><truncated>0</truncated><info>[{"confidence": 1}, {"action": "CREATE", "cat": "HSIL", "time": "2020-07-26 15:18;39", "who": "woodrow", "typeOfanno": "PersonManul"}]</info><confidence>1.0</confidence><bndbox><xmin>11881.802100928015</xmin><ymin>22092.15671890222</ymin><xmax>12534.948827790316</xmax><ymax>22941.96258797671</ymax></bndbox><segmentation><points><x>11881.802100928015</x><y>22941.96258797671</y></points><points><x>11881.802100928015</x><y>22092.15671890222</y></points><points><x>12534.948827790316</x><y>22092.15671890222</y></points><points><x>12534.948827790316</x><y>22941.96258797671</y></points></segmentation></object><object><name>HSIL</name><difficult>0</difficult><truncated>0</truncated><info>[{"confidence": 1}, {"action": "CREATE", "cat": "HSIL", "time": "2020-07-26 15:18;39", "who": "woodrow", "typeOfanno": "PersonManul"}]</info><confidence>1.0</confidence><bndbox><xmin>27570.038750940555</xmin><ymin>21308.39653875094</ymin><xmax>27828.278028592926</xmax><ymax>21761.970654627537</ymax></bndbox><segmentation><points><x>27570.038750940555</x><y>21761.970654627537</y></points><points><x>27570.038750940555</x><y>21308.39653875094</y></points><points><x>27828.278028592926</x><y>21308.39653875094</y></points><points><x>27828.278028592926</x><y>21761.970654627537</y></points></segmentation></object><object><name>HSIL</name><difficult>0</difficult><truncated>0</truncated><info>[{"confidence": 1}, {"action": "CREATE", "cat": "HSIL", "time": "2020-07-26 15:18;39", "who": "woodrow", "typeOfanno": "PersonManul"}]</info><confidence>1.0</confidence><bndbox><xmin>30516.523702031554</xmin><ymin>19519.95748683224</ymin><xmax>31132.722347629744</xmax><ymax>20314.93717080515</ymax></bndbox><segmentation><points><x>30516.523702031554</x><y>20314.93717080515</y></points><points><x>30516.523702031554</x><y>19519.95748683224</y></points><points><x>31132.722347629744</x><y>19519.95748683224</y></points><points><x>31132.722347629744</x><y>20314.93717080515</y></points></segmentation></object><object><name>HSIL</name><difficult>0</difficult><truncated>0</truncated><info>[{"confidence": 1}, {"action": "CREATE", "cat": "HSIL", "time": "2020-07-26 15:18;39", "who": "woodrow", "typeOfanno": "PersonManul"}]</info><confidence>1.0</confidence><bndbox><xmin>9630.067343867575</xmin><ymin>31203.62415349885</ymin><xmax>10335.656508653128</xmax><ymax>32060.581264108332</ymax></bndbox><segmentation><points><x>9630.067343867575</x><y>32060.581264108332</y></points><points><x>9630.067343867575</x><y>31203.62415349885</y></points><points><x>10335.656508653128</x><y>31203.62415349885</y></points><points><x>10335.656508653128</x><y>32060.581264108332</y></points></segmentation></object><object><name>ASC_H</name><difficult>0</difficult><truncated>0</truncated><info>[{"confidence": 1}, {"action": "CREATE", "cat": "ASC_H", "time": "2020-07-26 15:18;39", "who": "woodrow", "typeOfanno": "PersonManul"}]</info><confidence>1.0</confidence><bndbox><xmin>29234.55158908621</xmin><ymin>35907.47529383369</ymin><xmax>29521.760016475226</xmax><ymax>36207.09907110984</ymax></bndbox><segmentation><points><x>29234.55158908621</x><y>36207.09907110984</y></points><points><x>29234.55158908621</x><y>35907.47529383369</y></points><points><x>29521.760016475226</x><y>35907.47529383369</y></points><points><x>29521.760016475226</x><y>36207.09907110984</y></points></segmentation></object></annotation>
