# Supplementary material for: Artificial intelligence enables precision diagnosis of cervical cytology grades and cervical cancer
Source: Nat Commun. 2024 May 22;15:4369. doi: 10.1038/s41467-024-48705-3 (PMC11111770; doi:10.1038/s41467-024-48705-3)
Supplement: Supplementary file 4 — Source Data [file 41467_2024_48705_MOESM4_ESM.zip › Source Data/Table S1.Average precision in the patch-level detection and classification./ground_truth_126/WJ_L_2018_05_15_11_17_42.tif.xml]

<?xml version="1.0"?><annotation><folder>med</folder><filename>/datasets/Review/label-check/tif-tiff/WJ_L_2018_05_15_11_17_42.tif</filename><size><width>61787</width><height>59343</height></size><mpp>0.248447</mpp><object><name>AREA</name><difficult>0</difficult><truncated>0</truncated><info>[{"confidence": "0"}, {"action": "CREATE", "cat": "AREA", "time": "2020-07-23 14:52;49", "who": "admin", "typeOfanno": "PersonManul"}]</info><confidence>0</confidence><bndbox><xmin>52427.438307318545</xmin><ymin>31711.091969243178</ymin><xmax>56412.43635513217</xmax><ymax>35907.853198341596</ymax></bndbox><segmentation><points><x>52427.438307318545</x><y>35907.853198341596</y></points><points><x>52427.438307318545</x><y>31711.091969243178</y></points><points><x>56412.43635513217</x><y>31711.091969243178</y></points><points><x>56412.43635513217</x><y>35907.853198341596</y></points></segmentation></object><object><name>NILM</name><difficult>0</difficult><truncated>0</truncated><info>[{"confidence": "0"}, {"action": "CREATE", "cat": "NILM", "time": "2020-07-23 14:52;49", "who": "admin", "typeOfanno": "PersonManul"}]</info><confidence>0</confidence><bndbox><xmin>55339.44078321907</xmin><ymin>33044.47343494</ymin><xmax>55750.6760257826</xmax><ymax>33594.02048172701</ymax></bndbox><segmentation><points><x>55339.44078321907</x><y>33594.02048172701</y></points><points><x>55339.44078321907</x><y>33044.47343494</y></points><points><x>55750.6760257826</x><y>33044.47343494</y></points><points><x>55750.6760257826</x><y>33594.02048172701</y></points></segmentation></object><object><name>NILM</name><difficult>0</difficult><truncated>0</truncated><info>[{"confidence": "0"}, {"action": "CREATE", "cat": "NILM", "time": "2020-07-23 14:52;49", "who": "admin", "typeOfanno": "PersonManul"}]</info><confidence>0</confidence><bndbox><xmin>54239.40043113196</xmin><ymin>34457.236425989235</ymin><xmax>54671.53344205149</xmax><ymax>34917.27470514157</ymax></bndbox><segmentation><points><x>54239.40043113196</x><y>34917.27470514157</y></points><points><x>54239.40043113196</x><y>34457.236425989235</y></points><points><x>54671.53344205149</x><y>34457.236425989235</y></points><points><x>54671.53344205149</x><y>34917.27470514157</y></points></segmentation></object><object><name>AREA</name><difficult>0</difficult><truncated>0</truncated><info>[{"confidence": "0"}, {"action": "CREATE", "cat": "AREA", "time": "2020-07-23 14:52;49", "who": "admin", "typeOfanno": "PersonManul"}]</info><confidence>0</confidence><bndbox><xmin>45957.09445272308</xmin><ymin>25796.48411695683</ymin><xmax>49902.62804376663</xmax><ymax>30025.865274583786</ymax></bndbox><segmentation><points><x>45957.09445272308</x><y>30025.865274583786</y></points><points><x>45957.09445272308</x><y>25796.48411695683</y></points><points><x>49902.62804376663</x><y>25796.48411695683</y></points><points><x>49902.62804376663</x><y>30025.865274583786</y></points></segmentation></object><object><name>NILM</name><difficult>0</difficult><truncated>0</truncated><info>[{"confidence": "0"}, {"action": "CREATE", "cat": "NILM", "time": "2020-07-23 14:52;49", "who": "admin", "typeOfanno": "PersonManul"}]</info><confidence>0</confidence><bndbox><xmin>48036.05543874785</xmin><ymin>27691.79926707744</ymin><xmax>48308.72977405132</xmax><ymax>28102.4053567888</ymax></bndbox><segmentation><points><x>48036.05543874785</x><y>28102.4053567888</y></points><points><x>48036.05543874785</x><y>27691.79926707744</y></points><points><x>48308.72977405132</x><y>27691.79926707744</y></points><points><x>48308.72977405132</x><y>28102.4053567888</y></points></segmentation></object><object><name>AREA</name><difficult>0</difficult><truncated>0</truncated><info>[{"confidence": "0"}, {"action": "CREATE", "cat": "AREA", "time": "2020-07-23 14:52;49", "who": "admin", "typeOfanno": "PersonManul"}]</info><confidence>0</confidence><bndbox><xmin>41060.85009918739</xmin><ymin>21991.346821872805</ymin><xmax>45043.32945052728</xmax><ymax>26195.973690928964</ymax></bndbox><segmentation><points><x>41060.85009918739</x><y>26195.973690928964</y></points><points><x>41060.85009918739</x><y>21991.346821872805</y></points><points><x>45043.32945052728</x><y>21991.346821872805</y></points><points><x>45043.32945052728</x><y>26195.973690928964</y></points></segmentation></object><object><name>NONE</name><difficult>0</difficult><truncated>0</truncated><info>[{"confidence": "0"}, {"action": "CREATE", "cat": "NONE", "time": "2020-07-23 14:52;49", "who": "admin", "typeOfanno": "PersonManul"}]</info><confidence>0</confidence><bndbox><xmin>43913.278970252344</xmin><ymin>22948.113456410014</ymin><xmax>44170.431649179256</xmax><ymax>23174.94521273835</ymax></bndbox><segmentation><points><x>43913.278970252344</x><y>23174.94521273835</y></points><points><x>43913.278970252344</x><y>22948.113456410014</y></points><points><x>44170.431649179256</x><y>22948.113456410014</y></points><points><x>44170.431649179256</x><y>23174.94521273835</y></points></segmentation></object><object><name>AREA</name><difficult>0</difficult><truncated>0</truncated><info>[{"confidence": "0"}, {"action": "CREATE", "cat": "AREA", "time": "2020-07-23 14:52;49", "who": "admin", "typeOfanno": "PersonManul"}]</info><confidence>0</confidence><bndbox><xmin>45724.05688985751</xmin><ymin>13634.869571330117</ymin><xmax>49779.08837686402</xmax><ymax>17777.405119970867</ymax></bndbox><segmentation><points><x>45724.05688985751</x><y>17777.405119970867</y></points><points><x>45724.05688985751</x><y>13634.869571330117</y></points><points><x>49779.08837686402</x><y>13634.869571330117</y></points><points><x>49779.08837686402</x><y>17777.405119970867</y></points></segmentation></object><object><name>NONE</name><difficult>0</difficult><truncated>0</truncated><info>[{"confidence": "0"}, {"action": "CREATE", "cat": "NONE", "time": "2020-07-23 14:52;49", "who": "admin", "typeOfanno": "PersonManul"}]</info><confidence>0</confidence><bndbox><xmin>48263.76223827867</xmin><ymin>15212.715901051433</ymin><xmax>48530.0582265575</xmax><ymax>15433.664972784847</ymax></bndbox><segmentation><points><x>48263.76223827867</x><y>15433.664972784847</y></points><points><x>48263.76223827867</x><y>15212.715901051433</y></points><points><x>48530.0582265575</x><y>15212.715901051433</y></points><points><x>48530.0582265575</x><y>15433.664972784847</y></points></segmentation></object><object><name>AREA</name><difficult>0</difficult><truncated>0</truncated><info>[{"confidence": "0"}, {"action": "CREATE", "cat": "AREA", "time": "2020-07-23 14:52;49", "who": "admin", "typeOfanno": "PersonManul"}]</info><confidence>0</confidence><bndbox><xmin>29354.346064990415</xmin><ymin>41828.52844107854</ymin><xmax>33387.903262509106</xmax><ymax>45992.02958111568</ymax></bndbox><segmentation><points><x>29354.346064990415</x><y>45992.02958111568</y></points><points><x>29354.346064990415</x><y>41828.52844107854</y></points><points><x>33387.903262509106</x><y>41828.52844107854</y></points><points><x>33387.903262509106</x><y>45992.02958111568</y></points></segmentation></object><object><name>NILM</name><difficult>0</difficult><truncated>0</truncated><info>[{"confidence": "0"}, {"action": "CREATE", "cat": "NILM", "time": "2020-07-23 14:52;49", "who": "admin", "typeOfanno": "PersonManul"}]</info><confidence>0</confidence><bndbox><xmin>31930.725818286115</xmin><ymin>44064.7710879794</ymin><xmax>32475.42077782847</xmax><ymax>44751.56038479367</ymax></bndbox><segmentation><points><x>31930.725818286115</x><y>44751.56038479367</y></points><points><x>31930.725818286115</x><y>44064.7710879794</y></points><points><x>32475.42077782847</x><y>44064.7710879794</y></points><points><x>32475.42077782847</x><y>44751.56038479367</y></points></segmentation></object><object><name>AREA</name><difficult>0</difficult><truncated>0</truncated><info>[{"confidence": "0"}, {"action": "CREATE", "cat": "AREA", "time": "2020-07-23 14:52;49", "who": "admin", "typeOfanno": "PersonManul"}]</info><confidence>0</confidence><bndbox><xmin>35715.3262600454</xmin><ymin>44834.53603250259</ymin><xmax>39736.87383199796</xmax><ymax>48997.710879682214</ymax></bndbox><segmentation><points><x>35715.3262600454</x><y>48997.710879682214</y></points><points><x>35715.3262600454</x><y>44834.53603250259</y></points><points><x>39736.87383199796</x><y>44834.53603250259</y></points><points><x>39736.87383199796</x><y>48997.710879682214</y></points></segmentation></object><object><name>NONE</name><difficult>0</difficult><truncated>0</truncated><info>[{"confidence": "0"}, {"action": "CREATE", "cat": "NONE", "time": "2020-07-23 14:52;49", "who": "admin", "typeOfanno": "PersonManul"}]</info><confidence>0</confidence><bndbox><xmin>36456.23434310216</xmin><ymin>45626.2758688764</ymin><xmax>37060.675691507684</xmax><ymax>46368.572261655114</ymax></bndbox><segmentation><points><x>36456.23434310216</x><y>46368.572261655114</y></points><points><x>36456.23434310216</x><y>45626.2758688764</y></points><points><x>37060.675691507684</x><y>45626.2758688764</y></points><points><x>37060.675691507684</x><y>46368.572261655114</y></points></segmentation></object><object><name>NILM</name><difficult>0</difficult><truncated>0</truncated><info>[{"confidence": "0"}, {"action": "CREATE", "cat": "NILM", "time": "2020-07-23 14:52;49", "who": "admin", "typeOfanno": "PersonManul"}]</info><confidence>0</confidence><bndbox><xmin>21466.233575861897</xmin><ymin>42422.60527660943</ymin><xmax>21938.121996985505</xmax><ymax>42836.170409729</ymax></bndbox><segmentation><points><x>21466.233575861897</x><y>42836.170409729</y></points><points><x>21466.233575861897</x><y>42422.60527660943</y></points><points><x>21938.121996985505</x><y>42422.60527660943</y></points><points><x>21938.121996985505</x><y>42836.170409729</y></points></segmentation></object><object><name>NONE</name><difficult>0</difficult><truncated>0</truncated><info>[{"confidence": "0"}, {"action": "CREATE", "cat": "NONE", "time": "2020-07-23 14:52;49", "who": "admin", "typeOfanno": "PersonManul"}]</info><confidence>0</confidence><bndbox><xmin>23022.81062094111</xmin><ymin>46720.094365798635</ymin><xmax>23644.925692984223</xmax><ymax>47149.737985944346</ymax></bndbox><segmentation><points><x>23022.81062094111</x><y>47149.737985944346</y></points><points><x>23022.81062094111</x><y>46720.094365798635</y></points><points><x>23644.925692984223</x><y>46720.094365798635</y></points><points><x>23644.925692984223</x><y>47149.737985944346</y></points></segmentation></object><object><name>LSIL</name><difficult>0</difficult><truncated>0</truncated><info>[{"confidence": "0"}, {"action": "CREATE", "cat": "LSIL", "time": "2020-07-23 14:52;49", "who": "admin", "typeOfanno": "PersonManul"}]</info><confidence>0</confidence><bndbox><xmin>11430.754555616057</xmin><ymin>38979.207078218504</ymin><xmax>12064.238894171309</xmax><ymax>39644.27789348842</ymax></bndbox><segmentation><points><x>11430.754555616057</x><y>39644.27789348842</y></points><points><x>11430.754555616057</x><y>38979.207078218504</y></points><points><x>12064.238894171309</x><y>38979.207078218504</y></points><points><x>12064.238894171309</x><y>39644.27789348842</y></points></segmentation></object><object><name>BOX_SCREEN</name><difficult>0</difficult><truncated>0</truncated><info>[{"confidence": "0"}, {"action": "CREATE", "cat": "BOX_SCREEN", "time": "2020-07-23 14:52;49", "who": "admin", "typeOfanno": "PersonManul"}]</info><confidence>0</confidence><bndbox><xmin>23218.29087813656</xmin><ymin>28603.238871845468</ymin><xmax>25266.29087813656</xmax><ymax>30651.238871845468</ymax></bndbox><segmentation><points><x>23218.29087813656</x><y>30651.238871845468</y></points><points><x>23218.29087813656</x><y>28603.238871845468</y></points><points><x>25266.29087813656</x><y>28603.238871845468</y></points><points><x>25266.29087813656</x><y>30651.238871845468</y></points></segmentation></object><object><name>BOX_SCREEN</name><difficult>0</difficult><truncated>0</truncated><info>[{"confidence": "0"}, {"action": "CREATE", "cat": "BOX_SCREEN", "time": "2020-07-23 14:52;49", "who": "admin", "typeOfanno": "PersonManul"}]</info><confidence>0</confidence><bndbox><xmin>10648.52363098244</xmin><ymin>38202.100776875115</ymin><xmax>12696.52363098244</xmax><ymax>40250.100776875115</ymax></bndbox><segmentation><points><x>10648.52363098244</x><y>40250.100776875115</y></points><points><x>10648.52363098244</x><y>38202.100776875115</y></points><points><x>12696.52363098244</x><y>38202.100776875115</y></points><points><x>12696.52363098244</x><y>40250.100776875115</y></points></segmentation></object><object><name>BOX_SCREEN</name><difficult>0</difficult><truncated>0</truncated><info>[{"confidence": "0"}, {"action": "CREATE", "cat": "BOX_SCREEN", "time": "2020-07-23 14:52;49", "who": "admin", "typeOfanno": "PersonManul"}]</info><confidence>0</confidence><bndbox><xmin>20683.65679521279</xmin><ymin>41721.14371580299</ymin><xmax>22731.65679521279</xmax><ymax>43769.14371580299</ymax></bndbox><segmentation><points><x>20683.65679521279</x><y>43769.14371580299</y></points><points><x>20683.65679521279</x><y>41721.14371580299</y></points><points><x>22731.65679521279</x><y>41721.14371580299</y></points><points><x>22731.65679521279</x><y>43769.14371580299</y></points></segmentation></object><object><name>LSIL</name><difficult>0</difficult><truncated>0</truncated><info>[{"confidence": 1}, {"action": "CREATE", "cat": "LSIL", "time": "2020-07-24 09:35;39", "who": "admin", "typeOfanno": "PersonManul"}]</info><confidence>1.0</confidence><bndbox><xmin>24471.76296372581</xmin><ymin>29307.2227019668</ymin><xmax>25003.032313571017</xmax><ymax>29675.02455955194</ymax></bndbox><segmentation><points><x>24471.76296372581</x><y>29675.02455955194</y></points><points><x>24471.76296372581</x><y>29307.2227019668</y></points><points><x>25003.032313571017</x><y>29307.2227019668</y></points><points><x>25003.032313571017</x><y>29675.02455955194</y></points></segmentation></object></annotation>
