# Supplementary material for: Artificial intelligence enables precision diagnosis of cervical cytology grades and cervical cancer
Source: Nat Commun. 2024 May 22;15:4369. doi: 10.1038/s41467-024-48705-3 (PMC11111770; doi:10.1038/s41467-024-48705-3)
Supplement: Supplementary file 4 — Source Data [file 41467_2024_48705_MOESM4_ESM.zip › Source Data/Table S1.Average precision in the patch-level detection and classification./ground_truth_126/C201701104_AGC_N.tif.xml]

<?xml version="1.0"?><annotation><folder>med</folder><filename>/datasets/Review/label-check/tif-tiff/C201701104_AGC_N.tif</filename><size><width>49824</width><height>48131</height></size><mpp>0.248447</mpp><object><name>NONE</name><difficult>0</difficult><truncated>0</truncated><info>[{"confidence": "0"}, {"action": "CREATE", "cat": "NONE", "time": "2020-07-23 14:39;05", "who": "admin", "typeOfanno": "PersonManul"}]</info><confidence>0</confidence><bndbox><xmin>22835.0</xmin><ymin>40413.0</ymin><xmax>23170.0</xmax><ymax>40759.0</ymax></bndbox><segmentation><points><x>22965.0</x><y>40413.0</y></points><points><x>22965.0</x><y>40421.0</y></points><points><x>22960.0</x><y>40422.0</y></points><points><x>22941.0</x><y>40419.0</y></points><points><x>22926.0</x><y>40418.0</y></points><points><x>22918.0</x><y>40421.0</y></points><points><x>22918.0</x><y>40430.0</y></points><points><x>22912.0</x><y>40431.0</y></points><points><x>22911.0</x><y>40439.0</y></points><points><x>22908.0</x><y>40442.0</y></points><points><x>22898.0</x><y>40451.0</y></points><points><x>22894.0</x><y>40455.0</y></points><points><x>22890.0</x><y>40460.0</y></points><points><x>22889.0</x><y>40483.0</y></points><points><x>22891.0</x><y>40494.0</y></points><points><x>22893.0</x><y>40517.0</y></points><points><x>22892.0</x><y>40522.0</y></points><points><x>22874.0</x><y>40533.0</y></points><points><x>22867.0</x><y>40537.0</y></points><points><x>22853.0</x><y>40536.0</y></points><points><x>22846.0</x><y>40541.0</y></points><points><x>22841.0</x><y>40554.0</y></points><points><x>22835.0</x><y>40556.0</y></points><points><x>22835.0</x><y>40596.0</y></points><points><x>22846.0</x><y>40606.0</y></points><points><x>22855.0</x><y>40614.0</y></points><points><x>22845.0</x><y>40626.0</y></points><points><x>22835.0</x><y>40626.0</y></points><points><x>22835.0</x><y>40640.0</y></points><points><x>22845.0</x><y>40642.0</y></points><points><x>22852.0</x><y>40649.0</y></points><points><x>22860.0</x><y>40657.0</y></points><points><x>22875.0</x><y>40658.0</y></points><points><x>22876.0</x><y>40668.0</y></points><points><x>22877.0</x><y>40685.0</y></points><points><x>22883.0</x><y>40695.0</y></points><points><x>22890.0</x><y>40705.0</y></points><points><x>22894.0</x><y>40710.0</y></points><points><x>22901.0</x><y>40715.0</y></points><points><x>22903.0</x><y>40741.0</y></points><points><x>22915.0</x><y>40741.0</y></points><points><x>22920.0</x><y>40740.0</y></points><points><x>22949.0</x><y>40752.0</y></points><points><x>22957.0</x><y>40753.0</y></points><points><x>22968.0</x><y>40756.0</y></points><points><x>22986.0</x><y>40757.0</y></points><points><x>23016.0</x><y>40759.0</y></points><points><x>23023.0</x><y>40758.0</y></points><points><x>23027.0</x><y>40744.0</y></points><points><x>23034.0</x><y>40738.0</y></points><points><x>23038.0</x><y>40735.0</y></points><points><x>23040.0</x><y>40741.0</y></points><points><x>23073.0</x><y>40756.0</y></points><points><x>23082.0</x><y>40741.0</y></points><points><x>23096.0</x><y>40742.0</y></points><points><x>23115.0</x><y>40740.0</y></points><points><x>23134.0</x><y>40724.0</y></points><points><x>23140.0</x><y>40711.0</y></points><points><x>23143.0</x><y>40715.0</y></points><points><x>23146.0</x><y>40718.0</y></points><points><x>23157.0</x><y>40718.0</y></points><points><x>23166.0</x><y>40700.0</y></points><points><x>23170.0</x><y>40696.0</y></points><points><x>23170.0</x><y>40669.0</y></points><points><x>23159.0</x><y>40669.0</y></points><points><x>23156.0</x><y>40673.0</y></points><points><x>23150.0</x><y>40674.0</y></points><points><x>23152.0</x><y>40666.0</y></points><points><x>23155.0</x><y>40649.0</y></points><points><x>23154.0</x><y>40635.0</y></points><points><x>23155.0</x><y>40626.0</y></points><points><x>23160.0</x><y>40619.0</y></points><points><x>23164.0</x><y>40608.0</y></points><points><x>23166.0</x><y>40590.0</y></points><points><x>23161.0</x><y>40583.0</y></points><points><x>23160.0</x><y>40569.0</y></points><points><x>23158.0</x><y>40562.0</y></points><points><x>23150.0</x><y>40549.0</y></points><points><x>23147.0</x><y>40544.0</y></points><points><x>23142.0</x><y>40542.0</y></points><points><x>23139.0</x><y>40533.0</y></points><points><x>23139.0</x><y>40521.0</y></points><points><x>23145.0</x><y>40513.0</y></points><points><x>23145.0</x><y>40502.0</y></points><points><x>23144.0</x><y>40494.0</y></points><points><x>23139.0</x><y>40489.0</y></points><points><x>23135.0</x><y>40484.0</y></points><points><x>23128.0</x><y>40479.0</y></points><points><x>23120.0</x><y>40479.0</y></points><points><x>23111.0</x><y>40458.0</y></points><points><x>23110.0</x><y>40453.0</y></points><points><x>23100.0</x><y>40435.0</y></points><points><x>23084.0</x><y>40435.0</y></points><points><x>23081.0</x><y>40444.0</y></points><points><x>23079.0</x><y>40459.0</y></points><points><x>23078.0</x><y>40473.0</y></points><points><x>23075.0</x><y>40492.0</y></points><points><x>23063.0</x><y>40484.0</y></points><points><x>23049.0</x><y>40484.0</y></points><points><x>23039.0</x><y>40487.0</y></points><points><x>23026.0</x><y>40484.0</y></points><points><x>23019.0</x><y>40477.0</y></points><points><x>23020.0</x><y>40464.0</y></points><points><x>23014.0</x><y>40457.0</y></points><points><x>23014.0</x><y>40452.0</y></points><points><x>23013.0</x><y>40428.0</y></points><points><x>23014.0</x><y>40416.0</y></points><points><x>23009.0</x><y>40416.0</y></points></segmentation></object><object><name>NONE</name><difficult>0</difficult><truncated>0</truncated><info>[{"confidence": "0"}, {"action": "CREATE", "cat": "NONE", "time": "2020-07-23 14:39;05", "who": "admin", "typeOfanno": "PersonManul"}]</info><confidence>0</confidence><bndbox><xmin>35635.0</xmin><ymin>5018.0</ymin><xmax>35804.4453125</xmax><ymax>5228.21630859375</ymax></bndbox><segmentation><points><x>35761.0</x><y>5018.0</y></points><points><x>35755.0</x><y>5019.0</y></points><points><x>35752.0</x><y>5022.0</y></points><points><x>35734.0</x><y>5030.0</y></points><points><x>35730.0</x><y>5037.0</y></points><points><x>35714.0</x><y>5038.0</y></points><points><x>35704.0</x><y>5045.0</y></points><points><x>35700.0</x><y>5048.0</y></points><points><x>35684.0</x><y>5060.0</y></points><points><x>35682.0</x><y>5068.0</y></points><points><x>35668.0</x><y>5069.0</y></points><points><x>35649.25</x><y>5089.94189453125</y></points><points><x>35647.2109375</x><y>5120.572265625</y></points><points><x>35636.0</x><y>5133.0</y></points><points><x>35635.0</x><y>5161.0</y></points><points><x>35639.0</x><y>5167.0</y></points><points><x>35639.0</x><y>5179.0</y></points><points><x>35644.0</x><y>5186.0</y></points><points><x>35654.0</x><y>5206.0</y></points><points><x>35660.0</x><y>5207.0</y></points><points><x>35664.0</x><y>5211.0</y></points><points><x>35668.0</x><y>5211.0</y></points><points><x>35671.0</x><y>5214.0</y></points><points><x>35679.0</x><y>5214.0</y></points><points><x>35684.0</x><y>5215.0</y></points><points><x>35704.0</x><y>5216.0</y></points><points><x>35719.265625</x><y>5228.21630859375</y></points><points><x>35746.0</x><y>5212.0</y></points><points><x>35749.0</x><y>5200.0</y></points><points><x>35752.0</x><y>5192.0</y></points><points><x>35759.0</x><y>5199.0</y></points><points><x>35776.0</x><y>5201.0</y></points><points><x>35787.0</x><y>5193.0</y></points><points><x>35787.0</x><y>5181.0</y></points><points><x>35786.0</x><y>5176.0</y></points><points><x>35784.90234375</x><y>5164.03857421875</y></points><points><x>35780.234375</x><y>5158.78759765625</y></points><points><x>35779.0</x><y>5152.0</y></points><points><x>35783.0</x><y>5148.0</y></points><points><x>35787.0</x><y>5145.0</y></points><points><x>35796.0</x><y>5145.0</y></points><points><x>35800.0703125</x><y>5132.2412109375</y></points><points><x>35804.4453125</x><y>5125.8232421875</y></points><points><x>35801.0</x><y>5112.0</y></points><points><x>35798.0</x><y>5101.0</y></points><points><x>35801.0</x><y>5087.0</y></points><points><x>35804.0</x><y>5071.0</y></points><points><x>35799.0</x><y>5064.0</y></points><points><x>35801.0</x><y>5043.0</y></points><points><x>35795.0</x><y>5034.0</y></points><points><x>35790.0</x><y>5031.0</y></points><points><x>35787.0</x><y>5025.0</y></points></segmentation></object><object><name>NONE</name><difficult>0</difficult><truncated>0</truncated><info>[{"confidence": "0"}, {"action": "CREATE", "cat": "NONE", "time": "2020-07-23 14:39;05", "who": "admin", "typeOfanno": "PersonManul"}]</info><confidence>0</confidence><bndbox><xmin>39314.078125</xmin><ymin>8894.6748046875</ymin><xmax>39526.15625</xmax><ymax>9143.0</ymax></bndbox><segmentation><points><x>39360.13671875</x><y>8894.6748046875</y></points><points><x>39344.0</x><y>8906.0</y></points><points><x>39341.0</x><y>8929.0</y></points><points><x>39331.0</x><y>8935.0</y></points><points><x>39325.0</x><y>8947.0</y></points><points><x>39318.0</x><y>8954.0</y></points><points><x>39318.0</x><y>8970.0</y></points><points><x>39319.0</x><y>8975.0</y></points><points><x>39314.078125</x><y>8985.6552734375</y></points><points><x>39318.0</x><y>8999.0</y></points><points><x>39322.0</x><y>9005.0</y></points><points><x>39322.0</x><y>9024.0</y></points><points><x>39318.0</x><y>9030.0</y></points><points><x>39318.0</x><y>9037.0</y></points><points><x>39315.0</x><y>9057.0</y></points><points><x>39318.0</x><y>9060.0</y></points><points><x>39322.0</x><y>9083.0</y></points><points><x>39327.49609375</x><y>9095.341796875</y></points><points><x>39340.0</x><y>9115.0</y></points><points><x>39350.0</x><y>9133.0</y></points><points><x>39373.0</x><y>9136.0</y></points><points><x>39376.0</x><y>9139.0</y></points><points><x>39386.0</x><y>9141.0</y></points><points><x>39410.0</x><y>9142.0</y></points><points><x>39431.0</x><y>9143.0</y></points><points><x>39438.0</x><y>9141.0</y></points><points><x>39458.0</x><y>9143.0</y></points><points><x>39465.76953125</x><y>9133.556640625</y></points><points><x>39478.0</x><y>9132.0</y></points><points><x>39492.31640625</x><y>9127.4306640625</y></points><points><x>39501.0</x><y>9115.0</y></points><points><x>39500.0</x><y>9101.0</y></points><points><x>39506.0</x><y>9095.0</y></points><points><x>39511.0</x><y>9092.0</y></points><points><x>39517.0</x><y>9087.0</y></points><points><x>39522.0</x><y>9083.0</y></points><points><x>39524.0</x><y>9075.0</y></points><points><x>39525.0</x><y>9062.0</y></points><points><x>39526.15625</x><y>9044.58203125</y></points><points><x>39524.11328125</x><y>9037.2890625</y></points><points><x>39518.86328125</x><y>9020.3701171875</y></points><points><x>39507.57421875</x><y>9014.3056640625</y></points><points><x>39500.0</x><y>9002.0</y></points><points><x>39508.0</x><y>8996.0</y></points><points><x>39517.0</x><y>8971.0</y></points><points><x>39510.16015625</x><y>8942.52734375</y></points><points><x>39488.0</x><y>8929.0</y></points><points><x>39478.0</x><y>8924.0</y></points><points><x>39472.0</x><y>8923.0</y></points><points><x>39458.0</x><y>8921.0</y></points><points><x>39451.0</x><y>8922.0</y></points><points><x>39441.0</x><y>8924.0</y></points><points><x>39432.0</x><y>8926.0</y></points><points><x>39413.0</x><y>8926.0</y></points><points><x>39402.0</x><y>8915.0</y></points><points><x>39384.0</x><y>8915.0</y></points><points><x>39375.0</x><y>8904.0</y></points></segmentation></object><object><name>AGC</name><difficult>0</difficult><truncated>0</truncated><info>[{"confidence": "0"}, {"action": "CREATE", "cat": "AGC", "time": "2020-07-23 14:39;05", "who": "admin", "typeOfanno": "PersonManul"}]</info><confidence>0</confidence><bndbox><xmin>41826.0</xmin><ymin>17883.896484375</ymin><xmax>41987.1953125</xmax><ymax>18053.28515625</ymax></bndbox><segmentation><points><x>41899.89453125</x><y>17883.896484375</y></points><points><x>41878.0</x><y>17892.0</y></points><points><x>41874.0</x><y>17895.0</y></points><points><x>41869.0</x><y>17899.0</y></points><points><x>41853.0</x><y>17902.0</y></points><points><x>41844.0</x><y>17907.0</y></points><points><x>41841.0</x><y>17929.0</y></points><points><x>41830.0</x><y>17938.0</y></points><points><x>41826.0</x><y>17959.0</y></points><points><x>41831.0</x><y>17967.0</y></points><points><x>41848.0</x><y>17978.0</y></points><points><x>41862.0</x><y>17980.0</y></points><points><x>41869.0</x><y>17987.0</y></points><points><x>41873.0</x><y>17992.0</y></points><points><x>41892.07421875</x><y>18012.0234375</y></points><points><x>41891.0</x><y>18037.0</y></points><points><x>41910.75390625</x><y>18053.28515625</y></points><points><x>41932.90234375</x><y>18049.375</y></points><points><x>41943.328125</x><y>18031.134765625</y></points><points><x>41960.69921875</x><y>18026.357421875</y></points><points><x>41982.8515625</x><y>18012.0234375</y></points><points><x>41987.1953125</x><y>17976.84375</y></points><points><x>41982.41796875</x><y>17950.783203125</y></points><points><x>41963.7421875</x><y>17933.41015625</y></points><points><x>41941.15625</x><y>17932.9765625</y></points><points><x>41933.0</x><y>17904.0</y></points><points><x>41932.0</x><y>17899.0</y></points><points><x>41926.0</x><y>17890.0</y></points></segmentation></object><object><name>AGC</name><difficult>0</difficult><truncated>0</truncated><info>[{"confidence": "0"}, {"action": "CREATE", "cat": "AGC", "time": "2020-07-23 14:39;05", "who": "admin", "typeOfanno": "PersonManul"}]</info><confidence>0</confidence><bndbox><xmin>43162.08203125</xmin><ymin>18870.591796875</ymin><xmax>43361.4140625</xmax><ymax>19089.46484375</ymax></bndbox><segmentation><points><x>43292.0</x><y>18872.0</y></points><points><x>43284.0</x><y>18877.0</y></points><points><x>43275.0</x><y>18879.0</y></points><points><x>43262.0</x><y>18877.0</y></points><points><x>43257.19921875</x><y>18879.58984375</y></points><points><x>43249.0</x><y>18880.0</y></points><points><x>43237.0</x><y>18879.0</y></points><points><x>43236.0</x><y>18887.0</y></points><points><x>43227.0</x><y>18894.0</y></points><points><x>43225.0</x><y>18901.0</y></points><points><x>43202.109375</x><y>18908.8203125</y></points><points><x>43178.5859375</x><y>18922.587890625</y></points><points><x>43162.515625</x><y>18953.42578125</y></points><points><x>43162.08203125</x><y>18980.787109375</y></points><points><x>43189.87890625</x><y>18991.2109375</y></points><points><x>43213.0</x><y>19019.0</y></points><points><x>43211.0</x><y>19041.0</y></points><points><x>43215.0</x><y>19045.0</y></points><points><x>43215.57421875</x><y>19052.583984375</y></points><points><x>43217.01953125</x><y>19058.25</y></points><points><x>43223.73046875</x><y>19066.41796875</y></points><points><x>43260.1953125</x><y>19089.46484375</y></points><points><x>43295.78125</x><y>19088.296875</y></points><points><x>43307.7421875</x><y>19072.8359375</y></points><points><x>43308.6171875</x><y>19055.333984375</y></points><points><x>43318.53515625</x><y>19046.58203125</y></points><points><x>43330.0</x><y>19032.0</y></points><points><x>43341.58203125</x><y>19016.826171875</y></points><points><x>43346.0</x><y>19000.0</y></points><points><x>43348.0</x><y>18990.0</y></points><points><x>43349.0</x><y>18977.0</y></points><points><x>43358.1796875</x><y>18952.765625</y></points><points><x>43361.4140625</x><y>18929.486328125</y></points><points><x>43353.0</x><y>18912.0</y></points><points><x>43348.0</x><y>18908.0</y></points><points><x>43343.0</x><y>18900.0</y></points><points><x>43338.0</x><y>18894.0</y></points><points><x>43331.0</x><y>18886.0</y></points><points><x>43320.4609375</x><y>18876.134765625</y></points><points><x>43310.8359375</x><y>18870.591796875</y></points></segmentation></object><object><name>NONE</name><difficult>0</difficult><truncated>0</truncated><info>[{"confidence": "0"}, {"action": "CREATE", "cat": "NONE", "time": "2020-07-23 14:39;05", "who": "admin", "typeOfanno": "PersonManul"}]</info><confidence>0</confidence><bndbox><xmin>44871.1640625</xmin><ymin>19751.259765625</ymin><xmax>44942.48046875</xmax><ymax>19823.75390625</ymax></bndbox><segmentation><points><x>44930.13671875</x><y>19751.259765625</y></points><points><x>44906.0390625</x><y>19754.197265625</y></points><points><x>44890.78125</x><y>19761.001953125</y></points><points><x>44873.78125</x><y>19771.001953125</y></points><points><x>44871.1640625</x><y>19782.21484375</y></points><points><x>44871.78125</x><y>19797.001953125</y></points><points><x>44874.49609375</x><y>19805.53125</y></points><points><x>44881.546875</x><y>19816.89453125</y></points><points><x>44895.45703125</x><y>19823.75390625</y></points><points><x>44907.99609375</x><y>19820.81640625</y></points><points><x>44918.78125</x><y>19815.001953125</y></points><points><x>44924.453125</x><y>19807.099609375</y></points><points><x>44934.44921875</x><y>19794.755859375</y></points><points><x>44942.48046875</x><y>19778.88671875</y></points><points><x>44941.89453125</x><y>19759.48828125</y></points></segmentation></object><object><name>AGC</name><difficult>0</difficult><truncated>0</truncated><info>[{"confidence": "0"}, {"action": "CREATE", "cat": "AGC", "time": "2020-07-23 14:39;05", "who": "admin", "typeOfanno": "PersonManul"}]</info><confidence>0</confidence><bndbox><xmin>40268.90625</xmin><ymin>21127.66796875</ymin><xmax>40684.0</xmax><ymax>21595.673828125</ymax></bndbox><segmentation><points><x>40523.53125</x><y>21127.66796875</y></points><points><x>40510.109375</x><y>21134.9609375</y></points><points><x>40509.58203125</x><y>21145.80859375</y></points><points><x>40497.0</x><y>21154.0</y></points><points><x>40493.0</x><y>21157.0</y></points><points><x>40482.0</x><y>21169.0</y></points><points><x>40482.0</x><y>21175.0</y></points><points><x>40481.0</x><y>21182.0</y></points><points><x>40479.0</x><y>21188.0</y></points><points><x>40478.0</x><y>21196.0</y></points><points><x>40468.0</x><y>21196.0</y></points><points><x>40467.0</x><y>21186.0</y></points><points><x>40455.0</x><y>21186.0</y></points><points><x>40454.0</x><y>21194.0</y></points><points><x>40443.0</x><y>21195.0</y></points><points><x>40440.0</x><y>21198.0</y></points><points><x>40436.0</x><y>21198.0</y></points><points><x>40429.0</x><y>21203.0</y></points><points><x>40418.0</x><y>21212.0</y></points><points><x>40415.0</x><y>21205.0</y></points><points><x>40400.0</x><y>21203.0</y></points><points><x>40394.0</x><y>21208.0</y></points><points><x>40388.0</x><y>21215.0</y></points><points><x>40380.0</x><y>21221.0</y></points><points><x>40372.0</x><y>21226.0</y></points><points><x>40356.0</x><y>21224.0</y></points><points><x>40348.0</x><y>21230.0</y></points><points><x>40344.0</x><y>21235.0</y></points><points><x>40331.0</x><y>21237.0</y></points><points><x>40314.0</x><y>21237.0</y></points><points><x>40306.0</x><y>21246.0</y></points><points><x>40304.0</x><y>21256.0</y></points><points><x>40298.0</x><y>21261.0</y></points><points><x>40293.0</x><y>21270.0</y></points><points><x>40285.0</x><y>21272.0</y></points><points><x>40277.0</x><y>21273.0</y></points><points><x>40273.0</x><y>21290.0</y></points><points><x>40279.0</x><y>21303.0</y></points><points><x>40280.0</x><y>21319.0</y></points><points><x>40268.90625</x><y>21328.72265625</y></points><points><x>40271.0</x><y>21348.0</y></points><points><x>40274.0</x><y>21351.0</y></points><points><x>40286.1484375</x><y>21353.21484375</y></points><points><x>40306.0</x><y>21346.0</y></points><points><x>40309.0</x><y>21341.0</y></points><points><x>40309.0</x><y>21330.0</y></points><points><x>40313.0</x><y>21326.0</y></points><points><x>40319.0</x><y>21321.0</y></points><points><x>40326.0</x><y>21322.0</y></points><points><x>40324.0</x><y>21345.0</y></points><points><x>40327.37890625</x><y>21365.67578125</y></points><points><x>40307.0</x><y>21367.0</y></points><points><x>40298.20703125</x><y>21376.76171875</y></points><points><x>40304.0</x><y>21393.0</y></points><points><x>40308.0</x><y>21399.0</y></points><points><x>40308.0</x><y>21411.0</y></points><points><x>40320.0</x><y>21412.0</y></points><points><x>40323.0</x><y>21417.0</y></points><points><x>40332.0</x><y>21419.0</y></points><points><x>40349.0</x><y>21441.0</y></points><points><x>40352.0</x><y>21444.0</y></points><points><x>40358.0</x><y>21446.0</y></points><points><x>40367.0</x><y>21453.0</y></points><points><x>40371.0</x><y>21459.0</y></points><points><x>40374.0</x><y>21465.0</y></points><points><x>40383.0</x><y>21485.0</y></points><points><x>40402.0</x><y>21486.0</y></points><points><x>40405.0</x><y>21483.0</y></points><points><x>40408.0</x><y>21500.0</y></points><points><x>40405.0</x><y>21503.0</y></points><points><x>40405.0</x><y>21515.0</y></points><points><x>40414.0</x><y>21516.0</y></points><points><x>40423.0</x><y>21518.0</y></points><points><x>40424.0</x><y>21525.0</y></points><points><x>40432.0</x><y>21526.0</y></points><points><x>40450.0</x><y>21532.0</y></points><points><x>40457.0</x><y>21540.0</y></points><points><x>40469.0</x><y>21542.0</y></points><points><x>40478.375</x><y>21548.474609375</y></points><points><x>40486.60546875</x><y>21555.13671875</y></points><points><x>40494.24609375</x><y>21559.447265625</y></points><points><x>40501.1015625</x><y>21561.013671875</y></points><points><x>40506.58984375</x><y>21567.48046875</y></points><points><x>40510.8984375</x><y>21571.3984375</y></points><points><x>40523.63671875</x><y>21573.5546875</y></points><points><x>40533.0</x><y>21578.0</y></points><points><x>40541.0</x><y>21575.0</y></points><points><x>40545.0</x><y>21579.0</y></points><points><x>40549.0</x><y>21579.0</y></points><points><x>40556.0</x><y>21580.0</y></points><points><x>40561.0</x><y>21581.0</y></points><points><x>40569.0</x><y>21582.0</y></points><points><x>40577.0</x><y>21583.0</y></points><points><x>40580.0</x><y>21586.0</y></points><points><x>40599.23828125</x><y>21595.673828125</y></points><points><x>40611.83203125</x><y>21590.896484375</y></points><points><x>40621.0</x><y>21579.0</y></points><points><x>40645.2734375</x><y>21570.048828125</y></points><points><x>40643.0</x><y>21544.0</y></points><points><x>40641.3671875</x><y>21530.08984375</y></points><points><x>40645.0</x><y>21493.0</y></points><points><x>40645.0</x><y>21488.0</y></points><points><x>40651.0</x><y>21487.0</y></points><points><x>40651.0</x><y>21475.0</y></points><points><x>40647.0</x><y>21471.0</y></points><points><x>40643.0</x><y>21471.0</y></points><points><x>40638.0</x><y>21463.0</y></points><points><x>40646.0</x><y>21460.0</y></points><points><x>40649.0</x><y>21454.0</y></points><points><x>40654.0</x><y>21447.0</y></points><points><x>40663.0</x><y>21447.0</y></points><points><x>40671.0</x><y>21446.0</y></points><points><x>40683.0</x><y>21421.0</y></points><points><x>40684.0</x><y>21405.0</y></points><points><x>40679.0</x><y>21387.0</y></points><points><x>40674.0</x><y>21387.0</y></points><points><x>40668.0</x><y>21378.0</y></points><points><x>40653.0</x><y>21375.0</y></points><points><x>40671.0</x><y>21370.0</y></points><points><x>40673.0</x><y>21356.0</y></points><points><x>40664.0</x><y>21353.0</y></points><points><x>40656.0</x><y>21352.0</y></points><points><x>40651.0</x><y>21343.0</y></points><points><x>40653.0</x><y>21327.0</y></points><points><x>40656.0</x><y>21301.0</y></points><points><x>40650.0</x><y>21291.0</y></points><points><x>40652.0</x><y>21279.0</y></points><points><x>40653.0</x><y>21271.0</y></points><points><x>40659.0</x><y>21261.0</y></points><points><x>40659.0</x><y>21247.0</y></points><points><x>40658.0</x><y>21232.0</y></points><points><x>40656.0</x><y>21223.0</y></points><points><x>40656.4375</x><y>21217.38671875</y></points><points><x>40657.1875</x><y>21213.51171875</y></points><points><x>40657.4375</x><y>21209.51171875</y></points><points><x>40656.6875</x><y>21205.38671875</y></points><points><x>40654.6875</x><y>21202.26171875</y></points><points><x>40655.0625</x><y>21198.63671875</y></points><points><x>40655.1875</x><y>21193.13671875</y></points><points><x>40654.3125</x><y>21190.13671875</y></points><points><x>40652.1875</x><y>21188.26171875</y></points><points><x>40652.3125</x><y>21184.88671875</y></points><points><x>40648.0</x><y>21180.0</y></points><points><x>40654.3125</x><y>21174.88671875</y></points><points><x>40658.0</x><y>21167.0</y></points><points><x>40649.0</x><y>21165.0</y></points><points><x>40648.0</x><y>21160.0</y></points><points><x>40644.0</x><y>21160.0</y></points><points><x>40633.0</x><y>21156.0</y></points><points><x>40626.0</x><y>21155.0</y></points><points><x>40622.0</x><y>21151.0</y></points><points><x>40599.0</x><y>21145.0</y></points><points><x>40580.0</x><y>21148.0</y></points><points><x>40558.828125</x><y>21144.296875</y></points><points><x>40538.75390625</x><y>21140.849609375</y></points></segmentation></object><object><name>AGC</name><difficult>0</difficult><truncated>0</truncated><info>[{"confidence": "0"}, {"action": "CREATE", "cat": "AGC", "time": "2020-07-23 14:39;05", "who": "admin", "typeOfanno": "PersonManul"}]</info><confidence>0</confidence><bndbox><xmin>37427.4921875</xmin><ymin>22277.0</ymin><xmax>37593.0</xmax><ymax>22477.810546875</ymax></bndbox><segmentation><points><x>37473.0</x><y>22277.0</y></points><points><x>37466.0</x><y>22282.0</y></points><points><x>37460.0</x><y>22287.0</y></points><points><x>37454.0</x><y>22318.0</y></points><points><x>37440.0</x><y>22328.0</y></points><points><x>37434.0</x><y>22338.0</y></points><points><x>37427.4921875</x><y>22363.96875</y></points><points><x>37434.0</x><y>22382.0</y></points><points><x>37447.0</x><y>22398.0</y></points><points><x>37449.0</x><y>22404.0</y></points><points><x>37448.0</x><y>22418.0</y></points><points><x>37447.0</x><y>22437.0</y></points><points><x>37456.0</x><y>22452.0</y></points><points><x>37466.0</x><y>22458.0</y></points><points><x>37471.0</x><y>22464.0</y></points><points><x>37495.0</x><y>22469.0</y></points><points><x>37501.0</x><y>22468.0</y></points><points><x>37510.0</x><y>22461.0</y></points><points><x>37515.0</x><y>22424.0</y></points><points><x>37520.1796875</x><y>22429.048828125</y></points><points><x>37525.94921875</x><y>22429.79296875</y></points><points><x>37522.97265625</x><y>22437.23828125</y></points><points><x>37520.0</x><y>22457.0</y></points><points><x>37529.671875</x><y>22471.66796875</y></points><points><x>37546.98046875</x><y>22477.810546875</y></points><points><x>37570.24609375</x><y>22467.57421875</y></points><points><x>37574.33984375</x><y>22444.869140625</y></points><points><x>37571.91796875</x><y>22428.119140625</y></points><points><x>37589.0</x><y>22418.0</y></points><points><x>37593.0</x><y>22391.0</y></points><points><x>37588.0</x><y>22383.0</y></points><points><x>37583.0</x><y>22379.0</y></points><points><x>37566.0</x><y>22377.0</y></points><points><x>37551.26171875</x><y>22383.453125</y></points><points><x>37550.0</x><y>22373.0</y></points><points><x>37549.0</x><y>22363.0</y></points><points><x>37559.0</x><y>22346.0</y></points><points><x>37561.0</x><y>22324.0</y></points><points><x>37557.0</x><y>22314.0</y></points><points><x>37536.0</x><y>22305.0</y></points><points><x>37517.0</x><y>22304.0</y></points><points><x>37507.0</x><y>22290.0</y></points><points><x>37503.0</x><y>22286.0</y></points></segmentation></object><object><name>AGC</name><difficult>0</difficult><truncated>0</truncated><info>[{"confidence": "0"}, {"action": "CREATE", "cat": "AGC", "time": "2020-07-23 14:39;05", "who": "admin", "typeOfanno": "PersonManul"}]</info><confidence>0</confidence><bndbox><xmin>42723.0</xmin><ymin>28723.857421875</ymin><xmax>42848.171875</xmax><ymax>28858.798828125</ymax></bndbox><segmentation><points><x>42790.2578125</x><y>28724.96484375</y></points><points><x>42774.0</x><y>28730.0</y></points><points><x>42767.0</x><y>28735.0</y></points><points><x>42759.77734375</x><y>28745.46875</y></points><points><x>42746.0</x><y>28755.0</y></points><points><x>42725.0</x><y>28781.0</y></points><points><x>42723.0</x><y>28817.0</y></points><points><x>42728.19140625</x><y>28827.48828125</y></points><points><x>42734.28515625</x><y>28843.005859375</y></points><points><x>42746.4765625</x><y>28858.798828125</y></points><points><x>42766.4296875</x><y>28854.642578125</y></points><points><x>42789.703125</x><y>28849.1015625</y></points><points><x>42801.89453125</x><y>28841.341796875</y></points><points><x>42806.05078125</x><y>28834.138671875</y></points><points><x>42820.0</x><y>28835.0</y></points><points><x>42832.0</x><y>28829.0</y></points><points><x>42840.41015625</x><y>28815.01953125</y></points><points><x>42848.171875</x><y>28793.68359375</y></points><points><x>42836.0</x><y>28778.0</y></points><points><x>42833.0</x><y>28759.0</y></points><points><x>42827.6640625</x><y>28744.361328125</y></points><points><x>42821.5703125</x><y>28737.15625</y></points><points><x>42807.71484375</x><y>28723.857421875</y></points></segmentation></object><object><name>NONE</name><difficult>0</difficult><truncated>0</truncated><info>[{"confidence": "0"}, {"action": "CREATE", "cat": "NONE", "time": "2020-07-23 14:39;05", "who": "admin", "typeOfanno": "PersonManul"}]</info><confidence>0</confidence><bndbox><xmin>40678.8515625</xmin><ymin>34163.87890625</ymin><xmax>40799.0</xmax><ymax>34330.37109375</ymax></bndbox><segmentation><points><x>40704.0</x><y>34166.0</y></points><points><x>40690.4921875</x><y>34171.08203125</y></points><points><x>40678.8515625</x><y>34189.37109375</y></points><points><x>40683.0</x><y>34215.0</y></points><points><x>40685.0</x><y>34223.0</y></points><points><x>40689.0</x><y>34227.0</y></points><points><x>40695.203125</x><y>34241.4609375</y></points><points><x>40687.44140625</x><y>34255.59375</y></points><points><x>40689.3828125</x><y>34271.94140625</y></points><points><x>40699.9140625</x><y>34279.9765625</y></points><points><x>40701.0</x><y>34293.0</y></points><points><x>40699.0</x><y>34309.0</y></points><points><x>40710.17578125</x><y>34330.37109375</y></points><points><x>40752.60546875</x><y>34330.37109375</y></points><points><x>40773.265625</x><y>34320.8828125</y></points><points><x>40785.0</x><y>34315.0</y></points><points><x>40794.0</x><y>34304.0</y></points><points><x>40798.76171875</x><y>34287.1953125</y></points><points><x>40799.0</x><y>34267.0</y></points><points><x>40797.0</x><y>34258.0</y></points><points><x>40790.91015625</x><y>34250.6015625</y></points><points><x>40785.66015625</x><y>34244.9765625</y></points><points><x>40773.91015625</x><y>34237.2265625</y></points><points><x>40770.28515625</x><y>34227.3515625</y></points><points><x>40765.53515625</x><y>34222.8515625</y></points><points><x>40760.0390625</x><y>34216.80078125</y></points><points><x>40757.0</x><y>34207.0</y></points><points><x>40749.234375</x><y>34193.52734375</y></points><points><x>40740.0</x><y>34181.0</y></points><points><x>40732.0</x><y>34175.0</y></points><points><x>40726.0</x><y>34167.0</y></points><points><x>40716.26171875</x><y>34163.87890625</y></points></segmentation></object><object><name>AGC</name><difficult>0</difficult><truncated>0</truncated><info>[{"confidence": "0"}, {"action": "CREATE", "cat": "AGC", "time": "2020-07-23 14:39;05", "who": "admin", "typeOfanno": "PersonManul"}]</info><confidence>0</confidence><bndbox><xmin>39607.3359375</xmin><ymin>38708.0</ymin><xmax>39932.71484375</xmax><ymax>38958.0</ymax></bndbox><segmentation><points><x>39753.0</x><y>38708.0</y></points><points><x>39737.0</x><y>38719.0</y></points><points><x>39728.0</x><y>38724.0</y></points><points><x>39724.0</x><y>38733.0</y></points><points><x>39720.0</x><y>38739.0</y></points><points><x>39714.0</x><y>38742.0</y></points><points><x>39709.0</x><y>38746.0</y></points><points><x>39702.0</x><y>38754.0</y></points><points><x>39696.0</x><y>38754.0</y></points><points><x>39661.0</x><y>38754.0</y></points><points><x>39658.0</x><y>38757.0</y></points><points><x>39656.0</x><y>38783.0</y></points><points><x>39658.0</x><y>38794.0</y></points><points><x>39641.0</x><y>38805.0</y></points><points><x>39638.0</x><y>38808.0</y></points><points><x>39638.0</x><y>38819.0</y></points><points><x>39636.0</x><y>38834.0</y></points><points><x>39628.0</x><y>38840.0</y></points><points><x>39610.109375</x><y>38850.98046875</y></points><points><x>39607.3359375</x><y>38874.80859375</y></points><points><x>39634.0</x><y>38879.0</y></points><points><x>39650.0078125</x><y>38871.20703125</y></points><points><x>39648.0</x><y>38894.0</y></points><points><x>39659.0</x><y>38905.0</y></points><points><x>39675.0</x><y>38907.0</y></points><points><x>39682.0</x><y>38914.0</y></points><points><x>39694.0</x><y>38915.0</y></points><points><x>39705.0</x><y>38941.0</y></points><points><x>39711.0</x><y>38942.0</y></points><points><x>39723.0</x><y>38945.0</y></points><points><x>39737.0</x><y>38948.0</y></points><points><x>39752.0</x><y>38950.0</y></points><points><x>39765.0</x><y>38948.0</y></points><points><x>39771.0</x><y>38939.0</y></points><points><x>39774.0</x><y>38936.0</y></points><points><x>39778.0</x><y>38941.0</y></points><points><x>39778.0</x><y>38947.0</y></points><points><x>39795.0</x><y>38956.0</y></points><points><x>39800.0</x><y>38957.0</y></points><points><x>39816.0</x><y>38958.0</y></points><points><x>39822.0</x><y>38957.0</y></points><points><x>39825.0</x><y>38954.0</y></points><points><x>39834.0</x><y>38953.0</y></points><points><x>39852.0</x><y>38954.0</y></points><points><x>39888.984375</x><y>38934.12890625</y></points><points><x>39893.93359375</x><y>38904.01171875</y></points><points><x>39902.0</x><y>38877.0</y></points><points><x>39918.0</x><y>38855.0</y></points><points><x>39929.0</x><y>38838.0</y></points><points><x>39932.71484375</x><y>38832.23046875</y></points><points><x>39932.30078125</x><y>38814.48828125</y></points><points><x>39929.4140625</x><y>38806.65234375</y></points><points><x>39925.0</x><y>38796.0</y></points><points><x>39921.0</x><y>38796.0</y></points><points><x>39909.0</x><y>38788.0</y></points><points><x>39915.0</x><y>38784.0</y></points><points><x>39924.46484375</x><y>38769.5234375</y></points><points><x>39926.0</x><y>38754.0</y></points><points><x>39918.0</x><y>38748.0</y></points><points><x>39907.0</x><y>38741.0</y></points><points><x>39901.0</x><y>38732.0</y></points><points><x>39902.0</x><y>38718.0</y></points><points><x>39897.0</x><y>38717.0</y></points><points><x>39867.0</x><y>38716.0</y></points><points><x>39850.0</x><y>38717.0</y></points><points><x>39838.0</x><y>38721.0</y></points><points><x>39821.0</x><y>38727.0</y></points><points><x>39816.0</x><y>38724.0</y></points><points><x>39812.0</x><y>38719.0</y></points><points><x>39772.0</x><y>38712.0</y></points><points><x>39769.0</x><y>38709.0</y></points></segmentation></object><object><name>AGC</name><difficult>0</difficult><truncated>0</truncated><info>[{"confidence": "0"}, {"action": "CREATE", "cat": "AGC", "time": "2020-07-23 14:39;05", "who": "admin", "typeOfanno": "PersonManul"}]</info><confidence>0</confidence><bndbox><xmin>34905.453125</xmin><ymin>42743.375</ymin><xmax>35037.46875</xmax><ymax>42957.07421875</ymax></bndbox><segmentation><points><x>34974.0</x><y>42746.0</y></points><points><x>34964.0</x><y>42752.0</y></points><points><x>34948.0</x><y>42761.0</y></points><points><x>34933.0</x><y>42774.0</y></points><points><x>34931.0</x><y>42785.0</y></points><points><x>34926.0</x><y>42802.0</y></points><points><x>34925.0</x><y>42816.0</y></points><points><x>34922.0</x><y>42829.0</y></points><points><x>34919.0</x><y>42836.0</y></points><points><x>34918.2421875</x><y>42844.0390625</y></points><points><x>34922.0</x><y>42853.0</y></points><points><x>34923.0</x><y>42863.0</y></points><points><x>34926.0</x><y>42870.0</y></points><points><x>34917.4140625</x><y>42881.9921875</y></points><points><x>34916.0</x><y>42910.0</y></points><points><x>34905.453125</x><y>42918.296875</y></points><points><x>34907.0</x><y>42942.0</y></points><points><x>34961.14453125</x><y>42944.28515625</y></points><points><x>34971.046875</x><y>42957.07421875</y></points><points><x>34981.0</x><y>42932.0</y></points><points><x>34985.0</x><y>42920.0</y></points><points><x>34986.0</x><y>42910.0</y></points><points><x>34994.0</x><y>42902.0</y></points><points><x>34996.0</x><y>42888.0</y></points><points><x>35014.0</x><y>42887.0</y></points><points><x>35017.0</x><y>42884.0</y></points><points><x>35028.0</x><y>42864.0</y></points><points><x>35030.0</x><y>42850.0</y></points><points><x>35037.46875</x><y>42821.7578125</y></points><points><x>35028.0</x><y>42792.0</y></points><points><x>35018.078125</x><y>42780.50390625</y></points><points><x>35001.0</x><y>42773.0</y></points><points><x>34995.0</x><y>42760.0</y></points><points><x>34985.8984375</x><y>42743.375</y></points></segmentation></object><object><name>AGC</name><difficult>0</difficult><truncated>0</truncated><info>[{"confidence": "0"}, {"action": "CREATE", "cat": "AGC", "time": "2020-07-23 14:39;05", "who": "admin", "typeOfanno": "PersonManul"}]</info><confidence>0</confidence><bndbox><xmin>17422.21484375</xmin><ymin>26972.962890625</ymin><xmax>17585.974609375</xmax><ymax>27174.392578125</ymax></bndbox><segmentation><points><x>17531.6328125</x><y>26972.962890625</y></points><points><x>17518.0</x><y>26979.0</y></points><points><x>17514.0</x><y>26990.0</y></points><points><x>17504.0</x><y>26984.0</y></points><points><x>17476.0</x><y>26981.0</y></points><points><x>17472.0</x><y>26987.0</y></points><points><x>17466.0</x><y>26989.0</y></points><points><x>17461.0</x><y>26994.0</y></points><points><x>17444.0</x><y>27001.0</y></points><points><x>17438.0</x><y>27006.0</y></points><points><x>17438.0</x><y>27012.0</y></points><points><x>17437.0</x><y>27019.0</y></points><points><x>17434.9609375</x><y>27027.53515625</y></points><points><x>17427.0</x><y>27035.0</y></points><points><x>17422.21484375</x><y>27058.291015625</y></points><points><x>17427.7578125</x><y>27082.12109375</y></points><points><x>17440.78125</x><y>27109.275390625</y></points><points><x>17471.537109375</x><y>27110.107421875</y></points><points><x>17477.35546875</x><y>27128.119140625</y></points><points><x>17484.560546875</x><y>27174.392578125</y></points><points><x>17525.5703125</x><y>27172.73046875</y></points><points><x>17541.36328125</x><y>27145.8515625</y></points><points><x>17550.5078125</x><y>27132.828125</y></points><points><x>17566.85546875</x><y>27125.34765625</y></points><points><x>17569.904296875</x><y>27097.638671875</y></points><points><x>17580.0</x><y>27090.0</y></points><points><x>17585.974609375</x><y>27074.0859375</y></points><points><x>17584.0</x><y>27060.0</y></points><points><x>17582.0</x><y>27053.0</y></points><points><x>17581.0</x><y>27048.0</y></points><points><x>17573.0</x><y>27038.0</y></points><points><x>17562.0</x><y>27031.0</y></points><points><x>17563.25390625</x><y>27019.5</y></points><points><x>17566.302734375</x><y>27015.34375</y></points><points><x>17570.458984375</x><y>27000.65625</y></points><points><x>17569.0</x><y>26987.0</y></points><points><x>17564.0</x><y>26981.0</y></points></segmentation></object><object><name>AGC</name><difficult>0</difficult><truncated>0</truncated><info>[{"confidence": "0"}, {"action": "CREATE", "cat": "AGC", "time": "2020-07-23 14:39;05", "who": "admin", "typeOfanno": "PersonManul"}]</info><confidence>0</confidence><bndbox><xmin>15313.0</xmin><ymin>26122.0</ymin><xmax>15631.0</xmax><ymax>26440.0</ymax></bndbox><segmentation><points><x>15592.0</x><y>26122.0</y></points><points><x>15583.0</x><y>26137.0</y></points><points><x>15580.0</x><y>26140.0</y></points><points><x>15573.0</x><y>26148.0</y></points><points><x>15567.0</x><y>26149.0</y></points><points><x>15548.0</x><y>26148.0</y></points><points><x>15539.0</x><y>26153.0</y></points><points><x>15526.0</x><y>26156.0</y></points><points><x>15521.0</x><y>26157.0</y></points><points><x>15509.0</x><y>26166.0</y></points><points><x>15496.0</x><y>26180.0</y></points><points><x>15491.0</x><y>26210.0</y></points><points><x>15488.0</x><y>26195.0</y></points><points><x>15481.0</x><y>26194.0</y></points><points><x>15480.0</x><y>26186.0</y></points><points><x>15475.0</x><y>26180.0</y></points><points><x>15463.0</x><y>26167.0</y></points><points><x>15441.0</x><y>26161.0</y></points><points><x>15433.0</x><y>26162.0</y></points><points><x>15415.0</x><y>26179.0</y></points><points><x>15409.0</x><y>26180.0</y></points><points><x>15401.0</x><y>26181.0</y></points><points><x>15380.0</x><y>26192.0</y></points><points><x>15371.0</x><y>26202.0</y></points><points><x>15363.0</x><y>26214.0</y></points><points><x>15350.0</x><y>26240.0</y></points><points><x>15344.0</x><y>26267.0</y></points><points><x>15336.0</x><y>26280.0</y></points><points><x>15331.0</x><y>26306.0</y></points><points><x>15329.0</x><y>26321.0</y></points><points><x>15320.0</x><y>26332.0</y></points><points><x>15317.0</x><y>26342.0</y></points><points><x>15316.0</x><y>26355.0</y></points><points><x>15313.0</x><y>26398.0</y></points><points><x>15323.0</x><y>26410.0</y></points><points><x>15329.0</x><y>26422.0</y></points><points><x>15337.0</x><y>26432.0</y></points><points><x>15347.0</x><y>26440.0</y></points><points><x>15450.0</x><y>26440.0</y></points><points><x>15458.0</x><y>26435.0</y></points><points><x>15470.0</x><y>26432.0</y></points><points><x>15477.0</x><y>26431.0</y></points><points><x>15500.0</x><y>26416.0</y></points><points><x>15503.0</x><y>26412.0</y></points><points><x>15522.0</x><y>26399.0</y></points><points><x>15526.0</x><y>26396.0</y></points><points><x>15531.0</x><y>26392.0</y></points><points><x>15535.0</x><y>26387.0</y></points><points><x>15539.0</x><y>26382.0</y></points><points><x>15545.0</x><y>26374.0</y></points><points><x>15563.0</x><y>26359.0</y></points><points><x>15568.0</x><y>26352.0</y></points><points><x>15571.0</x><y>26336.0</y></points><points><x>15579.0</x><y>26330.0</y></points><points><x>15584.0</x><y>26323.0</y></points><points><x>15584.0</x><y>26311.0</y></points><points><x>15587.0</x><y>26296.0</y></points><points><x>15588.0</x><y>26289.0</y></points><points><x>15589.0</x><y>26281.0</y></points><points><x>15599.0</x><y>26269.0</y></points><points><x>15618.0</x><y>26254.0</y></points><points><x>15626.0</x><y>26243.0</y></points><points><x>15630.0</x><y>26219.0</y></points><points><x>15630.0</x><y>26211.0</y></points><points><x>15631.0</x><y>26196.0</y></points><points><x>15630.0</x><y>26190.0</y></points><points><x>15621.0</x><y>26172.0</y></points><points><x>15614.0</x><y>26152.0</y></points><points><x>15614.0</x><y>26133.0</y></points><points><x>15607.0</x><y>26122.0</y></points></segmentation></object><object><name>MET</name><difficult>0</difficult><truncated>0</truncated><info>[{"confidence": "0"}, {"action": "CREATE", "cat": "MET", "time": "2020-07-23 14:39;05", "who": "admin", "typeOfanno": "PersonManul"}]</info><confidence>0</confidence><bndbox><xmin>18742.3125</xmin><ymin>28948.556640625</ymin><xmax>19376.873046875</xmax><ymax>29391.056640625</ymax></bndbox><segmentation><points><x>19059.541015625</x><y>28977.8203125</y></points><points><x>19092.462890625</x><y>28969.58984375</y></points><points><x>19126.298828125</x><y>28960.4453125</y></points><points><x>19144.58984375</x><y>28955.873046875</y></points><points><x>19172.0234375</x><y>28948.556640625</y></points><points><x>19185.7421875</x><y>28956.787109375</y></points><points><x>19185.7421875</x><y>28956.787109375</y></points><points><x>19189.400390625</x><y>28977.8203125</y></points><points><x>19189.400390625</x><y>28977.8203125</y></points><points><x>19182.083984375</x><y>28998.853515625</y></points><points><x>19182.083984375</x><y>28998.853515625</y></points><points><x>19182.083984375</x><y>29001.59765625</y></points><points><x>19205.861328125</x><y>29012.572265625</y></points><points><x>19205.861328125</x><y>29012.572265625</y></points><points><x>19207.689453125</x><y>29013.486328125</y></points><points><x>19207.689453125</x><y>29014.400390625</y></points><points><x>19222.322265625</x><y>29018.05859375</y></points><points><x>19240.611328125</x><y>29005.255859375</y></points><points><x>19249.755859375</x><y>29020.802734375</y></points><points><x>19249.755859375</x><y>29020.802734375</y></points><points><x>19279.935546875</x><y>29022.630859375</y></points><points><x>19279.935546875</x><y>29022.630859375</y></points><points><x>19288.166015625</x><y>29031.775390625</y></points><points><x>19310.11328125</x><y>29034.51953125</y></points><points><x>19311.029296875</x><y>29034.51953125</y></points><points><x>19311.943359375</x><y>29036.349609375</y></points><points><x>19323.83203125</x><y>29040.921875</y></points><points><x>19343.951171875</x><y>29045.494140625</y></points><points><x>19343.951171875</x><y>29045.494140625</y></points><points><x>19341.20703125</x><y>29063.783203125</y></points><points><x>19341.20703125</x><y>29064.69921875</y></points><points><x>19338.462890625</x><y>29074.7578125</y></points><points><x>19355.83984375</x><y>29083.90234375</y></points><points><x>19354.009765625</x><y>29094.876953125</y></points><points><x>19336.634765625</x><y>29103.107421875</y></points><points><x>19336.634765625</x><y>29103.107421875</y></points><points><x>19327.490234375</x><y>29118.654296875</y></points><points><x>19332.9765625</x><y>29142.431640625</y></points><points><x>19342.12109375</x><y>29152.490234375</y></points><points><x>19362.240234375</x><y>29153.404296875</y></points><points><x>19376.873046875</x><y>29149.748046875</y></points><points><x>19374.12890625</x><y>29163.46484375</y></points><points><x>19371.384765625</x><y>29177.181640625</y></points><points><x>19371.384765625</x><y>29177.181640625</y></points><points><x>19366.8125</x><y>29199.130859375</y></points><points><x>19367.7265625</x><y>29224.736328125</y></points><points><x>19367.7265625</x><y>29254.9140625</y></points><points><x>19364.0703125</x><y>29273.205078125</y></points><points><x>19364.0703125</x><y>29274.119140625</y></points><points><x>19363.154296875</x><y>29275.033203125</y></points><points><x>19353.095703125</x><y>29308.87109375</y></points><points><x>19353.095703125</x><y>29308.87109375</y></points><points><x>19352.181640625</x><y>29311.61328125</y></points><points><x>19339.376953125</x><y>29344.53515625</y></points><points><x>19319.259765625</x><y>29365.5703125</y></points><points><x>19294.56640625</x><y>29368.3125</y></points><points><x>19266.447265625</x><y>29366.48828125</y></points><points><x>19243.720703125</x><y>29376.314453125</y></points><points><x>19220.994140625</x><y>29384.30078125</y></points><points><x>19213.623046875</x><y>29389.21484375</y></points><points><x>19213.623046875</x><y>29389.21484375</y></points><points><x>19186.59765625</x><y>29391.056640625</y></points><points><x>19186.59765625</x><y>29391.056640625</y></points><points><x>19173.69921875</x><y>29375.0859375</y></points><points><x>19167.556640625</x><y>29352.359375</y></points><points><x>19167.556640625</x><y>29352.359375</y></points><points><x>19173.69921875</x><y>29330.861328125</y></points><points><x>19140.529296875</x><y>29311.20703125</y></points><points><x>19112.275390625</x><y>29312.435546875</y></points><points><x>19112.69140625</x><y>29347.017578125</y></points><points><x>19112.69140625</x><y>29347.017578125</y></points><points><x>19103.478515625</x><y>29368.515625</y></points><points><x>19103.478515625</x><y>29368.515625</y></points><points><x>19101.634765625</x><y>29370.97265625</y></points><points><x>19082.59375</x><y>29375.88671875</y></points><points><x>19081.98046875</x><y>29375.88671875</y></points><points><x>19080.13671875</x><y>29375.88671875</y></points><points><x>19078.908203125</x><y>29375.88671875</y></points><points><x>19046.96875</x><y>29378.34375</y></points><points><x>19029.771484375</x><y>29367.90234375</y></points><points><x>19006.4296875</x><y>29367.90234375</y></points><points><x>18994.759765625</x><y>29380.185546875</y></points><points><x>18974.490234375</x><y>29389.400390625</y></points><points><x>18946.849609375</x><y>29388.78515625</y></points><points><x>18934.564453125</x><y>29380.80078125</y></points><points><x>18918.595703125</x><y>29388.78515625</y></points><points><x>18917.98046875</x><y>29388.78515625</y></points><points><x>18916.138671875</x><y>29389.400390625</y></points><points><x>18914.294921875</x><y>29390.013671875</y></points><points><x>18889.11328125</x><y>29381.4140625</y></points><points><x>18889.11328125</x><y>29380.80078125</y></points><points><x>18851.64453125</x><y>29352.544921875</y></points><points><x>18824.619140625</x><y>29320.60546875</y></points><points><x>18782.236328125</x><y>29317.53515625</y></points><points><x>18766.267578125</x><y>29304.63671875</y></points><points><x>18766.267578125</x><y>29304.021484375</y></points><points><x>18766.267578125</x><y>29301.564453125</y></points><points><x>18766.267578125</x><y>29300.951171875</y></points><points><x>18774.865234375</x><y>29276.380859375</y></points><points><x>18774.865234375</x><y>29276.380859375</y></points><points><x>18795.75</x><y>29261.025390625</y></points><points><x>18779.779296875</x><y>29236.45703125</y></points><points><x>18779.779296875</x><y>29236.45703125</y></points><points><x>18777.9375</x><y>29235.228515625</y></points><points><x>18769.951171875</x><y>29213.115234375</y></points><points><x>18769.951171875</x><y>29213.115234375</y></points><points><x>18771.1796875</x><y>29210.658203125</y></points><points><x>18777.9375</x><y>29180.5625</y></points><points><x>18772.408203125</x><y>29148.0078125</y></points><points><x>18752.138671875</x><y>29134.494140625</y></points><points><x>18742.3125</x><y>29119.75390625</y></points><points><x>18746.611328125</x><y>29098.869140625</y></points><points><x>18769.275390625</x><y>29070.7578125</y></points><points><x>18796.30078125</x><y>29051.716796875</y></points><points><x>18817.798828125</x><y>29047.41796875</y></points><points><x>18843.595703125</x><y>29026.533203125</y></points><points><x>18866.9375</x><y>29016.70703125</y></points><points><x>18886.591796875</x><y>29000.123046875</y></points><points><x>18901.947265625</x><y>29008.107421875</y></points><points><x>18901.947265625</x><y>29008.107421875</y></points><points><x>18903.17578125</x><y>29009.94921875</y></points><points><x>18903.791015625</x><y>29010.564453125</y></points><points><x>18915.4609375</x><y>29037.58984375</y></points><points><x>18915.4609375</x><y>29037.58984375</y></points><points><x>18917.3046875</x><y>29040.046875</y></points><points><x>18918.533203125</x><y>29041.275390625</y></points><points><x>18946.171875</x><y>29058.474609375</y></points><points><x>18946.171875</x><y>29058.474609375</y></points><points><x>18948.62890625</x><y>29059.703125</y></points><points><x>18949.857421875</x><y>29060.31640625</y></points><points><x>18951.701171875</x><y>29060.31640625</y></points><points><x>18972.583984375</x><y>29070.14453125</y></points><points><x>18972.583984375</x><y>29070.14453125</y></points><points><x>18955.38671875</x><y>29024.078125</y></points><points><x>18958.45703125</x><y>28997.05078125</y></points><points><x>18958.45703125</x><y>28997.05078125</y></points><points><x>18960.30078125</x><y>28995.822265625</y></points><points><x>18992.853515625</x><y>28993.365234375</y></points><points><x>19016.1953125</x><y>28985.994140625</y></points><points><x>19016.80859375</x><y>28985.994140625</y></points><points><x>19018.65234375</x><y>28985.994140625</y></points><points><x>19019.265625</x><y>28985.994140625</y></points><points><x>19043.220703125</x><y>28993.365234375</y></points><points><x>19043.220703125</x><y>28993.365234375</y></points></segmentation></object><object><name>AGC</name><difficult>0</difficult><truncated>0</truncated><info>[{"confidence": "0"}, {"action": "CREATE", "cat": "AGC", "time": "2020-07-23 14:39;05", "who": "admin", "typeOfanno": "PersonManul"}]</info><confidence>0</confidence><bndbox><xmin>41808.0</xmin><ymin>24655.591796875</ymin><xmax>42030.07421875</xmax><ymax>24936.353515625</ymax></bndbox><segmentation><points><x>41862.0</x><y>24661.0</y></points><points><x>41853.0</x><y>24669.0</y></points><points><x>41849.0</x><y>24681.0</y></points><points><x>41845.0</x><y>24696.0</y></points><points><x>41844.0</x><y>24709.0</y></points><points><x>41843.0</x><y>24716.0</y></points><points><x>41838.0</x><y>24721.0</y></points><points><x>41825.0</x><y>24746.0</y></points><points><x>41824.0</x><y>24762.0</y></points><points><x>41833.0</x><y>24777.0</y></points><points><x>41837.0</x><y>24786.0</y></points><points><x>41819.0</x><y>24791.0</y></points><points><x>41813.0</x><y>24795.0</y></points><points><x>41812.0</x><y>24802.0</y></points><points><x>41809.0</x><y>24805.0</y></points><points><x>41808.0</x><y>24821.0</y></points><points><x>41809.0</x><y>24829.0</y></points><points><x>41821.0</x><y>24842.0</y></points><points><x>41838.0</x><y>24845.0</y></points><points><x>41854.0</x><y>24846.0</y></points><points><x>41859.0</x><y>24845.0</y></points><points><x>41863.0</x><y>24855.0</y></points><points><x>41866.0</x><y>24858.0</y></points><points><x>41868.30859375</x><y>24864.41796875</y></points><points><x>41869.4140625</x><y>24868.57421875</y></points><points><x>41877.17578125</x><y>24873.0078125</y></points><points><x>41885.2109375</x><y>24875.779296875</y></points><points><x>41887.98046875</x><y>24875.224609375</y></points><points><x>41894.90625</x><y>24874.947265625</y></points><points><x>41900.44921875</x><y>24874.39453125</y></points><points><x>41900.0</x><y>24870.0</y></points><points><x>41905.0</x><y>24869.0</y></points><points><x>41913.0</x><y>24862.0</y></points><points><x>41915.0</x><y>24873.0</y></points><points><x>41916.0</x><y>24882.0</y></points><points><x>41919.0</x><y>24896.0</y></points><points><x>41922.0</x><y>24912.0</y></points><points><x>41923.0</x><y>24917.0</y></points><points><x>41946.5390625</x><y>24936.353515625</y></points><points><x>41973.32421875</x><y>24930.0859375</y></points><points><x>41988.0</x><y>24926.0</y></points><points><x>42012.875</x><y>24932.66796875</y></points><points><x>42030.07421875</x><y>24900.11328125</y></points><points><x>42022.0859375</x><y>24881.6875</y></points><points><x>41998.26171875</x><y>24860.2578125</y></points><points><x>42012.39453125</x><y>24853.33203125</y></points><points><x>42011.5625</x><y>24825.623046875</y></points><points><x>42001.0</x><y>24810.0</y></points><points><x>41997.0</x><y>24798.0</y></points><points><x>41994.83203125</x><y>24784.181640625</y></points><points><x>41997.61328125</x><y>24773.724609375</y></points><points><x>41996.36328125</x><y>24764.849609375</y></points><points><x>41993.73828125</x><y>24756.724609375</y></points><points><x>41998.0</x><y>24748.0</y></points><points><x>41984.453125</x><y>24744.70703125</y></points><points><x>41973.28515625</x><y>24744.3359375</y></points><points><x>41972.54296875</x><y>24733.541015625</y></points><points><x>41969.19140625</x><y>24723.3046875</y></points><points><x>41960.4453125</x><y>24716.978515625</y></points><points><x>41956.3515625</x><y>24712.51171875</y></points><points><x>41954.48828125</x><y>24709.34765625</y></points><points><x>41949.46484375</x><y>24703.205078125</y></points><points><x>41943.3203125</x><y>24698.92578125</y></points><points><x>41937.0</x><y>24695.0</y></points><points><x>41923.0</x><y>24693.0</y></points><points><x>41918.0</x><y>24688.0</y></points><points><x>41918.0</x><y>24684.0</y></points><points><x>41914.0</x><y>24679.0</y></points><points><x>41914.0</x><y>24674.0</y></points><points><x>41909.0</x><y>24667.0</y></points><points><x>41899.0</x><y>24663.0</y></points><points><x>41877.953125</x><y>24655.591796875</y></points></segmentation></object><object><name>AGC</name><difficult>0</difficult><truncated>0</truncated><info>[{"confidence": "0"}, {"action": "CREATE", "cat": "AGC", "time": "2020-07-23 14:39;05", "who": "admin", "typeOfanno": "PersonManul"}]</info><confidence>0</confidence><bndbox><xmin>32738.228515625</xmin><ymin>19885.0</ymin><xmax>33234.0</xmax><ymax>20348.0</ymax></bndbox><segmentation><points><x>33010.0</x><y>19885.0</y></points><points><x>32978.0</x><y>19900.0</y></points><points><x>32973.0</x><y>19901.0</y></points><points><x>32968.0</x><y>19902.0</y></points><points><x>32939.0</x><y>19907.0</y></points><points><x>32929.0</x><y>19914.0</y></points><points><x>32920.0</x><y>19931.0</y></points><points><x>32914.0</x><y>19934.0</y></points><points><x>32907.0</x><y>19939.0</y></points><points><x>32902.0</x><y>19943.0</y></points><points><x>32885.0</x><y>19954.0</y></points><points><x>32867.0</x><y>19956.0</y></points><points><x>32859.0</x><y>19957.0</y></points><points><x>32849.0</x><y>19963.0</y></points><points><x>32847.0</x><y>19973.0</y></points><points><x>32845.0</x><y>19985.0</y></points><points><x>32834.0</x><y>19978.0</y></points><points><x>32827.0</x><y>19969.0</y></points><points><x>32813.0</x><y>19969.0</y></points><points><x>32794.0</x><y>19991.0</y></points><points><x>32784.0</x><y>19992.0</y></points><points><x>32772.0</x><y>20000.0</y></points><points><x>32766.0</x><y>20006.0</y></points><points><x>32760.0</x><y>20014.0</y></points><points><x>32758.0</x><y>20025.0</y></points><points><x>32754.0</x><y>20036.0</y></points><points><x>32746.0</x><y>20042.0</y></points><points><x>32738.228515625</x><y>20057.013671875</y></points><points><x>32748.0</x><y>20084.0</y></points><points><x>32756.0</x><y>20084.0</y></points><points><x>32758.0</x><y>20093.0</y></points><points><x>32757.0</x><y>20110.0</y></points><points><x>32765.869140625</x><y>20123.3515625</y></points><points><x>32767.712890625</x><y>20141.77734375</y></points><points><x>32766.37109375</x><y>20155.744140625</y></points><points><x>32772.69921875</x><y>20164.677734375</y></points><points><x>32782.375</x><y>20169.703125</y></points><points><x>32792.0</x><y>20178.0</y></points><points><x>32795.3984375</x><y>20183.513671875</y></points><points><x>32798.5234375</x><y>20189.638671875</y></points><points><x>32801.5234375</x><y>20188.888671875</y></points><points><x>32803.7734375</x><y>20191.763671875</y></points><points><x>32808.0234375</x><y>20190.638671875</y></points><points><x>32811.3984375</x><y>20191.763671875</y></points><points><x>32814.5234375</x><y>20191.263671875</y></points><points><x>32817.1484375</x><y>20192.513671875</y></points><points><x>32818.7734375</x><y>20191.513671875</y></points><points><x>32819.1484375</x><y>20191.638671875</y></points><points><x>32820.2734375</x><y>20192.638671875</y></points><points><x>32823.8984375</x><y>20195.763671875</y></points><points><x>32825.8984375</x><y>20194.888671875</y></points><points><x>32829.7734375</x><y>20194.513671875</y></points><points><x>32834.3984375</x><y>20191.138671875</y></points><points><x>32838.8984375</x><y>20187.763671875</y></points><points><x>32839.5234375</x><y>20185.888671875</y></points><points><x>32840.0</x><y>20181.0</y></points><points><x>32841.0</x><y>20172.0</y></points><points><x>32845.0</x><y>20167.0</y></points><points><x>32858.0</x><y>20171.0</y></points><points><x>32864.0</x><y>20177.0</y></points><points><x>32868.0</x><y>20180.0</y></points><points><x>32877.0</x><y>20190.0</y></points><points><x>32889.0</x><y>20192.0</y></points><points><x>32890.0</x><y>20204.0</y></points><points><x>32898.0</x><y>20226.0</y></points><points><x>32899.0</x><y>20231.0</y></points><points><x>32905.0</x><y>20249.0</y></points><points><x>32902.0</x><y>20263.0</y></points><points><x>32903.0</x><y>20274.0</y></points><points><x>32919.0</x><y>20280.0</y></points><points><x>32922.0</x><y>20277.0</y></points><points><x>32937.0</x><y>20280.0</y></points><points><x>32942.0</x><y>20285.0</y></points><points><x>32948.0</x><y>20292.0</y></points><points><x>32967.0</x><y>20296.0</y></points><points><x>32970.0</x><y>20299.0</y></points><points><x>32970.0</x><y>20304.0</y></points><points><x>32981.0</x><y>20323.0</y></points><points><x>33006.0</x><y>20325.0</y></points><points><x>33017.0</x><y>20322.0</y></points><points><x>33040.0</x><y>20324.0</y></points><points><x>33046.0</x><y>20329.0</y></points><points><x>33062.0</x><y>20336.0</y></points><points><x>33070.0</x><y>20341.0</y></points><points><x>33082.0</x><y>20343.0</y></points><points><x>33099.0</x><y>20348.0</y></points><points><x>33109.0</x><y>20344.0</y></points><points><x>33113.0</x><y>20339.0</y></points><points><x>33135.0</x><y>20346.0</y></points><points><x>33140.0</x><y>20347.0</y></points><points><x>33171.0</x><y>20348.0</y></points><points><x>33179.0</x><y>20347.0</y></points><points><x>33192.0</x><y>20340.0</y></points><points><x>33197.0</x><y>20331.0</y></points><points><x>33205.0</x><y>20330.0</y></points><points><x>33208.39453125</x><y>20308.021484375</y></points><points><x>33211.28125</x><y>20294.408203125</y></points><points><x>33212.93359375</x><y>20283.681640625</y></points><points><x>33213.34765625</x><y>20271.3046875</y></points><points><x>33210.87109375</x><y>20260.9921875</y></points><points><x>33215.8203125</x><y>20249.44140625</y></points><points><x>33217.05859375</x><y>20242.83984375</y></points><points><x>33218.7109375</x><y>20237.4765625</y></points><points><x>33220.0</x><y>20233.0</y></points><points><x>33220.0</x><y>20217.0</y></points><points><x>33219.0</x><y>20211.0</y></points><points><x>33214.0</x><y>20204.0</y></points><points><x>33210.0</x><y>20198.0</y></points><points><x>33218.66015625</x><y>20186.564453125</y></points><points><x>33218.375</x><y>20172.037109375</y></points><points><x>33222.0859375</x><y>20164.197265625</y></points><points><x>33220.0234375</x><y>20155.947265625</y></points><points><x>33203.5234375</x><y>20141.095703125</y></points><points><x>33198.984375</x><y>20122.119140625</y></points><points><x>33208.47265625</x><y>20110.56640625</y></points><points><x>33221.67578125</x><y>20109.330078125</y></points><points><x>33232.0</x><y>20101.0</y></points><points><x>33234.0</x><y>20084.0</y></points><points><x>33234.0</x><y>20070.0</y></points><points><x>33222.0</x><y>20070.0</y></points><points><x>33206.0</x><y>20067.0</y></points><points><x>33186.0</x><y>20066.0</y></points><points><x>33184.0</x><y>20057.0</y></points><points><x>33163.0</x><y>20054.0</y></points><points><x>33152.0</x><y>20056.0</y></points><points><x>33145.0</x><y>20036.0</y></points><points><x>33129.0</x><y>20025.0</y></points><points><x>33131.0</x><y>20018.0</y></points><points><x>33131.0</x><y>20006.0</y></points><points><x>33118.0</x><y>20005.0</y></points><points><x>33115.0</x><y>20002.0</y></points><points><x>33109.0</x><y>19997.0</y></points><points><x>33090.0</x><y>19989.0</y></points><points><x>33071.0</x><y>19986.0</y></points><points><x>33066.0</x><y>19965.0</y></points><points><x>33066.0</x><y>19948.0</y></points><points><x>33067.0</x><y>19935.0</y></points><points><x>33055.0</x><y>19934.0</y></points><points><x>33047.0</x><y>19931.0</y></points><points><x>33041.0</x><y>19897.0</y></points><points><x>33032.0</x><y>19888.0</y></points></segmentation></object><object><name>AGC</name><difficult>0</difficult><truncated>0</truncated><info>[{"confidence": "0"}, {"action": "CREATE", "cat": "AGC", "time": "2020-07-23 14:39;05", "who": "admin", "typeOfanno": "PersonManul"}]</info><confidence>0</confidence><bndbox><xmin>24094.439453125</xmin><ymin>30981.0</ymin><xmax>24229.935546875</xmax><ymax>31118.0</ymax></bndbox><segmentation><points><x>24153.0</x><y>30981.0</y></points><points><x>24147.0</x><y>30982.0</y></points><points><x>24134.0</x><y>30990.0</y></points><points><x>24129.0</x><y>30994.0</y></points><points><x>24122.0</x><y>31007.0</y></points><points><x>24100.53515625</x><y>31014.640625</y></points><points><x>24094.439453125</x><y>31032.375</y></points><points><x>24100.2578125</x><y>31056.759765625</y></points><points><x>24101.642578125</x><y>31063.1328125</y></points><points><x>24103.015625</x><y>31069.615234375</y></points><points><x>24105.140625</x><y>31074.740234375</y></points><points><x>24107.890625</x><y>31078.990234375</y></points><points><x>24108.515625</x><y>31085.490234375</y></points><points><x>24111.890625</x><y>31099.740234375</y></points><points><x>24123.0</x><y>31114.0</y></points><points><x>24152.0</x><y>31118.0</y></points><points><x>24167.0</x><y>31108.0</y></points><points><x>24170.015625</x><y>31103.115234375</y></points><points><x>24178.265625</x><y>31093.990234375</y></points><points><x>24185.0</x><y>31090.0</y></points><points><x>24190.0</x><y>31089.0</y></points><points><x>24203.861328125</x><y>31071.212890625</y></points><points><x>24201.255859375</x><y>31056.697265625</y></points><points><x>24214.0</x><y>31052.0</y></points><points><x>24223.0</x><y>31018.0</y></points><points><x>24229.935546875</x><y>31004.111328125</y></points><points><x>24227.1640625</x><y>30996.353515625</y></points><points><x>24214.97265625</x><y>30995.521484375</y></points><points><x>24206.3828125</x><y>30991.919921875</y></points><points><x>24192.8359375</x><y>30992.619140625</y></points><points><x>24179.228515625</x><y>30996.630859375</y></points><points><x>24172.0</x><y>30983.0</y></points></segmentation></object><object><name>AGC</name><difficult>0</difficult><truncated>0</truncated><info>[{"confidence": "0"}, {"action": "CREATE", "cat": "AGC", "time": "2020-07-23 14:39;05", "who": "admin", "typeOfanno": "PersonManul"}]</info><confidence>0</confidence><bndbox><xmin>20556.0</xmin><ymin>7554.0</ymin><xmax>20781.0</xmax><ymax>7819.0</ymax></bndbox><segmentation><points><x>20653.0</x><y>7554.0</y></points><points><x>20648.0</x><y>7555.0</y></points><points><x>20640.0</x><y>7556.0</y></points><points><x>20621.0</x><y>7565.0</y></points><points><x>20604.0</x><y>7564.0</y></points><points><x>20599.0</x><y>7568.0</y></points><points><x>20588.0</x><y>7577.0</y></points><points><x>20586.0</x><y>7589.0</y></points><points><x>20570.0</x><y>7599.0</y></points><points><x>20565.0</x><y>7634.0</y></points><points><x>20559.0</x><y>7639.0</y></points><points><x>20557.0</x><y>7657.0</y></points><points><x>20558.0</x><y>7671.0</y></points><points><x>20556.0</x><y>7686.0</y></points><points><x>20560.0</x><y>7690.0</y></points><points><x>20564.0</x><y>7695.0</y></points><points><x>20563.0</x><y>7706.0</y></points><points><x>20562.0</x><y>7711.0</y></points><points><x>20561.0</x><y>7718.0</y></points><points><x>20560.0</x><y>7731.0</y></points><points><x>20565.0</x><y>7748.0</y></points><points><x>20560.017578125</x><y>7757.19677734375</y></points><points><x>20562.25</x><y>7762.7802734375</y></points><points><x>20562.623046875</x><y>7767.61865234375</y></points><points><x>20563.92578125</x><y>7775.8076171875</y></points><points><x>20569.0</x><y>7790.0</y></points><points><x>20579.185546875</x><y>7796.837890625</y></points><points><x>20580.0</x><y>7806.0</y></points><points><x>20585.513671875</x><y>7810.05126953125</y></points><points><x>20595.75</x><y>7812.84326171875</y></points><points><x>20609.521484375</x><y>7815.44873046875</y></points><points><x>20621.0</x><y>7817.0</y></points><points><x>20628.0</x><y>7815.0</y></points><points><x>20634.0</x><y>7810.0</y></points><points><x>20648.603515625</x><y>7816.5654296875</y></points><points><x>20670.0</x><y>7819.0</y></points><points><x>20675.0</x><y>7818.0</y></points><points><x>20690.0</x><y>7810.0</y></points><points><x>20709.0</x><y>7806.0</y></points><points><x>20728.2421875</x><y>7783.958984375</y></points><points><x>20743.0</x><y>7760.0</y></points><points><x>20744.0</x><y>7752.0</y></points><points><x>20746.0</x><y>7738.0</y></points><points><x>20749.0</x><y>7735.0</y></points><points><x>20771.0</x><y>7725.0</y></points><points><x>20773.0</x><y>7716.0</y></points><points><x>20778.0</x><y>7711.0</y></points><points><x>20780.0</x><y>7706.0</y></points><points><x>20781.0</x><y>7694.0</y></points><points><x>20777.0</x><y>7690.0</y></points><points><x>20776.0</x><y>7683.0</y></points><points><x>20773.0</x><y>7680.0</y></points><points><x>20767.0</x><y>7671.0</y></points><points><x>20764.0</x><y>7667.0</y></points><points><x>20764.0</x><y>7652.0</y></points><points><x>20754.234375</x><y>7635.44189453125</y></points><points><x>20735.0</x><y>7609.0</y></points><points><x>20716.0</x><y>7609.0</y></points><points><x>20716.0</x><y>7614.0</y></points><points><x>20709.0</x><y>7615.0</y></points><points><x>20706.0</x><y>7608.0</y></points><points><x>20700.6015625</x><y>7591.7119140625</y></points><points><x>20689.462890625</x><y>7584.28564453125</y></points><points><x>20685.0</x><y>7564.0</y></points><points><x>20680.0</x><y>7558.0</y></points><points><x>20670.0</x><y>7555.0</y></points></segmentation></object><object><name>NONE</name><difficult>0</difficult><truncated>0</truncated><info>[{"confidence": "0"}, {"action": "CREATE", "cat": "NONE", "time": "2020-07-23 14:39;05", "who": "admin", "typeOfanno": "PersonManul"}]</info><confidence>0</confidence><bndbox><xmin>23457.0</xmin><ymin>5867.91650390625</ymin><xmax>23556.443359375</xmax><ymax>6015.97998046875</ymax></bndbox><segmentation><points><x>23490.0</x><y>5870.0</y></points><points><x>23478.65234375</x><y>5874.43017578125</y></points><points><x>23469.533203125</x><y>5877.96630859375</y></points><points><x>23462.275390625</x><y>5887.45751953125</y></points><points><x>23459.0</x><y>5902.0</y></points><points><x>23457.0</x><y>5921.0</y></points><points><x>23464.0</x><y>5930.0</y></points><points><x>23479.0</x><y>5930.0</y></points><points><x>23484.0</x><y>5929.0</y></points><points><x>23491.494140625</x><y>5917.60693359375</y></points><points><x>23488.0</x><y>5948.0</y></points><points><x>23497.0</x><y>5963.0</y></points><points><x>23497.0</x><y>5975.0</y></points><points><x>23508.5234375</x><y>5992.150390625</y></points><points><x>23521.82421875</x><y>6015.97998046875</y></points><points><x>23532.353515625</x><y>6007.11328125</y></points><points><x>23538.0</x><y>5981.0</y></points><points><x>23545.0</x><y>5970.0</y></points><points><x>23556.443359375</x><y>5957.232421875</y></points><points><x>23553.068359375</x><y>5938.232421875</y></points><points><x>23550.568359375</x><y>5924.982421875</y></points><points><x>23539.318359375</x><y>5922.232421875</y></points><points><x>23529.087890625</x><y>5915.3740234375</y></points><points><x>23522.759765625</x><y>5901.7880859375</y></points><points><x>23519.037109375</x><y>5883.17724609375</y></points><points><x>23512.5234375</x><y>5874.80224609375</y></points><points><x>23503.962890625</x><y>5867.91650390625</y></points></segmentation></object><object><name>AGC</name><difficult>0</difficult><truncated>0</truncated><info>[{"confidence": "0"}, {"action": "CREATE", "cat": "AGC", "time": "2020-07-23 14:39;05", "who": "admin", "typeOfanno": "PersonManul"}]</info><confidence>0</confidence><bndbox><xmin>25423.0</xmin><ymin>4385.44873046875</ymin><xmax>25525.65234375</xmax><ymax>4572.5322265625</ymax></bndbox><segmentation><points><x>25455.0</x><y>4387.0</y></points><points><x>25445.0</x><y>4394.0</y></points><points><x>25437.62109375</x><y>4410.10986328125</y></points><points><x>25432.0</x><y>4418.0</y></points><points><x>25424.875</x><y>4438.095703125</y></points><points><x>25423.0</x><y>4463.0</y></points><points><x>25433.0</x><y>4465.0</y></points><points><x>25436.0</x><y>4481.0</y></points><points><x>25449.0</x><y>4481.0</y></points><points><x>25457.0</x><y>4484.0</y></points><points><x>25456.37890625</x><y>4492.17626953125</y></points><points><x>25458.0</x><y>4510.0</y></points><points><x>25466.630859375</x><y>4526.53564453125</y></points><points><x>25478.546875</x><y>4538.4501953125</y></points><points><x>25474.11328125</x><y>4572.5322265625</y></points><points><x>25506.255859375</x><y>4565.88232421875</y></points><points><x>25515.123046875</x><y>4540.11279296875</y></points><points><x>25520.109375</x><y>4521.27099609375</y></points><points><x>25525.65234375</x><y>4504.6455078125</y></points><points><x>25507.640625</x><y>4491.34521484375</y></points><points><x>25509.0</x><y>4485.0</y></points><points><x>25511.0</x><y>4461.0</y></points><points><x>25518.0</x><y>4453.0</y></points><points><x>25523.796875</x><y>4427.84326171875</y></points><points><x>25513.8203125</x><y>4400.6884765625</y></points><points><x>25502.73828125</x><y>4385.44873046875</y></points><points><x>25478.630859375</x><y>4390.1591796875</y></points></segmentation></object><object><name>NILM</name><difficult>0</difficult><truncated>0</truncated><info>[{"confidence": "0"}, {"action": "CREATE", "cat": "NILM", "time": "2020-07-23 14:39;05", "who": "admin", "typeOfanno": "PersonManul"}]</info><confidence>0</confidence><bndbox><xmin>28920.806640625</xmin><ymin>8598.0615234375</ymin><xmax>29096.138671875</xmax><ymax>8719.7626953125</ymax></bndbox><segmentation><points><x>29088.30078125</x><y>8624.876953125</y></points><points><x>29096.138671875</x><y>8641.37890625</y></points><points><x>29096.138671875</x><y>8641.37890625</y></points><points><x>29089.126953125</x><y>8662.0068359375</y></points><points><x>29089.126953125</x><y>8662.0068359375</y></points><points><x>29071.38671875</x><y>8668.1943359375</y></points><points><x>29071.38671875</x><y>8668.1943359375</y></points><points><x>29046.6328125</x><y>8666.95703125</y></points><points><x>29042.095703125</x><y>8680.5712890625</y></points><points><x>29042.095703125</x><y>8680.5712890625</y></points><points><x>29040.857421875</x><y>8684.2841796875</y></points><points><x>29030.130859375</x><y>8706.5615234375</y></points><points><x>29030.130859375</x><y>8706.5615234375</y></points><points><x>29027.65625</x><y>8707.798828125</y></points><points><x>29010.7421875</x><y>8718.9384765625</y></points><points><x>28987.638671875</x><y>8719.7626953125</y></points><points><x>28953.3984375</x><y>8704.9111328125</y></points><points><x>28932.357421875</x><y>8693.7724609375</y></points><points><x>28920.806640625</x><y>8675.2080078125</y></points><points><x>28923.28125</x><y>8643.44140625</y></points><points><x>28931.119140625</x><y>8611.2626953125</y></points><points><x>28950.509765625</x><y>8598.0615234375</y></points><points><x>28985.576171875</x><y>8598.0615234375</y></points><points><x>29025.59375</x><y>8603.01171875</y></points><points><x>29064.78515625</x><y>8614.9755859375</y></points><points><x>29064.78515625</x><y>8614.9755859375</y></points></segmentation></object><object><name>MET</name><difficult>0</difficult><truncated>0</truncated><info>[{"confidence": "0"}, {"action": "CREATE", "cat": "MET", "time": "2020-07-23 14:39;05", "who": "admin", "typeOfanno": "PersonManul"}]</info><confidence>0</confidence><bndbox><xmin>28432.0</xmin><ymin>41110.0</ymin><xmax>28808.232421875</xmax><ymax>41642.66796875</ymax></bndbox><segmentation><points><x>28629.0</x><y>41110.0</y></points><points><x>28606.0</x><y>41120.0</y></points><points><x>28595.0</x><y>41130.0</y></points><points><x>28591.0</x><y>41135.0</y></points><points><x>28591.0</x><y>41140.0</y></points><points><x>28588.0</x><y>41143.0</y></points><points><x>28580.0</x><y>41143.0</y></points><points><x>28576.0</x><y>41147.0</y></points><points><x>28572.0</x><y>41147.0</y></points><points><x>28567.0</x><y>41164.0</y></points><points><x>28561.0</x><y>41166.0</y></points><points><x>28548.0</x><y>41172.0</y></points><points><x>28535.0</x><y>41160.0</y></points><points><x>28531.0</x><y>41156.0</y></points><points><x>28514.0</x><y>41156.0</y></points><points><x>28510.0</x><y>41160.0</y></points><points><x>28506.751953125</x><y>41196.09375</y></points><points><x>28501.7265625</x><y>41204.46875</y></points><points><x>28497.6328125</x><y>41214.703125</y></points><points><x>28491.67578125</x><y>41224.94140625</y></points><points><x>28488.140625</x><y>41229.22265625</y></points><points><x>28482.744140625</x><y>41234.8046875</y></points><points><x>28476.04296875</x><y>41237.59765625</y></points><points><x>28470.935546875</x><y>41243.140625</y></points><points><x>28467.0</x><y>41251.0</y></points><points><x>28457.63671875</x><y>41261.98046875</y></points><points><x>28455.97265625</x><y>41278.8828125</y></points><points><x>28460.0</x><y>41295.0</y></points><points><x>28466.0</x><y>41306.0</y></points><points><x>28440.0</x><y>41310.0</y></points><points><x>28437.0</x><y>41313.0</y></points><points><x>28435.0</x><y>41328.0</y></points><points><x>28442.0</x><y>41330.0</y></points><points><x>28451.0</x><y>41336.0</y></points><points><x>28443.0</x><y>41345.0</y></points><points><x>28438.0</x><y>41353.0</y></points><points><x>28437.0</x><y>41368.0</y></points><points><x>28432.0</x><y>41369.0</y></points><points><x>28432.0</x><y>41380.0</y></points><points><x>28437.150390625</x><y>41388.765625</y></points><points><x>28437.0</x><y>41403.0</y></points><points><x>28440.0</x><y>41406.0</y></points><points><x>28445.0</x><y>41411.0</y></points><points><x>28462.31640625</x><y>41431.66796875</y></points><points><x>28462.0</x><y>41456.0</y></points><points><x>28463.0</x><y>41461.0</y></points><points><x>28467.0</x><y>41474.0</y></points><points><x>28481.0</x><y>41480.0</y></points><points><x>28489.0</x><y>41484.0</y></points><points><x>28495.0</x><y>41492.0</y></points><points><x>28499.0</x><y>41495.0</y></points><points><x>28499.0</x><y>41499.0</y></points><points><x>28504.0</x><y>41506.0</y></points><points><x>28507.0</x><y>41510.0</y></points><points><x>28524.0</x><y>41510.0</y></points><points><x>28540.0</x><y>41519.0</y></points><points><x>28543.0</x><y>41522.0</y></points><points><x>28551.607421875</x><y>41542.0078125</y></points><points><x>28570.171875</x><y>41567.171875</y></points><points><x>28597.814453125</x><y>41584.0859375</y></points><points><x>28612.251953125</x><y>41625.75390625</y></points><points><x>28640.71875</x><y>41642.66796875</y></points><points><x>28644.431640625</x><y>41619.56640625</y></points><points><x>28687.3359375</x><y>41577.8984375</y></points><points><x>28698.888671875</x><y>41554.796875</y></points><points><x>28707.138671875</x><y>41534.99609375</y></points><points><x>28713.0</x><y>41524.0</y></points><points><x>28718.0</x><y>41521.0</y></points><points><x>28730.0</x><y>41512.0</y></points><points><x>28751.0</x><y>41511.0</y></points><points><x>28759.0</x><y>41495.0</y></points><points><x>28761.0</x><y>41487.0</y></points><points><x>28772.0</x><y>41477.0</y></points><points><x>28775.0</x><y>41473.0</y></points><points><x>28779.0</x><y>41453.0</y></points><points><x>28780.0</x><y>41448.0</y></points><points><x>28781.0</x><y>41440.0</y></points><points><x>28797.91796875</x><y>41412.578125</y></points><points><x>28808.232421875</x><y>41379.98828125</y></points><points><x>28802.044921875</x><y>41353.5859375</y></points><points><x>28796.26953125</x><y>41321.8203125</y></points><points><x>28787.0</x><y>41291.0</y></points><points><x>28782.0</x><y>41283.0</y></points><points><x>28774.0</x><y>41275.0</y></points><points><x>28775.0</x><y>41257.0</y></points><points><x>28774.0</x><y>41251.0</y></points><points><x>28768.0</x><y>41242.0</y></points><points><x>28750.0</x><y>41240.0</y></points><points><x>28749.0</x><y>41231.0</y></points><points><x>28743.0</x><y>41206.0</y></points><points><x>28735.623046875</x><y>41180.31640625</y></points><points><x>28730.0</x><y>41168.0</y></points><points><x>28720.0</x><y>41157.0</y></points><points><x>28714.0</x><y>41148.0</y></points><points><x>28707.0</x><y>41144.0</y></points><points><x>28704.0</x><y>41139.0</y></points><points><x>28696.0</x><y>41132.0</y></points><points><x>28688.0</x><y>41124.0</y></points><points><x>28667.0</x><y>41122.0</y></points></segmentation></object><object><name>NONE</name><difficult>0</difficult><truncated>0</truncated><info>[{"confidence": "0"}, {"action": "CREATE", "cat": "NONE", "time": "2020-07-23 14:39;05", "who": "admin", "typeOfanno": "PersonManul"}]</info><confidence>0</confidence><bndbox><xmin>30469.13671875</xmin><ymin>45127.09375</ymin><xmax>30621.08203125</xmax><ymax>45314.59375</ymax></bndbox><segmentation><points><x>30562.087890625</x><y>45127.09375</y></points><points><x>30549.0</x><y>45152.0</y></points><points><x>30528.0</x><y>45155.0</y></points><points><x>30520.0</x><y>45165.0</y></points><points><x>30515.0</x><y>45169.0</y></points><points><x>30515.0</x><y>45182.0</y></points><points><x>30518.0</x><y>45194.0</y></points><points><x>30524.0</x><y>45199.0</y></points><points><x>30533.62109375</x><y>45203.828125</y></points><points><x>30525.0</x><y>45212.0</y></points><points><x>30518.0</x><y>45212.0</y></points><points><x>30505.029296875</x><y>45219.70703125</y></points><points><x>30495.0</x><y>45228.0</y></points><points><x>30491.001953125</x><y>45236.20703125</y></points><points><x>30489.353515625</x><y>45246.109375</y></points><points><x>30481.92578125</x><y>45263.0234375</y></points><points><x>30469.13671875</x><y>45275.8125</y></points><points><x>30473.67578125</x><y>45289.015625</y></points><points><x>30477.0</x><y>45307.0</y></points><points><x>30500.4921875</x><y>45314.59375</y></points><points><x>30506.267578125</x><y>45303.04296875</y></points><points><x>30516.16796875</x><y>45284.4765625</y></points><points><x>30531.0</x><y>45280.0</y></points><points><x>30537.0</x><y>45276.0</y></points><points><x>30543.0</x><y>45271.0</y></points><points><x>30567.0</x><y>45274.0</y></points><points><x>30590.140625</x><y>45257.87109375</y></points><points><x>30587.251953125</x><y>45243.84765625</y></points><points><x>30580.0</x><y>45237.0</y></points><points><x>30582.0</x><y>45226.0</y></points><points><x>30592.0</x><y>45224.0</y></points><points><x>30600.0</x><y>45223.0</y></points><points><x>30614.48046875</x><y>45209.19140625</y></points><points><x>30621.08203125</x><y>45190.21484375</y></points><points><x>30614.48046875</x><y>45168.76171875</y></points><points><x>30604.9921875</x><y>45153.0859375</y></points><points><x>30601.279296875</x><y>45133.6953125</y></points></segmentation></object><object><name>NONE</name><difficult>0</difficult><truncated>0</truncated><info>[{"confidence": "0"}, {"action": "CREATE", "cat": "NONE", "time": "2020-07-23 14:39;05", "who": "admin", "typeOfanno": "PersonManul"}]</info><confidence>0</confidence><bndbox><xmin>25803.0</xmin><ymin>47957.0</ymin><xmax>26012.0</xmax><ymax>48130.0</ymax></bndbox><segmentation><points><x>25867.0</x><y>47957.0</y></points><points><x>25846.0</x><y>47964.0</y></points><points><x>25846.0</x><y>47968.0</y></points><points><x>25831.0</x><y>47970.0</y></points><points><x>25814.0</x><y>47978.0</y></points><points><x>25811.0</x><y>47983.0</y></points><points><x>25808.0</x><y>47987.0</y></points><points><x>25803.0</x><y>48018.0</y></points><points><x>25804.0</x><y>48024.0</y></points><points><x>25806.0</x><y>48032.0</y></points><points><x>25813.0</x><y>48041.0</y></points><points><x>25813.0</x><y>48048.0</y></points><points><x>25824.0</x><y>48090.0</y></points><points><x>25825.0</x><y>48095.0</y></points><points><x>25833.0</x><y>48107.0</y></points><points><x>25836.0</x><y>48111.0</y></points><points><x>25861.0</x><y>48118.0</y></points><points><x>25859.0</x><y>48122.0</y></points><points><x>25858.0</x><y>48130.0</y></points><points><x>26012.0</x><y>48130.0</y></points><points><x>26012.0</x><y>48079.0</y></points><points><x>25998.0</x><y>48064.0</y></points><points><x>25994.0</x><y>48061.0</y></points><points><x>25983.0</x><y>48054.0</y></points><points><x>25979.0</x><y>48052.0</y></points><points><x>25978.0</x><y>48044.0</y></points><points><x>25980.0</x><y>48025.0</y></points><points><x>25974.0</x><y>48019.0</y></points><points><x>25974.0</x><y>48000.0</y></points><points><x>25970.0</x><y>47982.0</y></points><points><x>25967.0</x><y>47979.0</y></points><points><x>25963.0</x><y>47973.0</y></points><points><x>25960.0</x><y>47969.0</y></points><points><x>25941.0</x><y>47963.0</y></points><points><x>25925.0</x><y>47961.0</y></points><points><x>25915.0</x><y>47962.0</y></points><points><x>25900.0</x><y>47964.0</y></points><points><x>25899.0</x><y>47959.0</y></points><points><x>25889.0</x><y>47958.0</y></points></segmentation></object><object><name>EC</name><difficult>0</difficult><truncated>0</truncated><info>[{"confidence": "0"}, {"action": "CREATE", "cat": "EC", "time": "2020-07-23 14:39;05", "who": "admin", "typeOfanno": "PersonManul"}]</info><confidence>0</confidence><bndbox><xmin>11246.9853515625</xmin><ymin>6480.0</ymin><xmax>12163.109375</xmax><ymax>7216.8115234375</ymax></bndbox><segmentation><points><x>11927.0</x><y>6480.0</y></points><points><x>11914.0</x><y>6481.0</y></points><points><x>11908.0</x><y>6487.0</y></points><points><x>11902.0</x><y>6491.0</y></points><points><x>11898.0</x><y>6494.0</y></points><points><x>11897.0</x><y>6504.0</y></points><points><x>11862.0</x><y>6506.0</y></points><points><x>11848.0</x><y>6527.0</y></points><points><x>11834.0</x><y>6528.0</y></points><points><x>11825.0</x><y>6530.0</y></points><points><x>11819.0</x><y>6535.0</y></points><points><x>11812.0</x><y>6540.0</y></points><points><x>11811.0</x><y>6553.0</y></points><points><x>11817.0</x><y>6562.0</y></points><points><x>11810.0</x><y>6563.0</y></points><points><x>11789.0</x><y>6564.0</y></points><points><x>11761.0</x><y>6573.0</y></points><points><x>11753.0</x><y>6574.0</y></points><points><x>11747.0</x><y>6575.0</y></points><points><x>11737.0</x><y>6581.0</y></points><points><x>11729.0</x><y>6591.0</y></points><points><x>11725.0</x><y>6591.0</y></points><points><x>11682.0</x><y>6593.0</y></points><points><x>11668.0</x><y>6603.0</y></points><points><x>11664.0</x><y>6608.0</y></points><points><x>11652.0</x><y>6611.0</y></points><points><x>11646.0</x><y>6612.0</y></points><points><x>11632.0</x><y>6621.0</y></points><points><x>11628.0</x><y>6635.0</y></points><points><x>11609.0</x><y>6637.0</y></points><points><x>11603.0</x><y>6638.0</y></points><points><x>11595.0</x><y>6644.0</y></points><points><x>11593.0</x><y>6652.0</y></points><points><x>11589.0</x><y>6659.0</y></points><points><x>11589.0</x><y>6667.0</y></points><points><x>11579.0</x><y>6670.0</y></points><points><x>11563.0</x><y>6667.0</y></points><points><x>11535.0</x><y>6669.0</y></points><points><x>11530.0</x><y>6676.0</y></points><points><x>11529.0</x><y>6692.0</y></points><points><x>11521.0</x><y>6694.0</y></points><points><x>11512.0</x><y>6696.0</y></points><points><x>11504.0</x><y>6697.0</y></points><points><x>11496.0</x><y>6704.0</y></points><points><x>11455.0</x><y>6729.0</y></points><points><x>11441.0</x><y>6740.0</y></points><points><x>11432.0</x><y>6740.0</y></points><points><x>11428.0</x><y>6744.0</y></points><points><x>11422.0</x><y>6749.0</y></points><points><x>11418.0</x><y>6752.0</y></points><points><x>11411.0</x><y>6752.0</y></points><points><x>11408.0</x><y>6757.0</y></points><points><x>11404.0</x><y>6763.0</y></points><points><x>11400.0</x><y>6763.0</y></points><points><x>11398.0</x><y>6770.0</y></points><points><x>11390.0</x><y>6778.0</y></points><points><x>11382.0</x><y>6786.0</y></points><points><x>11375.0</x><y>6808.0</y></points><points><x>11363.0</x><y>6822.0</y></points><points><x>11360.0</x><y>6826.0</y></points><points><x>11352.833984375</x><y>6830.48193359375</y></points><points><x>11345.5751953125</x><y>6833.2734375</y></points><points><x>11339.248046875</x><y>6835.32080078125</y></points><points><x>11335.8974609375</x><y>6843.50927734375</y></points><points><x>11329.28125</x><y>6848.24365234375</y></points><points><x>11322.630859375</x><y>6861.5439453125</y></points><points><x>11329.0</x><y>6877.0</y></points><points><x>11324.0</x><y>6878.0</y></points><points><x>11308.0</x><y>6883.0</y></points><points><x>11308.0</x><y>6887.0</y></points><points><x>11301.0</x><y>6900.0</y></points><points><x>11292.0</x><y>6909.0</y></points><points><x>11292.0</x><y>6923.0</y></points><points><x>11288.0</x><y>6927.0</y></points><points><x>11283.0</x><y>6933.0</y></points><points><x>11275.0</x><y>6941.0</y></points><points><x>11265.55078125</x><y>6946.33349609375</y></points><points><x>11256.68359375</x><y>6953.2607421875</y></points><points><x>11246.9853515625</x><y>6967.39208984375</y></points><points><x>11251.97265625</x><y>6987.61962890625</y></points><points><x>11260.0</x><y>7003.0</y></points><points><x>11269.0</x><y>7021.0</y></points><points><x>11275.0</x><y>7032.0</y></points><points><x>11281.0</x><y>7041.0</y></points><points><x>11286.0</x><y>7044.0</y></points><points><x>11294.0</x><y>7060.0</y></points><points><x>11298.0</x><y>7064.0</y></points><points><x>11302.0</x><y>7064.0</y></points><points><x>11305.0</x><y>7067.0</y></points><points><x>11311.0</x><y>7071.0</y></points><points><x>11336.0</x><y>7080.0</y></points><points><x>11343.0</x><y>7085.0</y></points><points><x>11347.0</x><y>7091.0</y></points><points><x>11355.0</x><y>7099.0</y></points><points><x>11364.0</x><y>7101.0</y></points><points><x>11394.5703125</x><y>7105.14453125</y></points><points><x>11420.0</x><y>7103.0</y></points><points><x>11426.0</x><y>7110.0</y></points><points><x>11426.0</x><y>7138.0</y></points><points><x>11433.0</x><y>7145.0</y></points><points><x>11430.0380859375</x><y>7159.1767578125</y></points><points><x>11425.3271484375</x><y>7174.4169921875</y></points><points><x>11423.1103515625</x><y>7187.994140625</y></points><points><x>11428.0986328125</x><y>7197.13818359375</y></points><points><x>11442.2294921875</x><y>7204.896484375</y></points><points><x>11442.0</x><y>7211.0</y></points><points><x>11465.505859375</x><y>7215.98046875</y></points><points><x>11476.5888671875</x><y>7216.8115234375</y></points><points><x>11486.009765625</x><y>7214.31787109375</y></points><points><x>11507.0</x><y>7211.0</y></points><points><x>11513.71875</x><y>7199.6318359375</y></points><points><x>11512.6103515625</x><y>7192.427734375</y></points><points><x>11510.0</x><y>7176.0</y></points><points><x>11516.0</x><y>7176.0</y></points><points><x>11519.0</x><y>7179.0</y></points><points><x>11530.0</x><y>7179.0</y></points><points><x>11537.0</x><y>7165.0</y></points><points><x>11542.0</x><y>7168.0</y></points><points><x>11558.0</x><y>7169.0</y></points><points><x>11563.0</x><y>7164.0</y></points><points><x>11563.0</x><y>7158.0</y></points><points><x>11566.0</x><y>7155.0</y></points><points><x>11573.0</x><y>7155.0</y></points><points><x>11585.0</x><y>7156.0</y></points><points><x>11600.0</x><y>7161.0</y></points><points><x>11605.0</x><y>7156.0</y></points><points><x>11620.0</x><y>7156.0</y></points><points><x>11626.0</x><y>7150.0</y></points><points><x>11631.0</x><y>7150.0</y></points><points><x>11637.0</x><y>7132.0</y></points><points><x>11641.0</x><y>7129.0</y></points><points><x>11642.0</x><y>7117.0</y></points><points><x>11642.0</x><y>7107.0</y></points><points><x>11651.0</x><y>7096.0</y></points><points><x>11670.0</x><y>7097.0</y></points><points><x>11697.0</x><y>7096.0</y></points><points><x>11701.0</x><y>7092.0</y></points><points><x>11709.0</x><y>7086.0</y></points><points><x>11713.0</x><y>7083.0</y></points><points><x>11722.0</x><y>7075.0</y></points><points><x>11739.0</x><y>7075.0</y></points><points><x>11742.0</x><y>7072.0</y></points><points><x>11752.0</x><y>7067.0</y></points><points><x>11756.0</x><y>7067.0</y></points><points><x>11758.0</x><y>7051.0</y></points><points><x>11753.0</x><y>7042.0</y></points><points><x>11749.0</x><y>7021.0</y></points><points><x>11751.0</x><y>7013.0</y></points><points><x>11759.0</x><y>7006.0</y></points><points><x>11760.0</x><y>6990.0</y></points><points><x>11766.0</x><y>6979.0</y></points><points><x>11777.0</x><y>6978.0</y></points><points><x>11783.0</x><y>6977.0</y></points><points><x>11789.0</x><y>6957.0</y></points><points><x>11792.0</x><y>6952.0</y></points><points><x>11796.0</x><y>6921.0</y></points><points><x>11800.0</x><y>6914.0</y></points><points><x>11805.0</x><y>6909.0</y></points><points><x>11808.0</x><y>6899.0</y></points><points><x>11826.0</x><y>6885.0</y></points><points><x>11829.0</x><y>6867.0</y></points><points><x>11832.0</x><y>6864.0</y></points><points><x>11835.0</x><y>6848.0</y></points><points><x>11837.0</x><y>6828.0</y></points><points><x>11844.0</x><y>6823.0</y></points><points><x>11850.0</x><y>6814.0</y></points><points><x>11858.0</x><y>6807.0</y></points><points><x>11858.0</x><y>6803.0</y></points><points><x>11874.0</x><y>6809.0</y></points><points><x>11884.0</x><y>6809.0</y></points><points><x>11897.0</x><y>6810.0</y></points><points><x>11920.0</x><y>6801.0</y></points><points><x>11923.0</x><y>6798.0</y></points><points><x>11926.0</x><y>6789.0</y></points><points><x>11932.0</x><y>6788.0</y></points><points><x>11936.0</x><y>6776.0</y></points><points><x>11944.0</x><y>6775.0</y></points><points><x>11962.0</x><y>6779.0</y></points><points><x>11968.0</x><y>6777.0</y></points><points><x>11989.0</x><y>6776.0</y></points><points><x>12008.0</x><y>6778.0</y></points><points><x>12042.0</x><y>6781.0</y></points><points><x>12051.0</x><y>6775.0</y></points><points><x>12080.0</x><y>6777.0</y></points><points><x>12078.0</x><y>6782.0</y></points><points><x>12078.0</x><y>6798.0</y></points><points><x>12092.0</x><y>6799.0</y></points><points><x>12102.0</x><y>6794.0</y></points><points><x>12106.0</x><y>6775.0</y></points><points><x>12105.0</x><y>6763.0</y></points><points><x>12109.0</x><y>6757.0</y></points><points><x>12119.0</x><y>6750.0</y></points><points><x>12124.0</x><y>6736.0</y></points><points><x>12125.0</x><y>6724.0</y></points><points><x>12130.0</x><y>6723.0</y></points><points><x>12138.357421875</x><y>6721.76708984375</y></points><points><x>12142.0791015625</x><y>6719.90625</y></points><points><x>12148.220703125</x><y>6717.48681640625</y></points><points><x>12153.8037109375</x><y>6712.833984375</y></points><points><x>12159.759765625</x><y>6704.27294921875</y></points><points><x>12163.109375</x><y>6697.38720703125</y></points><points><x>12159.8369140625</x><y>6688.224609375</y></points><points><x>12156.3369140625</x><y>6685.099609375</y></points><points><x>12155.2119140625</x><y>6682.849609375</y></points><points><x>12151.9619140625</x><y>6678.849609375</y></points><points><x>12149.5869140625</x><y>6677.974609375</y></points><points><x>12143.8466796875</x><y>6676.47509765625</y></points><points><x>12139.9677734375</x><y>6675.9208984375</y></points><points><x>12133.3173828125</x><y>6675.36669921875</y></points><points><x>12128.8837890625</x><y>6677.029296875</y></points><points><x>12120.2939453125</x><y>6677.8603515625</y></points><points><x>12123.0654296875</x><y>6672.873046875</y></points><points><x>12126.11328125</x><y>6670.10205078125</y></points><points><x>12131.3779296875</x><y>6666.77685546875</y></points><points><x>12134.9794921875</x><y>6662.06640625</y></points><points><x>12135.5341796875</x><y>6662.06640625</y></points><points><x>12132.486328125</x><y>6660.9580078125</y></points><points><x>12129.4384765625</x><y>6659.29541015625</y></points><points><x>12128.8837890625</x><y>6657.35595703125</y></points><points><x>12125.8359375</x><y>6651.81396484375</y></points><points><x>12124.7275390625</x><y>6649.87451171875</y></points><points><x>12120.0166015625</x><y>6643.7783203125</y></points><points><x>12115.306640625</x><y>6640.17626953125</y></points><points><x>12110.0419921875</x><y>6634.79736328125</y></points><points><x>12106.9169921875</x><y>6633.29736328125</y></points><points><x>12103.7919921875</x><y>6631.92236328125</y></points><points><x>12099.2919921875</x><y>6628.42236328125</y></points><points><x>12097.4169921875</x><y>6627.79736328125</y></points><points><x>12093.2890625</x><y>6627.4384765625</y></points><points><x>12088.5390625</x><y>6621.5634765625</y></points><points><x>12088.1640625</x><y>6613.4384765625</y></points><points><x>12088.0390625</x><y>6601.9384765625</y></points><points><x>12087.7353515625</x><y>6596.17333984375</y></points><points><x>12078.037109375</x><y>6588.96923828125</y></points><points><x>12066.6767578125</x><y>6584.53564453125</y></points><points><x>12062.0</x><y>6573.0</y></points><points><x>12061.0</x><y>6560.0</y></points><points><x>12049.0</x><y>6557.0</y></points><points><x>12049.0</x><y>6547.0</y></points><points><x>12050.0</x><y>6533.0</y></points><points><x>12042.0</x><y>6515.0</y></points><points><x>12042.0</x><y>6507.0</y></points><points><x>12027.0</x><y>6506.0</y></points><points><x>12021.0</x><y>6507.0</y></points><points><x>12020.0</x><y>6492.0</y></points><points><x>12001.0</x><y>6490.0</y></points><points><x>11993.0</x><y>6497.0</y></points><points><x>11985.0</x><y>6508.0</y></points><points><x>11980.0</x><y>6508.0</y></points><points><x>11979.0</x><y>6503.0</y></points><points><x>11968.0</x><y>6489.0</y></points><points><x>11952.0</x><y>6486.0</y></points></segmentation></object><object><name>AGC</name><difficult>0</difficult><truncated>0</truncated><info>[{"confidence": "0"}, {"action": "CREATE", "cat": "AGC", "time": "2020-07-23 14:39;05", "who": "admin", "typeOfanno": "PersonManul"}]</info><confidence>0</confidence><bndbox><xmin>9871.947265625</xmin><ymin>6622.79638671875</ymin><xmax>10155.1318359375</xmax><ymax>6854.064453125</ymax></bndbox><segmentation><points><x>9950.0009765625</x><y>6635.265625</y></points><points><x>9941.0</x><y>6641.0</y></points><points><x>9931.0</x><y>6648.0</y></points><points><x>9930.0</x><y>6661.0</y></points><points><x>9929.0</x><y>6674.0</y></points><points><x>9925.0</x><y>6681.0</y></points><points><x>9922.0</x><y>6685.0</y></points><points><x>9917.0</x><y>6687.0</y></points><points><x>9914.0</x><y>6690.0</y></points><points><x>9903.0</x><y>6697.0</y></points><points><x>9888.572265625</x><y>6721.0615234375</y></points><points><x>9885.2470703125</x><y>6753.48095703125</y></points><points><x>9871.947265625</x><y>6783.12939453125</y></points><points><x>9879.982421875</x><y>6816.6572265625</y></points><points><x>9906.029296875</x><y>6824.138671875</y></points><points><x>9935.677734375</x><y>6836.05322265625</y></points><points><x>9977.794921875</x><y>6814.7177734375</y></points><points><x>9996.0830078125</x><y>6854.064453125</y></points><points><x>10030.1650390625</x><y>6843.2578125</y></points><points><x>10045.681640625</x><y>6837.43896484375</y></points><points><x>10065.078125</x><y>6835.22216796875</y></points><points><x>10083.6435546875</x><y>6834.39111328125</y></points><points><x>10104.1474609375</x><y>6837.43896484375</y></points><points><x>10133.7958984375</x><y>6824.41552734375</y></points><points><x>10137.12109375</x><y>6803.07958984375</y></points><points><x>10144.6025390625</x><y>6789.50244140625</y></points><points><x>10155.1318359375</x><y>6766.22705078125</y></points><points><x>10149.0</x><y>6726.0</y></points><points><x>10149.5908203125</x><y>6716.35107421875</y></points><points><x>10142.0</x><y>6706.0</y></points><points><x>10131.0</x><y>6696.0</y></points><points><x>10114.0</x><y>6691.0</y></points><points><x>10105.0</x><y>6691.0</y></points><points><x>10097.0</x><y>6689.0</y></points><points><x>10084.0</x><y>6678.0</y></points><points><x>10083.0</x><y>6670.0</y></points><points><x>10080.0</x><y>6667.0</y></points><points><x>10079.0</x><y>6661.0</y></points><points><x>10071.0</x><y>6654.0</y></points><points><x>10064.0</x><y>6647.0</y></points><points><x>10059.0</x><y>6640.0</y></points><points><x>10044.5439453125</x><y>6633.5908203125</y></points><points><x>10029.0966796875</x><y>6629.49609375</y></points><points><x>10014.7666015625</x><y>6622.79638671875</y></points><points><x>9999.1337890625</x><y>6625.2158203125</y></points><points><x>9986.2919921875</x><y>6622.79638671875</y></points><points><x>9972.333984375</x><y>6636.1962890625</y></points><points><x>9964.517578125</x><y>6636.9404296875</y></points></segmentation></object><object><name>AGC</name><difficult>0</difficult><truncated>0</truncated><info>[{"confidence": "0"}, {"action": "CREATE", "cat": "AGC", "time": "2020-07-23 14:39;05", "who": "admin", "typeOfanno": "PersonManul"}]</info><confidence>0</confidence><bndbox><xmin>10919.052734375</xmin><ymin>9965.4384765625</ymin><xmax>11231.6943359375</xmax><ymax>10371.443359375</ymax></bndbox><segmentation><points><x>11186.2421875</x><y>10127.5947265625</y></points><points><x>11204.0546875</x><y>10140.494140625</y></points><points><x>11220.638671875</x><y>10144.79296875</y></points><points><x>11222.4814453125</x><y>10158.9208984375</y></points><points><x>11222.4814453125</x><y>10178.576171875</y></points><points><x>11222.4814453125</x><y>10178.576171875</y></points><points><x>11222.4814453125</x><y>10181.646484375</y></points><points><x>11231.6943359375</x><y>10203.14453125</y></points><points><x>11231.6943359375</x><y>10203.14453125</y></points><points><x>11231.6943359375</x><y>10205.6015625</y></points><points><x>11229.8525390625</x><y>10219.7294921875</y></points><points><x>11229.8525390625</x><y>10220.34375</y></points><points><x>11228.6240234375</x><y>10221.572265625</y></points><points><x>11221.2529296875</x><y>10224.642578125</y></points><points><x>11213.8818359375</x><y>10242.455078125</y></points><points><x>11197.912109375</x><y>10251.0546875</y></points><points><x>11191.1552734375</x><y>10254.740234375</y></points><points><x>11187.470703125</x><y>10279.3095703125</y></points><points><x>11187.470703125</x><y>10279.3095703125</y></points><points><x>11175.7998046875</x><y>10282.380859375</y></points><points><x>11162.287109375</x><y>10299.5791015625</y></points><points><x>11162.287109375</x><y>10300.193359375</y></points><points><x>11160.4443359375</x><y>10301.421875</y></points><points><x>11150.001953125</x><y>10306.3349609375</y></points><points><x>11148.7744140625</x><y>10321.69140625</y></points><points><x>11148.7744140625</x><y>10322.3056640625</y></points><points><x>11140.7890625</x><y>10343.189453125</y></points><points><x>11139.560546875</x><y>10359.7734375</y></points><points><x>11139.560546875</x><y>10359.7734375</y></points><points><x>11138.33203125</x><y>10361.6162109375</y></points><points><x>11125.43359375</x><y>10371.443359375</y></points><points><x>11113.7626953125</x><y>10358.544921875</y></points><points><x>11113.7626953125</x><y>10358.544921875</y></points><points><x>11113.7626953125</x><y>10356.087890625</y></points><points><x>11096.564453125</x><y>10345.03125</y></points><points><x>11096.564453125</x><y>10345.03125</y></points><points><x>11064.0107421875</x><y>10340.732421875</y></points><points><x>11052.33984375</x><y>10324.76171875</y></points><points><x>11038.212890625</x><y>10323.533203125</y></points><points><x>11031.4560546875</x><y>10339.50390625</y></points><points><x>11007.5009765625</x><y>10332.1328125</y></points><points><x>10991.53125</x><y>10338.8896484375</y></points><points><x>10972.490234375</x><y>10322.919921875</y></points><points><x>10952.8349609375</x><y>10313.7060546875</y></points><points><x>10943.6220703125</x><y>10300.193359375</y></points><points><x>10943.6220703125</x><y>10287.908203125</y></points><points><x>10947.306640625</x><y>10276.8525390625</y></points><points><x>10936.2509765625</x><y>10271.9384765625</y></points><points><x>10927.6513671875</x><y>10257.8115234375</y></points><points><x>10928.265625</x><y>10239.9990234375</y></points><points><x>10919.052734375</x><y>10227.099609375</y></points><points><x>10923.966796875</x><y>10200.6884765625</y></points><points><x>10932.5654296875</x><y>10185.9462890625</y></points><points><x>10941.1650390625</x><y>10185.33203125</y></points><points><x>10950.3779296875</x><y>10164.4482421875</y></points><points><x>10962.048828125</x><y>10155.849609375</y></points><points><x>10962.048828125</x><y>10155.849609375</y></points><points><x>10981.7041015625</x><y>10155.2353515625</y></points><points><x>10989.07421875</x><y>10141.107421875</y></points><points><x>10989.07421875</x><y>10141.107421875</y></points><points><x>11005.6591796875</x><y>10125.751953125</y></points><points><x>11006.2734375</x><y>10125.751953125</y></points><points><x>11007.5009765625</x><y>10124.5234375</y></points><points><x>11008.115234375</x><y>10124.5234375</y></points><points><x>11017.943359375</x><y>10112.2392578125</y></points><points><x>11017.943359375</x><y>10112.2392578125</y></points><points><x>11008.7294921875</x><y>10096.26953125</y></points><points><x>11005.6591796875</x><y>10077.228515625</y></points><points><x>11009.9580078125</x><y>10058.8017578125</y></points><points><x>11009.9580078125</x><y>10058.8017578125</y></points><points><x>11011.80078125</x><y>10056.958984375</y></points><points><x>11027.9296875</x><y>10043.06640625</y></points><points><x>11033.9130859375</x><y>10015.8056640625</y></points><points><x>11052.33984375</x><y>10005.36328125</y></points><points><x>11077.5234375</x><y>10013.962890625</y></points><points><x>11091.650390625</x><y>9991.8505859375</y></points><points><x>11108.2353515625</x><y>9982.63671875</y></points><points><x>11127.890625</x><y>9971.5810546875</y></points><points><x>11139.560546875</x><y>9965.4384765625</y></points><points><x>11154.3017578125</x><y>9971.5810546875</y></points><points><x>11158.6015625</x><y>9990.0078125</y></points><points><x>11158.6015625</x><y>9990.6220703125</y></points><points><x>11158.6015625</x><y>9992.46484375</y></points><points><x>11158.6015625</x><y>9994.3076171875</y></points><points><x>11152.458984375</x><y>10025.6328125</y></points><points><x>11152.458984375</x><y>10025.6328125</y></points><points><x>11140.7890625</x><y>10052.6591796875</y></points><points><x>11140.7890625</x><y>10052.6591796875</y></points><points><x>11135.875</x><y>10055.73046875</y></points><points><x>11146.3173828125</x><y>10077.228515625</y></points><points><x>11146.3173828125</x><y>10077.228515625</y></points><points><x>11154.916015625</x><y>10089.5126953125</y></points><points><x>11174.5712890625</x><y>10093.1982421875</y></points><points><x>11184.3994140625</x><y>10114.6962890625</y></points><points><x>11184.3994140625</x><y>10114.6962890625</y></points></segmentation></object><object><name>AGC</name><difficult>0</difficult><truncated>0</truncated><info>[{"confidence": "0"}, {"action": "CREATE", "cat": "AGC", "time": "2020-07-23 14:39;05", "who": "admin", "typeOfanno": "PersonManul"}]</info><confidence>0</confidence><bndbox><xmin>14733.71875</xmin><ymin>14967.806640625</ymin><xmax>15055.57421875</xmax><ymax>15325.5732421875</ymax></bndbox><segmentation><points><x>14891.8359375</x><y>14999.814453125</y></points><points><x>14909.2119140625</x><y>14971.46484375</y></points><points><x>14944.876953125</x><y>14967.806640625</y></points><points><x>14964.08203125</x><y>14987.01171875</y></points><points><x>14964.08203125</x><y>14987.01171875</y></points><points><x>14968.3544921875</x><y>15013.5458984375</y></points><points><x>14960.9833984375</x><y>15025.2158203125</y></points><points><x>14953.6123046875</x><y>15036.88671875</y></points><points><x>14959.140625</x><y>15039.3427734375</y></points><points><x>14959.7548828125</x><y>15039.3427734375</y></points><points><x>14968.3544921875</x><y>15024.6015625</y></points><points><x>14975.724609375</x><y>15012.931640625</y></points><points><x>14994.765625</x><y>15012.931640625</y></points><points><x>15007.05078125</x><y>15038.1142578125</y></points><points><x>15007.05078125</x><y>15038.1142578125</y></points><points><x>15002.13671875</x><y>15074.96875</y></points><points><x>15003.365234375</x><y>15097.6953125</y></points><points><x>15011.3505859375</x><y>15116.736328125</y></points><points><x>15016.263671875</x><y>15132.091796875</y></points><points><x>15016.263671875</x><y>15132.7060546875</y></points><points><x>15016.8779296875</x><y>15146.8330078125</y></points><points><x>15018.1064453125</x><y>15160.9599609375</y></points><points><x>15029.1630859375</x><y>15167.1025390625</y></points><points><x>15046.361328125</x><y>15167.1025390625</y></points><points><x>15054.9599609375</x><y>15172.630859375</y></points><points><x>15055.57421875</x><y>15192.2861328125</y></points><points><x>15040.21875</x><y>15201.4990234375</y></points><points><x>15025.4775390625</x><y>15209.484375</y></points><points><x>15027.9345703125</x><y>15221.7685546875</y></points><points><x>15034.076171875</x><y>15238.9677734375</y></points><points><x>15036.533203125</x><y>15261.693359375</y></points><points><x>15036.533203125</x><y>15261.693359375</y></points><points><x>15035.3046875</x><y>15264.150390625</y></points><points><x>15027.9345703125</x><y>15276.435546875</y></points><points><x>15027.9345703125</x><y>15276.435546875</y></points><points><x>15016.263671875</x><y>15281.3486328125</y></points><points><x>15000.2939453125</x><y>15278.2783203125</y></points><points><x>14994.1513671875</x><y>15270.29296875</y></points><points><x>14980.0244140625</x><y>15273.978515625</y></points><points><x>14962.826171875</x><y>15280.7353515625</y></points><points><x>14962.2119140625</x><y>15280.7353515625</y></points><points><x>14954.2265625</x><y>15297.93359375</y></points><points><x>14954.2265625</x><y>15297.93359375</y></points><points><x>14943.1708984375</x><y>15316.974609375</y></points><points><x>14920.4443359375</x><y>15325.5732421875</y></points><points><x>14919.830078125</x><y>15325.5732421875</y></points><points><x>14897.7177734375</x><y>15316.3603515625</y></points><points><x>14887.2763671875</x><y>15306.5322265625</y></points><points><x>14886.662109375</x><y>15306.5322265625</y></points><points><x>14869.4638671875</x><y>15293.6337890625</y></points><points><x>14847.3515625</x><y>15267.8359375</y></points><points><x>14816.025390625</x><y>15265.9931640625</y></points><points><x>14816.025390625</x><y>15265.9931640625</y></points><points><x>14793.9130859375</x><y>15275.20703125</y></points><points><x>14793.9130859375</x><y>15275.20703125</y></points><points><x>14766.8876953125</x><y>15275.8212890625</y></points><points><x>14763.81640625</x><y>15264.150390625</y></points><points><x>14763.81640625</x><y>15264.150390625</y></points><points><x>14763.81640625</x><y>15261.693359375</y></points><points><x>14766.2734375</x><y>15252.48046875</y></points><points><x>14745.3896484375</x><y>15240.8095703125</y></points><points><x>14733.71875</x><y>15225.4541015625</y></points><points><x>14739.2470703125</x><y>15197.814453125</y></points><points><x>14753.98828125</x><y>15184.9150390625</y></points><points><x>14754.6025390625</x><y>15184.9150390625</y></points><points><x>14756.4453125</x><y>15184.30078125</y></points><points><x>14777.3291015625</x><y>15170.7880859375</y></points><points><x>14777.3291015625</x><y>15170.7880859375</y></points><points><x>14777.943359375</x><y>15168.3310546875</y></points><points><x>14782.2431640625</x><y>15156.046875</y></points><points><x>14779.7861328125</x><y>15131.4775390625</y></points><points><x>14793.298828125</x><y>15123.4921875</y></points><points><x>14803.126953125</x><y>15121.03515625</y></points><points><x>14811.111328125</x><y>15109.365234375</y></points><points><x>14833.2236328125</x><y>15108.13671875</y></points><points><x>14845.5087890625</x><y>15094.009765625</y></points><points><x>14845.5087890625</x><y>15094.009765625</y></points><points><x>14862.70703125</x><y>15066.9833984375</y></points><points><x>14862.70703125</x><y>15066.9833984375</y></points><points><x>14867.62109375</x><y>15044.2568359375</y></points><points><x>14877.4482421875</x><y>15021.5302734375</y></points><points><x>14877.4482421875</x><y>15021.5302734375</y></points></segmentation></object><object><name>AGC</name><difficult>0</difficult><truncated>0</truncated><info>[{"confidence": "0"}, {"action": "CREATE", "cat": "AGC", "time": "2020-07-23 14:39;05", "who": "admin", "typeOfanno": "PersonManul"}]</info><confidence>0</confidence><bndbox><xmin>18041.0</xmin><ymin>14697.0</ymin><xmax>18254.7578125</xmax><ymax>14940.0</ymax></bndbox><segmentation><points><x>18176.0</x><y>14697.0</y></points><points><x>18176.0</x><y>14701.0</y></points><points><x>18163.0</x><y>14703.0</y></points><points><x>18159.0</x><y>14707.0</y></points><points><x>18154.0</x><y>14707.0</y></points><points><x>18140.0</x><y>14706.0</y></points><points><x>18128.0</x><y>14711.0</y></points><points><x>18123.0</x><y>14718.0</y></points><points><x>18123.0</x><y>14728.0</y></points><points><x>18119.0</x><y>14732.0</y></points><points><x>18112.0</x><y>14737.0</y></points><points><x>18104.259765625</x><y>14744.328125</y></points><points><x>18099.271484375</x><y>14747.099609375</y></points><points><x>18093.17578125</x><y>14750.978515625</y></points><points><x>18087.634765625</x><y>14752.640625</y></points><points><x>18079.875</x><y>14760.3994140625</y></points><points><x>18076.0</x><y>14766.0</y></points><points><x>18074.0</x><y>14771.0</y></points><points><x>18071.0</x><y>14774.0</y></points><points><x>18061.0</x><y>14775.0</y></points><points><x>18060.0</x><y>14787.0</y></points><points><x>18057.0</x><y>14795.0</y></points><points><x>18041.0</x><y>14807.0</y></points><points><x>18041.0</x><y>14841.0</y></points><points><x>18043.0</x><y>14847.0</y></points><points><x>18049.0</x><y>14854.0</y></points><points><x>18053.0</x><y>14854.0</y></points><points><x>18056.0</x><y>14857.0</y></points><points><x>18066.0</x><y>14857.0</y></points><points><x>18067.0</x><y>14869.0</y></points><points><x>18069.0</x><y>14882.0</y></points><points><x>18071.0</x><y>14894.0</y></points><points><x>18076.0</x><y>14899.0</y></points><points><x>18078.0</x><y>14908.0</y></points><points><x>18094.0</x><y>14914.0</y></points><points><x>18109.0</x><y>14911.0</y></points><points><x>18119.0</x><y>14931.0</y></points><points><x>18124.0</x><y>14935.0</y></points><points><x>18148.0</x><y>14940.0</y></points><points><x>18156.0</x><y>14938.0</y></points><points><x>18175.13671875</x><y>14939.541015625</y></points><points><x>18185.861328125</x><y>14932.115234375</y></points><points><x>18194.0</x><y>14921.0</y></points><points><x>18202.0</x><y>14913.0</y></points><points><x>18206.0</x><y>14896.0</y></points><points><x>18209.0</x><y>14893.0</y></points><points><x>18213.0</x><y>14890.0</y></points><points><x>18214.0</x><y>14882.0</y></points><points><x>18223.0</x><y>14881.0</y></points><points><x>18227.0</x><y>14874.0</y></points><points><x>18238.66796875</x><y>14854.96875</y></points><points><x>18254.7578125</x><y>14850.0185546875</y></points><points><x>18251.044921875</x><y>14812.0634765625</y></points><points><x>18240.0</x><y>14794.0</y></points><points><x>18233.0</x><y>14784.0</y></points><points><x>18227.0</x><y>14779.0</y></points><points><x>18223.0</x><y>14774.0</y></points><points><x>18211.0</x><y>14759.0</y></points><points><x>18209.0</x><y>14737.0</y></points><points><x>18196.587890625</x><y>14724.603515625</y></points><points><x>18189.0</x><y>14708.0</y></points><points><x>18190.0</x><y>14697.0</y></points></segmentation></object><object><name>AGC</name><difficult>0</difficult><truncated>0</truncated><info>[{"confidence": "0"}, {"action": "CREATE", "cat": "AGC", "time": "2020-07-23 14:39;05", "who": "admin", "typeOfanno": "PersonManul"}]</info><confidence>0</confidence><bndbox><xmin>15888.580078125</xmin><ymin>19138.0</ymin><xmax>16110.0</xmax><ymax>19328.01171875</ymax></bndbox><segmentation><points><x>15921.0</x><y>19138.0</y></points><points><x>15903.0</x><y>19141.0</y></points><points><x>15888.580078125</x><y>19155.56640625</y></points><points><x>15896.41796875</x><y>19181.556640625</y></points><points><x>15904.0</x><y>19194.0</y></points><points><x>15902.0</x><y>19221.0</y></points><points><x>15923.0</x><y>19267.0</y></points><points><x>15928.0</x><y>19274.0</y></points><points><x>15936.0</x><y>19275.0</y></points><points><x>15942.0</x><y>19280.0</y></points><points><x>15952.0</x><y>19281.0</y></points><points><x>15957.0</x><y>19285.0</y></points><points><x>15994.0</x><y>19289.0</y></points><points><x>15999.0</x><y>19296.0</y></points><points><x>16010.0</x><y>19312.0</y></points><points><x>16024.0</x><y>19320.0</y></points><points><x>16032.0</x><y>19321.0</y></points><points><x>16067.212890625</x><y>19328.01171875</y></points><points><x>16081.65234375</x><y>19314.810546875</y></points><points><x>16082.0</x><y>19296.0</y></points><points><x>16091.0</x><y>19283.0</y></points><points><x>16095.0</x><y>19278.0</y></points><points><x>16109.29296875</x><y>19257.052734375</y></points><points><x>16110.0</x><y>19238.0</y></points><points><x>16099.0</x><y>19228.0</y></points><points><x>16094.0</x><y>19222.0</y></points><points><x>16089.0</x><y>19217.0</y></points><points><x>16084.0</x><y>19209.0</y></points><points><x>16077.0</x><y>19201.0</y></points><points><x>16046.0</x><y>19189.0</y></points><points><x>16041.0</x><y>19188.0</y></points><points><x>16037.0</x><y>19176.0</y></points><points><x>16031.0</x><y>19169.0</y></points><points><x>16028.0</x><y>19165.0</y></points><points><x>16008.0</x><y>19158.0</y></points><points><x>16000.0</x><y>19157.0</y></points><points><x>15989.0</x><y>19154.0</y></points><points><x>15965.0</x><y>19151.0</y></points><points><x>15955.0</x><y>19146.0</y></points><points><x>15950.0</x><y>19141.0</y></points><points><x>15946.0</x><y>19138.0</y></points></segmentation></object><object><name>AGC</name><difficult>0</difficult><truncated>0</truncated><info>[{"confidence": "0"}, {"action": "CREATE", "cat": "AGC", "time": "2020-07-23 14:39;05", "who": "admin", "typeOfanno": "PersonManul"}]</info><confidence>0</confidence><bndbox><xmin>14120.0</xmin><ymin>16729.0</ymin><xmax>14231.0</xmax><ymax>16841.0</ymax></bndbox><segmentation><points><x>14187.0</x><y>16729.0</y></points><points><x>14177.0</x><y>16735.0</y></points><points><x>14165.0</x><y>16735.0</y></points><points><x>14157.0</x><y>16738.0</y></points><points><x>14147.0</x><y>16740.0</y></points><points><x>14142.0</x><y>16741.0</y></points><points><x>14132.0</x><y>16745.0</y></points><points><x>14126.4658203125</x><y>16751.517578125</y></points><points><x>14123.0</x><y>16760.0</y></points><points><x>14120.0</x><y>16763.0</y></points><points><x>14120.0</x><y>16778.0</y></points><points><x>14121.0</x><y>16785.0</y></points><points><x>14128.0</x><y>16797.0</y></points><points><x>14132.0</x><y>16802.0</y></points><points><x>14127.8515625</x><y>16809.427734375</y></points><points><x>14127.0</x><y>16829.0</y></points><points><x>14135.0</x><y>16839.0</y></points><points><x>14159.0</x><y>16841.0</y></points><points><x>14173.0</x><y>16838.0</y></points><points><x>14192.4130859375</x><y>16824.11328125</y></points><points><x>14211.0</x><y>16825.0</y></points><points><x>14217.0</x><y>16821.0</y></points><points><x>14225.0</x><y>16815.0</y></points><points><x>14228.0</x><y>16795.0</y></points><points><x>14222.8935546875</x><y>16781.166015625</y></points><points><x>14231.0</x><y>16775.0</y></points><points><x>14231.0</x><y>16749.0</y></points><points><x>14224.0</x><y>16739.0</y></points><points><x>14219.0</x><y>16733.0</y></points><points><x>14212.0</x><y>16731.0</y></points><points><x>14204.0</x><y>16730.0</y></points></segmentation></object><object><name>MET</name><difficult>0</difficult><truncated>0</truncated><info>[{"confidence": "0"}, {"action": "CREATE", "cat": "MET", "time": "2020-07-23 14:39;05", "who": "admin", "typeOfanno": "PersonManul"}]</info><confidence>0</confidence><bndbox><xmin>4557.9580078125</xmin><ymin>14682.0</ymin><xmax>4721.88232421875</xmax><ymax>14779.8779296875</ymax></bndbox><segmentation><points><x>4644.0</x><y>14682.0</y></points><points><x>4637.0</x><y>14688.0</y></points><points><x>4629.0</x><y>14688.0</y></points><points><x>4618.0</x><y>14689.0</y></points><points><x>4594.0</x><y>14702.0</y></points><points><x>4586.0</x><y>14707.0</y></points><points><x>4583.0</x><y>14725.0</y></points><points><x>4572.9208984375</x><y>14730.4755859375</y></points><points><x>4557.9580078125</x><y>14747.9326171875</y></points><points><x>4567.65625</x><y>14757.630859375</y></points><points><x>4590.1005859375</x><y>14757.076171875</y></points><points><x>4619.19482421875</x><y>14760.6787109375</y></points><points><x>4661.23779296875</x><y>14764.61328125</y></points><points><x>4673.20166015625</x><y>14774.5146484375</y></points><points><x>4699.1923828125</x><y>14779.8779296875</y></points><points><x>4696.0</x><y>14770.0</y></points><points><x>4693.0</x><y>14763.0</y></points><points><x>4716.10693359375</x><y>14762.962890625</y></points><points><x>4721.88232421875</x><y>14742.3359375</y></points><points><x>4717.7568359375</x><y>14718.408203125</y></points><points><x>4711.0</x><y>14710.0</y></points><points><x>4700.017578125</x><y>14704.7939453125</y></points><points><x>4692.17919921875</x><y>14695.7177734375</y></points><points><x>4682.0</x><y>14689.0</y></points><points><x>4678.0</x><y>14686.0</y></points><points><x>4671.0</x><y>14682.0</y></points></segmentation></object><object><name>AGC</name><difficult>0</difficult><truncated>0</truncated><info>[{"confidence": "0"}, {"action": "CREATE", "cat": "AGC", "time": "2020-07-23 14:39;05", "who": "admin", "typeOfanno": "PersonManul"}]</info><confidence>0</confidence><bndbox><xmin>6807.0</xmin><ymin>17867.341796875</ymin><xmax>6990.0</xmax><ymax>18078.71875</ymax></bndbox><segmentation><points><x>6866.0</x><y>17880.0</y></points><points><x>6861.0</x><y>17881.0</y></points><points><x>6836.02587890625</x><y>17883.017578125</y></points><points><x>6820.0</x><y>17902.0</y></points><points><x>6814.0</x><y>17909.0</y></points><points><x>6811.0</x><y>17917.0</y></points><points><x>6808.0</x><y>17928.0</y></points><points><x>6807.0</x><y>17951.0</y></points><points><x>6808.0</x><y>17958.0</y></points><points><x>6810.0</x><y>17966.0</y></points><points><x>6820.0</x><y>17984.0</y></points><points><x>6823.0</x><y>17989.0</y></points><points><x>6829.0</x><y>17999.0</y></points><points><x>6835.0</x><y>18008.0</y></points><points><x>6837.0</x><y>18023.0</y></points><points><x>6845.0</x><y>18036.0</y></points><points><x>6850.0</x><y>18041.0</y></points><points><x>6854.0</x><y>18044.0</y></points><points><x>6866.0</x><y>18047.0</y></points><points><x>6884.0</x><y>18048.0</y></points><points><x>6895.0</x><y>18064.0</y></points><points><x>6903.0</x><y>18070.0</y></points><points><x>6913.0</x><y>18071.0</y></points><points><x>6918.0</x><y>18072.0</y></points><points><x>6927.0</x><y>18073.0</y></points><points><x>6945.2158203125</x><y>18078.71875</y></points><points><x>6955.63818359375</x><y>18076.857421875</y></points><points><x>6963.08251953125</x><y>18072.94921875</y></points><points><x>6966.43212890625</x><y>18069.78515625</y></points><points><x>6969.41015625</x><y>18064.388671875</y></points><points><x>6971.82958984375</x><y>18062.154296875</y></points><points><x>6974.62109375</x><y>18060.29296875</y></points><points><x>6980.01806640625</x><y>18056.943359375</y></points><points><x>6983.0</x><y>18051.0</y></points><points><x>6989.0</x><y>18035.0</y></points><points><x>6990.0</x><y>18009.0</y></points><points><x>6989.0</x><y>18004.0</y></points><points><x>6984.0</x><y>17989.0</y></points><points><x>6973.0</x><y>17972.0</y></points><points><x>6967.0</x><y>17968.0</y></points><points><x>6965.0</x><y>17953.0</y></points><points><x>6966.0</x><y>17940.0</y></points><points><x>6965.0</x><y>17927.0</y></points><points><x>6947.0</x><y>17897.0</y></points><points><x>6942.0</x><y>17890.0</y></points><points><x>6931.51806640625</x><y>17873.755859375</y></points><points><x>6918.49072265625</x><y>17869.103515625</y></points><points><x>6901.20849609375</x><y>17868.578125</y></points><points><x>6885.53173828125</x><y>17867.341796875</y></points></segmentation></object><object><name>AGC</name><difficult>0</difficult><truncated>0</truncated><info>[{"confidence": "0"}, {"action": "CREATE", "cat": "AGC", "time": "2020-07-23 14:39;05", "who": "admin", "typeOfanno": "PersonManul"}]</info><confidence>0</confidence><bndbox><xmin>13902.0</xmin><ymin>27257.0</ymin><xmax>14005.0</xmax><ymax>27348.0</ymax></bndbox><segmentation><points><x>13924.0</x><y>27257.0</y></points><points><x>13913.0</x><y>27260.0</y></points><points><x>13906.0</x><y>27266.0</y></points><points><x>13902.0</x><y>27287.0</y></points><points><x>13903.0</x><y>27293.0</y></points><points><x>13909.0</x><y>27300.0</y></points><points><x>13916.0</x><y>27300.0</y></points><points><x>13911.0</x><y>27317.0</y></points><points><x>13907.0</x><y>27331.0</y></points><points><x>13913.0</x><y>27334.0</y></points><points><x>13925.0</x><y>27337.0</y></points><points><x>13931.0</x><y>27339.0</y></points><points><x>13934.0</x><y>27342.0</y></points><points><x>13939.0</x><y>27345.0</y></points><points><x>13959.0</x><y>27348.0</y></points><points><x>13965.0</x><y>27343.0</y></points><points><x>13972.0</x><y>27342.0</y></points><points><x>13987.0</x><y>27331.0</y></points><points><x>13991.0</x><y>27319.0</y></points><points><x>13997.0</x><y>27308.0</y></points><points><x>14003.0</x><y>27308.0</y></points><points><x>14005.0</x><y>27295.0</y></points><points><x>14002.0</x><y>27287.0</y></points><points><x>14001.0</x><y>27273.0</y></points><points><x>13999.0</x><y>27266.0</y></points><points><x>13996.0</x><y>27260.0</y></points><points><x>13979.0</x><y>27258.0</y></points><points><x>13963.0</x><y>27264.0</y></points><points><x>13956.0</x><y>27258.0</y></points><points><x>13944.0</x><y>27258.0</y></points></segmentation></object><object><name>AGC</name><difficult>0</difficult><truncated>0</truncated><info>[{"confidence": "0"}, {"action": "CREATE", "cat": "AGC", "time": "2020-07-23 14:39;05", "who": "admin", "typeOfanno": "PersonManul"}]</info><confidence>0</confidence><bndbox><xmin>18381.0</xmin><ymin>33235.94921875</ymin><xmax>18620.0</xmax><ymax>33497.91796875</ymax></bndbox><segmentation><points><x>18458.4921875</x><y>33235.94921875</y></points><points><x>18445.0</x><y>33237.0</y></points><points><x>18445.0</x><y>33242.0</y></points><points><x>18444.0</x><y>33247.0</y></points><points><x>18437.0</x><y>33258.0</y></points><points><x>18428.0</x><y>33273.0</y></points><points><x>18426.99609375</x><y>33291.75</y></points><points><x>18409.0</x><y>33300.0</y></points><points><x>18407.0</x><y>33313.0</y></points><points><x>18402.0</x><y>33314.0</y></points><points><x>18386.0</x><y>33334.0</y></points><points><x>18381.0</x><y>33343.0</y></points><points><x>18381.0</x><y>33368.0</y></points><points><x>18385.0</x><y>33376.0</y></points><points><x>18389.0</x><y>33379.0</y></points><points><x>18398.0</x><y>33386.0</y></points><points><x>18408.0</x><y>33393.0</y></points><points><x>18412.0</x><y>33398.0</y></points><points><x>18419.0</x><y>33400.0</y></points><points><x>18438.0</x><y>33409.0</y></points><points><x>18447.0</x><y>33411.0</y></points><points><x>18456.841796875</x><y>33428.19921875</y></points><points><x>18469.21875</x><y>33454.6015625</y></points><points><x>18507.998046875</x><y>33475.640625</y></points><points><x>18543.4765625</x><y>33497.91796875</y></points><points><x>18568.23046875</x><y>33490.08203125</y></points><points><x>18603.708984375</x><y>33490.4921875</y></points><points><x>18620.0</x><y>33455.0</y></points><points><x>18620.0</x><y>33412.0</y></points><points><x>18612.0</x><y>33402.0</y></points><points><x>18608.0</x><y>33397.0</y></points><points><x>18601.0</x><y>33386.0</y></points><points><x>18594.0</x><y>33376.0</y></points><points><x>18590.919921875</x><y>33359.71484375</y></points><points><x>18587.0</x><y>33333.0</y></points><points><x>18582.0</x><y>33332.0</y></points><points><x>18578.0</x><y>33328.0</y></points><points><x>18574.0</x><y>33323.0</y></points><points><x>18566.0</x><y>33314.0</y></points><points><x>18566.0</x><y>33305.0</y></points><points><x>18562.0</x><y>33293.0</y></points><points><x>18554.0</x><y>33279.0</y></points><points><x>18553.0</x><y>33258.0</y></points><points><x>18547.0</x><y>33248.0</y></points><points><x>18521.0</x><y>33247.0</y></points><points><x>18507.0</x><y>33249.0</y></points><points><x>18496.0</x><y>33244.0</y></points><points><x>18475.0</x><y>33241.0</y></points><points><x>18469.0</x><y>33248.0</y></points></segmentation></object><object><name>AGC</name><difficult>0</difficult><truncated>0</truncated><info>[{"confidence": "0"}, {"action": "CREATE", "cat": "AGC", "time": "2020-07-23 14:39;05", "who": "admin", "typeOfanno": "PersonManul"}]</info><confidence>0</confidence><bndbox><xmin>14940.6865234375</xmin><ymin>34195.11328125</ymin><xmax>15368.29296875</xmax><ymax>34362.015625</ymax></bndbox><segmentation><points><x>15242.771484375</x><y>34195.9453125</y></points><points><x>15238.615234375</x><y>34195.11328125</y></points><points><x>15233.904296875</x><y>34197.05078125</y></points><points><x>15222.0</x><y>34197.0</y></points><points><x>15207.0</x><y>34206.0</y></points><points><x>15205.0</x><y>34216.0</y></points><points><x>15197.0</x><y>34217.0</y></points><points><x>15190.0</x><y>34212.0</y></points><points><x>15185.0</x><y>34208.0</y></points><points><x>15153.0</x><y>34206.0</y></points><points><x>15125.0</x><y>34209.0</y></points><points><x>15107.0</x><y>34208.0</y></points><points><x>15094.0</x><y>34216.0</y></points><points><x>15076.0</x><y>34212.0</y></points><points><x>15076.0</x><y>34224.0</y></points><points><x>15060.0</x><y>34225.0</y></points><points><x>15048.0</x><y>34226.0</y></points><points><x>15040.0</x><y>34231.0</y></points><points><x>15033.0</x><y>34237.0</y></points><points><x>15020.0</x><y>34237.0</y></points><points><x>14987.0</x><y>34235.0</y></points><points><x>14974.0</x><y>34239.0</y></points><points><x>14958.0</x><y>34249.0</y></points><points><x>14955.0</x><y>34260.0</y></points><points><x>14954.0</x><y>34273.0</y></points><points><x>14958.142578125</x><y>34285.55078125</y></points><points><x>14944.2880859375</x><y>34296.6328125</y></points><points><x>14940.6865234375</x><y>34318.5234375</y></points><points><x>14940.9638671875</x><y>34330.4375</y></points><points><x>14951.4931640625</x><y>34344.015625</y></points><points><x>14959.8056640625</x><y>34354.54296875</y></points><points><x>14967.275390625</x><y>34357.7265625</y></points><points><x>14975.400390625</x><y>34359.4765625</y></points><points><x>14983.275390625</x><y>34358.6015625</y></points><points><x>14989.775390625</x><y>34357.6015625</y></points><points><x>14994.400390625</x><y>34355.7265625</y></points><points><x>15001.400390625</x><y>34355.3515625</y></points><points><x>15008.0</x><y>34355.0</y></points><points><x>15037.201171875</x><y>34346.66015625</y></points><points><x>15068.52734375</x><y>34362.015625</y></points><points><x>15111.0</x><y>34355.0</y></points><points><x>15133.634765625</x><y>34328.84765625</y></points><points><x>15145.0</x><y>34322.0</y></points><points><x>15173.0</x><y>34305.0</y></points><points><x>15185.0</x><y>34319.0</y></points><points><x>15212.0</x><y>34321.0</y></points><points><x>15225.314453125</x><y>34317.5859375</y></points><points><x>15240.27734375</x><y>34320.078125</y></points><points><x>15250.3349609375</x><y>34320.55859375</y></points><points><x>15260.384765625</x><y>34322.41796875</y></points><points><x>15265.96875</x><y>34324.65234375</y></points><points><x>15271.365234375</x><y>34324.28125</y></points><points><x>15277.87890625</x><y>34326.88671875</y></points><points><x>15281.0</x><y>34326.0</y></points><points><x>15296.52734375</x><y>34321.46484375</y></points><points><x>15304.0</x><y>34315.0</y></points><points><x>15315.0</x><y>34311.0</y></points><points><x>15319.0087890625</x><y>34309.01953125</y></points><points><x>15320.68359375</x><y>34307.34375</y></points><points><x>15324.96484375</x><y>34306.04296875</y></points><points><x>15332.0</x><y>34300.0</y></points><points><x>15345.0</x><y>34296.0</y></points><points><x>15352.7763671875</x><y>34291.5390625</y></points><points><x>15358.8720703125</x><y>34290.984375</y></points><points><x>15363.5830078125</x><y>34288.21484375</y></points><points><x>15367.7392578125</x><y>34277.68359375</y></points><points><x>15368.29296875</x><y>34261.61328125</y></points><points><x>15365.798828125</x><y>34242.21875</y></points><points><x>15355.546875</x><y>34217.83203125</y></points><points><x>15335.0</x><y>34211.0</y></points><points><x>15326.0</x><y>34210.0</y></points><points><x>15301.0</x><y>34204.0</y></points><points><x>15287.0</x><y>34210.0</y></points><points><x>15280.0</x><y>34210.0</y></points><points><x>15274.0</x><y>34209.0</y></points><points><x>15257.0</x><y>34197.0</y></points></segmentation></object><object><name>NONE</name><difficult>0</difficult><truncated>0</truncated><info>[{"confidence": "0"}, {"action": "CREATE", "cat": "NONE", "time": "2020-07-23 14:39;05", "who": "admin", "typeOfanno": "PersonManul"}]</info><confidence>0</confidence><bndbox><xmin>9778.0</xmin><ymin>38458.0</ymin><xmax>10071.619140625</xmax><ymax>38839.79296875</ymax></bndbox><segmentation><points><x>9926.0</x><y>38458.0</y></points><points><x>9922.0</x><y>38475.0</y></points><points><x>9918.0</x><y>38485.0</y></points><points><x>9910.0</x><y>38496.0</y></points><points><x>9907.0</x><y>38500.0</y></points><points><x>9907.0</x><y>38512.0</y></points><points><x>9885.0</x><y>38511.0</y></points><points><x>9879.0</x><y>38505.0</y></points><points><x>9871.0</x><y>38495.0</y></points><points><x>9857.0</x><y>38488.0</y></points><points><x>9848.0</x><y>38498.0</y></points><points><x>9839.0</x><y>38501.0</y></points><points><x>9835.0</x><y>38505.0</y></points><points><x>9822.0</x><y>38529.0</y></points><points><x>9816.0</x><y>38539.0</y></points><points><x>9813.0</x><y>38544.0</y></points><points><x>9813.0</x><y>38548.0</y></points><points><x>9809.0</x><y>38552.0</y></points><points><x>9804.0</x><y>38557.0</y></points><points><x>9798.0</x><y>38567.0</y></points><points><x>9780.0</x><y>38578.0</y></points><points><x>9779.0</x><y>38587.0</y></points><points><x>9778.0</x><y>38601.0</y></points><points><x>9781.0</x><y>38604.0</y></points><points><x>9786.0</x><y>38613.0</y></points><points><x>9786.0</x><y>38624.0</y></points><points><x>9787.0</x><y>38630.0</y></points><points><x>9791.0</x><y>38634.0</y></points><points><x>9796.0</x><y>38655.0</y></points><points><x>9798.0</x><y>38669.0</y></points><points><x>9807.0</x><y>38677.0</y></points><points><x>9811.0</x><y>38680.0</y></points><points><x>9820.0</x><y>38686.0</y></points><points><x>9827.0</x><y>38694.0</y></points><points><x>9818.0</x><y>38701.0</y></points><points><x>9812.0</x><y>38706.0</y></points><points><x>9811.0</x><y>38723.0</y></points><points><x>9814.0</x><y>38726.0</y></points><points><x>9814.0</x><y>38737.0</y></points><points><x>9816.0</x><y>38745.0</y></points><points><x>9826.92578125</x><y>38773.45703125</y></points><points><x>9831.83984375</x><y>38810.30859375</y></points><points><x>9885.8916015625</x><y>38839.79296875</y></points><points><x>9926.4306640625</x><y>38798.63671875</y></points><points><x>9947.9287109375</x><y>38783.28125</y></points><points><x>9969.0</x><y>38760.0</y></points><points><x>9975.0</x><y>38762.0</y></points><points><x>9978.0</x><y>38765.0</y></points><points><x>9993.0</x><y>38765.0</y></points><points><x>10000.0</x><y>38764.0</y></points><points><x>10007.0</x><y>38759.0</y></points><points><x>10013.0</x><y>38748.0</y></points><points><x>10015.0</x><y>38738.0</y></points><points><x>10016.0</x><y>38732.0</y></points><points><x>10017.0</x><y>38727.0</y></points><points><x>10018.0</x><y>38721.0</y></points><points><x>10019.0</x><y>38716.0</y></points><points><x>10020.0</x><y>38711.0</y></points><points><x>10021.0</x><y>38702.0</y></points><points><x>10022.0</x><y>38697.0</y></points><points><x>10023.0</x><y>38677.0</y></points><points><x>10027.0</x><y>38648.0</y></points><points><x>10036.96484375</x><y>38627.11328125</y></points><points><x>10060.0673828125</x><y>38606.48828125</y></points><points><x>10071.619140625</x><y>38568.53125</y></points><points><x>10051.81640625</x><y>38542.54296875</y></points><points><x>10048.0</x><y>38516.0</y></points><points><x>10037.7900390625</x><y>38501.28515625</y></points><points><x>10029.126953125</x><y>38498.8125</y></points><points><x>10023.0</x><y>38504.0</y></points><points><x>10008.0</x><y>38502.0</y></points><points><x>9988.0</x><y>38499.0</y></points><points><x>9982.0</x><y>38492.0</y></points><points><x>9973.0</x><y>38478.0</y></points><points><x>9959.0</x><y>38476.0</y></points><points><x>9954.0</x><y>38468.0</y></points><points><x>9948.0</x><y>38465.0</y></points><points><x>9941.0</x><y>38459.0</y></points></segmentation></object><object><name>AGC</name><difficult>0</difficult><truncated>0</truncated><info>[{"confidence": "0"}, {"action": "CREATE", "cat": "AGC", "time": "2020-07-23 14:39;05", "who": "admin", "typeOfanno": "PersonManul"}]</info><confidence>0</confidence><bndbox><xmin>14498.0</xmin><ymin>36570.0</ymin><xmax>14873.0</xmax><ymax>36998.0</ymax></bndbox><segmentation><points><x>14699.0</x><y>36570.0</y></points><points><x>14669.0</x><y>36589.0</y></points><points><x>14658.0</x><y>36609.0</y></points><points><x>14651.0</x><y>36621.0</y></points><points><x>14646.0</x><y>36632.0</y></points><points><x>14627.0</x><y>36646.0</y></points><points><x>14620.0</x><y>36663.0</y></points><points><x>14617.0</x><y>36680.0</y></points><points><x>14608.0</x><y>36694.0</y></points><points><x>14598.0</x><y>36713.0</y></points><points><x>14595.0</x><y>36717.0</y></points><points><x>14591.0</x><y>36734.0</y></points><points><x>14590.0</x><y>36747.0</y></points><points><x>14583.0</x><y>36773.0</y></points><points><x>14579.0</x><y>36778.0</y></points><points><x>14573.0</x><y>36797.0</y></points><points><x>14563.0</x><y>36800.0</y></points><points><x>14554.0</x><y>36801.0</y></points><points><x>14548.0</x><y>36805.0</y></points><points><x>14545.0</x><y>36819.0</y></points><points><x>14539.0</x><y>36820.0</y></points><points><x>14534.0</x><y>36821.0</y></points><points><x>14515.0</x><y>36834.0</y></points><points><x>14511.0</x><y>36855.0</y></points><points><x>14507.0</x><y>36859.0</y></points><points><x>14504.0</x><y>36867.0</y></points><points><x>14501.0</x><y>36870.0</y></points><points><x>14498.0</x><y>36899.0</y></points><points><x>14499.0</x><y>36910.0</y></points><points><x>14509.0</x><y>36924.0</y></points><points><x>14516.0</x><y>36925.0</y></points><points><x>14517.0</x><y>36945.0</y></points><points><x>14526.0</x><y>36955.0</y></points><points><x>14536.0</x><y>36957.0</y></points><points><x>14551.0</x><y>36963.0</y></points><points><x>14573.0</x><y>36965.0</y></points><points><x>14582.0</x><y>36979.0</y></points><points><x>14589.0</x><y>36986.0</y></points><points><x>14608.0</x><y>36994.0</y></points><points><x>14630.0</x><y>36998.0</y></points><points><x>14651.0</x><y>36993.0</y></points><points><x>14685.0</x><y>36987.0</y></points><points><x>14705.0</x><y>36977.0</y></points><points><x>14709.0</x><y>36974.0</y></points><points><x>14719.0</x><y>36959.0</y></points><points><x>14731.0</x><y>36933.0</y></points><points><x>14735.0</x><y>36930.0</y></points><points><x>14739.0</x><y>36921.0</y></points><points><x>14757.0</x><y>36918.0</y></points><points><x>14757.0</x><y>36910.0</y></points><points><x>14780.0</x><y>36916.0</y></points><points><x>14785.0</x><y>36912.0</y></points><points><x>14802.0</x><y>36903.0</y></points><points><x>14807.0</x><y>36902.0</y></points><points><x>14809.0</x><y>36897.0</y></points><points><x>14825.0</x><y>36886.0</y></points><points><x>14843.0</x><y>36875.0</y></points><points><x>14858.0</x><y>36865.0</y></points><points><x>14860.0</x><y>36855.0</y></points><points><x>14864.0</x><y>36838.0</y></points><points><x>14867.0</x><y>36821.0</y></points><points><x>14870.0</x><y>36818.0</y></points><points><x>14871.0</x><y>36809.0</y></points><points><x>14873.0</x><y>36791.0</y></points><points><x>14866.0</x><y>36777.0</y></points><points><x>14862.0</x><y>36773.0</y></points><points><x>14864.0</x><y>36755.0</y></points><points><x>14859.0</x><y>36750.0</y></points><points><x>14856.0</x><y>36746.0</y></points><points><x>14850.0</x><y>36738.0</y></points><points><x>14845.0</x><y>36734.0</y></points><points><x>14826.0</x><y>36732.0</y></points><points><x>14818.0</x><y>36728.0</y></points><points><x>14812.0</x><y>36724.0</y></points><points><x>14812.0</x><y>36706.0</y></points><points><x>14811.0</x><y>36689.0</y></points><points><x>14807.0</x><y>36675.0</y></points><points><x>14796.0</x><y>36658.0</y></points><points><x>14805.0</x><y>36619.0</y></points><points><x>14788.0</x><y>36595.0</y></points><points><x>14773.0</x><y>36593.0</y></points><points><x>14770.0</x><y>36590.0</y></points><points><x>14759.0</x><y>36578.0</y></points><points><x>14753.0</x><y>36577.0</y></points></segmentation></object><object><name>AGC</name><difficult>0</difficult><truncated>0</truncated><info>[{"confidence": "0"}, {"action": "CREATE", "cat": "AGC", "time": "2020-07-23 14:39;05", "who": "admin", "typeOfanno": "PersonManul"}]</info><confidence>0</confidence><bndbox><xmin>16755.2109375</xmin><ymin>45584.0</ymin><xmax>16928.462890625</xmax><ymax>45719.0</ymax></bndbox><segmentation><points><x>16860.0</x><y>45584.0</y></points><points><x>16848.8671875</x><y>45589.55859375</y></points><points><x>16826.591796875</x><y>45597.0</y></points><points><x>16810.90625</x><y>45603.69140625</y></points><points><x>16801.0</x><y>45618.0</y></points><points><x>16789.05078125</x><y>45627.1171875</y></points><points><x>16773.0</x><y>45636.0</y></points><points><x>16772.0</x><y>45650.0</y></points><points><x>16770.0</x><y>45666.0</y></points><points><x>16768.009765625</x><y>45675.38671875</y></points><points><x>16755.2109375</x><y>45695.40625</y></points><points><x>16758.0</x><y>45719.0</y></points><points><x>16777.0</x><y>45719.0</y></points><points><x>16785.0</x><y>45719.0</y></points><points><x>16800.9296875</x><y>45716.7421875</y></points><points><x>16814.0</x><y>45714.0</y></points><points><x>16822.0</x><y>45711.0</y></points><points><x>16835.0</x><y>45707.0</y></points><points><x>16845.0</x><y>45703.0</y></points><points><x>16859.0</x><y>45692.0</y></points><points><x>16862.0</x><y>45698.0</y></points><points><x>16880.0</x><y>45712.0</y></points><points><x>16893.0</x><y>45713.0</y></points><points><x>16908.0</x><y>45704.0</y></points><points><x>16909.0</x><y>45697.0</y></points><points><x>16915.0</x><y>45696.0</y></points><points><x>16915.0</x><y>45683.0</y></points><points><x>16917.294921875</x><y>45676.6875</y></points><points><x>16922.05078125</x><y>45670.9453125</y></points><points><x>16925.484375</x><y>45654.7265625</y></points><points><x>16927.16015625</x><y>45644.86328125</y></points><points><x>16928.462890625</x><y>45636.30078125</y></points><points><x>16923.0</x><y>45630.0</y></points><points><x>16915.0625</x><y>45625.87890625</y></points><points><x>16904.826171875</x><y>45620.85546875</y></points><points><x>16901.0</x><y>45606.0</y></points><points><x>16889.0</x><y>45606.0</y></points><points><x>16885.0</x><y>45601.0</y></points><points><x>16883.0</x><y>45595.0</y></points><points><x>16881.0</x><y>45584.0</y></points></segmentation></object><object><name>AGC</name><difficult>0</difficult><truncated>0</truncated><info>[{"confidence": "0"}, {"action": "CREATE", "cat": "AGC", "time": "2020-07-23 14:39;05", "who": "admin", "typeOfanno": "PersonManul"}]</info><confidence>0</confidence><bndbox><xmin>24819.43359375</xmin><ymin>35330.3046875</ymin><xmax>25129.00390625</xmax><ymax>35703.140625</ymax></bndbox><segmentation><points><x>25031.95703125</x><y>35411.3828125</y></points><points><x>25051.611328125</x><y>35408.92578125</y></points><points><x>25051.611328125</x><y>35408.92578125</y></points><points><x>25054.068359375</x><y>35408.92578125</y></points><points><x>25076.181640625</x><y>35413.83984375</y></points><points><x>25091.537109375</x><y>35423.66796875</y></points><points><x>25103.20703125</x><y>35436.56640625</y></points><points><x>25114.876953125</x><y>35443.9375</y></points><points><x>25125.318359375</x><y>35459.90625</y></points><points><x>25129.00390625</x><y>35478.9453125</y></points><points><x>25129.00390625</x><y>35478.9453125</y></points><points><x>25127.775390625</x><y>35480.7890625</y></points><points><x>25119.791015625</x><y>35495.53125</y></points><points><x>25120.404296875</x><y>35508.4296875</y></points><points><x>25118.5625</x><y>35524.3984375</y></points><points><x>25125.93359375</x><y>35535.45703125</y></points><points><x>25125.93359375</x><y>35536.0703125</y></points><points><x>25126.546875</x><y>35550.19921875</y></points><points><x>25121.01953125</x><y>35561.8671875</y></points><points><x>25107.505859375</x><y>35573.5390625</y></points><points><x>25107.505859375</x><y>35573.5390625</y></points><points><x>25105.6640625</x><y>35574.765625</y></points><points><x>25094.607421875</x><y>35584.59375</y></points><points><x>25087.8515625</x><y>35599.3359375</y></points><points><x>25087.8515625</x><y>35599.3359375</y></points><points><x>25087.236328125</x><y>35601.79296875</y></points><points><x>25076.181640625</x><y>35622.67578125</y></points><points><x>25076.181640625</x><y>35622.67578125</y></points><points><x>25052.2265625</x><y>35629.43359375</y></points><points><x>25033.798828125</x><y>35638.64453125</y></points><points><x>25011.072265625</x><y>35641.71875</y></points><points><x>25011.072265625</x><y>35641.71875</y></points><points><x>25009.23046875</x><y>35642.9453125</y></points><points><x>25006.158203125</x><y>35644.17578125</y></points><points><x>24979.74609375</x><y>35657.07421875</y></points><points><x>24969.3046875</x><y>35666.28515625</y></points><points><x>24964.390625</x><y>35682.87109375</y></points><points><x>24964.390625</x><y>35682.87109375</y></points><points><x>24963.162109375</x><y>35684.71484375</y></points><points><x>24963.162109375</x><y>35685.94140625</y></points><points><x>24951.4921875</x><y>35701.91015625</y></points><points><x>24951.4921875</x><y>35701.91015625</y></points><points><x>24949.650390625</x><y>35703.140625</y></points><points><x>24930.609375</x><y>35703.140625</y></points><points><x>24916.482421875</x><y>35692.0859375</y></points><points><x>24907.8828125</x><y>35676.73046875</y></points><points><x>24888.2265625</x><y>35674.88671875</y></points><points><x>24875.328125</x><y>35666.28515625</y></points><points><x>24875.328125</x><y>35666.28515625</y></points><points><x>24855.05859375</x><y>35653.38671875</y></points><points><x>24855.05859375</x><y>35653.38671875</y></points><points><x>24853.830078125</x><y>35651.546875</y></points><points><x>24846.458984375</x><y>35626.36328125</y></points><points><x>24834.7890625</x><y>35604.25</y></points><points><x>24834.7890625</x><y>35604.25</y></points><points><x>24834.17578125</x><y>35601.79296875</y></points><points><x>24828.646484375</x><y>35569.23828125</y></points><points><x>24828.646484375</x><y>35569.23828125</y></points><points><x>24827.41796875</x><y>35565.5546875</y></points><points><x>24819.43359375</x><y>35536.0703125</y></points><points><x>24819.43359375</x><y>35536.0703125</y></points><points><x>24820.046875</x><y>35533.0</y></points><points><x>24820.662109375</x><y>35532.38671875</y></points><points><x>24821.275390625</x><y>35529.9296875</y></points><points><x>24822.50390625</x><y>35502.2890625</y></points><points><x>24820.662109375</x><y>35482.01953125</y></points><points><x>24820.662109375</x><y>35481.40234375</y></points><points><x>24829.26171875</x><y>35459.29296875</y></points><points><x>24829.26171875</x><y>35459.29296875</y></points><points><x>24826.8046875</x><y>35458.67578125</y></points><points><x>24825.576171875</x><y>35456.8359375</y></points><points><x>24825.576171875</x><y>35455.60546875</y></points><points><x>24826.189453125</x><y>35429.1953125</y></points><points><x>24838.474609375</x><y>35411.99609375</y></points><points><x>24838.474609375</x><y>35411.99609375</y></points><points><x>24836.630859375</x><y>35409.5390625</y></points><points><x>24836.630859375</x><y>35408.92578125</y></points><points><x>24834.7890625</x><y>35407.6953125</y></points><points><x>24831.103515625</x><y>35382.51171875</y></points><points><x>24831.103515625</x><y>35381.8984375</y></points><points><x>24837.24609375</x><y>35349.34375</y></points><points><x>24837.859375</x><y>35349.34375</y></points><points><x>24839.087890625</x><y>35347.50390625</y></points><points><x>24858.744140625</x><y>35330.3046875</y></points><points><x>24858.744140625</x><y>35330.3046875</y></points><points><x>24879.626953125</x><y>35330.91796875</y></points><points><x>24879.626953125</x><y>35330.91796875</y></points><points><x>24897.439453125</x><y>35340.74609375</y></points><points><x>24898.0546875</x><y>35340.74609375</y></points><points><x>24901.125</x><y>35340.74609375</y></points><points><x>24922.009765625</x><y>35337.05859375</y></points><points><x>24945.96484375</x><y>35337.05859375</y></points><points><x>24957.634765625</x><y>35351.80078125</y></points><points><x>24957.634765625</x><y>35351.80078125</y></points><points><x>24963.162109375</x><y>35359.171875</y></points><points><x>24982.203125</x><y>35361.62890625</y></points><points><x>24982.203125</x><y>35361.62890625</y></points><points><x>25002.47265625</x><y>35383.12890625</y></points><points><x>25001.859375</x><y>35391.7265625</y></points><points><x>25002.47265625</x><y>35391.7265625</y></points></segmentation></object><object><name>NONE</name><difficult>0</difficult><truncated>0</truncated><info>[{"confidence": "0"}, {"action": "CREATE", "cat": "NONE", "time": "2020-07-23 14:39;05", "who": "admin", "typeOfanno": "PersonManul"}]</info><confidence>0</confidence><bndbox><xmin>33504.29296875</xmin><ymin>37776.4453125</ymin><xmax>33620.21875</xmax><ymax>37888.0</ymax></bndbox><segmentation><points><x>33544.0</x><y>37779.0</y></points><points><x>33536.0</x><y>37789.0</y></points><points><x>33528.0</x><y>37796.0</y></points><points><x>33527.0</x><y>37813.0</y></points><points><x>33528.0</x><y>37818.0</y></points><points><x>33522.0</x><y>37827.0</y></points><points><x>33516.0</x><y>37837.0</y></points><points><x>33504.29296875</x><y>37852.76953125</y></points><points><x>33508.0</x><y>37877.0</y></points><points><x>33518.0</x><y>37886.0</y></points><points><x>33526.0</x><y>37887.0</y></points><points><x>33550.0</x><y>37888.0</y></points><points><x>33559.0</x><y>37882.0</y></points><points><x>33570.0</x><y>37870.0</y></points><points><x>33591.0</x><y>37873.0</y></points><points><x>33614.85546875</x><y>37856.89453125</y></points><points><x>33620.21875</x><y>37839.56640625</y></points><points><x>33613.0</x><y>37825.0</y></points><points><x>33609.0</x><y>37822.0</y></points><points><x>33603.0</x><y>37817.0</y></points><points><x>33589.27734375</x><y>37796.25</y></points><points><x>33582.0</x><y>37788.0</y></points><points><x>33567.4140625</x><y>37778.921875</y></points><points><x>33556.2734375</x><y>37776.4453125</y></points></segmentation></object><object><name>AGC</name><difficult>0</difficult><truncated>0</truncated><info>[{"confidence": "0"}, {"action": "CREATE", "cat": "AGC", "time": "2020-07-23 14:39;05", "who": "admin", "typeOfanno": "PersonManul"}]</info><confidence>0</confidence><bndbox><xmin>34636.875</xmin><ymin>37452.37109375</ymin><xmax>34836.5</xmax><ymax>37706.66015625</ymax></bndbox><segmentation><points><x>34642.40625</x><y>37491.06640625</y></points><points><x>34654.6875</x><y>37480.625</y></points><points><x>34665.1328125</x><y>37472.640625</y></points><points><x>34674.34375</x><y>37461.58203125</y></points><points><x>34685.40234375</x><y>37452.37109375</y></points><points><x>34701.984375</x><y>37457.28515625</y></points><points><x>34714.8828125</x><y>37467.7265625</y></points><points><x>34730.8515625</x><y>37485.5390625</y></points><points><x>34754.80859375</x><y>37500.28125</y></points><points><x>34755.421875</x><y>37500.28125</y></points><points><x>34770.1640625</x><y>37505.1953125</y></points><points><x>34791.66015625</x><y>37506.421875</y></points><points><x>34810.08984375</x><y>37518.09375</y></points><points><x>34818.07421875</x><y>37539.58984375</y></points><points><x>34810.703125</x><y>37553.71875</y></points><points><x>34810.703125</x><y>37554.33203125</y></points><points><x>34810.703125</x><y>37556.17578125</y></points><points><x>34816.23046875</x><y>37574.6015625</y></points><points><x>34829.12890625</x><y>37586.88671875</y></points><points><x>34836.5</x><y>37610.2265625</y></points><points><x>34834.04296875</x><y>37625.58203125</y></points><points><x>34833.4296875</x><y>37625.58203125</y></points><points><x>34832.19921875</x><y>37626.8125</y></points><points><x>34824.21484375</x><y>37631.109375</y></points><points><x>34824.21484375</x><y>37631.109375</y></points><points><x>34805.17578125</x><y>37624.35546875</y></points><points><x>34790.43359375</x><y>37627.42578125</y></points><points><x>34776.3046875</x><y>37650.15234375</y></points><points><x>34768.9375</x><y>37674.10546875</y></points><points><x>34768.9375</x><y>37674.72265625</y></points><points><x>34768.3203125</x><y>37676.5625</y></points><points><x>34767.09375</x><y>37678.40625</y></points><points><x>34758.4921875</x><y>37690.078125</y></points><points><x>34758.4921875</x><y>37690.69140625</y></points><points><x>34741.296875</x><y>37696.83203125</y></points><points><x>34741.296875</x><y>37696.83203125</y></points><points><x>34739.453125</x><y>37698.67578125</y></points><points><x>34738.22265625</x><y>37699.90625</y></points><points><x>34725.94140625</x><y>37706.66015625</y></points><points><x>34711.8125</x><y>37688.84765625</y></points><points><x>34711.8125</x><y>37688.234375</y></points><points><x>34699.52734375</x><y>37667.3515625</y></points><points><x>34699.52734375</x><y>37667.3515625</y></points><points><x>34686.62890625</x><y>37655.06640625</y></points><points><x>34686.62890625</x><y>37655.06640625</y></points><points><x>34670.66015625</x><y>37636.0234375</y></points><points><x>34670.66015625</x><y>37636.0234375</y></points><points><x>34670.04296875</x><y>37633.56640625</y></points><points><x>34672.5</x><y>37616.37109375</y></points><points><x>34672.5</x><y>37616.37109375</y></points><points><x>34672.5</x><y>37613.9140625</y></points><points><x>34692.15625</x><y>37591.80078125</y></points><points><x>34698.9140625</x><y>37578.90234375</y></points><points><x>34699.52734375</x><y>37559.859375</y></points><points><x>34705.0546875</x><y>37548.19140625</y></points><points><x>34705.0546875</x><y>37548.19140625</y></points><points><x>34704.44140625</x><y>37545.734375</y></points><points><x>34700.140625</x><y>37537.75</y></points><points><x>34672.5</x><y>37535.90625</y></points><points><x>34647.3203125</x><y>37534.67578125</y></points><points><x>34646.703125</x><y>37534.67578125</y></points><points><x>34636.875</x><y>37520.55078125</y></points><points><x>34636.875</x><y>37520.55078125</y></points></segmentation></object><object><name>NILM</name><difficult>0</difficult><truncated>0</truncated><info>[{"confidence": "0"}, {"action": "CREATE", "cat": "NILM", "time": "2020-07-23 14:39;05", "who": "admin", "typeOfanno": "PersonManul"}]</info><confidence>0</confidence><bndbox><xmin>30681.0</xmin><ymin>11658.0</ymin><xmax>30833.619140625</xmax><ymax>11780.6904296875</ymax></bndbox><segmentation><points><x>30764.0</x><y>11658.0</y></points><points><x>30752.0</x><y>11663.0</y></points><points><x>30736.0</x><y>11661.0</y></points><points><x>30701.0</x><y>11667.0</y></points><points><x>30696.0</x><y>11668.0</y></points><points><x>30688.0</x><y>11676.0</y></points><points><x>30684.0</x><y>11689.0</y></points><points><x>30681.0</x><y>11723.0</y></points><points><x>30683.0</x><y>11732.0</y></points><points><x>30694.0</x><y>11753.0</y></points><points><x>30698.0</x><y>11758.0</y></points><points><x>30706.0</x><y>11767.0</y></points><points><x>30711.0</x><y>11771.0</y></points><points><x>30715.0</x><y>11774.0</y></points><points><x>30742.71484375</x><y>11780.6904296875</y></points><points><x>30773.0</x><y>11780.0</y></points><points><x>30794.0</x><y>11763.0</y></points><points><x>30797.615234375</x><y>11752.7744140625</y></points><points><x>30809.0</x><y>11746.0</y></points><points><x>30814.73828125</x><y>11745.1435546875</y></points><points><x>30818.2734375</x><y>11742.5380859375</y></points><points><x>30820.87890625</x><y>11740.3046875</y></points><points><x>30825.904296875</x><y>11735.65234375</y></points><points><x>30830.73046875</x><y>11723.8291015625</y></points><points><x>30833.20703125</x><y>11711.865234375</y></points><points><x>30833.619140625</x><y>11694.1259765625</y></points><points><x>30829.0</x><y>11688.0</y></points><points><x>30822.0</x><y>11681.0</y></points><points><x>30811.0</x><y>11663.0</y></points><points><x>30804.0</x><y>11659.0</y></points></segmentation></object><object><name>NILM</name><difficult>0</difficult><truncated>0</truncated><info>[{"confidence": "0"}, {"action": "CREATE", "cat": "NILM", "time": "2020-07-23 14:39;05", "who": "admin", "typeOfanno": "PersonManul"}]</info><confidence>0</confidence><bndbox><xmin>20279.01953125</xmin><ymin>24748.60546875</ymin><xmax>20366.451171875</xmax><ymax>24804.701171875</ymax></bndbox><segmentation><points><x>20291.64453125</x><y>24755.60546875</y></points><points><x>20285.89453125</x><y>24761.60546875</y></points><points><x>20279.01953125</x><y>24771.60546875</y></points><points><x>20287.76953125</x><y>24786.48046875</y></points><points><x>20287.17578125</x><y>24800.451171875</y></points><points><x>20315.17578125</x><y>24804.701171875</y></points><points><x>20322.05078125</x><y>24791.451171875</y></points><points><x>20341.55078125</x><y>24789.326171875</y></points><points><x>20363.95703125</x><y>24782.267578125</y></points><points><x>20366.451171875</x><y>24770.353515625</y></points><points><x>20353.150390625</x><y>24765.642578125</y></points><points><x>20338.89453125</x><y>24767.85546875</y></points><points><x>20336.26953125</x><y>24753.85546875</y></points><points><x>20323.26953125</x><y>24752.60546875</y></points><points><x>20313.51953125</x><y>24748.60546875</y></points><points><x>20298.26953125</x><y>24752.48046875</y></points></segmentation></object><object><name>NONE</name><difficult>0</difficult><truncated>0</truncated><info>[{"confidence": "0"}, {"action": "CREATE", "cat": "NONE", "time": "2020-07-23 14:39;05", "who": "admin", "typeOfanno": "PersonManul"}]</info><confidence>0</confidence><bndbox><xmin>37890.83984375</xmin><ymin>36472.0</ymin><xmax>37956.71484375</xmax><ymax>36543.234375</ymax></bndbox><segmentation><points><x>37919.0</x><y>36472.0</y></points><points><x>37907.83984375</x><y>36475.359375</y></points><points><x>37896.0</x><y>36483.0</y></points><points><x>37890.83984375</x><y>36505.984375</y></points><points><x>37903.58984375</x><y>36513.859375</y></points><points><x>37903.96484375</x><y>36527.359375</y></points><points><x>37929.08984375</x><y>36543.234375</y></points><points><x>37952.0</x><y>36540.0</y></points><points><x>37956.71484375</x><y>36516.234375</y></points><points><x>37953.46484375</x><y>36495.359375</y></points><points><x>37938.96484375</x><y>36486.859375</y></points><points><x>37932.08984375</x><y>36475.859375</y></points></segmentation></object><object><name>AGC</name><difficult>0</difficult><truncated>0</truncated><info>[{"confidence": "0"}, {"action": "CREATE", "cat": "AGC", "time": "2020-07-23 14:39;05", "who": "admin", "typeOfanno": "PersonManul"}]</info><confidence>0</confidence><bndbox><xmin>28414.546875</xmin><ymin>25372.40234375</ymin><xmax>28585.75390625</xmax><ymax>25529.0</ymax></bndbox><segmentation><points><x>28555.63671875</x><y>25413.158203125</y></points><points><x>28547.09765625</x><y>25385.6171875</y></points><points><x>28507.642578125</x><y>25385.05859375</y></points><points><x>28494.986328125</x><y>25372.40234375</y></points><points><x>28465.58203125</x><y>25384.5</y></points><points><x>28444.923828125</x><y>25394.36328125</y></points><points><x>28432.455078125</x><y>25403.482421875</y></points><points><x>28414.546875</x><y>25431.310546875</y></points><points><x>28434.109375</x><y>25441.67578125</y></points><points><x>28434.109375</x><y>25460.517578125</y></points><points><x>28441.0</x><y>25472.0</y></points><points><x>28456.626953125</x><y>25477.515625</y></points><points><x>28469.0</x><y>25497.0</y></points><points><x>28478.904296875</x><y>25503.505859375</y></points><points><x>28479.0</x><y>25518.0</y></points><points><x>28482.0</x><y>25521.0</y></points><points><x>28490.0</x><y>25529.0</y></points><points><x>28541.19921875</x><y>25520.0078125</y></points><points><x>28576.677734375</x><y>25498.142578125</y></points><points><x>28585.75390625</x><y>25482.052734375</y></points><points><x>28581.21484375</x><y>25431.72265625</y></points></segmentation></object><object><name>BOX_SCREEN</name><difficult>0</difficult><truncated>0</truncated><info>[{"confidence": "0"}, {"action": "CREATE", "cat": "BOX_SCREEN", "time": "2020-07-23 14:39;05", "who": "admin", "typeOfanno": "PersonManul"}]</info><confidence>0</confidence><bndbox><xmin>8917.966260802195</xmin><ymin>6227.856722786253</ymin><xmax>10965.966260802195</xmax><ymax>8275.856722786253</ymax></bndbox><segmentation><points><x>8917.966260802195</x><y>8275.856722786253</y></points><points><x>8917.966260802195</x><y>6227.856722786253</y></points><points><x>10965.966260802195</x><y>6227.856722786253</y></points><points><x>10965.966260802195</x><y>8275.856722786253</y></points></segmentation></object><object><name>MET</name><difficult>0</difficult><truncated>0</truncated><info>[{"confidence": "0"}, {"action": "CREATE", "cat": "MET", "time": "2020-07-23 14:39;05", "who": "admin", "typeOfanno": "PersonManul"}]</info><confidence>0</confidence><bndbox><xmin>10111.028428607913</xmin><ymin>7966.973431493523</ymin><xmax>10424.025680842376</xmax><ymax>8275.582855355462</ymax></bndbox><segmentation><points><x>10111.028428607913</x><y>8275.582855355462</y></points><points><x>10111.028428607913</x><y>7966.973431493523</y></points><points><x>10424.025680842376</x><y>7966.973431493523</y></points><points><x>10424.025680842376</x><y>8275.582855355462</y></points></segmentation></object><object><name>BOX_SCREEN</name><difficult>0</difficult><truncated>0</truncated><info>[{"confidence": "0"}, {"action": "CREATE", "cat": "BOX_SCREEN", "time": "2020-07-23 14:39;05", "who": "admin", "typeOfanno": "PersonManul"}]</info><confidence>0</confidence><bndbox><xmin>14051.79650183907</xmin><ymin>14115.453251837776</ymin><xmax>16099.79650183907</xmax><ymax>16163.453251837776</ymax></bndbox><segmentation><points><x>14051.79650183907</x><y>16163.453251837776</y></points><points><x>14051.79650183907</x><y>14115.453251837776</y></points><points><x>16099.79650183907</x><y>14115.453251837776</y></points><points><x>16099.79650183907</x><y>16163.453251837776</y></points></segmentation></object><object><name>BOX_SCREEN</name><difficult>0</difficult><truncated>0</truncated><info>[{"confidence": "0"}, {"action": "CREATE", "cat": "BOX_SCREEN", "time": "2020-07-23 14:39;05", "who": "admin", "typeOfanno": "PersonManul"}]</info><confidence>0</confidence><bndbox><xmin>9920.725263862085</xmin><ymin>9155.833563930404</ymin><xmax>11968.725263862085</xmax><ymax>11203.833563930404</ymax></bndbox><segmentation><points><x>9920.725263862085</x><y>11203.833563930404</y></points><points><x>9920.725263862085</x><y>9155.833563930404</y></points><points><x>11968.725263862085</x><y>9155.833563930404</y></points><points><x>11968.725263862085</x><y>11203.833563930404</y></points></segmentation></object><object><name>AGC</name><difficult>0</difficult><truncated>0</truncated><info>[{"confidence": "0"}, {"action": "CREATE", "cat": "AGC", "time": "2020-07-23 14:39;05", "who": "admin", "typeOfanno": "PersonManul"}]</info><confidence>0</confidence><bndbox><xmin>14364.712261230356</xmin><ymin>15282.499159062205</ymin><xmax>14468.313377012752</xmax><ymax>15419.618253262724</ymax></bndbox><segmentation><points><x>14364.712261230356</x><y>15419.618253262724</y></points><points><x>14364.712261230356</x><y>15282.499159062205</y></points><points><x>14468.313377012752</x><y>15282.499159062205</y></points><points><x>14468.313377012752</x><y>15419.618253262724</y></points></segmentation></object></annotation>
