# Supplementary material for: Artificial intelligence enables precision diagnosis of cervical cytology grades and cervical cancer
Source: Nat Commun. 2024 May 22;15:4369. doi: 10.1038/s41467-024-48705-3 (PMC11111770; doi:10.1038/s41467-024-48705-3)
Supplement: Supplementary file 4 — Source Data [file 41467_2024_48705_MOESM4_ESM.zip › Source Data/Table S1.Average precision in the patch-level detection and classification./ground_truth_126/H_03_19_09.tif.xml]

<?xml version="1.0"?><annotation><folder>med</folder><filename>/datasets/Review/label-check/tif-tiff/H_03_19_09.tif</filename><size><width>59780</width><height>59359</height></size><mpp>0.248447</mpp><object><name>LSIL</name><difficult>0</difficult><truncated>0</truncated><info>[{"confidence": "0"}, {"action": "CREATE", "cat": "LSIL", "time": "2020-07-23 14:39;19", "who": "admin", "typeOfanno": "PersonManul"}]</info><confidence>0</confidence><bndbox><xmin>11359.7548828125</xmin><ymin>42519.36328125</ymin><xmax>11585.4501953125</xmax><ymax>42741.87109375</ymax></bndbox><segmentation><points><x>11380.490234375</x><y>42555.25390625</y></points><points><x>11417.9736328125</x><y>42519.36328125</y></points><points><x>11468.216796875</x><y>42529.734375</y></points><points><x>11515.26953125</x><y>42564.82421875</y></points><points><x>11547.169921875</x><y>42609.484375</y></points><points><x>11565.5126953125</x><y>42654.14453125</y></points><points><x>11585.4501953125</x><y>42702.79296875</y></points><points><x>11571.0947265625</x><y>42740.2734375</y></points><points><x>11521.6494140625</x><y>42741.87109375</y></points><points><x>11504.1044921875</x><y>42733.89453125</y></points><points><x>11467.4189453125</x><y>42726.71875</y></points><points><x>11402.8203125</x><y>42706.78125</y></points><points><x>11359.7548828125</x><y>42675.67578125</y></points><points><x>11371.7177734375</x><y>42636.59765625</y></points><points><x>11366.1357421875</x><y>42599.1171875</y></points><points><x>11366.1357421875</x><y>42599.1171875</y></points></segmentation></object><object><name>HSIL</name><difficult>0</difficult><truncated>0</truncated><info>[{"confidence": "0"}, {"action": "CREATE", "cat": "HSIL", "time": "2020-07-23 14:39;19", "who": "admin", "typeOfanno": "PersonManul"}]</info><confidence>0</confidence><bndbox><xmin>38241.89453125</xmin><ymin>26917.26171875</ymin><xmax>38609.546875</xmax><ymax>27419.69140625</ymax></bndbox><segmentation><points><x>38292.9375</x><y>27138.96875</y></points><points><x>38283.3671875</x><y>27081.548828125</y></points><points><x>38283.3671875</x><y>27081.548828125</y></points><points><x>38284.9609375</x><y>27079.15625</y></points><points><x>38264.2265625</x><y>27071.978515625</y></points><points><x>38268.21484375</x><y>27045.66015625</y></points><points><x>38253.859375</x><y>27036.08984375</y></points><points><x>38249.87109375</x><y>27018.544921875</y></points><points><x>38241.89453125</x><y>26979.466796875</y></points><points><x>38279.37890625</x><y>26969.896484375</y></points><points><x>38326.4296875</x><y>26962.71875</y></points><points><x>38332.8125</x><y>26969.896484375</y></points><points><x>38347.96484375</x><y>26954.744140625</y></points><points><x>38367.10546875</x><y>26958.732421875</y></points><points><x>38377.47265625</x><y>26966.70703125</y></points><points><x>38402.9921875</x><y>26970.6953125</y></points><points><x>38418.94140625</x><y>26976.27734375</y></points><points><x>38422.1328125</x><y>26988.240234375</y></points><points><x>38436.48828125</x><y>26993.822265625</y></points><points><x>38436.48828125</x><y>26993.822265625</y></points><points><x>38438.08203125</x><y>26992.2265625</y></points><points><x>38438.87890625</x><y>26991.4296875</y></points><points><x>38439.67578125</x><y>26989.833984375</y></points><points><x>38440.4765625</x><y>26989.037109375</y></points><points><x>38440.4765625</x><y>26987.44140625</y></points><points><x>38445.26171875</x><y>26981.859375</y></points><points><x>38465.19921875</x><y>26985.048828125</y></points><points><x>38465.19921875</x><y>26960.326171875</y></points><points><x>38497.09765625</x><y>26917.26171875</y></points><points><x>38535.37890625</x><y>26933.2109375</y></points><points><x>38574.45703125</x><y>26968.302734375</y></points><points><x>38584.02734375</x><y>27008.177734375</y></points><points><x>38584.02734375</x><y>27043.267578125</y></points><points><x>38593.59765625</x><y>27067.990234375</y></points><points><x>38575.25390625</x><y>27103.080078125</y></points><points><x>38574.45703125</x><y>27120.626953125</y></points><points><x>38603.96484375</x><y>27130.994140625</y></points><points><x>38609.546875</x><y>27154.91796875</y></points><points><x>38598.3828125</x><y>27174.05859375</y></points><points><x>38591.203125</x><y>27201.97265625</y></points><points><x>38590.40625</x><y>27242.64453125</y></points><points><x>38580.0390625</x><y>27295.28125</y></points><points><x>38559.3046875</x><y>27308.837890625</y></points><points><x>38557.70703125</x><y>27321.59765625</y></points><points><x>38577.6484375</x><y>27304.849609375</y></points><points><x>38593.59765625</x><y>27319.205078125</y></points><points><x>38558.5078125</x><y>27344.7265625</y></points><points><x>38560.1015625</x><y>27375.03125</y></points><points><x>38544.15234375</x><y>27379.81640625</y></points><points><x>38519.4296875</x><y>27404.5390625</y></points><points><x>38507.46484375</x><y>27392.576171875</y></points><points><x>38493.90625</x><y>27399.75390625</y></points><points><x>38485.13671875</x><y>27419.69140625</y></points><points><x>38458.81640625</x><y>27417.298828125</y></points><points><x>38442.0703125</x><y>27399.75390625</y></points><points><x>38436.48828125</x><y>27386.994140625</y></points><points><x>38457.22265625</x><y>27372.638671875</y></points><points><x>38428.51171875</x><y>27373.435546875</y></points><points><x>38399.00390625</x><y>27351.904296875</y></points><points><x>38377.47265625</x><y>27334.357421875</y></points><points><x>38349.55859375</x><y>27290.49609375</y></points><points><x>38369.49609375</x><y>27255.404296875</y></points><points><x>38368.69921875</x><y>27226.6953125</y></points><points><x>38347.96484375</x><y>27236.265625</y></points><points><x>38322.4453125</x><y>27250.619140625</y></points><points><x>38281.76953125</x><y>27220.314453125</y></points><points><x>38279.37890625</x><y>27207.5546875</y></points><points><x>38258.64453125</x><y>27202.76953125</y></points><points><x>38262.62890625</x><y>27174.05859375</y></points><points><x>38281.76953125</x><y>27180.439453125</y></points><points><x>38296.921875</x><y>27188.4140625</y></points><points><x>38303.3046875</x><y>27182.03515625</y></points><points><x>38284.9609375</x><y>27160.501953125</y></points><points><x>38284.9609375</x><y>27160.501953125</y></points></segmentation></object><object><name>EC</name><difficult>0</difficult><truncated>0</truncated><info>[{"confidence": "0"}, {"action": "CREATE", "cat": "EC", "time": "2020-07-23 14:39;19", "who": "admin", "typeOfanno": "PersonManul"}]</info><confidence>0</confidence><bndbox><xmin>33181.62109375</xmin><ymin>18563.080078125</ymin><xmax>33373.8203125</xmax><ymax>18782.396484375</ymax></bndbox><segmentation><points><x>33243.828125</x><y>18782.396484375</y></points><points><x>33243.828125</x><y>18782.396484375</y></points><points><x>33245.421875</x><y>18779.205078125</y></points><points><x>33234.2578125</x><y>18737.734375</y></points><points><x>33208.73828125</x><y>18737.734375</y></points><points><x>33214.3203125</x><y>18710.619140625</y></points><points><x>33195.9765625</x><y>18700.251953125</y></points><points><x>33181.62109375</x><y>18661.173828125</y></points><points><x>33184.015625</x><y>18637.25</y></points><points><x>33203.953125</x><y>18621.298828125</y></points><points><x>33217.5078125</x><y>18585.41015625</y></points><points><x>33251.80078125</x><y>18587.005859375</y></points><points><x>33286.890625</x><y>18563.080078125</y></points><points><x>33314.8046875</x><y>18576.638671875</y></points><points><x>33325.171875</x><y>18566.271484375</y></points><points><x>33355.4765625</x><y>18565.47265625</y></points><points><x>33373.8203125</x><y>18597.373046875</y></points><points><x>33353.0859375</x><y>18634.05859375</y></points><points><x>33346.70703125</x><y>18670.744140625</y></points><points><x>33329.16015625</x><y>18711.41796875</y></points><points><x>33352.2890625</x><y>18727.3671875</y></points><points><x>33350.69140625</x><y>18745.7109375</y></points><points><x>33319.58984375</x><y>18756.875</y></points><points><x>33302.046875</x><y>18781.59765625</y></points></segmentation></object><object><name>HSIL</name><difficult>0</difficult><truncated>0</truncated><info>[{"confidence": "0"}, {"action": "CREATE", "cat": "HSIL", "time": "2020-07-23 14:39;19", "who": "admin", "typeOfanno": "PersonManul"}]</info><confidence>0</confidence><bndbox><xmin>42627.9296875</xmin><ymin>19570.794921875</ymin><xmax>42930.18359375</xmax><ymax>19912.12890625</ymax></bndbox><segmentation><points><x>42670.99609375</x><y>19673.673828125</y></points><points><x>42670.99609375</x><y>19673.673828125</y></points><points><x>42675.78125</x><y>19659.318359375</y></points><points><x>42676.578125</x><y>19659.318359375</y></points><points><x>42667.0078125</x><y>19644.166015625</y></points><points><x>42680.56640625</x><y>19627.41796875</y></points><points><x>42706.8828125</x><y>19625.02734375</y></points><points><x>42710.07421875</x><y>19637.787109375</y></points><points><x>42707.6796875</x><y>19654.53515625</y></points><points><x>42720.44140625</x><y>19641.7734375</y></points><points><x>42739.58203125</x><y>19645.76171875</y></points><points><x>42743.56640625</x><y>19609.076171875</y></points><points><x>42765.8984375</x><y>19597.91015625</y></points><points><x>42777.859375</x><y>19606.68359375</y></points><points><x>42781.84765625</x><y>19593.126953125</y></points><points><x>42813.75</x><y>19575.580078125</y></points><points><x>42822.51953125</x><y>19570.794921875</y></points><points><x>42828.10546875</x><y>19585.94921875</y></points><points><x>42842.45703125</x><y>19580.365234375</y></points><points><x>42865.5859375</x><y>19605.087890625</y></points><points><x>42880.73828125</x><y>19649.75</y></points><points><x>42880.73828125</x><y>19663.306640625</y></points><points><x>42914.234375</x><y>19709.5625</y></points><points><x>42910.24609375</x><y>19734.28515625</y></points><points><x>42926.99609375</x><y>19758.2109375</y></points><points><x>42915.03125</x><y>19766.185546875</y></points><points><x>42930.18359375</x><y>19779.7421875</y></points><points><x>42916.62890625</x><y>19803.66796875</y></points><points><x>42889.51171875</x><y>19806.857421875</y></points><points><x>42878.34765625</x><y>19814.03515625</y></points><points><x>42891.10546875</x><y>19829.986328125</y></points><points><x>42880.73828125</x><y>19846.734375</y></points><points><x>42860.00390625</x><y>19853.912109375</y></points><points><x>42841.66015625</x><y>19850.720703125</y></points><points><x>42847.2421875</x><y>19833.17578125</y></points><points><x>42838.47265625</x><y>19830.783203125</y></points><points><x>42831.29296875</x><y>19861.08984375</y></points><points><x>42818.53515625</x><y>19885.8125</y></points><points><x>42806.5703125</x><y>19912.12890625</y></points><points><x>42791.41796875</x><y>19904.951171875</y></points><points><x>42783.44140625</x><y>19895.380859375</y></points><points><x>42753.93359375</x><y>19895.380859375</y></points><points><x>42765.1015625</x><y>19859.494140625</y></points><points><x>42771.48046875</x><y>19829.986328125</y></points><points><x>42779.45703125</x><y>19822.01171875</y></points><points><x>42769.88671875</x><y>19811.642578125</y></points><points><x>42741.17578125</x><y>19810.048828125</y></points><points><x>42741.17578125</x><y>19770.173828125</y></points><points><x>42723.62890625</x><y>19750.234375</y></points><points><x>42753.13671875</x><y>19727.904296875</y></points><points><x>42749.1484375</x><y>19705.57421875</y></points><points><x>42735.59375</x><y>19697.599609375</y></points><points><x>42711.66796875</x><y>19705.57421875</y></points><points><x>42699.703125</x><y>19698.396484375</y></points><points><x>42678.96875</x><y>19706.373046875</y></points><points><x>42663.01953125</x><y>19698.396484375</y></points><points><x>42641.48828125</x><y>19696.00390625</y></points><points><x>42627.9296875</x><y>19673.673828125</y></points><points><x>42635.10546875</x><y>19652.939453125</y></points><points><x>42651.85546875</x><y>19649.75</y></points><points><x>42663.81640625</x><y>19651.34375</y></points><points><x>42663.81640625</x><y>19651.34375</y></points></segmentation></object><object><name>HSIL</name><difficult>0</difficult><truncated>0</truncated><info>[{"confidence": "0"}, {"action": "CREATE", "cat": "HSIL", "time": "2020-07-23 14:39;19", "who": "admin", "typeOfanno": "PersonManul"}]</info><confidence>0</confidence><bndbox><xmin>45820.36328125</xmin><ymin>11247.7744140625</ymin><xmax>46328.5625</xmax><ymax>12189.3671875</ymax></bndbox><segmentation><points><x>45859.546875</x><y>11322.5791015625</y></points><points><x>45866.671875</x><y>11294.08203125</y></points><points><x>45866.671875</x><y>11292.89453125</y></points><points><x>45890.421875</x><y>11248.9619140625</y></points><points><x>45915.35546875</x><y>11247.7744140625</y></points><points><x>45923.66796875</x><y>11272.708984375</y></points><points><x>45939.1015625</x><y>11288.1455078125</y></points><points><x>45974.72265625</x><y>11298.83203125</y></points><points><x>45975.91015625</x><y>11349.888671875</y></points><points><x>45996.09765625</x><y>11367.7001953125</y></points><points><x>46023.40625</x><y>11391.447265625</y></points><points><x>46031.71875</x><y>11417.5703125</y></points><points><x>46056.65234375</x><y>11437.7548828125</y></points><points><x>46083.96484375</x><y>11443.6923828125</y></points><points><x>46085.15234375</x><y>11412.8203125</y></points><points><x>46114.8359375</x><y>11402.1337890625</y></points><points><x>46136.20703125</x><y>11447.25390625</y></points><points><x>46150.45703125</x><y>11422.3193359375</y></points><points><x>46162.33203125</x><y>11429.443359375</y></points><points><x>46162.33203125</x><y>11429.443359375</y></points><points><x>46164.70703125</x><y>11429.443359375</y></points><points><x>46165.89453125</x><y>11429.443359375</y></points><points><x>46167.08203125</x><y>11428.255859375</y></points><points><x>46167.08203125</x><y>11427.0693359375</y></points><points><x>46167.08203125</x><y>11425.8818359375</y></points><points><x>46176.578125</x><y>11460.3154296875</y></points><points><x>46208.63671875</x><y>11460.3154296875</y></points><points><x>46209.82421875</x><y>11495.9365234375</y></points><points><x>46237.13671875</x><y>11520.8720703125</y></points><points><x>46250.1953125</x><y>11523.2470703125</y></points><points><x>46260.8828125</x><y>11541.0576171875</y></points><points><x>46291.75390625</x><y>11536.3076171875</y></points><points><x>46311.94140625</x><y>11556.4931640625</y></points><points><x>46328.5625</x><y>11584.990234375</y></points><points><x>46325.0</x><y>11612.30078125</y></points><points><x>46265.6328125</x><y>11633.6728515625</y></points><points><x>46260.8828125</x><y>11684.73046875</y></points><points><x>46273.9453125</x><y>11726.2890625</y></points><points><x>46262.0703125</x><y>11758.3486328125</y></points><points><x>46252.5703125</x><y>11755.9736328125</y></points><points><x>46253.7578125</x><y>11798.71875</y></points><points><x>46276.3203125</x><y>11809.4052734375</y></points><points><x>46269.1953125</x><y>11836.7158203125</y></points><points><x>46262.0703125</x><y>11860.462890625</y></points><points><x>46260.8828125</x><y>11912.7080078125</y></points><points><x>46256.1328125</x><y>11954.2666015625</y></points><points><x>46268.0078125</x><y>11974.451171875</y></points><points><x>46253.7578125</x><y>11995.82421875</y></points><points><x>46241.88671875</x><y>12010.0732421875</y></points><points><x>46237.13671875</x><y>12026.6962890625</y></points><points><x>46249.0078125</x><y>12045.6943359375</y></points><points><x>46221.69921875</x><y>12063.5048828125</y></points><points><x>46207.44921875</x><y>12070.6298828125</y></points><points><x>46167.08203125</x><y>12071.8173828125</y></points><points><x>46135.01953125</x><y>12097.939453125</y></points><points><x>46078.02734375</x><y>12106.2509765625</y></points><points><x>46045.96875</x><y>12114.5625</y></points><points><x>46009.16015625</x><y>12146.6220703125</y></points><points><x>45988.97265625</x><y>12141.8720703125</y></points><points><x>45965.2265625</x><y>12166.8076171875</y></points><points><x>45917.73046875</x><y>12189.3671875</y></points><points><x>45873.796875</x><y>12184.6181640625</y></points><points><x>45847.67578125</x><y>12146.6220703125</y></points><points><x>45847.67578125</x><y>12126.4365234375</y></points><points><x>45921.29296875</x><y>12102.6884765625</y></points><points><x>45911.79296875</x><y>12074.19140625</y></points><points><x>45910.60546875</x><y>12027.8837890625</y></points><points><x>45930.79296875</x><y>11982.763671875</y></points><points><x>45910.60546875</x><y>11964.9521484375</y></points><points><x>45912.98046875</x><y>11948.3291015625</y></points><points><x>45901.10546875</x><y>11918.64453125</y></points><points><x>45911.79296875</x><y>11894.8974609375</y></points><points><x>45916.54296875</x><y>11856.9013671875</y></points><points><x>45950.9765625</x><y>11854.5263671875</y></points><points><x>45953.3515625</x><y>11822.466796875</y></points><points><x>45899.91796875</x><y>11807.03125</y></points><points><x>45890.421875</x><y>11715.6025390625</y></points><points><x>45820.36328125</x><y>11663.357421875</y></points><points><x>45839.36328125</x><y>11583.802734375</y></points><points><x>45852.42578125</x><y>11546.994140625</y></points><points><x>45846.48828125</x><y>11516.1220703125</y></points><points><x>45823.92578125</x><y>11513.748046875</y></points><points><x>45823.92578125</x><y>11482.8759765625</y></points><points><x>45850.05078125</x><y>11468.626953125</y></points><points><x>45872.609375</x><y>11456.7529296875</y></points><points><x>45871.421875</x><y>11405.6962890625</y></points><points><x>45846.48828125</x><y>11384.3232421875</y></points><points><x>45846.48828125</x><y>11383.1357421875</y></points></segmentation></object><object><name>EC</name><difficult>0</difficult><truncated>0</truncated><info>[{"confidence": "0"}, {"action": "CREATE", "cat": "EC", "time": "2020-07-23 14:39;19", "who": "admin", "typeOfanno": "PersonManul"}]</info><confidence>0</confidence><bndbox><xmin>46984.9375</xmin><ymin>44481.94921875</ymin><xmax>47079.1953125</xmax><ymax>44556.421875</ymax></bndbox><segmentation><points><x>46984.9375</x><y>44507.4921875</y></points><points><x>47009.0390625</x><y>44492.37890625</y></points><points><x>47019.83203125</x><y>44481.94921875</y></points><points><x>47053.29296875</x><y>44484.82421875</y></points><points><x>47067.32421875</x><y>44501.015625</y></points><points><x>47079.1953125</x><y>44533.39453125</y></points><points><x>47075.95703125</x><y>44545.265625</y></points><points><x>47055.08984375</x><y>44547.42578125</y></points><points><x>47044.65625</x><y>44548.86328125</y></points><points><x>47024.51171875</x><y>44556.421875</y></points><points><x>47002.203125</x><y>44551.7421875</y></points><points><x>46990.33203125</x><y>44536.9921875</y></points><points><x>46990.33203125</x><y>44536.9921875</y></points></segmentation></object><object><name>NILM</name><difficult>0</difficult><truncated>0</truncated><info>[{"confidence": "0"}, {"action": "CREATE", "cat": "NILM", "time": "2020-07-23 14:39;19", "who": "admin", "typeOfanno": "PersonManul"}]</info><confidence>0</confidence><bndbox><xmin>35641.0859375</xmin><ymin>41449.14453125</ymin><xmax>35773.92578125</xmax><ymax>41565.3828125</ymax></bndbox><segmentation><points><x>35671.6171875</x><y>41499.49609375</y></points><points><x>35648.046875</x><y>41483.42578125</y></points><points><x>35641.0859375</x><y>41464.14453125</y></points><points><x>35649.1171875</x><y>41449.14453125</y></points><points><x>35688.7578125</x><y>41453.96484375</y></points><points><x>35748.21484375</x><y>41471.64453125</y></points><points><x>35756.78515625</x><y>41483.96484375</y></points><points><x>35743.39453125</x><y>41509.13671875</y></points><points><x>35758.390625</x><y>41540.7421875</y></points><points><x>35773.92578125</x><y>41565.3828125</y></points><points><x>35744.46484375</x><y>41554.66796875</y></points><points><x>35701.078125</x><y>41556.8125</y></points><points><x>35675.3671875</x><y>41543.421875</y></points><points><x>35667.33203125</x><y>41513.9609375</y></points><points><x>35667.33203125</x><y>41513.9609375</y></points></segmentation></object><object><name>EC</name><difficult>0</difficult><truncated>0</truncated><info>[{"confidence": "0"}, {"action": "CREATE", "cat": "EC", "time": "2020-07-23 14:39;19", "who": "admin", "typeOfanno": "PersonManul"}]</info><confidence>0</confidence><bndbox><xmin>15275.0771484375</xmin><ymin>43855.32421875</ymin><xmax>15365.6015625</xmax><ymax>43937.81640625</ymax></bndbox><segmentation><points><x>15280.96875</x><y>43863.359375</y></points><points><x>15305.0732421875</x><y>43863.359375</y></points><points><x>15317.9287109375</x><y>43855.32421875</y></points><points><x>15350.0673828125</x><y>43859.609375</y></points><points><x>15365.6015625</x><y>43866.0390625</y></points><points><x>15360.7802734375</x><y>43905.67578125</y></points><points><x>15344.7109375</x><y>43924.9609375</y></points><points><x>15327.03515625</x><y>43915.85546875</y></points><points><x>15328.1064453125</x><y>43935.671875</y></points><points><x>15315.7861328125</x><y>43937.81640625</y></points><points><x>15297.0380859375</x><y>43931.921875</y></points><points><x>15280.96875</x><y>43920.140625</y></points><points><x>15275.0771484375</x><y>43893.35546875</y></points><points><x>15275.0771484375</x><y>43893.35546875</y></points></segmentation></object><object><name>NILM</name><difficult>0</difficult><truncated>0</truncated><info>[{"confidence": "0"}, {"action": "CREATE", "cat": "NILM", "time": "2020-07-23 14:39;19", "who": "admin", "typeOfanno": "PersonManul"}]</info><confidence>0</confidence><bndbox><xmin>16359.75</xmin><ymin>20603.396484375</ymin><xmax>16592.7578125</xmax><ymax>20838.01171875</ymax></bndbox><segmentation><points><x>16359.75</x><y>20735.166015625</y></points><points><x>16377.4267578125</x><y>20688.564453125</y></points><points><x>16377.4267578125</x><y>20688.564453125</y></points><points><x>16385.99609375</x><y>20637.677734375</y></points><points><x>16425.634765625</x><y>20639.28515625</y></points><points><x>16436.8828125</x><y>20644.10546875</y></points><points><x>16472.771484375</x><y>20608.75390625</y></points><points><x>16484.556640625</x><y>20618.9296875</y></points><points><x>16502.767578125</x><y>20603.396484375</y></points><points><x>16519.908203125</x><y>20608.75390625</y></points><points><x>16556.869140625</x><y>20604.46875</y></points><points><x>16567.046875</x><y>20606.07421875</y></points><points><x>16566.509765625</x><y>20642.5</y></points><points><x>16584.72265625</x><y>20673.03125</y></points><points><x>16591.150390625</x><y>20696.599609375</y></points><points><x>16592.7578125</x><y>20729.2734375</y></points><points><x>16571.33203125</x><y>20746.4140625</y></points><points><x>16550.9765625</x><y>20752.841796875</y></points><points><x>16522.05078125</x><y>20737.30859375</y></points><points><x>16521.515625</x><y>20760.341796875</y></points><points><x>16515.087890625</x><y>20786.587890625</y></points><points><x>16477.591796875</x><y>20801.5859375</y></points><points><x>16466.34375</x><y>20835.869140625</y></points><points><x>16437.419921875</x><y>20838.01171875</y></points><points><x>16417.064453125</x><y>20830.51171875</y></points><points><x>16413.314453125</x><y>20811.228515625</y></points><points><x>16399.388671875</x><y>20799.98046875</y></points><points><x>16389.74609375</x><y>20779.625</y></points><points><x>16370.462890625</x><y>20764.626953125</y></points><points><x>16370.462890625</x><y>20764.626953125</y></points></segmentation></object><object><name>HSIL</name><difficult>0</difficult><truncated>0</truncated><info>[{"confidence": "0"}, {"action": "CREATE", "cat": "HSIL", "time": "2020-07-23 14:39;19", "who": "admin", "typeOfanno": "PersonManul"}]</info><confidence>0</confidence><bndbox><xmin>39549.8984375</xmin><ymin>48260.53515625</ymin><xmax>39701.0</xmax><ymax>48421.3515625</ymax></bndbox><segmentation><points><x>39549.8984375</x><y>48328.53125</y></points><points><x>39559.25</x><y>48319.8984375</y></points><points><x>39595.94921875</x><y>48304.06640625</y></points><points><x>39584.07421875</x><y>48292.9140625</y></points><points><x>39586.59375</x><y>48283.19921875</y></points><points><x>39597.74609375</x><y>48274.56640625</y></points><points><x>39611.05859375</x><y>48272.765625</y></points><points><x>39626.52734375</x><y>48260.53515625</y></points><points><x>39650.9921875</x><y>48266.29296875</y></points><points><x>39637.3203125</x><y>48278.5234375</y></points><points><x>39647.39453125</x><y>48283.19921875</y></points><points><x>39677.2578125</x><y>48283.5625</y></points><points><x>39699.203125</x><y>48302.62890625</y></points><points><x>39701.0</x><y>48312.34375</y></points><points><x>39693.0859375</x><y>48320.9765625</y></points><points><x>39674.01953125</x><y>48317.01953125</y></points><points><x>39663.5859375</x><y>48325.29296875</y></points><points><x>39665.3828125</x><y>48347.23828125</y></points><points><x>39676.53515625</x><y>48332.84765625</y></points><points><x>39693.4453125</x><y>48340.40625</y></points><points><x>39695.60546875</x><y>48356.234375</y></points><points><x>39678.6953125</x><y>48373.86328125</y></points><points><x>39672.21875</x><y>48396.52734375</y></points><points><x>39664.3046875</x><y>48406.6015625</y></points><points><x>39646.31640625</x><y>48411.640625</y></points><points><x>39622.5703125</x><y>48418.11328125</y></points><points><x>39603.86328125</x><y>48421.3515625</y></points><points><x>39600.265625</x><y>48412.71875</y></points><points><x>39587.3125</x><y>48411.640625</y></points><points><x>39581.1953125</x><y>48399.40625</y></points><points><x>39567.52734375</x><y>48396.52734375</y></points><points><x>39551.6953125</x><y>48380.69921875</y></points><points><x>39551.3359375</x><y>48361.9921875</y></points><points><x>39554.93359375</x><y>48347.23828125</y></points><points><x>39554.93359375</x><y>48347.23828125</y></points></segmentation></object><object><name>NONE</name><difficult>0</difficult><truncated>0</truncated><info>[{"confidence": "0"}, {"action": "CREATE", "cat": "NONE", "time": "2020-07-23 14:39;19", "who": "admin", "typeOfanno": "PersonManul"}]</info><confidence>0</confidence><bndbox><xmin>32338.37890625</xmin><ymin>19648.32421875</ymin><xmax>32839.21484375</xmax><ymax>20122.04296875</ymax></bndbox><segmentation><points><x>32338.37890625</x><y>19720.896484375</y></points><points><x>32344.759765625</x><y>19702.5546875</y></points><points><x>32370.279296875</x><y>19690.591796875</y></points><points><x>32390.216796875</x><y>19685.009765625</y></points><points><x>32402.1796875</x><y>19698.56640625</y></points><points><x>32430.890625</x><y>19674.640625</y></points><points><x>32455.61328125</x><y>19669.857421875</y></points><points><x>32468.373046875</x><y>19685.009765625</y></points><points><x>32509.84375</x><y>19683.4140625</y></points><points><x>32532.173828125</x><y>19668.26171875</y></points><points><x>32581.619140625</x><y>19679.42578125</y></points><points><x>32595.17578125</x><y>19707.33984375</y></points><points><x>32607.138671875</x><y>19713.71875</y></points><points><x>32623.08984375</x><y>19677.033203125</y></points><points><x>32652.59765625</x><y>19648.32421875</y></points><points><x>32674.927734375</x><y>19649.12109375</y></points><points><x>32732.34765625</x><y>19681.818359375</y></points><points><x>32773.8203125</x><y>19712.125</y></points><points><x>32796.9453125</x><y>19746.41796875</y></points><points><x>32817.6796875</x><y>19747.21484375</y></points><points><x>32839.21484375</x><y>19780.7109375</y></points><points><x>32823.265625</x><y>19795.86328125</y></points><points><x>32809.70703125</x><y>19813.408203125</y></points><points><x>32784.1875</x><y>19829.357421875</y></points><points><x>32780.99609375</x><y>19851.6875</y></points><points><x>32766.640625</x><y>19871.626953125</y></points><points><x>32753.083984375</x><y>19870.03125</y></points><points><x>32740.32421875</x><y>19884.38671875</y></points><points><x>32721.98046875</x><y>19885.18359375</y></points><points><x>32712.41015625</x><y>19897.943359375</y></points><points><x>32688.484375</x><y>19900.3359375</y></points><points><x>32671.73828125</x><y>19906.716796875</y></points><points><x>32654.19140625</x><y>19906.716796875</y></points><points><x>32644.623046875</x><y>19892.361328125</y></points><points><x>32627.875</x><y>19888.373046875</y></points><points><x>32608.734375</x><y>19857.271484375</y></points><points><x>32597.568359375</x><y>19838.927734375</y></points><points><x>32598.3671875</x><y>19814.205078125</y></points><points><x>32598.3671875</x><y>19807.02734375</y></points><points><x>32587.201171875</x><y>19812.611328125</y></points><points><x>32570.453125</x><y>19832.548828125</y></points><points><x>32565.66796875</x><y>19849.296875</y></points><points><x>32555.30078125</x><y>19860.4609375</y></points><points><x>32557.693359375</x><y>19876.412109375</y></points><points><x>32570.453125</x><y>19878.8046875</y></points><points><x>32578.4296875</x><y>19859.6640625</y></points><points><x>32590.392578125</x><y>19859.6640625</y></points><points><x>32608.734375</x><y>19866.04296875</y></points><points><x>32623.08984375</x><y>19893.95703125</y></points><points><x>32622.29296875</x><y>19905.12109375</y></points><points><x>32615.115234375</x><y>19916.287109375</y></points><points><x>32635.849609375</x><y>19933.03515625</y></points><points><x>32640.634765625</x><y>19955.365234375</y></points><points><x>32660.572265625</x><y>19974.50390625</y></points><points><x>32648.609375</x><y>19981.681640625</y></points><points><x>32674.130859375</x><y>20019.166015625</y></points><points><x>32674.130859375</x><y>20027.9375</y></points><points><x>32694.068359375</x><y>20050.267578125</y></points><points><x>32685.294921875</x><y>20063.826171875</y></points><points><x>32665.357421875</x><y>20071.00390625</y></points><points><x>32678.916015625</x><y>20086.15625</y></points><points><x>32673.33203125</x><y>20106.890625</y></points><points><x>32655.787109375</x><y>20108.486328125</y></points><points><x>32639.837890625</x><y>20117.2578125</y></points><points><x>32624.68359375</x><y>20122.04296875</y></points><points><x>32601.556640625</x><y>20118.853515625</y></points><points><x>32593.58203125</x><y>20122.04296875</y></points><points><x>32587.201171875</x><y>20121.24609375</y></points><points><x>32575.23828125</x><y>20109.283203125</y></points><points><x>32563.27734375</x><y>20103.701171875</y></points><points><x>32559.2890625</x><y>20092.53515625</y></points><points><x>32550.515625</x><y>20088.548828125</y></points><points><x>32536.16015625</x><y>20075.7890625</y></points><points><x>32536.16015625</x><y>20065.419921875</y></points><points><x>32518.615234375</x><y>20056.6484375</y></points><points><x>32516.22265625</x><y>20032.72265625</y></points><points><x>32532.970703125</x><y>20004.01171875</y></points><points><x>32527.388671875</x><y>19988.0625</y></points><points><x>32497.083984375</x><y>19964.935546875</y></points><points><x>32455.61328125</x><y>19942.603515625</y></points><points><x>32442.0546875</x><y>19933.03515625</y></points><points><x>32461.1953125</x><y>19911.501953125</y></points><points><x>32459.599609375</x><y>19887.576171875</y></points><points><x>32442.853515625</x><y>19872.423828125</y></points><points><x>32442.0546875</x><y>19844.51171875</y></points><points><x>32414.939453125</x><y>19808.623046875</y></points><points><x>32377.45703125</x><y>19766.35546875</y></points><points><x>32377.45703125</x><y>19766.35546875</y></points></segmentation></object><object><name>HSIL</name><difficult>0</difficult><truncated>0</truncated><info>[{"confidence": "0"}, {"action": "CREATE", "cat": "HSIL", "time": "2020-07-23 14:39;19", "who": "admin", "typeOfanno": "PersonManul"}]</info><confidence>0</confidence><bndbox><xmin>53548.59375</xmin><ymin>37503.7890625</ymin><xmax>53806.19140625</xmax><ymax>37841.1328125</ymax></bndbox><segmentation><points><x>53570.12890625</x><y>37634.578125</y></points><points><x>53582.88671875</x><y>37613.046875</y></points><points><x>53602.82421875</x><y>37601.0859375</y></points><points><x>53612.39453125</x><y>37589.91796875</y></points><points><x>53632.33203125</x><y>37588.32421875</y></points><points><x>53660.24609375</x><y>37569.18359375</y></points><points><x>53672.20703125</x><y>37558.81640625</y></points><points><x>53688.95703125</x><y>37584.3359375</y></points><points><x>53695.3359375</x><y>37573.96875</y></points><points><x>53692.14453125</x><y>37540.47265625</y></points><points><x>53699.32421875</x><y>37518.94140625</y></points><points><x>53721.65234375</x><y>37503.7890625</y></points><points><x>53752.7578125</x><y>37512.5625</y></points><points><x>53775.8828125</x><y>37550.04296875</y></points><points><x>53795.8203125</x><y>37583.5390625</y></points><points><x>53804.59375</x><y>37596.30078125</y></points><points><x>53806.19140625</x><y>37632.1875</y></points><points><x>53794.2265625</x><y>37644.94921875</y></points><points><x>53789.44140625</x><y>37699.9765625</y></points><points><x>53753.5546875</x><y>37707.15234375</y></points><points><x>53770.30078125</x><y>37732.671875</y></points><points><x>53759.13671875</x><y>37769.359375</y></points><points><x>53726.4375</x><y>37772.55078125</y></points><points><x>53720.85546875</x><y>37796.47265625</y></points><points><x>53689.75390625</x><y>37795.67578125</y></points><points><x>53667.421875</x><y>37791.6875</y></points><points><x>53684.96875</x><y>37810.03125</y></points><points><x>53661.04296875</x><y>37824.38671875</y></points><points><x>53633.12890625</x><y>37841.1328125</y></points><points><x>53589.265625</x><y>37823.58984375</y></points><points><x>53565.34375</x><y>37798.0703125</y></points><points><x>53563.74609375</x><y>37786.10546875</y></points><points><x>53548.59375</x><y>37767.765625</y></points><points><x>53550.1875</x><y>37737.45703125</y></points><points><x>53550.98828125</x><y>37705.55859375</y></points><points><x>53552.58203125</x><y>37668.07421875</y></points><points><x>53582.08984375</x><y>37652.921875</y></points><points><x>53582.08984375</x><y>37652.921875</y></points></segmentation></object><object><name>EC</name><difficult>0</difficult><truncated>0</truncated><info>[{"confidence": "0"}, {"action": "CREATE", "cat": "EC", "time": "2020-07-23 14:39;19", "who": "admin", "typeOfanno": "PersonManul"}]</info><confidence>0</confidence><bndbox><xmin>30729.16796875</xmin><ymin>19191.55078125</ymin><xmax>30868.759765625</xmax><ymax>19348.05078125</ymax></bndbox><segmentation><points><x>30729.16796875</x><y>19309.9140625</y></points><points><x>30729.888671875</x><y>19295.1640625</y></points><points><x>30741.400390625</x><y>19281.4921875</y></points><points><x>30748.595703125</x><y>19254.150390625</y></points><points><x>30755.791015625</x><y>19236.162109375</y></points><points><x>30762.267578125</x><y>19225.728515625</y></points><points><x>30773.060546875</x><y>19228.966796875</y></points><points><x>30789.25</x><y>19222.849609375</y></points><points><x>30797.884765625</x><y>19224.6484375</y></points><points><x>30809.7578125</x><y>19202.34375</y></points><points><x>30819.83203125</x><y>19191.55078125</y></points><points><x>30834.94140625</x><y>19191.55078125</y></points><points><x>30847.892578125</x><y>19203.78125</y></points><points><x>30865.521484375</x><y>19202.34375</y></points><points><x>30868.759765625</x><y>19226.447265625</y></points><points><x>30833.861328125</x><y>19303.078125</y></points><points><x>30806.87890625</x><y>19322.865234375</y></points><points><x>30801.841796875</x><y>19339.416015625</y></points><points><x>30774.859375</x><y>19348.05078125</y></points><points><x>30757.951171875</x><y>19343.373046875</y></points><points><x>30749.31640625</x><y>19344.8125</y></points><points><x>30740.322265625</x><y>19331.861328125</y></points><points><x>30736.365234375</x><y>19320.70703125</y></points><points><x>30736.365234375</x><y>19320.70703125</y></points></segmentation></object><object><name>HSIL</name><difficult>0</difficult><truncated>0</truncated><info>[{"confidence": "0"}, {"action": "CREATE", "cat": "HSIL", "time": "2020-07-23 14:39;19", "who": "admin", "typeOfanno": "PersonManul"}]</info><confidence>0</confidence><bndbox><xmin>14262.6748046875</xmin><ymin>38181.1015625</ymin><xmax>15115.21484375</xmax><ymax>38980.2109375</ymax></bndbox><segmentation><points><x>14622.451171875</x><y>38794.9765625</y></points><points><x>14652.1357421875</x><y>38802.1015625</y></points><points><x>14693.6943359375</x><y>38850.78515625</y></points><points><x>14713.8798828125</x><y>38867.41015625</y></points><points><x>14717.44140625</x><y>38904.21875</y></points><points><x>14737.626953125</x><y>38912.52734375</y></points><points><x>14740.001953125</x><y>38946.9609375</y></points><points><x>14780.373046875</x><y>38980.2109375</y></points><points><x>14858.740234375</x><y>38946.9609375</y></points><points><x>14901.4853515625</x><y>38971.8984375</y></points><points><x>15040.4091796875</x><y>38906.59375</y></points><points><x>15051.095703125</x><y>38891.15625</y></points><points><x>15071.28125</x><y>38886.40625</y></points><points><x>15065.3447265625</x><y>38860.28515625</y></points><points><x>15096.2158203125</x><y>38804.4765625</y></points><points><x>15115.21484375</x><y>38762.91796875</y></points><points><x>15115.21484375</x><y>38726.109375</y></points><points><x>15100.9658203125</x><y>38711.86328125</y></points><points><x>15070.09375</x><y>38615.68359375</y></points><points><x>15048.720703125</x><y>38603.80859375</y></points><points><x>15021.4111328125</x><y>38583.625</y></points><points><x>15023.7861328125</x><y>38548.00390625</y></points><points><x>15005.9755859375</x><y>38536.12890625</y></points><points><x>15022.5986328125</x><y>38513.5703125</y></points><points><x>15002.4130859375</x><y>38453.01171875</y></points><points><x>14981.0400390625</x><y>38453.01171875</y></points><points><x>14957.29296875</x><y>38409.078125</y></points><points><x>14921.6708984375</x><y>38371.08203125</y></points><points><x>14869.4267578125</x><y>38363.95703125</y></points><points><x>14836.1796875</x><y>38355.6484375</y></points><points><x>14812.4326171875</x><y>38342.5859375</y></points><points><x>14782.748046875</x><y>38333.0859375</y></points><points><x>14769.6865234375</x><y>38297.46484375</y></points><points><x>14750.6884765625</x><y>38287.96484375</y></points><points><x>14654.5107421875</x><y>38282.03125</y></points><points><x>14639.07421875</x><y>38242.84765625</y></points><points><x>14609.3896484375</x><y>38204.84765625</y></points><points><x>14574.9560546875</x><y>38194.1640625</y></points><points><x>14567.83203125</x><y>38230.97265625</y></points><points><x>14541.708984375</x><y>38207.22265625</y></points><points><x>14501.337890625</x><y>38185.8515625</y></points><points><x>14468.091796875</x><y>38181.1015625</y></points><points><x>14428.908203125</x><y>38201.2890625</y></points><points><x>14428.908203125</x><y>38201.2890625</y></points><points><x>14436.0322265625</x><y>38213.16015625</y></points><points><x>14419.4091796875</x><y>38226.22265625</y></points><points><x>14390.912109375</x><y>38226.22265625</y></points><points><x>14368.3515625</x><y>38230.97265625</y></points><points><x>14308.982421875</x><y>38213.16015625</y></points><points><x>14275.7353515625</x><y>38292.71484375</y></points><points><x>14278.1103515625</x><y>38316.46484375</y></points><points><x>14262.6748046875</x><y>38342.5859375</y></points><points><x>14326.79296875</x><y>38388.89453125</y></points><points><x>14401.5986328125</x><y>38387.70703125</y></points><points><x>14400.4111328125</x><y>38437.578125</y></points><points><x>14427.720703125</x><y>38453.01171875</y></points><points><x>14449.09375</x><y>38496.9453125</y></points><points><x>14453.8427734375</x><y>38514.7578125</y></points><points><x>14401.5986328125</x><y>38523.06640625</y></points><points><x>14455.0302734375</x><y>38587.1875</y></points><points><x>14487.08984375</x><y>38638.2421875</y></points><points><x>14504.900390625</x><y>38671.4921875</y></points><points><x>14532.2099609375</x><y>38685.73828125</y></points><points><x>14531.0224609375</x><y>38715.421875</y></points><points><x>14567.83203125</x><y>38739.171875</y></points><points><x>14565.45703125</x><y>38768.85546875</y></points><points><x>14593.9541015625</x><y>38762.91796875</y></points><points><x>14595.1416015625</x><y>38762.91796875</y></points></segmentation></object><object><name>EC</name><difficult>0</difficult><truncated>0</truncated><info>[{"confidence": "0"}, {"action": "CREATE", "cat": "EC", "time": "2020-07-23 14:39;19", "who": "admin", "typeOfanno": "PersonManul"}]</info><confidence>0</confidence><bndbox><xmin>46494.296875</xmin><ymin>32742.4453125</ymin><xmax>46744.4453125</xmax><ymax>32988.84375</ymax></bndbox><segmentation><points><x>46507.6875</x><y>32945.45703125</y></points><points><x>46525.8984375</x><y>32963.66796875</y></points><points><x>46553.75390625</x><y>32982.953125</y></points><points><x>46590.71484375</x><y>32988.84375</y></points><points><x>46619.63671875</x><y>32986.1640625</y></points><points><x>46649.6328125</x><y>32970.6328125</y></points><points><x>46701.59375</x><y>32937.95703125</y></points><points><x>46714.44921875</x><y>32922.421875</y></points><points><x>46724.625</x><y>32887.60546875</y></points><points><x>46725.16015625</x><y>32874.21484375</y></points><points><x>46744.4453125</x><y>32849.0390625</y></points><points><x>46697.84375</x><y>32805.1171875</y></points><points><x>46678.55859375</x><y>32782.62109375</y></points><points><x>46659.27734375</x><y>32798.15234375</y></points><points><x>46649.09765625</x><y>32790.1171875</y></points><points><x>46655.52734375</x><y>32775.12109375</y></points><points><x>46639.9921875</x><y>32771.90625</y></points><points><x>46624.4609375</x><y>32776.19140625</y></points><points><x>46616.9609375</x><y>32778.3359375</y></points><points><x>46612.140625</x><y>32751.015625</y></points><points><x>46593.390625</x><y>32742.4453125</y></points><points><x>46544.11328125</x><y>32790.65234375</y></points><points><x>46518.9375</x><y>32803.5078125</y></points><points><x>46505.0078125</x><y>32827.61328125</y></points><points><x>46504.47265625</x><y>32844.21875</y></points><points><x>46512.5078125</x><y>32854.93359375</y></points><points><x>46501.26171875</x><y>32866.1796875</y></points><points><x>46510.3671875</x><y>32882.78515625</y></points><points><x>46517.328125</x><y>32895.640625</y></points><points><x>46517.86328125</x><y>32903.67578125</y></points><points><x>46494.296875</x><y>32929.38671875</y></points><points><x>46494.296875</x><y>32929.38671875</y></points></segmentation></object><object><name>HSIL</name><difficult>0</difficult><truncated>0</truncated><info>[{"confidence": "0"}, {"action": "CREATE", "cat": "HSIL", "time": "2020-07-23 14:39;19", "who": "admin", "typeOfanno": "PersonManul"}]</info><confidence>0</confidence><bndbox><xmin>47933.9375</xmin><ymin>15818.9931640625</ymin><xmax>48392.98828125</xmax><ymax>16255.01171875</ymax></bndbox><segmentation><points><x>47950.00390625</x><y>16017.18359375</y></points><points><x>47960.71875</x><y>16001.1142578125</y></points><points><x>47981.609375</x><y>15994.685546875</y></points><points><x>48005.17578125</x><y>15973.7958984375</y></points><points><x>48001.96484375</x><y>15955.0478515625</y></points><points><x>48001.96484375</x><y>15955.0478515625</y></points><points><x>48012.67578125</x><y>15932.55078125</y></points><points><x>48038.38671875</x><y>15938.978515625</y></points><points><x>48050.171875</x><y>15940.0498046875</y></points><points><x>48060.8828125</x><y>15935.228515625</y></points><points><x>48071.59765625</x><y>15919.1591796875</y></points><points><x>48112.84375</x><y>15897.1982421875</y></points><points><x>48124.625</x><y>15872.0224609375</y></points><points><x>48174.44140625</x><y>15844.7041015625</y></points><points><x>48206.58203125</x><y>15820.064453125</y></points><points><x>48243.00390625</x><y>15818.9931640625</y></points><points><x>48243.00390625</x><y>15818.9931640625</y></points><points><x>48282.10546875</x><y>15821.671875</y></points><points><x>48318.53125</x><y>15836.669921875</y></points><points><x>48327.63671875</x><y>15852.203125</y></points><points><x>48350.671875</x><y>15860.23828125</y></points><points><x>48354.95703125</x><y>15875.236328125</y></points><points><x>48372.6328125</x><y>15883.271484375</y></points><points><x>48389.7734375</x><y>15903.08984375</y></points><points><x>48392.98828125</x><y>15922.373046875</y></points><points><x>48362.453125</x><y>15942.728515625</y></points><points><x>48342.1015625</x><y>15964.689453125</y></points><points><x>48333.53125</x><y>15992.54296875</y></points><points><x>48314.24609375</x><y>16011.8271484375</y></points><points><x>48312.640625</x><y>16035.9306640625</y></points><points><x>48299.25</x><y>16057.892578125</y></points><points><x>48292.8203125</x><y>16075.5693359375</y></points><points><x>48302.99609375</x><y>16091.1025390625</y></points><points><x>48298.7109375</x><y>16103.4228515625</y></points><points><x>48288.0</x><y>16112.5283203125</y></points><points><x>48260.14453125</x><y>16109.314453125</y></points><points><x>48245.1484375</x><y>16122.1708984375</y></points><points><x>48225.86328125</x><y>16125.384765625</y></points><points><x>48227.47265625</x><y>16144.66796875</y></points><points><x>48215.15234375</x><y>16150.5595703125</y></points><points><x>48202.296875</x><y>16148.953125</y></points><points><x>48175.51171875</x><y>16158.05859375</y></points><points><x>48193.19140625</x><y>16167.7001953125</y></points><points><x>48168.015625</x><y>16194.4833984375</y></points><points><x>48149.80078125</x><y>16192.3408203125</y></points><points><x>48139.08984375</x><y>16208.9453125</y></points><points><x>48116.0546875</x><y>16216.98046875</y></points><points><x>48099.44921875</x><y>16214.3017578125</y></points><points><x>48053.921875</x><y>16255.01171875</y></points><points><x>48037.31640625</x><y>16229.8359375</y></points><points><x>48027.13671875</x><y>16211.6240234375</y></points><points><x>48014.28125</x><y>16198.232421875</y></points><points><x>47991.25</x><y>16191.26953125</y></points><points><x>47989.64453125</x><y>16169.8427734375</y></points><points><x>47976.7890625</x><y>16158.05859375</y></points><points><x>47973.0390625</x><y>16147.345703125</y></points><points><x>47956.96875</x><y>16133.955078125</y></points><points><x>47936.078125</x><y>16095.3876953125</y></points><points><x>47933.9375</x><y>16056.2861328125</y></points><points><x>47946.25390625</x><y>16042.3583984375</y></points><points><x>47946.25390625</x><y>16042.3583984375</y></points></segmentation></object><object><name>HSIL</name><difficult>0</difficult><truncated>0</truncated><info>[{"confidence": "0"}, {"action": "CREATE", "cat": "HSIL", "time": "2020-07-23 14:39;19", "who": "admin", "typeOfanno": "PersonManul"}]</info><confidence>0</confidence><bndbox><xmin>51476.48828125</xmin><ymin>33686.34765625</ymin><xmax>51910.8984375</xmax><ymax>34083.796875</ymax></bndbox><segmentation><points><x>51533.80078125</x><y>33820.79296875</y></points><points><x>51535.9453125</x><y>33808.47265625</y></points><points><x>51532.1953125</x><y>33780.62109375</y></points><points><x>51550.94140625</x><y>33743.125</y></points><points><x>51568.08203125</x><y>33745.8046875</y></points><points><x>51584.6875</x><y>33719.01953125</y></points><points><x>51587.90234375</x><y>33693.84375</y></points><points><x>51616.29296875</x><y>33686.34765625</y></points><points><x>51655.9296875</x><y>33704.0234375</y></points><points><x>51680.5703125</x><y>33724.37890625</y></points><points><x>51708.95703125</x><y>33751.6953125</y></points><points><x>51733.0625</x><y>33783.8359375</y></points><points><x>51748.59765625</x><y>33793.4765625</y></points><points><x>51757.703125</x><y>33776.3359375</y></points><points><x>51763.05859375</x><y>33734.01953125</y></points><points><x>51764.66796875</x><y>33725.984375</y></points><points><x>51795.734375</x><y>33713.6640625</y></points><points><x>51813.41015625</x><y>33692.23828125</y></points><points><x>51851.44140625</x><y>33701.87890625</y></points><points><x>51895.8984375</x><y>33731.875</y></points><points><x>51893.7578125</x><y>33749.015625</y></points><points><x>51909.29296875</x><y>33768.8359375</y></points><points><x>51906.61328125</x><y>33783.8359375</y></points><points><x>51910.8984375</x><y>33815.4375</y></points><points><x>51896.97265625</x><y>33817.04296875</y></points><points><x>51856.26171875</x><y>33781.15625</y></points><points><x>51864.83203125</x><y>33805.796875</y></points><points><x>51875.546875</x><y>33827.22265625</y></points><points><x>51874.47265625</x><y>33872.21484375</y></points><points><x>51849.8359375</x><y>33880.25</y></points><points><x>51850.37109375</x><y>33890.4296875</y></points><points><x>51859.4765625</x><y>33902.21484375</y></points><points><x>51845.015625</x><y>33919.35546875</y></points><points><x>51826.80078125</x><y>33923.640625</y></points><points><x>51809.125</x><y>33924.7109375</y></points><points><x>51798.94921875</x><y>33893.64453125</y></points><points><x>51796.8046875</x><y>33883.46484375</y></points><points><x>51782.34375</x><y>33920.42578125</y></points><points><x>51771.09375</x><y>33945.06640625</y></points><points><x>51768.4140625</x><y>33964.34765625</y></points><points><x>51754.48828125</x><y>33984.16796875</y></points><points><x>51758.23828125</x><y>34009.34375</y></points><points><x>51748.59765625</x><y>34029.16015625</y></points><points><x>51732.52734375</x><y>34039.875</y></points><points><x>51719.671875</x><y>34033.4453125</y></points><points><x>51697.17578125</x><y>34060.23046875</y></points><points><x>51673.0703125</x><y>34056.48046875</y></points><points><x>51662.35546875</x><y>34050.05078125</y></points><points><x>51641.46875</x><y>34061.30078125</y></points><points><x>51631.82421875</x><y>34058.62109375</y></points><points><x>51620.578125</x><y>34083.796875</y></points><points><x>51606.11328125</x><y>34079.51171875</y></points><points><x>51580.9375</x><y>34063.98046875</y></points><points><x>51554.69140625</x><y>34063.44140625</y></points><points><x>51550.40625</x><y>34048.98046875</y></points><points><x>51523.625</x><y>34044.16015625</y></points><points><x>51519.33984375</x><y>34000.23828125</y></points><points><x>51524.6953125</x><y>33985.23828125</y></points><points><x>51508.08984375</x><y>33974.52734375</y></points><points><x>51488.80859375</x><y>33969.703125</y></points><points><x>51476.48828125</x><y>33946.13671875</y></points><points><x>51478.09375</x><y>33917.2109375</y></points><points><x>51478.09375</x><y>33892.03515625</y></points><points><x>51488.2734375</x><y>33870.609375</y></points><points><x>51495.76953125</x><y>33860.43359375</y></points><points><x>51497.9140625</x><y>33820.2578125</y></points><points><x>51517.73046875</x><y>33828.828125</y></points><points><x>51517.73046875</x><y>33828.828125</y></points></segmentation></object><object><name>NONE</name><difficult>0</difficult><truncated>0</truncated><info>[{"confidence": "0"}, {"action": "CREATE", "cat": "NONE", "time": "2020-07-23 14:39;19", "who": "admin", "typeOfanno": "PersonManul"}]</info><confidence>0</confidence><bndbox><xmin>22144.65234375</xmin><ymin>49545.8671875</ymin><xmax>22718.060546875</xmax><ymax>49938.2421875</ymax></bndbox><segmentation><points><x>22159.0078125</x><y>49812.23828125</y></points><points><x>22181.337890625</x><y>49831.375</y></points><points><x>22196.490234375</x><y>49835.36328125</y></points><points><x>22199.6796875</x><y>49858.4921875</y></points><points><x>22208.453125</x><y>49891.19140625</y></points><points><x>22241.150390625</x><y>49891.98828125</y></points><points><x>22258.6953125</x><y>49886.40625</y></points><points><x>22277.0390625</x><y>49907.140625</y></points><points><x>22296.9765625</x><y>49927.078125</y></points><points><x>22321.69921875</x><y>49935.8515625</y></points><points><x>22348.814453125</x><y>49932.66015625</y></points><points><x>22382.310546875</x><y>49938.2421875</y></points><points><x>22422.982421875</x><y>49928.671875</y></points><points><x>22429.36328125</x><y>49920.69921875</y></points><points><x>22463.65625</x><y>49922.29296875</y></points><points><x>22481.998046875</x><y>49907.140625</y></points><points><x>22503.53125</x><y>49892.78515625</y></points><points><x>22517.88671875</x><y>49897.5703125</y></points><points><x>22547.39453125</x><y>49899.9609375</y></points><points><x>22560.154296875</x><y>49880.0234375</y></points><points><x>22551.380859375</x><y>49865.66796875</y></points><points><x>22525.861328125</x><y>49862.48046875</y></points><points><x>22529.849609375</x><y>49846.53125</y></points><points><x>22554.572265625</x><y>49849.71875</y></points><points><x>22628.740234375</x><y>49793.09765625</y></points><points><x>22650.2734375</x><y>49796.28515625</y></points><points><x>22681.375</x><y>49777.9453125</y></points><points><x>22700.515625</x><y>49749.234375</y></points><points><x>22671.0078125</x><y>49753.22265625</y></points><points><x>22665.42578125</x><y>49746.04296875</y></points><points><x>22680.578125</x><y>49724.51171875</y></points><points><x>22718.060546875</x><y>49710.15625</y></points><points><x>22714.07421875</x><y>49693.40625</y></points><points><x>22690.1484375</x><y>49687.02734375</y></points><points><x>22690.1484375</x><y>49679.05078125</y></points><points><x>22716.466796875</x><y>49675.86328125</y></points><points><x>22706.896484375</x><y>49641.5703125</y></points><points><x>22678.185546875</x><y>49632.796875</y></points><points><x>22671.8046875</x><y>49602.4921875</y></points><points><x>22649.474609375</x><y>49593.71875</y></points><points><x>22635.12109375</x><y>49584.9453125</y></points><points><x>22631.9296875</x><y>49546.66796875</y></points><points><x>22593.650390625</x><y>49545.8671875</y></points><points><x>22572.9140625</x><y>49559.42578125</y></points><points><x>22540.216796875</x><y>49576.17578125</y></points><points><x>22543.40625</x><y>49597.70703125</y></points><points><x>22561.75</x><y>49620.8359375</y></points><points><x>22566.53515625</x><y>49629.60546875</y></points><points><x>22562.546875</x><y>49649.54296875</y></points><points><x>22534.634765625</x><y>49662.3046875</y></points><points><x>22501.935546875</x><y>49675.86328125</y></points><points><x>22454.8828125</x><y>49690.21875</y></points><points><x>22438.93359375</x><y>49671.078125</y></points><points><x>22399.85546875</x><y>49683.8359375</y></points><points><x>22408.626953125</x><y>49697.39453125</y></points><points><x>22390.28515625</x><y>49699.7890625</y></points><points><x>22389.48828125</x><y>49682.2421875</y></points><points><x>22334.458984375</x><y>49679.05078125</y></points><points><x>22297.7734375</x><y>49666.29296875</y></points><points><x>22271.45703125</x><y>49679.8515625</y></points><points><x>22265.076171875</x><y>49699.7890625</y></points><points><x>22250.720703125</x><y>49724.51171875</y></points><points><x>22276.2421875</x><y>49756.41015625</y></points><points><x>22291.39453125</x><y>49769.171875</y></points><points><x>22261.087890625</x><y>49762.7890625</y></points><points><x>22248.328125</x><y>49773.16015625</y></points><points><x>22229.986328125</x><y>49783.52734375</y></points><points><x>22212.44140625</x><y>49769.96875</y></points><points><x>22190.908203125</x><y>49766.77734375</y></points><points><x>22175.755859375</x><y>49775.55078125</y></points><points><x>22144.65234375</x><y>49776.34765625</y></points><points><x>22144.65234375</x><y>49777.14453125</y></points></segmentation></object><object><name>HSIL</name><difficult>0</difficult><truncated>0</truncated><info>[{"confidence": "0"}, {"action": "CREATE", "cat": "HSIL", "time": "2020-07-23 14:39;19", "who": "admin", "typeOfanno": "PersonManul"}]</info><confidence>0</confidence><bndbox><xmin>52178.12890625</xmin><ymin>24637.392578125</ymin><xmax>52931.77734375</xmax><ymax>25161.35546875</ymax></bndbox><segmentation><points><x>52193.28125</x><y>24823.2109375</y></points><points><x>52184.51171875</x><y>24803.2734375</y></points><points><x>52195.67578125</x><y>24776.95703125</y></points><points><x>52200.4609375</x><y>24744.2578125</y></points><points><x>52212.421875</x><y>24717.142578125</y></points><points><x>52214.81640625</x><y>24700.39453125</y></points><points><x>52236.34765625</x><y>24679.66015625</y></points><points><x>52254.69140625</x><y>24674.875</y></points><points><x>52273.83203125</x><y>24650.94921875</y></points><points><x>52311.3125</x><y>24638.98828125</y></points><points><x>52326.46875</x><y>24638.98828125</y></points><points><x>52351.98828125</x><y>24637.392578125</y></points><points><x>52378.3046875</x><y>24652.544921875</y></points><points><x>52393.45703125</x><y>24639.78515625</y></points><points><x>52414.19140625</x><y>24644.5703125</y></points><points><x>52452.47265625</x><y>24652.544921875</y></points><points><x>52484.375</x><y>24663.7109375</y></points><points><x>52517.0703125</x><y>24691.623046875</y></points><points><x>52525.046875</x><y>24699.59765625</y></points><points><x>52551.36328125</x><y>24682.052734375</y></points><points><x>52562.53125</x><y>24701.990234375</y></points><points><x>52545.78125</x><y>24718.73828125</y></points><points><x>52550.56640625</x><y>24736.283203125</y></points><points><x>52563.328125</x><y>24736.283203125</y></points><points><x>52590.44140625</x><y>24713.953125</y></points><points><x>52615.9609375</x><y>24703.5859375</y></points><points><x>52631.9140625</x><y>24710.763671875</y></points><points><x>52635.1015625</x><y>24698.80078125</y></points><points><x>52666.20703125</x><y>24691.623046875</y></points><points><x>52665.40625</x><y>24699.59765625</y></points><points><x>52680.5625</x><y>24690.02734375</y></points><points><x>52693.3203125</x><y>24703.5859375</y></points><points><x>52697.30859375</x><y>24684.4453125</y></points><points><x>52726.01953125</x><y>24673.279296875</y></points><points><x>52730.0078125</x><y>24682.849609375</y></points><points><x>52765.89453125</x><y>24662.912109375</y></points><points><x>52778.65625</x><y>24674.078125</y></points><points><x>52806.56640625</x><y>24672.482421875</y></points><points><x>52824.91015625</x><y>24654.140625</y></points><points><x>52864.78515625</x><y>24658.126953125</y></points><points><x>52897.484375</x><y>24676.470703125</y></points><points><x>52903.86328125</x><y>24717.94140625</y></points><points><x>52905.45703125</x><y>24759.41015625</y></points><points><x>52931.77734375</x><y>24773.765625</y></points><points><x>52930.1796875</x><y>24788.12109375</y></points><points><x>52919.8125</x><y>24804.869140625</y></points><points><x>52930.1796875</x><y>24831.984375</y></points><points><x>52919.8125</x><y>24858.302734375</y></points><points><x>52899.875</x><y>24885.41796875</y></points><points><x>52877.546875</x><y>24909.341796875</y></points><points><x>52863.19140625</x><y>24918.912109375</y></points><points><x>52839.265625</x><y>24946.02734375</y></points><points><x>52815.33984375</x><y>24972.345703125</y></points><points><x>52791.4140625</x><y>25020.197265625</y></points><points><x>52753.9296875</x><y>25038.5390625</y></points><points><x>52727.61328125</x><y>25024.18359375</y></points><points><x>52709.26953125</x><y>25043.32421875</y></points><points><x>52688.53515625</x><y>25052.89453125</y></points><points><x>52632.7109375</x><y>25076.8203125</y></points><points><x>52613.5703125</x><y>25048.90625</y></points><points><x>52623.9375</x><y>25091.173828125</y></points><points><x>52611.17578125</x><y>25105.529296875</y></points><points><x>52596.82421875</x><y>25115.099609375</y></points><points><x>52581.66796875</x><y>25123.07421875</y></points><points><x>52567.31640625</x><y>25100.744140625</y></points><points><x>52537.80859375</x><y>25132.64453125</y></points><points><x>52506.703125</x><y>25151.78515625</y></points><points><x>52499.52734375</x><y>25123.07421875</y></points><points><x>52470.81640625</x><y>25139.025390625</y></points><points><x>52459.65234375</x><y>25118.2890625</y></points><points><x>52441.30859375</x><y>25130.251953125</y></points><points><x>52429.34375</x><y>25161.35546875</y></points><points><x>52400.63671875</x><y>25160.55859375</y></points><points><x>52377.5078125</x><y>25147.796875</y></points><points><x>52363.94921875</x><y>25130.251953125</y></points><points><x>52352.78515625</x><y>25112.70703125</y></points><points><x>52344.80859375</x><y>25093.56640625</y></points><points><x>52349.59375</x><y>25085.591796875</y></points><points><x>52338.4296875</x><y>25068.84375</y></points><points><x>52317.6953125</x><y>25041.728515625</y></points><points><x>52295.36328125</x><y>25052.89453125</y></points><points><x>52301.74609375</x><y>25072.03515625</y></points><points><x>52286.58984375</x><y>25075.224609375</y></points><points><x>52286.58984375</x><y>25087.984375</y></points><points><x>52247.515625</x><y>25092.76953125</y></points><points><x>52241.1328125</x><y>25066.451171875</y></points><points><x>52240.3359375</x><y>25044.12109375</y></points><points><x>52235.55078125</x><y>25014.61328125</y></points><points><x>52221.9921875</x><y>24998.6640625</y></points><points><x>52202.0546875</x><y>24981.119140625</y></points><points><x>52192.484375</x><y>24926.08984375</y></points><points><x>52178.12890625</x><y>24900.5703125</y></points><points><x>52181.3203125</x><y>24854.314453125</y></points><points><x>52182.1171875</x><y>24854.314453125</y></points></segmentation></object><object><name>HSIL</name><difficult>0</difficult><truncated>0</truncated><info>[{"confidence": "0"}, {"action": "CREATE", "cat": "HSIL", "time": "2020-07-23 14:39;19", "who": "admin", "typeOfanno": "PersonManul"}]</info><confidence>0</confidence><bndbox><xmin>39951.12890625</xmin><ymin>43540.16796875</ymin><xmax>40274.91796875</xmax><ymax>43864.75390625</ymax></bndbox><segmentation><points><x>39994.9921875</x><y>43842.421875</y></points><points><x>40039.65234375</x><y>43853.58984375</y></points><points><x>40061.984375</x><y>43851.9921875</y></points><points><x>40093.0859375</x><y>43863.95703125</y></points><points><x>40150.5078125</x><y>43864.75390625</y></points><points><x>40169.6484375</x><y>43844.81640625</y></points><points><x>40199.15625</x><y>43820.09375</y></points><points><x>40203.14453125</x><y>43804.14453125</y></points><points><x>40267.7421875</x><y>43786.59765625</y></points><points><x>40274.91796875</x><y>43769.0546875</y></points><points><x>40274.91796875</x><y>43769.0546875</y></points><points><x>40267.7421875</x><y>43728.37890625</y></points><points><x>40266.1484375</x><y>43702.859375</y></points><points><x>40246.20703125</x><y>43677.33984375</y></points><points><x>40212.71484375</x><y>43650.22265625</y></points><points><x>40149.7109375</x><y>43608.75390625</y></points><points><x>40128.17578125</x><y>43576.8515625</y></points><points><x>40102.65625</x><y>43590.41015625</y></points><points><x>40093.8828125</x><y>43558.51171875</y></points><points><x>40067.56640625</x><y>43540.16796875</y></points><points><x>40044.4375</x><y>43551.33203125</y></points><points><x>39985.421875</x><y>43548.14453125</y></points><points><x>39998.18359375</x><y>43579.24609375</y></points><points><x>40014.9296875</x><y>43590.41015625</y></points><points><x>40019.71484375</x><y>43602.375</y></points><points><x>40017.32421875</x><y>43631.8828125</y></points><points><x>40009.34765625</x><y>43607.16015625</y></points><points><x>39986.22265625</x><y>43584.828125</y></points><points><x>39976.65234375</x><y>43607.95703125</y></points><points><x>39996.58984375</x><y>43630.28515625</y></points><points><x>39994.9921875</x><y>43647.83203125</y></points><points><x>39994.1953125</x><y>43667.76953125</y></points><points><x>40002.171875</x><y>43681.328125</y></points><points><x>40014.9296875</x><y>43680.53125</y></points><points><x>39987.81640625</x><y>43692.4921875</y></points><points><x>39969.47265625</x><y>43710.8359375</y></points><points><x>39971.0703125</x><y>43729.17578125</y></points><points><x>39951.12890625</x><y>43764.26953125</y></points><points><x>39974.2578125</x><y>43770.6484375</y></points><points><x>39979.83984375</x><y>43802.546875</y></points><points><x>39999.77734375</x><y>43805.73828125</y></points><points><x>40000.578125</x><y>43805.73828125</y></points></segmentation></object><object><name>HSIL</name><difficult>0</difficult><truncated>0</truncated><info>[{"confidence": "0"}, {"action": "CREATE", "cat": "HSIL", "time": "2020-07-23 14:39;19", "who": "admin", "typeOfanno": "PersonManul"}]</info><confidence>0</confidence><bndbox><xmin>17670.150390625</xmin><ymin>10073.9013671875</ymin><xmax>17986.76171875</xmax><ymax>10598.662109375</ymax></bndbox><segmentation><points><x>17674.138671875</x><y>10263.708984375</y></points><points><x>17675.734375</x><y>10238.986328125</y></points><points><x>17672.54296875</x><y>10211.8701171875</y></points><points><x>17672.54296875</x><y>10174.3876953125</y></points><points><x>17681.31640625</x><y>10117.7646484375</y></points><points><x>17686.1015625</x><y>10101.0166015625</y></points><points><x>17725.9765625</x><y>10073.9013671875</y></points><points><x>17735.546875</x><y>10092.244140625</y></points><points><x>17745.1171875</x><y>10102.6123046875</y></points><points><x>17754.6875</x><y>10101.0166015625</y></points><points><x>17777.814453125</x><y>10120.1572265625</y></points><points><x>17790.57421875</x><y>10133.71484375</y></points><points><x>17844.0078125</x><y>10131.322265625</y></points><points><x>17856.767578125</x><y>10148.8671875</y></points><points><x>17899.833984375</x><y>10148.8671875</y></points><points><x>17924.556640625</x><y>10160.830078125</y></points><points><x>17917.37890625</x><y>10178.375</y></points><points><x>17883.8828125</x><y>10190.337890625</y></points><points><x>17910.201171875</x><y>10201.5029296875</y></points><points><x>17918.17578125</x><y>10211.8701171875</y></points><points><x>17910.998046875</x><y>10239.783203125</y></points><points><x>17941.3046875</x><y>10257.328125</y></points><points><x>17970.8125</x><y>10292.4189453125</y></points><points><x>17986.76171875</x><y>10311.5595703125</y></points><points><x>17985.96484375</x><y>10337.876953125</y></points><points><x>17971.609375</x><y>10362.599609375</y></points><points><x>17945.291015625</x><y>10357.017578125</y></points><points><x>17946.88671875</x><y>10381.740234375</y></points><points><x>17954.064453125</x><y>10404.0703125</y></points><points><x>17952.46875</x><y>10409.65234375</y></points><points><x>17954.861328125</x><y>10427.1982421875</y></points><points><x>17945.291015625</x><y>10448.73046875</y></points><points><x>17933.328125</x><y>10449.5283203125</y></points><points><x>17928.54296875</x><y>10479.8330078125</y></points><points><x>17942.8984375</x><y>10498.17578125</y></points><points><x>17939.708984375</x><y>10509.3408203125</y></points><points><x>17903.8203125</x><y>10530.076171875</y></points><points><x>17875.908203125</x><y>10533.2666015625</y></points><points><x>17859.16015625</x><y>10526.88671875</y></points><points><x>17836.033203125</x><y>10544.431640625</y></points><points><x>17831.248046875</x><y>10575.5341796875</y></points><points><x>17806.525390625</x><y>10598.662109375</y></points><points><x>17766.650390625</x><y>10586.69921875</y></points><points><x>17749.103515625</x><y>10569.9521484375</y></points><points><x>17732.357421875</x><y>10563.5712890625</y></points><points><x>17702.05078125</x><y>10561.9765625</y></points><points><x>17690.88671875</x><y>10546.0263671875</y></points><points><x>17706.8359375</x><y>10513.3291015625</y></points><points><x>17697.265625</x><y>10489.4033203125</y></points><points><x>17706.8359375</x><y>10470.263671875</y></points><points><x>17712.41796875</x><y>10461.490234375</y></points><points><x>17699.658203125</x><y>10457.5029296875</y></points><points><x>17690.88671875</x><y>10443.1484375</y></points><points><x>17694.873046875</x><y>10420.0205078125</y></points><points><x>17691.68359375</x><y>10400.8798828125</y></points><points><x>17673.341796875</x><y>10372.169921875</y></points><points><x>17670.150390625</x><y>10345.0546875</y></points><points><x>17690.88671875</x><y>10337.876953125</y></points><points><x>17706.0390625</x><y>10346.6494140625</y></points><points><x>17692.48046875</x><y>10326.7119140625</y></points><points><x>17675.734375</x><y>10311.5595703125</y></points><points><x>17675.734375</x><y>10311.5595703125</y></points></segmentation></object><object><name>HSIL</name><difficult>0</difficult><truncated>0</truncated><info>[{"confidence": "0"}, {"action": "CREATE", "cat": "HSIL", "time": "2020-07-23 14:39;19", "who": "admin", "typeOfanno": "PersonManul"}]</info><confidence>0</confidence><bndbox><xmin>37748.05078125</xmin><ymin>36562.69921875</ymin><xmax>38046.94140625</xmax><ymax>36876.0546875</ymax></bndbox><segmentation><points><x>37778.046875</x><y>36755.0</y></points><points><x>37779.65234375</x><y>36743.21484375</y></points><points><x>37778.046875</x><y>36722.32421875</y></points><points><x>37776.4375</x><y>36713.75390625</y></points><points><x>37766.796875</x><y>36708.3984375</y></points><points><x>37765.19140625</x><y>36697.1484375</y></points><points><x>37753.40625</x><y>36691.79296875</y></points><points><x>37748.05078125</x><y>36669.828125</y></points><points><x>37760.90625</x><y>36659.65234375</y></points><points><x>37767.33203125</x><y>36649.4765625</y></points><points><x>37776.97265625</x><y>36631.80078125</y></points><points><x>37790.90234375</x><y>36628.05078125</y></points><points><x>37791.97265625</x><y>36623.2265625</y></points><points><x>37779.1171875</x><y>36616.80078125</y></points><points><x>37781.796875</x><y>36595.91015625</y></points><points><x>37796.79296875</x><y>36588.41015625</y></points><points><x>37807.5078125</x><y>36588.9453125</y></points><points><x>37824.11328125</x><y>36575.01953125</y></points><points><x>37833.21875</x><y>36579.3046875</y></points><points><x>37841.25390625</x><y>36562.69921875</y></points><points><x>37858.39453125</x><y>36568.59375</y></points><points><x>37866.4296875</x><y>36610.91015625</y></points><points><x>37880.890625</x><y>36613.05078125</y></points><points><x>37900.171875</x><y>36617.87109375</y></points><points><x>37909.28125</x><y>36625.90625</y></points><points><x>37934.45703125</x><y>36615.73046875</y></points><points><x>37953.203125</x><y>36625.37109375</y></points><points><x>37963.9140625</x><y>36637.15625</y></points><points><x>37986.94921875</x><y>36647.33203125</y></points><points><x>37999.26953125</x><y>36666.6171875</y></points><points><x>38021.765625</x><y>36678.9375</y></points><points><x>38021.765625</x><y>36709.46875</y></points><points><x>38038.37109375</x><y>36713.75390625</y></points><points><x>38046.94140625</x><y>36735.71484375</y></points><points><x>38030.3359375</x><y>36748.5703125</y></points><points><x>38010.515625</x><y>36734.64453125</y></points><points><x>37996.58984375</x><y>36732.5</y></points><points><x>37971.94921875</x><y>36745.35546875</y></points><points><x>37989.62890625</x><y>36744.8203125</y></points><points><x>38011.0546875</x><y>36765.7109375</y></points><points><x>37994.44921875</x><y>36774.81640625</y></points><points><x>37987.484375</x><y>36789.28125</y></points><points><x>37975.1640625</x><y>36788.20703125</y></points><points><x>37974.62890625</x><y>36805.34765625</y></points><points><x>37961.7734375</x><y>36862.6640625</y></points><points><x>37944.09765625</x><y>36843.37890625</y></points><points><x>37919.45703125</x><y>36833.203125</y></points><points><x>37898.03125</x><y>36830.5234375</y></points><points><x>37876.0703125</x><y>36857.30859375</y></points><points><x>37840.71484375</x><y>36876.0546875</y></points><points><x>37835.359375</x><y>36864.26953125</y></points><points><x>37842.32421875</x><y>36849.2734375</y></points><points><x>37840.71484375</x><y>36847.12890625</y></points><points><x>37826.7890625</x><y>36856.234375</y></points><points><x>37817.68359375</x><y>36854.09375</y></points><points><x>37796.79296875</x><y>36863.734375</y></points><points><x>37785.54296875</x><y>36855.1640625</y></points><points><x>37790.90234375</x><y>36833.203125</y></points><points><x>37775.3671875</x><y>36836.41796875</y></points><points><x>37761.9765625</x><y>36827.3125</y></points><points><x>37762.51171875</x><y>36811.2421875</y></points><points><x>37752.3359375</x><y>36791.421875</y></points><points><x>37752.3359375</x><y>36770.53125</y></points><points><x>37759.296875</x><y>36765.7109375</y></points><points><x>37770.01171875</x><y>36760.890625</y></points></segmentation></object><object><name>HSIL</name><difficult>0</difficult><truncated>0</truncated><info>[{"confidence": "0"}, {"action": "CREATE", "cat": "HSIL", "time": "2020-07-23 14:39;19", "who": "admin", "typeOfanno": "PersonManul"}]</info><confidence>0</confidence><bndbox><xmin>48277.91796875</xmin><ymin>37709.60546875</ymin><xmax>48693.58203125</xmax><ymax>38193.296875</ymax></bndbox><segmentation><points><x>48297.19921875</x><y>37951.71875</y></points><points><x>48292.9140625</x><y>37925.47265625</y></points><points><x>48282.203125</x><y>37893.87109375</y></points><points><x>48277.91796875</x><y>37879.40625</y></points><points><x>48285.953125</x><y>37872.98046875</y></points><points><x>48311.6640625</x><y>37847.8046875</y></points><points><x>48330.9453125</x><y>37840.3046875</y></points><points><x>48348.0859375</x><y>37840.83984375</y></points><points><x>48358.265625</x><y>37827.44921875</y></points><points><x>48368.9765625</x><y>37816.19921875</y></points><points><x>48392.01171875</x><y>37788.8828125</y></points><points><x>48402.1875</x><y>37767.45703125</y></points><points><x>48417.72265625</x><y>37734.24609375</y></points><points><x>48447.71875</x><y>37709.60546875</y></points><points><x>48462.1796875</x><y>37713.890625</y></points><points><x>48466.46484375</x><y>37728.890625</y></points><points><x>48510.92578125</x><y>37723.53515625</y></points><points><x>48505.03125</x><y>37770.13671875</y></points><points><x>48513.6015625</x><y>37778.70703125</y></points><points><x>48525.921875</x><y>37774.421875</y></points><points><x>48537.171875</x><y>37752.45703125</y></points><points><x>48548.95703125</x><y>37753.53125</y></points><points><x>48549.4921875</x><y>37762.1015625</y></points><points><x>48574.66796875</x><y>37771.20703125</y></points><points><x>48596.62890625</x><y>37784.0625</y></points><points><x>48601.44921875</x><y>37820.484375</y></points><points><x>48607.87890625</x><y>37828.51953125</y></points><points><x>48645.37109375</x><y>37807.09375</y></points><points><x>48658.765625</x><y>37815.6640625</y></points><points><x>48643.765625</x><y>37848.33984375</y></points><points><x>48660.90625</x><y>37860.66015625</y></points><points><x>48660.37109375</x><y>37871.91015625</y></points><points><x>48667.3359375</x><y>37877.80078125</y></points><points><x>48693.58203125</x><y>37891.7265625</y></points><points><x>48687.6875</x><y>37915.83203125</y></points><points><x>48668.40625</x><y>37915.83203125</y></points><points><x>48652.87109375</x><y>37922.796875</y></points><points><x>48634.66015625</x><y>37913.15234375</y></points><points><x>48629.83984375</x><y>37904.046875</y></points><points><x>48625.01953125</x><y>37920.1171875</y></points><points><x>48608.94921875</x><y>37921.72265625</y></points><points><x>48604.6640625</x><y>37934.578125</y></points><points><x>48598.234375</x><y>37946.36328125</y></points><points><x>48608.4140625</x><y>37961.8984375</y></points><points><x>48596.09375</x><y>37976.359375</y></points><points><x>48574.66796875</x><y>37983.32421875</y></points><points><x>48563.953125</x><y>37977.4296875</y></points><points><x>48556.9921875</x><y>37997.78515625</y></points><points><x>48535.02734375</x><y>38007.4296875</y></points><points><x>48524.31640625</x><y>38001.0</y></points><points><x>48522.171875</x><y>38005.28515625</y></points><points><x>48528.06640625</x><y>38015.4609375</y></points><points><x>48508.24609375</x><y>38041.171875</y></points><points><x>48484.14453125</x><y>38054.02734375</y></points><points><x>48462.71484375</x><y>38039.03125</y></points><points><x>48467.0</x><y>38048.671875</y></points><points><x>48477.1796875</x><y>38065.8125</y></points><points><x>48507.17578125</x><y>38086.16796875</y></points><points><x>48507.17578125</x><y>38096.8828125</y></points><points><x>48512.53125</x><y>38104.37890625</y></points><points><x>48512.53125</x><y>38114.55859375</y></points><points><x>48524.31640625</x><y>38132.234375</y></points><points><x>48517.3515625</x><y>38149.375</y></points><points><x>48508.24609375</x><y>38150.4453125</y></points><points><x>48496.4609375</x><y>38163.8359375</y></points><points><x>48485.75</x><y>38182.05078125</y></points><points><x>48462.1796875</x><y>38193.296875</y></points><points><x>48446.11328125</x><y>38178.8359375</y></points><points><x>48444.50390625</x><y>38167.05078125</y></points><points><x>48433.2578125</x><y>38151.515625</y></points><points><x>48413.97265625</x><y>38139.19921875</y></points><points><x>48414.5078125</x><y>38113.484375</y></points><points><x>48418.2578125</x><y>38092.59765625</y></points><points><x>48401.1171875</x><y>38071.171875</y></points><points><x>48386.1171875</x><y>38070.6328125</y></points><points><x>48371.12109375</x><y>38081.8828125</y></points><points><x>48355.5859375</x><y>38082.953125</y></points><points><x>48329.33984375</x><y>38051.88671875</y></points><points><x>48329.33984375</x><y>38037.9609375</y></points><points><x>48358.265625</x><y>38030.4609375</y></points><points><x>48348.625</x><y>38012.25</y></points><points><x>48328.26953125</x><y>38009.5703125</y></points><points><x>48321.3046875</x><y>37999.9296875</y></points><points><x>48312.734375</x><y>37973.68359375</y></points><points><x>48312.734375</x><y>37973.68359375</y></points></segmentation></object><object><name>EC</name><difficult>0</difficult><truncated>0</truncated><info>[{"confidence": "0"}, {"action": "CREATE", "cat": "EC", "time": "2020-07-23 14:39;19", "who": "admin", "typeOfanno": "PersonManul"}]</info><confidence>0</confidence><bndbox><xmin>10553.8701171875</xmin><ymin>28300.025390625</ymin><xmax>11214.326171875</xmax><ymax>28713.009765625</ymax></bndbox><segmentation><points><x>10558.1552734375</x><y>28512.677734375</y></points><points><x>10584.9384765625</x><y>28480.5390625</y></points><points><x>10595.115234375</x><y>28471.431640625</y></points><points><x>10600.4716796875</x><y>28453.755859375</y></points><points><x>10618.1484375</x><y>28446.2578125</y></points><points><x>10624.041015625</x><y>28446.79296875</y></points><points><x>10634.75390625</x><y>28430.72265625</y></points><points><x>10658.322265625</x><y>28421.6171875</y></points><points><x>10672.2490234375</x><y>28424.294921875</y></points><points><x>10680.283203125</x><y>28412.51171875</y></points><points><x>10699.5673828125</x><y>28406.083984375</y></points><points><x>10710.2802734375</x><y>28418.40234375</y></points><points><x>10718.8505859375</x><y>28417.8671875</y></points><points><x>10715.63671875</x><y>28403.404296875</y></points><points><x>10742.4189453125</x><y>28390.013671875</y></points><points><x>10774.0224609375</x><y>28373.943359375</y></points><points><x>10773.486328125</x><y>28363.767578125</y></points><points><x>10794.376953125</x><y>28357.875</y></points><points><x>10820.6240234375</x><y>28350.912109375</y></points><points><x>10833.4794921875</x><y>28342.341796875</y></points><points><x>10882.7587890625</x><y>28317.701171875</y></points><points><x>10904.720703125</x><y>28304.310546875</y></points><points><x>10912.7548828125</x><y>28311.2734375</y></points><points><x>10924.5400390625</x><y>28305.380859375</y></points><points><x>10933.6455078125</x><y>28315.0234375</y></points><points><x>10955.0712890625</x><y>28300.025390625</y></points><points><x>10980.783203125</x><y>28309.666015625</y></points><points><x>11010.2431640625</x><y>28320.9140625</y></points><points><x>11041.8466796875</x><y>28338.591796875</y></points><points><x>11049.345703125</x><y>28356.267578125</y></points><points><x>11076.1279296875</x><y>28367.515625</y></points><points><x>11100.232421875</x><y>28388.40625</y></points><points><x>11117.9091796875</x><y>28411.439453125</y></points><points><x>11121.658203125</x><y>28423.224609375</y></points><points><x>11148.9765625</x><y>28446.2578125</y></points><points><x>11173.0810546875</x><y>28483.216796875</y></points><points><x>11195.0419921875</x><y>28526.603515625</y></points><points><x>11196.6494140625</x><y>28546.958984375</y></points><points><x>11214.326171875</x><y>28571.0625</y></points><points><x>11212.71875</x><y>28599.453125</y></points><points><x>11196.6494140625</x><y>28621.4140625</y></points><points><x>11185.400390625</x><y>28641.232421875</y></points><points><x>11177.3662109375</x><y>28641.76953125</y></points><points><x>11159.689453125</x><y>28663.1953125</y></points><points><x>11148.4404296875</x><y>28651.41015625</y></points><points><x>11135.0498046875</x><y>28634.26953125</y></points><points><x>11109.8740234375</x><y>28632.126953125</y></points><points><x>11123.80078125</x><y>28651.41015625</y></points><points><x>11128.0859375</x><y>28668.55078125</y></points><points><x>11117.373046875</x><y>28686.228515625</y></points><points><x>11103.982421875</x><y>28695.869140625</y></points><points><x>11095.947265625</x><y>28706.046875</y></points><points><x>11076.6640625</x><y>28711.939453125</y></points><points><x>11045.5966796875</x><y>28708.724609375</y></points><points><x>11024.169921875</x><y>28695.333984375</y></points><points><x>11009.7080078125</x><y>28693.7265625</y></points><points><x>10970.0693359375</x><y>28668.015625</y></points><points><x>10951.322265625</x><y>28646.0546875</y></points><points><x>10939.001953125</x><y>28632.662109375</y></points><points><x>10927.75390625</x><y>28644.447265625</y></points><points><x>10909.541015625</x><y>28644.447265625</y></points><points><x>10899.8994140625</x><y>28628.9140625</y></points><points><x>10898.29296875</x><y>28622.486328125</y></points><points><x>10877.9384765625</x><y>28633.19921875</y></points><points><x>10863.4755859375</x><y>28637.484375</y></points><points><x>10886.5087890625</x><y>28652.482421875</y></points><points><x>10873.6533203125</x><y>28662.658203125</y></points><points><x>10873.6533203125</x><y>28677.12109375</y></points><points><x>10867.7607421875</x><y>28689.9765625</y></points><points><x>10843.65625</x><y>28693.7265625</y></points><points><x>10830.80078125</x><y>28710.33203125</y></points><points><x>10819.552734375</x><y>28713.009765625</y></points><points><x>10804.0185546875</x><y>28708.189453125</y></points><points><x>10797.5908203125</x><y>28700.154296875</y></points><points><x>10786.341796875</x><y>28696.404296875</y></points><points><x>10772.951171875</x><y>28674.443359375</y></points><points><x>10729.02734375</x><y>28661.587890625</y></points><points><x>10716.7080078125</x><y>28639.08984375</y></points><points><x>10699.03125</x><y>28637.484375</y></points><points><x>10694.74609375</x><y>28625.69921875</y></points><points><x>10685.1044921875</x><y>28619.806640625</y></points><points><x>10689.3896484375</x><y>28593.025390625</y></points><points><x>10671.712890625</x><y>28598.380859375</y></points><points><x>10652.9658203125</x><y>28602.130859375</y></points><points><x>10633.146484375</x><y>28596.23828125</y></points><points><x>10622.43359375</x><y>28611.236328125</y></points><points><x>10602.0791015625</x><y>28605.34375</y></points><points><x>10588.15234375</x><y>28595.16796875</y></points><points><x>10581.724609375</x><y>28580.705078125</y></points><points><x>10576.3681640625</x><y>28568.919921875</y></points><points><x>10580.1171875</x><y>28556.064453125</y></points><points><x>10566.1904296875</x><y>28550.171875</y></points><points><x>10553.8701171875</x><y>28533.568359375</y></points><points><x>10553.8701171875</x><y>28533.568359375</y></points></segmentation></object><object><name>HSIL</name><difficult>0</difficult><truncated>0</truncated><info>[{"confidence": "0"}, {"action": "CREATE", "cat": "HSIL", "time": "2020-07-23 14:39;19", "who": "admin", "typeOfanno": "PersonManul"}]</info><confidence>0</confidence><bndbox><xmin>12971.0849609375</xmin><ymin>49118.8203125</ymin><xmax>13099.1630859375</xmax><ymax>49296.546875</ymax></bndbox><segmentation><points><x>12980.798828125</x><y>49215.95703125</y></points><points><x>12971.0849609375</x><y>49195.44921875</y></points><points><x>12975.0419921875</x><y>49173.14453125</y></points><points><x>12982.95703125</x><y>49163.7890625</y></points><points><x>12989.0732421875</x><y>49161.2734375</y></points><points><x>12996.2685546875</x><y>49147.2421875</y></points><points><x>12999.5068359375</x><y>49129.25390625</y></points><points><x>13014.9765625</x><y>49119.8984375</y></points><points><x>13031.166015625</x><y>49124.21484375</y></points><points><x>13036.9228515625</x><y>49118.8203125</y></points><points><x>13045.197265625</x><y>49118.8203125</y></points><points><x>13060.6669921875</x><y>49122.77734375</y></points><points><x>13062.4658203125</x><y>49131.76953125</y></points><points><x>13085.1318359375</x><y>49131.05078125</y></points><points><x>13095.5654296875</x><y>49152.27734375</y></points><points><x>13099.1630859375</x><y>49165.94921875</y></points><points><x>13096.2841796875</x><y>49190.0546875</y></points><points><x>13089.0888671875</x><y>49200.12890625</y></points><points><x>13082.61328125</x><y>49233.2265625</y></points><points><x>13075.05859375</x><y>49262.3671875</y></points><points><x>13067.8623046875</x><y>49284.671875</y></points><points><x>13052.392578125</x><y>49293.30859375</y></points><points><x>13032.96484375</x><y>49296.546875</y></points><points><x>13016.775390625</x><y>49275.6796875</y></points><points><x>13023.970703125</x><y>49264.16796875</y></points><points><x>13006.7021484375</x><y>49268.125</y></points><points><x>12999.8662109375</x><y>49256.25</y></points><points><x>12994.4697265625</x><y>49236.82421875</y></points><points><x>12991.951171875</x><y>49216.67578125</y></points><points><x>12991.951171875</x><y>49217.03515625</y></points></segmentation></object><object><name>HSIL</name><difficult>0</difficult><truncated>0</truncated><info>[{"confidence": "0"}, {"action": "CREATE", "cat": "HSIL", "time": "2020-07-23 14:39;19", "who": "admin", "typeOfanno": "PersonManul"}]</info><confidence>0</confidence><bndbox><xmin>40832.0703125</xmin><ymin>43698.91796875</ymin><xmax>41114.12890625</xmax><ymax>43970.18359375</ymax></bndbox><segmentation><points><x>40839.984375</x><y>43795.3359375</y></points><points><x>40844.66015625</x><y>43751.80078125</y></points><points><x>40838.18359375</x><y>43745.328125</y></points><points><x>40836.02734375</x><y>43727.3359375</y></points><points><x>40856.89453125</x><y>43724.4609375</y></points><points><x>40869.84375</x><y>43720.86328125</y></points><points><x>40872.72265625</x><y>43700.35546875</y></points><points><x>40879.91796875</x><y>43698.91796875</y></points><points><x>40891.7890625</x><y>43701.79296875</y></points><points><x>40896.46875</x><y>43712.9453125</y></points><points><x>40907.26171875</x><y>43721.58203125</y></points><points><x>40911.21875</x><y>43728.05859375</y></points><points><x>40949.35546875</x><y>43747.484375</y></points><points><x>40970.94140625</x><y>43763.31640625</y></points><points><x>40981.015625</x><y>43771.58984375</y></points><points><x>40999.00390625</x><y>43783.8203125</y></points><points><x>41016.6328125</x><y>43787.05859375</y></points><points><x>41024.546875</x><y>43793.53515625</y></points><points><x>41019.8671875</x><y>43808.28515625</y></points><points><x>41026.34375</x><y>43824.8359375</y></points><points><x>41020.58984375</x><y>43832.390625</y></points><points><x>40992.52734375</x><y>43837.42578125</y></points><points><x>40985.33203125</x><y>43843.18359375</y></points><points><x>40990.0078125</x><y>43851.09765625</y></points><points><x>41011.953125</x><y>43858.65234375</y></points><points><x>41018.0703125</x><y>43866.9296875</y></points><points><x>41045.7734375</x><y>43871.24609375</y></points><points><x>41050.80859375</x><y>43892.47265625</y></points><points><x>41045.7734375</x><y>43895.3515625</y></points><points><x>41058.00390625</x><y>43912.26171875</y></points><points><x>41067.71875</x><y>43919.45703125</y></points><points><x>41067.359375</x><y>43928.44921875</y></points><points><x>41075.2734375</x><y>43920.17578125</y></points><points><x>41100.09765625</x><y>43941.04296875</y></points><points><x>41114.12890625</x><y>43964.42578125</y></points><points><x>41105.1328125</x><y>43970.18359375</y></points><points><x>41094.703125</x><y>43969.82421875</y></points><points><x>41076.3515625</x><y>43959.75</y></points><points><x>41042.89453125</x><y>43929.88671875</y></points><points><x>41019.5078125</x><y>43924.8515625</y></points><points><x>40996.125</x><y>43920.17578125</y></points><points><x>40973.8203125</x><y>43915.859375</y></points><points><x>40951.15234375</x><y>43920.17578125</y></points><points><x>40941.4375</x><y>43917.65625</y></points><points><x>40941.4375</x><y>43917.65625</y></points><points><x>40924.53125</x><y>43905.42578125</y></points><points><x>40913.37890625</x><y>43910.1015625</y></points><points><x>40914.81640625</x><y>43928.08984375</y></points><points><x>40900.42578125</x><y>43916.21875</y></points><points><x>40897.1875</x><y>43896.4296875</y></points><points><x>40878.83984375</x><y>43888.875</y></points><points><x>40861.5703125</x><y>43880.2421875</y></points><points><x>40855.8125</x><y>43864.76953125</y></points><points><x>40848.2578125</x><y>43856.49609375</y></points><points><x>40853.65625</x><y>43838.1484375</y></points><points><x>40832.0703125</x><y>43828.79296875</y></points><points><x>40832.0703125</x><y>43828.79296875</y></points></segmentation></object><object><name>EC</name><difficult>0</difficult><truncated>0</truncated><info>[{"confidence": "0"}, {"action": "CREATE", "cat": "EC", "time": "2020-07-23 14:39;19", "who": "admin", "typeOfanno": "PersonManul"}]</info><confidence>0</confidence><bndbox><xmin>37515.1484375</xmin><ymin>13145.05859375</ymin><xmax>37689.63671875</xmax><ymax>13275.2958984375</ymax></bndbox><segmentation><points><x>37515.1484375</x><y>13192.908203125</y></points><points><x>37526.66015625</x><y>13179.5966796875</y></points><points><x>37537.45703125</x><y>13172.041015625</y></points><points><x>37547.16796875</x><y>13157.291015625</y></points><points><x>37560.48046875</x><y>13156.2119140625</y></points><points><x>37578.828125</x><y>13164.486328125</y></points><points><x>37592.5</x><y>13146.857421875</y></points><points><x>37616.60546875</x><y>13145.05859375</y></points><points><x>37635.671875</x><y>13152.61328125</y></points><points><x>37646.10546875</x><y>13161.6083984375</y></points><points><x>37669.8515625</x><y>13174.2001953125</y></points><points><x>37669.1328125</x><y>13196.1455078125</y></points><points><x>37674.88671875</x><y>13205.859375</y></points><points><x>37684.9609375</x><y>13210.537109375</y></points><points><x>37689.63671875</x><y>13242.1962890625</y></points><points><x>37685.6796875</x><y>13255.5078125</y></points><points><x>37675.96484375</x><y>13271.337890625</y></points><points><x>37669.8515625</x><y>13275.2958984375</y></points><points><x>37648.265625</x><y>13259.10546875</y></points><points><x>37629.1953125</x><y>13263.0634765625</y></points><points><x>37622.359375</x><y>13262.703125</y></points><points><x>37617.32421875</x><y>13274.576171875</y></points><points><x>37601.85546875</x><y>13270.6181640625</y></points><points><x>37585.6640625</x><y>13263.0634765625</y></points><points><x>37573.79296875</x><y>13254.4287109375</y></points><points><x>37559.76171875</x><y>13243.2763671875</y></points><points><x>37557.6015625</x><y>13233.921875</y></points><points><x>37544.65234375</x><y>13231.0439453125</y></points><points><x>37532.05859375</x><y>13224.5673828125</y></points><points><x>37525.94140625</x><y>13213.4150390625</y></points><points><x>37516.58984375</x><y>13208.3779296875</y></points><points><x>37516.58984375</x><y>13208.3779296875</y></points></segmentation></object><object><name>EC</name><difficult>0</difficult><truncated>0</truncated><info>[{"confidence": "0"}, {"action": "CREATE", "cat": "EC", "time": "2020-07-23 14:39;19", "who": "admin", "typeOfanno": "PersonManul"}]</info><confidence>0</confidence><bndbox><xmin>27956.654296875</xmin><ymin>11231.162109375</ymin><xmax>28122.869140625</xmax><ymax>11394.498046875</ymax></bndbox><segmentation><points><x>27970.326171875</x><y>11314.62890625</y></points><points><x>27978.2421875</x><y>11312.1103515625</y></points><points><x>27986.15625</x><y>11307.0732421875</y></points><points><x>27992.9921875</x><y>11293.04296875</y></points><points><x>27993.3515625</x><y>11276.4931640625</y></points><points><x>28005.943359375</x><y>11265.33984375</y></points><points><x>28020.333984375</x><y>11236.91796875</y></points><points><x>28040.482421875</x><y>11240.15625</y></points><points><x>28051.275390625</x><y>11243.39453125</y></points><points><x>28090.849609375</x><y>11231.162109375</y></points><points><x>28102.001953125</x><y>11235.4794921875</y></points><points><x>28107.3984375</x><y>11261.3828125</y></points><points><x>28104.880859375</x><y>11284.408203125</y></points><points><x>28117.83203125</x><y>11299.5185546875</y></points><points><x>28122.869140625</x><y>11316.0673828125</y></points><points><x>28120.7109375</x><y>11330.458984375</y></points><points><x>28091.568359375</x><y>11331.5380859375</y></points><points><x>28080.056640625</x><y>11352.7646484375</y></points><points><x>28071.0625</x><y>11364.27734375</y></points><points><x>28054.873046875</x><y>11370.033203125</y></points><points><x>28034.005859375</x><y>11370.3935546875</y></points><points><x>28029.328125</x><y>11388.7412109375</y></points><points><x>28019.974609375</x><y>11394.498046875</y></points><points><x>27992.6328125</x><y>11389.1015625</y></points><points><x>27980.400390625</x><y>11378.3076171875</y></points><points><x>27976.802734375</x><y>11367.875</y></points><points><x>27961.69140625</x><y>11358.1611328125</y></points><points><x>27956.654296875</x><y>11349.1669921875</y></points><points><x>27966.369140625</x><y>11331.177734375</y></points><points><x>27966.369140625</x><y>11331.177734375</y></points></segmentation></object><object><name>HSIL</name><difficult>0</difficult><truncated>0</truncated><info>[{"confidence": "0"}, {"action": "CREATE", "cat": "HSIL", "time": "2020-07-23 14:39;19", "who": "admin", "typeOfanno": "PersonManul"}]</info><confidence>0</confidence><bndbox><xmin>33568.234375</xmin><ymin>13226.6884765625</ymin><xmax>33866.58984375</xmax><ymax>13677.1689453125</ymax></bndbox><segmentation><points><x>33589.66015625</x><y>13273.2900390625</y></points><points><x>33605.73046875</x><y>13254.5419921875</y></points><points><x>33620.19140625</x><y>13257.2197265625</y></points><points><x>33629.296875</x><y>13242.2216796875</y></points><points><x>33649.1171875</x><y>13236.330078125</y></points><points><x>33663.04296875</x><y>13240.615234375</y></points><points><x>33672.6875</x><y>13247.578125</y></points><points><x>33700.00390625</x><y>13229.3662109375</y></points><points><x>33729.46484375</x><y>13227.2236328125</y></points><points><x>33750.35546875</x><y>13226.6884765625</y></points><points><x>33770.7109375</x><y>13250.7919921875</y></points><points><x>33790.52734375</x><y>13271.1474609375</y></points><points><x>33789.9921875</x><y>13290.4306640625</y></points><points><x>33813.5625</x><y>13293.1083984375</y></points><points><x>33814.6328125</x><y>13309.177734375</y></points><points><x>33809.27734375</x><y>13324.7119140625</y></points><points><x>33819.98828125</x><y>13331.67578125</y></points><points><x>33826.41796875</x><y>13355.244140625</y></points><points><x>33816.23828125</x><y>13354.7080078125</y></points><points><x>33823.73828125</x><y>13367.0283203125</y></points><points><x>33844.62890625</x><y>13380.419921875</y></points><points><x>33859.08984375</x><y>13414.1650390625</y></points><points><x>33864.44921875</x><y>13438.26953125</y></points><points><x>33866.58984375</x><y>13469.873046875</y></points><points><x>33860.1640625</x><y>13495.583984375</y></points><points><x>33853.734375</x><y>13521.8310546875</y></points><points><x>33840.87890625</x><y>13538.435546875</y></points><points><x>33827.48828125</x><y>13537.900390625</y></points><points><x>33827.48828125</x><y>13559.326171875</y></points><points><x>33822.66796875</x><y>13561.46875</y></points><points><x>33830.16796875</x><y>13584.501953125</y></points><points><x>33840.34375</x><y>13613.4267578125</y></points><points><x>33837.6640625</x><y>13632.7099609375</y></points><points><x>33819.453125</x><y>13641.2802734375</y></points><points><x>33793.20703125</x><y>13640.7451171875</y></points><points><x>33770.7109375</x><y>13653.064453125</y></points><points><x>33754.10546875</x><y>13657.8857421875</y></points><points><x>33740.17578125</x><y>13653.6005859375</y></points><points><x>33718.75</x><y>13662.7060546875</y></points><points><x>33700.00390625</x><y>13677.1689453125</y></points><points><x>33676.43359375</x><y>13676.09765625</y></points><points><x>33649.65234375</x><y>13675.0263671875</y></points><points><x>33635.19140625</x><y>13664.3134765625</y></points><points><x>33617.515625</x><y>13654.1357421875</y></points><points><x>33608.40625</x><y>13642.8876953125</y></points><points><x>33582.6953125</x><y>13615.5693359375</y></points><points><x>33578.9453125</x><y>13600.5712890625</y></points><points><x>33608.40625</x><y>13606.9990234375</y></points><points><x>33613.23046875</x><y>13591.46484375</y></points><points><x>33608.9453125</x><y>13579.6806640625</y></points><points><x>33596.0859375</x><y>13565.75390625</y></points><points><x>33598.765625</x><y>13542.185546875</y></points><points><x>33621.80078125</x><y>13534.150390625</y></points><points><x>33631.9765625</x><y>13534.150390625</y></points><points><x>33642.6875</x><y>13518.6171875</y></points><points><x>33642.6875</x><y>13518.6171875</y></points><points><x>33657.15234375</x><y>13514.8671875</y></points><points><x>33646.4375</x><y>13493.44140625</y></points><points><x>33651.796875</x><y>13482.1923828125</y></points><points><x>33621.80078125</x><y>13480.0498046875</y></points><points><x>33611.0859375</x><y>13461.302734375</y></points><points><x>33616.44140625</x><y>13448.447265625</y></points><points><x>33597.6953125</x><y>13447.3759765625</y></points><points><x>33568.234375</x><y>13436.6630859375</y></points><points><x>33576.26953125</x><y>13408.80859375</y></points><points><x>33578.9453125</x><y>13375.5986328125</y></points><points><x>33582.16015625</x><y>13346.673828125</y></points><points><x>33590.73046875</x><y>13322.0341796875</y></points><points><x>33598.23046875</x><y>13303.8212890625</y></points><points><x>33581.08984375</x><y>13297.3935546875</y></points><points><x>33581.08984375</x><y>13296.8583984375</y></points></segmentation></object><object><name>HSIL</name><difficult>0</difficult><truncated>0</truncated><info>[{"confidence": "0"}, {"action": "CREATE", "cat": "HSIL", "time": "2020-07-23 14:39;19", "who": "admin", "typeOfanno": "PersonManul"}]</info><confidence>0</confidence><bndbox><xmin>33599.9609375</xmin><ymin>51114.953125</ymin><xmax>33981.96875</xmax><ymax>51680.38671875</ymax></bndbox><segmentation><points><x>33624.68359375</x><y>51366.96875</y></points><points><x>33628.671875</x><y>51335.06640625</y></points><points><x>33620.69921875</x><y>51317.5234375</y></points><points><x>33622.29296875</x><y>51286.41796875</y></points><points><x>33634.25390625</x><y>51266.48046875</y></points><points><x>33634.25390625</x><y>51241.7578125</y></points><points><x>33641.43359375</x><y>51236.17578125</y></points><points><x>33640.63671875</x><y>51212.25</y></points><points><x>33658.9765625</x><y>51205.07421875</y></points><points><x>33680.51171875</x><y>51185.13671875</y></points><points><x>33657.3828125</x><y>51162.0078125</y></points><points><x>33665.359375</x><y>51146.05859375</y></points><points><x>33701.24609375</x><y>51134.09375</y></points><points><x>33717.9921875</x><y>51115.75390625</y></points><points><x>33729.16015625</x><y>51120.53515625</y></points><points><x>33746.703125</x><y>51117.34765625</y></points><points><x>33755.4765625</x><y>51118.94140625</y></points><points><x>33780.99609375</x><y>51114.953125</y></points><points><x>33798.54296875</x><y>51121.3359375</y></points><points><x>33802.52734375</x><y>51149.24609375</y></points><points><x>33814.4921875</x><y>51177.95703125</y></points><points><x>33815.2890625</x><y>51190.71875</y></points><points><x>33823.265625</x><y>51201.0859375</y></points><points><x>33825.65625</x><y>51220.2265625</y></points><points><x>33840.80859375</x><y>51229.0</y></points><points><x>33841.60546875</x><y>51259.3046875</y></points><points><x>33869.51953125</x><y>51276.84765625</y></points><points><x>33870.31640625</x><y>51299.9765625</y></points><points><x>33902.21875</x><y>51284.82421875</y></points><points><x>33914.1796875</x><y>51294.39453125</y></points><points><x>33913.3828125</x><y>51312.73828125</y></points><points><x>33921.359375</x><y>51327.890625</y></points><points><x>33936.51171875</x><y>51352.61328125</y></points><points><x>33944.484375</x><y>51374.94140625</y></points><points><x>33960.4375</x><y>51400.4609375</y></points><points><x>33960.4375</x><y>51409.234375</y></points><points><x>33981.96875</x><y>51416.4140625</y></points><points><x>33973.1953125</x><y>51438.7421875</y></points><points><x>33964.421875</x><y>51449.90625</y></points><points><x>33934.9140625</x><y>51433.16015625</y></points><points><x>33920.55859375</x><y>51445.12109375</y></points><points><x>33947.67578125</x><y>51480.21484375</y></points><points><x>33944.484375</x><y>51492.97265625</y></points><points><x>33931.7265625</x><y>51500.94921875</y></points><points><x>33929.33203125</x><y>51512.91015625</y></points><points><x>33908.59765625</x><y>51526.46875</y></points><points><x>33922.953125</x><y>51541.62109375</y></points><points><x>33918.16796875</x><y>51559.16796875</y></points><points><x>33906.20703125</x><y>51559.16796875</y></points><points><x>33922.953125</x><y>51581.49609375</y></points><points><x>33913.3828125</x><y>51612.6015625</y></points><points><x>33899.82421875</x><y>51634.9296875</y></points><points><x>33887.86328125</x><y>51642.109375</y></points><points><x>33890.25390625</x><y>51656.4609375</y></points><points><x>33879.88671875</x><y>51666.83203125</y></points><points><x>33847.98828125</x><y>51668.42578125</y></points><points><x>33834.4296875</x><y>51680.38671875</y></points><points><x>33814.4921875</x><y>51677.99609375</y></points><points><x>33798.54296875</x><y>51662.046875</y></points><points><x>33763.453125</x><y>51661.24609375</y></points><points><x>33717.9921875</x><y>51653.2734375</y></points><points><x>33705.234375</x><y>51631.73828125</y></points><points><x>33675.7265625</x><y>51626.15625</y></points><points><x>33663.76171875</x><y>51600.63671875</y></points><points><x>33663.76171875</x><y>51600.63671875</y></points><points><x>33656.5859375</x><y>51582.29296875</y></points><points><x>33630.265625</x><y>51567.9375</y></points><points><x>33629.46875</x><y>51546.40625</y></points><points><x>33626.28125</x><y>51516.8984375</y></points><points><x>33627.875</x><y>51504.9375</y></points><points><x>33627.875</x><y>51490.58203125</y></points><points><x>33603.94921875</x><y>51451.50390625</y></points><points><x>33605.54296875</x><y>51436.3515625</y></points><points><x>33621.49609375</x><y>51425.18359375</y></points><points><x>33621.49609375</x><y>51424.38671875</y></points><points><x>33599.9609375</x><y>51402.85546875</y></points><points><x>33599.9609375</x><y>51370.953125</y></points><points><x>33599.9609375</x><y>51370.15625</y></points></segmentation></object><object><name>EC</name><difficult>0</difficult><truncated>0</truncated><info>[{"confidence": "0"}, {"action": "CREATE", "cat": "EC", "time": "2020-07-23 14:39;19", "who": "admin", "typeOfanno": "PersonManul"}]</info><confidence>0</confidence><bndbox><xmin>3770.51220703125</xmin><ymin>28232.931640625</ymin><xmax>3875.6259765625</xmax><ymax>28367.04296875</ymax></bndbox><segmentation><points><x>3778.9697265625</x><y>28262.654296875</y></points><points><x>3810.141357421875</x><y>28270.869140625</y></points><points><x>3808.44970703125</x><y>28264.103515625</y></points><points><x>3811.591064453125</x><y>28245.255859375</y></points><points><x>3819.08203125</x><y>28241.873046875</y></points><points><x>3835.0302734375</x><y>28245.013671875</y></points><points><x>3859.43603515625</x><y>28234.623046875</y></points><points><x>3870.551513671875</x><y>28232.931640625</y></points><points><x>3875.6259765625</x><y>28244.7734375</y></points><points><x>3873.69287109375</x><y>28267.00390625</y></points><points><x>3867.65185546875</x><y>28275.4609375</y></points><points><x>3869.1015625</x><y>28281.01953125</y></points><points><x>3866.201904296875</x><y>28297.208984375</y></points><points><x>3852.428466796875</x><y>28314.365234375</y></points><points><x>3847.837158203125</x><y>28323.064453125</y></points><points><x>3848.8037109375</x><y>28344.5703125</y></points><points><x>3841.796142578125</x><y>28354.4765625</y></points><points><x>3821.498291015625</x><y>28365.109375</y></points><points><x>3808.44970703125</x><y>28367.04296875</y></points><points><x>3802.650390625</x><y>28346.744140625</y></points><points><x>3792.98486328125</x><y>28344.087890625</y></points><points><x>3786.7021484375</x><y>28339.49609375</y></points><points><x>3774.6201171875</x><y>28324.755859375</y></points><points><x>3775.344970703125</x><y>28313.15625</y></points><points><x>3776.794921875</x><y>28304.45703125</y></points><points><x>3770.51220703125</x><y>28296.724609375</y></points><points><x>3772.20361328125</x><y>28270.869140625</y></points></segmentation></object><object><name>HSIL</name><difficult>0</difficult><truncated>0</truncated><info>[{"confidence": "0"}, {"action": "CREATE", "cat": "HSIL", "time": "2020-07-23 14:39;19", "who": "admin", "typeOfanno": "PersonManul"}]</info><confidence>0</confidence><bndbox><xmin>43655.92578125</xmin><ymin>46511.37109375</ymin><xmax>44011.0625</xmax><ymax>46870.25390625</ymax></bndbox><segmentation><points><x>43892.68359375</x><y>46690.8125</y></points><points><x>43918.39453125</x><y>46700.453125</y></points><points><x>43933.9296875</x><y>46685.45703125</y></points><points><x>43952.67578125</x><y>46688.671875</y></points><points><x>43968.74609375</x><y>46676.88671875</y></points><points><x>43975.70703125</x><y>46653.31640625</y></points><points><x>43992.84765625</x><y>46648.49609375</y></points><points><x>43996.59765625</x><y>46638.3203125</y></points><points><x>43996.59765625</x><y>46623.85546875</y></points><points><x>43996.59765625</x><y>46623.3203125</y></points><points><x>44011.0625</x><y>46598.14453125</y></points><points><x>43998.7421875</x><y>46574.04296875</y></points><points><x>43969.81640625</x><y>46569.7578125</y></points><points><x>43945.7109375</x><y>46587.96875</y></points><points><x>43916.7890625</x><y>46588.50390625</y></points><points><x>43909.82421875</x><y>46598.6796875</y></points><points><x>43837.51171875</x><y>46574.04296875</y></points><points><x>43815.55078125</x><y>46552.08203125</y></points><points><x>43770.01953125</x><y>46544.58203125</y></points><points><x>43759.3046875</x><y>46528.51171875</y></points><points><x>43726.09765625</x><y>46530.1171875</y></points><points><x>43686.9921875</x><y>46514.5859375</y></points><points><x>43656.99609375</x><y>46511.37109375</y></points><points><x>43655.92578125</x><y>46546.1875</y></points><points><x>43670.390625</x><y>46579.3984375</y></points><points><x>43698.2421875</x><y>46602.96484375</y></points><points><x>43742.1640625</x><y>46608.859375</y></points><points><x>43752.34375</x><y>46615.82421875</y></points><points><x>43745.37890625</x><y>46638.85546875</y></points><points><x>43741.62890625</x><y>46651.7109375</y></points><points><x>43756.62890625</x><y>46658.13671875</y></points><points><x>43787.16015625</x><y>46646.35546875</y></points><points><x>43783.41015625</x><y>46659.74609375</y></points><points><x>43764.12890625</x><y>46676.3515625</y></points><points><x>43739.48828125</x><y>46680.63671875</y></points><points><x>43715.91796875</x><y>46714.91796875</y></points><points><x>43725.0234375</x><y>46728.30859375</y></points><points><x>43743.7734375</x><y>46724.0234375</y></points><points><x>43745.37890625</x><y>46747.59375</y></points><points><x>43754.484375</x><y>46776.515625</y></points><points><x>43770.01953125</x><y>46779.1953125</y></points><points><x>43773.76953125</x><y>46820.44140625</y></points><points><x>43797.3359375</x><y>46808.12109375</y></points><points><x>43807.515625</x><y>46814.01171875</y></points><points><x>43817.69140625</x><y>46845.08203125</y></points><points><x>43835.90234375</x><y>46867.578125</y></points><points><x>43856.2578125</x><y>46870.25390625</y></points><points><x>43869.11328125</x><y>46851.5078125</y></points><points><x>43873.93359375</x><y>46829.546875</y></points><points><x>43868.578125</x><y>46805.44140625</y></points><points><x>43872.86328125</x><y>46787.23046875</y></points><points><x>43872.328125</x><y>46724.55859375</y></points><points><x>43872.328125</x><y>46724.55859375</y></points></segmentation></object><object><name>HSIL</name><difficult>0</difficult><truncated>0</truncated><info>[{"confidence": "0"}, {"action": "CREATE", "cat": "HSIL", "time": "2020-07-23 14:39;19", "who": "admin", "typeOfanno": "PersonManul"}]</info><confidence>0</confidence><bndbox><xmin>16925.16796875</xmin><ymin>25468.12890625</ymin><xmax>17357.97265625</xmax><ymax>25836.119140625</ymax></bndbox><segmentation><points><x>16936.416015625</x><y>25475.091796875</y></points><points><x>16956.771484375</x><y>25475.091796875</y></points><points><x>16966.94921875</x><y>25478.306640625</y></points><points><x>16987.83984375</x><y>25468.12890625</y></points><points><x>17023.728515625</x><y>25468.6640625</y></points><points><x>17054.794921875</x><y>25479.376953125</y></points><points><x>17078.900390625</x><y>25488.484375</y></points><points><x>17098.18359375</x><y>25489.5546875</y></points><points><x>17114.251953125</x><y>25482.056640625</y></points><points><x>17140.5</x><y>25489.5546875</y></points><points><x>17153.890625</x><y>25477.234375</y></points><points><x>17169.958984375</x><y>25479.9140625</y></points><points><x>17182.279296875</x><y>25487.412109375</y></points><points><x>17204.2421875</x><y>25490.626953125</y></points><points><x>17209.0625</x><y>25511.515625</y></points><points><x>17209.59765625</x><y>25527.5859375</y></points><points><x>17243.34375</x><y>25552.2265625</y></points><points><x>17256.19921875</x><y>25569.90234375</y></points><points><x>17273.33984375</x><y>25587.04296875</y></points><points><x>17272.26953125</x><y>25608.46875</y></points><points><x>17288.337890625</x><y>25618.111328125</y></points><points><x>17307.62109375</x><y>25625.07421875</y></points><points><x>17297.98046875</x><y>25663.10546875</y></points><points><x>17307.0859375</x><y>25700.064453125</y></points><points><x>17323.69140625</x><y>25716.134765625</y></points><points><x>17353.6875</x><y>25739.703125</y></points><points><x>17357.97265625</x><y>25758.451171875</y></points><points><x>17345.65234375</x><y>25769.1640625</y></points><points><x>17339.224609375</x><y>25799.16015625</y></points><points><x>17336.546875</x><y>25811.48046875</y></points><points><x>17313.513671875</x><y>25820.5859375</y></points><points><x>17296.908203125</x><y>25830.763671875</y></points><points><x>17274.412109375</x><y>25823.80078125</y></points><points><x>17259.4140625</x><y>25832.90625</y></points><points><x>17194.599609375</x><y>25834.513671875</y></points><points><x>17191.384765625</x><y>25830.763671875</y></points><points><x>17158.7109375</x><y>25836.119140625</y></points><points><x>17120.14453125</x><y>25821.65625</y></points><points><x>17075.150390625</x><y>25798.087890625</y></points><points><x>17048.3671875</x><y>25784.697265625</y></points><points><x>17021.048828125</x><y>25772.376953125</y></points><points><x>16985.697265625</x><y>25740.23828125</y></points><points><x>16972.3046875</x><y>25709.171875</y></points><points><x>16970.69921875</x><y>25698.45703125</y></points><points><x>16957.84375</x><y>25682.923828125</y></points><points><x>16952.486328125</x><y>25659.35546875</y></points><points><x>16959.986328125</x><y>25649.71484375</y></points><points><x>16949.80859375</x><y>25632.572265625</y></points><points><x>16951.4140625</x><y>25603.11328125</y></points><points><x>16942.30859375</x><y>25590.79296875</y></points><points><x>16942.30859375</x><y>25590.2578125</y></points><points><x>16941.7734375</x><y>25564.009765625</y></points><points><x>16933.203125</x><y>25547.94140625</y></points><points><x>16927.845703125</x><y>25523.30078125</y></points><points><x>16925.16796875</x><y>25494.912109375</y></points><points><x>16925.16796875</x><y>25494.912109375</y></points></segmentation></object><object><name>HSIL</name><difficult>0</difficult><truncated>0</truncated><info>[{"confidence": "0"}, {"action": "CREATE", "cat": "HSIL", "time": "2020-07-23 14:39;19", "who": "admin", "typeOfanno": "PersonManul"}]</info><confidence>0</confidence><bndbox><xmin>25706.951171875</xmin><ymin>22111.748046875</ymin><xmax>26084.583984375</xmax><ymax>22515.62890625</ymax></bndbox><segmentation><points><x>25708.556640625</x><y>22294.94140625</y></points><points><x>25706.951171875</x><y>22279.40625</y></points><points><x>25717.12890625</x><y>22251.017578125</y></points><points><x>25724.626953125</x><y>22245.125</y></points><points><x>25734.8046875</x><y>22217.806640625</y></points><points><x>25753.015625</x><y>22217.806640625</y></points><points><x>25772.8359375</x><y>22202.80859375</y></points><points><x>25789.44140625</x><y>22182.455078125</y></points><points><x>25789.44140625</x><y>22182.455078125</y></points><points><x>25789.9765625</x><y>22145.494140625</y></points><points><x>25793.7265625</x><y>22117.640625</y></points><points><x>25840.328125</x><y>22127.283203125</y></points><points><x>25866.0390625</x><y>22144.958984375</y></points><points><x>25873.001953125</x><y>22158.349609375</y></points><points><x>25892.8203125</x><y>22159.95703125</y></points><points><x>25892.8203125</x><y>22159.95703125</y></points><points><x>25893.892578125</x><y>22133.7109375</y></points><points><x>25904.0703125</x><y>22126.2109375</y></points><points><x>25927.638671875</x><y>22131.568359375</y></points><points><x>25928.708984375</x><y>22114.427734375</y></points><points><x>25947.9921875</x><y>22111.748046875</y></points><points><x>25967.275390625</x><y>22114.962890625</y></points><points><x>25992.986328125</x><y>22124.60546875</y></points><points><x>26005.306640625</x><y>22141.74609375</y></points><points><x>26029.412109375</x><y>22150.8515625</y></points><points><x>26059.943359375</x><y>22159.421875</y></points><points><x>26059.943359375</x><y>22176.02734375</y></points><points><x>26065.30078125</x><y>22204.951171875</y></points><points><x>26066.90625</x><y>22226.376953125</y></points><points><x>26084.583984375</x><y>22238.162109375</y></points><points><x>26080.298828125</x><y>22260.66015625</y></points><points><x>26058.3359375</x><y>22278.87109375</y></points><points><x>26059.943359375</x><y>22305.654296875</y></points><points><x>26056.193359375</x><y>22319.044921875</y></points><points><x>26019.234375</x><y>22322.794921875</y></points><points><x>26029.412109375</x><y>22344.755859375</y></points><points><x>26027.26953125</x><y>22360.826171875</y></points><points><x>26003.69921875</x><y>22369.931640625</y></points><points><x>25989.7734375</x><y>22417.068359375</y></points><points><x>25978.525390625</x><y>22424.568359375</y></points><points><x>25982.810546875</x><y>22456.171875</y></points><points><x>25969.41796875</x><y>22470.6328125</y></points><points><x>25968.34765625</x><y>22508.6640625</y></points><points><x>25952.27734375</x><y>22515.62890625</y></points><points><x>25952.27734375</x><y>22515.62890625</y></points><points><x>25935.671875</x><y>22503.84375</y></points><points><x>25917.99609375</x><y>22502.236328125</y></points><points><x>25900.85546875</x><y>22491.5234375</y></points><points><x>25897.642578125</x><y>22452.421875</y></points><points><x>25888.0</x><y>22466.884765625</y></points><points><x>25876.21484375</x><y>22460.45703125</y></points><points><x>25869.251953125</x><y>22447.6015625</y></points><points><x>25868.716796875</x><y>22433.673828125</y></points><points><x>25855.861328125</x><y>22396.71484375</y></points><points><x>25855.861328125</x><y>22396.71484375</y></points><points><x>25858.00390625</x><y>22396.71484375</y></points><points><x>25875.6796875</x><y>22402.60546875</y></points><points><x>25876.21484375</x><y>22391.357421875</y></points><points><x>25876.21484375</x><y>22390.822265625</y></points><points><x>25841.3984375</x><y>22383.322265625</y></points><points><x>25819.4375</x><y>22375.82421875</y></points><points><x>25801.759765625</x><y>22393.5</y></points><points><x>25786.76171875</x><y>22390.287109375</y></points><points><x>25777.65625</x><y>22371.00390625</y></points><points><x>25762.658203125</x><y>22372.609375</y></points><points><x>25753.552734375</x><y>22362.96875</y></points><points><x>25734.8046875</x><y>22356.00390625</y></points><points><x>25728.912109375</x><y>22344.755859375</y></points><points><x>25728.912109375</x><y>22344.755859375</y></points><points><x>25725.69921875</x><y>22344.220703125</y></points><points><x>25721.4140625</x><y>22344.220703125</y></points><points><x>25725.162109375</x><y>22344.755859375</y></points><points><x>25723.01953125</x><y>22341.54296875</y></points><points><x>25718.734375</x><y>22335.650390625</y></points><points><x>25714.44921875</x><y>22330.830078125</y></points><points><x>25708.021484375</x><y>22324.9375</y></points><points><x>25710.69921875</x><y>22313.15234375</y></points><points><x>25710.69921875</x><y>22313.15234375</y></points></segmentation></object><object><name>HSIL</name><difficult>0</difficult><truncated>0</truncated><info>[{"confidence": "0"}, {"action": "CREATE", "cat": "HSIL", "time": "2020-07-23 14:39;19", "who": "admin", "typeOfanno": "PersonManul"}]</info><confidence>0</confidence><bndbox><xmin>29358.654296875</xmin><ymin>53957.90234375</ymin><xmax>29559.765625</xmax><ymax>54128.79296875</ymax></bndbox><segmentation><points><x>29382.3984375</x><y>54075.1875</y></points><points><x>29380.958984375</x><y>54066.5546875</y></points><points><x>29369.447265625</x><y>54061.515625</y></points><points><x>29361.171875</x><y>54036.33203125</y></points><points><x>29365.12890625</x><y>54033.09375</y></points><points><x>29359.732421875</x><y>54010.4296875</y></points><points><x>29358.654296875</x><y>53991.36328125</y></points><points><x>29368.3671875</x><y>53976.25</y></points><points><x>29375.921875</x><y>53977.33203125</y></points><points><x>29377.720703125</x><y>53966.5390625</y></points><points><x>29398.587890625</x><y>53957.90234375</y></points><points><x>29412.978515625</x><y>53961.5</y></points><points><x>29434.205078125</x><y>53964.01953125</y></points><points><x>29452.9140625</x><y>53980.5703125</y></points><points><x>29464.78515625</x><y>54001.796875</y></points><points><x>29463.34765625</x><y>54011.5078125</y></points><points><x>29477.73828125</x><y>54023.7421875</y></points><points><x>29491.048828125</x><y>54008.26953125</y></points><points><x>29514.43359375</x><y>54005.39453125</y></points><points><x>29532.783203125</x><y>54017.625</y></points><points><x>29542.49609375</x><y>54034.53515625</y></points><points><x>29547.892578125</x><y>54043.52734375</y></points><points><x>29547.533203125</x><y>54052.1640625</y></points><points><x>29557.24609375</x><y>54057.55859375</y></points><points><x>29559.765625</x><y>54067.6328125</y></points><points><x>29548.61328125</x><y>54091.73828125</y></points><points><x>29534.22265625</x><y>54120.87890625</y></points><points><x>29526.306640625</x><y>54125.5546875</y></points><points><x>29520.55078125</x><y>54120.16015625</y></points><points><x>29514.794921875</x><y>54127.71484375</y></points><points><x>29501.123046875</x><y>54128.79296875</y></points><points><x>29486.01171875</x><y>54118.0</y></points><points><x>29487.091796875</x><y>54111.5234375</y></points><points><x>29475.21875</x><y>54112.60546875</y></points><points><x>29463.34765625</x><y>54105.41015625</y></points><points><x>29456.87109375</x><y>54094.9765625</y></points><points><x>29437.083984375</x><y>54093.53515625</y></points><points><x>29427.73046875</x><y>54079.50390625</y></points><points><x>29419.814453125</x><y>54078.06640625</y></points><points><x>29413.69921875</x><y>54091.37890625</y></points><points><x>29403.625</x><y>54093.53515625</y></points><points><x>29392.47265625</x><y>54088.859375</y></points><points><x>29392.47265625</x><y>54088.859375</y></points></segmentation></object><object><name>NILM</name><difficult>0</difficult><truncated>0</truncated><info>[{"confidence": "0"}, {"action": "CREATE", "cat": "NILM", "time": "2020-07-23 14:39;19", "who": "admin", "typeOfanno": "PersonManul"}]</info><confidence>0</confidence><bndbox><xmin>27335.80078125</xmin><ymin>41240.9296875</ymin><xmax>27690.693359375</xmax><ymax>41701.09375</ymax></bndbox><segmentation><points><x>27409.96875</x><y>41605.390625</y></points><points><x>27426.716796875</x><y>41608.58203125</y></points><points><x>27443.46484375</x><y>41624.53125</y></points><points><x>27468.1875</x><y>41634.1015625</y></points><points><x>27472.17578125</x><y>41666.80078125</y></points><points><x>27501.68359375</x><y>41698.69921875</y></points><points><x>27521.62109375</x><y>41701.09375</y></points><points><x>27534.380859375</x><y>41678.76171875</y></points><points><x>27559.900390625</x><y>41666.80078125</y></points><points><x>27570.26953125</x><y>41630.9140625</y></points><points><x>27620.51171875</x><y>41619.74609375</y></points><points><x>27621.30859375</x><y>41597.41796875</y></points><points><x>27653.208984375</x><y>41583.859375</y></points><points><x>27674.7421875</x><y>41568.70703125</y></points><points><x>27677.134765625</x><y>41537.60546875</y></points><points><x>27677.134765625</x><y>41520.05859375</y></points><points><x>27652.412109375</x><y>41489.75390625</y></points><points><x>27645.234375</x><y>41478.58984375</y></points><points><x>27654.0078125</x><y>41453.06640625</y></points><points><x>27653.208984375</x><y>41437.9140625</y></points><points><x>27690.693359375</x><y>41394.05078125</y></points><points><x>27634.8671875</x><y>41334.23828125</y></points><points><x>27643.638671875</x><y>41307.921875</y></points><points><x>27625.296875</x><y>41268.84375</y></points><points><x>27571.06640625</x><y>41240.9296875</y></points><points><x>27543.154296875</x><y>41268.046875</y></points><points><x>27480.947265625</x><y>41299.1484375</y></points><points><x>27477.7578125</x><y>41331.05078125</y></points><points><x>27461.80859375</x><y>41336.6328125</y></points><points><x>27449.046875</x><y>41363.74609375</y></points><points><x>27428.3125</x><y>41374.9140625</y></points><points><x>27417.9453125</x><y>41398.0390625</y></points><points><x>27406.779296875</x><y>41398.0390625</y></points><points><x>27378.0703125</x><y>41399.63671875</y></points><points><x>27359.7265625</x><y>41413.19140625</y></points><points><x>27349.359375</x><y>41432.33203125</y></points><points><x>27335.80078125</x><y>41446.6875</y></points><points><x>27358.9296875</x><y>41450.67578125</y></points><points><x>27378.8671875</x><y>41440.30859375</y></points><points><x>27400.400390625</x><y>41445.890625</y></points><points><x>27413.16015625</x><y>41443.5</y></points><points><x>27410.767578125</x><y>41469.81640625</y></points><points><x>27419.5390625</x><y>41489.75390625</y></points><points><x>27427.515625</x><y>41505.703125</y></points><points><x>27408.375</x><y>41531.22265625</y></points><points><x>27401.994140625</x><y>41561.53125</y></points><points><x>27401.994140625</x><y>41561.53125</y></points></segmentation></object><object><name>NONE</name><difficult>0</difficult><truncated>0</truncated><info>[{"confidence": "0"}, {"action": "CREATE", "cat": "NONE", "time": "2020-07-23 14:39;19", "who": "admin", "typeOfanno": "PersonManul"}]</info><confidence>0</confidence><bndbox><xmin>27135.65625</xmin><ymin>16430.857421875</ymin><xmax>27392.23046875</xmax><ymax>16690.6484375</ymax></bndbox><segmentation><points><x>27184.400390625</x><y>16580.83984375</y></points><points><x>27189.220703125</x><y>16587.802734375</y></points><points><x>27203.68359375</x><y>16596.908203125</y></points><points><x>27211.716796875</x><y>16606.015625</y></points><points><x>27211.181640625</x><y>16630.119140625</y></points><points><x>27235.28515625</x><y>16633.869140625</y></points><points><x>27248.142578125</x><y>16648.33203125</y></points><points><x>27257.783203125</x><y>16663.865234375</y></points><points><x>27296.884765625</x><y>16690.6484375</y></points><points><x>27305.9921875</x><y>16655.294921875</y></points><points><x>27326.345703125</x><y>16638.154296875</y></points><points><x>27320.455078125</x><y>16621.548828125</y></points><points><x>27347.771484375</x><y>16587.802734375</y></points><points><x>27334.916015625</x><y>16566.376953125</y></points><points><x>27354.19921875</x><y>16547.62890625</y></points><points><x>27351.521484375</x><y>16539.59375</y></points><points><x>27360.091796875</x><y>16525.66796875</y></points><points><x>27374.5546875</x><y>16506.384765625</y></points><points><x>27376.162109375</x><y>16500.4921875</y></points><points><x>27392.23046875</x><y>16477.458984375</y></points><points><x>27390.625</x><y>16454.962890625</y></points><points><x>27374.5546875</x><y>16442.642578125</y></points><points><x>27349.9140625</x><y>16442.642578125</y></points><points><x>27327.41796875</x><y>16437.8203125</y></points><points><x>27296.884765625</x><y>16441.03515625</y></points><points><x>27273.31640625</x><y>16430.857421875</y></points><points><x>27248.677734375</x><y>16431.392578125</y></points><points><x>27224.037109375</x><y>16444.248046875</y></points><points><x>27199.3984375</x><y>16439.962890625</y></points><points><x>27181.185546875</x><y>16445.85546875</y></points><points><x>27159.759765625</x><y>16465.138671875</y></points><points><x>27162.97265625</x><y>16478.53125</y></points><points><x>27169.400390625</x><y>16492.45703125</y></points><points><x>27173.685546875</x><y>16509.59765625</y></points><points><x>27141.546875</x><y>16524.595703125</y></points><points><x>27135.65625</x><y>16547.09375</y></points><points><x>27164.044921875</x><y>16549.771484375</y></points><points><x>27188.685546875</x><y>16548.1640625</y></points><points><x>27206.361328125</x><y>16545.486328125</y></points><points><x>27194.576171875</x><y>16562.626953125</y></points><points><x>27175.828125</x><y>16566.912109375</y></points><points><x>27176.365234375</x><y>16566.912109375</y></points></segmentation></object><object><name>EC</name><difficult>0</difficult><truncated>0</truncated><info>[{"confidence": "0"}, {"action": "CREATE", "cat": "EC", "time": "2020-07-23 14:39;19", "who": "admin", "typeOfanno": "PersonManul"}]</info><confidence>0</confidence><bndbox><xmin>12796.4013671875</xmin><ymin>44331.0078125</ymin><xmax>12925.4931640625</xmax><ymax>44464.38671875</ymax></bndbox><segmentation><points><x>12799.0791015625</x><y>44357.25390625</y></points><points><x>12802.29296875</x><y>44339.04296875</y></points><points><x>12808.185546875</x><y>44331.0078125</y></points><points><x>12825.8623046875</x><y>44333.6875</y></points><points><x>12853.7158203125</x><y>44342.2578125</y></points><points><x>12882.10546875</x><y>44346.54296875</y></points><points><x>12917.9931640625</x><y>44356.71875</y></points><points><x>12924.95703125</x><y>44375.46875</y></points><points><x>12925.4931640625</x><y>44396.35546875</y></points><points><x>12919.064453125</x><y>44410.8203125</y></points><points><x>12920.1357421875</x><y>44423.67578125</y></points><points><x>12913.1728515625</x><y>44439.2109375</y></points><points><x>12912.63671875</x><y>44448.8515625</y></points><points><x>12898.1748046875</x><y>44464.38671875</y></points><points><x>12851.037109375</x><y>44455.8125</y></points><points><x>12819.4345703125</x><y>44464.38671875</y></points><points><x>12796.4013671875</x><y>44449.921875</y></points><points><x>12799.0791015625</x><y>44429.03125</y></points><points><x>12804.9716796875</x><y>44419.390625</y></points><points><x>12809.79296875</x><y>44398.5</y></points><points><x>12823.7197265625</x><y>44382.4296875</y></points><points><x>12817.8271484375</x><y>44374.9296875</y></points><points><x>12809.79296875</x><y>44369.57421875</y></points></segmentation></object><object><name>HSIL</name><difficult>0</difficult><truncated>0</truncated><info>[{"confidence": "0"}, {"action": "CREATE", "cat": "HSIL", "time": "2020-07-23 14:39;19", "who": "admin", "typeOfanno": "PersonManul"}]</info><confidence>0</confidence><bndbox><xmin>5453.76611328125</xmin><ymin>26451.94140625</ymin><xmax>5720.51904296875</xmax><ymax>26714.943359375</ymax></bndbox><segmentation><points><x>5475.7275390625</x><y>26524.25390625</y></points><points><x>5480.0126953125</x><y>26499.078125</y></points><points><x>5496.61767578125</x><y>26497.470703125</y></points><points><x>5501.43896484375</x><y>26489.970703125</y></points><points><x>5493.40380859375</x><y>26482.47265625</y></points><points><x>5492.33251953125</x><y>26476.044921875</y></points><points><x>5510.00927734375</x><y>26451.94140625</y></points><points><x>5536.79150390625</x><y>26466.40234375</y></points><points><x>5553.93212890625</x><y>26491.578125</y></points><points><x>5558.2177734375</x><y>26501.755859375</y></points><points><x>5576.96533203125</x><y>26509.255859375</y></points><points><x>5598.9267578125</x><y>26515.146484375</y></points><points><x>5599.46240234375</x><y>26528.001953125</y></points><points><x>5613.38916015625</x><y>26540.322265625</y></points><points><x>5604.283203125</x><y>26555.3203125</y></points><points><x>5616.06787109375</x><y>26559.60546875</y></points><points><x>5633.20849609375</x><y>26548.357421875</y></points><points><x>5648.20654296875</x><y>26557.998046875</y></points><points><x>5653.02734375</x><y>26572.998046875</y></points><points><x>5679.2744140625</x><y>26574.068359375</y></points><points><x>5681.95263671875</x><y>26589.6015625</y></points><points><x>5677.1318359375</x><y>26604.599609375</y></points><points><x>5705.52099609375</x><y>26615.3125</y></points><points><x>5720.51904296875</x><y>26642.095703125</y></points><points><x>5716.76953125</x><y>26662.986328125</y></points><points><x>5704.44970703125</x><y>26667.271484375</y></points><points><x>5703.9140625</x><y>26692.447265625</y></points><points><x>5696.4150390625</x><y>26702.087890625</y></points><points><x>5684.09521484375</x><y>26705.302734375</y></points><points><x>5674.45361328125</x><y>26692.982421875</y></points><points><x>5648.20654296875</x><y>26687.626953125</y></points><points><x>5636.9580078125</x><y>26691.375</y></points><points><x>5621.9599609375</x><y>26698.33984375</y></points><points><x>5591.96337890625</x><y>26694.58984375</y></points><points><x>5560.3603515625</x><y>26693.517578125</y></points><points><x>5529.828125</x><y>26698.875</y></points><points><x>5513.22314453125</x><y>26714.943359375</y></points><points><x>5487.51171875</x><y>26710.123046875</y></points><points><x>5460.7294921875</x><y>26703.6953125</y></points><points><x>5458.05126953125</x><y>26688.697265625</y></points><points><x>5484.83349609375</x><y>26665.6640625</y></points><points><x>5486.97607421875</x><y>26654.416015625</y></points><points><x>5486.97607421875</x><y>26654.416015625</y></points><points><x>5484.2978515625</x><y>26653.880859375</y></points><points><x>5465.0146484375</x><y>26649.05859375</y></points><points><x>5453.76611328125</x><y>26636.740234375</y></points><points><x>5460.7294921875</x><y>26624.419921875</y></points><points><x>5484.2978515625</x><y>26611.02734375</y></points><points><x>5493.939453125</x><y>26595.494140625</y></points><points><x>5477.8701171875</x><y>26590.673828125</y></points><points><x>5492.8681640625</x><y>26543.537109375</y></points><points><x>5492.8681640625</x><y>26543.537109375</y></points></segmentation></object><object><name>NONE</name><difficult>0</difficult><truncated>0</truncated><info>[{"confidence": "0"}, {"action": "CREATE", "cat": "NONE", "time": "2020-07-23 14:39;19", "who": "admin", "typeOfanno": "PersonManul"}]</info><confidence>0</confidence><bndbox><xmin>46146.21484375</xmin><ymin>12015.8974609375</ymin><xmax>47022.50390625</xmax><ymax>12857.7509765625</ymax></bndbox><segmentation><points><x>46192.5234375</x><y>12380.423828125</y></points><points><x>46191.3359375</x><y>12351.9267578125</y></points><points><x>46177.08984375</x><y>12309.1806640625</y></points><points><x>46178.27734375</x><y>12284.24609375</y></points><points><x>46186.5859375</x><y>12268.8095703125</y></points><points><x>46206.7734375</x><y>12242.6875</y></points><points><x>46216.2734375</x><y>12233.1884765625</y></points><points><x>46219.8359375</x><y>12215.3779296875</y></points><points><x>46243.58203125</x><y>12199.9423828125</y></points><points><x>46244.76953125</x><y>12177.3818359375</y></points><points><x>46244.76953125</x><y>12176.1943359375</y></points><points><x>46261.390625</x><y>12142.947265625</y></points><points><x>46274.453125</x><y>12128.69921875</y></points><points><x>46274.453125</x><y>12127.51171875</y></points><points><x>46274.453125</x><y>12126.32421875</y></points><points><x>46268.515625</x><y>12081.2041015625</y></points><points><x>46293.453125</x><y>12057.4560546875</y></points><points><x>46293.453125</x><y>12057.4560546875</y></points><points><x>46321.94921875</x><y>12033.708984375</y></points><points><x>46321.94921875</x><y>12033.708984375</y></points><points><x>46351.6328125</x><y>12023.0224609375</y></points><points><x>46371.8203125</x><y>12023.0224609375</y></points><points><x>46384.87890625</x><y>12024.208984375</y></points><points><x>46409.81640625</x><y>12015.8974609375</y></points><points><x>46411.00390625</x><y>12015.8974609375</y></points><points><x>46412.19140625</x><y>12015.8974609375</y></points><points><x>46428.8125</x><y>12032.521484375</y></points><points><x>46449.0</x><y>12026.583984375</y></points><points><x>46449.0</x><y>12026.583984375</y></points><points><x>46451.375</x><y>12026.583984375</y></points><points><x>46472.74609375</x><y>12032.521484375</y></points><points><x>46472.74609375</x><y>12032.521484375</y></points><points><x>46473.93359375</x><y>12034.8955078125</y></points><points><x>46486.99609375</x><y>12052.70703125</y></points><points><x>46524.9921875</x><y>12045.58203125</y></points><points><x>46524.9921875</x><y>12045.58203125</y></points><points><x>46527.3671875</x><y>12049.14453125</y></points><points><x>46553.48828125</x><y>12057.4560546875</y></points><points><x>46547.55078125</x><y>12090.703125</y></points><points><x>46533.30078125</x><y>12109.701171875</y></points><points><x>46543.98828125</x><y>12120.3876953125</y></points><points><x>46564.17578125</x><y>12123.94921875</y></points><points><x>46564.17578125</x><y>12122.76171875</y></points><points><x>46602.171875</x><y>12133.4482421875</y></points><points><x>46603.359375</x><y>12133.4482421875</y></points><points><x>46604.546875</x><y>12133.4482421875</y></points><points><x>46656.7890625</x><y>12147.697265625</y></points><points><x>46656.7890625</x><y>12166.6953125</y></points><points><x>46687.6640625</x><y>12166.6953125</y></points><points><x>46687.6640625</x><y>12166.6953125</y></points><points><x>46705.47265625</x><y>12189.255859375</y></points><points><x>46709.03515625</x><y>12202.31640625</y></points><points><x>46717.34765625</x><y>12218.9404296875</y></points><points><x>46717.34765625</x><y>12218.9404296875</y></points><points><x>46718.53515625</x><y>12221.314453125</y></points><points><x>46741.09375</x><y>12229.6259765625</y></points><points><x>46766.03125</x><y>12234.3759765625</y></points><points><x>46789.77734375</x><y>12268.8095703125</y></points><points><x>46807.5859375</x><y>12317.4921875</y></points><points><x>46859.83203125</x><y>12363.80078125</y></points><points><x>46918.015625</x><y>12411.2958984375</y></points><points><x>46979.7578125</x><y>12497.974609375</y></points><points><x>47015.37890625</x><y>12575.154296875</y></points><points><x>47022.50390625</x><y>12623.8369140625</y></points><points><x>46989.2578125</x><y>12636.8984375</y></points><points><x>46978.5703125</x><y>12672.51953125</y></points><points><x>46970.2578125</x><y>12704.5791015625</y></points><points><x>46958.38671875</x><y>12729.513671875</y></points><points><x>46938.19921875</x><y>12735.451171875</y></points><points><x>46878.83203125</x><y>12743.7626953125</y></points><points><x>46813.5234375</x><y>12759.1982421875</y></points><points><x>46798.08984375</x><y>12735.451171875</y></points><points><x>46798.08984375</x><y>12735.451171875</y></points><points><x>46795.71484375</x><y>12735.451171875</y></points><points><x>46773.15234375</x><y>12753.26171875</y></points><points><x>46725.66015625</x><y>12748.51171875</y></points><points><x>46688.8515625</x><y>12762.7607421875</y></points><points><x>46662.7265625</x><y>12786.5078125</y></points><points><x>46654.4140625</x><y>12797.1943359375</y></points><points><x>46643.73046875</x><y>12793.6328125</y></points><points><x>46643.73046875</x><y>12793.6328125</y></points><points><x>46629.48046875</x><y>12800.7568359375</y></points><points><x>46618.79296875</x><y>12792.4453125</y></points><points><x>46605.734375</x><y>12800.7568359375</y></points><points><x>46590.296875</x><y>12787.6953125</y></points><points><x>46581.984375</x><y>12813.818359375</y></points><points><x>46576.046875</x><y>12853.001953125</y></points><points><x>46545.17578125</x><y>12854.1884765625</y></points><points><x>46522.6171875</x><y>12854.1884765625</y></points><points><x>46522.6171875</x><y>12854.1884765625</y></points><points><x>46479.87109375</x><y>12851.814453125</y></points><points><x>46451.375</x><y>12857.7509765625</y></points><points><x>46439.5</x><y>12844.689453125</y></points><points><x>46371.8203125</x><y>12832.81640625</y></points><points><x>46355.1953125</x><y>12796.0068359375</y></points><points><x>46388.44140625</x><y>12781.7587890625</y></points><points><x>46395.56640625</x><y>12767.509765625</y></points><points><x>46386.06640625</x><y>12762.7607421875</y></points><points><x>46386.06640625</x><y>12762.7607421875</y></points><points><x>46383.69140625</x><y>12762.7607421875</y></points><points><x>46357.5703125</x><y>12767.509765625</y></points><points><x>46339.7578125</x><y>12756.8232421875</y></points><points><x>46333.82421875</x><y>12727.1396484375</y></points><points><x>46300.57421875</x><y>12712.890625</y></points><points><x>46298.203125</x><y>12693.892578125</y></points><points><x>46262.578125</x><y>12677.26953125</y></points><points><x>46254.26953125</x><y>12614.337890625</y></points><points><x>46221.01953125</x><y>12596.52734375</y></points><points><x>46191.3359375</x><y>12559.71875</y></points><points><x>46161.65234375</x><y>12501.537109375</y></points><points><x>46146.21484375</x><y>12430.2939453125</y></points><points><x>46158.08984375</x><y>12383.986328125</y></points><points><x>46158.08984375</x><y>12383.986328125</y></points></segmentation></object><object><name>NILM</name><difficult>0</difficult><truncated>0</truncated><info>[{"confidence": "0"}, {"action": "CREATE", "cat": "NILM", "time": "2020-07-23 14:39;19", "who": "admin", "typeOfanno": "PersonManul"}]</info><confidence>0</confidence><bndbox><xmin>28725.693359375</xmin><ymin>31433.1328125</ymin><xmax>28986.5546875</xmax><ymax>31725.0625</ymax></bndbox><segmentation><points><x>28725.693359375</x><y>31634.537109375</y></points><points><x>28731.5859375</x><y>31621.681640625</y></points><points><x>28733.19140625</x><y>31593.29296875</y></points><points><x>28737.4765625</x><y>31583.115234375</y></points><points><x>28734.798828125</x><y>31562.759765625</y></points><points><x>28734.798828125</x><y>31544.548828125</y></points><points><x>28751.404296875</x><y>31534.37109375</y></points><points><x>28762.1171875</x><y>31524.728515625</y></points><points><x>28779.79296875</x><y>31511.873046875</y></points><points><x>28792.6484375</x><y>31516.6953125</y></points><points><x>28794.255859375</x><y>31506.517578125</y></points><points><x>28779.2578125</x><y>31504.375</y></points><points><x>28762.1171875</x><y>31495.26953125</y></points><points><x>28764.794921875</x><y>31481.876953125</y></points><points><x>28774.97265625</x><y>31474.9140625</y></points><points><x>28797.470703125</x><y>31469.556640625</y></points><points><x>28810.861328125</x><y>31465.271484375</y></points><points><x>28839.78515625</x><y>31433.1328125</y></points><points><x>28839.78515625</x><y>31433.1328125</y></points><points><x>28841.392578125</x><y>31435.275390625</y></points><points><x>28853.712890625</x><y>31442.775390625</y></points><points><x>28869.783203125</x><y>31463.666015625</y></points><points><x>28884.244140625</x><y>31440.09765625</y></points><points><x>28884.244140625</x><y>31440.09765625</y></points><points><x>28903.52734375</x><y>31445.453125</y></points><points><x>28907.814453125</x><y>31456.701171875</y></points><points><x>28901.921875</x><y>31467.951171875</y></points><points><x>28912.634765625</x><y>31464.736328125</y></points><points><x>28928.703125</x><y>31444.91796875</y></points><points><x>28941.55859375</x><y>31444.3828125</y></points><points><x>28965.6640625</x><y>31467.951171875</y></points><points><x>28968.876953125</x><y>31486.162109375</y></points><points><x>28984.412109375</x><y>31495.8046875</y></points><points><x>28979.58984375</x><y>31514.552734375</y></points><points><x>28967.806640625</x><y>31540.798828125</y></points><points><x>28944.23828125</x><y>31526.3359375</y></points><points><x>28937.810546875</x><y>31537.583984375</y></points><points><x>28953.87890625</x><y>31565.974609375</y></points><points><x>28959.236328125</x><y>31583.115234375</y></points><points><x>28986.5546875</x><y>31598.6484375</y></points><points><x>28985.482421875</x><y>31621.146484375</y></points><points><x>28972.091796875</x><y>31642.572265625</y></points><points><x>28952.271484375</x><y>31681.673828125</y></points><points><x>28931.91796875</x><y>31686.49609375</y></points><points><x>28921.205078125</x><y>31706.849609375</y></points><points><x>28886.923828125</x><y>31708.9921875</y></points><points><x>28879.958984375</x><y>31693.994140625</y></points><points><x>28876.74609375</x><y>31680.068359375</y></points><points><x>28892.279296875</x><y>31669.890625</y></points><points><x>28867.103515625</x><y>31670.42578125</y></points><points><x>28868.17578125</x><y>31689.708984375</y></points><points><x>28877.28125</x><y>31711.134765625</y></points><points><x>28880.49609375</x><y>31725.0625</y></points><points><x>28854.248046875</x><y>31714.349609375</y></points><points><x>28841.927734375</x><y>31705.779296875</y></points><points><x>28825.32421875</x><y>31692.923828125</y></points><points><x>28817.2890625</x><y>31677.92578125</y></points><points><x>28818.359375</x><y>31663.998046875</y></points><points><x>28810.861328125</x><y>31657.5703125</y></points><points><x>28803.361328125</x><y>31644.1796875</y></points><points><x>28801.21875</x><y>31636.14453125</y></points><points><x>28779.2578125</x><y>31636.14453125</y></points><points><x>28789.970703125</x><y>31647.927734375</y></points><points><x>28784.61328125</x><y>31661.85546875</y></points><points><x>28772.294921875</x><y>31665.60546875</y></points><points><x>28753.01171875</x><y>31665.60546875</y></points><points><x>28739.083984375</x><y>31658.640625</y></points><points><x>28739.083984375</x><y>31658.640625</y></points></segmentation></object><object><name>NILM</name><difficult>0</difficult><truncated>0</truncated><info>[{"confidence": "0"}, {"action": "CREATE", "cat": "NILM", "time": "2020-07-23 14:39;19", "who": "admin", "typeOfanno": "PersonManul"}]</info><confidence>0</confidence><bndbox><xmin>36299.765625</xmin><ymin>33795.1953125</ymin><xmax>36516.16796875</xmax><ymax>34097.30078125</ymax></bndbox><segmentation><points><x>36311.01171875</x><y>34012.1328125</y></points><points><x>36305.12109375</x><y>33974.1015625</y></points><points><x>36309.94140625</x><y>33937.67578125</y></points><points><x>36335.1171875</x><y>33896.96875</y></points><points><x>36337.2578125</x><y>33877.68359375</y></points><points><x>36365.6484375</x><y>33850.3671875</y></points><points><x>36378.50390625</x><y>33857.8671875</y></points><points><x>36386.5390625</x><y>33827.87109375</y></points><points><x>36410.109375</x><y>33801.0859375</y></points><points><x>36428.3203125</x><y>33795.1953125</y></points><points><x>36436.35546875</x><y>33814.4765625</y></points><points><x>36426.17578125</x><y>33841.796875</y></points><points><x>36409.5703125</x><y>33856.79296875</y></points><points><x>36402.07421875</x><y>33870.1875</y></points><points><x>36404.21484375</x><y>33880.36328125</y></points><points><x>36435.28515625</x><y>33842.8671875</y></points><points><x>36448.140625</x><y>33847.15234375</y></points><points><x>36478.13671875</x><y>33826.796875</y></points><points><x>36511.34375</x><y>33825.7265625</y></points><points><x>36516.16796875</x><y>33845.546875</y></points><points><x>36514.55859375</x><y>33868.04296875</y></points><points><x>36489.3828125</x><y>33898.57421875</y></points><points><x>36487.2421875</x><y>33918.39453125</y></points><points><x>36471.70703125</x><y>33941.9609375</y></points><points><x>36462.6015625</x><y>33953.74609375</y></points><points><x>36451.88671875</x><y>33947.3203125</y></points><points><x>36443.85546875</x><y>33960.7109375</y></points><points><x>36477.6015625</x><y>33970.88671875</y></points><points><x>36485.09765625</x><y>33989.63671875</y></points><points><x>36474.38671875</x><y>34011.0625</y></points><points><x>36456.7109375</x><y>34009.453125</y></points><points><x>36448.67578125</x><y>34027.12890625</y></points><points><x>36435.8203125</x><y>34053.9140625</y></points><points><x>36424.5703125</x><y>34061.4140625</y></points><points><x>36412.78515625</x><y>34069.984375</y></points><points><x>36400.46484375</x><y>34097.30078125</y></points><points><x>36379.0390625</x><y>34074.26953125</y></points><points><x>36359.22265625</x><y>34083.91015625</y></points><points><x>36345.29296875</x><y>34078.015625</y></points><points><x>36338.8671875</x><y>34067.83984375</y></points><points><x>36328.15234375</x><y>34067.3046875</y></points><points><x>36319.046875</x><y>34064.625</y></points><points><x>36306.19140625</x><y>34057.12890625</y></points><points><x>36299.765625</x><y>34036.7734375</y></points><points><x>36299.765625</x><y>34036.7734375</y></points></segmentation></object><object><name>LSIL</name><difficult>0</difficult><truncated>0</truncated><info>[{"confidence": "0"}, {"action": "CREATE", "cat": "LSIL", "time": "2020-07-23 14:39;19", "who": "admin", "typeOfanno": "PersonManul"}]</info><confidence>0</confidence><bndbox><xmin>39821.94921875</xmin><ymin>27688.02734375</ymin><xmax>40003.9375</xmax><ymax>27829.244140625</ymax></bndbox><segmentation><points><x>39992.00390625</x><y>27741.73046875</y></points><points><x>39963.1640625</x><y>27714.87890625</y></points><points><x>39963.1640625</x><y>27714.87890625</y></points><points><x>39961.17578125</x><y>27713.884765625</y></points><points><x>39960.1796875</x><y>27713.884765625</y></points><points><x>39956.203125</x><y>27711.89453125</y></points><points><x>39912.4453125</x><y>27692.005859375</y></points><points><x>39912.4453125</x><y>27692.005859375</y></points><points><x>39909.4609375</x><y>27691.01171875</y></points><points><x>39890.56640625</x><y>27688.02734375</y></points><points><x>39890.56640625</x><y>27688.02734375</y></points><points><x>39887.58203125</x><y>27688.02734375</y></points><points><x>39885.59375</x><y>27688.02734375</y></points><points><x>39860.734375</x><y>27695.982421875</y></points><points><x>39860.734375</x><y>27695.982421875</y></points><points><x>39856.75390625</x><y>27696.978515625</y></points><points><x>39853.76953125</x><y>27697.97265625</y></points><points><x>39852.77734375</x><y>27698.966796875</y></points><points><x>39834.875</x><y>27718.857421875</y></points><points><x>39834.875</x><y>27718.857421875</y></points><points><x>39821.94921875</x><y>27756.646484375</y></points><points><x>39821.94921875</x><y>27756.646484375</y></points><points><x>39825.92578125</x><y>27789.46484375</y></points><points><x>39825.92578125</x><y>27790.458984375</y></points><points><x>39826.91796875</x><y>27792.44921875</y></points><points><x>39826.91796875</x><y>27793.443359375</y></points><points><x>39828.91015625</x><y>27795.431640625</y></points><points><x>39874.65625</x><y>27827.255859375</y></points><points><x>39884.6015625</x><y>27829.244140625</y></points><points><x>39884.6015625</x><y>27829.244140625</y></points><points><x>39887.58203125</x><y>27829.244140625</y></points><points><x>39889.57421875</x><y>27829.244140625</y></points><points><x>39893.55078125</x><y>27829.244140625</y></points><points><x>39926.3671875</x><y>27824.2734375</y></points><points><x>39926.3671875</x><y>27824.2734375</y></points><points><x>39929.3515625</x><y>27824.2734375</y></points><points><x>39929.3515625</x><y>27823.27734375</y></points><points><x>39931.33984375</x><y>27823.27734375</y></points><points><x>39932.3359375</x><y>27823.27734375</y></points><points><x>39951.23046875</x><y>27810.349609375</y></points><points><x>39951.23046875</x><y>27810.349609375</y></points><points><x>39954.21484375</x><y>27809.35546875</y></points><points><x>39977.0859375</x><y>27809.35546875</y></points><points><x>39978.08203125</x><y>27809.35546875</y></points><points><x>39980.0703125</x><y>27809.35546875</y></points><points><x>39982.05859375</x><y>27809.35546875</y></points><points><x>40000.95703125</x><y>27802.39453125</y></points><points><x>40000.95703125</x><y>27802.39453125</y></points><points><x>40002.9453125</x><y>27800.404296875</y></points><points><x>40002.9453125</x><y>27799.41015625</y></points><points><x>40003.9375</x><y>27798.416015625</y></points><points><x>40003.9375</x><y>27786.482421875</y></points><points><x>40003.9375</x><y>27785.48828125</y></points><points><x>40002.9453125</x><y>27783.498046875</y></points><points><x>39985.04296875</x><y>27767.5859375</y></points><points><x>39984.05078125</x><y>27767.5859375</y></points></segmentation></object><object><name>LSIL</name><difficult>0</difficult><truncated>0</truncated><info>[{"confidence": "0"}, {"action": "CREATE", "cat": "LSIL", "time": "2020-07-23 14:39;19", "who": "admin", "typeOfanno": "PersonManul"}]</info><confidence>0</confidence><bndbox><xmin>43628.49609375</xmin><ymin>18917.443359375</ymin><xmax>43810.48828125</xmax><ymax>19070.595703125</ymax></bndbox><segmentation><points><x>43810.48828125</x><y>18997.001953125</y></points><points><x>43796.56640625</x><y>18937.333984375</y></points><points><x>43785.625</x><y>18919.431640625</y></points><points><x>43785.625</x><y>18919.431640625</y></points><points><x>43782.640625</x><y>18919.431640625</y></points><points><x>43780.65234375</x><y>18919.431640625</y></points><points><x>43779.66015625</x><y>18918.4375</y></points><points><x>43750.81640625</x><y>18917.443359375</y></points><points><x>43750.81640625</x><y>18917.443359375</y></points><points><x>43747.8359375</x><y>18917.443359375</y></points><points><x>43746.83984375</x><y>18917.443359375</y></points><points><x>43743.85546875</x><y>18917.443359375</y></points><points><x>43705.0703125</x><y>18926.39453125</y></points><points><x>43705.0703125</x><y>18927.388671875</y></points><points><x>43703.08203125</x><y>18928.3828125</y></points><points><x>43700.09765625</x><y>18928.3828125</y></points><points><x>43698.109375</x><y>18928.3828125</y></points><points><x>43696.12109375</x><y>18929.376953125</y></points><points><x>43659.32421875</x><y>18958.216796875</y></points><points><x>43659.32421875</x><y>18958.216796875</y></points><points><x>43658.33203125</x><y>18960.20703125</y></points><points><x>43657.3359375</x><y>18961.201171875</y></points><points><x>43656.33984375</x><y>18963.189453125</y></points><points><x>43656.33984375</x><y>18964.185546875</y></points><points><x>43655.34765625</x><y>18966.173828125</y></points><points><x>43634.4609375</x><y>18990.041015625</y></points><points><x>43634.4609375</x><y>18991.03515625</y></points><points><x>43633.46875</x><y>18992.03125</y></points><points><x>43632.47265625</x><y>18992.03125</y></points><points><x>43631.48046875</x><y>18993.025390625</y></points><points><x>43630.484375</x><y>18994.01953125</y></points><points><x>43630.484375</x><y>18995.013671875</y></points><points><x>43628.49609375</x><y>19011.919921875</y></points><points><x>43628.49609375</x><y>19011.919921875</y></points><points><x>43628.49609375</x><y>19015.8984375</y></points><points><x>43628.49609375</x><y>19016.892578125</y></points><points><x>43633.46875</x><y>19042.75</y></points><points><x>43633.46875</x><y>19042.75</y></points><points><x>43635.45703125</x><y>19044.73828125</y></points><points><x>43644.40625</x><y>19056.671875</y></points><points><x>43644.40625</x><y>19056.671875</y></points><points><x>43646.3984375</x><y>19057.666015625</y></points><points><x>43646.3984375</x><y>19058.66015625</y></points><points><x>43650.375</x><y>19060.650390625</y></points><points><x>43653.359375</x><y>19062.638671875</y></points><points><x>43655.34765625</x><y>19063.6328125</y></points><points><x>43657.3359375</x><y>19064.62890625</y></points><points><x>43660.3203125</x><y>19066.6171875</y></points><points><x>43681.203125</x><y>19070.595703125</y></points><points><x>43682.19921875</x><y>19070.595703125</y></points><points><x>43684.1875</x><y>19070.595703125</y></points><points><x>43686.17578125</x><y>19070.595703125</y></points><points><x>43687.171875</x><y>19070.595703125</y></points><points><x>43722.97265625</x><y>19065.623046875</y></points><points><x>43722.97265625</x><y>19065.623046875</y></points><points><x>43724.9609375</x><y>19064.62890625</y></points><points><x>43726.94921875</x><y>19063.6328125</y></points><points><x>43728.9375</x><y>19062.638671875</y></points><points><x>43729.93359375</x><y>19062.638671875</y></points><points><x>43732.91796875</x><y>19061.64453125</y></points><points><x>43735.90234375</x><y>19061.64453125</y></points><points><x>43736.89453125</x><y>19059.65625</y></points><points><x>43756.78515625</x><y>19049.7109375</y></points><points><x>43756.78515625</x><y>19049.7109375</y></points><points><x>43759.76953125</x><y>19049.7109375</y></points><points><x>43760.76171875</x><y>19048.716796875</y></points><points><x>43761.7578125</x><y>19048.716796875</y></points><points><x>43764.7421875</x><y>19048.716796875</y></points><points><x>43766.73046875</x><y>19046.7265625</y></points><points><x>43800.54296875</x><y>19027.83203125</y></points><points><x>43800.54296875</x><y>19025.84375</y></points></segmentation></object><object><name>LSIL</name><difficult>0</difficult><truncated>0</truncated><info>[{"confidence": "0"}, {"action": "CREATE", "cat": "LSIL", "time": "2020-07-23 14:39;19", "who": "admin", "typeOfanno": "PersonManul"}]</info><confidence>0</confidence><bndbox><xmin>53743.72265625</xmin><ymin>31015.591796875</ymin><xmax>54004.27734375</xmax><ymax>31202.556640625</ymax></bndbox><segmentation><points><x>53896.875</x><y>31090.1796875</y></points><points><x>53896.875</x><y>31090.1796875</y></points><points><x>53882.94921875</x><y>31058.35546875</y></points><points><x>53882.94921875</x><y>31058.35546875</y></points><points><x>53855.10546875</x><y>31058.35546875</y></points><points><x>53855.10546875</x><y>31058.35546875</y></points><points><x>53852.12109375</x><y>31058.35546875</y></points><points><x>53851.125</x><y>31058.35546875</y></points><points><x>53849.13671875</x><y>31058.35546875</y></points><points><x>53848.14453125</x><y>31058.35546875</y></points><points><x>53835.21484375</x><y>31053.3828125</y></points><points><x>53831.23828125</x><y>31028.521484375</y></points><points><x>53831.23828125</x><y>31028.521484375</y></points><points><x>53830.2421875</x><y>31026.53125</y></points><points><x>53828.25390625</x><y>31025.537109375</y></points><points><x>53828.25390625</x><y>31024.54296875</y></points><points><x>53827.2578125</x><y>31021.55859375</y></points><points><x>53826.265625</x><y>31021.55859375</y></points><points><x>53825.26953125</x><y>31020.564453125</y></points><points><x>53825.26953125</x><y>31019.5703125</y></points><points><x>53821.29296875</x><y>31015.591796875</y></points><points><x>53792.453125</x><y>31034.48828125</y></points><points><x>53792.453125</x><y>31034.48828125</y></points><points><x>53791.45703125</x><y>31036.4765625</y></points><points><x>53775.546875</x><y>31067.306640625</y></points><points><x>53775.546875</x><y>31067.306640625</y></points><points><x>53775.546875</x><y>31070.2890625</y></points><points><x>53774.55078125</x><y>31071.283203125</y></points><points><x>53764.60546875</x><y>31093.162109375</y></points><points><x>53764.60546875</x><y>31094.15625</y></points><points><x>53763.61328125</x><y>31095.15234375</y></points><points><x>53761.62109375</x><y>31096.146484375</y></points><points><x>53761.62109375</x><y>31097.140625</y></points><points><x>53746.70703125</x><y>31113.052734375</y></points><points><x>53746.70703125</x><y>31113.052734375</y></points><points><x>53745.7109375</x><y>31115.041015625</y></points><points><x>53744.71484375</x><y>31117.03125</y></points><points><x>53743.72265625</x><y>31118.025390625</y></points><points><x>53754.66015625</x><y>31141.892578125</y></points><points><x>53754.66015625</x><y>31141.892578125</y></points><points><x>53755.65625</x><y>31143.880859375</y></points><points><x>53756.6484375</x><y>31144.876953125</y></points><points><x>53757.64453125</x><y>31145.87109375</y></points><points><x>53774.55078125</x><y>31166.75390625</y></points><points><x>53774.55078125</x><y>31166.75390625</y></points><points><x>53775.546875</x><y>31168.744140625</y></points><points><x>53776.5390625</x><y>31169.73828125</y></points><points><x>53777.53515625</x><y>31169.73828125</y></points><points><x>53777.53515625</x><y>31171.7265625</y></points><points><x>53779.5234375</x><y>31171.7265625</y></points><points><x>53808.36328125</x><y>31183.66015625</y></points><points><x>53809.359375</x><y>31183.66015625</y></points><points><x>53811.34765625</x><y>31183.66015625</y></points><points><x>53811.34765625</x><y>31184.65625</y></points><points><x>53814.33203125</x><y>31184.65625</y></points><points><x>53816.3203125</x><y>31184.65625</y></points><points><x>53819.3046875</x><y>31185.650390625</y></points><points><x>53861.0703125</x><y>31190.623046875</y></points><points><x>53861.0703125</x><y>31190.623046875</y></points><points><x>53864.0546875</x><y>31190.623046875</y></points><points><x>53865.05078125</x><y>31190.623046875</y></points><points><x>53866.04296875</x><y>31191.6171875</y></points><points><x>53868.03125</x><y>31191.6171875</y></points><points><x>53874.0</x><y>31193.60546875</y></points><points><x>53911.7890625</x><y>31198.578125</y></points><points><x>53911.7890625</x><y>31198.578125</y></points><points><x>53913.78125</x><y>31199.572265625</y></points><points><x>53916.76171875</x><y>31199.572265625</y></points><points><x>53920.7421875</x><y>31199.572265625</y></points><points><x>53923.72265625</x><y>31199.572265625</y></points><points><x>53933.66796875</x><y>31200.568359375</y></points><points><x>53934.6640625</x><y>31200.568359375</y></points><points><x>53936.65234375</x><y>31200.568359375</y></points><points><x>53937.6484375</x><y>31201.5625</y></points><points><x>53939.63671875</x><y>31201.5625</y></points><points><x>53941.625</x><y>31201.5625</y></points><points><x>53944.609375</x><y>31202.556640625</y></points><points><x>53945.6015625</x><y>31202.556640625</y></points><points><x>53966.48828125</x><y>31201.5625</y></points><points><x>53966.48828125</x><y>31201.5625</y></points><points><x>53969.47265625</x><y>31201.5625</y></points><points><x>53969.47265625</x><y>31200.568359375</y></points><points><x>53972.453125</x><y>31200.568359375</y></points><points><x>53990.35546875</x><y>31193.60546875</y></points><points><x>53991.3515625</x><y>31193.60546875</y></points><points><x>53992.34375</x><y>31191.6171875</y></points><points><x>53992.34375</x><y>31190.623046875</y></points><points><x>53994.33203125</x><y>31188.6328125</y></points><points><x>53996.3203125</x><y>31185.650390625</y></points><points><x>54004.27734375</x><y>31170.732421875</y></points><points><x>54004.27734375</x><y>31170.732421875</y></points><points><x>54004.27734375</x><y>31167.75</y></points><points><x>54004.27734375</x><y>31166.75390625</y></points><points><x>54004.27734375</x><y>31163.771484375</y></points><points><x>54004.27734375</x><y>31161.783203125</y></points><points><x>54004.27734375</x><y>31134.931640625</y></points><points><x>54004.27734375</x><y>31133.9375</y></points><points><x>54004.27734375</x><y>31131.947265625</y></points><points><x>54004.27734375</x><y>31130.953125</y></points><points><x>54003.28515625</x><y>31129.958984375</y></points><points><x>54003.28515625</x><y>31127.96875</y></points><points><x>54001.29296875</x><y>31125.98046875</y></points><points><x>54001.29296875</x><y>31124.986328125</y></points><points><x>54001.29296875</x><y>31122.998046875</y></points><points><x>53991.3515625</x><y>31104.1015625</y></points><points><x>53991.3515625</x><y>31103.107421875</y></points><points><x>53990.35546875</x><y>31102.11328125</y></points><points><x>53990.35546875</x><y>31101.119140625</y></points><points><x>53988.3671875</x><y>31098.134765625</y></points><points><x>53971.4609375</x><y>31083.216796875</y></points><points><x>53970.46484375</x><y>31083.216796875</y></points><points><x>53969.47265625</x><y>31082.22265625</y></points><points><x>53968.4765625</x><y>31082.22265625</y></points><points><x>53965.4921875</x><y>31081.228515625</y></points><points><x>53963.50390625</x><y>31080.234375</y></points><points><x>53962.5078125</x><y>31080.234375</y></points><points><x>53941.625</x><y>31080.234375</y></points><points><x>53941.625</x><y>31080.234375</y></points><points><x>53938.640625</x><y>31080.234375</y></points><points><x>53927.703125</x><y>31080.234375</y></points><points><x>53916.76171875</x><y>31072.27734375</y></points><points><x>53916.76171875</x><y>31071.283203125</y></points></segmentation></object><object><name>BOX_SCREEN</name><difficult>0</difficult><truncated>0</truncated><info>[{"confidence": "0"}, {"action": "CREATE", "cat": "BOX_SCREEN", "time": "2020-07-23 14:39;19", "who": "admin", "typeOfanno": "PersonManul"}]</info><confidence>0</confidence><bndbox><xmin>52653.392578124985</xmin><ymin>36758.46093750002</ymin><xmax>54701.392578124985</xmax><ymax>38806.46093750002</ymax></bndbox><segmentation><points><x>52653.392578124985</x><y>38806.46093750002</y></points><points><x>52653.392578124985</x><y>36758.46093750002</y></points><points><x>54701.392578124985</x><y>36758.46093750002</y></points><points><x>54701.392578124985</x><y>38806.46093750002</y></points></segmentation></object><object><name>BOX_SCREEN</name><difficult>0</difficult><truncated>0</truncated><info>[{"confidence": "0"}, {"action": "CREATE", "cat": "BOX_SCREEN", "time": "2020-07-23 14:39;19", "who": "admin", "typeOfanno": "PersonManul"}]</info><confidence>0</confidence><bndbox><xmin>31564.796875</xmin><ymin>18971.18359375</ymin><xmax>33612.796875</xmax><ymax>21019.18359375</ymax></bndbox><segmentation><points><x>31564.796875</x><y>21019.18359375</y></points><points><x>31564.796875</x><y>18971.18359375</y></points><points><x>33612.796875</x><y>18971.18359375</y></points><points><x>33612.796875</x><y>21019.18359375</y></points></segmentation></object><object><name>NONE</name><difficult>0</difficult><truncated>0</truncated><info>[{"confidence": "0"}, {"action": "CREATE", "cat": "NONE", "time": "2020-07-23 14:39;19", "who": "admin", "typeOfanno": "PersonManul"}]</info><confidence>0</confidence><bndbox><xmin>53593.78045598114</xmin><ymin>37452.4970731033</ymin><xmax>53662.53045598114</xmax><ymax>37519.25431948012</ymax></bndbox><segmentation><points><x>53593.78045598114</x><y>37519.25431948012</y></points><points><x>53593.78045598114</x><y>37452.4970731033</y></points><points><x>53662.53045598114</x><y>37452.4970731033</y></points><points><x>53662.53045598114</x><y>37519.25431948012</y></points></segmentation></object><object><name>BOX_SCREEN</name><difficult>0</difficult><truncated>0</truncated><info>[{"confidence": "0"}, {"action": "CREATE", "cat": "BOX_SCREEN", "time": "2020-07-23 14:39;19", "who": "admin", "typeOfanno": "PersonManul"}]</info><confidence>0</confidence><bndbox><xmin>51530.953125</xmin><ymin>23985.374023437504</ymin><xmax>53578.953125</xmax><ymax>26033.374023437504</ymax></bndbox><segmentation><points><x>51530.953125</x><y>26033.374023437504</y></points><points><x>51530.953125</x><y>23985.374023437504</y></points><points><x>53578.953125</x><y>23985.374023437504</y></points><points><x>53578.953125</x><y>26033.374023437504</y></points></segmentation></object><object><name>BOX_SCREEN</name><difficult>0</difficult><truncated>0</truncated><info>[{"confidence": "0"}, {"action": "CREATE", "cat": "BOX_SCREEN", "time": "2020-07-23 14:39;19", "who": "admin", "typeOfanno": "PersonManul"}]</info><confidence>0</confidence><bndbox><xmin>50669.693359375015</xmin><ymin>32971.072265624985</ymin><xmax>52717.693359375015</xmax><ymax>35019.072265624985</ymax></bndbox><segmentation><points><x>50669.693359375015</x><y>35019.072265624985</y></points><points><x>50669.693359375015</x><y>32971.072265624985</y></points><points><x>52717.693359375015</x><y>32971.072265624985</y></points><points><x>52717.693359375015</x><y>35019.072265624985</y></points></segmentation></object><object><name>BOX_SCREEN</name><difficult>0</difficult><truncated>0</truncated><info>[{"confidence": "0"}, {"action": "CREATE", "cat": "BOX_SCREEN", "time": "2020-07-23 14:39;19", "who": "admin", "typeOfanno": "PersonManul"}]</info><confidence>0</confidence><bndbox><xmin>47139.46289062501</xmin><ymin>15123.002441406266</ymin><xmax>49187.46289062501</xmax><ymax>17171.002441406265</ymax></bndbox><segmentation><points><x>47139.46289062501</x><y>17171.002441406265</y></points><points><x>47139.46289062501</x><y>15123.002441406266</y></points><points><x>49187.46289062501</x><y>15123.002441406266</y></points><points><x>49187.46289062501</x><y>17171.002441406265</y></points></segmentation></object><object><name>BOX_SCREEN</name><difficult>0</difficult><truncated>0</truncated><info>[{"confidence": "0"}, {"action": "CREATE", "cat": "BOX_SCREEN", "time": "2020-07-23 14:39;19", "who": "admin", "typeOfanno": "PersonManul"}]</info><confidence>0</confidence><bndbox><xmin>13394.702937760234</xmin><ymin>37680.13507580568</ymin><xmax>15442.702937760234</xmax><ymax>39728.13507580568</ymax></bndbox><segmentation><points><x>13394.702937760234</x><y>39728.13507580568</y></points><points><x>13394.702937760234</x><y>37680.13507580568</y></points><points><x>15442.702937760234</x><y>37680.13507580568</y></points><points><x>15442.702937760234</x><y>39728.13507580568</y></points></segmentation></object><object><name>BOX_SCREEN</name><difficult>0</difficult><truncated>0</truncated><info>[{"confidence": "0"}, {"action": "CREATE", "cat": "BOX_SCREEN", "time": "2020-07-23 14:39;19", "who": "admin", "typeOfanno": "PersonManul"}]</info><confidence>0</confidence><bndbox><xmin>39949.099609375</xmin><ymin>42920.55078125</ymin><xmax>41997.099609375</xmax><ymax>44968.55078125</ymax></bndbox><segmentation><points><x>39949.099609375</x><y>44968.55078125</y></points><points><x>39949.099609375</x><y>42920.55078125</y></points><points><x>41997.099609375</x><y>42920.55078125</y></points><points><x>41997.099609375</x><y>44968.55078125</y></points></segmentation></object><object><name>BOX_SCREEN</name><difficult>0</difficult><truncated>0</truncated><info>[{"confidence": "0"}, {"action": "CREATE", "cat": "BOX_SCREEN", "time": "2020-07-23 14:39;19", "who": "admin", "typeOfanno": "PersonManul"}]</info><confidence>0</confidence><bndbox><xmin>36887.84391983697</xmin><ymin>35987.11608355971</ymin><xmax>38935.84391983697</xmax><ymax>38035.11608355971</ymax></bndbox><segmentation><points><x>36887.84391983697</x><y>38035.11608355971</y></points><points><x>36887.84391983697</x><y>35987.11608355971</y></points><points><x>38935.84391983697</x><y>35987.11608355971</y></points><points><x>38935.84391983697</x><y>38035.11608355971</y></points></segmentation></object><object><name>BOX_SCREEN</name><difficult>0</difficult><truncated>0</truncated><info>[{"confidence": "0"}, {"action": "CREATE", "cat": "BOX_SCREEN", "time": "2020-07-23 14:39;19", "who": "admin", "typeOfanno": "PersonManul"}]</info><confidence>0</confidence><bndbox><xmin>16804.4560546875</xmin><ymin>9422.28173828125</ymin><xmax>18852.4560546875</xmax><ymax>11470.28173828125</ymax></bndbox><segmentation><points><x>16804.4560546875</x><y>11470.28173828125</y></points><points><x>16804.4560546875</x><y>9422.28173828125</y></points><points><x>18852.4560546875</x><y>9422.28173828125</y></points><points><x>18852.4560546875</x><y>11470.28173828125</y></points></segmentation></object><object><name>BOX_SCREEN</name><difficult>0</difficult><truncated>0</truncated><info>[{"confidence": "0"}, {"action": "CREATE", "cat": "BOX_SCREEN", "time": "2020-07-23 14:39;19", "who": "admin", "typeOfanno": "PersonManul"}]</info><confidence>0</confidence><bndbox><xmin>37401.720703125</xmin><ymin>26254.4765625</ymin><xmax>39449.720703125</xmax><ymax>28302.4765625</ymax></bndbox><segmentation><points><x>37401.720703125</x><y>28302.4765625</y></points><points><x>37401.720703125</x><y>26254.4765625</y></points><points><x>39449.720703125</x><y>26254.4765625</y></points><points><x>39449.720703125</x><y>28302.4765625</y></points></segmentation></object><object><name>BOX_SCREEN</name><difficult>0</difficult><truncated>0</truncated><info>[{"confidence": "0"}, {"action": "CREATE", "cat": "BOX_SCREEN", "time": "2020-07-23 14:39;19", "who": "admin", "typeOfanno": "PersonManul"}]</info><confidence>0</confidence><bndbox><xmin>32137.29037024449</xmin><ymin>12484.554797894018</ymin><xmax>34185.29037024449</xmax><ymax>14532.554797894018</ymax></bndbox><segmentation><points><x>32137.29037024449</x><y>14532.554797894018</y></points><points><x>32137.29037024449</x><y>12484.554797894018</y></points><points><x>34185.29037024449</x><y>12484.554797894018</y></points><points><x>34185.29037024449</x><y>14532.554797894018</y></points></segmentation></object><object><name>BOX_SCREEN</name><difficult>0</difficult><truncated>0</truncated><info>[{"confidence": "0"}, {"action": "CREATE", "cat": "BOX_SCREEN", "time": "2020-07-23 14:39;19", "who": "admin", "typeOfanno": "PersonManul"}]</info><confidence>0</confidence><bndbox><xmin>16117.570312499996</xmin><ymin>24738.124023437496</ymin><xmax>18165.570312499996</xmax><ymax>26786.124023437496</ymax></bndbox><segmentation><points><x>16117.570312499996</x><y>26786.124023437496</y></points><points><x>16117.570312499996</x><y>24738.124023437496</y></points><points><x>18165.570312499996</x><y>24738.124023437496</y></points><points><x>18165.570312499996</x><y>26786.124023437496</y></points></segmentation></object></annotation>
