# Supplementary material for: Artificial intelligence enables precision diagnosis of cervical cytology grades and cervical cancer
Source: Nat Commun. 2024 May 22;15:4369. doi: 10.1038/s41467-024-48705-3 (PMC11111770; doi:10.1038/s41467-024-48705-3)
Supplement: Supplementary file 4 — Source Data [file 41467_2024_48705_MOESM4_ESM.zip › Source Data/Table S1.Average precision in the patch-level detection and classification./ground_truth_126/C201702378_L.kfb.xml]

<?xml version="1.0"?><annotation><folder>med</folder><filename>/datasets/Review/label-check/kfbtmap682/C201702378_L.kfb</filename><size><width>47835</width><height>48109</height></size><mpp>0.2484472095966339</mpp><object><name>LSIL</name><difficult>0</difficult><truncated>0</truncated><info>[{"confidence": "0.950563"}, {"action": "CREATE", "cat": "LSIL", "time": "2020-07-23 14:53;42", "who": "admin", "typeOfanno": "PersonManul"}]</info><confidence>0.950563</confidence><bndbox><xmin>19088.0</xmin><ymin>43593.0</ymin><xmax>19273.0</xmax><ymax>43888.0</ymax></bndbox><segmentation><points><x>19088.0</x><y>43593.0</y></points><points><x>19273.0</x><y>43593.0</y></points><points><x>19273.0</x><y>43888.0</y></points><points><x>19088.0</x><y>43888.0</y></points></segmentation></object><object><name>ASC_US</name><difficult>0</difficult><truncated>0</truncated><info>[{"confidence": "0.611468"}, {"action": "CREATE", "cat": "ASC_US", "time": "2020-07-23 14:53;42", "who": "admin", "typeOfanno": "PersonManul"}]</info><confidence>0.611468</confidence><bndbox><xmin>14937.0</xmin><ymin>36200.0</ymin><xmax>15251.0</xmax><ymax>36437.0</ymax></bndbox><segmentation><points><x>14937.0</x><y>36200.0</y></points><points><x>15251.0</x><y>36200.0</y></points><points><x>15251.0</x><y>36437.0</y></points><points><x>14937.0</x><y>36437.0</y></points></segmentation></object><object><name>NILM</name><difficult>0</difficult><truncated>0</truncated><info>[{"confidence": "0.606566"}, {"action": "CREATE", "cat": "NILM", "time": "2020-07-23 14:53;42", "who": "admin", "typeOfanno": "PersonManul"}]</info><confidence>0.606566</confidence><bndbox><xmin>34616.0</xmin><ymin>19844.0</ymin><xmax>34814.0</xmax><ymax>20094.0</ymax></bndbox><segmentation><points><x>34616.0</x><y>19844.0</y></points><points><x>34814.0</x><y>19844.0</y></points><points><x>34814.0</x><y>20094.0</y></points><points><x>34616.0</x><y>20094.0</y></points></segmentation></object><object><name>NILM</name><difficult>0</difficult><truncated>0</truncated><info>[{"confidence": "0.523255"}, {"action": "CREATE", "cat": "NILM", "time": "2020-07-23 14:53;42", "who": "admin", "typeOfanno": "PersonManul"}]</info><confidence>0.523255</confidence><bndbox><xmin>17865.0</xmin><ymin>35412.0</ymin><xmax>18182.0</xmax><ymax>35563.0</ymax></bndbox><segmentation><points><x>17865.0</x><y>35412.0</y></points><points><x>18182.0</x><y>35412.0</y></points><points><x>18182.0</x><y>35563.0</y></points><points><x>17865.0</x><y>35563.0</y></points></segmentation></object><object><name>BOX_SCREEN</name><difficult>0</difficult><truncated>0</truncated><info>[{"confidence": "0"}, {"action": "CREATE", "cat": "BOX_SCREEN", "time": "2020-07-23 14:53;42", "who": "admin", "typeOfanno": "PersonManul"}]</info><confidence>0</confidence><bndbox><xmin>32849.97014066501</xmin><ymin>19296.35973376644</ymin><xmax>34897.97014066501</xmax><ymax>21344.35973376644</ymax></bndbox><segmentation><points><x>32849.97014066501</x><y>21344.35973376644</y></points><points><x>32849.97014066501</x><y>19296.35973376644</y></points><points><x>34897.97014066501</x><y>19296.35973376644</y></points><points><x>34897.97014066501</x><y>21344.35973376644</y></points></segmentation></object><object><name>BOX_SCREEN</name><difficult>0</difficult><truncated>0</truncated><info>[{"confidence": "0"}, {"action": "CREATE", "cat": "BOX_SCREEN", "time": "2020-07-23 14:53;42", "who": "admin", "typeOfanno": "PersonManul"}]</info><confidence>0</confidence><bndbox><xmin>13683.08938203722</xmin><ymin>35790.51881293976</ymin><xmax>15731.08938203722</xmax><ymax>37838.51881293976</ymax></bndbox><segmentation><points><x>13683.08938203722</x><y>37838.51881293976</y></points><points><x>13683.08938203722</x><y>35790.51881293976</y></points><points><x>15731.08938203722</x><y>35790.51881293976</y></points><points><x>15731.08938203722</x><y>37838.51881293976</y></points></segmentation></object><object><name>BOX_SCREEN</name><difficult>0</difficult><truncated>0</truncated><info>[{"confidence": "0"}, {"action": "CREATE", "cat": "BOX_SCREEN", "time": "2020-07-23 14:53;42", "who": "admin", "typeOfanno": "PersonManul"}]</info><confidence>0</confidence><bndbox><xmin>17517.23089536553</xmin><ymin>42766.989402896004</ymin><xmax>19565.23089536553</xmax><ymax>44814.989402896004</ymax></bndbox><segmentation><points><x>17517.23089536553</x><y>44814.989402896004</y></points><points><x>17517.23089536553</x><y>42766.989402896004</y></points><points><x>19565.23089536553</x><y>42766.989402896004</y></points><points><x>19565.23089536553</x><y>44814.989402896004</y></points></segmentation></object><object><name>BOX_SCREEN</name><difficult>0</difficult><truncated>0</truncated><info>[{"confidence": "0"}, {"action": "CREATE", "cat": "BOX_SCREEN", "time": "2020-07-23 14:53;42", "who": "admin", "typeOfanno": "PersonManul"}]</info><confidence>0</confidence><bndbox><xmin>16803.869292471</xmin><ymin>34729.42681485619</ymin><xmax>18851.869292471</xmax><ymax>36777.42681485619</ymax></bndbox><segmentation><points><x>16803.869292471</x><y>36777.42681485619</y></points><points><x>16803.869292471</x><y>34729.42681485619</y></points><points><x>18851.869292471</x><y>34729.42681485619</y></points><points><x>18851.869292471</x><y>36777.42681485619</y></points></segmentation></object></annotation>
