# Supplementary material for: Artificial intelligence enables precision diagnosis of cervical cytology grades and cervical cancer
Source: Nat Commun. 2024 May 22;15:4369. doi: 10.1038/s41467-024-48705-3 (PMC11111770; doi:10.1038/s41467-024-48705-3)
Supplement: Supplementary file 4 — Source Data [file 41467_2024_48705_MOESM4_ESM.zip › Source Data/Table S1.Average precision in the patch-level detection and classification./ground_truth_126/L201910297_L.TMAP.xml]

<?xml version="1.0"?><annotation><folder>med</folder><filename>/datasets/Review/label-check/tmap684/L201910297_L.TMAP</filename><size><width>60160</width><height>56320</height></size><mpp>0.25294119041063823</mpp><object><name>ASC_US</name><difficult>0</difficult><truncated>0</truncated><info>[{"confidence": "0.886811"}, {"action": "CREATE", "cat": "ASC_US", "time": "2020-07-23 14:56;06", "who": "admin", "typeOfanno": "PersonManul"}]</info><confidence>0.886811</confidence><bndbox><xmin>34923.0</xmin><ymin>29635.0</ymin><xmax>35126.0</xmax><ymax>29779.0</ymax></bndbox><segmentation><points><x>34923.0</x><y>29779.0</y></points><points><x>34923.0</x><y>29635.0</y></points><points><x>35126.0</x><y>29635.0</y></points><points><x>35126.0</x><y>29779.0</y></points></segmentation></object><object><name>ASC_US</name><difficult>0</difficult><truncated>0</truncated><info>[{"confidence": "0.892695"}, {"action": "CREATE", "cat": "ASC_US", "time": "2020-07-23 14:56;06", "who": "admin", "typeOfanno": "PersonManul"}]</info><confidence>0.892695</confidence><bndbox><xmin>15076.0</xmin><ymin>9850.0</ymin><xmax>15200.0</xmax><ymax>9984.0</ymax></bndbox><segmentation><points><x>15076.0</x><y>9984.0</y></points><points><x>15076.0</x><y>9850.0</y></points><points><x>15200.0</x><y>9850.0</y></points><points><x>15200.0</x><y>9984.0</y></points></segmentation></object><object><name>LSIL</name><difficult>0</difficult><truncated>0</truncated><info>[{"confidence": "0.90627"}, {"action": "CREATE", "cat": "LSIL", "time": "2020-07-23 14:56;06", "who": "admin", "typeOfanno": "PersonManul"}]</info><confidence>0.90627</confidence><bndbox><xmin>28612.0</xmin><ymin>34634.0</ymin><xmax>28759.0</xmax><ymax>34791.0</ymax></bndbox><segmentation><points><x>28612.0</x><y>34791.0</y></points><points><x>28612.0</x><y>34634.0</y></points><points><x>28759.0</x><y>34634.0</y></points><points><x>28759.0</x><y>34791.0</y></points></segmentation></object><object><name>ASC_US</name><difficult>0</difficult><truncated>0</truncated><info>[{"confidence": "0.911198"}, {"action": "CREATE", "cat": "ASC_US", "time": "2020-07-23 14:56;06", "who": "admin", "typeOfanno": "PersonManul"}]</info><confidence>0.911198</confidence><bndbox><xmin>27184.0</xmin><ymin>19468.0</ymin><xmax>27353.0</xmax><ymax>19645.0</ymax></bndbox><segmentation><points><x>27184.0</x><y>19645.0</y></points><points><x>27184.0</x><y>19468.0</y></points><points><x>27353.0</x><y>19468.0</y></points><points><x>27353.0</x><y>19645.0</y></points></segmentation></object><object><name>NILM</name><difficult>0</difficult><truncated>0</truncated><info>[{"confidence": "0.914006"}, {"action": "CREATE", "cat": "NILM", "time": "2020-07-23 14:56;06", "who": "admin", "typeOfanno": "PersonManul"}]</info><confidence>0.914006</confidence><bndbox><xmin>13296.0</xmin><ymin>44249.0</ymin><xmax>13467.0</xmax><ymax>44415.0</ymax></bndbox><segmentation><points><x>13296.0</x><y>44415.0</y></points><points><x>13296.0</x><y>44249.0</y></points><points><x>13467.0</x><y>44249.0</y></points><points><x>13467.0</x><y>44415.0</y></points></segmentation></object><object><name>LSIL</name><difficult>0</difficult><truncated>0</truncated><info>[{"confidence": "0.914928"}, {"action": "CREATE", "cat": "LSIL", "time": "2020-07-23 14:56;06", "who": "admin", "typeOfanno": "PersonManul"}]</info><confidence>0.914928</confidence><bndbox><xmin>43871.0</xmin><ymin>19265.0</ymin><xmax>44025.0</xmax><ymax>19407.0</ymax></bndbox><segmentation><points><x>43871.0</x><y>19407.0</y></points><points><x>43871.0</x><y>19265.0</y></points><points><x>44025.0</x><y>19265.0</y></points><points><x>44025.0</x><y>19407.0</y></points></segmentation></object><object><name>LSIL</name><difficult>0</difficult><truncated>0</truncated><info>[{"confidence": "0.925588"}, {"action": "CREATE", "cat": "LSIL", "time": "2020-07-23 14:56;06", "who": "admin", "typeOfanno": "PersonManul"}]</info><confidence>0.925588</confidence><bndbox><xmin>43317.0</xmin><ymin>26004.0</ymin><xmax>43506.0</xmax><ymax>26126.0</ymax></bndbox><segmentation><points><x>43317.0</x><y>26126.0</y></points><points><x>43317.0</x><y>26004.0</y></points><points><x>43506.0</x><y>26004.0</y></points><points><x>43506.0</x><y>26126.0</y></points></segmentation></object><object><name>LSIL</name><difficult>0</difficult><truncated>0</truncated><info>[{"confidence": "0.928603"}, {"action": "CREATE", "cat": "LSIL", "time": "2020-07-23 14:56;06", "who": "admin", "typeOfanno": "PersonManul"}]</info><confidence>0.928603</confidence><bndbox><xmin>11658.0</xmin><ymin>17713.0</ymin><xmax>11847.0</xmax><ymax>17946.0</ymax></bndbox><segmentation><points><x>11658.0</x><y>17946.0</y></points><points><x>11658.0</x><y>17713.0</y></points><points><x>11847.0</x><y>17713.0</y></points><points><x>11847.0</x><y>17946.0</y></points></segmentation></object><object><name>ASC_US</name><difficult>0</difficult><truncated>0</truncated><info>[{"confidence": "0.939275"}, {"action": "CREATE", "cat": "ASC_US", "time": "2020-07-23 14:56;06", "who": "admin", "typeOfanno": "PersonManul"}]</info><confidence>0.939275</confidence><bndbox><xmin>46438.0</xmin><ymin>11327.0</ymin><xmax>46582.0</xmax><ymax>11465.0</ymax></bndbox><segmentation><points><x>46438.0</x><y>11465.0</y></points><points><x>46438.0</x><y>11327.0</y></points><points><x>46582.0</x><y>11327.0</y></points><points><x>46582.0</x><y>11465.0</y></points></segmentation></object><object><name>ASC_US</name><difficult>0</difficult><truncated>0</truncated><info>[{"confidence": "0.939946"}, {"action": "CREATE", "cat": "ASC_US", "time": "2020-07-23 14:56;06", "who": "admin", "typeOfanno": "PersonManul"}]</info><confidence>0.939946</confidence><bndbox><xmin>16702.0</xmin><ymin>38872.0</ymin><xmax>16870.0</xmax><ymax>39003.0</ymax></bndbox><segmentation><points><x>16702.0</x><y>39003.0</y></points><points><x>16702.0</x><y>38872.0</y></points><points><x>16870.0</x><y>38872.0</y></points><points><x>16870.0</x><y>39003.0</y></points></segmentation></object><object><name>LSIL</name><difficult>0</difficult><truncated>0</truncated><info>[{"confidence": "0.952029"}, {"action": "CREATE", "cat": "LSIL", "time": "2020-07-23 14:56;06", "who": "admin", "typeOfanno": "PersonManul"}]</info><confidence>0.952029</confidence><bndbox><xmin>33848.0</xmin><ymin>5049.0</ymin><xmax>34074.0</xmax><ymax>5254.0</ymax></bndbox><segmentation><points><x>33848.0</x><y>5254.0</y></points><points><x>33848.0</x><y>5049.0</y></points><points><x>34074.0</x><y>5049.0</y></points><points><x>34074.0</x><y>5254.0</y></points></segmentation></object><object><name>LSIL</name><difficult>0</difficult><truncated>0</truncated><info>[{"confidence": "0.955531"}, {"action": "CREATE", "cat": "LSIL", "time": "2020-07-23 14:56;06", "who": "admin", "typeOfanno": "PersonManul"}]</info><confidence>0.955531</confidence><bndbox><xmin>46409.0</xmin><ymin>33497.0</ymin><xmax>46645.0</xmax><ymax>33746.0</ymax></bndbox><segmentation><points><x>46409.0</x><y>33746.0</y></points><points><x>46409.0</x><y>33497.0</y></points><points><x>46645.0</x><y>33497.0</y></points><points><x>46645.0</x><y>33746.0</y></points></segmentation></object><object><name>LSIL</name><difficult>0</difficult><truncated>0</truncated><info>[{"confidence": "0.960758"}, {"action": "CREATE", "cat": "LSIL", "time": "2020-07-23 14:56;06", "who": "admin", "typeOfanno": "PersonManul"}]</info><confidence>0.960758</confidence><bndbox><xmin>19869.0</xmin><ymin>23498.0</ymin><xmax>20039.0</xmax><ymax>23726.0</ymax></bndbox><segmentation><points><x>19869.0</x><y>23726.0</y></points><points><x>19869.0</x><y>23498.0</y></points><points><x>20039.0</x><y>23498.0</y></points><points><x>20039.0</x><y>23726.0</y></points></segmentation></object><object><name>LSIL</name><difficult>0</difficult><truncated>0</truncated><info>[{"confidence": "0.966548"}, {"action": "CREATE", "cat": "LSIL", "time": "2020-07-23 14:56;06", "who": "admin", "typeOfanno": "PersonManul"}]</info><confidence>0.966548</confidence><bndbox><xmin>44041.0</xmin><ymin>38635.0</ymin><xmax>44217.0</xmax><ymax>38810.0</ymax></bndbox><segmentation><points><x>44041.0</x><y>38810.0</y></points><points><x>44041.0</x><y>38635.0</y></points><points><x>44217.0</x><y>38635.0</y></points><points><x>44217.0</x><y>38810.0</y></points></segmentation></object><object><name>LSIL</name><difficult>0</difficult><truncated>0</truncated><info>[{"confidence": "0.972202"}, {"action": "CREATE", "cat": "LSIL", "time": "2020-07-23 14:56;06", "who": "admin", "typeOfanno": "PersonManul"}]</info><confidence>0.972202</confidence><bndbox><xmin>17151.0</xmin><ymin>34325.0</ymin><xmax>17406.0</xmax><ymax>34577.0</ymax></bndbox><segmentation><points><x>17151.0</x><y>34577.0</y></points><points><x>17151.0</x><y>34325.0</y></points><points><x>17406.0</x><y>34325.0</y></points><points><x>17406.0</x><y>34577.0</y></points></segmentation></object><object><name>LSIL</name><difficult>0</difficult><truncated>0</truncated><info>[{"confidence": "0.972565"}, {"action": "CREATE", "cat": "LSIL", "time": "2020-07-23 14:56;06", "who": "admin", "typeOfanno": "PersonManul"}]</info><confidence>0.972565</confidence><bndbox><xmin>9039.723100075249</xmin><ymin>31752.347629796786</ymin><xmax>9262.723100075249</xmax><ymax>32028.347629796786</ymax></bndbox><segmentation><points><x>9039.723100075249</x><y>32028.347629796786</y></points><points><x>9039.723100075249</x><y>31752.347629796786</y></points><points><x>9262.723100075249</x><y>31752.347629796786</y></points><points><x>9262.723100075249</x><y>32028.347629796786</y></points></segmentation></object><object><name>LSIL</name><difficult>0</difficult><truncated>0</truncated><info>[{"confidence": "0.975261"}, {"action": "CREATE", "cat": "LSIL", "time": "2020-07-23 14:56;06", "who": "admin", "typeOfanno": "PersonManul"}]</info><confidence>0.975261</confidence><bndbox><xmin>7458.0</xmin><ymin>40729.0</ymin><xmax>7704.0</xmax><ymax>41038.0</ymax></bndbox><segmentation><points><x>7458.0</x><y>41038.0</y></points><points><x>7458.0</x><y>40729.0</y></points><points><x>7704.0</x><y>40729.0</y></points><points><x>7704.0</x><y>41038.0</y></points></segmentation></object><object><name>LSIL</name><difficult>0</difficult><truncated>0</truncated><info>[{"confidence": "0.977607"}, {"action": "CREATE", "cat": "LSIL", "time": "2020-07-23 14:56;06", "who": "admin", "typeOfanno": "PersonManul"}]</info><confidence>0.977607</confidence><bndbox><xmin>42332.0</xmin><ymin>21762.0</ymin><xmax>42478.0</xmax><ymax>21914.0</ymax></bndbox><segmentation><points><x>42332.0</x><y>21914.0</y></points><points><x>42332.0</x><y>21762.0</y></points><points><x>42478.0</x><y>21762.0</y></points><points><x>42478.0</x><y>21914.0</y></points></segmentation></object><object><name>ASC_US</name><difficult>0</difficult><truncated>0</truncated><info>[{"confidence": "0.981138"}, {"action": "CREATE", "cat": "ASC_US", "time": "2020-07-23 14:56;06", "who": "admin", "typeOfanno": "PersonManul"}]</info><confidence>0.981138</confidence><bndbox><xmin>28704.0</xmin><ymin>23360.0</ymin><xmax>28871.0</xmax><ymax>23493.0</ymax></bndbox><segmentation><points><x>28704.0</x><y>23493.0</y></points><points><x>28704.0</x><y>23360.0</y></points><points><x>28871.0</x><y>23360.0</y></points><points><x>28871.0</x><y>23493.0</y></points></segmentation></object><object><name>LSIL</name><difficult>0</difficult><truncated>0</truncated><info>[{"confidence": "0.983419"}, {"action": "CREATE", "cat": "LSIL", "time": "2020-07-23 14:56;06", "who": "admin", "typeOfanno": "PersonManul"}]</info><confidence>0.983419</confidence><bndbox><xmin>24470.0</xmin><ymin>48951.0</ymin><xmax>24780.0</xmax><ymax>49228.0</ymax></bndbox><segmentation><points><x>24470.0</x><y>49228.0</y></points><points><x>24470.0</x><y>48951.0</y></points><points><x>24780.0</x><y>48951.0</y></points><points><x>24780.0</x><y>49228.0</y></points></segmentation></object><object><name>LSIL</name><difficult>0</difficult><truncated>0</truncated><info>[{"confidence": "0.984251"}, {"action": "CREATE", "cat": "LSIL", "time": "2020-07-23 14:56;06", "who": "admin", "typeOfanno": "PersonManul"}]</info><confidence>0.984251</confidence><bndbox><xmin>38191.0</xmin><ymin>5066.0</ymin><xmax>38376.0</xmax><ymax>5278.0</ymax></bndbox><segmentation><points><x>38191.0</x><y>5278.0</y></points><points><x>38191.0</x><y>5066.0</y></points><points><x>38376.0</x><y>5066.0</y></points><points><x>38376.0</x><y>5278.0</y></points></segmentation></object><object><name>NILM</name><difficult>0</difficult><truncated>0</truncated><info>[{"confidence": "0.984677"}, {"action": "CREATE", "cat": "NILM", "time": "2020-07-23 14:56;06", "who": "admin", "typeOfanno": "PersonManul"}]</info><confidence>0.984677</confidence><bndbox><xmin>47250.0</xmin><ymin>18876.0</ymin><xmax>47434.0</xmax><ymax>18989.0</ymax></bndbox><segmentation><points><x>47250.0</x><y>18989.0</y></points><points><x>47250.0</x><y>18876.0</y></points><points><x>47434.0</x><y>18876.0</y></points><points><x>47434.0</x><y>18989.0</y></points></segmentation></object><object><name>NILM</name><difficult>0</difficult><truncated>0</truncated><info>[{"confidence": "0.985208"}, {"action": "CREATE", "cat": "NILM", "time": "2020-07-23 14:56;06", "who": "admin", "typeOfanno": "PersonManul"}]</info><confidence>0.985208</confidence><bndbox><xmin>17863.0</xmin><ymin>26712.0</ymin><xmax>17984.0</xmax><ymax>26857.0</ymax></bndbox><segmentation><points><x>17863.0</x><y>26857.0</y></points><points><x>17863.0</x><y>26712.0</y></points><points><x>17984.0</x><y>26712.0</y></points><points><x>17984.0</x><y>26857.0</y></points></segmentation></object><object><name>ASC_US</name><difficult>0</difficult><truncated>0</truncated><info>[{"confidence": "0.986042"}, {"action": "CREATE", "cat": "ASC_US", "time": "2020-07-23 14:56;06", "who": "admin", "typeOfanno": "PersonManul"}]</info><confidence>0.986042</confidence><bndbox><xmin>27236.0</xmin><ymin>47560.0</ymin><xmax>27381.0</xmax><ymax>47779.0</ymax></bndbox><segmentation><points><x>27236.0</x><y>47779.0</y></points><points><x>27236.0</x><y>47560.0</y></points><points><x>27381.0</x><y>47560.0</y></points><points><x>27381.0</x><y>47779.0</y></points></segmentation></object><object><name>LSIL</name><difficult>0</difficult><truncated>0</truncated><info>[{"confidence": "0.987704"}, {"action": "CREATE", "cat": "LSIL", "time": "2020-07-23 14:56;06", "who": "admin", "typeOfanno": "PersonManul"}]</info><confidence>0.987704</confidence><bndbox><xmin>25171.0</xmin><ymin>45819.0</ymin><xmax>25388.0</xmax><ymax>46072.0</ymax></bndbox><segmentation><points><x>25171.0</x><y>46072.0</y></points><points><x>25171.0</x><y>45819.0</y></points><points><x>25388.0</x><y>45819.0</y></points><points><x>25388.0</x><y>46072.0</y></points></segmentation></object><object><name>LSIL</name><difficult>0</difficult><truncated>0</truncated><info>[{"confidence": "0.990744"}, {"action": "CREATE", "cat": "LSIL", "time": "2020-07-23 14:56;06", "who": "admin", "typeOfanno": "PersonManul"}]</info><confidence>0.990744</confidence><bndbox><xmin>29602.0</xmin><ymin>22253.0</ymin><xmax>29741.0</xmax><ymax>22459.0</ymax></bndbox><segmentation><points><x>29602.0</x><y>22459.0</y></points><points><x>29602.0</x><y>22253.0</y></points><points><x>29741.0</x><y>22253.0</y></points><points><x>29741.0</x><y>22459.0</y></points></segmentation></object><object><name>LSIL</name><difficult>0</difficult><truncated>0</truncated><info>[{"confidence": "0.882191"}, {"action": "CREATE", "cat": "LSIL", "time": "2020-07-23 14:56;06", "who": "admin", "typeOfanno": "PersonManul"}]</info><confidence>0.882191</confidence><bndbox><xmin>49494.0</xmin><ymin>40200.0</ymin><xmax>49806.0</xmax><ymax>40474.0</ymax></bndbox><segmentation><points><x>49494.0</x><y>40474.0</y></points><points><x>49494.0</x><y>40200.0</y></points><points><x>49806.0</x><y>40200.0</y></points><points><x>49806.0</x><y>40474.0</y></points></segmentation></object><object><name>ASC_US</name><difficult>0</difficult><truncated>0</truncated><info>[{"confidence": "0.886839"}, {"action": "CREATE", "cat": "ASC_US", "time": "2020-07-23 14:56;06", "who": "admin", "typeOfanno": "PersonManul"}]</info><confidence>0.886839</confidence><bndbox><xmin>24382.0</xmin><ymin>29223.0</ymin><xmax>24504.0</xmax><ymax>29374.0</ymax></bndbox><segmentation><points><x>24382.0</x><y>29374.0</y></points><points><x>24382.0</x><y>29223.0</y></points><points><x>24504.0</x><y>29223.0</y></points><points><x>24504.0</x><y>29374.0</y></points></segmentation></object><object><name>LSIL</name><difficult>0</difficult><truncated>0</truncated><info>[{"confidence": "0.886983"}, {"action": "CREATE", "cat": "LSIL", "time": "2020-07-23 14:56;06", "who": "admin", "typeOfanno": "PersonManul"}]</info><confidence>0.886983</confidence><bndbox><xmin>23687.0</xmin><ymin>19741.0</ymin><xmax>23851.0</xmax><ymax>19911.0</ymax></bndbox><segmentation><points><x>23687.0</x><y>19911.0</y></points><points><x>23687.0</x><y>19741.0</y></points><points><x>23851.0</x><y>19741.0</y></points><points><x>23851.0</x><y>19911.0</y></points></segmentation></object><object><name>LSIL</name><difficult>0</difficult><truncated>0</truncated><info>[{"confidence": "0.889225"}, {"action": "CREATE", "cat": "LSIL", "time": "2020-07-23 14:56;06", "who": "admin", "typeOfanno": "PersonManul"}]</info><confidence>0.889225</confidence><bndbox><xmin>37795.0</xmin><ymin>47866.0</ymin><xmax>37961.0</xmax><ymax>48027.0</ymax></bndbox><segmentation><points><x>37795.0</x><y>48027.0</y></points><points><x>37795.0</x><y>47866.0</y></points><points><x>37961.0</x><y>47866.0</y></points><points><x>37961.0</x><y>48027.0</y></points></segmentation></object><object><name>LSIL</name><difficult>0</difficult><truncated>0</truncated><info>[{"confidence": "0.890093"}, {"action": "CREATE", "cat": "LSIL", "time": "2020-07-23 14:56;06", "who": "admin", "typeOfanno": "PersonManul"}]</info><confidence>0.890093</confidence><bndbox><xmin>56369.0</xmin><ymin>27217.0</ymin><xmax>56571.0</xmax><ymax>27413.0</ymax></bndbox><segmentation><points><x>56369.0</x><y>27413.0</y></points><points><x>56369.0</x><y>27217.0</y></points><points><x>56571.0</x><y>27217.0</y></points><points><x>56571.0</x><y>27413.0</y></points></segmentation></object><object><name>LSIL</name><difficult>0</difficult><truncated>0</truncated><info>[{"confidence": "0.89202"}, {"action": "CREATE", "cat": "LSIL", "time": "2020-07-23 14:56;06", "who": "admin", "typeOfanno": "PersonManul"}]</info><confidence>0.89202</confidence><bndbox><xmin>7834.029029576134</xmin><ymin>32349.84085347228</ymin><xmax>8054.180150258316</xmax><ymax>32583.334466317014</ymax></bndbox><segmentation><points><x>7834.029029576134</x><y>32583.334466317014</y></points><points><x>7834.029029576134</x><y>32349.84085347228</y></points><points><x>8054.180150258316</x><y>32349.84085347228</y></points><points><x>8054.180150258316</x><y>32583.334466317014</y></points></segmentation></object><object><name>LSIL</name><difficult>0</difficult><truncated>0</truncated><info>[{"confidence": "0.899408"}, {"action": "CREATE", "cat": "LSIL", "time": "2020-07-23 14:56;06", "who": "admin", "typeOfanno": "PersonManul"}]</info><confidence>0.899408</confidence><bndbox><xmin>34118.41299011226</xmin><ymin>39972.43957771529</ymin><xmax>34420.061050519966</xmax><ymax>40157.80346216428</ymax></bndbox><segmentation><points><x>34118.41299011226</x><y>40157.80346216428</y></points><points><x>34118.41299011226</x><y>39972.43957771529</y></points><points><x>34420.061050519966</x><y>39972.43957771529</y></points><points><x>34420.061050519966</x><y>40157.80346216428</y></points></segmentation></object><object><name>LSIL</name><difficult>0</difficult><truncated>0</truncated><info>[{"confidence": "0.905946"}, {"action": "CREATE", "cat": "LSIL", "time": "2020-07-23 14:56;06", "who": "admin", "typeOfanno": "PersonManul"}]</info><confidence>0.905946</confidence><bndbox><xmin>30401.0</xmin><ymin>5187.14145974416</ymin><xmax>30918.0</xmax><ymax>5494.14145974416</ymax></bndbox><segmentation><points><x>30401.0</x><y>5494.14145974416</y></points><points><x>30401.0</x><y>5187.14145974416</y></points><points><x>30918.0</x><y>5187.14145974416</y></points><points><x>30918.0</x><y>5494.14145974416</y></points></segmentation></object><object><name>LSIL</name><difficult>0</difficult><truncated>0</truncated><info>[{"confidence": "0.917567"}, {"action": "CREATE", "cat": "LSIL", "time": "2020-07-23 14:56;06", "who": "admin", "typeOfanno": "PersonManul"}]</info><confidence>0.917567</confidence><bndbox><xmin>14493.3205993552</xmin><ymin>45059.65972228988</ymin><xmax>14712.131620358898</xmax><ymax>45238.58331758976</ymax></bndbox><segmentation><points><x>14493.3205993552</x><y>45238.58331758976</y></points><points><x>14493.3205993552</x><y>45059.65972228988</y></points><points><x>14712.131620358898</x><y>45059.65972228988</y></points><points><x>14712.131620358898</x><y>45238.58331758976</y></points></segmentation></object><object><name>LSIL</name><difficult>0</difficult><truncated>0</truncated><info>[{"confidence": "0.953607"}, {"action": "CREATE", "cat": "LSIL", "time": "2020-07-23 14:56;06", "who": "admin", "typeOfanno": "PersonManul"}]</info><confidence>0.953607</confidence><bndbox><xmin>6140.0</xmin><ymin>25603.0</ymin><xmax>6325.0</xmax><ymax>25780.0</ymax></bndbox><segmentation><points><x>6140.0</x><y>25780.0</y></points><points><x>6140.0</x><y>25603.0</y></points><points><x>6325.0</x><y>25603.0</y></points><points><x>6325.0</x><y>25780.0</y></points></segmentation></object><object><name>LSIL</name><difficult>0</difficult><truncated>0</truncated><info>[{"confidence": "0.9627"}, {"action": "CREATE", "cat": "LSIL", "time": "2020-07-23 14:56;06", "who": "admin", "typeOfanno": "PersonManul"}]</info><confidence>0.9627</confidence><bndbox><xmin>35180.0</xmin><ymin>41693.0</ymin><xmax>35453.0</xmax><ymax>42065.0</ymax></bndbox><segmentation><points><x>35180.0</x><y>42065.0</y></points><points><x>35180.0</x><y>41693.0</y></points><points><x>35453.0</x><y>41693.0</y></points><points><x>35453.0</x><y>42065.0</y></points></segmentation></object><object><name>NILM</name><difficult>0</difficult><truncated>0</truncated><info>[{"confidence": "0.964507"}, {"action": "CREATE", "cat": "NILM", "time": "2020-07-23 14:56;06", "who": "admin", "typeOfanno": "PersonManul"}]</info><confidence>0.964507</confidence><bndbox><xmin>43216.0</xmin><ymin>49435.0</ymin><xmax>43431.0</xmax><ymax>49624.0</ymax></bndbox><segmentation><points><x>43216.0</x><y>49624.0</y></points><points><x>43216.0</x><y>49435.0</y></points><points><x>43431.0</x><y>49435.0</y></points><points><x>43431.0</x><y>49624.0</y></points></segmentation></object><object><name>LSIL</name><difficult>0</difficult><truncated>0</truncated><info>[{"confidence": "0.995614"}, {"action": "CREATE", "cat": "LSIL", "time": "2020-07-23 14:56;06", "who": "admin", "typeOfanno": "PersonManul"}]</info><confidence>0.995614</confidence><bndbox><xmin>28900.0</xmin><ymin>19886.0</ymin><xmax>29134.0</xmax><ymax>20094.0</ymax></bndbox><segmentation><points><x>28900.0</x><y>20094.0</y></points><points><x>28900.0</x><y>19886.0</y></points><points><x>29134.0</x><y>19886.0</y></points><points><x>29134.0</x><y>20094.0</y></points></segmentation></object><object><name>NILM</name><difficult>0</difficult><truncated>0</truncated><info>[{"confidence": "0.889441"}, {"action": "CREATE", "cat": "NILM", "time": "2020-07-23 14:56;06", "who": "admin", "typeOfanno": "PersonManul"}]</info><confidence>0.889441</confidence><bndbox><xmin>41488.0</xmin><ymin>18468.0</ymin><xmax>41743.0</xmax><ymax>18666.0</ymax></bndbox><segmentation><points><x>41488.0</x><y>18666.0</y></points><points><x>41488.0</x><y>18468.0</y></points><points><x>41743.0</x><y>18468.0</y></points><points><x>41743.0</x><y>18666.0</y></points></segmentation></object><object><name>NILM</name><difficult>0</difficult><truncated>0</truncated><info>[{"confidence": "0.915767"}, {"action": "CREATE", "cat": "NILM", "time": "2020-07-23 14:56;06", "who": "admin", "typeOfanno": "PersonManul"}]</info><confidence>0.915767</confidence><bndbox><xmin>38606.0</xmin><ymin>27576.0</ymin><xmax>38861.0</xmax><ymax>27912.0</ymax></bndbox><segmentation><points><x>38606.0</x><y>27912.0</y></points><points><x>38606.0</x><y>27576.0</y></points><points><x>38861.0</x><y>27576.0</y></points><points><x>38861.0</x><y>27912.0</y></points></segmentation></object><object><name>LSIL</name><difficult>0</difficult><truncated>0</truncated><info>[{"confidence": "1.0"}, {"action": "CREATE", "cat": "LSIL", "time": "2020-07-23 14:56;06", "who": "admin", "typeOfanno": "PersonManul"}]</info><confidence>1.0</confidence><bndbox><xmin>53671.31578947367</xmin><ymin>29811.242002063987</ymin><xmax>54005.06191950464</xmax><ymax>30192.666150670797</ymax></bndbox><segmentation><points><x>53671.31578947367</x><y>30192.666150670797</y></points><points><x>53671.31578947367</x><y>29811.242002063987</y></points><points><x>54005.06191950464</x><y>29811.242002063987</y></points><points><x>54005.06191950464</x><y>30192.666150670797</y></points></segmentation></object><object><name>BOX_SCREEN</name><difficult>0</difficult><truncated>0</truncated><info>[{"confidence": "1.0"}, {"action": "CREATE", "cat": "BOX_SCREEN", "time": "2020-07-23 14:56;06", "who": "admin", "typeOfanno": "PersonManul"}]</info><confidence>1.0</confidence><bndbox><xmin>27857.261891201193</xmin><ymin>18745.739490759363</ymin><xmax>29905.261891201193</xmax><ymax>20793.739490759363</ymax></bndbox><segmentation><points><x>27857.261891201193</x><y>20793.739490759363</y></points><points><x>27857.261891201193</x><y>18745.739490759363</y></points><points><x>29905.261891201193</x><y>18745.739490759363</y></points><points><x>29905.261891201193</x><y>20793.739490759363</y></points></segmentation></object><object><name>BOX_SCREEN</name><difficult>0</difficult><truncated>0</truncated><info>[{"confidence": "1.0"}, {"action": "CREATE", "cat": "BOX_SCREEN", "time": "2020-07-23 14:56;06", "who": "admin", "typeOfanno": "PersonManul"}]</info><confidence>1.0</confidence><bndbox><xmin>36100.52995951013</xmin><ymin>45243.24432202739</ymin><xmax>38148.52995951013</xmax><ymax>47291.24432202739</ymax></bndbox><segmentation><points><x>36100.52995951013</x><y>47291.24432202739</y></points><points><x>36100.52995951013</x><y>45243.24432202739</y></points><points><x>38148.52995951013</x><y>45243.24432202739</y></points><points><x>38148.52995951013</x><y>47291.24432202739</y></points></segmentation></object><object><name>BOX_SCREEN</name><difficult>0</difficult><truncated>0</truncated><info>[{"confidence": "1.0"}, {"action": "CREATE", "cat": "BOX_SCREEN", "time": "2020-07-23 14:56;07", "who": "admin", "typeOfanno": "PersonManul"}]</info><confidence>1.0</confidence><bndbox><xmin>34369.057929411705</xmin><ymin>40701.98443500576</ymin><xmax>36417.057929411705</xmax><ymax>42749.98443500576</ymax></bndbox><segmentation><points><x>34369.057929411705</x><y>42749.98443500576</y></points><points><x>34369.057929411705</x><y>40701.98443500576</y></points><points><x>36417.057929411705</x><y>40701.98443500576</y></points><points><x>36417.057929411705</x><y>42749.98443500576</y></points></segmentation></object><object><name>LSIL</name><difficult>0</difficult><truncated>0</truncated><info>[{"confidence": "1.0"}, {"action": "CREATE", "cat": "LSIL", "time": "2020-07-23 14:56;07", "who": "admin", "typeOfanno": "PersonManul"}]</info><confidence>1.0</confidence><bndbox><xmin>34892.74383009282</xmin><ymin>41577.51724293147</ymin><xmax>35173.40783702781</xmax><ymax>41923.26275872094</ymax></bndbox><segmentation><points><x>34892.74383009282</x><y>41923.26275872094</y></points><points><x>34892.74383009282</x><y>41577.51724293147</y></points><points><x>35173.40783702781</x><y>41577.51724293147</y></points><points><x>35173.40783702781</x><y>41923.26275872094</y></points></segmentation></object><object><name>LSIL</name><difficult>0</difficult><truncated>0</truncated><info>[{"confidence": "1.0"}, {"action": "CREATE", "cat": "LSIL", "time": "2020-07-23 14:56;07", "who": "admin", "typeOfanno": "PersonManul"}]</info><confidence>1.0</confidence><bndbox><xmin>36779.91433102716</xmin><ymin>46150.01851397786</ymin><xmax>37169.725451770195</xmax><ymax>46398.5937214082</ymax></bndbox><segmentation><points><x>36779.91433102716</x><y>46398.5937214082</y></points><points><x>36779.91433102716</x><y>46150.01851397786</y></points><points><x>37169.725451770195</x><y>46150.01851397786</y></points><points><x>37169.725451770195</x><y>46398.5937214082</y></points></segmentation></object><object><name>LSIL</name><difficult>0</difficult><truncated>0</truncated><info>[{"confidence": "1.0"}, {"action": "CREATE", "cat": "LSIL", "time": "2020-07-23 14:56;07", "who": "admin", "typeOfanno": "PersonManul"}]</info><confidence>1.0</confidence><bndbox><xmin>37415.19786311383</xmin><ymin>46976.43251794113</ymin><xmax>37560.35699624077</xmax><ymax>47162.7854591176</ymax></bndbox><segmentation><points><x>37415.19786311383</x><y>47162.7854591176</y></points><points><x>37415.19786311383</x><y>46976.43251794113</y></points><points><x>37560.35699624077</x><y>46976.43251794113</y></points><points><x>37560.35699624077</x><y>47162.7854591176</y></points></segmentation></object></annotation>
