# Supplementary material for: Artificial intelligence enables precision diagnosis of cervical cytology grades and cervical cancer
Source: Nat Commun. 2024 May 22;15:4369. doi: 10.1038/s41467-024-48705-3 (PMC11111770; doi:10.1038/s41467-024-48705-3)
Supplement: Supplementary file 4 — Source Data [file 41467_2024_48705_MOESM4_ESM.zip › Source Data/Table S1.Average precision in the patch-level detection and classification./ground_truth_126/L201920449_L.TMAP.xml]

<?xml version="1.0"?><annotation><folder>med</folder><filename>/datasets/Review/label-check/tmap684/L201920449_L.TMAP</filename><size><width>60160</width><height>56320</height></size><mpp>0.25294119041063823</mpp><object><name>LSIL</name><difficult>0</difficult><truncated>0</truncated><info>[{"confidence": "0.998649"}, {"action": "CREATE", "cat": "LSIL", "time": "2020-07-23 14:56;14", "who": "admin", "typeOfanno": "PersonManul"}]</info><confidence>0.998649</confidence><bndbox><xmin>42616.75696012033</xmin><ymin>30666.0</ymin><xmax>42814.75696012033</xmax><ymax>30822.0</ymax></bndbox><segmentation><points><x>42616.75696012033</x><y>30822.0</y></points><points><x>42616.75696012033</x><y>30666.0</y></points><points><x>42814.75696012033</x><y>30666.0</y></points><points><x>42814.75696012033</x><y>30822.0</y></points></segmentation></object><object><name>LSIL</name><difficult>0</difficult><truncated>0</truncated><info>[{"confidence": "0.997486"}, {"action": "CREATE", "cat": "LSIL", "time": "2020-07-23 14:56;14", "who": "admin", "typeOfanno": "PersonManul"}]</info><confidence>0.997486</confidence><bndbox><xmin>18014.0</xmin><ymin>28988.0</ymin><xmax>18221.0</xmax><ymax>29211.0</ymax></bndbox><segmentation><points><x>18014.0</x><y>29211.0</y></points><points><x>18014.0</x><y>28988.0</y></points><points><x>18221.0</x><y>28988.0</y></points><points><x>18221.0</x><y>29211.0</y></points></segmentation></object><object><name>LSIL</name><difficult>0</difficult><truncated>0</truncated><info>[{"confidence": "0.996309"}, {"action": "CREATE", "cat": "LSIL", "time": "2020-07-23 14:56;14", "who": "admin", "typeOfanno": "PersonManul"}]</info><confidence>0.996309</confidence><bndbox><xmin>37649.0</xmin><ymin>29840.0</ymin><xmax>37831.0</xmax><ymax>30025.0</ymax></bndbox><segmentation><points><x>37649.0</x><y>30025.0</y></points><points><x>37649.0</x><y>29840.0</y></points><points><x>37831.0</x><y>29840.0</y></points><points><x>37831.0</x><y>30025.0</y></points></segmentation></object><object><name>LSIL</name><difficult>0</difficult><truncated>0</truncated><info>[{"confidence": "0.993812"}, {"action": "CREATE", "cat": "LSIL", "time": "2020-07-23 14:56;14", "who": "admin", "typeOfanno": "PersonManul"}]</info><confidence>0.993812</confidence><bndbox><xmin>22266.0</xmin><ymin>11934.0</ymin><xmax>22419.0</xmax><ymax>12113.0</ymax></bndbox><segmentation><points><x>22266.0</x><y>12113.0</y></points><points><x>22266.0</x><y>11934.0</y></points><points><x>22419.0</x><y>11934.0</y></points><points><x>22419.0</x><y>12113.0</y></points></segmentation></object><object><name>LSIL</name><difficult>0</difficult><truncated>0</truncated><info>[{"confidence": "0.986691"}, {"action": "CREATE", "cat": "LSIL", "time": "2020-07-23 14:56;14", "who": "admin", "typeOfanno": "PersonManul"}]</info><confidence>0.986691</confidence><bndbox><xmin>22813.910948027613</xmin><ymin>12930.262045585781</ymin><xmax>23015.852031656366</xmax><ymax>13114.737954414211</ymax></bndbox><segmentation><points><x>22813.910948027613</x><y>13114.737954414211</y></points><points><x>22813.910948027613</x><y>12930.262045585781</y></points><points><x>23015.852031656366</x><y>12930.262045585781</y></points><points><x>23015.852031656366</x><y>13114.737954414211</y></points></segmentation></object><object><name>LSIL</name><difficult>0</difficult><truncated>0</truncated><info>[{"confidence": "0.955058"}, {"action": "CREATE", "cat": "LSIL", "time": "2020-07-23 14:56;14", "who": "admin", "typeOfanno": "PersonManul"}]</info><confidence>0.955058</confidence><bndbox><xmin>40322.24303987952</xmin><ymin>34030.172310007525</ymin><xmax>40436.24303987952</xmax><ymax>34267.172310007525</ymax></bndbox><segmentation><points><x>40322.24303987952</x><y>34267.172310007525</y></points><points><x>40322.24303987952</x><y>34030.172310007525</y></points><points><x>40436.24303987952</x><y>34030.172310007525</y></points><points><x>40436.24303987952</x><y>34267.172310007525</y></points></segmentation></object><object><name>NONE</name><difficult>0</difficult><truncated>0</truncated><info>[{"confidence": "0.877404"}, {"action": "CREATE", "cat": "NONE", "time": "2020-07-23 14:56;14", "who": "admin", "typeOfanno": "PersonManul"}]</info><confidence>0.877404</confidence><bndbox><xmin>41977.0</xmin><ymin>30196.0</ymin><xmax>42303.0</xmax><ymax>30355.0</ymax></bndbox><segmentation><points><x>41977.0</x><y>30355.0</y></points><points><x>41977.0</x><y>30196.0</y></points><points><x>42303.0</x><y>30196.0</y></points><points><x>42303.0</x><y>30355.0</y></points></segmentation></object><object><name>NILM</name><difficult>0</difficult><truncated>0</truncated><info>[{"confidence": "0.847871"}, {"action": "CREATE", "cat": "NILM", "time": "2020-07-23 14:56;14", "who": "admin", "typeOfanno": "PersonManul"}]</info><confidence>0.847871</confidence><bndbox><xmin>41930.0</xmin><ymin>31383.0</ymin><xmax>42092.0</xmax><ymax>31534.0</ymax></bndbox><segmentation><points><x>41930.0</x><y>31534.0</y></points><points><x>41930.0</x><y>31383.0</y></points><points><x>42092.0</x><y>31383.0</y></points><points><x>42092.0</x><y>31534.0</y></points></segmentation></object><object><name>LSIL</name><difficult>0</difficult><truncated>0</truncated><info>[{"confidence": "0.847735"}, {"action": "CREATE", "cat": "LSIL", "time": "2020-07-23 14:56;14", "who": "admin", "typeOfanno": "PersonManul"}]</info><confidence>0.847735</confidence><bndbox><xmin>39534.0705791724</xmin><ymin>34080.79241993731</ymin><xmax>39704.483220677095</xmax><ymax>34214.207580062684</ymax></bndbox><segmentation><points><x>39534.0705791724</x><y>34214.207580062684</y></points><points><x>39534.0705791724</x><y>34080.79241993731</y></points><points><x>39704.483220677095</x><y>34080.79241993731</y></points><points><x>39704.483220677095</x><y>34214.207580062684</y></points></segmentation></object><object><name>LSIL</name><difficult>0</difficult><truncated>0</truncated><info>[{"confidence": "0.835359"}, {"action": "CREATE", "cat": "LSIL", "time": "2020-07-23 14:56;14", "who": "admin", "typeOfanno": "PersonManul"}]</info><confidence>0.835359</confidence><bndbox><xmin>42400.0</xmin><ymin>30426.0</ymin><xmax>42613.0</xmax><ymax>30699.0</ymax></bndbox><segmentation><points><x>42400.0</x><y>30699.0</y></points><points><x>42400.0</x><y>30426.0</y></points><points><x>42613.0</x><y>30426.0</y></points><points><x>42613.0</x><y>30699.0</y></points></segmentation></object><object><name>LSIL</name><difficult>0</difficult><truncated>0</truncated><info>[{"confidence": "0.830186"}, {"action": "CREATE", "cat": "LSIL", "time": "2020-07-23 14:56;14", "who": "admin", "typeOfanno": "PersonManul"}]</info><confidence>0.830186</confidence><bndbox><xmin>41225.0</xmin><ymin>29751.0</ymin><xmax>41476.0</xmax><ymax>30054.0</ymax></bndbox><segmentation><points><x>41225.0</x><y>30054.0</y></points><points><x>41225.0</x><y>29751.0</y></points><points><x>41476.0</x><y>29751.0</y></points><points><x>41476.0</x><y>30054.0</y></points></segmentation></object><object><name>ASC_US</name><difficult>0</difficult><truncated>0</truncated><info>[{"confidence": "0.712858"}, {"action": "CREATE", "cat": "ASC_US", "time": "2020-07-23 14:56;14", "who": "admin", "typeOfanno": "PersonManul"}]</info><confidence>0.712858</confidence><bndbox><xmin>22411.0</xmin><ymin>11812.310759969892</ymin><xmax>22570.0</xmax><ymax>11956.310759969892</ymax></bndbox><segmentation><points><x>22411.0</x><y>11956.310759969892</y></points><points><x>22411.0</x><y>11812.310759969892</y></points><points><x>22570.0</x><y>11812.310759969892</y></points><points><x>22570.0</x><y>11956.310759969892</y></points></segmentation></object><object><name>BOX_SCREEN</name><difficult>0</difficult><truncated>0</truncated><info>[{"confidence": "0"}, {"action": "CREATE", "cat": "BOX_SCREEN", "time": "2020-07-23 14:56;14", "who": "admin", "typeOfanno": "PersonManul"}]</info><confidence>0</confidence><bndbox><xmin>41329.61472785489</xmin><ymin>29567.760939167572</ymin><xmax>43377.61472785489</xmax><ymax>31615.760939167572</ymax></bndbox><segmentation><points><x>41329.61472785489</x><y>31615.760939167572</y></points><points><x>41329.61472785489</x><y>29567.760939167572</y></points><points><x>43377.61472785489</x><y>29567.760939167572</y></points><points><x>43377.61472785489</x><y>31615.760939167572</y></points></segmentation></object><object><name>BOX_SCREEN</name><difficult>0</difficult><truncated>0</truncated><info>[{"confidence": "0"}, {"action": "CREATE", "cat": "BOX_SCREEN", "time": "2020-07-23 14:56;14", "who": "admin", "typeOfanno": "PersonManul"}]</info><confidence>0</confidence><bndbox><xmin>38441.84000778877</xmin><ymin>33036.32762526425</ymin><xmax>40489.84000778877</xmax><ymax>35084.32762526425</ymax></bndbox><segmentation><points><x>38441.84000778877</x><y>35084.32762526425</y></points><points><x>38441.84000778877</x><y>33036.32762526425</y></points><points><x>40489.84000778877</x><y>33036.32762526425</y></points><points><x>40489.84000778877</x><y>35084.32762526425</y></points></segmentation></object><object><name>NONE</name><difficult>0</difficult><truncated>0</truncated><info>[{"confidence": "0"}, {"action": "CREATE", "cat": "NONE", "time": "2020-07-23 14:56;14", "who": "admin", "typeOfanno": "PersonManul"}]</info><confidence>0</confidence><bndbox><xmin>39480.445941620135</xmin><ymin>33617.767830173536</ymin><xmax>39670.32308142803</xmax><ymax>33801.802596448884</ymax></bndbox><segmentation><points><x>39480.445941620135</x><y>33801.802596448884</y></points><points><x>39480.445941620135</x><y>33617.767830173536</y></points><points><x>39670.32308142803</x><y>33617.767830173536</y></points><points><x>39670.32308142803</x><y>33801.802596448884</y></points></segmentation></object><object><name>BOX_SCREEN</name><difficult>0</difficult><truncated>0</truncated><info>[{"confidence": "0"}, {"action": "CREATE", "cat": "BOX_SCREEN", "time": "2020-07-23 14:56;14", "who": "admin", "typeOfanno": "PersonManul"}]</info><confidence>0</confidence><bndbox><xmin>17021.33119218627</xmin><ymin>28174.39553527</ymin><xmax>19069.33119218627</xmax><ymax>30222.39553527</ymax></bndbox><segmentation><points><x>17021.33119218627</x><y>30222.39553527</y></points><points><x>17021.33119218627</x><y>28174.39553527</y></points><points><x>19069.33119218627</x><y>28174.39553527</y></points><points><x>19069.33119218627</x><y>30222.39553527</y></points></segmentation></object><object><name>NONE</name><difficult>0</difficult><truncated>0</truncated><info>[{"confidence": "0"}, {"action": "CREATE", "cat": "NONE", "time": "2020-07-23 14:56;14", "who": "admin", "typeOfanno": "PersonManul"}]</info><confidence>0</confidence><bndbox><xmin>39681.045921166595</xmin><ymin>33570.236675246066</ymin><xmax>39875.791705584954</xmax><ymax>33674.91253437093</ymax></bndbox><segmentation><points><x>39681.045921166595</x><y>33674.91253437093</y></points><points><x>39681.045921166595</x><y>33570.236675246066</y></points><points><x>39875.791705584954</x><y>33570.236675246066</y></points><points><x>39875.791705584954</x><y>33674.91253437093</y></points></segmentation></object><object><name>BOX_SCREEN</name><difficult>0</difficult><truncated>0</truncated><info>[{"confidence": "0"}, {"action": "CREATE", "cat": "BOX_SCREEN", "time": "2020-07-23 14:56;14", "who": "admin", "typeOfanno": "PersonManul"}]</info><confidence>0</confidence><bndbox><xmin>36683.45784418352</xmin><ymin>29016.692102454654</ymin><xmax>38731.45784418352</xmax><ymax>31064.692102454654</ymax></bndbox><segmentation><points><x>36683.45784418352</x><y>31064.692102454654</y></points><points><x>36683.45784418352</x><y>29016.692102454654</y></points><points><x>38731.45784418352</x><y>29016.692102454654</y></points><points><x>38731.45784418352</x><y>31064.692102454654</y></points></segmentation></object><object><name>BOX_SCREEN</name><difficult>0</difficult><truncated>0</truncated><info>[{"confidence": "0"}, {"action": "CREATE", "cat": "BOX_SCREEN", "time": "2020-07-23 14:56;14", "who": "admin", "typeOfanno": "PersonManul"}]</info><confidence>0</confidence><bndbox><xmin>21216.76627706469</xmin><ymin>11125.25453575241</ymin><xmax>23264.76627706469</xmax><ymax>13173.25453575241</ymax></bndbox><segmentation><points><x>21216.76627706469</x><y>13173.25453575241</y></points><points><x>21216.76627706469</x><y>11125.25453575241</y></points><points><x>23264.76627706469</x><y>11125.25453575241</y></points><points><x>23264.76627706469</x><y>13173.25453575241</y></points></segmentation></object><object><name>BOX_SCREEN</name><difficult>0</difficult><truncated>0</truncated><info>[{"confidence": "0"}, {"action": "CREATE", "cat": "BOX_SCREEN", "time": "2020-07-23 14:56;14", "who": "admin", "typeOfanno": "PersonManul"}]</info><confidence>0</confidence><bndbox><xmin>21216.76627706469</xmin><ymin>11125.25453575241</ymin><xmax>23264.76627706469</xmax><ymax>13173.25453575241</ymax></bndbox><segmentation><points><x>21216.76627706469</x><y>13173.25453575241</y></points><points><x>21216.76627706469</x><y>11125.25453575241</y></points><points><x>23264.76627706469</x><y>11125.25453575241</y></points><points><x>23264.76627706469</x><y>13173.25453575241</y></points></segmentation></object><object><name>LSIL</name><difficult>0</difficult><truncated>0</truncated><info>[{"confidence": 1}, {"action": "CREATE", "cat": "LSIL", "time": "2020-07-29 10:45;08", "who": "chenrui", "typeOfanno": "PersonManul"}]</info><confidence>1.0</confidence><bndbox><xmin>22756.940180586902</xmin><ymin>11307.372836719336</ymin><xmax>22863.712189616246</xmax><ymax>11474.566215199397</ymax></bndbox><segmentation><points><x>22756.940180586902</x><y>11474.566215199397</y></points><points><x>22756.940180586902</x><y>11307.372836719336</y></points><points><x>22863.712189616246</x><y>11307.372836719336</y></points><points><x>22863.712189616246</x><y>11474.566215199397</y></points></segmentation></object><object><name>LSIL</name><difficult>0</difficult><truncated>0</truncated><info>[{"confidence": 1}, {"action": "CREATE", "cat": "LSIL", "time": "2020-07-29 10:45;08", "who": "chenrui", "typeOfanno": "PersonManul"}]</info><confidence>1.0</confidence><bndbox><xmin>21912.146350639578</xmin><ymin>12034.002257336342</ymin><xmax>22114.930398796085</xmax><ymax>12303.001504890895</ymax></bndbox><segmentation><points><x>21912.146350639578</x><y>12303.001504890895</y></points><points><x>21912.146350639578</x><y>12034.002257336342</y></points><points><x>22114.930398796085</x><y>12034.002257336342</y></points><points><x>22114.930398796085</x><y>12303.001504890895</y></points></segmentation></object><object><name>LSIL</name><difficult>0</difficult><truncated>0</truncated><info>[{"confidence": 1}, {"action": "CREATE", "cat": "LSIL", "time": "2020-07-29 10:45;08", "who": "chenrui", "typeOfanno": "PersonManul"}]</info><confidence>1.0</confidence><bndbox><xmin>21524.97103085026</xmin><ymin>12869.88186606471</ymin><xmax>21804.730248306994</xmax><ymax>13131.431903686982</ymax></bndbox><segmentation><points><x>21524.97103085026</x><y>13131.431903686982</y></points><points><x>21524.97103085026</x><y>12869.88186606471</y></points><points><x>21804.730248306994</x><y>12869.88186606471</y></points><points><x>21804.730248306994</x><y>13131.431903686982</y></points></segmentation></object></annotation>
