# Supplementary material for: Artificial intelligence enables precision diagnosis of cervical cytology grades and cervical cancer
Source: Nat Commun. 2024 May 22;15:4369. doi: 10.1038/s41467-024-48705-3 (PMC11111770; doi:10.1038/s41467-024-48705-3)
Supplement: Supplementary file 4 — Source Data [file 41467_2024_48705_MOESM4_ESM.zip › Source Data/Table S1.Average precision in the patch-level detection and classification./ground_truth_126/L201819144L.tif.xml]

<?xml version="1.0"?><annotation><folder>med</folder><filename>/datasets/Review/label-check/tif-tiff/L201819144L.tif</filename><size><width>58000</width><height>54272</height></size><mpp>0.248447</mpp><object><name>NILM</name><difficult>0</difficult><truncated>0</truncated><info>[{"confidence": "0"}, {"action": "CREATE", "cat": "NILM", "time": "2020-07-23 14:39;29", "who": "admin", "typeOfanno": "PersonManul"}]</info><confidence>0</confidence><bndbox><xmin>32935.82421875</xmin><ymin>6181.4365234375</ymin><xmax>32973.82421875</xmax><ymax>6244.62353515625</ymax></bndbox><segmentation><points><x>32965.87109375</x><y>6185.1923828125</y></points><points><x>32961.89453125</x><y>6182.76220703125</y></points><points><x>32946.6484375</x><y>6181.4365234375</y></points><points><x>32938.6953125</x><y>6193.587890625</y></points><points><x>32935.82421875</x><y>6223.85595703125</y></points><points><x>32940.68359375</x><y>6231.58837890625</y></points><points><x>32943.77734375</x><y>6241.3095703125</y></points><points><x>32956.1484375</x><y>6244.62353515625</y></points><points><x>32972.71875</x><y>6224.96044921875</y></points><points><x>32973.82421875</x><y>6208.16943359375</y></points><points><x>32972.5</x><y>6195.134765625</y></points><points><x>32969.625</x><y>6192.4833984375</y></points><points><x>32967.41796875</x><y>6188.50634765625</y></points></segmentation></object><object><name>NILM</name><difficult>0</difficult><truncated>0</truncated><info>[{"confidence": "0"}, {"action": "CREATE", "cat": "NILM", "time": "2020-07-23 14:39;29", "who": "admin", "typeOfanno": "PersonManul"}]</info><confidence>0</confidence><bndbox><xmin>32979.015625</xmin><ymin>4492.0380859375</ymin><xmax>33269.4375</xmax><ymax>4671.7744140625</ymax></bndbox><segmentation><points><x>32981.95703125</x><y>4493.9970703125</y></points><points><x>33009.87109375</x><y>4492.0380859375</y></points><points><x>33056.88671875</x><y>4500.853515625</y></points><points><x>33107.33203125</x><y>4522.89208984375</y></points><points><x>33143.5703125</x><y>4544.44091796875</y></points><points><x>33172.46484375</x><y>4571.86669921875</y></points><points><x>33201.36328125</x><y>4606.1484375</y></points><points><x>33234.6640625</x><y>4640.4306640625</y></points><points><x>33234.6640625</x><y>4640.4306640625</y></points><points><x>33269.4375</x><y>4666.876953125</y></points><points><x>33249.35546875</x><y>4671.7744140625</y></points><points><x>33220.4609375</x><y>4661.9794921875</y></points><points><x>33174.9140625</x><y>4620.35107421875</y></points><points><x>33124.47265625</x><y>4587.04833984375</y></points><points><x>33081.86328125</x><y>4565.01025390625</y></points><points><x>33034.84765625</x><y>4548.8486328125</y></points><points><x>32991.26171875</x><y>4532.68701171875</y></points><points><x>32979.015625</x><y>4505.26123046875</y></points><points><x>32979.015625</x><y>4505.26123046875</y></points></segmentation></object><object><name>NILM</name><difficult>0</difficult><truncated>0</truncated><info>[{"confidence": "0"}, {"action": "CREATE", "cat": "NILM", "time": "2020-07-23 14:39;29", "who": "admin", "typeOfanno": "PersonManul"}]</info><confidence>0</confidence><bndbox><xmin>40888.58203125</xmin><ymin>3861.1279296875</ymin><xmax>41087.90625</xmax><ymax>4062.412841796875</ymax></bndbox><segmentation><points><x>40947.3515625</x><y>3917.448486328125</y></points><points><x>40961.0625</x><y>3904.225341796875</y></points><points><x>40988.0</x><y>3916.468994140625</y></points><points><x>41013.46484375</x><y>3922.835693359375</y></points><points><x>41007.58984375</x><y>3908.143310546875</y></points><points><x>41007.58984375</x><y>3908.143310546875</y></points><points><x>40997.79296875</x><y>3881.697265625</y></points><points><x>41008.5703125</x><y>3861.1279296875</y></points><points><x>41054.1171875</x><y>3870.9228515625</y></points><points><x>41054.60546875</x><y>3870.9228515625</y></points><points><x>41075.17578125</x><y>3894.92041015625</y></points><points><x>41067.33984375</x><y>3918.427978515625</y></points><points><x>41059.01171875</x><y>3933.610107421875</y></points><points><x>41059.01171875</x><y>3933.610107421875</y></points><points><x>41059.9921875</x><y>3935.569091796875</y></points><points><x>41060.48046875</x><y>3936.548583984375</y></points><points><x>41070.27734375</x><y>3956.138427734375</y></points><points><x>41070.27734375</x><y>3956.138427734375</y></points><points><x>41080.5625</x><y>3965.443603515625</y></points><points><x>41086.9296875</x><y>3974.2587890625</y></points><points><x>41087.90625</x><y>3976.2177734375</y></points><points><x>41081.05078125</x><y>4014.41796875</y></points><points><x>41065.37890625</x><y>4025.68212890625</y></points><points><x>41038.4453125</x><y>4033.0283203125</y></points><points><x>41028.16015625</x><y>4059.474365234375</y></points><points><x>40987.51171875</x><y>4062.412841796875</y></points><points><x>40948.33203125</x><y>4043.31298828125</y></points><points><x>40906.2109375</x><y>4035.47705078125</y></points><points><x>40888.58203125</x><y>4017.84619140625</y></points><points><x>40905.72265625</x><y>3995.8076171875</y></points><points><x>40902.78515625</x><y>3956.628173828125</y></points><points><x>40888.58203125</x><y>3929.692138671875</y></points><points><x>40891.51953125</x><y>3914.999755859375</y></points><points><x>40912.08984375</x><y>3914.510009765625</y></points><points><x>40924.33203125</x><y>3906.674072265625</y></points><points><x>40930.2109375</x><y>3906.674072265625</y></points><points><x>40930.2109375</x><y>3906.674072265625</y></points></segmentation></object><object><name>NILM</name><difficult>0</difficult><truncated>0</truncated><info>[{"confidence": "0"}, {"action": "CREATE", "cat": "NILM", "time": "2020-07-23 14:39;29", "who": "admin", "typeOfanno": "PersonManul"}]</info><confidence>0</confidence><bndbox><xmin>12972.8994140625</xmin><ymin>43449.33203125</ymin><xmax>13042.962890625</xmax><ymax>43556.56640625</ymax></bndbox><segmentation><points><x>13034.4111328125</x><y>43449.33203125</y></points><points><x>13040.9892578125</x><y>43460.1875</y></points><points><x>13042.962890625</x><y>43479.921875</y></points><points><x>13029.4765625</x><y>43511.5</y></points><points><x>13006.451171875</x><y>43542.08984375</y></points><points><x>12997.8984375</x><y>43546.3671875</y></points><points><x>12985.3984375</x><y>43556.56640625</y></points><points><x>12972.8994140625</x><y>43551.30078125</y></points><points><x>12973.8857421875</x><y>43536.171875</y></points><points><x>12973.8857421875</x><y>43536.171875</y></points><points><x>12983.75390625</x><y>43519.72265625</y></points><points><x>13001.5166015625</x><y>43492.421875</y></points><points><x>13026.8447265625</x><y>43452.94921875</y></points><points><x>13026.5166015625</x><y>43452.94921875</y></points></segmentation></object><object><name>LSIL</name><difficult>0</difficult><truncated>0</truncated><info>[{"confidence": "0"}, {"action": "CREATE", "cat": "LSIL", "time": "2020-07-23 14:39;29", "who": "admin", "typeOfanno": "PersonManul"}]</info><confidence>0</confidence><bndbox><xmin>29443.029296875</xmin><ymin>50243.1484375</ymin><xmax>29628.55078125</xmax><ymax>50398.078125</ymax></bndbox><segmentation><points><x>29537.43359375</x><y>50243.1484375</y></points><points><x>29567.3671875</x><y>50260.58203125</y></points><points><x>29589.40625</x><y>50283.60546875</y></points><points><x>29589.734375</x><y>50283.60546875</y></points><points><x>29603.87890625</x><y>50309.921875</y></points><points><x>29609.142578125</x><y>50327.02734375</y></points><points><x>29622.30078125</x><y>50343.47265625</y></points><points><x>29628.55078125</x><y>50376.6953125</y></points><points><x>29571.97265625</x><y>50375.37890625</y></points><points><x>29541.052734375</x><y>50398.078125</y></points><points><x>29519.013671875</x><y>50397.08984375</y></points><points><x>29507.5</x><y>50385.90625</y></points><points><x>29492.369140625</x><y>50374.0625</y></points><points><x>29472.962890625</x><y>50350.05078125</y></points><points><x>29453.2265625</x><y>50331.9609375</y></points><points><x>29443.029296875</x><y>50307.6171875</y></points><points><x>29443.029296875</x><y>50307.6171875</y></points><points><x>29445.66015625</x><y>50280.64453125</y></points><points><x>29474.27734375</x><y>50257.62109375</y></points><points><x>29492.69921875</x><y>50248.41015625</y></points><points><x>29492.69921875</x><y>50248.41015625</y></points></segmentation></object><object><name>LSIL</name><difficult>0</difficult><truncated>0</truncated><info>[{"confidence": "0"}, {"action": "CREATE", "cat": "LSIL", "time": "2020-07-23 14:39;29", "who": "admin", "typeOfanno": "PersonManul"}]</info><confidence>0</confidence><bndbox><xmin>12547.16015625</xmin><ymin>11512.7646484375</ymin><xmax>12685.642578125</xmax><ymax>11674.2734375</ymax></bndbox><segmentation><points><x>12615.25</x><y>11512.7646484375</y></points><points><x>12583.671875</x><y>11526.580078125</y></points><points><x>12568.8701171875</x><y>11535.4619140625</y></points><points><x>12564.2646484375</x><y>11543.685546875</y></points><points><x>12563.6064453125</x><y>11564.408203125</y></points><points><x>12563.6064453125</x><y>11564.7373046875</y></points><points><x>12563.6064453125</x><y>11566.7109375</y></points><points><x>12554.396484375</x><y>11597.630859375</y></points><points><x>12547.16015625</x><y>11629.208984375</y></points><points><x>12552.4228515625</x><y>11660.1298828125</y></points><points><x>12559.98828125</x><y>11673.9453125</y></points><points><x>12559.98828125</x><y>11674.2734375</y></points><points><x>12562.291015625</x><y>11674.2734375</y></points><points><x>12577.421875</x><y>11656.5107421875</y></points><points><x>12577.7509765625</x><y>11656.5107421875</y></points><points><x>12580.0537109375</x><y>11656.5107421875</y></points><points><x>12581.369140625</x><y>11656.5107421875</y></points><points><x>12583.3427734375</x><y>11656.83984375</y></points><points><x>12618.2109375</x><y>11653.55078125</y></points><points><x>12618.2109375</x><y>11653.55078125</y></points><points><x>12620.513671875</x><y>11654.208984375</y></points><points><x>12661.958984375</x><y>11641.3798828125</y></points><points><x>12662.2880859375</x><y>11641.3798828125</y></points><points><x>12685.642578125</x><y>11603.22265625</y></points><points><x>12676.76171875</x><y>11560.7900390625</y></points><points><x>12665.2490234375</x><y>11540.724609375</y></points><points><x>12644.525390625</x><y>11525.2646484375</y></points><points><x>12644.525390625</x><y>11525.2646484375</y></points></segmentation></object><object><name>EC</name><difficult>0</difficult><truncated>0</truncated><info>[{"confidence": "0"}, {"action": "CREATE", "cat": "EC", "time": "2020-07-23 14:39;29", "who": "admin", "typeOfanno": "PersonManul"}]</info><confidence>0</confidence><bndbox><xmin>39947.60546875</xmin><ymin>3384.42333984375</ymin><xmax>40020.9609375</xmax><ymax>3515.99853515625</ymax></bndbox><segmentation><points><x>40011.421875</x><y>3390.34423828125</y></points><points><x>40010.43359375</x><y>3401.85693359375</y></points><points><x>39993.328125</x><y>3415.0146484375</y></points><points><x>39984.1171875</x><y>3419.94873046875</y></points><points><x>39980.828125</x><y>3431.46142578125</y></points><points><x>39968.328125</x><y>3467.315673828125</y></points><points><x>39959.1171875</x><y>3493.630859375</y></points><points><x>39947.60546875</x><y>3500.867431640625</y></points><points><x>39963.72265625</x><y>3513.696044921875</y></points><points><x>39983.1328125</x><y>3515.99853515625</y></points><points><x>39997.27734375</x><y>3488.038818359375</y></points><points><x>40008.4609375</x><y>3460.737060546875</y></points><points><x>40010.76171875</x><y>3449.882080078125</y></points><points><x>40017.33984375</x><y>3430.8037109375</y></points><points><x>40020.9609375</x><y>3412.05419921875</y></points><points><x>40020.62890625</x><y>3384.42333984375</y></points><points><x>40020.62890625</x><y>3384.42333984375</y></points></segmentation></object><object><name>NILM</name><difficult>0</difficult><truncated>0</truncated><info>[{"confidence": "0"}, {"action": "CREATE", "cat": "NILM", "time": "2020-07-23 14:39;29", "who": "admin", "typeOfanno": "PersonManul"}]</info><confidence>0</confidence><bndbox><xmin>36379.51953125</xmin><ymin>41822.1171875</ymin><xmax>36593.5390625</xmax><ymax>42047.40234375</ymax></bndbox><segmentation><points><x>36440.73828125</x><y>41830.4453125</y></points><points><x>36428.00390625</x><y>41844.64453125</y></points><points><x>36412.33203125</x><y>41861.296875</y></points><points><x>36390.78515625</x><y>41895.578125</y></points><points><x>36379.51953125</x><y>41923.984375</y></points><points><x>36392.7421875</x><y>41957.77734375</y></points><points><x>36435.83984375</x><y>41988.140625</y></points><points><x>36435.83984375</x><y>41988.140625</y></points><points><x>36448.08203125</x><y>41993.0390625</y></points><points><x>36442.20703125</x><y>42010.66796875</y></points><points><x>36442.20703125</x><y>42011.16015625</y></points><points><x>36442.6953125</x><y>42012.62890625</y></points><points><x>36486.7734375</x><y>42047.40234375</y></points><points><x>36530.359375</x><y>42040.0546875</y></points><points><x>36530.359375</x><y>42040.0546875</y></points><points><x>36532.3203125</x><y>42038.5859375</y></points><points><x>36533.7890625</x><y>42038.09375</y></points><points><x>36536.23828125</x><y>42037.1171875</y></points><points><x>36537.21875</x><y>42036.13671875</y></points><points><x>36552.890625</x><y>42011.16015625</y></points><points><x>36552.890625</x><y>42011.16015625</y></points><points><x>36551.41796875</x><y>41996.46875</y></points><points><x>36558.765625</x><y>41979.81640625</y></points><points><x>36550.9296875</x><y>41952.390625</y></points><points><x>36582.76171875</x><y>41916.1484375</y></points><points><x>36593.5390625</x><y>41881.8671875</y></points><points><x>36562.1953125</x><y>41845.625</y></points><points><x>36503.42578125</x><y>41822.1171875</y></points><points><x>36473.05859375</x><y>41822.1171875</y></points><points><x>36473.05859375</x><y>41822.1171875</y></points></segmentation></object><object><name>NILM</name><difficult>0</difficult><truncated>0</truncated><info>[{"confidence": "0"}, {"action": "CREATE", "cat": "NILM", "time": "2020-07-23 14:39;29", "who": "admin", "typeOfanno": "PersonManul"}]</info><confidence>0</confidence><bndbox><xmin>14400.0</xmin><ymin>16467.0</ymin><xmax>14553.884765625</xmax><ymax>16607.87890625</ymax></bndbox><segmentation><points><x>14462.0</x><y>16467.0</y></points><points><x>14461.0</x><y>16472.0</y></points><points><x>14458.0</x><y>16475.0</y></points><points><x>14452.0</x><y>16479.0</y></points><points><x>14452.0</x><y>16491.0</y></points><points><x>14435.0</x><y>16492.0</y></points><points><x>14434.0</x><y>16497.0</y></points><points><x>14430.0</x><y>16508.0</y></points><points><x>14417.0</x><y>16510.0</y></points><points><x>14411.0</x><y>16529.0</y></points><points><x>14408.0</x><y>16535.0</y></points><points><x>14403.0</x><y>16551.0</y></points><points><x>14400.0</x><y>16575.0</y></points><points><x>14405.0</x><y>16579.0</y></points><points><x>14405.0</x><y>16583.0</y></points><points><x>14417.0</x><y>16593.0</y></points><points><x>14418.0</x><y>16603.0</y></points><points><x>14456.07421875</x><y>16604.94140625</y></points><points><x>14496.2333984375</x><y>16606.41015625</y></points><points><x>14530.025390625</x><y>16607.87890625</y></points><points><x>14546.8154296875</x><y>16605.96484375</y></points><points><x>14548.8037109375</x><y>16600.44140625</y></points><points><x>14552.1171875</x><y>16594.474609375</y></points><points><x>14553.884765625</x><y>16589.8359375</y></points><points><x>14553.0</x><y>16584.0</y></points><points><x>14551.0</x><y>16573.0</y></points><points><x>14552.0</x><y>16555.0</y></points><points><x>14546.0</x><y>16549.0</y></points><points><x>14536.0</x><y>16535.0</y></points><points><x>14529.0</x><y>16526.0</y></points><points><x>14529.0</x><y>16521.0</y></points><points><x>14527.0</x><y>16508.0</y></points><points><x>14530.0</x><y>16501.0</y></points><points><x>14530.0</x><y>16488.0</y></points><points><x>14516.0</x><y>16484.0</y></points><points><x>14505.0</x><y>16474.0</y></points><points><x>14493.0</x><y>16474.0</y></points><points><x>14488.0</x><y>16475.0</y></points><points><x>14485.0</x><y>16472.0</y></points></segmentation></object><object><name>NILM</name><difficult>0</difficult><truncated>0</truncated><info>[{"confidence": "0"}, {"action": "CREATE", "cat": "NILM", "time": "2020-07-23 14:39;29", "who": "admin", "typeOfanno": "PersonManul"}]</info><confidence>0</confidence><bndbox><xmin>30085.0</xmin><ymin>26753.84765625</ymin><xmax>30194.302734375</xmax><ymax>26852.0</ymax></bndbox><segmentation><points><x>30165.802734375</x><y>26766.220703125</y></points><points><x>30130.0</x><y>26789.0</y></points><points><x>30123.0</x><y>26790.0</y></points><points><x>30117.0</x><y>26791.0</y></points><points><x>30111.0</x><y>26796.0</y></points><points><x>30110.0</x><y>26803.0</y></points><points><x>30098.0</x><y>26823.0</y></points><points><x>30094.0</x><y>26826.0</y></points><points><x>30085.0</x><y>26830.0</y></points><points><x>30085.0</x><y>26844.0</y></points><points><x>30093.0</x><y>26847.0</y></points><points><x>30098.0</x><y>26848.0</y></points><points><x>30105.0</x><y>26849.0</y></points><points><x>30113.0</x><y>26851.0</y></points><points><x>30127.0</x><y>26852.0</y></points><points><x>30137.0</x><y>26847.0</y></points><points><x>30143.0</x><y>26843.0</y></points><points><x>30153.0</x><y>26834.0</y></points><points><x>30159.0</x><y>26827.0</y></points><points><x>30162.0</x><y>26823.0</y></points><points><x>30166.0</x><y>26820.0</y></points><points><x>30176.185546875</x><y>26804.8828125</y></points><points><x>30194.302734375</x><y>26776.82421875</y></points><points><x>30194.302734375</x><y>26753.84765625</y></points></segmentation></object><object><name>NILM</name><difficult>0</difficult><truncated>0</truncated><info>[{"confidence": "0"}, {"action": "CREATE", "cat": "NILM", "time": "2020-07-23 14:39;29", "who": "admin", "typeOfanno": "PersonManul"}]</info><confidence>0</confidence><bndbox><xmin>45613.0</xmin><ymin>34974.0</ymin><xmax>45740.59375</xmax><ymax>35165.0</ymax></bndbox><segmentation><points><x>45726.0</x><y>34974.0</y></points><points><x>45721.0</x><y>34980.0</y></points><points><x>45710.0</x><y>34982.0</y></points><points><x>45691.0</x><y>34993.0</y></points><points><x>45685.0</x><y>35000.0</y></points><points><x>45680.0</x><y>35007.0</y></points><points><x>45674.0</x><y>35016.0</y></points><points><x>45656.0</x><y>35044.0</y></points><points><x>45613.0</x><y>35162.0</y></points><points><x>45633.0</x><y>35165.0</y></points><points><x>45636.0</x><y>35162.0</y></points><points><x>45645.0</x><y>35151.0</y></points><points><x>45664.0</x><y>35129.0</y></points><points><x>45669.0</x><y>35120.0</y></points><points><x>45672.0</x><y>35116.0</y></points><points><x>45678.0</x><y>35110.0</y></points><points><x>45687.0</x><y>35099.0</y></points><points><x>45707.01171875</x><y>35065.953125</y></points><points><x>45720.9296875</x><y>35066.6171875</y></points><points><x>45733.08203125</x><y>35060.65234375</y></points><points><x>45740.59375</x><y>35039.0</y></points><points><x>45729.10546875</x><y>35032.59375</y></points><points><x>45723.359375</x><y>35025.96484375</y></points><points><x>45731.09375</x><y>35001.21875</y></points><points><x>45735.734375</x><y>34975.37109375</y></points></segmentation></object><object><name>NILM</name><difficult>0</difficult><truncated>0</truncated><info>[{"confidence": "0"}, {"action": "CREATE", "cat": "NILM", "time": "2020-07-23 14:39;29", "who": "admin", "typeOfanno": "PersonManul"}]</info><confidence>0</confidence><bndbox><xmin>47526.41796875</xmin><ymin>20528.197265625</ymin><xmax>47727.0</xmax><ymax>20673.0</ymax></bndbox><segmentation><points><x>47537.68359375</x><y>20528.197265625</y></points><points><x>47533.265625</x><y>20547.859375</y></points><points><x>47526.41796875</x><y>20559.34765625</y></points><points><x>47541.0</x><y>20580.0</y></points><points><x>47545.0</x><y>20583.0</y></points><points><x>47556.0</x><y>20594.0</y></points><points><x>47569.0</x><y>20608.0</y></points><points><x>47578.0</x><y>20616.0</y></points><points><x>47586.0</x><y>20624.0</y></points><points><x>47596.0</x><y>20634.0</y></points><points><x>47602.0</x><y>20638.0</y></points><points><x>47611.0</x><y>20644.0</y></points><points><x>47641.0</x><y>20659.0</y></points><points><x>47686.0</x><y>20670.0</y></points><points><x>47727.0</x><y>20673.0</y></points><points><x>47727.0</x><y>20662.0</y></points><points><x>47720.0</x><y>20654.0</y></points><points><x>47709.0</x><y>20645.0</y></points><points><x>47705.0</x><y>20640.0</y></points><points><x>47702.0</x><y>20636.0</y></points><points><x>47695.0</x><y>20636.0</y></points><points><x>47685.0</x><y>20622.0</y></points><points><x>47668.0</x><y>20616.0</y></points><points><x>47662.0</x><y>20612.0</y></points><points><x>47654.0</x><y>20606.0</y></points><points><x>47642.0</x><y>20599.0</y></points><points><x>47629.0</x><y>20591.0</y></points><points><x>47625.0</x><y>20588.0</y></points><points><x>47621.0</x><y>20585.0</y></points><points><x>47610.0</x><y>20575.0</y></points><points><x>47603.0</x><y>20571.0</y></points><points><x>47590.0</x><y>20565.0</y></points><points><x>47589.0</x><y>20558.0</y></points><points><x>47585.0</x><y>20558.0</y></points><points><x>47577.01171875</x><y>20553.82421875</y></points><points><x>47572.37109375</x><y>20546.091796875</y></points><points><x>47560.44140625</x><y>20541.232421875</y></points></segmentation></object><object><name>NILM</name><difficult>0</difficult><truncated>0</truncated><info>[{"confidence": "0"}, {"action": "CREATE", "cat": "NILM", "time": "2020-07-23 14:39;29", "who": "admin", "typeOfanno": "PersonManul"}]</info><confidence>0</confidence><bndbox><xmin>4602.57666015625</xmin><ymin>26088.080078125</ymin><xmax>4700.60009765625</xmax><ymax>26247.28515625</ymax></bndbox><segmentation><points><x>4674.28515625</x><y>26088.080078125</y></points><points><x>4664.74609375</x><y>26098.935546875</y></points><points><x>4642.04931640625</x><y>26112.091796875</y></points><points><x>4619.3525390625</x><y>26138.736328125</y></points><points><x>4609.1552734375</x><y>26156.828125</y></points><points><x>4608.16845703125</x><y>26189.392578125</y></points><points><x>4602.57666015625</x><y>26240.048828125</y></points><points><x>4614.08935546875</x><y>26245.970703125</y></points><points><x>4627.2470703125</x><y>26247.28515625</y></points><points><x>4634.8125</x><y>26221.62890625</y></points><points><x>4648.29931640625</x><y>26211.431640625</y></points><points><x>4658.16748046875</x><y>26205.181640625</y></points><points><x>4671.65380859375</x><y>26185.775390625</y></points><points><x>4679.54833984375</x><y>26156.169921875</y></points><points><x>4679.54833984375</x><y>26136.763671875</y></points><points><x>4700.60009765625</x><y>26120.974609375</y></points><points><x>4695.9951171875</x><y>26102.224609375</y></points><points><x>4687.44287109375</x><y>26096.302734375</y></points><points><x>4687.44287109375</x><y>26096.302734375</y></points></segmentation></object><object><name>NILM</name><difficult>0</difficult><truncated>0</truncated><info>[{"confidence": "0"}, {"action": "CREATE", "cat": "NILM", "time": "2020-07-23 14:39;29", "who": "admin", "typeOfanno": "PersonManul"}]</info><confidence>0</confidence><bndbox><xmin>42911.83203125</xmin><ymin>10828.396484375</ymin><xmax>43070.05078125</xmax><ymax>10956.6826171875</ymax></bndbox><segmentation><points><x>43041.43359375</x><y>10828.396484375</y></points><points><x>43001.30078125</x><y>10859.974609375</y></points><points><x>42961.171875</x><y>10897.14453125</y></points><points><x>42928.60546875</x><y>10930.0380859375</y></points><points><x>42911.83203125</x><y>10956.6826171875</y></points><points><x>42945.7109375</x><y>10954.05078125</y></points><points><x>42979.921875</x><y>10936.9462890625</y></points><points><x>43013.80078125</x><y>10912.6044921875</y></points><points><x>43029.91796875</x><y>10904.380859375</y></points><points><x>43063.80078125</x><y>10882.671875</y></points><points><x>43070.05078125</x><y>10867.5400390625</y></points><points><x>43051.30078125</x><y>10832.6728515625</y></points><points><x>43051.30078125</x><y>10832.6728515625</y></points></segmentation></object><object><name>NILM</name><difficult>0</difficult><truncated>0</truncated><info>[{"confidence": "0"}, {"action": "CREATE", "cat": "NILM", "time": "2020-07-23 14:39;29", "who": "admin", "typeOfanno": "PersonManul"}]</info><confidence>0</confidence><bndbox><xmin>3036.41015625</xmin><ymin>27193.3046875</ymin><xmax>3259.75927734375</xmax><ymax>27363.6953125</ymax></bndbox><segmentation><points><x>3192.65576171875</x><y>27292.64453125</y></points><points><x>3198.57666015625</x><y>27294.947265625</y></points><points><x>3207.4580078125</x><y>27288.0390625</y></points><points><x>3219.2998046875</x><y>27283.43359375</y></points><points><x>3217.6552734375</x><y>27291.328125</y></points><points><x>3214.69482421875</x><y>27297.25</y></points><points><x>3216.010498046875</x><y>27307.1171875</y></points><points><x>3218.970947265625</x><y>27312.380859375</y></points><points><x>3224.562744140625</x><y>27318.958984375</y></points><points><x>3226.865478515625</x><y>27307.1171875</y></points><points><x>3244.628173828125</x><y>27311.392578125</y></points><points><x>3256.798828125</x><y>27314.353515625</y></points><points><x>3259.75927734375</x><y>27322.90625</y></points><points><x>3259.75927734375</x><y>27325.537109375</y></points><points><x>3252.193603515625</x><y>27326.525390625</y></points><points><x>3248.575439453125</x><y>27322.578125</y></points><points><x>3238.707275390625</x><y>27321.919921875</y></points><points><x>3236.404541015625</x><y>27330.80078125</y></points><points><x>3244.95703125</x><y>27343.30078125</y></points><points><x>3231.799560546875</x><y>27362.70703125</y></points><points><x>3222.26025390625</x><y>27363.037109375</y></points><points><x>3213.7080078125</x><y>27354.15625</y></points><points><x>3210.74755859375</x><y>27346.26171875</y></points><points><x>3192.98486328125</x><y>27351.853515625</y></points><points><x>3178.1826171875</x><y>27353.16796875</y></points><points><x>3176.537841796875</x><y>27363.6953125</y></points><points><x>3161.40673828125</x><y>27363.365234375</y></points><points><x>3144.302001953125</x><y>27349.55078125</y></points><points><x>3138.7099609375</x><y>27323.234375</y></points><points><x>3117.98681640625</x><y>27324.880859375</y></points><points><x>3094.961181640625</x><y>27317.97265625</y></points><points><x>3078.51416015625</x><y>27306.130859375</y></points><points><x>3068.97509765625</x><y>27299.55078125</y></points><points><x>3056.80419921875</x><y>27301.525390625</y></points><points><x>3046.607177734375</x><y>27286.72265625</y></points><points><x>3054.1728515625</x><y>27264.68359375</y></points><points><x>3036.41015625</x><y>27229.158203125</y></points><points><x>3039.699462890625</x><y>27208.435546875</y></points><points><x>3061.409423828125</x><y>27193.3046875</y></points><points><x>3081.145751953125</x><y>27195.607421875</y></points><points><x>3093.974365234375</x><y>27212.0546875</y></points><points><x>3104.500244140625</x><y>27227.185546875</y></points><points><x>3119.631591796875</x><y>27237.3828125</y></points><points><x>3124.565673828125</x><y>27246.921875</y></points><points><x>3144.302001953125</x><y>27254.486328125</y></points><points><x>3157.788330078125</x><y>27259.091796875</y></points><points><x>3164.696044921875</x><y>27261.06640625</y></points><points><x>3164.696044921875</x><y>27261.06640625</y></points></segmentation></object><object><name>NILM</name><difficult>0</difficult><truncated>0</truncated><info>[{"confidence": "0"}, {"action": "CREATE", "cat": "NILM", "time": "2020-07-23 14:39;29", "who": "admin", "typeOfanno": "PersonManul"}]</info><confidence>0</confidence><bndbox><xmin>40338.84765625</xmin><ymin>15380.9794921875</ymin><xmax>40625.34765625</xmax><ymax>15560.7158203125</ymax></bndbox><segmentation><points><x>40449.0390625</x><y>15380.9794921875</y></points><points><x>40430.91796875</x><y>15388.326171875</y></points><points><x>40416.2265625</x><y>15388.326171875</y></points><points><x>40379.984375</x><y>15383.91796875</y></points><points><x>40363.82421875</x><y>15393.712890625</y></points><points><x>40338.84765625</x><y>15420.6494140625</y></points><points><x>40338.84765625</x><y>15421.138671875</y></points><points><x>40350.11328125</x><y>15463.74609375</y></points><points><x>40419.1640625</x><y>15491.171875</y></points><points><x>40431.41015625</x><y>15523.9853515625</y></points><points><x>40446.58984375</x><y>15543.5751953125</y></points><points><x>40499.484375</x><y>15560.7158203125</y></points><points><x>40537.1953125</x><y>15559.2470703125</y></points><points><x>40537.1953125</x><y>15559.2470703125</y></points><points><x>40597.921875</x><y>15545.0439453125</y></points><points><x>40597.921875</x><y>15545.0439453125</y></points><points><x>40599.8828125</x><y>15543.0849609375</y></points><points><x>40623.390625</x><y>15531.3310546875</y></points><points><x>40625.34765625</x><y>15519.5771484375</y></points><points><x>40613.10546875</x><y>15498.5185546875</y></points><points><x>40574.90625</x><y>15480.8876953125</y></points><points><x>40569.515625</x><y>15476.4794921875</y></points><points><x>40570.0078125</x><y>15464.7255859375</y></points><points><x>40591.5546875</x><y>15457.3798828125</y></points><points><x>40588.6171875</x><y>15444.646484375</y></points><points><x>40565.109375</x><y>15437.7900390625</y></points><points><x>40566.08984375</x><y>15430.93359375</y></points><points><x>40541.11328125</x><y>15412.3232421875</y></points><points><x>40523.97265625</x><y>15407.916015625</y></points><points><x>40511.23828125</x><y>15412.8134765625</y></points><points><x>40495.078125</x><y>15413.302734375</y></points><points><x>40479.40625</x><y>15394.203125</y></points><points><x>40479.40625</x><y>15394.203125</y></points></segmentation></object><object><name>NONE</name><difficult>0</difficult><truncated>0</truncated><info>[{"confidence": "0"}, {"action": "CREATE", "cat": "NONE", "time": "2020-07-23 14:39;29", "who": "admin", "typeOfanno": "PersonManul"}]</info><confidence>0</confidence><bndbox><xmin>45560.46875</xmin><ymin>23238.0</ymin><xmax>45727.0</xmax><ymax>23405.296875</ymax></bndbox><segmentation><points><x>45610.0</x><y>23238.0</y></points><points><x>45589.0</x><y>23245.0</y></points><points><x>45589.0</x><y>23251.0</y></points><points><x>45560.46875</x><y>23268.169921875</y></points><points><x>45581.0</x><y>23304.0</y></points><points><x>45581.0</x><y>23320.0</y></points><points><x>45601.609375</x><y>23324.490234375</y></points><points><x>45597.0</x><y>23351.0</y></points><points><x>45599.0</x><y>23361.0</y></points><points><x>45602.0</x><y>23373.0</y></points><points><x>45606.0</x><y>23384.0</y></points><points><x>45621.0</x><y>23386.0</y></points><points><x>45618.0</x><y>23402.0</y></points><points><x>45637.0</x><y>23405.0</y></points><points><x>45653.0</x><y>23405.0</y></points><points><x>45670.66015625</x><y>23405.296875</y></points><points><x>45683.39453125</x><y>23404.318359375</y></points><points><x>45712.2890625</x><y>23398.44140625</y></points><points><x>45727.0</x><y>23383.0</y></points><points><x>45725.0</x><y>23371.0</y></points><points><x>45727.0</x><y>23367.0</y></points><points><x>45727.0</x><y>23352.0</y></points><points><x>45726.0</x><y>23346.0</y></points><points><x>45722.0</x><y>23328.0</y></points><points><x>45707.0</x><y>23324.0</y></points><points><x>45705.0</x><y>23297.0</y></points><points><x>45704.0</x><y>23286.0</y></points><points><x>45700.0</x><y>23282.0</y></points><points><x>45697.0</x><y>23273.0</y></points><points><x>45686.0</x><y>23271.0</y></points><points><x>45668.0</x><y>23268.0</y></points><points><x>45661.0</x><y>23275.0</y></points><points><x>45658.0</x><y>23280.0</y></points><points><x>45654.0</x><y>23276.0</y></points><points><x>45645.0</x><y>23260.0</y></points><points><x>45650.0</x><y>23256.0</y></points><points><x>45650.0</x><y>23244.0</y></points><points><x>45638.0</x><y>23243.0</y></points></segmentation></object><object><name>NONE</name><difficult>0</difficult><truncated>0</truncated><info>[{"confidence": "0"}, {"action": "CREATE", "cat": "NONE", "time": "2020-07-23 14:39;29", "who": "admin", "typeOfanno": "PersonManul"}]</info><confidence>0</confidence><bndbox><xmin>34230.17578125</xmin><ymin>37770.0</ymin><xmax>34518.0</xmax><ymax>37917.0</ymax></bndbox><segmentation><points><x>34368.0</x><y>37770.0</y></points><points><x>34352.0</x><y>37771.0</y></points><points><x>34346.0</x><y>37776.0</y></points><points><x>34319.0</x><y>37796.0</y></points><points><x>34301.0</x><y>37789.0</y></points><points><x>34274.0</x><y>37787.0</y></points><points><x>34269.0</x><y>37788.0</y></points><points><x>34264.0</x><y>37789.0</y></points><points><x>34254.0</x><y>37792.0</y></points><points><x>34254.0</x><y>37796.0</y></points><points><x>34238.0</x><y>37796.0</y></points><points><x>34250.2578125</x><y>37818.296875</y></points><points><x>34263.48046875</x><y>37833.48046875</y></points><points><x>34230.17578125</x><y>37876.0859375</y></points><points><x>34269.35546875</x><y>37916.24609375</y></points><points><x>34337.0</x><y>37917.0</y></points><points><x>34346.0</x><y>37916.0</y></points><points><x>34359.0</x><y>37917.0</y></points><points><x>34370.0</x><y>37916.0</y></points><points><x>34388.0</x><y>37911.0</y></points><points><x>34418.0</x><y>37902.0</y></points><points><x>34421.0</x><y>37899.0</y></points><points><x>34426.0</x><y>37899.0</y></points><points><x>34435.0</x><y>37898.0</y></points><points><x>34446.0</x><y>37895.0</y></points><points><x>34455.0</x><y>37888.0</y></points><points><x>34461.0</x><y>37881.0</y></points><points><x>34465.0</x><y>37878.0</y></points><points><x>34484.0</x><y>37869.0</y></points><points><x>34495.0</x><y>37862.0</y></points><points><x>34499.0</x><y>37857.0</y></points><points><x>34504.0</x><y>37841.0</y></points><points><x>34492.0</x><y>37840.0</y></points><points><x>34485.0</x><y>37841.0</y></points><points><x>34477.0</x><y>37842.0</y></points><points><x>34474.0</x><y>37839.0</y></points><points><x>34474.0</x><y>37832.0</y></points><points><x>34491.0</x><y>37825.0</y></points><points><x>34491.0</x><y>37819.0</y></points><points><x>34501.0</x><y>37816.0</y></points><points><x>34505.0</x><y>37807.0</y></points><points><x>34513.0</x><y>37795.0</y></points><points><x>34518.0</x><y>37780.0</y></points><points><x>34514.0</x><y>37780.0</y></points><points><x>34506.0</x><y>37778.0</y></points><points><x>34486.0</x><y>37775.0</y></points><points><x>34482.0</x><y>37779.0</y></points><points><x>34463.0</x><y>37781.0</y></points><points><x>34458.0</x><y>37782.0</y></points><points><x>34437.0</x><y>37776.0</y></points><points><x>34430.0</x><y>37775.0</y></points><points><x>34411.0</x><y>37773.0</y></points><points><x>34396.0</x><y>37773.0</y></points></segmentation></object><object><name>NILM</name><difficult>0</difficult><truncated>0</truncated><info>[{"confidence": "0"}, {"action": "CREATE", "cat": "NILM", "time": "2020-07-23 14:39;29", "who": "admin", "typeOfanno": "PersonManul"}]</info><confidence>0</confidence><bndbox><xmin>23921.208984375</xmin><ymin>40657.86328125</ymin><xmax>23992.12890625</xmax><ymax>40806.7734375</ymax></bndbox><segmentation><points><x>23979.53515625</x><y>40664.4921875</y></points><points><x>23989.4765625</x><y>40675.5390625</y></points><points><x>23992.12890625</x><y>40695.64453125</y></points><points><x>23979.09375</x><y>40736.734375</y></points><points><x>23966.94140625</x><y>40758.16796875</y></points><points><x>23955.89453125</x><y>40765.015625</y></points><points><x>23953.685546875</x><y>40781.8046875</y></points><points><x>23938.0</x><y>40806.7734375</y></points><points><x>23929.3828125</x><y>40794.3984375</y></points><points><x>23927.837890625</x><y>40767.66796875</y></points><points><x>23921.208984375</x><y>40736.29296875</y></points><points><x>23922.9765625</x><y>40700.28125</y></points><points><x>23929.826171875</x><y>40673.328125</y></points><points><x>23933.802734375</x><y>40658.0859375</y></points><points><x>23933.802734375</x><y>40657.86328125</y></points></segmentation></object><object><name>NILM</name><difficult>0</difficult><truncated>0</truncated><info>[{"confidence": "0"}, {"action": "CREATE", "cat": "NILM", "time": "2020-07-23 14:39;29", "who": "admin", "typeOfanno": "PersonManul"}]</info><confidence>0</confidence><bndbox><xmin>26349.626953125</xmin><ymin>27648.720703125</ymin><xmax>26441.53515625</xmax><ymax>27750.349609375</ymax></bndbox><segmentation><points><x>26367.302734375</x><y>27648.720703125</y></points><points><x>26381.8828125</x><y>27658.0</y></points><points><x>26393.150390625</x><y>27669.48828125</y></points><points><x>26412.814453125</x><y>27682.744140625</y></points><points><x>26429.826171875</x><y>27699.755859375</y></points><points><x>26437.779296875</x><y>27717.208984375</y></points><points><x>26441.53515625</x><y>27743.720703125</y></points><points><x>26426.0703125</x><y>27750.349609375</y></points><points><x>26395.802734375</x><y>27733.55859375</y></points><points><x>26369.953125</x><y>27707.708984375</y></points><points><x>26351.8359375</x><y>27685.837890625</y></points><points><x>26349.626953125</x><y>27667.5</y></points><points><x>26352.720703125</x><y>27656.673828125</y></points><points><x>26352.94140625</x><y>27656.673828125</y></points></segmentation></object><object><name>NILM</name><difficult>0</difficult><truncated>0</truncated><info>[{"confidence": "0"}, {"action": "CREATE", "cat": "NILM", "time": "2020-07-23 14:39;29", "who": "admin", "typeOfanno": "PersonManul"}]</info><confidence>0</confidence><bndbox><xmin>28344.080078125</xmin><ymin>48770.51953125</ymin><xmax>28540.126953125</xmax><ymax>48871.50390625</ymax></bndbox><segmentation><points><x>28509.865234375</x><y>48806.04296875</y></points><points><x>28516.443359375</x><y>48790.58203125</y></points><points><x>28494.404296875</x><y>48776.4375</y></points><points><x>28448.681640625</x><y>48770.51953125</y></points><points><x>28422.3671875</x><y>48791.5703125</y></points><points><x>28422.3671875</x><y>48811.96484375</y></points><points><x>28398.353515625</x><y>48812.94921875</y></points><points><x>28358.552734375</x><y>48834.33203125</y></points><points><x>28344.080078125</x><y>48844.19921875</y></points><points><x>28349.013671875</x><y>48851.109375</y></points><points><x>28448.681640625</x><y>48871.50390625</y></points><points><x>28504.6015625</x><y>48861.6328125</y></points><points><x>28504.9296875</x><y>48861.6328125</y></points><points><x>28535.193359375</x><y>48832.359375</y></points><points><x>28540.126953125</x><y>48808.34765625</y></points><points><x>28540.126953125</x><y>48808.34765625</y></points></segmentation></object><object><name>NILM</name><difficult>0</difficult><truncated>0</truncated><info>[{"confidence": "0"}, {"action": "CREATE", "cat": "NILM", "time": "2020-07-23 14:39;29", "who": "admin", "typeOfanno": "PersonManul"}]</info><confidence>0</confidence><bndbox><xmin>17378.0</xmin><ymin>12507.0</ymin><xmax>17547.0</xmax><ymax>12657.0</ymax></bndbox><segmentation><points><x>17409.0</x><y>12507.0</y></points><points><x>17403.0</x><y>12511.0</y></points><points><x>17388.0</x><y>12509.0</y></points><points><x>17385.0</x><y>12529.0</y></points><points><x>17395.0</x><y>12536.0</y></points><points><x>17395.0</x><y>12542.0</y></points><points><x>17390.0</x><y>12543.0</y></points><points><x>17390.0</x><y>12554.0</y></points><points><x>17394.0</x><y>12554.0</y></points><points><x>17391.0</x><y>12562.0</y></points><points><x>17379.0</x><y>12563.0</y></points><points><x>17379.0</x><y>12573.0</y></points><points><x>17378.0</x><y>12587.0</y></points><points><x>17385.0</x><y>12588.0</y></points><points><x>17409.0</x><y>12597.0</y></points><points><x>17426.0</x><y>12600.0</y></points><points><x>17437.0</x><y>12603.0</y></points><points><x>17481.0</x><y>12618.0</y></points><points><x>17512.0</x><y>12632.0</y></points><points><x>17521.0</x><y>12643.0</y></points><points><x>17528.0</x><y>12654.0</y></points><points><x>17547.0</x><y>12657.0</y></points><points><x>17547.0</x><y>12624.0</y></points><points><x>17543.0</x><y>12620.0</y></points><points><x>17542.0</x><y>12610.0</y></points><points><x>17538.0</x><y>12604.0</y></points><points><x>17538.0</x><y>12600.0</y></points><points><x>17537.0</x><y>12593.0</y></points><points><x>17530.0</x><y>12582.0</y></points><points><x>17519.0</x><y>12573.0</y></points><points><x>17511.0</x><y>12566.0</y></points><points><x>17506.0</x><y>12562.0</y></points><points><x>17492.0</x><y>12562.0</y></points><points><x>17482.0</x><y>12559.0</y></points><points><x>17479.0</x><y>12556.0</y></points><points><x>17468.0</x><y>12555.0</y></points><points><x>17467.0</x><y>12546.0</y></points><points><x>17444.0</x><y>12528.0</y></points><points><x>17435.0</x><y>12517.0</y></points><points><x>17426.0</x><y>12509.0</y></points><points><x>17422.0</x><y>12509.0</y></points></segmentation></object><object><name>NILM</name><difficult>0</difficult><truncated>0</truncated><info>[{"confidence": "0"}, {"action": "CREATE", "cat": "NILM", "time": "2020-07-23 14:39;29", "who": "admin", "typeOfanno": "PersonManul"}]</info><confidence>0</confidence><bndbox><xmin>29774.94921875</xmin><ymin>27221.962890625</ymin><xmax>29955.865234375</xmax><ymax>27373.931640625</ymax></bndbox><segmentation><points><x>29849.619140625</x><y>27314.06640625</y></points><points><x>29853.23828125</x><y>27298.60546875</y></points><points><x>29867.7109375</x><y>27285.77734375</y></points><points><x>29879.22265625</x><y>27283.474609375</y></points><points><x>29895.669921875</x><y>27283.474609375</y></points><points><x>29910.47265625</x><y>27277.552734375</y></points><points><x>29916.72265625</x><y>27257.48828125</y></points><points><x>29914.091796875</x><y>27226.23828125</y></points><points><x>29922.642578125</x><y>27221.962890625</y></points><points><x>29940.076171875</x><y>27233.4765625</y></points><points><x>29949.6171875</x><y>27259.4609375</y></points><points><x>29955.865234375</x><y>27265.7109375</y></points><points><x>29949.9453125</x><y>27281.5</y></points><points><x>29949.9453125</x><y>27310.447265625</y></points><points><x>29949.9453125</x><y>27310.775390625</y></points><points><x>29930.8671875</x><y>27343.341796875</y></points><points><x>29902.578125</x><y>27356.828125</y></points><points><x>29882.513671875</x><y>27357.15625</y></points><points><x>29857.185546875</x><y>27353.208984375</y></points><points><x>29832.513671875</x><y>27363.734375</y></points><points><x>29812.44921875</x><y>27363.40625</y></points><points><x>29794.357421875</x><y>27373.931640625</y></points><points><x>29774.94921875</x><y>27365.708984375</y></points><points><x>29775.9375</x><y>27347.9453125</y></points><points><x>29784.48828125</x><y>27330.18359375</y></points><points><x>29807.515625</x><y>27320.97265625</y></points><points><x>29830.541015625</x><y>27316.697265625</y></points><points><x>29830.541015625</x><y>27316.697265625</y></points></segmentation></object><object><name>NILM</name><difficult>0</difficult><truncated>0</truncated><info>[{"confidence": "0"}, {"action": "CREATE", "cat": "NILM", "time": "2020-07-23 14:39;29", "who": "admin", "typeOfanno": "PersonManul"}]</info><confidence>0</confidence><bndbox><xmin>48777.00390625</xmin><ymin>31987.212890625</ymin><xmax>48971.078125</xmax><ymax>32173.0625</ymax></bndbox><segmentation><points><x>48777.00390625</x><y>31990.830078125</y></points><points><x>48800.35546875</x><y>31987.212890625</y></points><points><x>48830.94921875</x><y>31995.765625</y></points><points><x>48885.55078125</x><y>32034.580078125</y></points><points><x>48916.14453125</x><y>32062.869140625</y></points><points><x>48931.60546875</x><y>32084.908203125</y></points><points><x>48945.75</x><y>32109.90625</y></points><points><x>48952.65625</x><y>32135.892578125</y></points><points><x>48955.2890625</x><y>32146.08984375</y></points><points><x>48971.078125</x><y>32158.91796875</y></points><points><x>48957.26171875</x><y>32173.0625</y></points><points><x>48947.72265625</x><y>32161.55078125</y></points><points><x>48935.87890625</x><y>32147.734375</y></points><points><x>48923.05078125</x><y>32131.287109375</y></points><points><x>48921.078125</x><y>32121.419921875</y></points><points><x>48908.25</x><y>32104.314453125</y></points><points><x>48898.7109375</x><y>32094.775390625</y></points><points><x>48870.421875</x><y>32078.986328125</y></points><points><x>48843.77734375</x><y>32057.27734375</y></points><points><x>48829.9609375</x><y>32036.8828125</y></points><points><x>48820.09375</x><y>32027.34375</y></points><points><x>48807.921875</x><y>32032.27734375</y></points><points><x>48797.7265625</x><y>32022.73828125</y></points><points><x>48795.75390625</x><y>32009.251953125</y></points><points><x>48790.16015625</x><y>32001.685546875</y></points><points><x>48790.16015625</x><y>32001.685546875</y></points></segmentation></object><object><name>NILM</name><difficult>0</difficult><truncated>0</truncated><info>[{"confidence": "0"}, {"action": "CREATE", "cat": "NILM", "time": "2020-07-23 14:39;29", "who": "admin", "typeOfanno": "PersonManul"}]</info><confidence>0</confidence><bndbox><xmin>45444.265625</xmin><ymin>20636.3828125</ymin><xmax>45624.8515625</xmax><ymax>20809.076171875</ymax></bndbox><segmentation><points><x>45595.24609375</x><y>20641.646484375</y></points><points><x>45585.70703125</x><y>20650.52734375</y></points><points><x>45569.91796875</x><y>20658.09375</y></points><points><x>45545.90625</x><y>20650.857421875</y></points><points><x>45514.65625</x><y>20636.3828125</y></points><points><x>45483.41015625</x><y>20642.3046875</y></points><points><x>45460.7109375</x><y>20660.396484375</y></points><points><x>45444.921875</x><y>20700.197265625</y></points><points><x>45444.265625</x><y>20732.76171875</y></points><points><x>45457.421875</x><y>20775.1953125</y></points><points><x>45466.3046875</x><y>20809.076171875</y></points><points><x>45476.5</x><y>20803.15625</y></points><points><x>45487.02734375</x><y>20792.958984375</y></points><points><x>45515.97265625</x><y>20785.392578125</y></points><points><x>45568.2734375</x><y>20776.83984375</y></points><points><x>45588.01171875</x><y>20733.091796875</y></points><points><x>45594.91796875</x><y>20712.697265625</y></points><points><x>45610.70703125</x><y>20693.947265625</y></points><points><x>45623.53515625</x><y>20671.908203125</y></points><points><x>45624.8515625</x><y>20662.041015625</y></points><points><x>45617.6171875</x><y>20649.541015625</y></points><points><x>45617.6171875</x><y>20649.541015625</y></points></segmentation></object><object><name>NILM</name><difficult>0</difficult><truncated>0</truncated><info>[{"confidence": "0"}, {"action": "CREATE", "cat": "NILM", "time": "2020-07-23 14:39;29", "who": "admin", "typeOfanno": "PersonManul"}]</info><confidence>0</confidence><bndbox><xmin>31427.0</xmin><ymin>17260.765625</ymin><xmax>31550.603515625</xmax><ymax>17418.0</ymax></bndbox><segmentation><points><x>31542.708984375</x><y>17272.607421875</y></points><points><x>31514.75</x><y>17260.765625</y></points><points><x>31495.0</x><y>17275.0</y></points><points><x>31488.0</x><y>17277.0</y></points><points><x>31482.0</x><y>17281.0</y></points><points><x>31475.0</x><y>17288.0</y></points><points><x>31459.0</x><y>17298.0</y></points><points><x>31452.0</x><y>17302.0</y></points><points><x>31448.0</x><y>17305.0</y></points><points><x>31445.0</x><y>17309.0</y></points><points><x>31442.0</x><y>17313.0</y></points><points><x>31432.0</x><y>17341.0</y></points><points><x>31430.0</x><y>17357.0</y></points><points><x>31432.0</x><y>17365.0</y></points><points><x>31427.0</x><y>17397.0</y></points><points><x>31432.0</x><y>17403.0</y></points><points><x>31436.0</x><y>17406.0</y></points><points><x>31450.0</x><y>17415.0</y></points><points><x>31471.0</x><y>17418.0</y></points><points><x>31479.0</x><y>17417.0</y></points><points><x>31484.0</x><y>17411.0</y></points><points><x>31494.0</x><y>17409.0</y></points><points><x>31501.0</x><y>17404.0</y></points><points><x>31507.0</x><y>17399.0</y></points><points><x>31509.0</x><y>17381.0</y></points><points><x>31516.064453125</x><y>17361.091796875</y></points><points><x>31531.525390625</x><y>17333.1328125</y></points><points><x>31550.603515625</x><y>17312.408203125</y></points></segmentation></object><object><name>NILM</name><difficult>0</difficult><truncated>0</truncated><info>[{"confidence": "0"}, {"action": "CREATE", "cat": "NILM", "time": "2020-07-23 14:39;29", "who": "admin", "typeOfanno": "PersonManul"}]</info><confidence>0</confidence><bndbox><xmin>30232.001953125</xmin><ymin>34026.83203125</ymin><xmax>30300.419921875</xmax><ymax>34162.35546875</ymax></bndbox><segmentation><points><x>30233.974609375</x><y>34026.83203125</y></points><points><x>30232.001953125</x><y>34031.4375</y></points><points><x>30246.802734375</x><y>34064.98828125</y></points><points><x>30260.2890625</x><y>34104.7890625</y></points><points><x>30263.908203125</x><y>34140.64453125</y></points><points><x>30270.81640625</x><y>34162.35546875</y></points><points><x>30281.669921875</x><y>34161.6953125</y></points><points><x>30280.68359375</x><y>34150.18359375</y></points><points><x>30290.22265625</x><y>34123.8671875</y></points><points><x>30296.802734375</x><y>34090.31640625</y></points><points><x>30300.419921875</x><y>34064.0</y></points><points><x>30299.103515625</x><y>34046.23828125</y></points><points><x>30292.197265625</x><y>34033.08203125</y></points><points><x>30285.2890625</x><y>34036.69921875</y></points><points><x>30277.39453125</x><y>34034.7265625</y></points><points><x>30266.869140625</x><y>34030.44921875</y></points><points><x>30263.580078125</x><y>34032.09375</y></points><points><x>30255.02734375</x><y>34030.77734375</y></points><points><x>30255.02734375</x><y>34030.77734375</y></points></segmentation></object><object><name>ASC_US</name><difficult>0</difficult><truncated>0</truncated><info>[{"confidence": "0"}, {"action": "CREATE", "cat": "ASC_US", "time": "2020-07-23 14:39;29", "who": "admin", "typeOfanno": "PersonManul"}]</info><confidence>0</confidence><bndbox><xmin>28983.494140625</xmin><ymin>24610.58203125</ymin><xmax>29102.240234375</xmax><ymax>24821.1015625</ymax></bndbox><segmentation><points><x>29017.375</x><y>24610.58203125</y></points><points><x>29032.833984375</x><y>24618.146484375</y></points><points><x>29044.67578125</x><y>24641.501953125</y></points><points><x>29057.833984375</x><y>24652.02734375</y></points><points><x>29082.17578125</x><y>24670.77734375</y></points><points><x>29094.673828125</x><y>24688.5390625</y></points><points><x>29102.240234375</x><y>24704.986328125</y></points><points><x>29099.9375</x><y>24731.958984375</y></points><points><x>29088.42578125</x><y>24756.30078125</y></points><points><x>29081.1875</x><y>24779.65625</y></points><points><x>29072.63671875</x><y>24807.287109375</y></points><points><x>29046.3203125</x><y>24818.140625</y></points><points><x>29023.953125</x><y>24821.1015625</y></points><points><x>29015.072265625</x><y>24806.298828125</y></points><points><x>29008.822265625</x><y>24781.958984375</y></points><points><x>28998.294921875</x><y>24768.80078125</y></points><points><x>28991.716796875</x><y>24745.775390625</y></points><points><x>28983.494140625</x><y>24713.8671875</y></points><points><x>28996.98046875</x><y>24670.447265625</y></points><points><x>29007.177734375</x><y>24636.23828125</y></points><points><x>29008.1640625</x><y>24615.84375</y></points><points><x>29008.1640625</x><y>24615.515625</y></points></segmentation></object><object><name>BOX_SCREEN</name><difficult>0</difficult><truncated>0</truncated><info>[{"confidence": "0"}, {"action": "CREATE", "cat": "BOX_SCREEN", "time": "2020-07-23 14:39;29", "who": "admin", "typeOfanno": "PersonManul"}]</info><confidence>0</confidence><bndbox><xmin>33350.08789062501</xmin><ymin>36929.5</ymin><xmax>35398.08789062501</xmax><ymax>38977.5</ymax></bndbox><segmentation><points><x>33350.08789062501</x><y>38977.5</y></points><points><x>33350.08789062501</x><y>36929.5</y></points><points><x>35398.08789062501</x><y>36929.5</y></points><points><x>35398.08789062501</x><y>38977.5</y></points></segmentation></object><object><name>BOX_SCREEN</name><difficult>0</difficult><truncated>0</truncated><info>[{"confidence": "0"}, {"action": "CREATE", "cat": "BOX_SCREEN", "time": "2020-07-23 14:39;29", "who": "admin", "typeOfanno": "PersonManul"}]</info><confidence>0</confidence><bndbox><xmin>28018.867187499993</xmin><ymin>23801.841796874996</ymin><xmax>30066.867187499993</xmax><ymax>25849.841796874996</ymax></bndbox><segmentation><points><x>28018.867187499993</x><y>25849.841796874996</y></points><points><x>28018.867187499993</x><y>23801.841796874996</y></points><points><x>30066.867187499993</x><y>23801.841796874996</y></points><points><x>30066.867187499993</x><y>25849.841796874996</y></points></segmentation></object><object><name>BOX_SCREEN</name><difficult>0</difficult><truncated>0</truncated><info>[{"confidence": "0"}, {"action": "CREATE", "cat": "BOX_SCREEN", "time": "2020-07-23 14:39;29", "who": "admin", "typeOfanno": "PersonManul"}]</info><confidence>0</confidence><bndbox><xmin>11592.40136718749</xmin><ymin>10679.519042968765</ymin><xmax>13640.40136718749</xmax><ymax>12727.519042968765</ymax></bndbox><segmentation><points><x>11592.40136718749</x><y>12727.519042968765</y></points><points><x>11592.40136718749</x><y>10679.519042968765</y></points><points><x>13640.40136718749</x><y>10679.519042968765</y></points><points><x>13640.40136718749</x><y>12727.519042968765</y></points></segmentation></object><object><name>NILM</name><difficult>0</difficult><truncated>0</truncated><info>[{"confidence": "0"}, {"action": "CREATE", "cat": "NILM", "time": "2020-07-23 14:39;29", "who": "admin", "typeOfanno": "PersonManul"}]</info><confidence>0</confidence><bndbox><xmin>28805.282367128566</xmin><ymin>24545.27311564645</ymin><xmax>29022.364577436612</xmax><ymax>24887.235971463604</ymax></bndbox><segmentation><points><x>28805.282367128566</x><y>24887.235971463604</y></points><points><x>28805.282367128566</x><y>24545.27311564645</y></points><points><x>29022.364577436612</x><y>24545.27311564645</y></points><points><x>29022.364577436612</x><y>24887.235971463604</y></points></segmentation></object></annotation>
