# Supplementary material for: Artificial intelligence enables precision diagnosis of cervical cytology grades and cervical cancer
Source: Nat Commun. 2024 May 22;15:4369. doi: 10.1038/s41467-024-48705-3 (PMC11111770; doi:10.1038/s41467-024-48705-3)
Supplement: Supplementary file 4 — Source Data [file 41467_2024_48705_MOESM4_ESM.zip › Source Data/Table S1.Average precision in the patch-level detection and classification./ground_truth_126/L201817054L.tif.xml]

<?xml version="1.0"?><annotation><folder>med</folder><filename>/datasets/Review/label-check/tif-tiff/L201817054L.tif</filename><size><width>58000</width><height>53248</height></size><mpp>0.248447</mpp><object><name>NILM</name><difficult>0</difficult><truncated>0</truncated><info>[{"confidence": "0"}, {"action": "CREATE", "cat": "NILM", "time": "2020-07-23 14:39;27", "who": "admin", "typeOfanno": "PersonManul"}]</info><confidence>0</confidence><bndbox><xmin>57225.2734375</xmin><ymin>39833.0078125</ymin><xmax>57605.15234375</xmax><ymax>40230.0546875</ymax></bndbox><segmentation><points><x>57302.5390625</x><y>39840.875</y></points><points><x>57298.9609375</x><y>39867.34765625</y></points><points><x>57298.9609375</x><y>39868.0625</y></points><points><x>57298.24609375</x><y>39908.83984375</y></points><points><x>57298.24609375</x><y>39908.83984375</y></points><points><x>57305.3984375</x><y>39946.7578125</y></points><points><x>57305.3984375</x><y>39947.47265625</y></points><points><x>57306.11328125</x><y>39948.90234375</y></points><points><x>57308.9765625</x><y>39969.6484375</y></points><points><x>57308.9765625</x><y>39969.6484375</y></points><points><x>57308.9765625</x><y>39973.2265625</y></points><points><x>57296.8125</x><y>39999.6953125</y></points><points><x>57296.8125</x><y>39999.6953125</y></points><points><x>57295.3828125</x><y>40001.125</y></points><points><x>57281.7890625</x><y>40024.01953125</y></points><points><x>57281.7890625</x><y>40024.734375</y></points><points><x>57283.22265625</x><y>40054.78125</y></points><points><x>57283.22265625</x><y>40054.78125</y></points><points><x>57283.22265625</x><y>40056.9296875</y></points><points><x>57283.22265625</x><y>40057.64453125</y></points><points><x>57288.23046875</x><y>40086.9765625</y></points><points><x>57288.23046875</x><y>40087.69140625</y></points><points><x>57286.08203125</x><y>40122.03125</y></points><points><x>57253.17578125</x><y>40136.33984375</y></points><points><x>57230.99609375</x><y>40140.6328125</y></points><points><x>57230.99609375</x><y>40157.0859375</y></points><points><x>57225.2734375</x><y>40195.71875</y></points><points><x>57225.2734375</x><y>40196.43359375</y></points><points><x>57225.98828125</x><y>40197.86328125</y></points><points><x>57248.8828125</x><y>40213.6015625</y></points><points><x>57283.22265625</x><y>40207.87890625</y></points><points><x>57283.22265625</x><y>40207.87890625</y></points><points><x>57286.796875</x><y>40205.734375</y></points><points><x>57330.4375</x><y>40179.9765625</y></points><points><x>57343.31640625</x><y>40204.30078125</y></points><points><x>57371.93359375</x><y>40224.33203125</y></points><points><x>57394.82421875</x><y>40230.0546875</y></points><points><x>57395.5390625</x><y>40230.0546875</y></points><points><x>57398.40234375</x><y>40229.33984375</y></points><points><x>57399.83203125</x><y>40227.1953125</y></points><points><x>57434.171875</x><y>40204.30078125</y></points><points><x>57434.88671875</x><y>40204.30078125</y></points><points><x>57438.46484375</x><y>40200.0078125</y></points><points><x>57440.609375</x><y>40196.43359375</y></points><points><x>57443.47265625</x><y>40194.28515625</y></points><points><x>57456.34765625</x><y>40151.36328125</y></points><points><x>57456.34765625</x><y>40150.6484375</y></points><points><x>57472.08984375</x><y>40112.015625</y></points><points><x>57472.08984375</x><y>40112.015625</y></points><points><x>57510.71875</x><y>40081.96875</y></points><points><x>57519.3046875</x><y>40043.3359375</y></points><points><x>57549.3515625</x><y>40024.01953125</y></points><points><x>57550.06640625</x><y>40024.01953125</y></points><points><x>57552.21484375</x><y>40022.58984375</y></points><points><x>57553.64453125</x><y>40021.875</y></points><points><x>57556.5078125</x><y>40021.16015625</y></points><points><x>57559.3671875</x><y>40019.7265625</y></points><points><x>57605.15234375</x><y>39992.54296875</y></points><points><x>57602.29296875</x><y>39974.65625</y></points><points><x>57602.29296875</x><y>39974.65625</y></points><points><x>57575.10546875</x><y>39963.2109375</y></points><points><x>57543.62890625</x><y>39941.03125</y></points><points><x>57538.62109375</x><y>39926.7265625</y></points><points><x>57522.8828125</x><y>39917.42578125</y></points><points><x>57508.57421875</x><y>39896.6796875</y></points><points><x>57508.57421875</x><y>39896.6796875</y></points><points><x>57507.14453125</x><y>39895.24609375</y></points><points><x>57504.99609375</x><y>39893.1015625</y></points><points><x>57480.671875</x><y>39881.65234375</y></points><points><x>57479.95703125</x><y>39881.65234375</y></points><points><x>57447.05078125</x><y>39869.4921875</y></points><points><x>57424.87109375</x><y>39847.31640625</y></points><points><x>57386.95703125</x><y>39841.58984375</y></points><points><x>57361.91796875</x><y>39833.0078125</y></points><points><x>57361.19921875</x><y>39833.0078125</y></points></segmentation></object><object><name>NILM</name><difficult>0</difficult><truncated>0</truncated><info>[{"confidence": "0"}, {"action": "CREATE", "cat": "NILM", "time": "2020-07-23 14:39;27", "who": "admin", "typeOfanno": "PersonManul"}]</info><confidence>0</confidence><bndbox><xmin>39013.1796875</xmin><ymin>42855.1015625</ymin><xmax>39566.1875</xmax><ymax>43186.33203125</ymax></bndbox><segmentation><points><x>39384.4765625</x><y>42860.109375</y></points><points><x>39401.64453125</x><y>42877.27734375</y></points><points><x>39416.66796875</x><y>42887.29296875</y></points><points><x>39416.66796875</x><y>42887.29296875</y></points><points><x>39418.81640625</x><y>42887.29296875</y></points><points><x>39423.10546875</x><y>42887.29296875</y></points><points><x>39452.4375</x><y>42885.1484375</y></points><points><x>39453.15234375</x><y>42885.1484375</y></points><points><x>39454.5859375</x><y>42885.86328125</y></points><points><x>39455.30078125</x><y>42886.578125</y></points><points><x>39486.0625</x><y>42900.88671875</y></points><points><x>39486.0625</x><y>42901.6015625</y></points><points><x>39486.0625</x><y>42903.03125</y></points><points><x>39486.0625</x><y>42905.1796875</y></points><points><x>39486.77734375</x><y>42907.32421875</y></points><points><x>39487.4921875</x><y>42909.46875</y></points><points><x>39539.00390625</x><y>42960.98046875</y></points><points><x>39563.328125</x><y>43002.47265625</y></points><points><x>39563.328125</x><y>43003.1875</y></points><points><x>39564.04296875</x><y>43004.62109375</y></points><points><x>39564.04296875</x><y>43005.3359375</y></points><points><x>39564.04296875</x><y>43007.48046875</y></points><points><x>39566.1875</x><y>43031.08984375</y></points><points><x>39566.1875</x><y>43031.08984375</y></points><points><x>39564.7578125</x><y>43032.51953125</y></points><points><x>39563.328125</x><y>43033.234375</y></points><points><x>39541.86328125</x><y>43065.4296875</y></points><points><x>39516.109375</x><y>43081.8828125</y></points><points><x>39516.109375</x><y>43081.8828125</y></points><points><x>39481.0546875</x><y>43084.03125</y></points><points><x>39480.33984375</x><y>43084.03125</y></points><points><x>39445.28515625</x><y>43094.046875</y></points><points><x>39423.82421875</x><y>43101.9140625</y></points><points><x>39423.10546875</x><y>43101.9140625</y></points><points><x>39421.67578125</x><y>43101.9140625</y></points><points><x>39395.921875</x><y>43092.61328125</y></points><points><x>39365.875</x><y>43077.58984375</y></points><points><x>39318.65625</x><y>43076.16015625</y></points><points><x>39298.625</x><y>43064.71484375</y></points><points><x>39298.625</x><y>43064.71484375</y></points><points><x>39296.48046875</x><y>43064.71484375</y></points><points><x>39242.109375</x><y>43064.0</y></points><points><x>39227.0859375</x><y>43082.59765625</y></points><points><x>39204.91015625</x><y>43129.1015625</y></points><points><x>39204.91015625</x><y>43129.81640625</y></points><points><x>39204.91015625</x><y>43131.24609375</y></points><points><x>39204.91015625</x><y>43131.9609375</y></points><points><x>39189.88671875</x><y>43160.578125</y></points><points><x>39146.24609375</x><y>43179.89453125</y></points><points><x>39114.05078125</x><y>43186.33203125</y></points><points><x>39107.61328125</x><y>43176.31640625</y></points><points><x>39109.04296875</x><y>43160.578125</y></points><points><x>39104.75390625</x><y>43146.26953125</y></points><points><x>39096.8828125</x><y>43134.109375</y></points><points><x>39079.7109375</x><y>43109.0703125</y></points><points><x>39052.52734375</x><y>43072.58203125</y></points><points><x>39026.05859375</x><y>43033.234375</y></points><points><x>39013.1796875</x><y>42992.45703125</y></points><points><x>39013.1796875</x><y>42992.45703125</y></points><points><x>39013.1796875</x><y>42990.3125</y></points><points><x>39017.47265625</x><y>42943.80859375</y></points><points><x>39034.640625</x><y>42946.671875</y></points><points><x>39058.25</x><y>42952.39453125</y></points><points><x>39134.08203125</x><y>42980.296875</y></points><points><x>39108.328125</x><y>42923.77734375</y></points><points><x>39085.4375</x><y>42883.0</y></points><points><x>39094.73828125</x><y>42867.26171875</y></points><points><x>39126.21484375</x><y>42861.5390625</y></points><points><x>39147.67578125</x><y>42858.67578125</y></points><points><x>39148.390625</x><y>42858.67578125</y></points><points><x>39149.82421875</x><y>42858.67578125</y></points><points><x>39184.16015625</x><y>42855.1015625</y></points><points><x>39184.87890625</x><y>42855.1015625</y></points><points><x>39186.30859375</x><y>42855.1015625</y></points><points><x>39215.640625</x><y>42857.9609375</y></points><points><x>39215.640625</x><y>42857.9609375</y></points><points><x>39251.41015625</x><y>42864.3984375</y></points><points><x>39298.625</x><y>42870.83984375</y></points><points><x>39314.3671875</x><y>42867.9765625</y></points><points><x>39316.51171875</x><y>42867.9765625</y></points></segmentation></object><object><name>NONE</name><difficult>0</difficult><truncated>0</truncated><info>[{"confidence": "0"}, {"action": "CREATE", "cat": "NONE", "time": "2020-07-23 14:39;27", "who": "admin", "typeOfanno": "PersonManul"}]</info><confidence>0</confidence><bndbox><xmin>46633.55859375</xmin><ymin>24013.09765625</ymin><xmax>46834.58984375</xmax><ymax>24211.98046875</ymax></bndbox><segmentation><points><x>46689.36328125</x><y>24013.09765625</y></points><points><x>46740.15625</x><y>24016.67578125</y></points><points><x>46767.33984375</x><y>24021.68359375</y></points><points><x>46786.65625</x><y>24028.12109375</y></points><points><x>46818.8515625</x><y>24076.052734375</y></points><points><x>46831.01171875</x><y>24098.23046875</y></points><points><x>46831.01171875</x><y>24098.947265625</y></points><points><x>46834.58984375</x><y>24129.708984375</y></points><points><x>46827.43359375</x><y>24151.88671875</y></points><points><x>46803.828125</x><y>24179.072265625</y></points><points><x>46793.8125</x><y>24202.6796875</y></points><points><x>46793.8125</x><y>24202.6796875</y></points><points><x>46759.47265625</x><y>24211.98046875</y></points><points><x>46739.44140625</x><y>24195.525390625</y></points><points><x>46727.9921875</x><y>24181.21875</y></points><points><x>46727.27734375</x><y>24181.21875</y></points><points><x>46688.64453125</x><y>24160.470703125</y></points><points><x>46645.72265625</x><y>24132.5703125</y></points><points><x>46633.55859375</x><y>24102.5234375</y></points><points><x>46633.55859375</x><y>24076.76953125</y></points><points><x>46651.4453125</x><y>24043.14453125</y></points><points><x>46664.32421875</x><y>24018.8203125</y></points><points><x>46664.32421875</x><y>24018.8203125</y></points></segmentation></object><object><name>NILM</name><difficult>0</difficult><truncated>0</truncated><info>[{"confidence": "0"}, {"action": "CREATE", "cat": "NILM", "time": "2020-07-23 14:39;27", "who": "admin", "typeOfanno": "PersonManul"}]</info><confidence>0</confidence><bndbox><xmin>37319.92578125</xmin><ymin>48263.76953125</ymin><xmax>37745.58984375</xmax><ymax>48660.10546875</ymax></bndbox><segmentation><points><x>37734.14453125</x><y>48338.890625</y></points><points><x>37694.796875</x><y>48320.2890625</y></points><points><x>37671.1875</x><y>48295.25</y></points><points><x>37671.1875</x><y>48295.25</y></points><points><x>37656.1640625</x><y>48263.76953125</y></points><points><x>37656.1640625</x><y>48263.76953125</y></points><points><x>37653.3046875</x><y>48263.76953125</y></points><points><x>37568.171875</x><y>48270.92578125</y></points><points><x>37567.45703125</x><y>48270.92578125</y></points><points><x>37566.0234375</x><y>48272.35546875</y></points><points><x>37499.4921875</x><y>48288.8125</y></points><points><x>37455.8515625</x><y>48303.8359375</y></points><points><x>37428.66796875</x><y>48311.703125</y></points><points><x>37393.61328125</x><y>48307.41015625</y></points><points><x>37358.55859375</x><y>48321.71875</y></points><points><x>37332.0859375</x><y>48341.03515625</y></points><points><x>37319.92578125</x><y>48346.7578125</y></points><points><x>37322.7890625</x><y>48378.234375</y></points><points><x>37352.8359375</x><y>48414.0078125</y></points><points><x>37349.97265625</x><y>48466.9453125</y></points><points><x>37349.97265625</x><y>48467.66015625</y></points><points><x>37349.97265625</x><y>48469.09375</y></points><points><x>37336.37890625</x><y>48517.73828125</y></points><points><x>37371.43359375</x><y>48549.21875</y></points><points><x>37371.43359375</x><y>48549.21875</y></points><points><x>37401.48046875</x><y>48589.99609375</y></points><points><x>37401.48046875</x><y>48589.99609375</y></points><points><x>37401.48046875</x><y>48592.140625</y></points><points><x>37403.62890625</x><y>48598.58203125</y></points><points><x>37441.54296875</x><y>48638.64453125</y></points><points><x>37442.26171875</x><y>48638.64453125</y></points><points><x>37443.69140625</x><y>48639.359375</y></points><points><x>37487.33203125</x><y>48652.23828125</y></points><points><x>37488.046875</x><y>48652.23828125</y></points><points><x>37490.19140625</x><y>48653.66796875</y></points><points><x>37534.546875</x><y>48660.10546875</y></points><points><x>37598.93359375</x><y>48658.67578125</y></points><points><x>37668.328125</x><y>48633.63671875</y></points><points><x>37704.09765625</x><y>48595.00390625</y></points><points><x>37721.984375</x><y>48533.48046875</y></points><points><x>37741.30078125</x><y>48463.37109375</y></points><points><x>37745.58984375</x><y>48444.76953125</y></points><points><x>37745.58984375</x><y>48444.76953125</y></points></segmentation></object><object><name>EC</name><difficult>0</difficult><truncated>0</truncated><info>[{"confidence": "0"}, {"action": "CREATE", "cat": "EC", "time": "2020-07-23 14:39;27", "who": "admin", "typeOfanno": "PersonManul"}]</info><confidence>0</confidence><bndbox><xmin>37324.77734375</xmin><ymin>7510.0</ymin><xmax>37477.0</xmax><ymax>7702.0</ymax></bndbox><segmentation><points><x>37368.0</x><y>7510.0</y></points><points><x>37355.0</x><y>7518.0</y></points><points><x>37352.0</x><y>7522.0</y></points><points><x>37347.0</x><y>7529.0</y></points><points><x>37344.0</x><y>7533.0</y></points><points><x>37341.0</x><y>7537.0</y></points><points><x>37339.0</x><y>7547.0</y></points><points><x>37337.0</x><y>7555.0</y></points><points><x>37330.90625</x><y>7570.03125</y></points><points><x>37330.0</x><y>7617.0</y></points><points><x>37328.97265625</x><y>7626.83203125</y></points><points><x>37335.42578125</x><y>7628.44580078125</y></points><points><x>37324.77734375</x><y>7641.35498046875</y></points><points><x>37327.6796875</x><y>7662.6552734375</y></points><points><x>37334.45703125</x><y>7671.04638671875</y></points><points><x>37336.0</x><y>7690.0</y></points><points><x>37343.0</x><y>7696.0</y></points><points><x>37352.0</x><y>7702.0</y></points><points><x>37378.0</x><y>7702.0</y></points><points><x>37386.0</x><y>7701.0</y></points><points><x>37392.0</x><y>7699.0</y></points><points><x>37414.0</x><y>7700.0</y></points><points><x>37426.0</x><y>7693.0</y></points><points><x>37433.0</x><y>7688.0</y></points><points><x>37439.66796875</x><y>7680.40576171875</y></points><points><x>37462.0</x><y>7687.0</y></points><points><x>37467.0</x><y>7686.0</y></points><points><x>37472.0</x><y>7682.0</y></points><points><x>37473.0</x><y>7665.0</y></points><points><x>37466.1328125</x><y>7656.84619140625</y></points><points><x>37467.421875</x><y>7644.259765625</y></points><points><x>37470.00390625</x><y>7622.63671875</y></points><points><x>37477.0</x><y>7567.0</y></points><points><x>37469.0</x><y>7562.0</y></points><points><x>37453.0</x><y>7547.0</y></points><points><x>37450.0</x><y>7543.0</y></points><points><x>37438.0</x><y>7534.0</y></points><points><x>37427.0</x><y>7528.0</y></points><points><x>37419.0</x><y>7517.0</y></points></segmentation></object><object><name>NILM</name><difficult>0</difficult><truncated>0</truncated><info>[{"confidence": "0"}, {"action": "CREATE", "cat": "NILM", "time": "2020-07-23 14:39;27", "who": "admin", "typeOfanno": "PersonManul"}]</info><confidence>0</confidence><bndbox><xmin>18963.61328125</xmin><ymin>38879.12890625</ymin><xmax>19618.923828125</xmax><ymax>39336.2734375</ymax></bndbox><segmentation><points><x>19166.787109375</x><y>38879.12890625</y></points><points><x>19142.46484375</x><y>38889.859375</y></points><points><x>19141.748046875</x><y>38889.859375</y></points><points><x>19140.318359375</x><y>38892.71875</y></points><points><x>19140.318359375</x><y>38894.15234375</y></points><points><x>19118.140625</x><y>38915.61328125</y></points><points><x>19118.140625</x><y>38915.61328125</y></points><points><x>19116.708984375</x><y>38917.7578125</y></points><points><x>19115.994140625</x><y>38919.90625</y></points><points><x>19092.38671875</x><y>38946.375</y></points><points><x>19092.38671875</x><y>38946.375</y></points><points><x>19091.669921875</x><y>38949.23828125</y></points><points><x>19071.638671875</x><y>38978.5703125</y></points><points><x>19071.638671875</x><y>38978.5703125</y></points><points><x>19070.923828125</x><y>38980.71484375</y></points><points><x>19042.306640625</x><y>39003.609375</y></points><points><x>19042.306640625</x><y>39004.32421875</y></points><points><x>19040.876953125</x><y>39005.0390625</y></points><points><x>19040.876953125</x><y>39005.75390625</y></points><points><x>19007.251953125</x><y>39014.33984375</y></points><points><x>18963.61328125</x><y>39012.19140625</y></points><points><x>18997.953125</x><y>39034.37109375</y></points><points><x>18997.953125</x><y>39034.37109375</y></points><points><x>19014.40625</x><y>39050.82421875</y></points><points><x>19014.40625</x><y>39050.82421875</y></points><points><x>19015.837890625</x><y>39053.6875</y></points><points><x>19015.837890625</x><y>39055.1171875</y></points><points><x>19015.837890625</x><y>39056.546875</y></points><points><x>19015.837890625</x><y>39058.6953125</y></points><points><x>19022.9921875</x><y>39083.01953125</y></points><points><x>19017.984375</x><y>39107.34375</y></points><points><x>19017.984375</x><y>39108.05859375</y></points><points><x>19017.984375</x><y>39109.48828125</y></points><points><x>19013.69140625</x><y>39145.2578125</y></points><points><x>19013.69140625</x><y>39145.97265625</y></points><points><x>19013.69140625</x><y>39147.40625</y></points><points><x>19013.69140625</x><y>39148.8359375</y></points><points><x>19013.69140625</x><y>39150.98046875</y></points><points><x>19019.4140625</x><y>39173.875</y></points><points><x>19019.4140625</x><y>39173.875</y></points><points><x>19019.4140625</x><y>39176.01953125</y></points><points><x>19019.4140625</x><y>39176.734375</y></points><points><x>19033.0078125</x><y>39216.08203125</y></points><points><x>19033.0078125</x><y>39216.08203125</y></points><points><x>19033.72265625</x><y>39218.9453125</y></points><points><x>19070.923828125</x><y>39227.53125</y></points><points><x>19070.923828125</x><y>39227.53125</y></points><points><x>19104.546875</x><y>39243.984375</y></points><points><x>19151.048828125</x><y>39236.83203125</y></points><points><x>19151.048828125</x><y>39236.83203125</y></points><points><x>19168.93359375</x><y>39246.84765625</y></points><points><x>19196.119140625</x><y>39232.5390625</y></points><points><x>19196.119140625</x><y>39233.25390625</y></points><points><x>19195.404296875</x><y>39234.68359375</y></points><points><x>19196.8359375</x><y>39236.11328125</y></points><points><x>19238.328125</x><y>39238.26171875</y></points><points><x>19239.04296875</x><y>39238.26171875</y></points><points><x>19240.474609375</x><y>39238.26171875</y></points><points><x>19241.189453125</x><y>39238.26171875</y></points><points><x>19272.66796875</x><y>39246.12890625</y></points><points><x>19272.66796875</x><y>39246.12890625</y></points><points><x>19273.3828125</x><y>39248.27734375</y></points><points><x>19274.099609375</x><y>39249.70703125</y></points><points><x>19302.0</x><y>39279.75390625</y></points><points><x>19302.0</x><y>39279.75390625</y></points><points><x>19303.4296875</x><y>39282.6171875</y></points><points><x>19312.73046875</x><y>39327.6875</y></points><points><x>19312.73046875</x><y>39327.6875</y></points><points><x>19313.4453125</x><y>39329.83203125</y></points><points><x>19314.162109375</x><y>39330.546875</y></points><points><x>19330.615234375</x><y>39336.2734375</y></points><points><x>19330.615234375</x><y>39335.5546875</y></points><points><x>19330.615234375</x><y>39333.41015625</y></points><points><x>19331.33203125</x><y>39330.546875</y></points><points><x>19331.33203125</x><y>39326.97265625</y></points><points><x>19340.630859375</x><y>39294.77734375</y></points><points><x>19340.630859375</x><y>39294.77734375</y></points><points><x>19384.271484375</x><y>39296.92578125</y></points><points><x>19384.271484375</x><y>39296.92578125</y></points><points><x>19386.41796875</x><y>39297.640625</y></points><points><x>19428.626953125</x><y>39285.4765625</y></points><points><x>19436.49609375</x><y>39278.32421875</y></points><points><x>19477.2734375</x><y>39297.640625</y></points><points><x>19477.2734375</x><y>39297.640625</y></points><points><x>19523.060546875</x><y>39304.078125</y></points><points><x>19523.775390625</x><y>39304.078125</y></points><points><x>19525.205078125</x><y>39304.79296875</y></points><points><x>19527.3515625</x><y>39305.5078125</y></points><points><x>19559.544921875</x><y>39306.94140625</y></points><points><x>19560.26171875</x><y>39306.94140625</y></points><points><x>19561.69140625</x><y>39308.37109375</y></points><points><x>19563.837890625</x><y>39308.37109375</y></points><points><x>19565.984375</x><y>39309.80078125</y></points><points><x>19599.607421875</x><y>39303.36328125</y></points><points><x>19599.607421875</x><y>39298.35546875</y></points><points><x>19604.615234375</x><y>39250.421875</y></points><points><x>19600.32421875</x><y>39234.68359375</y></points><points><x>19600.32421875</x><y>39234.68359375</y></points><points><x>19591.0234375</x><y>39211.79296875</y></points><points><x>19603.900390625</x><y>39192.4765625</y></points><points><x>19604.615234375</x><y>39153.12890625</y></points><points><x>19616.77734375</x><y>39121.6484375</y></points><points><x>19616.77734375</x><y>39121.6484375</y></points><points><x>19616.77734375</x><y>39118.7890625</y></points><points><x>19618.923828125</x><y>39090.171875</y></points><points><x>19603.185546875</x><y>39074.43359375</y></points><points><x>19567.4140625</x><y>39056.546875</y></points><points><x>19561.69140625</x><y>39025.78515625</y></points><points><x>19543.806640625</x><y>38998.6015625</y></points><points><x>19521.62890625</x><y>38986.4375</y></points><points><x>19480.134765625</x><y>38997.88671875</y></points><points><x>19467.2578125</x><y>39010.046875</y></points><points><x>19467.2578125</x><y>39010.76171875</y></points><points><x>19439.357421875</x><y>39025.0703125</y></points><points><x>19427.1953125</x><y>39007.90234375</y></points><points><x>19410.740234375</x><y>38992.16015625</y></points><points><x>19374.970703125</x><y>38992.16015625</y></points><points><x>19374.970703125</x><y>38992.16015625</y></points><points><x>19353.5078125</x><y>38992.16015625</y></points><points><x>19333.4765625</x><y>38969.984375</y></points><points><x>19314.876953125</x><y>38944.9453125</y></points><points><x>19269.806640625</x><y>38932.78125</y></points><points><x>19252.63671875</x><y>38929.921875</y></points><points><x>19230.458984375</x><y>38922.765625</y></points><points><x>19211.859375</x><y>38910.60546875</y></points><points><x>19211.859375</x><y>38910.60546875</y></points></segmentation></object><object><name>EC</name><difficult>0</difficult><truncated>0</truncated><info>[{"confidence": "0"}, {"action": "CREATE", "cat": "EC", "time": "2020-07-23 14:39;27", "who": "admin", "typeOfanno": "PersonManul"}]</info><confidence>0</confidence><bndbox><xmin>39927.1796875</xmin><ymin>33747.578125</ymin><xmax>40126.5859375</xmax><ymax>33970.53125</ymax></bndbox><segmentation><points><x>40058.8359375</x><y>33773.04296875</y></points><points><x>40072.76953125</x><y>33774.00390625</y></points><points><x>40087.66796875</x><y>33778.8125</y></points><points><x>40095.8359375</x><y>33791.78515625</y></points><points><x>40095.8359375</x><y>33791.78515625</y></points><points><x>40096.31640625</x><y>33794.1875</y></points><points><x>40102.5625</x><y>33804.27734375</y></points><points><x>40122.26171875</x><y>33811.484375</y></points><points><x>40126.5859375</x><y>33823.015625</y></points><points><x>40125.625</x><y>33837.43359375</y></points><points><x>40125.625</x><y>33837.43359375</y></points><points><x>40124.6640625</x><y>33839.35546875</y></points><points><x>40108.80859375</x><y>33847.5234375</y></points><points><x>40095.8359375</x><y>33844.640625</y></points><points><x>40087.66796875</x><y>33852.328125</y></points><points><x>40068.4453125</x><y>33856.171875</y></points><points><x>40071.80859375</x><y>33862.41796875</y></points><points><x>40072.2890625</x><y>33862.41796875</y></points><points><x>40073.25</x><y>33863.859375</y></points><points><x>40074.2109375</x><y>33865.78125</y></points><points><x>40076.1328125</x><y>33886.4453125</y></points><points><x>40059.796875</x><y>33908.06640625</y></points><points><x>40044.90234375</x><y>33919.1171875</y></points><points><x>40035.7734375</x><y>33915.2734375</y></points><points><x>40023.76171875</x><y>33924.8828125</y></points><points><x>40007.90234375</x><y>33916.71484375</y></points><points><x>40009.82421875</x><y>33932.08984375</y></points><points><x>40009.82421875</x><y>33932.08984375</y></points><points><x>39995.890625</x><y>33943.625</y></points><points><x>39995.890625</x><y>33943.625</y></points><points><x>39978.11328125</x><y>33946.02734375</y></points><points><x>39964.65625</x><y>33970.53125</y></points><points><x>39951.68359375</x><y>33969.5703125</y></points><points><x>39951.203125</x><y>33969.5703125</y></points><points><x>39935.34765625</x><y>33946.5078125</y></points><points><x>39927.66015625</x><y>33929.6875</y></points><points><x>39927.1796875</x><y>33921.51953125</y></points><points><x>39931.50390625</x><y>33912.390625</y></points><points><x>39950.2421875</x><y>33903.7421875</y></points><points><x>39949.76171875</x><y>33892.69140625</y></points><points><x>39949.76171875</x><y>33892.2109375</y></points><points><x>39948.80078125</x><y>33890.2890625</y></points><points><x>39943.03515625</x><y>33876.3515625</y></points><points><x>39943.03515625</x><y>33875.87109375</y></points><points><x>39949.76171875</x><y>33864.8203125</y></points><points><x>39949.76171875</x><y>33864.8203125</y></points><points><x>39952.1640625</x><y>33864.8203125</y></points><points><x>39967.05859375</x><y>33867.22265625</y></points><points><x>39975.7109375</x><y>33858.57421875</y></points><points><x>39975.7109375</x><y>33858.57421875</y></points><points><x>39980.99609375</x><y>33840.31640625</y></points><points><x>39964.17578125</x><y>33840.796875</y></points><points><x>39947.83984375</x><y>33830.2265625</y></points><points><x>39953.60546875</x><y>33811.96484375</y></points><points><x>39953.60546875</x><y>33811.484375</y></points><points><x>39969.4609375</x><y>33800.9140625</y></points><points><x>39969.4609375</x><y>33800.9140625</y></points><points><x>39971.8671875</x><y>33799.953125</y></points><points><x>39985.80078125</x><y>33795.62890625</y></points><points><x>39995.890625</x><y>33785.5390625</y></points><points><x>40010.3046875</x><y>33771.12109375</y></points><points><x>40014.1484375</x><y>33771.12109375</y></points><points><x>40027.60546875</x><y>33754.78515625</y></points><points><x>40038.17578125</x><y>33747.578125</y></points><points><x>40048.265625</x><y>33747.578125</y></points><points><x>40055.47265625</x><y>33755.74609375</y></points><points><x>40055.47265625</x><y>33756.2265625</y></points></segmentation></object><object><name>NILM</name><difficult>0</difficult><truncated>0</truncated><info>[{"confidence": "0"}, {"action": "CREATE", "cat": "NILM", "time": "2020-07-23 14:39;27", "who": "admin", "typeOfanno": "PersonManul"}]</info><confidence>0</confidence><bndbox><xmin>14999.1923828125</xmin><ymin>45527.9140625</ymin><xmax>15266.833984375</xmax><ymax>45886.8515625</ymax></bndbox><segmentation><points><x>15227.4326171875</x><y>45690.8046875</y></points><points><x>15231.2763671875</x><y>45713.390625</y></points><points><x>15231.2763671875</x><y>45713.390625</y></points><points><x>15233.1982421875</x><y>45716.2734375</y></points><points><x>15234.1591796875</x><y>45717.71484375</y></points><points><x>15258.1845703125</x><y>45747.0234375</y></points><points><x>15266.833984375</x><y>45760.48046875</y></points><points><x>15266.833984375</x><y>45760.48046875</y></points><points><x>15237.5224609375</x><y>45772.4921875</y></points><points><x>15200.5244140625</x><y>45796.03515625</y></points><points><x>15179.8623046875</x><y>45818.140625</y></points><points><x>15179.8623046875</x><y>45818.140625</y></points><points><x>15161.603515625</x><y>45842.64453125</y></points><points><x>15136.6171875</x><y>45846.48828125</y></points><points><x>15114.994140625</x><y>45844.0859375</y></points><points><x>15093.3720703125</x><y>45861.38671875</y></points><points><x>15093.3720703125</x><y>45861.38671875</y></points><points><x>15079.4365234375</x><y>45886.8515625</y></points><points><x>15046.2822265625</x><y>45875.80078125</y></points><points><x>15046.2822265625</x><y>45875.80078125</y></points><points><x>15027.54296875</x><y>45861.8671875</y></points><points><x>15004.478515625</x><y>45833.515625</y></points><points><x>14999.6728515625</x><y>45817.66015625</y></points><points><x>14999.6728515625</x><y>45817.1796875</y></points><points><x>15000.634765625</x><y>45815.73828125</y></points><points><x>15002.076171875</x><y>45814.296875</y></points><points><x>15003.037109375</x><y>45813.81640625</y></points><points><x>15008.802734375</x><y>45796.99609375</y></points><points><x>15006.400390625</x><y>45776.3359375</y></points><points><x>14999.1923828125</x><y>45753.2734375</y></points><points><x>15002.556640625</x><y>45721.55859375</y></points><points><x>15002.556640625</x><y>45721.078125</y></points><points><x>15007.841796875</x><y>45688.40234375</y></points><points><x>15016.0107421875</x><y>45657.65234375</y></points><points><x>15018.8935546875</x><y>45633.625</y></points><points><x>15026.1005859375</x><y>45613.4453125</y></points><points><x>15026.1005859375</x><y>45613.4453125</y></points><points><x>15027.0625</x><y>45611.5234375</y></points><points><x>15040.0361328125</x><y>45583.65234375</y></points><points><x>15040.0361328125</x><y>45583.171875</y></points><points><x>15042.4384765625</x><y>45581.73046875</y></points><points><x>15077.0341796875</x><y>45574.5234375</y></points><points><x>15097.2158203125</x><y>45569.71875</y></points><points><x>15122.6826171875</x><y>45560.109375</y></points><points><x>15161.123046875</x><y>45535.6015625</y></points><points><x>15176.9794921875</x><y>45527.9140625</y></points><points><x>15176.9794921875</x><y>45527.9140625</y></points><points><x>15177.4599609375</x><y>45574.5234375</y></points><points><x>15177.4599609375</x><y>45574.5234375</y></points><points><x>15177.4599609375</x><y>45576.92578125</y></points><points><x>15178.4208984375</x><y>45578.3671875</y></points><points><x>15178.4208984375</x><y>45579.80859375</y></points><points><x>15185.6279296875</x><y>45599.9921875</y></points><points><x>15185.6279296875</x><y>45599.9921875</y></points><points><x>15187.0703125</x><y>45602.39453125</y></points><points><x>15187.55078125</x><y>45603.8359375</y></points><points><x>15188.03125</x><y>45606.23828125</y></points><points><x>15198.12109375</x><y>45640.3515625</y></points><points><x>15198.6015625</x><y>45640.3515625</y></points></segmentation></object><object><name>NILM</name><difficult>0</difficult><truncated>0</truncated><info>[{"confidence": "0"}, {"action": "CREATE", "cat": "NILM", "time": "2020-07-23 14:39;27", "who": "admin", "typeOfanno": "PersonManul"}]</info><confidence>0</confidence><bndbox><xmin>33262.45703125</xmin><ymin>30592.373046875</ymin><xmax>33831.203125</xmax><ymax>31045.224609375</ymax></bndbox><segmentation><points><x>33581.52734375</x><y>30605.96484375</y></points><points><x>33612.2890625</x><y>30631.00390625</y></points><points><x>33638.046875</x><y>30649.60546875</y></points><points><x>33655.9296875</x><y>30666.05859375</y></points><points><x>33655.9296875</x><y>30666.775390625</y></points><points><x>33655.9296875</x><y>30669.63671875</y></points><points><x>33695.9921875</x><y>30722.576171875</y></points><points><x>33767.53515625</x><y>30812.716796875</y></points><points><x>33820.47265625</x><y>30885.689453125</y></points><points><x>33820.47265625</x><y>30885.689453125</y></points><points><x>33831.203125</x><y>30912.158203125</y></points><points><x>33831.203125</x><y>30912.873046875</y></points><points><x>33831.203125</x><y>30914.3046875</y></points><points><x>33831.203125</x><y>30915.01953125</y></points><points><x>33831.203125</x><y>30916.451171875</y></points><points><x>33813.3203125</x><y>30968.67578125</y></points><points><x>33813.3203125</x><y>30968.67578125</y></points><points><x>33776.1171875</x><y>31009.453125</y></points><points><x>33736.76953125</x><y>31018.0390625</y></points><points><x>33736.76953125</x><y>31018.0390625</y></points><points><x>33734.625</x><y>31019.46875</y></points><points><x>33733.1953125</x><y>31020.900390625</y></points><points><x>33689.5546875</x><y>31037.353515625</y></points><points><x>33643.76953125</x><y>31034.4921875</y></points><points><x>33594.40625</x><y>31041.646484375</y></points><points><x>33594.40625</x><y>31041.646484375</y></points><points><x>33552.91015625</x><y>31045.224609375</y></points><points><x>33528.58984375</x><y>31043.79296875</y></points><points><x>33494.25</x><y>31021.615234375</y></points><points><x>33484.94921875</x><y>31003.73046875</y></points><points><x>33451.32421875</x><y>30993.0</y></points><points><x>33404.109375</x><y>30979.40625</y></points><points><x>33356.890625</x><y>30950.07421875</y></points><points><x>33337.57421875</x><y>30932.189453125</y></points><points><x>33312.53515625</x><y>30911.443359375</y></points><points><x>33295.3671875</x><y>30887.833984375</y></points><points><x>33278.91015625</x><y>30860.650390625</y></points><points><x>33266.75</x><y>30838.47265625</y></points><points><x>33266.75</x><y>30838.47265625</y></points><points><x>33266.75</x><y>30836.326171875</y></points><points><x>33266.75</x><y>30834.89453125</y></points><points><x>33262.45703125</x><y>30794.1171875</y></points><points><x>33266.03515625</x><y>30761.923828125</y></points><points><x>33271.04296875</x><y>30736.884765625</y></points><points><x>33271.04296875</x><y>30736.884765625</y></points><points><x>33283.91796875</x><y>30717.568359375</y></points><points><x>33301.08984375</x><y>30696.822265625</y></points><points><x>33314.68359375</x><y>30675.359375</y></points><points><x>33314.68359375</x><y>30675.359375</y></points><points><x>33314.68359375</x><y>30673.212890625</y></points><points><x>33319.69140625</x><y>30654.61328125</y></points><points><x>33342.58203125</x><y>30641.01953125</y></points><points><x>33342.58203125</x><y>30641.01953125</y></points><points><x>33344.73046875</x><y>30641.01953125</y></points><points><x>33383.359375</x><y>30627.427734375</y></points><points><x>33414.125</x><y>30627.427734375</y></points><points><x>33445.6015625</x><y>30618.841796875</y></points><points><x>33467.77734375</x><y>30610.2578125</y></points><points><x>33467.77734375</x><y>30610.2578125</y></points><points><x>33469.92578125</x><y>30610.2578125</y></points><points><x>33490.671875</x><y>30601.673828125</y></points><points><x>33516.42578125</x><y>30593.087890625</y></points><points><x>33516.42578125</x><y>30593.087890625</y></points><points><x>33534.3125</x><y>30592.373046875</y></points><points><x>33535.02734375</x><y>30592.373046875</y></points><points><x>33551.48046875</x><y>30599.52734375</y></points><points><x>33552.1953125</x><y>30599.52734375</y></points></segmentation></object><object><name>NILM</name><difficult>0</difficult><truncated>0</truncated><info>[{"confidence": "0"}, {"action": "CREATE", "cat": "NILM", "time": "2020-07-23 14:39;27", "who": "admin", "typeOfanno": "PersonManul"}]</info><confidence>0</confidence><bndbox><xmin>22204.001953125</xmin><ymin>49022.46875</ymin><xmax>22672.591796875</xmax><ymax>49424.52734375</ymax></bndbox><segmentation><points><x>22547.396484375</x><y>49297.8984375</y></points><points><x>22538.810546875</x><y>49317.21484375</y></points><points><x>22529.509765625</x><y>49340.109375</y></points><points><x>22508.048828125</x><y>49353.69921875</y></points><points><x>22494.455078125</x><y>49359.42578125</y></points><points><x>22485.15625</x><y>49371.5859375</y></points><points><x>22483.009765625</x><y>49383.03125</y></points><points><x>22447.23828125</x><y>49398.7734375</y></points><points><x>22423.630859375</x><y>49418.0859375</y></points><points><x>22405.029296875</x><y>49424.52734375</y></points><points><x>22344.220703125</x><y>49403.0625</y></points><points><x>22302.7265625</x><y>49378.73828125</y></points><points><x>22270.533203125</x><y>49365.1484375</y></points><points><x>22243.34765625</x><y>49344.40234375</y></points><points><x>22221.88671875</x><y>49317.21484375</y></points><points><x>22204.001953125</x><y>49285.73828125</y></points><points><x>22209.724609375</x><y>49272.859375</y></points><points><x>22236.1953125</x><y>49245.67578125</y></points><points><x>22254.794921875</x><y>49217.7734375</y></points><points><x>22262.6640625</x><y>49202.75</y></points><points><x>22263.37890625</x><y>49151.95703125</y></points><points><x>22256.2265625</x><y>49110.46484375</y></points><points><x>22251.93359375</x><y>49086.85546875</y></points><points><x>22331.34375</x><y>49053.23046875</y></points><points><x>22378.560546875</x><y>49043.9296875</y></points><points><x>22467.986328125</x><y>49028.19140625</y></points><points><x>22525.93359375</x><y>49022.46875</y></points><points><x>22582.451171875</x><y>49025.33203125</y></points><points><x>22583.166015625</x><y>49025.33203125</y></points><points><x>22584.595703125</x><y>49025.33203125</y></points><points><x>22633.958984375</x><y>49033.9140625</y></points><points><x>22672.591796875</x><y>49037.4921875</y></points><points><x>22664.72265625</x><y>49057.5234375</y></points><points><x>22658.283203125</x><y>49079.69921875</y></points><points><x>22658.283203125</x><y>49079.69921875</y></points><points><x>22646.8359375</x><y>49112.609375</y></points><points><x>22646.8359375</x><y>49113.32421875</y></points><points><x>22646.8359375</x><y>49116.1875</y></points><points><x>22637.537109375</x><y>49131.92578125</y></points><points><x>22637.537109375</x><y>49132.640625</y></points><points><x>22636.8203125</x><y>49134.0703125</y></points><points><x>22622.513671875</x><y>49140.51171875</y></points><points><x>22605.34375</x><y>49169.84375</y></points><points><x>22593.896484375</x><y>49185.58203125</y></points><points><x>22583.880859375</x><y>49211.3359375</y></points><points><x>22583.166015625</x><y>49211.3359375</y></points></segmentation></object><object><name>MET</name><difficult>0</difficult><truncated>0</truncated><info>[{"confidence": "0"}, {"action": "CREATE", "cat": "MET", "time": "2020-07-23 14:39;27", "who": "admin", "typeOfanno": "PersonManul"}]</info><confidence>0</confidence><bndbox><xmin>24503.0</xmin><ymin>4599.2412109375</ymin><xmax>24768.0</xmax><ymax>4930.03662109375</ymax></bndbox><segmentation><points><x>24671.0</x><y>4617.0</y></points><points><x>24671.0</x><y>4621.0</y></points><points><x>24668.0</x><y>4624.0</y></points><points><x>24654.0</x><y>4632.0</y></points><points><x>24649.0</x><y>4660.0</y></points><points><x>24640.0</x><y>4663.0</y></points><points><x>24630.0</x><y>4672.0</y></points><points><x>24623.0</x><y>4677.0</y></points><points><x>24613.0</x><y>4680.0</y></points><points><x>24595.0</x><y>4682.0</y></points><points><x>24587.0</x><y>4688.0</y></points><points><x>24584.0</x><y>4692.0</y></points><points><x>24578.0</x><y>4711.0</y></points><points><x>24577.0</x><y>4719.0</y></points><points><x>24576.0</x><y>4732.0</y></points><points><x>24579.0</x><y>4738.0</y></points><points><x>24565.0</x><y>4738.0</y></points><points><x>24561.0</x><y>4743.0</y></points><points><x>24556.0</x><y>4749.0</y></points><points><x>24542.0</x><y>4760.0</y></points><points><x>24537.0</x><y>4776.0</y></points><points><x>24536.0</x><y>4781.0</y></points><points><x>24532.0</x><y>4794.0</y></points><points><x>24522.0</x><y>4808.0</y></points><points><x>24517.0</x><y>4815.0</y></points><points><x>24517.0</x><y>4819.0</y></points><points><x>24509.0</x><y>4830.0</y></points><points><x>24505.0</x><y>4835.0</y></points><points><x>24503.0</x><y>4859.0</y></points><points><x>24511.0</x><y>4870.0</y></points><points><x>24525.0</x><y>4876.0</y></points><points><x>24535.0</x><y>4877.0</y></points><points><x>24542.0</x><y>4883.0</y></points><points><x>24546.0</x><y>4886.0</y></points><points><x>24559.0</x><y>4891.0</y></points><points><x>24553.0</x><y>4896.0</y></points><points><x>24548.0</x><y>4897.0</y></points><points><x>24545.0</x><y>4900.0</y></points><points><x>24549.017578125</x><y>4920.4267578125</y></points><points><x>24567.27734375</x><y>4930.03662109375</y></points><points><x>24584.57421875</x><y>4922.8291015625</y></points><points><x>24587.45703125</x><y>4910.3359375</y></points><points><x>24613.884765625</x><y>4900.24560546875</y></points><points><x>24653.767578125</x><y>4896.8818359375</y></points><points><x>24678.75390625</x><y>4880.544921875</y></points><points><x>24695.0</x><y>4892.0</y></points><points><x>24702.0</x><y>4893.0</y></points><points><x>24720.0</x><y>4895.0</y></points><points><x>24726.0</x><y>4891.0</y></points><points><x>24726.0</x><y>4886.0</y></points><points><x>24731.0</x><y>4880.0</y></points><points><x>24738.0</x><y>4849.0</y></points><points><x>24737.0</x><y>4839.0</y></points><points><x>24730.0</x><y>4830.0</y></points><points><x>24717.0</x><y>4830.0</y></points><points><x>24710.0</x><y>4831.0</y></points><points><x>24707.0</x><y>4834.0</y></points><points><x>24694.0</x><y>4840.0</y></points><points><x>24687.0</x><y>4846.0</y></points><points><x>24692.0</x><y>4837.0</y></points><points><x>24699.0</x><y>4832.0</y></points><points><x>24710.0</x><y>4826.0</y></points><points><x>24732.0</x><y>4818.0</y></points><points><x>24737.0</x><y>4824.0</y></points><points><x>24760.841796875</x><y>4818.1552734375</y></points><points><x>24768.0</x><y>4780.0</y></points><points><x>24767.0</x><y>4775.0</y></points><points><x>24759.0</x><y>4762.0</y></points><points><x>24752.0</x><y>4753.0</y></points><points><x>24741.0</x><y>4753.0</y></points><points><x>24740.0</x><y>4741.0</y></points><points><x>24735.0</x><y>4734.0</y></points><points><x>24732.0</x><y>4730.0</y></points><points><x>24727.0</x><y>4719.0</y></points><points><x>24736.0</x><y>4719.0</y></points><points><x>24748.0</x><y>4711.0</y></points><points><x>24758.0</x><y>4708.0</y></points><points><x>24761.0</x><y>4690.0</y></points><points><x>24754.0</x><y>4688.0</y></points><points><x>24751.0</x><y>4685.0</y></points><points><x>24749.0</x><y>4673.0</y></points><points><x>24737.0</x><y>4658.0</y></points><points><x>24737.0</x><y>4631.0</y></points><points><x>24729.0</x><y>4625.0</y></points><points><x>24726.0</x><y>4622.0</y></points><points><x>24700.748046875</x><y>4599.2412109375</y></points></segmentation></object><object><name>NONE</name><difficult>0</difficult><truncated>0</truncated><info>[{"confidence": "0"}, {"action": "CREATE", "cat": "NONE", "time": "2020-07-23 14:39;27", "who": "admin", "typeOfanno": "PersonManul"}]</info><confidence>0</confidence><bndbox><xmin>36190.99609375</xmin><ymin>7365.23193359375</ymin><xmax>36382.71875</xmax><ymax>7625.1845703125</ymax></bndbox><segmentation><points><x>36276.046875</x><y>7427.216796875</y></points><points><x>36263.07421875</x><y>7409.91845703125</y></points><points><x>36277.96875</x><y>7382.52978515625</y></points><points><x>36295.74609375</x><y>7365.23193359375</y></points><points><x>36310.640625</x><y>7371.958984375</y></points><points><x>36320.25390625</x><y>7379.16650390625</y></points><points><x>36327.94140625</x><y>7393.58154296875</y></points><points><x>36327.4609375</x><y>7401.26953125</y></points><points><x>36318.8125</x><y>7422.89208984375</y></points><points><x>36317.8515625</x><y>7432.98291015625</y></points><points><x>36320.734375</x><y>7437.7880859375</y></points><points><x>36331.3046875</x><y>7436.34619140625</y></points><points><x>36331.3046875</x><y>7436.34619140625</y></points><points><x>36332.74609375</x><y>7434.90478515625</y></points><points><x>36340.9140625</x><y>7425.294921875</y></points><points><x>36340.9140625</x><y>7425.294921875</y></points><points><x>36354.84765625</x><y>7439.2294921875</y></points><points><x>36364.45703125</x><y>7452.68359375</y></points><points><x>36364.45703125</x><y>7452.68359375</y></points><points><x>36377.43359375</x><y>7467.0986328125</y></points><points><x>36377.43359375</x><y>7467.0986328125</y></points><points><x>36382.71875</x><y>7481.994140625</y></points><points><x>36382.71875</x><y>7481.994140625</y></points><points><x>36382.23828125</x><y>7484.87744140625</y></points><points><x>36380.796875</x><y>7487.27978515625</y></points><points><x>36374.55078125</x><y>7501.69482421875</y></points><points><x>36374.0703125</x><y>7501.69482421875</y></points><points><x>36363.9765625</x><y>7513.22705078125</y></points><points><x>36367.33984375</x><y>7517.0712890625</y></points><points><x>36365.8984375</x><y>7546.3818359375</y></points><points><x>36365.8984375</x><y>7546.8623046875</y></points><points><x>36360.1328125</x><y>7562.23828125</y></points><points><x>36360.1328125</x><y>7562.71875</y></points><points><x>36359.65234375</x><y>7564.64111328125</y></points><points><x>36339.953125</x><y>7568.96533203125</y></points><points><x>36336.109375</x><y>7579.05615234375</y></points><points><x>36335.62890625</x><y>7584.822265625</y></points><points><x>36336.109375</x><y>7584.822265625</y></points><points><x>36352.4453125</x><y>7599.7177734375</y></points><points><x>36348.12109375</x><y>7619.89892578125</y></points><points><x>36348.12109375</x><y>7619.89892578125</y></points><points><x>36337.55078125</x><y>7625.1845703125</y></points><points><x>36331.78515625</x><y>7613.171875</y></points><points><x>36331.3046875</x><y>7613.171875</y></points><points><x>36329.3828125</x><y>7612.2109375</y></points><points><x>36320.25390625</x><y>7605.96435546875</y></points><points><x>36307.27734375</x><y>7606.92529296875</y></points><points><x>36289.01953125</x><y>7606.92529296875</y></points><points><x>36271.72265625</x><y>7600.1982421875</y></points><points><x>36262.109375</x><y>7590.58837890625</y></points><points><x>36262.109375</x><y>7590.58837890625</y></points><points><x>36260.66796875</x><y>7588.185546875</y></points><points><x>36245.29296875</x><y>7577.13427734375</y></points><points><x>36245.29296875</x><y>7576.65380859375</y></points><points><x>36235.68359375</x><y>7555.51123046875</y></points><points><x>36237.125</x><y>7545.9013671875</y></points><points><x>36237.125</x><y>7545.9013671875</y></points><points><x>36257.3046875</x><y>7536.77197265625</y></points><points><x>36236.1640625</x><y>7535.330078125</y></points><points><x>36211.66015625</x><y>7524.75927734375</y></points><points><x>36202.52734375</x><y>7517.5517578125</y></points><points><x>36193.3984375</x><y>7508.421875</y></points><points><x>36190.99609375</x><y>7499.29248046875</y></points><points><x>36192.91796875</x><y>7484.87744140625</y></points><points><x>36196.76171875</x><y>7469.0205078125</y></points><points><x>36196.76171875</x><y>7469.0205078125</y></points><points><x>36203.48828125</x><y>7446.43701171875</y></points><points><x>36219.34765625</x><y>7430.58056640625</y></points><points><x>36233.28125</x><y>7420.48974609375</y></points><points><x>36233.28125</x><y>7420.48974609375</y></points><points><x>36248.65625</x><y>7420.48974609375</y></points><points><x>36249.13671875</x><y>7420.48974609375</y></points></segmentation></object><object><name>NILM</name><difficult>0</difficult><truncated>0</truncated><info>[{"confidence": "0"}, {"action": "CREATE", "cat": "NILM", "time": "2020-07-23 14:39;27", "who": "admin", "typeOfanno": "PersonManul"}]</info><confidence>0</confidence><bndbox><xmin>49817.0</xmin><ymin>26272.0</ymin><xmax>50109.10546875</xmax><ymax>26561.0</ymax></bndbox><segmentation><points><x>49935.0</x><y>26272.0</y></points><points><x>49923.0</x><y>26280.0</y></points><points><x>49913.0</x><y>26287.0</y></points><points><x>49896.0</x><y>26298.0</y></points><points><x>49892.0</x><y>26301.0</y></points><points><x>49873.0</x><y>26312.0</y></points><points><x>49865.0</x><y>26318.0</y></points><points><x>49861.0</x><y>26323.0</y></points><points><x>49855.0</x><y>26330.0</y></points><points><x>49852.0</x><y>26334.0</y></points><points><x>49848.0</x><y>26339.0</y></points><points><x>49839.0</x><y>26349.0</y></points><points><x>49823.0</x><y>26366.0</y></points><points><x>49817.0</x><y>26397.0</y></points><points><x>49818.0</x><y>26409.0</y></points><points><x>49822.0</x><y>26422.0</y></points><points><x>49824.0</x><y>26438.0</y></points><points><x>49823.0</x><y>26445.0</y></points><points><x>49817.0</x><y>26480.0</y></points><points><x>49828.0</x><y>26503.0</y></points><points><x>49839.0</x><y>26514.0</y></points><points><x>49858.0</x><y>26524.0</y></points><points><x>49878.0</x><y>26535.0</y></points><points><x>49883.0</x><y>26535.0</y></points><points><x>49887.0</x><y>26539.0</y></points><points><x>49895.0</x><y>26540.0</y></points><points><x>49903.0</x><y>26545.0</y></points><points><x>49905.0</x><y>26552.0</y></points><points><x>49907.0</x><y>26560.0</y></points><points><x>49936.0</x><y>26561.0</y></points><points><x>49948.0</x><y>26557.0</y></points><points><x>49962.0</x><y>26558.0</y></points><points><x>49980.0</x><y>26559.0</y></points><points><x>49989.0</x><y>26560.0</y></points><points><x>50024.0</x><y>26561.0</y></points><points><x>50040.0</x><y>26550.0</y></points><points><x>50050.0</x><y>26550.0</y></points><points><x>50051.0</x><y>26536.0</y></points><points><x>50061.0</x><y>26510.0</y></points><points><x>50069.0</x><y>26493.0</y></points><points><x>50069.0</x><y>26488.0</y></points><points><x>50075.80859375</x><y>26474.66015625</y></points><points><x>50076.68359375</x><y>26474.369140625</y></points><points><x>50078.28515625</x><y>26475.970703125</y></points><points><x>50078.3515625</x><y>26470.6796875</y></points><points><x>50081.234375</x><y>26467.796875</y></points><points><x>50078.83203125</x><y>26461.55078125</y></points><points><x>50078.0</x><y>26461.0</y></points><points><x>50082.0</x><y>26447.0</y></points><points><x>50083.0</x><y>26430.0</y></points><points><x>50109.10546875</x><y>26348.15234375</y></points><points><x>50092.0</x><y>26316.0</y></points><points><x>50080.0</x><y>26314.0</y></points><points><x>50062.0</x><y>26311.0</y></points><points><x>50057.0</x><y>26306.0</y></points><points><x>50049.0</x><y>26306.0</y></points><points><x>50044.0</x><y>26301.0</y></points><points><x>50038.0</x><y>26296.0</y></points><points><x>50033.0</x><y>26288.0</y></points><points><x>50029.8203125</x><y>26287.126953125</y></points><points><x>50025.9765625</x><y>26286.646484375</y></points><points><x>50021.0</x><y>26287.0</y></points><points><x>50009.0</x><y>26287.0</y></points><points><x>49998.0</x><y>26284.0</y></points><points><x>49993.0</x><y>26283.0</y></points><points><x>49985.0</x><y>26282.0</y></points><points><x>49980.0</x><y>26281.0</y></points><points><x>49977.0</x><y>26278.0</y></points><points><x>49968.0</x><y>26277.0</y></points></segmentation></object><object><name>NILM</name><difficult>0</difficult><truncated>0</truncated><info>[{"confidence": "0"}, {"action": "CREATE", "cat": "NILM", "time": "2020-07-23 14:39;27", "who": "admin", "typeOfanno": "PersonManul"}]</info><confidence>0</confidence><bndbox><xmin>16325.234375</xmin><ymin>36992.40234375</ymin><xmax>16749.51953125</xmax><ymax>37316.26171875</ymax></bndbox><segmentation><points><x>16325.234375</x><y>37102.91796875</y></points><points><x>16325.71484375</x><y>37115.890625</y></points><points><x>16373.7646484375</x><y>37155.29296875</y></points><points><x>16432.38671875</x><y>37200.9375</y></points><points><x>16491.96875</x><y>37254.2734375</y></points><points><x>16515.994140625</x><y>37290.79296875</y></points><points><x>16531.37109375</x><y>37315.30078125</y></points><points><x>16531.8515625</x><y>37315.30078125</y></points><points><x>16533.7734375</x><y>37316.26171875</y></points><points><x>16575.576171875</x><y>37310.97265625</y></points><points><x>16575.576171875</x><y>37310.4921875</y></points><points><x>16579.419921875</x><y>37310.01171875</y></points><points><x>16614.498046875</x><y>37295.1171875</y></points><points><x>16634.6796875</x><y>37290.79296875</y></points><points><x>16634.6796875</x><y>37290.79296875</y></points><points><x>16666.392578125</x><y>37270.1328125</y></points><points><x>16666.392578125</x><y>37270.1328125</y></points><points><x>16668.314453125</x><y>37267.73046875</y></points><points><x>16692.33984375</x><y>37232.65234375</y></points><points><x>16725.494140625</x><y>37210.0703125</y></points><points><x>16725.494140625</x><y>37210.0703125</y></points><points><x>16727.416015625</x><y>37208.1484375</y></points><points><x>16749.51953125</x><y>37181.23828125</y></points><points><x>16737.025390625</x><y>37146.640625</y></points><points><x>16701.94921875</x><y>37124.5390625</y></points><points><x>16688.49609375</x><y>37110.125</y></points><points><x>16688.49609375</x><y>37109.64453125</y></points><points><x>16688.49609375</x><y>37107.2421875</y></points><points><x>16687.0546875</x><y>37104.359375</y></points><points><x>16677.443359375</x><y>37078.41015625</y></points><points><x>16651.015625</x><y>37047.1796875</y></points><points><x>16628.431640625</x><y>37034.68359375</y></points><points><x>16594.796875</x><y>37015.46484375</y></points><points><x>16568.849609375</x><y>36993.84375</y></points><points><x>16558.759765625</x><y>36992.40234375</y></points><points><x>16548.66796875</x><y>37000.08984375</y></points><points><x>16510.228515625</x><y>37018.828125</y></points><points><x>16476.59375</x><y>37029.87890625</y></points><points><x>16447.763671875</x><y>37039.0078125</y></points><points><x>16428.54296875</x><y>37044.29296875</y></points><points><x>16431.42578125</x><y>37067.83984375</y></points><points><x>16428.54296875</x><y>37092.82421875</y></points><points><x>16416.529296875</x><y>37125.01953125</y></points><points><x>16400.673828125</x><y>37136.55078125</y></points><points><x>16369.9208984375</x><y>37130.3046875</y></points><points><x>16358.388671875</x><y>37116.37109375</y></points><points><x>16346.3759765625</x><y>37091.86328125</y></points><points><x>16345.8955078125</x><y>37091.86328125</y></points></segmentation></object><object><name>NILM</name><difficult>0</difficult><truncated>0</truncated><info>[{"confidence": "0"}, {"action": "CREATE", "cat": "NILM", "time": "2020-07-23 14:39;27", "who": "admin", "typeOfanno": "PersonManul"}]</info><confidence>0</confidence><bndbox><xmin>15816.5087890625</xmin><ymin>33844.3671875</ymin><xmax>16190.666015625</xmax><ymax>34194.91796875</ymax></bndbox><segmentation><points><x>15877.318359375</x><y>33853.66796875</y></points><points><x>15863.7255859375</x><y>33872.26953125</y></points><points><x>15868.7333984375</x><y>33895.87890625</y></points><points><x>15877.318359375</x><y>33933.79296875</y></points><points><x>15870.1640625</x><y>33965.98828125</y></points><points><x>15863.7255859375</x><y>33996.75</y></points><points><x>15863.7255859375</x><y>33997.46484375</y></points><points><x>15858.0029296875</x><y>34049.69140625</y></points><points><x>15858.0029296875</x><y>34093.328125</y></points><points><x>15858.0029296875</x><y>34094.046875</y></points><points><x>15856.5712890625</x><y>34119.80078125</y></points><points><x>15843.6943359375</x><y>34131.24609375</y></points><points><x>15816.5087890625</x><y>34144.83984375</y></points><points><x>15816.5087890625</x><y>34154.85546875</y></points><points><x>15816.5087890625</x><y>34154.85546875</y></points><points><x>15818.6552734375</x><y>34155.5703125</y></points><points><x>15831.5322265625</x><y>34159.86328125</y></points><points><x>15842.9794921875</x><y>34164.15625</y></points><points><x>15865.15625</x><y>34182.75390625</y></points><points><x>15887.333984375</x><y>34194.91796875</y></points><points><x>15917.380859375</x><y>34184.1875</y></points><points><x>15975.3291015625</x><y>34142.69140625</y></points><points><x>15982.4833984375</x><y>34124.09375</y></points><points><x>16028.2685546875</x><y>34104.77734375</y></points><points><x>16116.263671875</x><y>34092.61328125</y></points><points><x>16184.9423828125</x><y>34085.4609375</y></points><points><x>16169.9189453125</x><y>34058.98828125</y></points><points><x>16152.7490234375</x><y>34023.21875</y></points><points><x>16153.46484375</x><y>33998.89453125</y></points><points><x>16169.2041015625</x><y>33958.1171875</y></points><points><x>16190.666015625</x><y>33916.625</y></points><points><x>16154.8955078125</x><y>33933.078125</y></points><points><x>16112.6865234375</x><y>33933.078125</y></points><points><x>16054.7392578125</x><y>33910.90234375</y></points><points><x>16028.2685546875</x><y>33910.90234375</y></points><points><x>15992.4990234375</x><y>33885.86328125</y></points><points><x>15962.451171875</x><y>33865.83203125</y></points><points><x>15933.8359375</x><y>33844.3671875</y></points><points><x>15933.8359375</x><y>33844.3671875</y></points></segmentation></object><object><name>NILM</name><difficult>0</difficult><truncated>0</truncated><info>[{"confidence": "0"}, {"action": "CREATE", "cat": "NILM", "time": "2020-07-23 14:39;27", "who": "admin", "typeOfanno": "PersonManul"}]</info><confidence>0</confidence><bndbox><xmin>18399.2265625</xmin><ymin>19186.39453125</ymin><xmax>18781.251953125</xmax><ymax>19488.296875</ymax></bndbox><segmentation><points><x>18716.865234375</x><y>19186.39453125</y></points><points><x>18734.75</x><y>19201.419921875</y></points><points><x>18754.06640625</x><y>19223.595703125</y></points><points><x>18771.236328125</x><y>19239.3359375</y></points><points><x>18781.251953125</x><y>19245.05859375</y></points><points><x>18765.513671875</x><y>19272.244140625</y></points><points><x>18741.189453125</x><y>19310.875</y></points><points><x>18729.02734375</x><y>19325.18359375</y></points><points><x>18729.02734375</x><y>19325.18359375</y></points><points><x>18726.880859375</x><y>19327.330078125</y></points><points><x>18705.419921875</x><y>19322.322265625</y></points><points><x>18694.6875</x><y>19341.638671875</y></points><points><x>18693.97265625</x><y>19341.638671875</y></points><points><x>18692.541015625</x><y>19343.068359375</y></points><points><x>18643.89453125</x><y>19378.83984375</y></points><points><x>18617.423828125</x><y>19406.025390625</y></points><points><x>18578.79296875</x><y>19426.771484375</y></points><points><x>18554.46875</x><y>19437.501953125</y></points><points><x>18533.72265625</x><y>19447.517578125</y></points><points><x>18520.12890625</x><y>19458.25</y></points><points><x>18520.12890625</x><y>19458.25</y></points><points><x>18493.66015625</x><y>19471.841796875</y></points><points><x>18469.3359375</x><y>19476.849609375</y></points><points><x>18439.2890625</x><y>19486.865234375</y></points><points><x>18413.533203125</x><y>19488.296875</y></points><points><x>18413.533203125</x><y>19488.296875</y></points><points><x>18428.556640625</x><y>19458.96484375</y></points><points><x>18419.2578125</x><y>19435.35546875</y></points><points><x>18399.2265625</x><y>19406.025390625</y></points><points><x>18404.234375</x><y>19361.669921875</y></points><points><x>18410.671875</x><y>19279.3984375</y></points><points><x>18434.99609375</x><y>19227.888671875</y></points><points><x>18443.580078125</x><y>19212.150390625</y></points><points><x>18479.3515625</x><y>19199.98828125</y></points><points><x>18553.75390625</x><y>19194.265625</y></points><points><x>18583.083984375</x><y>19194.265625</y></points><points><x>18583.083984375</x><y>19194.265625</y></points></segmentation></object><object><name>NILM</name><difficult>0</difficult><truncated>0</truncated><info>[{"confidence": "0"}, {"action": "CREATE", "cat": "NILM", "time": "2020-07-23 14:39;27", "who": "admin", "typeOfanno": "PersonManul"}]</info><confidence>0</confidence><bndbox><xmin>21450.66796875</xmin><ymin>48838.78125</ymin><xmax>21667.435546875</xmax><ymax>49129.234375</ymax></bndbox><segmentation><points><x>21648.119140625</x><y>49014.76953125</y></points><points><x>21653.841796875</x><y>48985.4375</y></points><points><x>21653.841796875</x><y>48964.69140625</y></points><points><x>21655.2734375</x><y>48951.09765625</y></points><points><x>21667.435546875</x><y>48940.3671875</y></points><points><x>21658.849609375</x><y>48925.34375</y></points><points><x>21658.849609375</x><y>48924.62890625</y></points><points><x>21643.826171875</x><y>48882.41796875</y></points><points><x>21629.517578125</x><y>48848.796875</y></points><points><x>21621.6484375</x><y>48838.78125</y></points><points><x>21605.1953125</x><y>48843.7890625</y></points><points><x>21604.478515625</x><y>48843.7890625</y></points><points><x>21581.5859375</x><y>48861.671875</y></points><points><x>21547.962890625</x><y>48870.97265625</y></points><points><x>21515.052734375</x><y>48868.828125</y></points><points><x>21484.291015625</x><y>48859.52734375</y></points><points><x>21484.291015625</x><y>48859.52734375</y></points><points><x>21484.291015625</x><y>48861.671875</y></points><points><x>21469.267578125</x><y>48888.859375</y></points><points><x>21469.267578125</x><y>48888.859375</y></points><points><x>21468.552734375</x><y>48891.00390625</y></points><points><x>21450.66796875</x><y>48913.1796875</y></points><points><x>21454.958984375</x><y>48951.8125</y></points><points><x>21482.14453125</x><y>49011.19140625</y></points><points><x>21485.005859375</x><y>49071.28515625</y></points><points><x>21485.005859375</x><y>49071.28515625</y></points><points><x>21493.591796875</x><y>49109.91796875</y></points><points><x>21493.591796875</x><y>49109.91796875</y></points><points><x>21494.306640625</x><y>49112.78125</y></points><points><x>21505.75390625</x><y>49129.234375</y></points><points><x>21532.939453125</x><y>49105.625</y></points><points><x>21559.408203125</x><y>49084.87890625</y></points><points><x>21587.30859375</x><y>49050.5390625</y></points><points><x>21587.30859375</x><y>49050.5390625</y></points></segmentation></object><object><name>MET</name><difficult>0</difficult><truncated>0</truncated><info>[{"confidence": "0"}, {"action": "CREATE", "cat": "MET", "time": "2020-07-23 14:39;27", "who": "admin", "typeOfanno": "PersonManul"}]</info><confidence>0</confidence><bndbox><xmin>48307.0</xmin><ymin>42072.65625</ymin><xmax>48410.81640625</xmax><ymax>42226.0</ymax></bndbox><segmentation><points><x>48361.44140625</x><y>42072.65625</y></points><points><x>48351.7578125</x><y>42079.109375</y></points><points><x>48352.7265625</x><y>42111.70703125</y></points><points><x>48344.65625</x><y>42119.7734375</y></points><points><x>48333.36328125</x><y>42124.29296875</y></points><points><x>48322.06640625</x><y>42128.48828125</y></points><points><x>48316.2578125</x><y>42133.0078125</y></points><points><x>48313.67578125</x><y>42143.01171875</y></points><points><x>48309.0</x><y>42149.0</y></points><points><x>48307.0</x><y>42175.0</y></points><points><x>48318.515625</x><y>42186.578125</y></points><points><x>48331.1015625</x><y>42181.73828125</y></points><points><x>48325.0</x><y>42191.0</y></points><points><x>48324.0</x><y>42213.0</y></points><points><x>48325.0</x><y>42220.0</y></points><points><x>48330.0</x><y>42226.0</y></points><points><x>48361.0</x><y>42226.0</y></points><points><x>48384.0</x><y>42226.0</y></points><points><x>48384.0</x><y>42220.0</y></points><points><x>48390.0</x><y>42204.0</y></points><points><x>48388.0</x><y>42198.0</y></points><points><x>48383.0</x><y>42190.0</y></points><points><x>48382.0</x><y>42180.0</y></points><points><x>48387.0</x><y>42179.0</y></points><points><x>48394.0</x><y>42172.0</y></points><points><x>48410.81640625</x><y>42155.59765625</y></points><points><x>48405.65234375</x><y>42130.42578125</y></points><points><x>48402.0</x><y>42124.0</y></points><points><x>48389.0</x><y>42110.0</y></points><points><x>48383.0</x><y>42104.0</y></points></segmentation></object><object><name>EC</name><difficult>0</difficult><truncated>0</truncated><info>[{"confidence": "0"}, {"action": "CREATE", "cat": "EC", "time": "2020-07-23 14:39;27", "who": "admin", "typeOfanno": "PersonManul"}]</info><confidence>0</confidence><bndbox><xmin>50332.49609375</xmin><ymin>24697.6796875</ymin><xmax>50486.0</xmax><ymax>24895.837890625</ymax></bndbox><segmentation><points><x>50396.0</x><y>24703.0</y></points><points><x>50382.0</x><y>24711.0</y></points><points><x>50375.0</x><y>24717.0</y></points><points><x>50374.0</x><y>24739.0</y></points><points><x>50382.0</x><y>24749.0</y></points><points><x>50377.0</x><y>24782.0</y></points><points><x>50368.0</x><y>24791.0</y></points><points><x>50367.0</x><y>24798.0</y></points><points><x>50357.0</x><y>24799.0</y></points><points><x>50352.0</x><y>24803.0</y></points><points><x>50345.0</x><y>24811.0</y></points><points><x>50332.49609375</x><y>24816.123046875</y></points><points><x>50337.98046875</x><y>24838.390625</y></points><points><x>50356.69921875</x><y>24851.30078125</y></points><points><x>50355.73046875</x><y>24876.474609375</y></points><points><x>50368.640625</x><y>24895.837890625</y></points><points><x>50397.0390625</x><y>24893.578125</y></points><points><x>50427.0</x><y>24883.0</y></points><points><x>50439.0</x><y>24879.0</y></points><points><x>50452.0</x><y>24871.0</y></points><points><x>50461.0</x><y>24863.0</y></points><points><x>50467.0</x><y>24858.0</y></points><points><x>50471.0</x><y>24844.0</y></points><points><x>50472.0</x><y>24836.0</y></points><points><x>50477.0</x><y>24831.0</y></points><points><x>50484.0</x><y>24826.0</y></points><points><x>50486.0</x><y>24799.0</y></points><points><x>50478.0</x><y>24771.0</y></points><points><x>50469.0</x><y>24768.0</y></points><points><x>50467.0</x><y>24759.0</y></points><points><x>50458.0</x><y>24753.0</y></points><points><x>50453.0</x><y>24753.0</y></points><points><x>50449.0</x><y>24749.0</y></points><points><x>50453.0</x><y>24745.0</y></points><points><x>50456.0</x><y>24741.0</y></points><points><x>50456.0</x><y>24719.0</y></points><points><x>50450.0</x><y>24714.0</y></points><points><x>50428.0234375</x><y>24697.6796875</y></points><points><x>50409.3046875</x><y>24701.23046875</y></points></segmentation></object><object><name>LSIL</name><difficult>0</difficult><truncated>0</truncated><info>[{"confidence": "0"}, {"action": "CREATE", "cat": "LSIL", "time": "2020-07-23 14:39;27", "who": "admin", "typeOfanno": "PersonManul"}]</info><confidence>0</confidence><bndbox><xmin>10200.228515625</xmin><ymin>32685.537109375</ymin><xmax>10775.4140625</xmax><ymax>33009.6171875</ymax></bndbox><segmentation><points><x>10442.7509765625</x><y>32685.537109375</y></points><points><x>10411.98828125</x><y>32689.115234375</y></points><points><x>10374.787109375</x><y>32709.146484375</y></points><points><x>10336.87109375</x><y>32751.35546875</y></points><points><x>10289.654296875</x><y>32792.84765625</y></points><points><x>10256.74609375</x><y>32812.1640625</y></points><points><x>10239.576171875</x><y>32830.765625</y></points><points><x>10239.576171875</x><y>32830.765625</y></points><points><x>10217.3984375</x><y>32857.94921875</y></points><points><x>10200.228515625</x><y>32868.6796875</y></points><points><x>10218.8291015625</x><y>32890.14453125</y></points><points><x>10218.8291015625</x><y>32890.14453125</y></points><points><x>10220.9755859375</x><y>32891.57421875</y></points><points><x>10246.0146484375</x><y>32903.01953125</y></points><points><x>10246.73046875</x><y>32903.01953125</y></points><points><x>10248.8759765625</x><y>32904.453125</y></points><points><x>10299.669921875</x><y>32904.453125</y></points><points><x>10346.88671875</x><y>32903.734375</y></points><points><x>10384.087890625</x><y>32897.296875</y></points><points><x>10411.98828125</x><y>32895.8671875</y></points><points><x>10412.7041015625</x><y>32895.8671875</y></points><points><x>10445.6123046875</x><y>32906.59765625</y></points><points><x>10477.8056640625</x><y>32937.359375</y></points><points><x>10477.8056640625</x><y>32937.359375</y></points><points><x>10512.1455078125</x><y>32968.12109375</y></points><points><x>10567.2314453125</x><y>32983.86328125</y></points><points><x>10650.21875</x><y>32993.16015625</y></points><points><x>10684.5576171875</x><y>33007.46875</y></points><points><x>10685.2734375</x><y>33007.46875</y></points><points><x>10712.458984375</x><y>33009.6171875</y></points><points><x>10726.7666015625</x><y>32993.87890625</y></points><points><x>10722.474609375</x><y>32953.09765625</y></points><points><x>10740.359375</x><y>32910.17578125</y></points><points><x>10740.359375</x><y>32909.4609375</y></points><points><x>10742.505859375</x><y>32908.02734375</y></points><points><x>10775.4140625</x><y>32881.55859375</y></points><points><x>10773.9833984375</x><y>32838.6328125</y></points><points><x>10759.67578125</x><y>32773.53125</y></points><points><x>10746.0830078125</x><y>32744.916015625</y></points><points><x>10692.427734375</x><y>32722.0234375</y></points><points><x>10691.7119140625</x><y>32722.0234375</y></points><points><x>10640.91796875</x><y>32725.599609375</y></points><points><x>10604.4326171875</x><y>32722.73828125</y></points><points><x>10586.5478515625</x><y>32713.4375</y></points><points><x>10554.3544921875</x><y>32720.591796875</y></points><points><x>10511.4296875</x><y>32713.4375</y></points><points><x>10511.4296875</x><y>32713.4375</y></points></segmentation></object><object><name>MET</name><difficult>0</difficult><truncated>0</truncated><info>[{"confidence": "0"}, {"action": "CREATE", "cat": "MET", "time": "2020-07-23 14:39;27", "who": "admin", "typeOfanno": "PersonManul"}]</info><confidence>0</confidence><bndbox><xmin>35549.59765625</xmin><ymin>29332.666015625</ymin><xmax>35790.33203125</xmax><ymax>29677.66796875</ymax></bndbox><segmentation><points><x>35612.54296875</x><y>29332.666015625</y></points><points><x>35622.15234375</x><y>29347.08203125</y></points><points><x>35631.28515625</x><y>29361.49609375</y></points><points><x>35640.4140625</x><y>29389.3671875</y></points><points><x>35654.34765625</x><y>29415.3125</y></points><points><x>35654.828125</x><y>29415.3125</y></points><points><x>35655.30859375</x><y>29429.728515625</y></points><points><x>35650.50390625</x><y>29439.337890625</y></points><points><x>35657.23046875</x><y>29450.390625</y></points><points><x>35663.4765625</x><y>29438.857421875</y></points><points><x>35663.4765625</x><y>29438.857421875</y></points><points><x>35665.87890625</x><y>29439.337890625</y></points><points><x>35699.03515625</x><y>29452.79296875</y></points><points><x>35703.83984375</x><y>29457.1171875</y></points><points><x>35703.83984375</x><y>29457.59765625</y></points><points><x>35703.83984375</x><y>29459.51953125</y></points><points><x>35703.83984375</x><y>29474.416015625</y></points><points><x>35725.4609375</x><y>29501.32421875</y></points><points><x>35725.4609375</x><y>29501.32421875</y></points><points><x>35734.59375</x><y>29506.12890625</y></points><points><x>35734.59375</x><y>29506.609375</y></points><points><x>35735.5546875</x><y>29508.05078125</y></points><points><x>35736.03515625</x><y>29525.349609375</y></points><points><x>35738.4375</x><y>29547.931640625</y></points><points><x>35738.4375</x><y>29548.412109375</y></points><points><x>35739.87890625</x><y>29550.81640625</y></points><points><x>35765.82421875</x><y>29583.490234375</y></points><points><x>35765.82421875</x><y>29583.490234375</y></points><points><x>35766.78515625</x><y>29585.412109375</y></points><points><x>35782.16015625</x><y>29614.2421875</y></points><points><x>35782.16015625</x><y>29614.2421875</y></points><points><x>35789.37109375</x><y>29640.189453125</y></points><points><x>35789.37109375</x><y>29640.669921875</y></points><points><x>35790.33203125</x><y>29643.072265625</y></points><points><x>35787.9296875</x><y>29653.162109375</y></points><points><x>35787.9296875</x><y>29653.162109375</y></points><points><x>35774.47265625</x><y>29654.603515625</y></points><points><x>35767.265625</x><y>29668.05859375</y></points><points><x>35749.0078125</x><y>29674.3046875</y></points><points><x>35718.25390625</x><y>29677.1875</y></points><points><x>35690.8671875</x><y>29677.66796875</y></points><points><x>35671.1640625</x><y>29669.98046875</y></points><points><x>35670.68359375</x><y>29669.98046875</y></points><points><x>35642.3359375</x><y>29651.720703125</y></points><points><x>35613.50390625</x><y>29635.865234375</y></points><points><x>35600.53125</x><y>29617.125</y></points><points><x>35591.8828125</x><y>29600.306640625</y></points><points><x>35595.24609375</x><y>29574.83984375</y></points><points><x>35603.4140625</x><y>29558.984375</y></points><points><x>35615.90625</x><y>29533.517578125</y></points><points><x>35614.9453125</x><y>29513.81640625</y></points><points><x>35601.4921875</x><y>29487.869140625</y></points><points><x>35586.59765625</x><y>29466.7265625</y></points><points><x>35588.0390625</x><y>29453.75390625</y></points><points><x>35580.3515625</x><y>29430.689453125</y></points><points><x>35559.20703125</x><y>29409.06640625</y></points><points><x>35549.59765625</x><y>29397.53515625</y></points><points><x>35552.0</x><y>29381.197265625</y></points><points><x>35553.921875</x><y>29371.107421875</y></points><points><x>35575.06640625</x><y>29372.548828125</y></points><points><x>35582.2734375</x><y>29373.029296875</y></points><points><x>35587.078125</x><y>29358.1328125</y></points><points><x>35599.08984375</x><y>29342.27734375</y></points><points><x>35599.08984375</x><y>29342.27734375</y></points></segmentation></object><object><name>EC</name><difficult>0</difficult><truncated>0</truncated><info>[{"confidence": "0"}, {"action": "CREATE", "cat": "EC", "time": "2020-07-23 14:39;27", "who": "admin", "typeOfanno": "PersonManul"}]</info><confidence>0</confidence><bndbox><xmin>9268.8251953125</xmin><ymin>9515.62109375</ymin><xmax>9919.4814453125</xmax><ymax>10295.6416015625</ymax></bndbox><segmentation><points><x>9743.7333984375</x><y>9916.11328125</y></points><points><x>9698.9970703125</x><y>9904.3974609375</y></points><points><x>9632.958984375</x><y>9884.1591796875</y></points><points><x>9566.919921875</x><y>9858.595703125</y></points><points><x>9533.900390625</x><y>9846.8798828125</y></points><points><x>9531.7705078125</x><y>9835.1630859375</y></points><points><x>9516.8583984375</x><y>9824.51171875</y></points><points><x>9474.2529296875</x><y>9824.51171875</y></points><points><x>9463.6015625</x><y>9794.6875</y></points><points><x>9452.9501953125</x><y>9763.798828125</y></points><points><x>9452.9501953125</x><y>9762.7333984375</y></points><points><x>9449.7548828125</x><y>9725.453125</y></points><points><x>9449.7548828125</x><y>9724.388671875</y></points><points><x>9474.2529296875</x><y>9691.369140625</y></points><points><x>9496.62109375</x><y>9666.87109375</y></points><points><x>9496.62109375</x><y>9666.87109375</y></points><points><x>9498.7509765625</x><y>9665.8056640625</y></points><points><x>9499.81640625</x><y>9665.8056640625</y></points><points><x>9503.01171875</x><y>9665.8056640625</y></points><points><x>9542.421875</x><y>9657.2841796875</y></points><points><x>9553.0732421875</x><y>9648.763671875</y></points><points><x>9546.6826171875</x><y>9634.9169921875</y></points><points><x>9527.509765625</x><y>9588.05078125</y></points><points><x>9530.705078125</x><y>9553.9658203125</y></points><points><x>9549.8779296875</x><y>9534.79296875</y></points><points><x>9562.6591796875</x><y>9544.3798828125</y></points><points><x>9581.83203125</x><y>9569.943359375</y></points><points><x>9593.548828125</x><y>9541.1845703125</y></points><points><x>9627.6328125</x><y>9515.62109375</y></points><points><x>9645.740234375</x><y>9522.01171875</y></points><points><x>9645.740234375</x><y>9522.01171875</y></points><points><x>9646.8056640625</x><y>9525.20703125</y></points><points><x>9648.935546875</x><y>9542.2490234375</y></points><points><x>9648.935546875</x><y>9542.2490234375</y></points><points><x>9648.935546875</x><y>9544.3798828125</y></points><points><x>9648.935546875</x><y>9545.4443359375</y></points><points><x>9648.935546875</x><y>9547.5751953125</y></points><points><x>9637.2197265625</x><y>9585.919921875</y></points><points><x>9673.43359375</x><y>9589.115234375</y></points><points><x>9713.9091796875</x><y>9578.4638671875</y></points><points><x>9754.384765625</x><y>9599.7666015625</y></points><points><x>9754.384765625</x><y>9599.7666015625</y></points><points><x>9756.5146484375</x><y>9599.7666015625</y></points><points><x>9758.6455078125</x><y>9601.8974609375</y></points><points><x>9760.775390625</x><y>9605.0927734375</y></points><points><x>9783.1435546875</x><y>9628.525390625</y></points><points><x>9783.1435546875</x><y>9628.525390625</y></points><points><x>9783.1435546875</x><y>9630.65625</y></points><points><x>9763.970703125</x><y>9646.6328125</y></points><points><x>9763.970703125</x><y>9646.6328125</y></points><points><x>9778.8828125</x><y>9676.45703125</y></points><points><x>9778.8828125</x><y>9676.45703125</y></points><points><x>9795.9248046875</x><y>9692.4345703125</y></points><points><x>9795.9248046875</x><y>9692.4345703125</y></points><points><x>9795.9248046875</x><y>9694.564453125</y></points><points><x>9795.9248046875</x><y>9721.193359375</y></points><points><x>9795.9248046875</x><y>9721.193359375</y></points><points><x>9793.794921875</x><y>9722.2578125</y></points><points><x>9793.794921875</x><y>9723.3232421875</y></points><points><x>9791.6650390625</x><y>9724.388671875</y></points><points><x>9789.5341796875</x><y>9725.453125</y></points><points><x>9774.6220703125</x><y>9729.7138671875</y></points><points><x>9774.6220703125</x><y>9729.7138671875</y></points><points><x>9730.951171875</x><y>9745.69140625</y></points><points><x>9729.88671875</x><y>9745.69140625</y></points><points><x>9728.8212890625</x><y>9746.7568359375</y></points><points><x>9694.7373046875</x><y>9761.66796875</y></points><points><x>9723.49609375</x><y>9801.078125</y></points><points><x>9723.49609375</x><y>9801.078125</y></points><points><x>9725.6259765625</x><y>9801.078125</y></points><points><x>9758.6455078125</x><y>9807.4697265625</y></points><points><x>9776.7529296875</x><y>9834.09765625</y></points><points><x>9776.7529296875</x><y>9835.1630859375</y></points><points><x>9776.7529296875</x><y>9836.228515625</y></points><points><x>9776.7529296875</x><y>9837.29296875</y></points><points><x>9776.7529296875</x><y>9839.423828125</y></points><points><x>9777.8173828125</x><y>9840.48828125</y></points><points><x>9779.9482421875</x><y>9867.1171875</y></points><points><x>9779.9482421875</x><y>9868.1826171875</y></points><points><x>9779.9482421875</x><y>9869.2470703125</y></points><points><x>9779.9482421875</x><y>9870.3125</y></points><points><x>9779.9482421875</x><y>9871.3779296875</y></points><points><x>9776.7529296875</x><y>9888.419921875</y></points><points><x>9792.7294921875</x><y>9878.833984375</y></points><points><x>9816.1630859375</x><y>9883.0947265625</y></points><points><x>9828.9443359375</x><y>9864.9873046875</y></points><points><x>9854.5078125</x><y>9868.1826171875</y></points><points><x>9854.5078125</x><y>9868.1826171875</y></points><points><x>9863.029296875</x><y>9891.615234375</y></points><points><x>9863.029296875</x><y>9892.6806640625</y></points><points><x>9863.029296875</x><y>9893.74609375</y></points><points><x>9863.029296875</x><y>9894.810546875</y></points><points><x>9857.703125</x><y>9919.3095703125</y></points><points><x>9854.5078125</x><y>9929.9609375</y></points><points><x>9877.94140625</x><y>9934.220703125</y></points><points><x>9902.439453125</x><y>9955.5234375</y></points><points><x>9902.439453125</x><y>9955.5234375</y></points><points><x>9904.5693359375</x><y>9957.654296875</y></points><points><x>9914.15625</x><y>9981.0869140625</y></points><points><x>9914.15625</x><y>9981.0869140625</y></points><points><x>9916.2861328125</x><y>9985.34765625</y></points><points><x>9918.416015625</x><y>9987.478515625</y></points><points><x>9919.4814453125</x><y>9989.6083984375</y></points><points><x>9918.416015625</x><y>10030.083984375</y></points><points><x>9907.7646484375</x><y>10067.36328125</y></points><points><x>9907.7646484375</x><y>10067.36328125</y></points><points><x>9906.7001953125</x><y>10069.494140625</y></points><points><x>9891.7880859375</x><y>10082.275390625</y></points><points><x>9883.2666015625</x><y>10093.9921875</y></points><points><x>9882.201171875</x><y>10108.904296875</y></points><points><x>9882.201171875</x><y>10109.9697265625</y></points><points><x>9882.201171875</x><y>10111.0341796875</y></points><points><x>9871.5498046875</x><y>10135.5322265625</y></points><points><x>9860.8984375</x><y>10152.5751953125</y></points><points><x>9836.400390625</x><y>10165.3564453125</y></points><points><x>9817.2275390625</x><y>10153.6396484375</y></points><points><x>9811.90234375</x><y>10162.1611328125</y></points><points><x>9810.8369140625</x><y>10162.1611328125</y></points><points><x>9809.7724609375</x><y>10163.2265625</y></points><points><x>9783.1435546875</x><y>10176.0078125</y></points><points><x>9771.4267578125</x><y>10195.1806640625</y></points><points><x>9770.3623046875</x><y>10195.1806640625</y></points><points><x>9769.296875</x><y>10196.24609375</y></points><points><x>9751.189453125</x><y>10191.9853515625</y></points><points><x>9751.189453125</x><y>10191.9853515625</y></points><points><x>9749.05859375</x><y>10191.9853515625</y></points><points><x>9747.994140625</x><y>10190.919921875</y></points><points><x>9728.8212890625</x><y>10184.529296875</y></points><points><x>9728.8212890625</x><y>10184.529296875</y></points><points><x>9705.388671875</x><y>10170.6826171875</y></points><points><x>9691.541015625</x><y>10180.2685546875</y></points><points><x>9672.369140625</x><y>10194.115234375</y></points><points><x>9672.369140625</x><y>10194.115234375</y></points><points><x>9654.26171875</x><y>10217.548828125</y></points><points><x>9654.26171875</x><y>10217.548828125</y></points><points><x>9653.1962890625</x><y>10220.744140625</y></points><points><x>9630.828125</x><y>10249.5029296875</y></points><points><x>9584.107421875</x><y>10275.404296875</y></points><points><x>9560.673828125</x><y>10279.6640625</y></points><points><x>9541.501953125</x><y>10267.9482421875</y></points><points><x>9520.19921875</x><y>10286.0556640625</y></points><points><x>9519.1337890625</x><y>10286.0556640625</y></points><points><x>9518.068359375</x><y>10286.0556640625</y></points><points><x>9489.3095703125</x><y>10289.2509765625</y></points><points><x>9461.6162109375</x><y>10279.6640625</y></points><points><x>9447.76953125</x><y>10295.6416015625</y></points><points><x>9425.4013671875</x><y>10295.6416015625</y></points><points><x>9429.662109375</x><y>10273.2734375</y></points><points><x>9429.662109375</x><y>10273.2734375</y></points><points><x>9431.7919921875</x><y>10270.078125</y></points><points><x>9453.0947265625</x><y>10251.970703125</y></points><points><x>9459.4853515625</x><y>10223.2119140625</y></points><points><x>9477.5927734375</x><y>10214.69140625</y></points><points><x>9478.658203125</x><y>10214.69140625</y></points><points><x>9479.7236328125</x><y>10214.69140625</y></points><points><x>9511.677734375</x><y>10209.365234375</y></points><points><x>9553.2177734375</x><y>10188.0625</y></points><points><x>9525.5244140625</x><y>10194.453125</y></points><points><x>9504.2216796875</x><y>10192.3232421875</y></points><points><x>9494.6357421875</x><y>10186.9970703125</y></points><points><x>9494.6357421875</x><y>10186.9970703125</y></points><points><x>9493.5703125</x><y>10184.8671875</y></points><points><x>9492.5048828125</x><y>10182.736328125</y></points><points><x>9491.4404296875</x><y>10168.8896484375</y></points><points><x>9491.4404296875</x><y>10167.8251953125</y></points><points><x>9491.4404296875</x><y>10165.6943359375</y></points><points><x>9491.4404296875</x><y>10164.62890625</y></points><points><x>9494.6357421875</x><y>10141.1962890625</y></points><points><x>9494.6357421875</x><y>10112.4375</y></points><points><x>9491.4404296875</x><y>10084.744140625</y></points><points><x>9479.7236328125</x><y>10050.6591796875</y></points><points><x>9485.048828125</x><y>10032.5517578125</y></points><points><x>9472.267578125</x><y>10016.5751953125</y></points><points><x>9458.4208984375</x><y>10020.8349609375</y></points><points><x>9443.5087890625</x><y>10028.291015625</y></points><points><x>9417.9453125</x><y>10030.421875</y></points><points><x>9403.033203125</x><y>10013.3798828125</y></points><points><x>9389.1865234375</x><y>10017.6396484375</y></points><points><x>9380.6650390625</x><y>10029.3564453125</y></points><points><x>9360.427734375</x><y>10021.900390625</y></points><points><x>9330.603515625</x><y>10006.98828125</y></points><points><x>9309.30078125</x><y>9987.81640625</y></points><points><x>9287.998046875</x><y>9981.4248046875</y></points><points><x>9276.28125</x><y>9960.1220703125</y></points><points><x>9268.8251953125</x><y>9933.494140625</y></points><points><x>9270.9560546875</x><y>9899.4091796875</y></points><points><x>9289.0634765625</x><y>9888.7578125</y></points><points><x>9290.1279296875</x><y>9888.7578125</y></points><points><x>9301.8447265625</x><y>9898.34375</y></points><points><x>9303.9755859375</x><y>9871.7158203125</y></points><points><x>9321.017578125</x><y>9861.064453125</y></points><points><x>9338.0595703125</x><y>9861.064453125</y></points><points><x>9339.125</x><y>9861.064453125</y></points><points><x>9340.1904296875</x><y>9861.064453125</y></points><points><x>9372.14453125</x><y>9868.5205078125</y></points><points><x>9408.359375</x><y>9878.1064453125</y></points><points><x>9420.0751953125</x><y>9885.5625</y></points><points><x>9425.4013671875</x><y>9866.3896484375</y></points><points><x>9432.857421875</x><y>9852.54296875</y></points><points><x>9453.0947265625</x><y>9857.869140625</y></points><points><x>9454.16015625</x><y>9844.0224609375</y></points><points><x>9516.8115234375</x><y>9845.357421875</y></points><points><x>9607.66796875</x><y>9896.1513671875</y></points><points><x>9695.662109375</x><y>9922.62109375</y></points><points><x>9666.3310546875</x><y>9946.9443359375</y></points><points><x>9702.81640625</x><y>9971.984375</y></points></segmentation></object><object><name>MET</name><difficult>0</difficult><truncated>0</truncated><info>[{"confidence": "0"}, {"action": "CREATE", "cat": "MET", "time": "2020-07-23 14:39;27", "who": "admin", "typeOfanno": "PersonManul"}]</info><confidence>0</confidence><bndbox><xmin>41029.03515625</xmin><ymin>41576.9453125</ymin><xmax>41249.4609375</xmax><ymax>41672.0</ymax></bndbox><segmentation><points><x>41170.0703125</x><y>41579.8515625</y></points><points><x>41154.578125</x><y>41582.43359375</y></points><points><x>41109.0</x><y>41609.0</y></points><points><x>41057.0</x><y>41637.0</y></points><points><x>41029.03515625</x><y>41655.69140625</y></points><points><x>41041.0</x><y>41665.0</y></points><points><x>41058.0</x><y>41668.0</y></points><points><x>41063.0</x><y>41669.0</y></points><points><x>41093.0</x><y>41671.0</y></points><points><x>41100.0</x><y>41670.0</y></points><points><x>41140.0</x><y>41655.0</y></points><points><x>41143.0</x><y>41658.0</y></points><points><x>41148.0</x><y>41661.0</y></points><points><x>41152.0</x><y>41670.0</y></points><points><x>41168.0</x><y>41672.0</y></points><points><x>41179.0</x><y>41662.0</y></points><points><x>41187.0</x><y>41657.0</y></points><points><x>41194.0</x><y>41649.0</y></points><points><x>41195.0</x><y>41633.0</y></points><points><x>41199.0</x><y>41626.0</y></points><points><x>41208.0</x><y>41615.0</y></points><points><x>41214.0</x><y>41610.0</y></points><points><x>41216.0</x><y>41606.0</y></points><points><x>41229.0</x><y>41607.0</y></points><points><x>41235.0</x><y>41613.0</y></points><points><x>41246.87890625</x><y>41617.93359375</y></points><points><x>41249.4609375</x><y>41595.6640625</y></points><points><x>41240.42578125</x><y>41578.234375</y></points><points><x>41201.6953125</x><y>41576.9453125</y></points><points><x>41189.7578125</x><y>41576.9453125</y></points></segmentation></object><object><name>NILM</name><difficult>0</difficult><truncated>0</truncated><info>[{"confidence": "0"}, {"action": "CREATE", "cat": "NILM", "time": "2020-07-23 14:39;27", "who": "admin", "typeOfanno": "PersonManul"}]</info><confidence>0</confidence><bndbox><xmin>30334.2734375</xmin><ymin>18736.201171875</ymin><xmax>30670.14453125</xmax><ymax>19121.083984375</ymax></bndbox><segmentation><points><x>30575.005859375</x><y>18745.330078125</y></points><points><x>30587.017578125</x><y>18753.98046875</y></points><points><x>30599.03125</x><y>18772.23828125</y></points><points><x>30609.6015625</x><y>18786.173828125</y></points><points><x>30621.134765625</x><y>18798.185546875</y></points><points><x>30635.548828125</x><y>18825.57421875</y></points><points><x>30643.716796875</x><y>18847.197265625</y></points><points><x>30649.96484375</x><y>18872.18359375</y></points><points><x>30649.96484375</x><y>18872.18359375</y></points><points><x>30649.00390625</x><y>18904.857421875</y></points><points><x>30649.00390625</x><y>18905.337890625</y></points><points><x>30638.431640625</x><y>18925.51953125</y></points><points><x>30641.794921875</x><y>18957.712890625</y></points><points><x>30661.49609375</x><y>18991.830078125</y></points><points><x>30661.49609375</x><y>18991.830078125</y></points><points><x>30670.14453125</x><y>19025.9453125</y></points><points><x>30662.9375</x><y>19040.359375</y></points><points><x>30655.73046875</x><y>19050.451171875</y></points><points><x>30659.57421875</x><y>19062.462890625</y></points><points><x>30659.57421875</x><y>19062.943359375</y></points><points><x>30659.09375</x><y>19064.865234375</y></points><points><x>30658.1328125</x><y>19066.787109375</y></points><points><x>30608.16015625</x><y>19101.384765625</y></points><points><x>30587.978515625</x><y>19121.083984375</y></points><points><x>30557.2265625</x><y>19102.345703125</y></points><points><x>30540.890625</x><y>19088.41015625</y></points><points><x>30515.904296875</x><y>19094.65625</y></points><points><x>30515.904296875</x><y>19095.138671875</y></points><points><x>30514.462890625</x><y>19096.580078125</y></points><points><x>30490.91796875</x><y>19107.150390625</y></points><points><x>30460.166015625</x><y>19103.306640625</y></points><points><x>30402.0234375</x><y>19079.76171875</y></points><points><x>30372.232421875</x><y>19063.904296875</y></points><points><x>30365.986328125</x><y>19046.607421875</y></points><points><x>30354.455078125</x><y>19018.73828125</y></points><points><x>30341.48046875</x><y>18999.517578125</y></points><points><x>30334.2734375</x><y>18975.4921875</y></points><points><x>30334.2734375</x><y>18975.4921875</y></points><points><x>30334.2734375</x><y>18972.609375</y></points><points><x>30334.2734375</x><y>18971.16796875</y></points><points><x>30334.2734375</x><y>18967.32421875</y></points><points><x>30353.013671875</x><y>18932.24609375</y></points><points><x>30353.013671875</x><y>18931.765625</y></points><points><x>30388.08984375</x><y>18865.9375</y></points><points><x>30409.232421875</x><y>18825.57421875</y></points><points><x>30434.69921875</x><y>18789.056640625</y></points><points><x>30434.69921875</x><y>18789.056640625</y></points><points><x>30455.83984375</x><y>18761.1875</y></points><points><x>30467.853515625</x><y>18746.291015625</y></points><points><x>30480.826171875</x><y>18743.888671875</y></points><points><x>30498.60546875</x><y>18747.732421875</y></points><points><x>30520.228515625</x><y>18736.201171875</y></points><points><x>30546.65625</x><y>18736.681640625</y></points><points><x>30546.65625</x><y>18736.681640625</y></points></segmentation></object><object><name>NILM</name><difficult>0</difficult><truncated>0</truncated><info>[{"confidence": "0"}, {"action": "CREATE", "cat": "NILM", "time": "2020-07-23 14:39;27", "who": "admin", "typeOfanno": "PersonManul"}]</info><confidence>0</confidence><bndbox><xmin>41133.546875</xmin><ymin>10671.3642578125</ymin><xmax>41474.79296875</xmax><ymax>11129.9384765625</ymax></bndbox><segmentation><points><x>41435.4453125</x><y>10933.2021484375</y></points><points><x>41449.75390625</x><y>10958.95703125</y></points><points><x>41459.0546875</x><y>10976.841796875</y></points><points><x>41459.76953125</x><y>10976.841796875</y></points><points><x>41460.484375</x><y>10979.7041015625</y></points><points><x>41472.6484375</x><y>11022.6279296875</y></points><points><x>41474.79296875</x><y>11037.6513671875</y></points><points><x>41474.79296875</x><y>11038.3671875</y></points><points><x>41474.79296875</x><y>11039.7978515625</y></points><points><x>41460.484375</x><y>11051.244140625</y></points><points><x>41435.4453125</x><y>11082.7216796875</y></points><points><x>41435.4453125</x><y>11083.4375</y></points><points><x>41434.73046875</x><y>11084.8681640625</y></points><points><x>41421.13671875</x><y>11107.76171875</y></points><points><x>41421.13671875</x><y>11107.76171875</y></points><points><x>41401.82421875</x><y>11109.1923828125</y></points><points><x>41401.10546875</x><y>11109.1923828125</y></points><points><x>41398.9609375</x><y>11109.1923828125</y></points><points><x>41390.375</x><y>11127.79296875</y></points><points><x>41390.375</x><y>11127.79296875</y></points><points><x>41388.9453125</x><y>11129.9384765625</y></points><points><x>41372.4921875</x><y>11129.9384765625</y></points><points><x>41344.58984375</x><y>11118.4921875</y></points><points><x>41326.703125</x><y>11094.1689453125</y></points><points><x>41323.12890625</x><y>11076.9990234375</y></points><points><x>41305.2421875</x><y>11063.40625</y></points><points><x>41285.92578125</x><y>11051.244140625</y></points><points><x>41271.6171875</x><y>11047.6669921875</y></points><points><x>41249.44140625</x><y>11049.8134765625</y></points><points><x>41230.83984375</x><y>11071.9912109375</y></points><points><x>41183.625</x><y>11089.8759765625</y></points><points><x>41156.4375</x><y>11076.283203125</y></points><points><x>41155.72265625</x><y>11076.283203125</y></points><points><x>41154.29296875</x><y>11075.568359375</y></points><points><x>41152.86328125</x><y>11074.1376953125</y></points><points><x>41152.14453125</x><y>11072.7060546875</y></points><points><x>41150.0</x><y>11070.560546875</y></points><points><x>41133.546875</x><y>11033.359375</y></points><points><x>41133.546875</x><y>11032.6435546875</y></points><points><x>41133.546875</x><y>11031.212890625</y></points><points><x>41142.84765625</x><y>10976.841796875</y></points><points><x>41142.84765625</x><y>10976.126953125</y></points><points><x>41143.5625</x><y>10974.6962890625</y></points><points><x>41144.9921875</x><y>10971.119140625</y></points><points><x>41187.19921875</x><y>10914.6015625</y></points><points><x>41214.38671875</x><y>10878.83203125</y></points><points><x>41228.6953125</x><y>10849.5</y></points><points><x>41222.25390625</x><y>10817.306640625</y></points><points><x>41217.96484375</x><y>10791.5517578125</y></points><points><x>41217.96484375</x><y>10790.8369140625</y></points><points><x>41217.96484375</x><y>10787.9755859375</y></points><points><x>41217.96484375</x><y>10785.11328125</y></points><points><x>41217.96484375</x><y>10747.197265625</y></points><points><x>41217.96484375</x><y>10747.197265625</y></points><points><x>41217.96484375</x><y>10744.3359375</y></points><points><x>41222.97265625</x><y>10699.98046875</y></points><points><x>41245.86328125</x><y>10676.3720703125</y></points><points><x>41282.3515625</x><y>10671.3642578125</y></points><points><x>41307.390625</x><y>10677.087890625</y></points><points><x>41307.390625</x><y>10677.802734375</y></points><points><x>41308.8203125</x><y>10678.5185546875</y></points><points><x>41331.7109375</x><y>10699.2646484375</y></points><points><x>41345.3046875</x><y>10742.904296875</y></points><points><x>41345.3046875</x><y>10743.6201171875</y></points><points><x>41346.734375</x><y>10745.7666015625</y></points><points><x>41347.453125</x><y>10747.912109375</y></points><points><x>41350.3125</x><y>10753.6357421875</y></points><points><x>41361.7578125</x><y>10775.09765625</y></points><points><x>41361.7578125</x><y>10775.8134765625</y></points><points><x>41362.4765625</x><y>10777.244140625</y></points><points><x>41363.19140625</x><y>10777.9599609375</y></points><points><x>41363.90625</x><y>10779.390625</y></points><points><x>41380.359375</x><y>10796.560546875</y></points><points><x>41381.07421875</x><y>10796.560546875</y></points><points><x>41381.7890625</x><y>10797.9912109375</y></points><points><x>41410.40625</x><y>10820.16796875</y></points><points><x>41425.4296875</x><y>10841.630859375</y></points><points><x>41433.30078125</x><y>10866.669921875</y></points><points><x>41432.5859375</x><y>10893.85546875</y></points><points><x>41432.5859375</x><y>10893.85546875</y></points></segmentation></object><object><name>NILM</name><difficult>0</difficult><truncated>0</truncated><info>[{"confidence": "0"}, {"action": "CREATE", "cat": "NILM", "time": "2020-07-23 14:39;27", "who": "admin", "typeOfanno": "PersonManul"}]</info><confidence>0</confidence><bndbox><xmin>27127.740234375</xmin><ymin>26258.1484375</ymin><xmax>27499.75</xmax><ymax>26745.33984375</ymax></bndbox><segmentation><points><x>27388.86328125</x><y>26322.53515625</y></points><points><x>27404.6015625</x><y>26340.419921875</y></points><points><x>27442.517578125</x><y>26358.3046875</y></points><points><x>27476.857421875</x><y>26374.044921875</y></points><points><x>27493.3125</x><y>26383.34375</y></points><points><x>27499.75</x><y>26411.9609375</y></points><points><x>27487.587890625</x><y>26448.447265625</y></points><points><x>27463.265625</x><y>26465.615234375</y></points><points><x>27438.94140625</x><y>26469.193359375</y></points><points><x>27413.90234375</x><y>26494.232421875</y></points><points><x>27401.025390625</x><y>26530.001953125</y></points><points><x>27398.87890625</x><y>26576.50390625</y></points><points><x>27398.1640625</x><y>26609.412109375</y></points><points><x>27398.1640625</x><y>26609.412109375</y></points><points><x>27398.1640625</x><y>26611.55859375</y></points><points><x>27393.87109375</x><y>26638.029296875</y></points><points><x>27393.87109375</x><y>26638.744140625</y></points><points><x>27393.87109375</x><y>26640.17578125</y></points><points><x>27393.87109375</x><y>26640.890625</y></points><points><x>27386.001953125</x><y>26662.353515625</y></points><points><x>27348.80078125</x><y>26694.544921875</y></points><points><x>27310.16796875</x><y>26710.28515625</y></points><points><x>27275.828125</x><y>26728.884765625</y></points><points><x>27240.7734375</x><y>26745.33984375</y></points><points><x>27221.458984375</x><y>26733.177734375</y></points><points><x>27220.7421875</x><y>26733.177734375</y></points><points><x>27212.873046875</x><y>26710.28515625</y></points><points><x>27207.150390625</x><y>26665.9296875</y></points><points><x>27207.150390625</x><y>26665.9296875</y></points><points><x>27218.595703125</x><y>26612.2734375</y></points><points><x>27226.466796875</x><y>26555.041015625</y></points><points><x>27237.197265625</x><y>26513.548828125</y></points><points><x>27212.158203125</x><y>26472.0546875</y></points><points><x>27182.826171875</x><y>26429.845703125</y></points><points><x>27152.779296875</x><y>26408.384765625</y></points><points><x>27132.748046875</x><y>26374.759765625</y></points><points><x>27127.740234375</x><y>26346.14453125</y></points><points><x>27137.755859375</x><y>26318.2421875</y></points><points><x>27152.064453125</x><y>26293.919921875</y></points><points><x>27155.640625</x><y>26272.45703125</y></points><points><x>27168.517578125</x><y>26258.1484375</y></points><points><x>27183.541015625</x><y>26266.017578125</y></points><points><x>27205.00390625</x><y>26280.326171875</y></points><points><x>27224.3203125</x><y>26286.048828125</y></points><points><x>27238.626953125</x><y>26283.904296875</y></points><points><x>27252.935546875</x><y>26280.326171875</y></points><points><x>27252.935546875</x><y>26280.326171875</y></points><points><x>27254.3671875</x><y>26281.7578125</y></points><points><x>27255.796875</x><y>26283.1875</y></points><points><x>27280.12109375</x><y>26296.78125</y></points><points><x>27303.013671875</x><y>26298.927734375</y></points><points><x>27325.908203125</x><y>26298.2109375</y></points><points><x>27348.80078125</x><y>26298.2109375</y></points><points><x>27375.986328125</x><y>26301.072265625</y></points><points><x>27376.986328125</x><y>26303.349609375</y></points><points><x>27385.28515625</x><y>26306.796875</y></points><points><x>27385.873046875</x><y>26312.88671875</y></points><points><x>27383.140625</x><y>26315.380859375</y></points><points><x>27383.85546875</x><y>26315.380859375</y></points></segmentation></object><object><name>NILM</name><difficult>0</difficult><truncated>0</truncated><info>[{"confidence": "0"}, {"action": "CREATE", "cat": "NILM", "time": "2020-07-23 14:39;27", "who": "admin", "typeOfanno": "PersonManul"}]</info><confidence>0</confidence><bndbox><xmin>17687.763671875</xmin><ymin>17734.330078125</ymin><xmax>18300.865234375</xmax><ymax>18094.89453125</ymax></bndbox><segmentation><points><x>17784.34375</x><y>17734.330078125</y></points><points><x>17775.7578125</x><y>17759.369140625</y></points><points><x>17750.00390625</x><y>17789.416015625</y></points><points><x>17725.6796875</x><y>17821.609375</y></points><points><x>17712.087890625</x><y>17846.6484375</y></points><points><x>17712.087890625</x><y>17847.365234375</y></points><points><x>17711.373046875</x><y>17849.51171875</y></points><points><x>17690.625</x><y>17877.412109375</y></points><points><x>17690.625</x><y>17877.412109375</y></points><points><x>17690.625</x><y>17880.2734375</y></points><points><x>17687.763671875</x><y>17899.58984375</y></points><points><x>17702.787109375</x><y>17928.205078125</y></points><points><x>17722.818359375</x><y>17946.08984375</y></points><points><x>17734.265625</x><y>17961.11328125</y></points><points><x>17729.2578125</x><y>17988.298828125</y></points><points><x>17761.451171875</x><y>18020.4921875</y></points><points><x>17761.451171875</x><y>18020.4921875</y></points><points><x>17763.59765625</x><y>18021.208984375</y></points><points><x>17808.66796875</x><y>18061.986328125</y></points><points><x>17832.275390625</x><y>18077.724609375</y></points><points><x>17871.623046875</x><y>18083.44921875</y></points><points><x>17872.337890625</x><y>18083.44921875</y></points><points><x>17873.76953125</x><y>18083.44921875</y></points><points><x>17916.693359375</x><y>18082.732421875</y></points><points><x>17946.025390625</x><y>18087.740234375</y></points><points><x>17982.509765625</x><y>18094.89453125</y></points><points><x>18054.05078125</x><y>18092.748046875</y></points><points><x>18132.029296875</x><y>18054.1171875</y></points><points><x>18182.82421875</x><y>18051.255859375</y></points><points><x>18242.91796875</x><y>17969.69921875</y></points><points><x>18282.265625</x><y>17886.7109375</y></points><points><x>18300.865234375</x><y>17851.65625</y></points><points><x>18287.98828125</x><y>17838.779296875</y></points><points><x>18250.072265625</x><y>17826.6171875</y></points><points><x>18235.763671875</x><y>17818.748046875</y></points><points><x>18212.15625</x><y>17796.5703125</y></points><points><x>18191.408203125</x><y>17772.248046875</y></points><points><x>18165.654296875</x><y>17757.22265625</y></points><points><x>18081.236328125</x><y>17740.0546875</y></points><points><x>17993.95703125</x><y>17740.0546875</y></points><points><x>17950.318359375</x><y>17735.76171875</y></points><points><x>17852.306640625</x><y>17735.046875</y></points><points><x>17851.591796875</x><y>17735.046875</y></points></segmentation></object><object><name>NILM</name><difficult>0</difficult><truncated>0</truncated><info>[{"confidence": "0"}, {"action": "CREATE", "cat": "NILM", "time": "2020-07-23 14:39;27", "who": "admin", "typeOfanno": "PersonManul"}]</info><confidence>0</confidence><bndbox><xmin>4545.33544921875</xmin><ymin>17648.326171875</ymin><xmax>4846.52099609375</xmax><ymax>17963.8203125</ymax></bndbox><segmentation><points><x>4619.73779296875</x><y>17652.619140625</y></points><points><x>4592.55224609375</x><y>17678.373046875</y></points><points><x>4568.228515625</x><y>17714.859375</y></points><points><x>4568.228515625</x><y>17715.57421875</y></points><points><x>4568.228515625</x><y>17717.720703125</y></points><points><x>4557.49755859375</x><y>17762.076171875</y></points><points><x>4557.49755859375</x><y>17762.076171875</y></points><points><x>4545.33544921875</x><y>17820.73828125</y></points><points><x>4546.05078125</x><y>17859.37109375</y></points><points><x>4546.05078125</x><y>17859.37109375</y></points><points><x>4557.49755859375</x><y>17892.279296875</y></points><points><x>4557.49755859375</x><y>17892.279296875</y></points><points><x>4558.92822265625</x><y>17894.42578125</y></points><points><x>4574.6669921875</x><y>17905.15625</y></points><points><x>4574.6669921875</x><y>17905.15625</y></points><points><x>4576.09765625</x><y>17906.587890625</y></points><points><x>4598.99072265625</x><y>17908.017578125</y></points><points><x>4626.17626953125</x><y>17899.43359375</y></points><points><x>4649.78466796875</x><y>17895.85546875</y></points><points><x>4676.25439453125</x><y>17908.734375</y></points><points><x>4714.88623046875</x><y>17933.7734375</y></points><points><x>4762.818359375</x><y>17956.666015625</y></points><points><x>4792.150390625</x><y>17963.8203125</y></points><points><x>4822.91259765625</x><y>17948.080078125</y></points><points><x>4829.35107421875</x><y>17925.904296875</y></points><points><x>4829.35107421875</x><y>17925.1875</y></points><points><x>4840.7978515625</x><y>17861.517578125</y></points><points><x>4846.52099609375</x><y>17828.607421875</y></points><points><x>4844.37451171875</x><y>17807.861328125</y></points><points><x>4831.49755859375</x><y>17777.814453125</y></points><points><x>4814.32763671875</x><y>17755.63671875</y></points><points><x>4797.87353515625</x><y>17750.62890625</y></points><points><x>4789.28857421875</x><y>17739.8984375</y></points><points><x>4784.28076171875</x><y>17706.2734375</y></points><points><x>4759.95703125</x><y>17677.658203125</y></points><points><x>4736.3486328125</x><y>17660.48828125</y></points><points><x>4683.40869140625</x><y>17648.326171875</y></points><points><x>4681.97802734375</x><y>17648.326171875</y></points></segmentation></object><object><name>NILM</name><difficult>0</difficult><truncated>0</truncated><info>[{"confidence": "0"}, {"action": "CREATE", "cat": "NILM", "time": "2020-07-23 14:39;27", "who": "admin", "typeOfanno": "PersonManul"}]</info><confidence>0</confidence><bndbox><xmin>18621.51953125</xmin><ymin>4048.927978515625</ymin><xmax>19025.0078125</xmax><ymax>4375.15234375</ymax></bndbox><segmentation><points><x>18658.00390625</x><y>4129.7685546875</y></points><points><x>18686.62109375</x><y>4116.17578125</y></points><points><x>18714.521484375</x><y>4106.16015625</y></points><points><x>18732.40625</x><y>4088.275146484375</y></points><points><x>18754.583984375</x><y>4058.943603515625</y></points><points><x>18776.76171875</x><y>4048.927978515625</y></points><points><x>18777.4765625</x><y>4048.927978515625</y></points><points><x>18778.908203125</x><y>4048.927978515625</y></points><points><x>18816.82421875</x><y>4055.366455078125</y></points><points><x>18826.125</x><y>4066.09765625</y></points><points><x>18874.771484375</x><y>4072.536376953125</y></points><points><x>18924.8515625</x><y>4072.536376953125</y></points><points><x>18925.56640625</x><y>4072.536376953125</y></points><points><x>18956.328125</x><y>4076.11328125</y></points><points><x>18956.328125</x><y>4076.11328125</y></points><points><x>18984.9453125</x><y>4101.86767578125</y></points><points><x>19017.138671875</x><y>4133.345703125</y></points><points><x>19017.138671875</x><y>4134.06103515625</y></points><points><x>19025.0078125</x><y>4149.08447265625</y></points><points><x>19025.0078125</x><y>4149.08447265625</y></points><points><x>18992.814453125</x><y>4174.83935546875</y></points><points><x>18951.3203125</x><y>4214.90185546875</y></points><points><x>18931.2890625</x><y>4231.35595703125</y></points><points><x>18921.98828125</x><y>4257.11083984375</y></points><points><x>18919.126953125</x><y>4282.865234375</y></points><points><x>18909.828125</x><y>4305.75830078125</y></points><points><x>18857.603515625</x><y>4337.95166015625</y></points><points><x>18856.88671875</x><y>4337.95166015625</y></points><points><x>18811.1015625</x><y>4355.83642578125</y></points><points><x>18773.900390625</x><y>4367.99853515625</y></points><points><x>18740.9921875</x><y>4375.15234375</y></points><points><x>18740.275390625</x><y>4375.15234375</y></points><points><x>18701.64453125</x><y>4375.15234375</y></points><points><x>18699.498046875</x><y>4356.55224609375</y></points><points><x>18695.205078125</x><y>4332.22802734375</y></points><points><x>18682.328125</x><y>4315.05859375</y></points><points><x>18664.443359375</x><y>4303.6123046875</y></points><points><x>18642.98046875</x><y>4293.59619140625</y></points><points><x>18621.51953125</x><y>4280.00390625</y></points><points><x>18621.51953125</x><y>4257.11083984375</y></points><points><x>18630.818359375</x><y>4203.45556640625</y></points><points><x>18635.111328125</x><y>4164.82373046875</y></points><points><x>18635.111328125</x><y>4164.82373046875</y></points></segmentation></object><object><name>NILM</name><difficult>0</difficult><truncated>0</truncated><info>[{"confidence": "0"}, {"action": "CREATE", "cat": "NILM", "time": "2020-07-23 14:39;27", "who": "admin", "typeOfanno": "PersonManul"}]</info><confidence>0</confidence><bndbox><xmin>14295.984375</xmin><ymin>26815.783203125</ymin><xmax>14545.8466796875</xmax><ymax>27021.439453125</ymax></bndbox><segmentation><points><x>14456.9541015625</x><y>26850.861328125</y></points><points><x>14461.2783203125</x><y>26839.328125</y></points><points><x>14468.9658203125</x><y>26824.9140625</y></points><points><x>14492.9912109375</x><y>26822.03125</y></points><points><x>14520.8603515625</x><y>26823.47265625</y></points><points><x>14520.8603515625</x><y>26823.953125</y></points><points><x>14522.3017578125</x><y>26825.39453125</y></points><points><x>14542.9638671875</x><y>26837.88671875</y></points><points><x>14543.9248046875</x><y>26849.419921875</y></points><points><x>14542.4833984375</x><y>26865.755859375</y></points><points><x>14538.1591796875</x><y>26872.96484375</y></points><points><x>14542.9638671875</x><y>26890.7421875</y></points><points><x>14545.8466796875</x><y>26909.001953125</y></points><points><x>14543.4443359375</x><y>26921.013671875</y></points><points><x>14524.224609375</x><y>26938.3125</y></points><points><x>14502.6015625</x><y>26946.48046875</y></points><points><x>14485.3037109375</x><y>26941.1953125</y></points><points><x>14473.291015625</x><y>26936.390625</y></points><points><x>14469.447265625</x><y>26926.78125</y></points><points><x>14457.4345703125</x><y>26931.10546875</y></points><points><x>14457.4345703125</x><y>26931.10546875</y></points><points><x>14455.9931640625</x><y>26932.546875</y></points><points><x>14449.74609375</x><y>26939.75390625</y></points><points><x>14450.2265625</x><y>26954.169921875</y></points><points><x>14456.4736328125</x><y>26972.427734375</y></points><points><x>14464.1611328125</x><y>26989.24609375</y></points><points><x>14456.4736328125</x><y>27004.62109375</y></points><points><x>14456.4736328125</x><y>27004.62109375</y></points><points><x>14456.4736328125</x><y>27007.025390625</y></points><points><x>14456.4736328125</x><y>27007.986328125</y></points><points><x>14445.421875</x><y>27013.751953125</y></points><points><x>14433.8896484375</x><y>27018.556640625</y></points><points><x>14433.8896484375</x><y>27018.556640625</y></points><points><x>14432.4482421875</x><y>27019.998046875</y></points><points><x>14419.955078125</x><y>27021.439453125</y></points><points><x>14415.1494140625</x><y>27017.595703125</y></points><points><x>14406.9814453125</x><y>27010.388671875</y></points><points><x>14393.52734375</x><y>26995.01171875</y></points><points><x>14383.9169921875</x><y>26984.44140625</y></points><points><x>14376.7099609375</x><y>26983.9609375</y></points><points><x>14356.0478515625</x><y>26988.765625</y></points><points><x>14333.4638671875</x><y>26983.48046875</y></points><points><x>14328.1787109375</x><y>26964.740234375</y></points><points><x>14341.6328125</x><y>26951.765625</y></points><points><x>14329.1396484375</x><y>26955.611328125</y></points><points><x>14320.009765625</x><y>26956.091796875</y></points><points><x>14318.087890625</x><y>26940.71484375</y></points><points><x>14315.685546875</x><y>26918.130859375</y></points><points><x>14319.529296875</x><y>26900.833984375</y></points><points><x>14331.0615234375</x><y>26877.2890625</y></points><points><x>14315.685546875</x><y>26858.548828125</y></points><points><x>14309.919921875</x><y>26849.900390625</y></points><points><x>14299.8291015625</x><y>26838.3671875</y></points><points><x>14295.984375</x><y>26826.8359375</y></points><points><x>14311.361328125</x><y>26817.224609375</y></points><points><x>14321.931640625</x><y>26815.783203125</y></points><points><x>14379.5927734375</x><y>26816.263671875</y></points><points><x>14416.591796875</x><y>26818.185546875</y></points><points><x>14443.98046875</x><y>26818.666015625</y></points><points><x>14459.8369140625</x><y>26817.705078125</y></points><points><x>14459.3564453125</x><y>26817.705078125</y></points></segmentation></object><object><name>NILM</name><difficult>0</difficult><truncated>0</truncated><info>[{"confidence": "0"}, {"action": "CREATE", "cat": "NILM", "time": "2020-07-23 14:39;27", "who": "admin", "typeOfanno": "PersonManul"}]</info><confidence>0</confidence><bndbox><xmin>18884.4921875</xmin><ymin>18688.20703125</ymin><xmax>19266.51953125</xmax><ymax>19078.818359375</ymax></bndbox><segmentation><points><x>19172.0859375</x><y>18694.646484375</y></points><points><x>19208.5703125</x><y>18734.708984375</y></points><points><x>19252.92578125</x><y>18812.6875</y></points><points><x>19266.51953125</x><y>18864.912109375</y></points><points><x>19247.91796875</x><y>18927.869140625</y></points><points><x>19200.701171875</x><y>18969.361328125</y></points><points><x>19200.701171875</x><y>18970.078125</y></points><points><x>19154.19921875</x><y>19023.017578125</y></points><points><x>19104.12109375</x><y>19023.017578125</y></points><points><x>19058.3359375</x><y>19063.080078125</y></points><points><x>19023.28125</x><y>19078.818359375</y></points><points><x>19016.841796875</x><y>19062.365234375</y></points><points><x>18984.6484375</x><y>19035.1796875</y></points><points><x>18966.048828125</x><y>19025.87890625</y></points><points><x>18913.82421875</x><y>19016.578125</y></points><points><x>18888.78515625</x><y>19000.125</y></points><points><x>18884.4921875</x><y>18972.22265625</y></points><points><x>18891.646484375</x><y>18927.15234375</y></points><points><x>18910.24609375</x><y>18899.251953125</y></points><points><x>18927.416015625</x><y>18868.490234375</y></points><points><x>18944.5859375</x><y>18824.134765625</y></points><points><x>18944.5859375</x><y>18824.134765625</y></points><points><x>18951.740234375</x><y>18794.087890625</y></points><points><x>18964.6171875</x><y>18772.625</y></points><points><x>18992.51953125</x><y>18753.310546875</y></points><points><x>19036.158203125</x><y>18732.5625</y></points><points><x>19067.63671875</x><y>18721.1171875</y></points><points><x>19089.814453125</x><y>18711.1015625</y></points><points><x>19109.845703125</x><y>18699.654296875</y></points><points><x>19138.4609375</x><y>18688.20703125</y></points><points><x>19138.4609375</x><y>18688.20703125</y></points></segmentation></object><object><name>NILM</name><difficult>0</difficult><truncated>0</truncated><info>[{"confidence": "0"}, {"action": "CREATE", "cat": "NILM", "time": "2020-07-23 14:39;27", "who": "admin", "typeOfanno": "PersonManul"}]</info><confidence>0</confidence><bndbox><xmin>25375.357421875</xmin><ymin>13109.564453125</ymin><xmax>25824.62890625</xmax><ymax>13405.5546875</ymax></bndbox><segmentation><points><x>25478.666015625</x><y>13111.486328125</y></points><points><x>25500.767578125</x><y>13109.564453125</y></points><points><x>25541.611328125</x><y>13114.849609375</y></points><points><x>25573.32421875</x><y>13122.5380859375</y></points><points><x>25622.81640625</x><y>13138.875</y></points><points><x>25622.81640625</x><y>13138.875</y></points><points><x>25698.736328125</x><y>13159.056640625</y></points><points><x>25714.111328125</x><y>13164.341796875</y></points><points><x>25748.228515625</x><y>13173.4716796875</y></points><points><x>25778.01953125</x><y>13178.2763671875</y></points><points><x>25796.7578125</x><y>13194.61328125</y></points><points><x>25810.212890625</x><y>13219.599609375</y></points><points><x>25810.212890625</x><y>13219.599609375</y></points><points><x>25815.017578125</x><y>13238.8203125</y></points><points><x>25815.017578125</x><y>13246.98828125</y></points><points><x>25815.017578125</x><y>13246.98828125</y></points><points><x>25824.62890625</x><y>13260.4423828125</y></points><points><x>25803.966796875</x><y>13286.3896484375</y></points><points><x>25771.29296875</x><y>13308.4931640625</y></points><points><x>25752.552734375</x><y>13328.193359375</y></points><points><x>25717.474609375</x><y>13343.5693359375</y></points><points><x>25675.19140625</x><y>13357.9853515625</y></points><points><x>25625.21875</x><y>13371.439453125</y></points><points><x>25608.400390625</x><y>13377.205078125</y></points><points><x>25580.05078125</x><y>13385.8544921875</y></points><points><x>25551.701171875</x><y>13393.5419921875</y></points><points><x>25528.15625</x><y>13405.5546875</y></points><points><x>25522.87109375</x><y>13395.4638671875</y></points><points><x>25509.8984375</x><y>13380.568359375</y></points><points><x>25495.001953125</x><y>13384.4130859375</y></points><points><x>25481.068359375</x><y>13375.763671875</y></points><points><x>25451.275390625</x><y>13362.3095703125</y></points><points><x>25431.095703125</x><y>13347.4140625</y></points><points><x>25407.55078125</x><y>13341.6474609375</y></points><points><x>25407.55078125</x><y>13341.6474609375</y></points><points><x>25378.720703125</x><y>13335.4013671875</y></points><points><x>25375.357421875</x><y>13326.751953125</y></points><points><x>25375.357421875</x><y>13326.271484375</y></points><points><x>25375.357421875</x><y>13323.869140625</y></points><points><x>25387.369140625</x><y>13280.1435546875</y></points><points><x>25390.732421875</x><y>13259.0009765625</y></points><points><x>25390.732421875</x><y>13259.0009765625</y></points><points><x>25405.1484375</x><y>13240.7421875</y></points><points><x>25421.00390625</x><y>13227.7685546875</y></points><points><x>25439.263671875</x><y>13209.0283203125</y></points><points><x>25446.470703125</x><y>13189.80859375</y></points><points><x>25451.275390625</x><y>13166.744140625</y></points><points><x>25458.484375</x><y>13144.16015625</y></points><points><x>25460.40625</x><y>13110.525390625</y></points><points><x>25460.40625</x><y>13110.525390625</y></points></segmentation></object><object><name>NILM</name><difficult>0</difficult><truncated>0</truncated><info>[{"confidence": "0"}, {"action": "CREATE", "cat": "NILM", "time": "2020-07-23 14:39;27", "who": "admin", "typeOfanno": "PersonManul"}]</info><confidence>0</confidence><bndbox><xmin>40655.8125</xmin><ymin>18227.412109375</ymin><xmax>40906.15625</xmax><ymax>18497.935546875</ymax></bndbox><segmentation><points><x>40786.03125</x><y>18227.412109375</y></points><points><x>40749.9921875</x><y>18248.07421875</y></points><points><x>40723.56640625</x><y>18267.7734375</y></points><points><x>40702.90234375</x><y>18283.150390625</y></points><points><x>40679.83984375</x><y>18298.044921875</y></points><points><x>40672.6328125</x><y>18302.8515625</y></points><points><x>40672.6328125</x><y>18320.1484375</y></points><points><x>40664.46484375</x><y>18341.771484375</y></points><points><x>40663.0234375</x><y>18369.640625</y></points><points><x>40655.8125</x><y>18388.380859375</y></points><points><x>40669.75</x><y>18410.00390625</y></points><points><x>40675.515625</x><y>18437.392578125</y></points><points><x>40670.7109375</x><y>18448.923828125</y></points><points><x>40671.19140625</x><y>18472.46875</y></points><points><x>40670.7109375</x><y>18489.767578125</y></points><points><x>40675.99609375</x><y>18496.494140625</y></points><points><x>40685.60546875</x><y>18497.935546875</y></points><points><x>40691.8515625</x><y>18487.845703125</y></points><points><x>40707.2265625</x><y>18480.63671875</y></points><points><x>40746.1484375</x><y>18463.8203125</y></points><points><x>40779.78515625</x><y>18460.45703125</y></points><points><x>40811.9765625</x><y>18464.30078125</y></points><points><x>40831.6796875</x><y>18466.22265625</y></points><points><x>40848.9765625</x><y>18479.1953125</y></points><points><x>40864.3515625</x><y>18489.287109375</y></points><points><x>40864.83203125</x><y>18489.287109375</y></points><points><x>40867.234375</x><y>18489.287109375</y></points><points><x>40880.69140625</x><y>18480.15625</y></points><points><x>40897.98828125</x><y>18459.015625</y></points><points><x>40906.15625</x><y>18444.599609375</y></points><points><x>40906.15625</x><y>18435.470703125</y></points><points><x>40896.546875</x><y>18429.22265625</y></points><points><x>40884.0546875</x><y>18414.328125</y></points><points><x>40879.25</x><y>18395.587890625</y></points><points><x>40883.09375</x><y>18374.92578125</y></points><points><x>40877.328125</x><y>18331.681640625</y></points><points><x>40877.328125</x><y>18331.201171875</y></points><points><x>40877.328125</x><y>18329.279296875</y></points><points><x>40873.484375</x><y>18312.94140625</y></points><points><x>40873.484375</x><y>18312.4609375</y></points><points><x>40862.91015625</x><y>18298.52734375</y></points><points><x>40837.92578125</x><y>18299.96875</y></points><points><x>40827.35546875</x><y>18289.876953125</y></points><points><x>40819.66796875</x><y>18272.580078125</y></points><points><x>40819.66796875</x><y>18272.580078125</y></points></segmentation></object><object><name>EC</name><difficult>0</difficult><truncated>0</truncated><info>[{"confidence": "0"}, {"action": "CREATE", "cat": "EC", "time": "2020-07-23 14:39;27", "who": "admin", "typeOfanno": "PersonManul"}]</info><confidence>0</confidence><bndbox><xmin>31500.576171875</xmin><ymin>47169.53515625</ymin><xmax>31831.642578125</xmax><ymax>47386.72265625</ymax></bndbox><segmentation><points><x>31657.220703125</x><y>47197.40625</y></points><points><x>31643.765625</x><y>47196.4453125</y></points><points><x>31630.79296875</x><y>47193.08203125</y></points><points><x>31630.79296875</x><y>47177.22265625</y></points><points><x>31617.818359375</x><y>47169.53515625</y></points><points><x>31593.3125</x><y>47176.26171875</y></points><points><x>31593.3125</x><y>47176.26171875</y></points><points><x>31581.78125</x><y>47185.87109375</y></points><points><x>31574.09375</x><y>47192.12109375</y></points><points><x>31574.09375</x><y>47192.12109375</y></points><points><x>31559.677734375</x><y>47195.96484375</y></points><points><x>31550.548828125</x><y>47195.96484375</y></points><points><x>31537.57421875</x><y>47186.83203125</y></points><points><x>31518.35546875</x><y>47189.71875</y></points><points><x>31507.783203125</x><y>47195.484375</y></points><points><x>31500.576171875</x><y>47209.8984375</y></points><points><x>31504.900390625</x><y>47223.83203125</y></points><points><x>31521.23828125</x><y>47230.078125</y></points><points><x>31528.4453125</x><y>47228.63671875</y></points><points><x>31527.484375</x><y>47239.20703125</y></points><points><x>31527.00390625</x><y>47249.78125</y></points><points><x>31527.00390625</x><y>47250.26171875</y></points><points><x>31532.2890625</x><y>47258.91015625</y></points><points><x>31544.78125</x><y>47262.2734375</y></points><points><x>31552.470703125</x><y>47266.1171875</y></points><points><x>31559.677734375</x><y>47269.48046875</y></points><points><x>31566.884765625</x><y>47272.36328125</y></points><points><x>31575.0546875</x><y>47285.3359375</y></points><points><x>31585.625</x><y>47287.73828125</y></points><points><x>31607.728515625</x><y>47285.3359375</y></points><points><x>31599.560546875</x><y>47289.66015625</y></points><points><x>31607.248046875</x><y>47299.75390625</y></points><points><x>31599.080078125</x><y>47311.28515625</y></points><points><x>31603.884765625</x><y>47326.1796875</y></points><points><x>31604.365234375</x><y>47326.1796875</y></points><points><x>31612.533203125</x><y>47336.26953125</y></points><points><x>31596.67578125</x><y>47338.671875</y></points><points><x>31583.22265625</x><y>47340.59375</y></points><points><x>31574.57421875</x><y>47350.6875</y></points><points><x>31579.859375</x><y>47359.3359375</y></points><points><x>31597.63671875</x><y>47361.73828125</y></points><points><x>31611.572265625</x><y>47366.0625</y></points><points><x>31607.728515625</x><y>47380.4765625</y></points><points><x>31618.779296875</x><y>47383.83984375</y></points><points><x>31618.779296875</x><y>47383.83984375</y></points><points><x>31635.1171875</x><y>47386.72265625</y></points><points><x>31646.6484375</x><y>47370.8671875</y></points><points><x>31658.181640625</x><y>47370.38671875</y></points><points><x>31668.271484375</x><y>47367.50390625</y></points><points><x>31668.271484375</x><y>47367.50390625</y></points><points><x>31681.24609375</x><y>47348.28125</y></points><points><x>31695.1796875</x><y>47338.19140625</y></points><points><x>31714.880859375</x><y>47343.4765625</y></points><points><x>31728.333984375</x><y>47330.984375</y></points><points><x>31730.736328125</x><y>47313.20703125</y></points><points><x>31734.58203125</x><y>47300.234375</y></points><points><x>31766.294921875</x><y>47302.63671875</y></points><points><x>31795.60546875</x><y>47292.54296875</y></points><points><x>31813.865234375</x><y>47279.08984375</y></points><points><x>31828.279296875</x><y>47252.6640625</y></points><points><x>31831.642578125</x><y>47238.24609375</y></points><points><x>31819.630859375</x><y>47220.46875</y></points><points><x>31806.17578125</x><y>47212.78125</y></points><points><x>31776.865234375</x><y>47211.8203125</y></points><points><x>31761.970703125</x><y>47211.8203125</y></points><points><x>31725.931640625</x><y>47223.83203125</y></points><points><x>31713.919921875</x><y>47232.48046875</y></points><points><x>31699.0234375</x><y>47238.7265625</y></points><points><x>31682.20703125</x><y>47245.9375</y></points><points><x>31668.271484375</x><y>47239.20703125</y></points><points><x>31668.271484375</x><y>47239.20703125</y></points><points><x>31666.830078125</x><y>47236.32421875</y></points><points><x>31660.583984375</x><y>47225.2734375</y></points><points><x>31659.142578125</x><y>47209.8984375</y></points><points><x>31659.142578125</x><y>47209.8984375</y></points></segmentation></object><object><name>NILM</name><difficult>0</difficult><truncated>0</truncated><info>[{"confidence": "0"}, {"action": "CREATE", "cat": "NILM", "time": "2020-07-23 14:39;27", "who": "admin", "typeOfanno": "PersonManul"}]</info><confidence>0</confidence><bndbox><xmin>28517.0</xmin><ymin>40093.0</ymin><xmax>28847.0</xmax><ymax>40262.0</ymax></bndbox><segmentation><points><x>28526.0</x><y>40093.0</y></points><points><x>28526.0</x><y>40099.0</y></points><points><x>28534.0</x><y>40105.0</y></points><points><x>28541.0</x><y>40115.0</y></points><points><x>28545.0</x><y>40120.0</y></points><points><x>28551.0</x><y>40135.0</y></points><points><x>28555.0</x><y>40141.0</y></points><points><x>28570.0</x><y>40157.0</y></points><points><x>28570.0</x><y>40162.0</y></points><points><x>28571.0</x><y>40168.0</y></points><points><x>28566.0</x><y>40174.0</y></points><points><x>28560.0</x><y>40175.0</y></points><points><x>28553.0</x><y>40189.0</y></points><points><x>28549.0</x><y>40189.0</y></points><points><x>28548.0</x><y>40195.0</y></points><points><x>28547.0</x><y>40202.0</y></points><points><x>28543.0</x><y>40207.0</y></points><points><x>28541.0</x><y>40230.0</y></points><points><x>28544.0</x><y>40237.0</y></points><points><x>28536.0</x><y>40241.0</y></points><points><x>28521.0</x><y>40240.0</y></points><points><x>28517.0</x><y>40244.0</y></points><points><x>28517.0</x><y>40257.0</y></points><points><x>28521.0</x><y>40261.0</y></points><points><x>28624.0</x><y>40262.0</y></points><points><x>28632.0</x><y>40261.0</y></points><points><x>28638.0</x><y>40260.0</y></points><points><x>28644.0</x><y>40259.0</y></points><points><x>28650.0</x><y>40258.0</y></points><points><x>28657.0</x><y>40257.0</y></points><points><x>28664.0</x><y>40256.0</y></points><points><x>28669.0</x><y>40255.0</y></points><points><x>28675.0</x><y>40254.0</y></points><points><x>28680.0</x><y>40253.0</y></points><points><x>28685.0</x><y>40252.0</y></points><points><x>28690.0</x><y>40251.0</y></points><points><x>28699.0</x><y>40250.0</y></points><points><x>28705.0</x><y>40249.0</y></points><points><x>28714.0</x><y>40247.0</y></points><points><x>28721.0</x><y>40246.0</y></points><points><x>28741.0</x><y>40241.0</y></points><points><x>28752.0</x><y>40239.0</y></points><points><x>28757.0</x><y>40238.0</y></points><points><x>28766.0</x><y>40237.0</y></points><points><x>28773.0</x><y>40236.0</y></points><points><x>28779.0</x><y>40235.0</y></points><points><x>28786.0</x><y>40234.0</y></points><points><x>28793.0</x><y>40233.0</y></points><points><x>28799.0</x><y>40232.0</y></points><points><x>28805.0</x><y>40231.0</y></points><points><x>28813.0</x><y>40230.0</y></points><points><x>28819.0</x><y>40229.0</y></points><points><x>28825.0</x><y>40228.0</y></points><points><x>28836.0</x><y>40227.0</y></points><points><x>28843.0</x><y>40226.0</y></points><points><x>28847.0</x><y>40212.0</y></points><points><x>28844.0</x><y>40205.0</y></points><points><x>28836.0</x><y>40195.0</y></points><points><x>28833.0</x><y>40191.0</y></points><points><x>28828.0</x><y>40184.0</y></points><points><x>28821.0</x><y>40175.0</y></points><points><x>28820.0</x><y>40166.0</y></points><points><x>28824.0</x><y>40164.0</y></points><points><x>28838.0</x><y>40166.0</y></points><points><x>28839.0</x><y>40154.0</y></points><points><x>28838.0</x><y>40146.0</y></points><points><x>28834.0</x><y>40129.0</y></points><points><x>28823.0</x><y>40129.0</y></points><points><x>28823.0</x><y>40141.0</y></points><points><x>28814.0</x><y>40159.0</y></points><points><x>28804.0</x><y>40158.0</y></points><points><x>28801.0</x><y>40155.0</y></points><points><x>28796.0</x><y>40155.0</y></points><points><x>28786.0</x><y>40154.0</y></points><points><x>28779.0</x><y>40152.0</y></points><points><x>28772.0</x><y>40150.0</y></points><points><x>28764.0</x><y>40149.0</y></points><points><x>28754.0</x><y>40135.0</y></points><points><x>28741.0</x><y>40132.0</y></points><points><x>28747.0</x><y>40128.0</y></points><points><x>28753.0</x><y>40110.0</y></points><points><x>28740.0</x><y>40109.0</y></points><points><x>28738.0</x><y>40115.0</y></points><points><x>28722.0</x><y>40115.0</y></points><points><x>28710.0</x><y>40106.0</y></points><points><x>28706.0</x><y>40101.0</y></points><points><x>28680.0</x><y>40101.0</y></points><points><x>28667.0</x><y>40095.0</y></points></segmentation></object><object><name>NILM</name><difficult>0</difficult><truncated>0</truncated><info>[{"confidence": "0"}, {"action": "CREATE", "cat": "NILM", "time": "2020-07-23 14:39;27", "who": "admin", "typeOfanno": "PersonManul"}]</info><confidence>0</confidence><bndbox><xmin>36724.9453125</xmin><ymin>22473.310546875</ymin><xmax>37001.87890625</xmax><ymax>22824.806640625</ymax></bndbox><segmentation><points><x>37001.87890625</x><y>22651.189453125</y></points><points><x>36978.4453125</x><y>22600.0625</y></points><points><x>36958.2109375</x><y>22563.84765625</y></points><points><x>36955.015625</x><y>22537.21875</y></points><points><x>36945.4296875</x><y>22513.78515625</y></points><points><x>36944.36328125</x><y>22513.78515625</y></points><points><x>36944.36328125</x><y>22511.65625</y></points><points><x>36927.3203125</x><y>22476.505859375</y></points><points><x>36819.7421875</x><y>22473.310546875</y></points><points><x>36788.8515625</x><y>22474.375</y></points><points><x>36787.78515625</x><y>22494.61328125</y></points><points><x>36787.78515625</x><y>22495.677734375</y></points><points><x>36787.78515625</x><y>22497.80859375</y></points><points><x>36787.78515625</x><y>22503.134765625</y></points><points><x>36786.72265625</x><y>22552.130859375</y></points><points><x>36786.72265625</x><y>22553.1953125</y></points><points><x>36781.39453125</x><y>22580.890625</y></points><points><x>36752.63671875</x><y>22600.0625</y></points><points><x>36752.63671875</x><y>22600.0625</y></points><points><x>36751.5703125</x><y>22602.193359375</y></points><points><x>36730.26953125</x><y>22632.015625</y></points><points><x>36730.26953125</x><y>22633.08203125</y></points><points><x>36729.203125</x><y>22634.146484375</y></points><points><x>36728.140625</x><y>22638.408203125</y></points><points><x>36724.9453125</x><y>22677.818359375</y></points><points><x>36724.9453125</x><y>22677.818359375</y></points><points><x>36724.9453125</x><y>22679.947265625</y></points><points><x>36732.3984375</x><y>22707.640625</y></points><points><x>36732.3984375</x><y>22707.640625</y></points><points><x>36732.3984375</x><y>22710.8359375</y></points><points><x>36735.59375</x><y>22753.443359375</y></points><points><x>36735.59375</x><y>22753.443359375</y></points><points><x>36772.875</x><y>22790.72265625</y></points><points><x>36772.875</x><y>22790.72265625</y></points><points><x>36775.00390625</x><y>22792.853515625</y></points><points><x>36826.1328125</x><y>22816.28515625</y></points><points><x>36858.0859375</x><y>22824.806640625</y></points><points><x>36879.390625</x><y>22814.15625</y></points><points><x>36900.69140625</x><y>22807.765625</y></points><points><x>36900.69140625</x><y>22807.765625</y></points><points><x>36900.69140625</x><y>22805.634765625</y></points><points><x>36900.69140625</x><y>22804.568359375</y></points><points><x>36900.69140625</x><y>22776.875</y></points><points><x>36937.97265625</x><y>22748.1171875</y></points><points><x>36974.1875</x><y>22711.90234375</y></points><points><x>36974.1875</x><y>22711.90234375</y></points></segmentation></object><object><name>NILM</name><difficult>0</difficult><truncated>0</truncated><info>[{"confidence": "0"}, {"action": "CREATE", "cat": "NILM", "time": "2020-07-23 14:39;27", "who": "admin", "typeOfanno": "PersonManul"}]</info><confidence>0</confidence><bndbox><xmin>28897.490234375</xmin><ymin>24554.525390625</ymin><xmax>29297.40234375</xmax><ymax>24943.70703125</ymax></bndbox><segmentation><points><x>28910.3671875</x><y>24569.548828125</y></points><points><x>28897.490234375</x><y>24628.212890625</y></points><points><x>28897.490234375</x><y>24703.330078125</y></points><points><x>28948.283203125</x><y>24746.970703125</y></points><points><x>28994.0</x><y>24779.0</y></points><points><x>29002.0</x><y>24788.0</y></points><points><x>29008.0</x><y>24795.0</y></points><points><x>29013.0</x><y>24802.0</y></points><points><x>29023.0</x><y>24816.0</y></points><points><x>29029.0</x><y>24825.0</y></points><points><x>29045.0</x><y>24866.0</y></points><points><x>29051.0</x><y>24879.0</y></points><points><x>29057.0</x><y>24886.0</y></points><points><x>29057.0</x><y>24893.0</y></points><points><x>29065.0</x><y>24910.0</y></points><points><x>29066.0</x><y>24925.0</y></points><points><x>29150.744140625</x><y>24943.70703125</y></points><points><x>29215.0</x><y>24920.0</y></points><points><x>29215.0</x><y>24913.0</y></points><points><x>29227.0</x><y>24912.0</y></points><points><x>29234.0</x><y>24905.0</y></points><points><x>29239.0</x><y>24901.0</y></points><points><x>29258.0</x><y>24896.0</y></points><points><x>29288.81640625</x><y>24883.611328125</y></points><points><x>29297.40234375</x><y>24854.99609375</y></points><points><x>29279.517578125</x><y>24835.6796875</y></points><points><x>29278.80078125</x><y>24827.810546875</y></points><points><x>29268.78515625</x><y>24817.080078125</y></points><points><x>29254.0</x><y>24812.0</y></points><points><x>29253.0</x><y>24807.0</y></points><points><x>29249.0</x><y>24794.0</y></points><points><x>29258.0</x><y>24790.0</y></points><points><x>29258.0</x><y>24740.0</y></points><points><x>29253.0</x><y>24740.0</y></points><points><x>29249.0</x><y>24738.0</y></points><points><x>29242.0</x><y>24731.0</y></points><points><x>29242.0</x><y>24727.0</y></points><points><x>29235.0</x><y>24714.0</y></points><points><x>29230.0</x><y>24706.0</y></points><points><x>29212.0</x><y>24690.0</y></points><points><x>29207.0</x><y>24685.0</y></points><points><x>29198.0</x><y>24683.0</y></points><points><x>29177.0</x><y>24680.0</y></points><points><x>29163.0</x><y>24673.0</y></points><points><x>29149.0</x><y>24663.0</y></points><points><x>29140.0</x><y>24657.0</y></points><points><x>29134.0</x><y>24657.0</y></points><points><x>29106.0</x><y>24646.0</y></points><points><x>29105.0</x><y>24635.0</y></points><points><x>29089.0</x><y>24635.0</y></points><points><x>29089.0</x><y>24639.0</y></points><points><x>29084.0</x><y>24640.0</y></points><points><x>29083.0</x><y>24651.0</y></points><points><x>29077.0</x><y>24652.0</y></points><points><x>29071.0</x><y>24655.0</y></points><points><x>29056.310546875</x><y>24635.3671875</y></points><points><x>29052.732421875</x><y>24601.02734375</y></points><points><x>29020.541015625</x><y>24554.525390625</y></points></segmentation></object><object><name>NONE</name><difficult>0</difficult><truncated>0</truncated><info>[{"confidence": "0"}, {"action": "CREATE", "cat": "NONE", "time": "2020-07-23 14:39;27", "who": "admin", "typeOfanno": "PersonManul"}]</info><confidence>0</confidence><bndbox><xmin>29929.0</xmin><ymin>10552.0</ymin><xmax>30132.0</xmax><ymax>10669.0</ymax></bndbox><segmentation><points><x>30028.0</x><y>10552.0</y></points><points><x>30019.0</x><y>10555.0</y></points><points><x>30001.0</x><y>10557.0</y></points><points><x>30001.0</x><y>10569.0</y></points><points><x>29997.0</x><y>10573.0</y></points><points><x>29997.0</x><y>10580.0</y></points><points><x>29983.0</x><y>10583.0</y></points><points><x>29981.0</x><y>10592.0</y></points><points><x>29966.0</x><y>10592.0</y></points><points><x>29939.0</x><y>10587.0</y></points><points><x>29934.0</x><y>10588.0</y></points><points><x>29930.0</x><y>10593.0</y></points><points><x>29929.0</x><y>10613.0</y></points><points><x>29934.0</x><y>10622.0</y></points><points><x>29937.0</x><y>10626.0</y></points><points><x>29959.0</x><y>10629.0</y></points><points><x>29969.0</x><y>10634.0</y></points><points><x>29976.0</x><y>10641.0</y></points><points><x>29982.0</x><y>10648.0</y></points><points><x>29989.0</x><y>10655.0</y></points><points><x>30005.0</x><y>10660.0</y></points><points><x>30010.0</x><y>10661.0</y></points><points><x>30016.0</x><y>10666.0</y></points><points><x>30070.0</x><y>10669.0</y></points><points><x>30082.0</x><y>10659.0</y></points><points><x>30097.0</x><y>10660.0</y></points><points><x>30107.0</x><y>10660.0</y></points><points><x>30113.0</x><y>10665.0</y></points><points><x>30127.0</x><y>10665.0</y></points><points><x>30130.0</x><y>10662.0</y></points><points><x>30132.0</x><y>10639.0</y></points><points><x>30131.0</x><y>10631.0</y></points><points><x>30127.0</x><y>10627.0</y></points><points><x>30121.0</x><y>10623.0</y></points><points><x>30105.0</x><y>10603.0</y></points><points><x>30099.0</x><y>10598.0</y></points><points><x>30091.0</x><y>10591.0</y></points><points><x>30088.0</x><y>10583.0</y></points><points><x>30084.0</x><y>10579.0</y></points><points><x>30065.0</x><y>10561.0</y></points><points><x>30054.0</x><y>10553.0</y></points><points><x>30048.0</x><y>10553.0</y></points></segmentation></object><object><name>MET</name><difficult>0</difficult><truncated>0</truncated><info>[{"confidence": "0"}, {"action": "CREATE", "cat": "MET", "time": "2020-07-23 14:39;27", "who": "admin", "typeOfanno": "PersonManul"}]</info><confidence>0</confidence><bndbox><xmin>20452.154296875</xmin><ymin>36771.14453125</ymin><xmax>20858.50390625</xmax><ymax>37250.46875</ymax></bndbox><segmentation><points><x>20858.50390625</x><y>36836.96484375</y></points><points><x>20853.49609375</x><y>36824.80078125</y></points><points><x>20852.78125</x><y>36824.80078125</y></points><points><x>20839.1875</x><y>36819.79296875</y></points><points><x>20834.1796875</x><y>36799.046875</y></points><points><x>20834.1796875</x><y>36799.046875</y></points><points><x>20832.03515625</x><y>36798.33203125</y></points><points><x>20793.40234375</x><y>36801.19140625</y></points><points><x>20767.6484375</x><y>36797.6171875</y></points><points><x>20749.046875</x><y>36799.046875</y></points><points><x>20719.0</x><y>36799.76171875</y></points><points><x>20690.384765625</x><y>36802.625</y></points><points><x>20687.5234375</x><y>36785.453125</y></points><points><x>20673.21484375</x><y>36771.14453125</y></points><points><x>20650.322265625</x><y>36777.5859375</y></points><points><x>20650.322265625</x><y>36777.5859375</y></points><points><x>20646.029296875</x><y>36791.89453125</y></points><points><x>20610.259765625</x><y>36800.4765625</y></points><points><x>20610.259765625</x><y>36800.4765625</y></points><points><x>20608.828125</x><y>36802.625</y></points><points><x>20607.396484375</x><y>36803.33984375</y></points><points><x>20583.07421875</x><y>36812.640625</y></points><points><x>20583.07421875</x><y>36812.640625</y></points><points><x>20580.927734375</x><y>36816.21484375</y></points><points><x>20561.611328125</x><y>36839.82421875</y></points><points><x>20561.611328125</x><y>36840.5390625</y></points><points><x>20560.896484375</x><y>36841.97265625</y></points><points><x>20560.1796875</x><y>36843.40234375</y></points><points><x>20549.44921875</x><y>36861.28515625</y></points><points><x>20549.44921875</x><y>36861.28515625</y></points><points><x>20548.734375</x><y>36863.43359375</y></points><points><x>20548.01953125</x><y>36864.86328125</y></points><points><x>20530.849609375</x><y>36889.1875</y></points><points><x>20522.263671875</x><y>36892.765625</y></points><points><x>20503.6640625</x><y>36907.07421875</y></points><points><x>20503.6640625</x><y>36907.07421875</y></points><points><x>20492.216796875</x><y>36920.6640625</y></points><points><x>20475.76171875</x><y>36932.11328125</y></points><points><x>20467.892578125</x><y>36940.6953125</y></points><points><x>20467.177734375</x><y>36940.6953125</y></points><points><x>20466.462890625</x><y>36942.12890625</y></points><points><x>20466.462890625</x><y>36943.55859375</y></points><points><x>20471.470703125</x><y>36958.58203125</y></points><points><x>20487.923828125</x><y>36969.3125</y></points><points><x>20497.939453125</x><y>36983.62109375</y></points><points><x>20474.33203125</x><y>36995.06640625</y></points><points><x>20452.154296875</x><y>37002.22265625</y></points><points><x>20462.169921875</x><y>37015.09765625</y></points><points><x>20484.34765625</x><y>37022.25390625</y></points><points><x>20485.0625</x><y>37022.25390625</y></points><points><x>20502.947265625</x><y>37031.5546875</y></points><points><x>20509.38671875</x><y>37051.5859375</y></points><points><x>20523.6953125</x><y>37061.6015625</y></points><points><x>20523.6953125</x><y>37062.31640625</y></points><points><x>20540.865234375</x><y>37067.32421875</y></points><points><x>20537.287109375</x><y>37090.93359375</y></points><points><x>20546.587890625</x><y>37113.109375</y></points><points><x>20546.587890625</x><y>37113.109375</y></points><points><x>20547.302734375</x><y>37115.97265625</y></points><points><x>20552.310546875</x><y>37135.28515625</y></points><points><x>20552.310546875</x><y>37136.00390625</y></points><points><x>20552.310546875</x><y>37137.43359375</y></points><points><x>20568.765625</x><y>37153.88671875</y></points><points><x>20569.48046875</x><y>37153.88671875</y></points><points><x>20570.912109375</x><y>37154.6015625</y></points><points><x>20554.45703125</x><y>37169.625</y></points><points><x>20561.611328125</x><y>37182.50390625</y></points><points><x>20561.611328125</x><y>37182.50390625</y></points><points><x>20563.7578125</x><y>37184.6484375</y></points><points><x>20576.634765625</x><y>37187.51171875</y></points><points><x>20582.357421875</x><y>37181.7890625</y></points><points><x>20603.10546875</x><y>37177.49609375</y></points><points><x>20625.998046875</x><y>37184.6484375</y></points><points><x>20626.712890625</x><y>37184.6484375</y></points><points><x>20628.14453125</x><y>37184.6484375</y></points><points><x>20643.8828125</x><y>37198.2421875</y></points><points><x>20643.8828125</x><y>37198.2421875</y></points><points><x>20645.314453125</x><y>37200.390625</y></points><points><x>20673.9296875</x><y>37208.97265625</y></points><points><x>20673.9296875</x><y>37208.97265625</y></points><points><x>20676.076171875</x><y>37209.6875</y></points><points><x>20698.25390625</x><y>37211.8359375</y></points><points><x>20685.376953125</x><y>37227.57421875</y></points><points><x>20685.376953125</x><y>37227.57421875</y></points><points><x>20683.9453125</x><y>37246.890625</y></points><points><x>20683.9453125</x><y>37246.890625</y></points><points><x>20685.376953125</x><y>37249.03515625</y></points><points><x>20686.091796875</x><y>37249.03515625</y></points><points><x>20708.26953125</x><y>37250.46875</y></points><points><x>20708.26953125</x><y>37250.46875</y></points><points><x>20711.130859375</x><y>37250.46875</y></points><points><x>20739.03125</x><y>37240.453125</y></points><points><x>20739.03125</x><y>37240.453125</y></points><points><x>20741.892578125</x><y>37239.01953125</y></points><points><x>20769.078125</x><y>37224.7109375</y></points><points><x>20772.65625</x><y>37204.6796875</y></points><points><x>20769.078125</x><y>37191.8046875</y></points><points><x>20748.33203125</x><y>37176.78125</y></points><points><x>20731.876953125</x><y>37168.91015625</y></points><points><x>20711.130859375</x><y>37166.765625</y></points><points><x>20724.72265625</x><y>37151.02734375</y></points><points><x>20725.439453125</x><y>37151.02734375</y></points><points><x>20756.201171875</x><y>37131.7109375</y></points><points><x>20763.35546875</x><y>37116.6875</y></points><points><x>20774.802734375</x><y>37122.41015625</y></points><points><x>20774.802734375</x><y>37122.41015625</y></points><points><x>20776.947265625</x><y>37120.98046875</y></points><points><x>20778.37890625</x><y>37119.546875</y></points><points><x>20796.263671875</x><y>37095.94140625</y></points><points><x>20812.439453125</x><y>37069.375</y></points><points><x>20838.38671875</x><y>36988.16796875</y></points><points><x>20831.66015625</x><y>36974.234375</y></points><points><x>20803.41796875</x><y>36986.484375</y></points><points><x>20802.703125</x><y>36972.890625</y></points><points><x>20816.294921875</x><y>36960.01171875</y></points><points><x>20817.01171875</x><y>36948.56640625</y></points><points><x>20804.1328125</x><y>36944.98828125</y></points><points><x>20791.97265625</x><y>36927.8203125</y></points><points><x>20797.6953125</x><y>36917.08984375</y></points><points><x>20797.6953125</x><y>36916.37109375</y></points><points><x>20797.6953125</x><y>36914.94140625</y></points><points><x>20791.97265625</x><y>36894.91015625</y></points><points><x>20817.01171875</x><y>36897.7734375</y></points><points><x>20835.611328125</x><y>36892.05078125</y></points><points><x>20846.341796875</x><y>36878.45703125</y></points><points><x>20846.341796875</x><y>36878.45703125</y></points></segmentation></object><object><name>NILM</name><difficult>0</difficult><truncated>0</truncated><info>[{"confidence": "0"}, {"action": "CREATE", "cat": "NILM", "time": "2020-07-23 14:39;27", "who": "admin", "typeOfanno": "PersonManul"}]</info><confidence>0</confidence><bndbox><xmin>43160.125</xmin><ymin>8905.2509765625</ymin><xmax>43359.0546875</xmax><ymax>9100.81640625</ymax></bndbox><segmentation><points><x>43311.00390625</x><y>8976.8466796875</y></points><points><x>43326.37890625</x><y>8998.46875</y></points><points><x>43347.5234375</x><y>9015.287109375</y></points><points><x>43359.0546875</x><y>9043.15625</y></points><points><x>43356.171875</x><y>9071.025390625</y></points><points><x>43331.6640625</x><y>9091.6865234375</y></points><points><x>43299.953125</x><y>9100.81640625</y></points><points><x>43277.84765625</x><y>9099.85546875</y></points><points><x>43262.47265625</x><y>9088.3232421875</y></points><points><x>43257.1875</x><y>9067.662109375</y></points><points><x>43223.55078125</x><y>9069.583984375</y></points><points><x>43196.64453125</x><y>9060.9345703125</y></points><points><x>43189.4375</x><y>9050.84375</y></points><points><x>43186.5546875</x><y>9032.5849609375</y></points><points><x>43178.3828125</x><y>9013.845703125</y></points><points><x>43166.8515625</x><y>8995.10546875</y></points><points><x>43160.125</x><y>8983.5732421875</y></points><points><x>43160.125</x><y>8983.0927734375</y></points><points><x>43172.6171875</x><y>8960.509765625</y></points><points><x>43172.6171875</x><y>8960.509765625</y></points><points><x>43174.05859375</x><y>8958.5869140625</y></points><points><x>43188.4765625</x><y>8939.84765625</y></points><points><x>43213.94140625</x><y>8926.8740234375</y></points><points><x>43246.13671875</x><y>8917.744140625</y></points><points><x>43278.328125</x><y>8905.7314453125</y></points><points><x>43301.875</x><y>8905.2509765625</y></points><points><x>43310.04296875</x><y>8915.822265625</y></points><points><x>43310.04296875</x><y>8915.822265625</y></points><points><x>43311.00390625</x><y>8919.185546875</y></points><points><x>43312.4453125</x><y>8946.09375</y></points><points><x>43312.4453125</x><y>8946.09375</y></points><points><x>43313.40625</x><y>8948.0166015625</y></points><points><x>43324.9375</x><y>8973.001953125</y></points><points><x>43324.9375</x><y>8973.001953125</y></points></segmentation></object><object><name>EC</name><difficult>0</difficult><truncated>0</truncated><info>[{"confidence": "0"}, {"action": "CREATE", "cat": "EC", "time": "2020-07-23 14:39;27", "who": "admin", "typeOfanno": "PersonManul"}]</info><confidence>0</confidence><bndbox><xmin>11696.5390625</xmin><ymin>37472.90234375</ymin><xmax>11869.2001953125</xmax><ymax>37635.234375</ymax></bndbox><segmentation><points><x>11781.4169921875</x><y>37472.90234375</y></points><points><x>11789.80859375</x><y>37477.7421875</y></points><points><x>11793.3583984375</x><y>37488.39453125</y></points><points><x>11797.876953125</x><y>37503.8828125</y></points><points><x>11800.4580078125</x><y>37512.59765625</y></points><points><x>11813.3671875</x><y>37515.1796875</y></points><points><x>11825.9541015625</x><y>37525.5078125</y></points><points><x>11835.3134765625</x><y>37538.41796875</y></points><points><x>11840.7998046875</x><y>37551.97265625</y></points><points><x>11848.8681640625</x><y>37552.29296875</y></points><points><x>11865.0048828125</x><y>37551.6484375</y></points><points><x>11869.2001953125</x><y>37571.98046875</y></points><points><x>11863.390625</x><y>37591.34375</y></points><points><x>11853.0634765625</x><y>37595.86328125</y></points><points><x>11853.0634765625</x><y>37595.86328125</y></points><points><x>11851.7724609375</x><y>37597.4765625</y></points><points><x>11841.4453125</x><y>37602.31640625</y></points><points><x>11831.763671875</x><y>37603.609375</y></points><points><x>11843.7041015625</x><y>37611.35546875</y></points><points><x>11837.8955078125</x><y>37621.6796875</y></points><points><x>11837.8955078125</x><y>37621.6796875</y></points><points><x>11823.3720703125</x><y>37629.75</y></points><points><x>11814.0126953125</x><y>37635.234375</y></points><points><x>11798.8447265625</x><y>37630.0703125</y></points><points><x>11791.0986328125</x><y>37622.00390625</y></points><points><x>11785.2900390625</x><y>37602.31640625</y></points><points><x>11774.962890625</x><y>37600.05859375</y></points><points><x>11762.0537109375</x><y>37607.15625</y></points><points><x>11756.244140625</x><y>37614.2578125</y></points><points><x>11752.37109375</x><y>37628.13671875</y></points><points><x>11744.9482421875</x><y>37631.0390625</y></points><points><x>11745.9169921875</x><y>37617.1640625</y></points><points><x>11743.3349609375</x><y>37604.25390625</y></points><points><x>11737.203125</x><y>37591.34375</y></points><points><x>11731.3935546875</x><y>37581.984375</y></points><points><x>11720.4208984375</x><y>37581.015625</y></points><points><x>11711.70703125</x><y>37576.5</y></points><points><x>11707.1884765625</x><y>37568.109375</y></points><points><x>11707.1884765625</x><y>37558.75</y></points><points><x>11696.5390625</x><y>37558.75</y></points><points><x>11697.1845703125</x><y>37548.7421875</y></points><points><x>11702.6708984375</x><y>37537.125</y></points><points><x>11711.70703125</x><y>37538.09375</y></points><points><x>11720.7431640625</x><y>37533.25390625</y></points><points><x>11731.3935546875</x><y>37530.34765625</y></points><points><x>11726.552734375</x><y>37521.6328125</y></points><points><x>11727.84375</x><y>37510.984375</y></points><points><x>11732.0390625</x><y>37494.5234375</y></points><points><x>11743.6572265625</x><y>37484.84375</y></points><points><x>11745.59375</x><y>37477.09765625</y></points><points><x>11745.59375</x><y>37477.09765625</y></points></segmentation></object><object><name>NONE</name><difficult>0</difficult><truncated>0</truncated><info>[{"confidence": "0"}, {"action": "CREATE", "cat": "NONE", "time": "2020-07-23 14:39;27", "who": "admin", "typeOfanno": "PersonManul"}]</info><confidence>0</confidence><bndbox><xmin>6041.0</xmin><ymin>17619.0</ymin><xmax>6241.00146484375</xmax><ymax>17804.40234375</ymax></bndbox><segmentation><points><x>6185.49169921875</x><y>17623.349609375</y></points><points><x>6178.0</x><y>17619.0</y></points><points><x>6169.0</x><y>17619.0</y></points><points><x>6165.0</x><y>17623.0</y></points><points><x>6154.0</x><y>17630.0</y></points><points><x>6151.0</x><y>17644.0</y></points><points><x>6147.0</x><y>17648.0</y></points><points><x>6140.0</x><y>17656.0</y></points><points><x>6137.0</x><y>17660.0</y></points><points><x>6136.0</x><y>17672.0</y></points><points><x>6128.0</x><y>17659.0</y></points><points><x>6120.0</x><y>17652.0</y></points><points><x>6100.0</x><y>17649.0</y></points><points><x>6090.0</x><y>17667.0</y></points><points><x>6082.0</x><y>17669.0</y></points><points><x>6071.89013671875</x><y>17679.826171875</y></points><points><x>6046.0</x><y>17688.0</y></points><points><x>6043.0</x><y>17692.0</y></points><points><x>6042.0</x><y>17699.0</y></points><points><x>6041.0</x><y>17715.0</y></points><points><x>6044.0</x><y>17718.0</y></points><points><x>6044.0</x><y>17725.0</y></points><points><x>6045.0</x><y>17730.0</y></points><points><x>6048.0</x><y>17739.0</y></points><points><x>6052.0</x><y>17743.0</y></points><points><x>6052.0</x><y>17750.0</y></points><points><x>6062.0</x><y>17752.0</y></points><points><x>6093.0</x><y>17753.0</y></points><points><x>6097.0</x><y>17771.0</y></points><points><x>6100.0</x><y>17774.0</y></points><points><x>6104.0</x><y>17777.0</y></points><points><x>6126.0</x><y>17791.0</y></points><points><x>6160.9638671875</x><y>17804.40234375</y></points><points><x>6198.0</x><y>17786.0</y></points><points><x>6211.0</x><y>17783.0</y></points><points><x>6238.419921875</x><y>17758.57421875</y></points><points><x>6224.2197265625</x><y>17723.71875</y></points><points><x>6241.00146484375</x><y>17697.578125</y></points><points><x>6218.08740234375</x><y>17665.3046875</y></points><points><x>6200.66015625</x><y>17654.654296875</y></points><points><x>6198.40087890625</x><y>17644.97265625</y></points><points><x>6192.26904296875</x><y>17634.966796875</y></points><points><x>6190.6552734375</x><y>17629.802734375</y></points></segmentation></object><object><name>NILM</name><difficult>0</difficult><truncated>0</truncated><info>[{"confidence": "0"}, {"action": "CREATE", "cat": "NILM", "time": "2020-07-23 14:39;27", "who": "admin", "typeOfanno": "PersonManul"}]</info><confidence>0</confidence><bndbox><xmin>13477.0</xmin><ymin>24744.0</ymin><xmax>13899.5234375</xmax><ymax>25088.0</ymax></bndbox><segmentation><points><x>13581.771484375</x><y>24751.65234375</y></points><points><x>13577.6533203125</x><y>24748.400390625</y></points><points><x>13568.0</x><y>24749.0</y></points><points><x>13546.0</x><y>24745.0</y></points><points><x>13521.0</x><y>24744.0</y></points><points><x>13509.0</x><y>24753.0</y></points><points><x>13500.0</x><y>24768.0</y></points><points><x>13496.0</x><y>24774.0</y></points><points><x>13487.0</x><y>24783.0</y></points><points><x>13484.0</x><y>24789.0</y></points><points><x>13477.0</x><y>24835.0</y></points><points><x>13488.0</x><y>24843.0</y></points><points><x>13524.0</x><y>24856.0</y></points><points><x>13525.0</x><y>24861.0</y></points><points><x>13520.0</x><y>24892.0</y></points><points><x>13513.0</x><y>24913.0</y></points><points><x>13500.0</x><y>24937.0</y></points><points><x>13492.0</x><y>24950.0</y></points><points><x>13489.0</x><y>24960.0</y></points><points><x>13488.0</x><y>24970.0</y></points><points><x>13487.0</x><y>24989.0</y></points><points><x>13498.0</x><y>25004.0</y></points><points><x>13505.0</x><y>25012.0</y></points><points><x>13518.0</x><y>25025.0</y></points><points><x>13528.0</x><y>25034.0</y></points><points><x>13575.0</x><y>25047.0</y></points><points><x>13584.0</x><y>25050.0</y></points><points><x>13589.0</x><y>25051.0</y></points><points><x>13606.0</x><y>25059.0</y></points><points><x>13623.0</x><y>25064.0</y></points><points><x>13631.0</x><y>25066.0</y></points><points><x>13639.0</x><y>25067.0</y></points><points><x>13644.0</x><y>25068.0</y></points><points><x>13650.0</x><y>25070.0</y></points><points><x>13671.0</x><y>25083.0</y></points><points><x>13678.0</x><y>25087.0</y></points><points><x>13726.0</x><y>25088.0</y></points><points><x>13736.0</x><y>25073.0</y></points><points><x>13744.0</x><y>25057.0</y></points><points><x>13745.0</x><y>25048.0</y></points><points><x>13761.0</x><y>25014.0</y></points><points><x>13771.0</x><y>24999.0</y></points><points><x>13782.0</x><y>24987.0</y></points><points><x>13789.0</x><y>24978.0</y></points><points><x>13796.0</x><y>24970.0</y></points><points><x>13824.0</x><y>24959.0</y></points><points><x>13841.0</x><y>24954.0</y></points><points><x>13899.5234375</x><y>24945.015625</y></points><points><x>13836.0</x><y>24866.0</y></points><points><x>13830.0</x><y>24860.0</y></points><points><x>13821.0</x><y>24850.0</y></points><points><x>13815.0</x><y>24845.0</y></points><points><x>13813.0</x><y>24838.0</y></points><points><x>13807.0</x><y>24838.0</y></points><points><x>13797.0</x><y>24828.0</y></points><points><x>13779.0</x><y>24824.0</y></points><points><x>13776.0</x><y>24821.0</y></points><points><x>13771.0</x><y>24821.0</y></points><points><x>13766.0</x><y>24820.0</y></points><points><x>13737.0</x><y>24813.0</y></points><points><x>13719.0</x><y>24809.0</y></points><points><x>13700.0</x><y>24807.0</y></points><points><x>13688.0</x><y>24804.0</y></points><points><x>13675.0</x><y>24796.0</y></points><points><x>13669.0</x><y>24793.0</y></points><points><x>13662.0</x><y>24788.0</y></points><points><x>13630.0</x><y>24771.0</y></points><points><x>13618.404296875</x><y>24768.341796875</y></points><points><x>13611.4677734375</x><y>24761.623046875</y></points><points><x>13601.9306640625</x><y>24762.490234375</y></points><points><x>13592.392578125</x><y>24755.76953125</y></points></segmentation></object><object><name>NILM</name><difficult>0</difficult><truncated>0</truncated><info>[{"confidence": "0"}, {"action": "CREATE", "cat": "NILM", "time": "2020-07-23 14:39;27", "who": "admin", "typeOfanno": "PersonManul"}]</info><confidence>0</confidence><bndbox><xmin>23730.060546875</xmin><ymin>14045.2529296875</ymin><xmax>24206.51953125</xmax><ymax>14542.458984375</ymax></bndbox><segmentation><points><x>24114.947265625</x><y>14136.82421875</y></points><points><x>24132.83203125</x><y>14127.5244140625</y></points><points><x>24150.71875</x><y>14125.3779296875</y></points><points><x>24184.341796875</x><y>14144.6943359375</y></points><points><x>24206.51953125</x><y>14174.025390625</y></points><points><x>24200.796875</x><y>14200.49609375</y></points><points><x>24200.080078125</x><y>14200.49609375</y></points><points><x>24199.365234375</x><y>14201.9267578125</y></points><points><x>24185.7734375</x><y>14219.8115234375</y></points><points><x>24185.7734375</x><y>14220.52734375</y></points><points><x>24190.064453125</x><y>14245.56640625</y></points><points><x>24190.064453125</x><y>14245.56640625</y></points><points><x>24192.2109375</x><y>14246.28125</y></points><points><x>24192.927734375</x><y>14247.7119140625</y></points><points><x>24205.8046875</x><y>14262.736328125</y></points><points><x>24205.8046875</x><y>14263.451171875</y></points><points><x>24205.8046875</x><y>14264.8818359375</y></points><points><x>24201.51171875</x><y>14319.2529296875</y></points><points><x>24194.357421875</x><y>14395.0859375</y></points><points><x>24192.927734375</x><y>14448.025390625</y></points><points><x>24172.89453125</x><y>14487.373046875</y></points><points><x>24112.80078125</x><y>14523.8583984375</y></points><points><x>24065.583984375</x><y>14528.1513671875</y></points><points><x>24064.869140625</x><y>14528.1513671875</y></points><points><x>24063.4375</x><y>14528.1513671875</y></points><points><x>24020.513671875</x><y>14525.2890625</y></points><points><x>23986.890625</x><y>14531.728515625</y></points><points><x>23986.890625</x><y>14532.443359375</y></points><points><x>23985.458984375</x><y>14533.1591796875</y></points><points><x>23937.52734375</x><y>14542.458984375</y></points><points><x>23903.1875</x><y>14541.0283203125</y></points><points><x>23863.125</x><y>14518.8505859375</y></points><points><x>23863.125</x><y>14518.8505859375</y></points><points><x>23861.693359375</x><y>14517.419921875</y></points><points><x>23815.193359375</x><y>14489.51953125</y></points><points><x>23774.4140625</x><y>14475.9267578125</y></points><points><x>23747.9453125</x><y>14459.47265625</y></points><points><x>23747.228515625</x><y>14459.47265625</y></points><points><x>23730.060546875</x><y>14422.986328125</y></points><points><x>23730.060546875</x><y>14422.986328125</y></points><points><x>23730.060546875</x><y>14420.8408203125</y></points><points><x>23742.220703125</x><y>14359.3154296875</y></points><points><x>23765.115234375</x><y>14315.67578125</y></points><points><x>23789.4375</x><y>14292.0673828125</y></points><points><x>23816.623046875</x><y>14264.8818359375</y></points><points><x>23816.623046875</x><y>14264.8818359375</y></points><points><x>23818.0546875</x><y>14262.0205078125</y></points><points><x>23834.509765625</x><y>14199.7802734375</y></points><points><x>23856.685546875</x><y>14152.5634765625</y></points><points><x>23870.279296875</x><y>14128.955078125</y></points><points><x>23898.1796875</x><y>14121.80078125</y></points><points><x>23929.658203125</x><y>14111.78515625</y></points><points><x>23955.412109375</x><y>14084.599609375</y></points><points><x>23993.328125</x><y>14056.69921875</y></points><points><x>24009.068359375</x><y>14050.2607421875</y></points><points><x>24038.3984375</x><y>14045.2529296875</y></points><points><x>24072.73828125</x><y>14050.2607421875</y></points><points><x>24086.33203125</x><y>14078.1611328125</y></points><points><x>24087.046875</x><y>14078.876953125</y></points></segmentation></object><object><name>NILM</name><difficult>0</difficult><truncated>0</truncated><info>[{"confidence": "0"}, {"action": "CREATE", "cat": "NILM", "time": "2020-07-23 14:39;27", "who": "admin", "typeOfanno": "PersonManul"}]</info><confidence>0</confidence><bndbox><xmin>37878.90234375</xmin><ymin>41912.44140625</ymin><xmax>38242.328125</xmax><ymax>42250.11328125</ymax></bndbox><segmentation><points><x>37938.99609375</x><y>42140.65625</y></points><points><x>37927.55078125</x><y>42114.18359375</y></points><points><x>37918.25</x><y>42079.84765625</y></points><points><x>37905.37109375</x><y>42033.34375</y></points><points><x>37904.65625</x><y>41999.00390625</y></points><points><x>37904.65625</x><y>41998.2890625</y></points><points><x>37916.1015625</x><y>41954.6484375</y></points><points><x>37933.98828125</x><y>41943.203125</y></points><points><x>38009.10546875</x><y>41935.3359375</y></points><points><x>38062.046875</x><y>41935.3359375</y></points><points><x>38109.26171875</x><y>41925.3203125</y></points><points><x>38144.31640625</x><y>41914.5859375</y></points><points><x>38144.31640625</x><y>41914.5859375</y></points><points><x>38192.96484375</x><y>41912.44140625</y></points><points><x>38216.57421875</x><y>41923.88671875</y></points><points><x>38216.57421875</x><y>41923.88671875</y></points><points><x>38218.00390625</x><y>41925.3203125</y></points><points><x>38220.8671875</x><y>41927.46484375</y></points><points><x>38238.03515625</x><y>41939.625</y></points><points><x>38242.328125</x><y>41965.3828125</y></points><points><x>38241.61328125</x><y>42026.90625</y></points><points><x>38230.1640625</x><y>42070.546875</y></points><points><x>38215.140625</x><y>42088.4296875</y></points><points><x>38208.703125</x><y>42102.0234375</y></points><points><x>38194.39453125</x><y>42139.22265625</y></points><points><x>38182.94921875</x><y>42152.81640625</y></points><points><x>38182.94921875</x><y>42152.81640625</y></points><points><x>38157.91015625</x><y>42161.40234375</y></points><points><x>38129.29296875</x><y>42169.98828125</y></points><points><x>38129.29296875</x><y>42169.98828125</y></points><points><x>38127.86328125</x><y>42171.41796875</y></points><points><x>38096.38671875</x><y>42186.44140625</y></points><points><x>38073.4921875</x><y>42210.765625</y></points><points><x>38048.453125</x><y>42221.49609375</y></points><points><x>38019.12109375</x><y>42230.08203125</y></points><points><x>38019.12109375</x><y>42230.08203125</y></points><points><x>38017.69140625</x><y>42231.51171875</y></points><points><x>37978.34375</x><y>42237.234375</y></points><points><x>37940.42578125</x><y>42238.6640625</y></points><points><x>37901.078125</x><y>42250.11328125</y></points><points><x>37878.90234375</x><y>42236.51953125</y></points><points><x>37878.90234375</x><y>42236.51953125</y></points><points><x>37878.90234375</x><y>42234.375</y></points><points><x>37890.34765625</x><y>42197.171875</y></points><points><x>37909.6640625</x><y>42157.109375</y></points><points><x>37910.37890625</x><y>42157.109375</y></points></segmentation></object><object><name>NONE</name><difficult>0</difficult><truncated>0</truncated><info>[{"confidence": "0"}, {"action": "CREATE", "cat": "NONE", "time": "2020-07-23 14:39;27", "who": "admin", "typeOfanno": "PersonManul"}]</info><confidence>0</confidence><bndbox><xmin>33858.8671875</xmin><ymin>5257.12451171875</ymin><xmax>34055.39453125</xmax><ymax>5570.4130859375</ymax></bndbox><segmentation><points><x>34055.39453125</x><y>5386.8603515625</y></points><points><x>34052.51171875</x><y>5374.3671875</y></points><points><x>34038.09375</x><y>5343.615234375</y></points><points><x>34020.31640625</x><y>5315.74560546875</y></points><points><x>34005.421875</x><y>5291.720703125</y></points><points><x>33982.35546875</x><y>5269.6171875</y></points><points><x>33950.64453125</x><y>5262.89013671875</y></points><points><x>33910.76171875</x><y>5257.12451171875</y></points><points><x>33891.0625</x><y>5265.29296875</y></points><points><x>33890.58203125</x><y>5265.29296875</y></points><points><x>33889.140625</x><y>5267.21484375</y></points><points><x>33865.11328125</x><y>5297.96728515625</y></points><points><x>33858.8671875</x><y>5331.6025390625</y></points><points><x>33869.91796875</x><y>5354.18603515625</y></points><points><x>33881.9296875</x><y>5368.60107421875</y></points><points><x>33883.8515625</x><y>5383.4970703125</y></points><points><x>33883.8515625</x><y>5383.4970703125</y></points><points><x>33884.8125</x><y>5385.4189453125</y></points><points><x>33892.984375</x><y>5395.50927734375</y></points><points><x>33893.46484375</x><y>5395.50927734375</y></points><points><x>33913.64453125</x><y>5413.7685546875</y></points><points><x>33927.09765625</x><y>5429.14453125</y></points><points><x>33934.3046875</x><y>5447.88427734375</y></points><points><x>33934.3046875</x><y>5448.36474609375</y></points><points><x>33937.1875</x><y>5466.6240234375</y></points><points><x>33912.203125</x><y>5458.45556640625</y></points><points><x>33901.6328125</x><y>5475.75341796875</y></points><points><x>33904.03515625</x><y>5495.4541015625</y></points><points><x>33907.87890625</x><y>5516.5966796875</y></points><points><x>33919.890625</x><y>5551.19287109375</y></points><points><x>33919.890625</x><y>5551.67333984375</y></points><points><x>33953.52734375</x><y>5569.4521484375</y></points><points><x>33990.5234375</x><y>5570.4130859375</y></points><points><x>34021.7578125</x><y>5561.763671875</y></points><points><x>34025.12109375</x><y>5535.81640625</y></points><points><x>34023.19921875</x><y>5510.35009765625</y></points><points><x>34007.82421875</x><y>5465.1826171875</y></points><points><x>33999.17578125</x><y>5440.6767578125</y></points><points><x>33990.04296875</x><y>5420.49560546875</y></points><points><x>34004.4609375</x><y>5408.48291015625</y></points><points><x>34015.51171875</x><y>5396.470703125</y></points><points><x>34031.84765625</x><y>5397.431640625</y></points><points><x>34032.328125</x><y>5396.470703125</y></points></segmentation></object><object><name>MET</name><difficult>0</difficult><truncated>0</truncated><info>[{"confidence": "0"}, {"action": "CREATE", "cat": "MET", "time": "2020-07-23 14:39;27", "who": "admin", "typeOfanno": "PersonManul"}]</info><confidence>0</confidence><bndbox><xmin>7271.0</xmin><ymin>41533.5703125</ymin><xmax>7682.7978515625</xmax><ymax>41824.0</ymax></bndbox><segmentation><points><x>7640.513671875</x><y>41535.01171875</y></points><points><x>7564.0</x><y>41577.0</y></points><points><x>7560.0</x><y>41582.0</y></points><points><x>7554.0</x><y>41589.0</y></points><points><x>7546.0</x><y>41596.0</y></points><points><x>7543.0</x><y>41600.0</y></points><points><x>7539.0</x><y>41605.0</y></points><points><x>7534.0</x><y>41605.0</y></points><points><x>7528.0</x><y>41602.0</y></points><points><x>7523.0</x><y>41598.0</y></points><points><x>7518.0</x><y>41598.0</y></points><points><x>7513.0</x><y>41597.0</y></points><points><x>7493.0</x><y>41595.0</y></points><points><x>7485.0</x><y>41596.0</y></points><points><x>7482.0</x><y>41599.0</y></points><points><x>7471.0</x><y>41606.0</y></points><points><x>7466.0</x><y>41610.0</y></points><points><x>7456.0</x><y>41617.0</y></points><points><x>7439.0</x><y>41627.0</y></points><points><x>7418.0</x><y>41633.0</y></points><points><x>7411.0</x><y>41634.0</y></points><points><x>7390.0</x><y>41641.0</y></points><points><x>7377.0</x><y>41649.0</y></points><points><x>7374.0</x><y>41653.0</y></points><points><x>7368.0</x><y>41658.0</y></points><points><x>7360.0</x><y>41665.0</y></points><points><x>7353.0</x><y>41669.0</y></points><points><x>7348.0</x><y>41675.0</y></points><points><x>7329.0</x><y>41684.0</y></points><points><x>7324.0</x><y>41688.0</y></points><points><x>7319.0</x><y>41694.0</y></points><points><x>7315.0</x><y>41699.0</y></points><points><x>7298.0</x><y>41702.0</y></points><points><x>7291.0</x><y>41707.0</y></points><points><x>7286.0</x><y>41720.0</y></points><points><x>7282.0</x><y>41726.0</y></points><points><x>7277.0</x><y>41735.0</y></points><points><x>7271.0</x><y>41767.0</y></points><points><x>7279.0</x><y>41783.0</y></points><points><x>7298.0</x><y>41809.0</y></points><points><x>7304.0</x><y>41813.0</y></points><points><x>7312.0</x><y>41815.0</y></points><points><x>7319.0</x><y>41816.0</y></points><points><x>7337.0</x><y>41817.0</y></points><points><x>7347.0</x><y>41816.0</y></points><points><x>7352.0</x><y>41815.0</y></points><points><x>7385.0</x><y>41810.0</y></points><points><x>7394.0</x><y>41823.0</y></points><points><x>7434.0</x><y>41824.0</y></points><points><x>7455.0</x><y>41810.0</y></points><points><x>7491.0</x><y>41813.0</y></points><points><x>7508.0</x><y>41808.0</y></points><points><x>7511.0</x><y>41805.0</y></points><points><x>7526.0</x><y>41796.0</y></points><points><x>7526.0</x><y>41784.0</y></points><points><x>7519.0</x><y>41778.0</y></points><points><x>7522.0</x><y>41774.0</y></points><points><x>7529.0</x><y>41773.0</y></points><points><x>7534.0</x><y>41772.0</y></points><points><x>7543.0</x><y>41771.0</y></points><points><x>7544.0</x><y>41766.0</y></points><points><x>7551.0</x><y>41763.0</y></points><points><x>7554.0</x><y>41766.0</y></points><points><x>7559.0</x><y>41766.0</y></points><points><x>7564.0</x><y>41767.0</y></points><points><x>7578.0</x><y>41768.0</y></points><points><x>7595.0</x><y>41777.0</y></points><points><x>7601.0</x><y>41782.0</y></points><points><x>7601.0</x><y>41791.0</y></points><points><x>7605.0</x><y>41795.0</y></points><points><x>7632.0</x><y>41796.0</y></points><points><x>7639.0</x><y>41786.0</y></points><points><x>7640.0</x><y>41744.0</y></points><points><x>7637.0</x><y>41741.0</y></points><points><x>7633.0</x><y>41736.0</y></points><points><x>7618.0</x><y>41732.0</y></points><points><x>7591.501953125</x><y>41724.8125</y></points><points><x>7596.30712890625</x><y>41711.8359375</y></points><points><x>7612.16357421875</x><y>41701.265625</y></points><points><x>7641.955078125</x><y>41697.421875</y></points><points><x>7658.2919921875</x><y>41690.21484375</y></points><points><x>7649.64306640625</x><y>41671.4765625</y></points><points><x>7645.318359375</x><y>41655.6171875</y></points><points><x>7638.59130859375</x><y>41632.5546875</y></points><points><x>7656.8505859375</x><y>41574.4140625</y></points><points><x>7682.7978515625</x><y>41533.5703125</y></points></segmentation></object><object><name>NILM</name><difficult>0</difficult><truncated>0</truncated><info>[{"confidence": "0"}, {"action": "CREATE", "cat": "NILM", "time": "2020-07-23 14:39;27", "who": "admin", "typeOfanno": "PersonManul"}]</info><confidence>0</confidence><bndbox><xmin>50460.046875</xmin><ymin>12967.8896484375</ymin><xmax>50662.5078125</xmax><ymax>13430.7568359375</ymax></bndbox><segmentation><points><x>50551.6171875</x><y>13022.2607421875</y></points><points><x>50565.92578125</x><y>12985.775390625</y></points><points><x>50587.390625</x><y>12972.8974609375</y></points><points><x>50610.99609375</x><y>12972.8974609375</y></points><points><x>50611.7109375</x><y>12972.8974609375</y></points><points><x>50613.14453125</x><y>12972.8974609375</y></points><points><x>50638.8984375</x><y>12967.8896484375</y></points><points><x>50661.07421875</x><y>12971.466796875</y></points><points><x>50661.7890625</x><y>12971.466796875</y></points><points><x>50662.5078125</x><y>12990.0673828125</y></points><points><x>50662.5078125</x><y>12990.783203125</y></points><points><x>50662.5078125</x><y>12992.2138671875</y></points><points><x>50650.34375</x><y>13015.822265625</y></points><points><x>50643.90625</x><y>13040.861328125</y></points><points><x>50650.34375</x><y>13084.5009765625</y></points><points><x>50650.34375</x><y>13100.240234375</y></points><points><x>50624.58984375</x><y>13148.8876953125</y></points><points><x>50623.875</x><y>13148.8876953125</y></points><points><x>50609.56640625</x><y>13186.0888671875</y></points><points><x>50608.8515625</x><y>13211.8427734375</y></points><points><x>50608.8515625</x><y>13211.8427734375</y></points><points><x>50588.8203125</x><y>13261.9208984375</y></points><points><x>50567.359375</x><y>13294.1142578125</y></points><points><x>50563.78125</x><y>13312.71484375</y></points><points><x>50563.78125</x><y>13313.4306640625</y></points><points><x>50563.78125</x><y>13316.2919921875</y></points><points><x>50557.34375</x><y>13363.5087890625</y></points><points><x>50558.05859375</x><y>13395.7021484375</y></points><points><x>50549.47265625</x><y>13426.46484375</y></points><points><x>50549.47265625</x><y>13426.46484375</y></points><points><x>50548.04296875</x><y>13427.8955078125</y></points><points><x>50521.5703125</x><y>13430.7568359375</y></points><points><x>50517.27734375</x><y>13412.15625</y></points><points><x>50504.40234375</x><y>13374.955078125</y></points><points><x>50504.40234375</x><y>13374.955078125</y></points><points><x>50492.23828125</x><y>13348.4853515625</y></points><points><x>50492.23828125</x><y>13348.4853515625</y></points><points><x>50490.80859375</x><y>13347.0546875</y></points><points><x>50461.4765625</x><y>13329.884765625</y></points><points><x>50460.046875</x><y>13312.0</y></points><points><x>50460.046875</x><y>13311.2841796875</y></points><points><x>50460.046875</x><y>13309.853515625</y></points><points><x>50460.76171875</x><y>13309.1376953125</y></points><points><x>50461.4765625</x><y>13308.4228515625</y></points><points><x>50463.625</x><y>13306.2763671875</y></points><points><x>50465.0546875</x><y>13303.4150390625</y></points><points><x>50483.65625</x><y>13271.2216796875</y></points><points><x>50490.09375</x><y>13251.9052734375</y></points><points><x>50485.80078125</x><y>13234.736328125</y></points><points><x>50505.1171875</x><y>13200.396484375</y></points><points><x>50502.25390625</x><y>13191.0966796875</y></points><points><x>50476.5</x><y>13176.7880859375</y></points><points><x>50462.19140625</x><y>13160.333984375</y></points><points><x>50465.0546875</x><y>13130.287109375</y></points><points><x>50477.21484375</x><y>13097.3779296875</y></points><points><x>50477.21484375</x><y>13097.3779296875</y></points><points><x>50492.23828125</x><y>13066.6162109375</y></points><points><x>50505.1171875</x><y>13043.0078125</y></points><points><x>50525.1484375</x><y>13028.69921875</y></points><points><x>50525.1484375</x><y>13028.69921875</y></points></segmentation></object><object><name>NILM</name><difficult>0</difficult><truncated>0</truncated><info>[{"confidence": "0"}, {"action": "CREATE", "cat": "NILM", "time": "2020-07-23 14:39;27", "who": "admin", "typeOfanno": "PersonManul"}]</info><confidence>0</confidence><bndbox><xmin>10724.0361328125</xmin><ymin>13069.0</ymin><xmax>11307.806640625</xmax><ymax>13419.0</ymax></bndbox><segmentation><points><x>11024.0</x><y>13069.0</y></points><points><x>11016.0</x><y>13070.0</y></points><points><x>11011.0</x><y>13071.0</y></points><points><x>11006.0</x><y>13072.0</y></points><points><x>10999.0</x><y>13076.0</y></points><points><x>10979.0</x><y>13076.0</y></points><points><x>10969.0</x><y>13077.0</y></points><points><x>10950.0</x><y>13079.0</y></points><points><x>10945.0</x><y>13080.0</y></points><points><x>10917.0</x><y>13082.0</y></points><points><x>10906.0</x><y>13083.0</y></points><points><x>10896.0</x><y>13084.0</y></points><points><x>10890.0</x><y>13085.0</y></points><points><x>10771.96875</x><y>13087.48046875</y></points><points><x>10742.63671875</x><y>13103.2197265625</y></points><points><x>10724.0361328125</x><y>13167.60546875</y></points><points><x>10745.4990234375</x><y>13208.3837890625</y></points><points><x>10750.5068359375</x><y>13264.900390625</y></points><points><x>10809.884765625</x><y>13343.595703125</y></points><points><x>10856.38671875</x><y>13397.2509765625</y></points><points><x>10887.0</x><y>13408.0</y></points><points><x>10903.0</x><y>13409.0</y></points><points><x>10914.0</x><y>13408.0</y></points><points><x>10912.0</x><y>13419.0</y></points><points><x>10937.0</x><y>13419.0</y></points><points><x>10940.0</x><y>13415.0</y></points><points><x>10961.0</x><y>13418.0</y></points><points><x>10962.0</x><y>13410.0</y></points><points><x>10969.0</x><y>13409.0</y></points><points><x>10969.0</x><y>13400.0</y></points><points><x>10990.0</x><y>13393.0</y></points><points><x>11005.0</x><y>13384.0</y></points><points><x>11053.0</x><y>13373.0</y></points><points><x>11080.0</x><y>13382.0</y></points><points><x>11106.0</x><y>13391.0</y></points><points><x>11111.0</x><y>13392.0</y></points><points><x>11125.0</x><y>13395.0</y></points><points><x>11130.0</x><y>13396.0</y></points><points><x>11138.0</x><y>13397.0</y></points><points><x>11159.0</x><y>13399.0</y></points><points><x>11167.0</x><y>13398.0</y></points><points><x>11173.0</x><y>13397.0</y></points><points><x>11185.0</x><y>13394.0</y></points><points><x>11191.0</x><y>13393.0</y></points><points><x>11202.0</x><y>13390.0</y></points><points><x>11208.0</x><y>13373.0</y></points><points><x>11192.0</x><y>13370.0</y></points><points><x>11187.0</x><y>13356.0</y></points><points><x>11192.0</x><y>13363.0</y></points><points><x>11204.0</x><y>13363.0</y></points><points><x>11204.0</x><y>13358.0</y></points><points><x>11213.0</x><y>13346.0</y></points><points><x>11217.0</x><y>13342.0</y></points><points><x>11220.0</x><y>13331.0</y></points><points><x>11222.0</x><y>13318.0</y></points><points><x>11218.0</x><y>13318.0</y></points><points><x>11215.0</x><y>13315.0</y></points><points><x>11215.0</x><y>13310.0</y></points><points><x>11213.0</x><y>13300.0</y></points><points><x>11217.0</x><y>13296.0</y></points><points><x>11223.0</x><y>13296.0</y></points><points><x>11235.0</x><y>13297.0</y></points><points><x>11244.0</x><y>13299.0</y></points><points><x>11250.0</x><y>13299.0</y></points><points><x>11260.0</x><y>13303.0</y></points><points><x>11307.806640625</x><y>13308.5400390625</y></points><points><x>11271.0</x><y>13276.0</y></points><points><x>11262.0</x><y>13268.0</y></points><points><x>11253.0</x><y>13259.0</y></points><points><x>11241.0</x><y>13246.0</y></points><points><x>11235.0</x><y>13241.0</y></points><points><x>11221.0</x><y>13228.0</y></points><points><x>11217.0</x><y>13225.0</y></points><points><x>11218.0</x><y>13214.0</y></points><points><x>11209.796875</x><y>13211.9609375</y></points><points><x>11204.0732421875</x><y>13207.66796875</y></points><points><x>11196.9189453125</x><y>13202.66015625</y></points><points><x>11189.7646484375</x><y>13196.9375</y></points><points><x>11182.611328125</x><y>13195.5068359375</y></points><points><x>11179.0341796875</x><y>13191.9296875</y></points><points><x>11174.0</x><y>13191.0</y></points><points><x>11168.0</x><y>13186.0</y></points><points><x>11149.0</x><y>13168.0</y></points><points><x>11144.0</x><y>13164.0</y></points><points><x>11136.0</x><y>13156.0</y></points><points><x>11132.0</x><y>13153.0</y></points><points><x>11129.0</x><y>13149.0</y></points><points><x>11121.0</x><y>13140.0</y></points><points><x>11112.0</x><y>13131.0</y></points><points><x>11107.0</x><y>13126.0</y></points><points><x>11094.0</x><y>13109.0</y></points><points><x>11104.0</x><y>13106.0</y></points><points><x>11105.0</x><y>13094.0</y></points><points><x>11090.0</x><y>13090.0</y></points><points><x>11089.0</x><y>13085.0</y></points><points><x>11082.0</x><y>13085.0</y></points><points><x>11076.0</x><y>13084.0</y></points><points><x>11046.0</x><y>13071.0</y></points><points><x>11041.0</x><y>13070.0</y></points></segmentation></object><object><name>NILM</name><difficult>0</difficult><truncated>0</truncated><info>[{"confidence": "0"}, {"action": "CREATE", "cat": "NILM", "time": "2020-07-23 14:39;27", "who": "admin", "typeOfanno": "PersonManul"}]</info><confidence>0</confidence><bndbox><xmin>22297.546875</xmin><ymin>8919.177734375</ymin><xmax>22650.2421875</xmax><ymax>9409.2294921875</ymax></bndbox><segmentation><points><x>22315.431640625</x><y>9110.90625</y></points><points><x>22315.431640625</x><y>9152.3994140625</y></points><points><x>22309.708984375</x><y>9214.6396484375</y></points><points><x>22309.708984375</x><y>9214.6396484375</y></points><points><x>22297.546875</x><y>9236.1015625</y></points><points><x>22297.546875</x><y>9236.8173828125</y></points><points><x>22297.546875</x><y>9238.248046875</y></points><points><x>22311.85546875</x><y>9261.140625</y></points><points><x>22324.732421875</x><y>9278.310546875</y></points><points><x>22331.171875</x><y>9309.7880859375</y></points><points><x>22331.171875</x><y>9309.7880859375</y></points><points><x>22331.171875</x><y>9312.650390625</y></points><points><x>22331.171875</x><y>9314.0810546875</y></points><points><x>22349.771484375</x><y>9326.2431640625</y></points><points><x>22377.671875</x><y>9341.2666015625</y></points><points><x>22378.38671875</x><y>9341.2666015625</y></points><points><x>22380.533203125</x><y>9341.9814453125</y></points><points><x>22381.25</x><y>9341.9814453125</y></points><points><x>22382.6796875</x><y>9342.697265625</y></points><points><x>22383.39453125</x><y>9342.697265625</y></points><points><x>22384.826171875</x><y>9344.1279296875</y></points><points><x>22387.6875</x><y>9344.1279296875</y></points><points><x>22391.265625</x><y>9346.2744140625</y></points><points><x>22417.01953125</x><y>9359.8671875</y></points><points><x>22417.01953125</x><y>9359.8671875</y></points><points><x>22419.880859375</x><y>9361.2978515625</y></points><points><x>22421.3125</x><y>9362.0126953125</y></points><points><x>22422.7421875</x><y>9363.4443359375</y></points><points><x>22464.951171875</x><y>9386.3369140625</y></points><points><x>22465.66796875</x><y>9386.3369140625</y></points><points><x>22466.3828125</x><y>9387.767578125</y></points><points><x>22467.09765625</x><y>9387.767578125</y></points><points><x>22469.244140625</x><y>9389.9140625</y></points><points><x>22469.958984375</x><y>9389.9140625</y></points><points><x>22472.8203125</x><y>9391.3447265625</y></points><points><x>22473.537109375</x><y>9392.060546875</y></points><points><x>22494.283203125</x><y>9406.3681640625</y></points><points><x>22494.283203125</x><y>9406.3681640625</y></points><points><x>22496.4296875</x><y>9406.3681640625</y></points><points><x>22497.859375</x><y>9406.3681640625</y></points><points><x>22540.068359375</x><y>9409.2294921875</y></points><points><x>22540.068359375</x><y>9409.2294921875</y></points><points><x>22580.1328125</x><y>9384.90625</y></points><points><x>22580.1328125</x><y>9384.90625</y></points><points><x>22581.5625</x><y>9382.044921875</y></points><points><x>22620.1953125</x><y>9328.388671875</y></points><points><x>22620.91015625</x><y>9328.388671875</y></points><points><x>22623.056640625</x><y>9325.52734375</y></points><points><x>22647.380859375</x><y>9297.626953125</y></points><points><x>22650.2421875</x><y>9259.7099609375</y></points><points><x>22650.2421875</x><y>9259.7099609375</y></points><points><x>22650.2421875</x><y>9257.564453125</y></points><points><x>22634.501953125</x><y>9172.4306640625</y></points><points><x>22625.91796875</x><y>9129.5068359375</y></points><points><x>22625.91796875</x><y>9129.5068359375</y></points><points><x>22625.91796875</x><y>9127.3603515625</y></points><points><x>22625.203125</x><y>9125.2138671875</y></points><points><x>22625.203125</x><y>9122.3525390625</y></points><points><x>22625.203125</x><y>9075.8515625</y></points><points><x>22561.53125</x><y>8997.8720703125</y></points><points><x>22531.484375</x><y>8956.37890625</y></points><points><x>22530.76953125</x><y>8956.37890625</y></points><points><x>22530.052734375</x><y>8954.232421875</y></points><points><x>22528.623046875</x><y>8954.232421875</y></points><points><x>22515.029296875</x><y>8938.4931640625</y></points><points><x>22485.69921875</x><y>8954.947265625</y></points><points><x>22451.359375</x><y>8937.7783203125</y></points><points><x>22425.603515625</x><y>8919.177734375</y></points><points><x>22412.7265625</x><y>8922.0390625</y></points><points><x>22410.580078125</x><y>8934.916015625</y></points><points><x>22410.580078125</x><y>8934.916015625</y></points><points><x>22410.580078125</x><y>8937.0625</y></points><points><x>22410.580078125</x><y>8967.109375</y></points><points><x>22410.580078125</x><y>8967.109375</y></points><points><x>22410.580078125</x><y>8969.255859375</y></points><points><x>22404.857421875</x><y>9006.45703125</y></points><points><x>22394.841796875</x><y>9036.50390625</y></points><points><x>22373.37890625</x><y>9068.697265625</y></points><points><x>22373.37890625</x><y>9069.412109375</y></points></segmentation></object><object><name>EC</name><difficult>0</difficult><truncated>0</truncated><info>[{"confidence": "0"}, {"action": "CREATE", "cat": "EC", "time": "2020-07-23 14:39;27", "who": "admin", "typeOfanno": "PersonManul"}]</info><confidence>0</confidence><bndbox><xmin>30062.306640625</xmin><ymin>16709.0</ymin><xmax>30188.0</xmax><ymax>16884.486328125</ymax></bndbox><segmentation><points><x>30132.0</x><y>16709.0</y></points><points><x>30115.0</x><y>16722.0</y></points><points><x>30106.0</x><y>16735.0</y></points><points><x>30102.0</x><y>16751.0</y></points><points><x>30090.0</x><y>16767.0</y></points><points><x>30080.0</x><y>16781.0</y></points><points><x>30075.0</x><y>16784.0</y></points><points><x>30071.0</x><y>16784.0</y></points><points><x>30065.0</x><y>16815.0</y></points><points><x>30065.0</x><y>16838.0</y></points><points><x>30064.0</x><y>16855.0</y></points><points><x>30062.306640625</x><y>16863.82421875</y></points><points><x>30066.150390625</x><y>16871.994140625</y></points><points><x>30075.76171875</x><y>16882.083984375</y></points><points><x>30093.05859375</x><y>16884.486328125</y></points><points><x>30101.708984375</x><y>16879.681640625</y></points><points><x>30129.0</x><y>16874.0</y></points><points><x>30148.0</x><y>16876.0</y></points><points><x>30157.0</x><y>16875.0</y></points><points><x>30164.0</x><y>16868.0</y></points><points><x>30171.0</x><y>16855.0</y></points><points><x>30172.0</x><y>16841.0</y></points><points><x>30171.0</x><y>16833.0</y></points><points><x>30172.0</x><y>16825.0</y></points><points><x>30181.0</x><y>16825.0</y></points><points><x>30186.0</x><y>16824.0</y></points><points><x>30188.0</x><y>16797.0</y></points><points><x>30184.0</x><y>16792.0</y></points><points><x>30173.0</x><y>16779.0</y></points><points><x>30173.0</x><y>16775.0</y></points><points><x>30172.0</x><y>16770.0</y></points><points><x>30169.0</x><y>16767.0</y></points><points><x>30150.0</x><y>16756.0</y></points><points><x>30160.0</x><y>16720.0</y></points><points><x>30156.0</x><y>16716.0</y></points><points><x>30151.0</x><y>16713.0</y></points></segmentation></object><object><name>LSIL</name><difficult>0</difficult><truncated>0</truncated><info>[{"confidence": "0"}, {"action": "CREATE", "cat": "LSIL", "time": "2020-07-23 14:39;27", "who": "admin", "typeOfanno": "PersonManul"}]</info><confidence>0</confidence><bndbox><xmin>5881.98779296875</xmin><ymin>30830.82421875</ymin><xmax>6262.06640625</xmax><ymax>31159.96875</ymax></bndbox><segmentation><points><x>5938.20654296875</x><y>30838.51171875</y></points><points><x>5917.064453125</x><y>30842.35546875</y></points><points><x>5896.88330078125</x><y>30861.095703125</y></points><points><x>5881.98779296875</x><y>30879.8359375</y></points><points><x>5892.55859375</x><y>30899.0546875</y></points><points><x>5892.55859375</x><y>30899.0546875</y></points><points><x>5905.5322265625</x><y>30918.275390625</y></points><points><x>5920.90869140625</x><y>30928.845703125</y></points><points><x>5957.4267578125</x><y>30933.65234375</y></points><points><x>5985.2958984375</x><y>30949.5078125</y></points><points><x>5985.2958984375</x><y>30949.98828125</y></points><points><x>6006.43798828125</x><y>30963.923828125</y></points><points><x>6006.43798828125</x><y>30963.923828125</y></points><points><x>6015.08740234375</x><y>30988.91015625</y></points><points><x>6013.1650390625</x><y>31024.466796875</y></points><points><x>6013.1650390625</x><y>31024.466796875</y></points><points><x>6002.11376953125</x><y>31053.296875</y></points><points><x>6002.11376953125</x><y>31053.296875</y></points><points><x>6002.11376953125</x><y>31055.69921875</y></points><points><x>6002.11376953125</x><y>31056.1796875</y></points><points><x>5998.75</x><y>31074.919921875</y></points><points><x>6029.50244140625</x><y>31085.970703125</y></points><points><x>6041.03466796875</x><y>31108.07421875</y></points><points><x>6041.03466796875</x><y>31108.07421875</y></points><points><x>6040.55419921875</x><y>31110.95703125</y></points><points><x>6040.55419921875</x><y>31112.3984375</y></points><points><x>6040.0732421875</x><y>31113.83984375</y></points><points><x>6041.99560546875</x><y>31143.150390625</y></points><points><x>6058.81298828125</x><y>31154.203125</y></points><points><x>6083.31884765625</x><y>31159.96875</y></points><points><x>6114.0712890625</x><y>31138.345703125</y></points><points><x>6134.73291015625</x><y>31105.19140625</y></points><points><x>6134.73291015625</x><y>31105.19140625</y></points><points><x>6135.21337890625</x><y>31102.7890625</y></points><points><x>6181.341796875</x><y>31128.255859375</y></points><points><x>6205.84716796875</x><y>31108.07421875</y></points><points><x>6224.5869140625</x><y>31085.490234375</y></points><points><x>6248.6123046875</x><y>31048.4921875</y></points><points><x>6248.6123046875</x><y>31048.01171875</y></points><points><x>6262.06640625</x><y>31001.40234375</y></points><points><x>6262.06640625</x><y>31001.40234375</y></points><points><x>6262.06640625</x><y>30998.51953125</y></points><points><x>6254.85888671875</x><y>30959.599609375</y></points><points><x>6239.96337890625</x><y>30933.65234375</y></points><points><x>6239.96337890625</x><y>30933.65234375</y></points><points><x>6239.001953125</x><y>30931.248046875</y></points><points><x>6206.32763671875</x><y>30895.69140625</y></points><points><x>6206.32763671875</x><y>30895.69140625</y></points><points><x>6185.185546875</x><y>30856.771484375</y></points><points><x>6185.185546875</x><y>30856.291015625</y></points><points><x>6184.224609375</x><y>30854.849609375</y></points><points><x>6163.56298828125</x><y>30846.19921875</y></points><points><x>6115.5126953125</x><y>30856.771484375</y></points><points><x>6087.6435546875</x><y>30863.978515625</y></points><points><x>6057.85205078125</x><y>30850.04296875</y></points><points><x>6008.3603515625</x><y>30837.0703125</y></points><points><x>5973.283203125</x><y>30830.82421875</y></points><points><x>5962.71240234375</x><y>30830.82421875</y></points><points><x>5962.71240234375</x><y>30830.82421875</y></points></segmentation></object><object><name>NILM</name><difficult>0</difficult><truncated>0</truncated><info>[{"confidence": "0"}, {"action": "CREATE", "cat": "NILM", "time": "2020-07-23 14:39;27", "who": "admin", "typeOfanno": "PersonManul"}]</info><confidence>0</confidence><bndbox><xmin>43657.8984375</xmin><ymin>41695.74609375</ymin><xmax>43963.49609375</xmax><ymax>41938.3984375</ymax></bndbox><segmentation><points><x>43824.6328125</x><y>41695.74609375</y></points><points><x>43824.6328125</x><y>41695.74609375</y></points><points><x>43820.7890625</x><y>41697.1875</y></points><points><x>43776.58203125</x><y>41708.23828125</y></points><points><x>43776.58203125</x><y>41708.23828125</y></points><points><x>43727.08984375</x><y>41718.80859375</y></points><points><x>43726.609375</x><y>41718.80859375</y></points><points><x>43724.6875</x><y>41720.25</y></points><points><x>43723.7265625</x><y>41720.73046875</y></points><points><x>43685.765625</x><y>41744.7578125</y></points><points><x>43685.765625</x><y>41745.23828125</y></points><points><x>43665.10546875</x><y>41769.7421875</y></points><points><x>43665.10546875</x><y>41769.7421875</y></points><points><x>43664.625</x><y>41772.14453125</y></points><points><x>43657.8984375</x><y>41788.96484375</y></points><points><x>43657.8984375</x><y>41789.4453125</y></points><points><x>43696.3359375</x><y>41819.71484375</y></points><points><x>43743.90625</x><y>41864.40234375</y></points><points><x>43809.25390625</x><y>41907.16796875</y></points><points><x>43827.515625</x><y>41933.11328125</y></points><points><x>43827.515625</x><y>41933.11328125</y></points><points><x>43829.4375</x><y>41934.07421875</y></points><points><x>43830.87890625</x><y>41934.5546875</y></points><points><x>43855.86328125</x><y>41938.3984375</y></points><points><x>43856.34375</x><y>41938.3984375</y></points><points><x>43857.3046875</x><y>41936.95703125</y></points><points><x>43868.359375</x><y>41922.0625</y></points><points><x>43874.60546875</x><y>41883.140625</y></points><points><x>43895.74609375</x><y>41863.921875</y></points><points><x>43895.74609375</x><y>41863.921875</y></points><points><x>43898.62890625</x><y>41862.48046875</y></points><points><x>43932.265625</x><y>41837.4921875</y></points><points><x>43953.88671875</x><y>41809.14453125</y></points><points><x>43963.49609375</x><y>41801.45703125</y></points><points><x>43958.2109375</x><y>41780.79296875</y></points><points><x>43958.2109375</x><y>41780.79296875</y></points><points><x>43947.640625</x><y>41753.88671875</y></points><points><x>43942.8359375</x><y>41723.1328125</y></points><points><x>43924.578125</x><y>41700.0703125</y></points><points><x>43892.3828125</x><y>41700.0703125</y></points><points><x>43892.3828125</x><y>41700.0703125</y></points></segmentation></object><object><name>NILM</name><difficult>0</difficult><truncated>0</truncated><info>[{"confidence": "0"}, {"action": "CREATE", "cat": "NILM", "time": "2020-07-23 14:39;27", "who": "admin", "typeOfanno": "PersonManul"}]</info><confidence>0</confidence><bndbox><xmin>18505.1640625</xmin><ymin>31190.54296875</ymin><xmax>18994.798828125</xmax><ymax>31513.44140625</ymax></bndbox><segmentation><points><x>18612.796875</x><y>31440.404296875</y></points><points><x>18586.369140625</x><y>31418.78125</y></points><points><x>18563.3046875</x><y>31411.09375</y></points><points><x>18546.0078125</x><y>31405.328125</y></points><points><x>18546.0078125</x><y>31405.328125</y></points><points><x>18545.046875</x><y>31375.056640625</y></points><points><x>18547.44921875</x><y>31355.35546875</y></points><points><x>18547.44921875</x><y>31354.875</y></points><points><x>18546.96875</x><y>31352.47265625</y></points><points><x>18531.591796875</x><y>31327.486328125</y></points><points><x>18531.591796875</x><y>31327.486328125</y></points><points><x>18521.982421875</x><y>31305.86328125</y></points><points><x>18505.1640625</x><y>31291.44921875</y></points><points><x>18511.41015625</x><y>31272.228515625</y></points><points><x>18522.943359375</x><y>31268.865234375</y></points><points><x>18539.279296875</x><y>31269.345703125</y></points><points><x>18558.01953125</x><y>31236.671875</y></points><points><x>18570.994140625</x><y>31204.4765625</y></points><points><x>18571.474609375</x><y>31204.4765625</y></points><points><x>18612.796875</x><y>31192.46484375</y></points><points><x>18644.990234375</x><y>31192.46484375</y></points><points><x>18676.224609375</x><y>31190.54296875</y></points><points><x>18727.63671875</x><y>31191.50390625</y></points><points><x>18727.63671875</x><y>31191.50390625</y></points><points><x>18795.388671875</x><y>31192.46484375</y></points><points><x>18795.869140625</x><y>31192.46484375</y></points><points><x>18846.802734375</x><y>31201.11328125</y></points><points><x>18846.802734375</x><y>31201.11328125</y></points><points><x>18850.646484375</x><y>31203.515625</y></points><points><x>18886.68359375</x><y>31216.970703125</y></points><points><x>18886.68359375</x><y>31216.970703125</y></points><points><x>18889.087890625</x><y>31217.451171875</y></points><points><x>18890.529296875</x><y>31217.451171875</y></points><points><x>18912.150390625</x><y>31222.255859375</y></points><points><x>18928.0078125</x><y>31253.0078125</y></points><points><x>18928.0078125</x><y>31253.0078125</y></points><points><x>18929.44921875</x><y>31254.9296875</y></points><points><x>18929.9296875</x><y>31254.9296875</y></points><points><x>18941.943359375</x><y>31280.876953125</y></points><points><x>18969.33203125</x><y>31304.421875</y></points><points><x>18986.62890625</x><y>31340.939453125</y></points><points><x>18993.35546875</x><y>31385.626953125</y></points><points><x>18994.798828125</x><y>31418.78125</y></points><points><x>18978.4609375</x><y>31446.169921875</y></points><points><x>18966.447265625</x><y>31462.02734375</y></points><points><x>18965.005859375</x><y>31478.365234375</y></points><points><x>18951.552734375</x><y>31488.455078125</y></points><points><x>18944.826171875</x><y>31505.2734375</y></points><points><x>18897.736328125</x><y>31513.44140625</y></points><points><x>18849.205078125</x><y>31509.1171875</y></points><points><x>18815.5703125</x><y>31505.2734375</y></points><points><x>18815.5703125</x><y>31505.2734375</y></points></segmentation></object><object><name>NILM</name><difficult>0</difficult><truncated>0</truncated><info>[{"confidence": "0"}, {"action": "CREATE", "cat": "NILM", "time": "2020-07-23 14:39;27", "who": "admin", "typeOfanno": "PersonManul"}]</info><confidence>0</confidence><bndbox><xmin>18592.9140625</xmin><ymin>12364.2705078125</ymin><xmax>18931.189453125</xmax><ymax>12639.119140625</ymax></bndbox><segmentation><points><x>18884.099609375</x><y>12376.283203125</y></points><points><x>18862.4765625</x><y>12380.6083984375</y></points><points><x>18845.1796875</x><y>12377.724609375</y></points><points><x>18837.970703125</x><y>12364.2705078125</y></points><points><x>18802.4140625</x><y>12377.244140625</y></points><points><x>18758.20703125</x><y>12393.58203125</y></points><points><x>18681.326171875</x><y>12425.775390625</y></points><points><x>18654.41796875</x><y>12438.2685546875</y></points><points><x>18654.41796875</x><y>12438.2685546875</y></points><points><x>18615.498046875</x><y>12444.9951171875</y></points><points><x>18615.498046875</x><y>12444.9951171875</y></points><points><x>18597.23828125</x><y>12448.359375</y></points><points><x>18592.9140625</x><y>12452.203125</y></points><points><x>18604.4453125</x><y>12489.6826171875</y></points><points><x>18616.458984375</x><y>12525.7197265625</y></points><points><x>18652.015625</x><y>12553.58984375</y></points><points><x>18660.666015625</x><y>12559.35546875</y></points><points><x>18660.666015625</x><y>12559.35546875</y></points><points><x>18659.224609375</x><y>12578.0947265625</y></points><points><x>18679.884765625</x><y>12600.6787109375</y></points><points><x>18679.884765625</x><y>12600.6787109375</y></points><points><x>18742.83203125</x><y>12626.6259765625</y></points><points><x>18792.8046875</x><y>12639.119140625</y></points><points><x>18822.595703125</x><y>12626.1455078125</y></points><points><x>18818.751953125</x><y>12603.0810546875</y></points><points><x>18818.751953125</x><y>12603.0810546875</y></points><points><x>18817.30859375</x><y>12601.1591796875</y></points><points><x>18816.34765625</x><y>12599.7177734375</y></points><points><x>18816.34765625</x><y>12598.2763671875</y></points><points><x>18808.1796875</x><y>12568.9658203125</y></points><points><x>18820.193359375</x><y>12532.927734375</y></points><points><x>18828.841796875</x><y>12519.9541015625</y></points><points><x>18882.658203125</x><y>12499.2919921875</y></points><points><x>18895.630859375</x><y>12481.994140625</y></points><points><x>18913.890625</x><y>12461.3330078125</y></points><points><x>18931.189453125</x><y>12427.216796875</y></points><points><x>18931.189453125</x><y>12427.216796875</y></points></segmentation></object><object><name>NILM</name><difficult>0</difficult><truncated>0</truncated><info>[{"confidence": "0"}, {"action": "CREATE", "cat": "NILM", "time": "2020-07-23 14:39;27", "who": "admin", "typeOfanno": "PersonManul"}]</info><confidence>0</confidence><bndbox><xmin>33295.5703125</xmin><ymin>24655.529296875</ymin><xmax>33561.2890625</xmax><ymax>24937.5859375</ymax></bndbox><segmentation><points><x>33561.2890625</x><y>24669.9453125</y></points><points><x>33548.3125</x><y>24686.763671875</y></points><points><x>33541.10546875</x><y>24700.697265625</y></points><points><x>33538.22265625</x><y>24720.3984375</y></points><points><x>33539.18359375</x><y>24749.228515625</y></points><points><x>33493.53515625</x><y>24804.486328125</y></points><points><x>33395.99609375</x><y>24873.19921875</y></points><points><x>33350.828125</x><y>24910.197265625</y></points><points><x>33337.8515625</x><y>24937.5859375</y></points><points><x>33317.671875</x><y>24923.169921875</y></points><points><x>33298.93359375</x><y>24866.951171875</y></points><points><x>33295.5703125</x><y>24816.978515625</y></points><points><x>33313.34765625</x><y>24797.279296875</y></points><points><x>33313.34765625</x><y>24796.798828125</y></points><points><x>33317.19140625</x><y>24793.916015625</y></points><points><x>33322.4765625</x><y>24791.03125</y></points><points><x>33394.07421875</x><y>24741.060546875</y></points><points><x>33431.0703125</x><y>24707.423828125</y></points><points><x>33431.0703125</x><y>24706.943359375</y></points><points><x>33432.9921875</x><y>24704.541015625</y></points><points><x>33466.1484375</x><y>24668.0234375</y></points><points><x>33491.1328125</x><y>24655.529296875</y></points><points><x>33531.9765625</x><y>24657.931640625</y></points><points><x>33531.9765625</x><y>24657.931640625</y></points></segmentation></object><object><name>EC</name><difficult>0</difficult><truncated>0</truncated><info>[{"confidence": "0"}, {"action": "CREATE", "cat": "EC", "time": "2020-07-23 14:39;27", "who": "admin", "typeOfanno": "PersonManul"}]</info><confidence>0</confidence><bndbox><xmin>8574.6806640625</xmin><ymin>32601.634765625</ymin><xmax>8894.6962890625</xmax><ymax>32880.328125</ymax></bndbox><segmentation><points><x>8652.041015625</x><y>32649.205078125</y></points><points><x>8660.6904296875</x><y>32634.7890625</y></points><points><x>8651.080078125</x><y>32615.087890625</y></points><points><x>8631.8603515625</x><y>32601.634765625</y></points><points><x>8603.9912109375</x><y>32610.763671875</y></points><points><x>8589.095703125</x><y>32628.0625</y></points><points><x>8581.4072265625</x><y>32641.99609375</y></points><points><x>8580.4462890625</x><y>32654.970703125</y></points><points><x>8590.056640625</x><y>32658.333984375</y></points><points><x>8590.537109375</x><y>32658.333984375</y></points><points><x>8592.939453125</x><y>32657.373046875</y></points><points><x>8603.5107421875</x><y>32651.126953125</y></points><points><x>8603.5107421875</x><y>32651.126953125</y></points><points><x>8612.1591796875</x><y>32657.853515625</y></points><points><x>8593.900390625</x><y>32668.423828125</y></points><points><x>8587.654296875</x><y>32688.125</y></points><points><x>8576.6025390625</x><y>32715.513671875</y></points><points><x>8574.6806640625</x><y>32731.8515625</y></points><points><x>8595.822265625</x><y>32742.421875</y></points><points><x>8616.96484375</x><y>32745.78515625</y></points><points><x>8617.4453125</x><y>32745.78515625</y></points><points><x>8650.119140625</x><y>32746.265625</y></points><points><x>8656.8466796875</x><y>32752.03125</y></points><points><x>8650.119140625</x><y>32765.966796875</y></points><points><x>8648.677734375</x><y>32785.66796875</y></points><points><x>8657.3271484375</x><y>32797.6796875</y></points><points><x>8665.0146484375</x><y>32798.16015625</y></points><points><x>8666.4560546875</x><y>32814.49609375</y></points><points><x>8679.4296875</x><y>32824.58984375</y></points><points><x>8702.013671875</x><y>32827.47265625</y></points><points><x>8697.689453125</x><y>32839.96484375</y></points><points><x>8698.650390625</x><y>32855.8203125</y></points><points><x>8708.7412109375</x><y>32873.59765625</y></points><points><x>8727.9609375</x><y>32880.328125</y></points><points><x>8757.751953125</x><y>32877.92578125</y></points><points><x>8764.9599609375</x><y>32862.06640625</y></points><points><x>8764.9599609375</x><y>32861.5859375</y></points><points><x>8772.1669921875</x><y>32851.49609375</y></points><points><x>8772.6474609375</x><y>32851.49609375</y></points><points><x>8782.2578125</x><y>32850.53515625</y></points><points><x>8804.841796875</x><y>32862.546875</y></points><points><x>8829.34765625</x><y>32855.8203125</y></points><points><x>8829.828125</x><y>32855.8203125</y></points><points><x>8832.23046875</x><y>32854.37890625</y></points><points><x>8852.4111328125</x><y>32823.1484375</y></points><points><x>8865.865234375</x><y>32802.96484375</y></points><points><x>8876.4365234375</x><y>32801.5234375</y></points><points><x>8876.4365234375</x><y>32801.5234375</y></points><points><x>8878.3583984375</x><y>32800.08203125</y></points><points><x>8879.3193359375</x><y>32799.12109375</y></points><points><x>8881.2421875</x><y>32797.19921875</y></points><points><x>8893.25390625</x><y>32787.58984375</y></points><points><x>8894.6962890625</x><y>32767.408203125</y></points><points><x>8880.28125</x><y>32749.1484375</y></points><points><x>8868.2685546875</x><y>32733.7734375</y></points><points><x>8853.853515625</x><y>32735.21484375</y></points><points><x>8838.95703125</x><y>32725.123046875</y></points><points><x>8838.4765625</x><y>32725.123046875</y></points><points><x>8838.4765625</x><y>32721.759765625</y></points><points><x>8837.03515625</x><y>32696.7734375</y></points><points><x>8837.99609375</x><y>32680.4375</y></points><points><x>8837.99609375</x><y>32663.138671875</y></points><points><x>8837.99609375</x><y>32662.658203125</y></points><points><x>8836.5546875</x><y>32660.736328125</y></points><points><x>8835.59375</x><y>32660.255859375</y></points><points><x>8823.1005859375</x><y>32651.607421875</y></points><points><x>8823.1005859375</x><y>32651.607421875</y></points><points><x>8807.244140625</x><y>32651.126953125</y></points><points><x>8781.77734375</x><y>32660.736328125</y></points><points><x>8771.6865234375</x><y>32646.3203125</y></points><points><x>8766.8818359375</x><y>32634.7890625</y></points><points><x>8751.986328125</x><y>32625.1796875</y></points><points><x>8731.8046875</x><y>32625.1796875</y></points><points><x>8722.67578125</x><y>32617.009765625</y></points><points><x>8707.7802734375</x><y>32619.412109375</y></points><points><x>8705.857421875</x><y>32628.0625</y></points><points><x>8696.248046875</x><y>32622.296875</y></points><points><x>8682.3134765625</x><y>32619.892578125</y></points><points><x>8673.18359375</x><y>32626.140625</y></points><points><x>8670.78125</x><y>32632.38671875</y></points><points><x>8668.37890625</x><y>32640.07421875</y></points><points><x>8668.37890625</x><y>32640.07421875</y></points></segmentation></object><object><name>MET</name><difficult>0</difficult><truncated>0</truncated><info>[{"confidence": "0"}, {"action": "CREATE", "cat": "MET", "time": "2020-07-23 14:39;27", "who": "admin", "typeOfanno": "PersonManul"}]</info><confidence>0</confidence><bndbox><xmin>6799.01025390625</xmin><ymin>32627.126953125</ymin><xmax>7035.0</xmax><ymax>32876.02734375</ymax></bndbox><segmentation><points><x>6932.10986328125</x><y>32627.607421875</y></points><points><x>6909.0458984375</x><y>32631.451171875</y></points><points><x>6885.0205078125</x><y>32645.8671875</y></points><points><x>6870.0</x><y>32650.0</y></points><points><x>6865.0</x><y>32658.0</y></points><points><x>6861.0</x><y>32663.0</y></points><points><x>6858.0</x><y>32667.0</y></points><points><x>6848.0</x><y>32677.0</y></points><points><x>6843.0</x><y>32683.0</y></points><points><x>6823.0</x><y>32713.0</y></points><points><x>6799.01025390625</x><y>32737.642578125</y></points><points><x>6808.0</x><y>32811.0</y></points><points><x>6814.0</x><y>32818.0</y></points><points><x>6817.0</x><y>32822.0</y></points><points><x>6825.0</x><y>32831.0</y></points><points><x>6830.0</x><y>32831.0</y></points><points><x>6833.0</x><y>32834.0</y></points><points><x>6843.0</x><y>32834.0</y></points><points><x>6845.0</x><y>32840.0</y></points><points><x>6848.0</x><y>32860.0</y></points><points><x>6860.51513671875</x><y>32867.859375</y></points><points><x>6875.41064453125</x><y>32870.7421875</y></points><points><x>6891.26708984375</x><y>32864.015625</y></points><points><x>6906.6435546875</x><y>32876.02734375</y></points><points><x>6929.0</x><y>32871.0</y></points><points><x>6933.0</x><y>32867.0</y></points><points><x>6938.0</x><y>32863.0</y></points><points><x>6942.0</x><y>32858.0</y></points><points><x>6946.0</x><y>32847.0</y></points><points><x>6947.0</x><y>32839.0</y></points><points><x>6967.0</x><y>32837.0</y></points><points><x>6982.0</x><y>32826.0</y></points><points><x>6983.0</x><y>32811.0</y></points><points><x>6997.0</x><y>32801.0</y></points><points><x>7005.0</x><y>32792.0</y></points><points><x>7017.0</x><y>32758.0</y></points><points><x>7018.0</x><y>32741.0</y></points><points><x>7020.0</x><y>32734.0</y></points><points><x>7034.0</x><y>32694.0</y></points><points><x>7035.0</x><y>32680.0</y></points><points><x>7034.0</x><y>32673.0</y></points><points><x>7026.0</x><y>32663.0</y></points><points><x>7019.0</x><y>32659.0</y></points><points><x>7008.0</x><y>32650.0</y></points><points><x>7001.0</x><y>32641.0</y></points><points><x>6973.9140625</x><y>32627.126953125</y></points></segmentation></object><object><name>NILM</name><difficult>0</difficult><truncated>0</truncated><info>[{"confidence": "0"}, {"action": "CREATE", "cat": "NILM", "time": "2020-07-23 14:39;27", "who": "admin", "typeOfanno": "PersonManul"}]</info><confidence>0</confidence><bndbox><xmin>41151.02734375</xmin><ymin>26571.470703125</ymin><xmax>41560.953125</xmax><ymax>27065.099609375</ymax></bndbox><segmentation><points><x>41193.234375</x><y>26819.716796875</y></points><points><x>41197.52734375</x><y>26848.33203125</y></points><points><x>41201.10546875</x><y>26881.240234375</y></points><points><x>41213.265625</x><y>26898.41015625</y></points><points><x>41254.046875</x><y>26956.357421875</y></points><points><x>41294.109375</x><y>26986.40625</y></points><points><x>41326.30078125</x><y>27030.759765625</y></points><points><x>41349.91015625</x><y>27051.5078125</y></points><points><x>41378.52734375</x><y>27063.669921875</y></points><points><x>41378.52734375</x><y>27063.669921875</y></points><points><x>41419.3046875</x><y>27065.099609375</y></points><points><x>41419.3046875</x><y>27065.099609375</y></points><points><x>41477.96875</x><y>27017.16796875</y></points><points><x>41477.96875</x><y>27016.453125</y></points><points><x>41518.03125</x><y>26942.765625</y></points><points><x>41540.921875</x><y>26910.572265625</y></points><points><x>41560.953125</x><y>26847.6171875</y></points><points><x>41548.79296875</x><y>26812.5625</y></points><points><x>41552.3671875</x><y>26749.60546875</y></points><points><x>41555.9453125</x><y>26716.697265625</y></points><points><x>41524.46875</x><y>26674.48828125</y></points><points><x>41523.75390625</x><y>26674.48828125</y></points><points><x>41523.75390625</x><y>26671.626953125</y></points><points><x>41507.296875</x><y>26626.556640625</y></points><points><x>41507.296875</x><y>26625.841796875</y></points><points><x>41475.10546875</x><y>26602.94921875</y></points><points><x>41439.3359375</x><y>26597.224609375</y></points><points><x>41392.83203125</x><y>26597.224609375</y></points><points><x>41363.50390625</x><y>26584.34765625</y></points><points><x>41363.50390625</x><y>26584.34765625</y></points><points><x>41362.0703125</x><y>26582.916015625</y></points><points><x>41324.15625</x><y>26571.470703125</y></points><points><x>41324.15625</x><y>26571.470703125</y></points><points><x>41320.578125</x><y>26571.470703125</y></points><points><x>41318.4296875</x><y>26571.470703125</y></points><points><x>41278.3671875</x><y>26575.763671875</y></points><points><x>41278.3671875</x><y>26575.763671875</y></points><points><x>41241.16796875</x><y>26587.923828125</y></points><points><x>41220.421875</x><y>26617.255859375</y></points><points><x>41220.421875</x><y>26617.255859375</y></points><points><x>41201.8203125</x><y>26640.865234375</y></points><points><x>41201.8203125</x><y>26640.865234375</y></points><points><x>41181.7890625</x><y>26660.1796875</y></points><points><x>41179.64453125</x><y>26669.48046875</y></points><points><x>41183.21875</x><y>26684.50390625</y></points><points><x>41172.48828125</x><y>26691.658203125</y></points><points><x>41163.1875</x><y>26710.259765625</y></points><points><x>41151.02734375</x><y>26724.56640625</y></points><points><x>41151.02734375</x><y>26753.18359375</y></points><points><x>41155.3203125</x><y>26777.5078125</y></points><points><x>41156.03515625</x><y>26777.5078125</y></points><points><x>41156.75</x><y>26778.9375</y></points><points><x>41157.46484375</x><y>26778.9375</y></points><points><x>41158.1796875</x><y>26780.369140625</y></points><points><x>41168.1953125</x><y>26798.96875</y></points><points><x>41168.1953125</x><y>26798.96875</y></points><points><x>41186.08203125</x><y>26806.837890625</y></points><points><x>41192.51953125</x><y>26809.701171875</y></points><points><x>41192.51953125</x><y>26809.701171875</y></points></segmentation></object><object><name>NONE</name><difficult>0</difficult><truncated>0</truncated><info>[{"confidence": "0"}, {"action": "CREATE", "cat": "NONE", "time": "2020-07-23 14:39;27", "who": "admin", "typeOfanno": "PersonManul"}]</info><confidence>0</confidence><bndbox><xmin>37056.48828125</xmin><ymin>7332.783203125</ymin><xmax>37327.97265625</xmax><ymax>7657.12353515625</ymax></bndbox><segmentation><points><x>37269.83203125</x><y>7476.4541015625</y></points><points><x>37291.453125</x><y>7487.505859375</y></points><points><x>37317.40234375</x><y>7510.56982421875</y></points><points><x>37327.97265625</x><y>7529.7900390625</y></points><points><x>37327.97265625</x><y>7546.60791015625</y></points><points><x>37298.66015625</x><y>7544.205078125</y></points><points><x>37311.63671875</x><y>7562.46435546875</y></points><points><x>37311.63671875</x><y>7562.46435546875</y></points><points><x>37321.7265625</x><y>7577.84033203125</y></points><points><x>37316.44140625</x><y>7598.982421875</y></points><points><x>37316.44140625</x><y>7598.982421875</y></points><points><x>37296.73828125</x><y>7599.94384765625</y></points><points><x>37284.7265625</x><y>7595.138671875</y></points><points><x>37311.15625</x><y>7615.80029296875</y></points><points><x>37311.15625</x><y>7615.80029296875</y></points><points><x>37312.1171875</x><y>7617.72216796875</y></points><points><x>37313.078125</x><y>7618.68310546875</y></points><points><x>37319.32421875</x><y>7628.29345703125</y></points><points><x>37319.32421875</x><y>7628.77392578125</y></points><points><x>37318.84375</x><y>7630.69580078125</y></points><points><x>37308.75390625</x><y>7637.9033203125</y></points><points><x>37308.75390625</x><y>7637.9033203125</y></points><points><x>37305.87109375</x><y>7638.8642578125</y></points><points><x>37285.20703125</x><y>7642.22802734375</y></points><points><x>37285.20703125</x><y>7642.70849609375</y></points><points><x>37283.28515625</x><y>7643.18896484375</y></points><points><x>37259.7421875</x><y>7643.66943359375</y></points><points><x>37250.12890625</x><y>7619.64453125</y></points><points><x>37234.75390625</x><y>7588.41162109375</y></points><points><x>37208.80859375</x><y>7579.7626953125</y></points><points><x>37193.4296875</x><y>7573.99658203125</y></points><points><x>37208.80859375</x><y>7610.0341796875</y></points><points><x>37211.69140625</x><y>7647.033203125</y></points><points><x>37190.546875</x><y>7657.12353515625</y></points><points><x>37184.78125</x><y>7655.68212890625</y></points><points><x>37176.61328125</x><y>7634.0595703125</y></points><points><x>37176.61328125</x><y>7634.0595703125</y></points><points><x>37175.65234375</x><y>7631.17626953125</y></points><points><x>37174.69140625</x><y>7613.87841796875</y></points><points><x>37160.7578125</x><y>7621.0859375</y></points><points><x>37160.7578125</x><y>7621.56640625</y></points><points><x>37141.53515625</x><y>7633.5791015625</y></points><points><x>37138.171875</x><y>7619.64453125</y></points><points><x>37146.34375</x><y>7609.5537109375</y></points><points><x>37138.171875</x><y>7593.216796875</y></points><points><x>37129.04296875</x><y>7584.5673828125</y></points><points><x>37129.04296875</x><y>7584.5673828125</y></points><points><x>37129.04296875</x><y>7582.1650390625</y></points><points><x>37129.04296875</x><y>7581.2041015625</y></points><points><x>37130.96484375</x><y>7563.42529296875</y></points><points><x>37130.96484375</x><y>7563.42529296875</y></points><points><x>37132.40625</x><y>7561.02294921875</y></points><points><x>37137.69140625</x><y>7544.205078125</y></points><points><x>37145.3828125</x><y>7537.95849609375</y></points><points><x>37131.4453125</x><y>7531.7119140625</y></points><points><x>37127.12109375</x><y>7521.14111328125</y></points><points><x>37126.16015625</x><y>7503.3623046875</y></points><points><x>37129.04296875</x><y>7492.79150390625</y></points><points><x>37116.55078125</x><y>7491.349609375</y></points><points><x>37103.09765625</x><y>7478.3759765625</y></points><points><x>37089.640625</x><y>7466.84423828125</y></points><points><x>37080.51171875</x><y>7457.71435546875</y></points><points><x>37076.1875</x><y>7444.26025390625</y></points><points><x>37056.48828125</x><y>7434.169921875</y></points><points><x>37058.890625</x><y>7419.27392578125</y></points><points><x>37058.890625</x><y>7418.79345703125</y></points><points><x>37083.875</x><y>7408.703125</y></points><points><x>37096.8515625</x><y>7390.92431640625</y></points><points><x>37100.6953125</x><y>7378.43115234375</y></points><points><x>37111.74609375</x><y>7381.314453125</y></points><points><x>37114.1484375</x><y>7368.8212890625</y></points><points><x>37114.1484375</x><y>7368.3408203125</y></points><points><x>37100.6953125</x><y>7357.76953125</y></points><points><x>37112.70703125</x><y>7336.62744140625</y></points><points><x>37136.73046875</x><y>7339.9912109375</y></points><points><x>37144.90234375</x><y>7359.2109375</y></points><points><x>37144.421875</x><y>7338.06884765625</y></points><points><x>37146.34375</x><y>7332.783203125</y></points><points><x>37146.34375</x><y>7332.783203125</y></points><points><x>37148.74609375</x><y>7333.26416015625</y></points><points><x>37149.2265625</x><y>7333.74462890625</y></points><points><x>37158.8359375</x><y>7339.9912109375</y></points><points><x>37158.8359375</x><y>7339.9912109375</y></points><points><x>37160.27734375</x><y>7341.9130859375</y></points><points><x>37160.7578125</x><y>7342.8740234375</y></points><points><x>37162.19921875</x><y>7344.7958984375</y></points><points><x>37162.6796875</x><y>7345.7568359375</y></points><points><x>37196.79296875</x><y>7368.8212890625</y></points><points><x>37218.41796875</x><y>7398.6123046875</y></points><points><x>37240.51953125</x><y>7419.27392578125</y></points><points><x>37240.51953125</x><y>7419.27392578125</y></points><points><x>37240.51953125</x><y>7421.6767578125</y></points><points><x>37236.1953125</x><y>7427.92333984375</y></points><points><x>37236.1953125</x><y>7427.92333984375</y></points><points><x>37214.57421875</x><y>7417.83251953125</y></points><points><x>37227.06640625</x><y>7436.572265625</y></points><points><x>37240.51953125</x><y>7437.052734375</y></points><points><x>37254.45703125</x><y>7443.29931640625</y></points><points><x>37261.6640625</x><y>7458.19482421875</y></points><points><x>37265.5078125</x><y>7469.24658203125</y></points><points><x>37265.5078125</x><y>7469.24658203125</y></points></segmentation></object><object><name>NILM</name><difficult>0</difficult><truncated>0</truncated><info>[{"confidence": "0"}, {"action": "CREATE", "cat": "NILM", "time": "2020-07-23 14:39;27", "who": "admin", "typeOfanno": "PersonManul"}]</info><confidence>0</confidence><bndbox><xmin>42537.71875</xmin><ymin>9554.0263671875</ymin><xmax>42898.05859375</xmax><ymax>10069.1982421875</ymax></bndbox><segmentation><points><x>42732.0</x><y>9558.0</y></points><points><x>42731.0</x><y>9569.0</y></points><points><x>42700.0</x><y>9584.0</y></points><points><x>42692.0</x><y>9590.0</y></points><points><x>42688.0</x><y>9593.0</y></points><points><x>42677.0</x><y>9603.0</y></points><points><x>42673.0</x><y>9606.0</y></points><points><x>42666.0</x><y>9614.0</y></points><points><x>42658.0</x><y>9624.0</y></points><points><x>42645.0</x><y>9638.0</y></points><points><x>42622.0</x><y>9662.0</y></points><points><x>42614.0</x><y>9673.0</y></points><points><x>42604.0</x><y>9682.0</y></points><points><x>42595.0</x><y>9695.0</y></points><points><x>42592.0</x><y>9699.0</y></points><points><x>42589.0</x><y>9703.0</y></points><points><x>42585.0</x><y>9709.0</y></points><points><x>42579.0</x><y>9728.0</y></points><points><x>42575.0</x><y>9740.0</y></points><points><x>42569.0</x><y>9748.0</y></points><points><x>42567.0</x><y>9764.0</y></points><points><x>42566.0</x><y>9777.0</y></points><points><x>42567.0</x><y>9797.0</y></points><points><x>42539.640625</x><y>9881.8896484375</y></points><points><x>42537.71875</x><y>9977.421875</y></points><points><x>42549.25</x><y>10016.8232421875</y></points><points><x>42560.30078125</x><y>10034.1220703125</y></points><points><x>42568.94921875</x><y>10049.498046875</y></points><points><x>42579.5234375</x><y>10060.5498046875</y></points><points><x>42597.30078125</x><y>10067.2763671875</y></points><points><x>42611.71484375</x><y>10069.1982421875</y></points><points><x>42623.7265625</x><y>10054.302734375</y></points><points><x>42644.390625</x><y>10032.19921875</y></points><points><x>42668.4140625</x><y>10007.6943359375</y></points><points><x>42686.0</x><y>9996.0</y></points><points><x>42691.0</x><y>9990.0</y></points><points><x>42707.3359375</x><y>9983.6689453125</y></points><points><x>42705.0</x><y>9965.0</y></points><points><x>42704.0</x><y>9959.0</y></points><points><x>42692.0</x><y>9944.0</y></points><points><x>42705.0</x><y>9944.0</y></points><points><x>42715.0</x><y>9945.0</y></points><points><x>42728.0</x><y>9947.0</y></points><points><x>42735.0</x><y>9951.0</y></points><points><x>42745.0</x><y>9953.0</y></points><points><x>42748.0</x><y>9956.0</y></points><points><x>42751.0</x><y>9963.0</y></points><points><x>42761.0</x><y>9965.0</y></points><points><x>42776.0</x><y>9971.0</y></points><points><x>42787.0</x><y>9969.0</y></points><points><x>42800.0</x><y>9968.0</y></points><points><x>42802.0</x><y>9958.0</y></points><points><x>42819.0</x><y>9962.0</y></points><points><x>42828.0</x><y>9957.0</y></points><points><x>42835.0</x><y>9951.0</y></points><points><x>42835.0</x><y>9944.0</y></points><points><x>42843.0</x><y>9943.0</y></points><points><x>42854.0</x><y>9934.0</y></points><points><x>42860.0</x><y>9929.0</y></points><points><x>42863.0</x><y>9925.0</y></points><points><x>42868.0</x><y>9917.0</y></points><points><x>42877.0</x><y>9903.0</y></points><points><x>42898.05859375</x><y>9853.9892578125</y></points><points><x>42882.0</x><y>9715.0</y></points><points><x>42864.0</x><y>9704.0</y></points><points><x>42860.0</x><y>9700.0</y></points><points><x>42855.0</x><y>9694.0</y></points><points><x>42855.0</x><y>9687.0</y></points><points><x>42849.0</x><y>9682.0</y></points><points><x>42842.0</x><y>9672.0</y></points><points><x>42839.0</x><y>9668.0</y></points><points><x>42834.0</x><y>9664.0</y></points><points><x>42830.0</x><y>9661.0</y></points><points><x>42814.0</x><y>9656.0</y></points><points><x>42806.0</x><y>9653.0</y></points><points><x>42794.0</x><y>9652.0</y></points><points><x>42782.0</x><y>9642.0</y></points><points><x>42782.0</x><y>9624.0</y></points><points><x>42785.0</x><y>9621.0</y></points><points><x>42785.0</x><y>9607.0</y></points><points><x>42772.0</x><y>9600.0</y></points><points><x>42771.0</x><y>9595.0</y></points><points><x>42765.328125</x><y>9589.15625</y></points><points><x>42765.00390625</x><y>9583.9921875</y></points><points><x>42765.328125</x><y>9577.8603515625</y></points><points><x>42765.6484375</x><y>9571.0830078125</y></points><points><x>42766.6171875</x><y>9566.564453125</y></points><points><x>42761.484375</x><y>9554.0263671875</y></points></segmentation></object><object><name>NILM</name><difficult>0</difficult><truncated>0</truncated><info>[{"confidence": "0"}, {"action": "CREATE", "cat": "NILM", "time": "2020-07-23 14:39;27", "who": "admin", "typeOfanno": "PersonManul"}]</info><confidence>0</confidence><bndbox><xmin>39087.58203125</xmin><ymin>35807.00390625</ymin><xmax>39418.81640625</xmax><ymax>36132.51171875</ymax></bndbox><segmentation><points><x>39312.9375</x><y>36082.43359375</y></points><points><x>39295.05078125</x><y>36113.1953125</y></points><points><x>39280.02734375</x><y>36132.51171875</y></points><points><x>39280.02734375</x><y>36132.51171875</y></points><points><x>39277.8828125</x><y>36132.51171875</y></points><points><x>39237.81640625</x><y>36125.35546875</y></points><points><x>39237.1015625</x><y>36125.35546875</y></points><points><x>39235.671875</x><y>36128.21875</y></points><points><x>39194.1796875</x><y>36129.6484375</y></points><points><x>39184.87890625</x><y>36088.87109375</y></points><points><x>39193.46484375</x><y>36061.6875</y></points><points><x>39181.30078125</x><y>36040.9375</y></points><points><x>39181.30078125</x><y>36040.9375</y></points><points><x>39179.87109375</x><y>36039.5078125</y></points><points><x>39169.140625</x><y>36018.046875</y></points><points><x>39150.5390625</x><y>36005.16796875</y></points><points><x>39145.53125</x><y>35981.5625</y></points><points><x>39145.53125</x><y>35981.5625</y></points><points><x>39141.953125</x><y>35948.65234375</y></points><points><x>39156.26171875</x><y>35922.18359375</y></points><points><x>39144.81640625</x><y>35895.7109375</y></points><points><x>39114.0546875</x><y>35876.39453125</y></points><points><x>39114.0546875</x><y>35876.39453125</y></points><points><x>39087.58203125</x><y>35859.94140625</y></points><points><x>39087.58203125</x><y>35859.2265625</y></points><points><x>39087.58203125</x><y>35857.796875</y></points><points><x>39105.46875</x><y>35823.45703125</y></points><points><x>39116.9140625</x><y>35807.00390625</y></points><points><x>39116.9140625</x><y>35807.00390625</y></points><points><x>39119.0625</x><y>35807.00390625</y></points><points><x>39149.109375</x><y>35822.02734375</y></points><points><x>39149.82421875</x><y>35822.02734375</y></points><points><x>39151.25390625</x><y>35822.7421875</y></points><points><x>39151.96875</x><y>35823.45703125</y></points><points><x>39177.72265625</x><y>35836.33203125</y></points><points><x>39177.72265625</x><y>35836.33203125</y></points><points><x>39179.15625</x><y>35837.765625</y></points><points><x>39221.36328125</x><y>35852.7890625</y></points><points><x>39222.078125</x><y>35852.7890625</y></points><points><x>39222.79296875</x><y>35854.21875</y></points><points><x>39258.56640625</x><y>35869.2421875</y></points><points><x>39259.28125</x><y>35869.2421875</y></points><points><x>39260.7109375</x><y>35869.95703125</y></points><points><x>39261.42578125</x><y>35869.95703125</y></points><points><x>39289.328125</x><y>35877.11328125</y></points><points><x>39289.328125</x><y>35877.11328125</y></points><points><x>39292.1875</x><y>35877.828125</y></points><points><x>39330.8203125</x><y>35876.39453125</y></points><points><x>39346.55859375</x><y>35873.53515625</y></points><points><x>39346.55859375</x><y>35873.53515625</y></points><points><x>39348.70703125</x><y>35873.53515625</y></points><points><x>39368.73828125</x><y>35885.6953125</y></points><points><x>39368.73828125</x><y>35885.6953125</y></points><points><x>39370.8828125</x><y>35887.12890625</y></points><points><x>39395.921875</x><y>35907.16015625</y></points><points><x>39395.921875</x><y>35907.16015625</y></points><points><x>39398.0703125</x><y>35909.3046875</y></points><points><x>39398.0703125</x><y>35910.734375</y></points><points><x>39410.23046875</x><y>35922.8984375</y></points><points><x>39410.23046875</x><y>35923.61328125</y></points><points><x>39410.9453125</x><y>35925.04296875</y></points><points><x>39411.66015625</x><y>35925.7578125</y></points><points><x>39412.37890625</x><y>35927.90625</y></points><points><x>39418.81640625</x><y>35945.07421875</y></points><points><x>39418.81640625</x><y>35945.07421875</y></points><points><x>39416.66796875</x><y>35976.5546875</y></points><points><x>39416.66796875</x><y>35976.5546875</y></points><points><x>39403.078125</x><y>35991.578125</y></points><points><x>39403.078125</x><y>35991.578125</y></points><points><x>39400.9296875</x><y>35992.29296875</y></points><points><x>39367.3046875</x><y>35990.859375</y></points><points><x>39352.28125</x><y>35991.578125</y></points><points><x>39335.828125</x><y>36020.19140625</y></points><points><x>39321.51953125</x><y>36043.80078125</y></points><points><x>39321.51953125</x><y>36043.80078125</y></points></segmentation></object><object><name>NILM</name><difficult>0</difficult><truncated>0</truncated><info>[{"confidence": "0"}, {"action": "CREATE", "cat": "NILM", "time": "2020-07-23 14:39;27", "who": "admin", "typeOfanno": "PersonManul"}]</info><confidence>0</confidence><bndbox><xmin>31962.0</xmin><ymin>48120.5234375</ymin><xmax>32303.052734375</xmax><ymax>48423.0</ymax></bndbox><segmentation><points><x>32132.634765625</x><y>48182.1640625</y></points><points><x>32125.857421875</x><y>48181.83984375</y></points><points><x>32115.853515625</x><y>48184.1015625</y></points><points><x>32102.0</x><y>48183.0</y></points><points><x>32081.0</x><y>48184.0</y></points><points><x>32052.0</x><y>48183.0</y></points><points><x>32031.0</x><y>48182.0</y></points><points><x>32025.0</x><y>48183.0</y></points><points><x>32018.0</x><y>48184.0</y></points><points><x>32006.0</x><y>48187.0</y></points><points><x>32001.0</x><y>48204.0</y></points><points><x>32000.0</x><y>48223.0</y></points><points><x>31996.0</x><y>48227.0</y></points><points><x>31987.0</x><y>48235.0</y></points><points><x>31969.0</x><y>48250.0</y></points><points><x>31962.0</x><y>48259.0</y></points><points><x>31962.0</x><y>48276.0</y></points><points><x>31964.0</x><y>48283.0</y></points><points><x>31980.0</x><y>48300.0</y></points><points><x>31985.0</x><y>48309.0</y></points><points><x>31990.0</x><y>48313.0</y></points><points><x>31996.0</x><y>48318.0</y></points><points><x>32010.0</x><y>48328.0</y></points><points><x>32020.0</x><y>48337.0</y></points><points><x>32024.0</x><y>48340.0</y></points><points><x>32040.0</x><y>48352.0</y></points><points><x>32060.0</x><y>48371.0</y></points><points><x>32067.0</x><y>48380.0</y></points><points><x>32073.0</x><y>48388.0</y></points><points><x>32077.0</x><y>48394.0</y></points><points><x>32091.0</x><y>48415.0</y></points><points><x>32094.0</x><y>48419.0</y></points><points><x>32134.0</x><y>48423.0</y></points><points><x>32144.0</x><y>48420.0</y></points><points><x>32159.0</x><y>48416.0</y></points><points><x>32171.0</x><y>48414.0</y></points><points><x>32188.0</x><y>48404.0</y></points><points><x>32196.0</x><y>48397.0</y></points><points><x>32202.0</x><y>48390.0</y></points><points><x>32208.0</x><y>48389.0</y></points><points><x>32220.0</x><y>48387.0</y></points><points><x>32229.0</x><y>48388.0</y></points><points><x>32234.0</x><y>48389.0</y></points><points><x>32268.84375</x><y>48391.44140625</y></points><points><x>32287.884765625</x><y>48384.34375</y></points><points><x>32303.052734375</x><y>48350.77734375</y></points><points><x>32299.1796875</x><y>48320.1171875</y></points><points><x>32288.8515625</x><y>48312.375</y></points><points><x>32285.0</x><y>48302.0</y></points><points><x>32276.0</x><y>48300.0</y></points><points><x>32273.0</x><y>48297.0</y></points><points><x>32266.0</x><y>48291.0</y></points><points><x>32261.0</x><y>48284.0</y></points><points><x>32258.0</x><y>48279.0</y></points><points><x>32251.0</x><y>48266.0</y></points><points><x>32246.0</x><y>48255.0</y></points><points><x>32246.0</x><y>48250.0</y></points><points><x>32242.0</x><y>48238.0</y></points><points><x>32240.0</x><y>48228.0</y></points><points><x>32239.0</x><y>48207.0</y></points><points><x>32238.0</x><y>48193.0</y></points><points><x>32237.0</x><y>48183.0</y></points><points><x>32236.0</x><y>48173.0</y></points><points><x>32235.0</x><y>48165.0</y></points><points><x>32231.390625</x><y>48150.21484375</y></points><points><x>32227.1953125</x><y>48131.171875</y></points><points><x>32222.03125</x><y>48124.07421875</y></points><points><x>32214.287109375</x><y>48120.5234375</y></points><points><x>32203.958984375</x><y>48121.16796875</y></points><points><x>32187.177734375</x><y>48120.84375</y></points><points><x>32168.458984375</x><y>48134.72265625</y></points><points><x>32150.708984375</x><y>48150.859375</y></points><points><x>32141.349609375</x><y>48177.96875</y></points></segmentation></object><object><name>NILM</name><difficult>0</difficult><truncated>0</truncated><info>[{"confidence": "0"}, {"action": "CREATE", "cat": "NILM", "time": "2020-07-23 14:39;27", "who": "admin", "typeOfanno": "PersonManul"}]</info><confidence>0</confidence><bndbox><xmin>37619.0703125</xmin><ymin>45739.71875</ymin><xmax>38048.3125</xmax><ymax>46176.83203125</ymax></bndbox><segmentation><points><x>37777.171875</x><y>45739.71875</y></points><points><x>37803.64453125</x><y>45745.44140625</y></points><points><x>37820.8125</x><y>45750.44921875</y></points><points><x>37820.8125</x><y>45750.44921875</y></points><points><x>37823.67578125</x><y>45751.8828125</y></points><points><x>37855.8671875</x><y>45764.7578125</y></points><points><x>37880.90625</x><y>45771.1953125</y></points><points><x>37898.79296875</x><y>45773.34375</y></points><points><x>37898.79296875</x><y>45773.34375</y></points><points><x>37900.22265625</x><y>45774.7734375</y></points><points><x>37930.984375</x><y>45792.66015625</y></points><points><x>37931.69921875</x><y>45792.66015625</y></points><points><x>37933.1328125</x><y>45793.375</y></points><points><x>37951.015625</x><y>45807.68359375</y></points><points><x>37970.33203125</x><y>45821.9921875</y></points><points><x>37970.33203125</x><y>45821.9921875</y></points><points><x>38010.39453125</x><y>45837.73046875</y></points><points><x>38031.140625</x><y>45846.31640625</y></points><points><x>38048.3125</x><y>45864.9140625</y></points><points><x>38048.3125</x><y>45882.80078125</y></points><points><x>38048.3125</x><y>45882.80078125</y></points><points><x>38048.3125</x><y>45884.9453125</y></points><points><x>38048.3125</x><y>45885.66015625</y></points><points><x>38036.8671875</x><y>45919.28515625</y></points><points><x>38036.8671875</x><y>45919.28515625</y></points><points><x>38035.43359375</x><y>45920.71484375</y></points><points><x>38014.6875</x><y>45955.0546875</y></points><points><x>37989.6484375</x><y>45989.39453125</y></points><points><x>37973.1953125</x><y>46015.8671875</y></points><points><x>37968.90234375</x><y>46040.1875</y></points><points><x>37955.30859375</x><y>46072.3828125</y></points><points><x>37915.24609375</x><y>46105.29296875</y></points><points><x>37883.0546875</x><y>46135.33984375</y></points><points><x>37837.265625</x><y>46158.9453125</y></points><points><x>37799.3515625</x><y>46166.1015625</y></points><points><x>37798.63671875</x><y>46166.1015625</y></points><points><x>37775.02734375</x><y>46176.83203125</y></points><points><x>37775.02734375</x><y>46176.83203125</y></points><points><x>37750.703125</x><y>46171.109375</y></points><points><x>37749.98828125</x><y>46171.109375</y></points><points><x>37747.83984375</x><y>46170.39453125</y></points><points><x>37747.125</x><y>46170.39453125</y></points><points><x>37722.80078125</x><y>46163.953125</y></points><points><x>37722.80078125</x><y>46163.23828125</y></points><points><x>37708.49609375</x><y>46154.65234375</y></points><points><x>37708.49609375</x><y>46154.65234375</y></points><points><x>37706.34765625</x><y>46156.0859375</y></points><points><x>37705.6328125</x><y>46156.80078125</y></points><points><x>37684.171875</x><y>46160.37890625</y></points><points><x>37668.43359375</x><y>46143.921875</y></points><points><x>37660.5625</x><y>46133.19140625</y></points><points><x>37649.83203125</x><y>46108.15234375</y></points><points><x>37642.67578125</x><y>46089.55078125</y></points><points><x>37630.515625</x><y>46070.953125</y></points><points><x>37619.0703125</x><y>46046.62890625</y></points><points><x>37619.0703125</x><y>46027.3125</y></points><points><x>37631.9453125</x><y>45990.828125</y></points><points><x>37637.66796875</x><y>45965.7890625</y></points><points><x>37637.66796875</x><y>45933.59375</y></points><points><x>37639.81640625</x><y>45901.40234375</y></points><points><x>37639.81640625</x><y>45901.40234375</y></points><points><x>37640.53125</x><y>45898.5390625</y></points><points><x>37641.24609375</x><y>45897.109375</y></points><points><x>37652.69140625</x><y>45875.64453125</y></points><points><x>37661.9921875</x><y>45866.34765625</y></points><points><x>37674.87109375</x><y>45837.015625</y></points><points><x>37687.74609375</x><y>45812.69140625</y></points><points><x>37687.74609375</x><y>45812.69140625</y></points><points><x>37689.1796875</x><y>45811.2578125</y></points><points><x>37725.6640625</x><y>45773.34375</y></points><points><x>37760.71875</x><y>45746.875</y></points><points><x>37760.71875</x><y>45746.875</y></points></segmentation></object><object><name>NILM</name><difficult>0</difficult><truncated>0</truncated><info>[{"confidence": "0"}, {"action": "CREATE", "cat": "NILM", "time": "2020-07-23 14:39;27", "who": "admin", "typeOfanno": "PersonManul"}]</info><confidence>0</confidence><bndbox><xmin>24323.826171875</xmin><ymin>7949.14892578125</ymin><xmax>24698.619140625</xmax><ymax>8326.8251953125</ymax></bndbox><segmentation><points><x>24543.896484375</x><y>7949.14892578125</y></points><points><x>24522.75390625</x><y>7950.10986328125</y></points><points><x>24513.14453125</x><y>7970.291015625</y></points><points><x>24492.962890625</x><y>7982.7841796875</y></points><points><x>24460.2890625</x><y>7989.51123046875</y></points><points><x>24441.548828125</x><y>8021.22412109375</y></points><points><x>24426.654296875</x><y>8056.78173828125</y></points><points><x>24417.5234375</x><y>8085.61181640625</y></points><points><x>24406.47265625</x><y>8103.87109375</y></points><points><x>24405.9921875</x><y>8103.87109375</y></points><points><x>24404.0703125</x><y>8104.83203125</y></points><points><x>24403.109375</x><y>8104.83203125</y></points><points><x>24375.240234375</x><y>8103.87109375</y></points><points><x>24353.13671875</x><y>8114.92236328125</y></points><points><x>24332.955078125</x><y>8144.7138671875</y></points><points><x>24323.826171875</x><y>8172.1025390625</y></points><points><x>24335.357421875</x><y>8194.6865234375</y></points><points><x>24356.01953125</x><y>8214.8671875</y></points><points><x>24356.5</x><y>8214.8671875</y></points><points><x>24357.4609375</x><y>8216.7890625</y></points><points><x>24378.603515625</x><y>8230.7236328125</y></points><points><x>24378.603515625</x><y>8230.7236328125</y></points><points><x>24379.564453125</x><y>8233.126953125</y></points><points><x>24392.537109375</x><y>8268.68359375</y></points><points><x>24410.31640625</x><y>8310.0068359375</y></points><points><x>24438.666015625</x><y>8326.8251953125</y></points><points><x>24438.666015625</x><y>8326.8251953125</y></points><points><x>24471.33984375</x><y>8309.5263671875</y></points><points><x>24471.33984375</x><y>8309.5263671875</y></points><points><x>24473.744140625</x><y>8309.0458984375</y></points><points><x>24519.87109375</x><y>8291.267578125</y></points><points><x>24519.87109375</x><y>8290.787109375</y></points><points><x>24572.7265625</x><y>8276.8525390625</y></points><points><x>24620.296875</x><y>8251.8662109375</y></points><points><x>24646.244140625</x><y>8238.412109375</y></points><points><x>24654.892578125</x><y>8211.0234375</y></points><points><x>24654.892578125</x><y>8211.0234375</y></points><points><x>24674.59375</x><y>8171.6220703125</y></points><points><x>24698.619140625</x><y>8132.701171875</y></points><points><x>24698.138671875</x><y>8089.9365234375</y></points><points><x>24681.80078125</x><y>8034.67822265625</y></points><points><x>24661.62109375</x><y>8005.84814453125</y></points><points><x>24636.154296875</x><y>7984.2255859375</y></points><points><x>24615.01171875</x><y>7965.96630859375</y></points><points><x>24576.08984375</x><y>7950.10986328125</y></points><points><x>24575.609375</x><y>7950.10986328125</y></points></segmentation></object><object><name>NILM</name><difficult>0</difficult><truncated>0</truncated><info>[{"confidence": "0"}, {"action": "CREATE", "cat": "NILM", "time": "2020-07-23 14:39;27", "who": "admin", "typeOfanno": "PersonManul"}]</info><confidence>0</confidence><bndbox><xmin>12308.6044921875</xmin><ymin>18099.19140625</ymin><xmax>12770.7568359375</xmax><ymax>18527.00390625</ymax></bndbox><segmentation><points><x>12629.1064453125</x><y>18334.560546875</y></points><points><x>12629.1064453125</x><y>18364.607421875</y></points><points><x>12624.0986328125</x><y>18399.662109375</y></points><points><x>12631.9677734375</x><y>18419.693359375</y></points><points><x>12637.69140625</x><y>18444.017578125</y></points><points><x>12679.900390625</x><y>18461.90234375</y></points><points><x>12664.8759765625</x><y>18481.93359375</y></points><points><x>12639.1220703125</x><y>18495.52734375</y></points><points><x>12639.1220703125</x><y>18496.2421875</y></points><points><x>12638.40625</x><y>18498.388671875</y></points><points><x>12617.66015625</x><y>18521.99609375</y></points><points><x>12586.8974609375</x><y>18523.427734375</y></points><points><x>12561.8583984375</x><y>18527.00390625</y></points><points><x>12504.6259765625</x><y>18525.57421875</y></points><points><x>12461.701171875</x><y>18519.849609375</y></points><points><x>12425.2158203125</x><y>18511.265625</y></points><points><x>12394.453125</x><y>18495.52734375</y></points><points><x>12375.8525390625</x><y>18459.041015625</y></points><points><x>12363.69140625</x><y>18434.001953125</y></points><points><x>12340.0830078125</x><y>18423.986328125</y></points><points><x>12321.482421875</x><y>18408.24609375</y></points><points><x>12321.482421875</x><y>18408.24609375</y></points><points><x>12308.6044921875</x><y>18375.337890625</y></points><points><x>12308.6044921875</x><y>18374.623046875</y></points><points><x>12310.03515625</x><y>18373.19140625</y></points><points><x>12310.7509765625</x><y>18372.4765625</y></points><points><x>12312.181640625</x><y>18369.615234375</y></points><points><x>12312.8974609375</x><y>18368.18359375</y></points><points><x>12315.04296875</x><y>18365.322265625</y></points><points><x>12323.6279296875</x><y>18328.837890625</y></points><points><x>12323.6279296875</x><y>18328.837890625</y></points><points><x>12324.34375</x><y>18326.69140625</y></points><points><x>12325.7744140625</x><y>18324.544921875</y></points><points><x>12345.8056640625</x><y>18292.3515625</y></points><points><x>12365.1220703125</x><y>18244.419921875</y></points><points><x>12380.1455078125</x><y>18221.525390625</y></points><points><x>12380.8603515625</x><y>18221.525390625</y></points><points><x>12382.291015625</x><y>18220.810546875</y></points><points><x>12383.0068359375</x><y>18220.810546875</y></points><points><x>12402.3232421875</x><y>18212.2265625</y></points><points><x>12421.638671875</x><y>18211.509765625</y></points><points><x>12440.2392578125</x><y>18224.388671875</y></points><points><x>12473.1474609375</x><y>18239.412109375</y></points><points><x>12493.89453125</x><y>18232.97265625</y></points><points><x>12479.5869140625</x><y>18207.93359375</y></points><points><x>12455.2626953125</x><y>18186.470703125</y></points><points><x>12440.2392578125</x><y>18172.1640625</y></points><points><x>12470.2861328125</x><y>18144.26171875</y></points><points><x>12506.771484375</x><y>18116.361328125</y></points><points><x>12533.95703125</x><y>18137.82421875</y></points><points><x>12545.404296875</x><y>18120.654296875</y></points><points><x>12545.404296875</x><y>18099.19140625</y></points><points><x>12582.6044921875</x><y>18110.638671875</y></points><points><x>12606.9287109375</x><y>18103.484375</y></points><points><x>12654.1455078125</x><y>18105.630859375</y></points><points><x>12668.453125</x><y>18109.923828125</y></points><points><x>12667.73828125</x><y>18128.5234375</y></points><points><x>12667.73828125</x><y>18129.23828125</y></points><points><x>12667.73828125</x><y>18130.669921875</y></points><points><x>12667.73828125</x><y>18132.1015625</y></points><points><x>12667.73828125</x><y>18134.24609375</y></points><points><x>12667.73828125</x><y>18135.677734375</y></points><points><x>12664.1611328125</x><y>18156.423828125</y></points><points><x>12664.1611328125</x><y>18157.140625</y></points><points><x>12664.8759765625</x><y>18158.5703125</y></points><points><x>12681.3310546875</x><y>18179.318359375</y></points><points><x>12681.3310546875</x><y>18179.318359375</y></points><points><x>12683.4765625</x><y>18179.318359375</y></points><points><x>12684.908203125</x><y>18180.748046875</y></points><points><x>12719.2470703125</x><y>18175.025390625</y></points><points><x>12751.4404296875</x><y>18207.93359375</y></points><points><x>12770.7568359375</x><y>18228.6796875</y></points><points><x>12725.685546875</x><y>18237.98046875</y></points><points><x>12693.4921875</x><y>18260.158203125</y></points><points><x>12685.623046875</x><y>18283.765625</y></points><points><x>12677.0380859375</x><y>18300.220703125</y></points><points><x>12666.3076171875</x><y>18310.236328125</y></points><points><x>12665.591796875</x><y>18310.236328125</y></points></segmentation></object><object><name>NONE</name><difficult>0</difficult><truncated>0</truncated><info>[{"confidence": "0"}, {"action": "CREATE", "cat": "NONE", "time": "2020-07-23 14:39;27", "who": "admin", "typeOfanno": "PersonManul"}]</info><confidence>0</confidence><bndbox><xmin>17530.0</xmin><ymin>20548.642578125</ymin><xmax>17797.27734375</xmax><ymax>20740.0</ymax></bndbox><segmentation><points><x>17595.0</x><y>20549.0</y></points><points><x>17592.0</x><y>20552.0</y></points><points><x>17583.0</x><y>20560.0</y></points><points><x>17578.0</x><y>20578.0</y></points><points><x>17569.0</x><y>20582.0</y></points><points><x>17555.0</x><y>20582.0</y></points><points><x>17548.0</x><y>20583.0</y></points><points><x>17547.0</x><y>20595.0</y></points><points><x>17538.0</x><y>20608.0</y></points><points><x>17534.0</x><y>20611.0</y></points><points><x>17531.0</x><y>20623.0</y></points><points><x>17530.0</x><y>20636.0</y></points><points><x>17543.0</x><y>20653.0</y></points><points><x>17565.0</x><y>20665.0</y></points><points><x>17583.0</x><y>20673.0</y></points><points><x>17598.0</x><y>20675.0</y></points><points><x>17602.0</x><y>20686.0</y></points><points><x>17611.0</x><y>20693.0</y></points><points><x>17629.0</x><y>20694.0</y></points><points><x>17643.0</x><y>20692.0</y></points><points><x>17656.0</x><y>20702.0</y></points><points><x>17660.0</x><y>20715.0</y></points><points><x>17665.0</x><y>20723.0</y></points><points><x>17672.0</x><y>20730.0</y></points><points><x>17676.0</x><y>20736.0</y></points><points><x>17702.0</x><y>20740.0</y></points><points><x>17707.0</x><y>20739.0</y></points><points><x>17736.0</x><y>20740.0</y></points><points><x>17745.0</x><y>20734.0</y></points><points><x>17748.0</x><y>20730.0</y></points><points><x>17756.0</x><y>20713.0</y></points><points><x>17773.0</x><y>20703.0</y></points><points><x>17778.0</x><y>20697.0</y></points><points><x>17797.27734375</x><y>20689.67578125</y></points><points><x>17784.0</x><y>20604.0</y></points><points><x>17778.0</x><y>20597.0</y></points><points><x>17774.0</x><y>20593.0</y></points><points><x>17763.0</x><y>20592.0</y></points><points><x>17755.0</x><y>20591.0</y></points><points><x>17750.0</x><y>20590.0</y></points><points><x>17731.0</x><y>20589.0</y></points><points><x>17714.0</x><y>20590.0</y></points><points><x>17698.0</x><y>20577.0</y></points><points><x>17695.0</x><y>20573.0</y></points><points><x>17692.0</x><y>20566.0</y></points><points><x>17689.0</x><y>20563.0</y></points><points><x>17683.0</x><y>20555.0</y></points><points><x>17680.0</x><y>20551.0</y></points><points><x>17648.0</x><y>20549.0</y></points><points><x>17643.0</x><y>20554.0</y></points><points><x>17636.0</x><y>20562.0</y></points><points><x>17620.419921875</x><y>20548.642578125</y></points></segmentation></object><object><name>EC</name><difficult>0</difficult><truncated>0</truncated><info>[{"confidence": "0"}, {"action": "CREATE", "cat": "EC", "time": "2020-07-23 14:39;27", "who": "admin", "typeOfanno": "PersonManul"}]</info><confidence>0</confidence><bndbox><xmin>3097.565673828125</xmin><ymin>23544.552734375</ymin><xmax>3404.806640625</xmax><ymax>23705.2734375</ymax></bndbox><segmentation><points><x>3145.00732421875</x><y>23610.068359375</y></points><points><x>3144.0390625</x><y>23593.609375</y></points><points><x>3148.880126953125</x><y>23581.021484375</y></points><points><x>3165.33935546875</x><y>23578.1171875</y></points><points><x>3181.798828125</x><y>23579.0859375</y></points><points><x>3196.967041015625</x><y>23587.4765625</y></points><points><x>3209.87646484375</x><y>23583.603515625</y></points><points><x>3220.203857421875</x><y>23576.50390625</y></points><points><x>3234.404052734375</x><y>23575.212890625</y></points><points><x>3234.404052734375</x><y>23575.212890625</y></points><points><x>3236.98583984375</x><y>23576.50390625</y></points><points><x>3246.0224609375</x><y>23580.69921875</y></points><points><x>3246.0224609375</x><y>23580.69921875</y></points><points><x>3261.836181640625</x><y>23587.798828125</y></points><points><x>3248.927001953125</x><y>23570.6953125</y></points><points><x>3249.572509765625</x><y>23551.9765625</y></points><points><x>3251.83154296875</x><y>23544.552734375</y></points><points><x>3266.03173828125</x><y>23556.171875</y></points><points><x>3266.03173828125</x><y>23556.171875</y></points><points><x>3277.327392578125</x><y>23575.212890625</y></points><points><x>3284.427490234375</x><y>23589.412109375</y></points><points><x>3289.9140625</x><y>23597.158203125</y></points><points><x>3303.46875</x><y>23597.8046875</y></points><points><x>3319.282470703125</x><y>23602.322265625</y></points><points><x>3326.705322265625</x><y>23596.189453125</y></points><points><x>3328.964599609375</x><y>23587.154296875</y></points><points><x>3341.551025390625</x><y>23591.02734375</y></points><points><x>3351.233154296875</x><y>23596.189453125</y></points><points><x>3356.396728515625</x><y>23598.126953125</y></points><points><x>3372.533447265625</x><y>23591.349609375</y></points><points><x>3389.63818359375</x><y>23590.05859375</y></points><points><x>3404.806640625</x><y>23590.05859375</y></points><points><x>3404.1611328125</x><y>23602.64453125</y></points><points><x>3404.1611328125</x><y>23602.64453125</y></points><points><x>3398.997314453125</x><y>23611.359375</y></points><points><x>3404.806640625</x><y>23617.8125</y></points><points><x>3402.224609375</x><y>23626.52734375</y></points><points><x>3396.41552734375</x><y>23628.787109375</y></points><points><x>3390.92919921875</x><y>23622.654296875</y></points><points><x>3387.379150390625</x><y>23627.49609375</y></points><points><x>3383.8291015625</x><y>23633.626953125</y></points><points><x>3371.242431640625</x><y>23640.404296875</y></points><points><x>3353.81494140625</x><y>23650.41015625</y></points><points><x>3346.0693359375</x><y>23652.66796875</y></points><points><x>3337.67822265625</x><y>23655.896484375</y></points><points><x>3337.67822265625</x><y>23655.896484375</y></points><points><x>3335.096435546875</x><y>23656.21875</y></points><points><x>3327.028076171875</x><y>23657.83203125</y></points><points><x>3311.21435546875</x><y>23663.318359375</y></points><points><x>3296.69140625</x><y>23668.8046875</y></points><points><x>3293.786865234375</x><y>23672.677734375</y></points><points><x>3297.982177734375</x><y>23680.74609375</y></points><points><x>3308.309814453125</x><y>23689.458984375</y></points><points><x>3304.759765625</x><y>23699.142578125</y></points><points><x>3304.759765625</x><y>23699.142578125</y></points><points><x>3302.8232421875</x><y>23700.43359375</y></points><points><x>3287.33203125</x><y>23704.62890625</y></points><points><x>3267.0</x><y>23705.2734375</y></points><points><x>3243.440673828125</x><y>23697.52734375</y></points><points><x>3231.49951171875</x><y>23687.201171875</y></points><points><x>3226.335693359375</x><y>23678.486328125</y></points><points><x>3203.74462890625</x><y>23675.58203125</y></points><points><x>3187.9306640625</x><y>23673.646484375</y></points><points><x>3174.69873046875</x><y>23679.1328125</y></points><points><x>3155.657470703125</x><y>23678.810546875</y></points><points><x>3145.330078125</x><y>23671.708984375</y></points><points><x>3126.934326171875</x><y>23671.708984375</y></points><points><x>3111.443115234375</x><y>23660.091796875</y></points><points><x>3111.120361328125</x><y>23660.091796875</y></points><points><x>3100.79296875</x><y>23642.017578125</y></points><points><x>3097.565673828125</x><y>23620.39453125</y></points><points><x>3109.82958984375</x><y>23607.486328125</y></points><points><x>3118.220458984375</x><y>23606.1953125</y></points><points><x>3118.543212890625</x><y>23606.1953125</y></points></segmentation></object><object><name>NILM</name><difficult>0</difficult><truncated>0</truncated><info>[{"confidence": "0"}, {"action": "CREATE", "cat": "NILM", "time": "2020-07-23 14:39;27", "who": "admin", "typeOfanno": "PersonManul"}]</info><confidence>0</confidence><bndbox><xmin>36170.3671875</xmin><ymin>44486.859375</ymin><xmax>36557.203125</xmax><ymax>44834.23046875</ymax></bndbox><segmentation><points><x>36411.58203125</x><y>44488.74609375</y></points><points><x>36393.8046875</x><y>44506.5234375</y></points><points><x>36371.69921875</x><y>44527.1875</y></points><points><x>36329.4140625</x><y>44546.40625</y></points><points><x>36259.7421875</x><y>44578.12109375</y></points><points><x>36214.57421875</x><y>44615.1171875</y></points><points><x>36185.265625</x><y>44656.921875</y></points><points><x>36170.3671875</x><y>44684.3125</y></points><points><x>36184.78515625</x><y>44711.69921875</y></points><points><x>36191.9921875</x><y>44734.28515625</y></points><points><x>36198.23828125</x><y>44763.59375</y></points><points><x>36198.23828125</x><y>44763.59375</y></points><points><x>36195.8359375</x><y>44802.99609375</y></points><points><x>36200.16015625</x><y>44824.6171875</y></points><points><x>36218.8984375</x><y>44831.34765625</y></points><points><x>36232.35546875</x><y>44834.23046875</y></points><points><x>36232.35546875</x><y>44834.23046875</y></points><points><x>36291.45703125</x><y>44820.49609375</y></points><points><x>36335.09375</x><y>44808.3359375</y></points><points><x>36335.8125</x><y>44808.3359375</y></points><points><x>36337.2421875</x><y>44807.62109375</y></points><points><x>36338.671875</x><y>44806.90625</y></points><points><x>36388.03515625</x><y>44796.890625</y></points><points><x>36423.08984375</x><y>44807.62109375</y></points><points><x>36423.08984375</x><y>44807.62109375</y></points><points><x>36474.59765625</x><y>44801.1796875</y></points><points><x>36474.59765625</x><y>44801.1796875</y></points><points><x>36476.74609375</x><y>44800.46484375</y></points><points><x>36503.9296875</x><y>44789.734375</y></points><points><x>36527.41015625</x><y>44704.046875</y></points><points><x>36553.83984375</x><y>44643.984375</y></points><points><x>36557.203125</x><y>44618.03515625</y></points><points><x>36541.34375</x><y>44556.53125</y></points><points><x>36517.80078125</x><y>44532.5078125</y></points><points><x>36493.77734375</x><y>44520.97265625</y></points><points><x>36476.95703125</x><y>44503.1953125</y></points><points><x>36458.21875</x><y>44486.859375</y></points><points><x>36458.21875</x><y>44486.859375</y></points></segmentation></object><object><name>NILM</name><difficult>0</difficult><truncated>0</truncated><info>[{"confidence": "0"}, {"action": "CREATE", "cat": "NILM", "time": "2020-07-23 14:39;27", "who": "admin", "typeOfanno": "PersonManul"}]</info><confidence>0</confidence><bndbox><xmin>18901.974609375</xmin><ymin>28621.13671875</ymin><xmax>19281.091796875</xmax><ymax>28958.931640625</ymax></bndbox><segmentation><points><x>18943.296875</x><y>28664.3828125</y></points><points><x>18913.505859375</x><y>28696.576171875</y></points><points><x>18901.974609375</x><y>28722.04296875</y></points><points><x>18926.48046875</x><y>28769.1328125</y></points><points><x>18954.830078125</x><y>28820.544921875</y></points><points><x>18985.1015625</x><y>28857.064453125</y></points><points><x>18999.03515625</x><y>28887.3359375</y></points><points><x>19021.619140625</x><y>28916.166015625</y></points><points><x>19057.17578125</x><y>28923.853515625</y></points><points><x>19090.33203125</x><y>28926.736328125</y></points><points><x>19121.083984375</x><y>28935.38671875</y></points><points><x>19136.939453125</x><y>28944.99609375</y></points><points><x>19144.1484375</x><y>28958.931640625</y></points><points><x>19175.380859375</x><y>28958.931640625</y></points><points><x>19175.380859375</x><y>28958.931640625</y></points><points><x>19209.015625</x><y>28947.87890625</y></points><points><x>19210.9375</x><y>28932.50390625</y></points><points><x>19206.1328125</x><y>28922.892578125</y></points><points><x>19205.65234375</x><y>28922.892578125</y></points><points><x>19190.275390625</x><y>28906.076171875</y></points><points><x>19189.794921875</x><y>28867.154296875</y></points><points><x>19197.484375</x><y>28830.15625</y></points><points><x>19209.015625</x><y>28773.45703125</y></points><points><x>19209.9765625</x><y>28745.587890625</y></points><points><x>19226.314453125</x><y>28730.69140625</y></points><points><x>19226.314453125</x><y>28730.69140625</y></points><points><x>19277.248046875</x><y>28723.484375</y></points><points><x>19281.091796875</x><y>28714.8359375</y></points><points><x>19272.923828125</x><y>28675.43359375</y></points><points><x>19256.5859375</x><y>28640.357421875</y></points><points><x>19256.5859375</x><y>28639.876953125</y></points><points><x>19255.625</x><y>28637.955078125</y></points><points><x>19254.6640625</x><y>28637.474609375</y></points><points><x>19253.703125</x><y>28636.513671875</y></points><points><x>19252.7421875</x><y>28635.072265625</y></points><points><x>19240.248046875</x><y>28621.13671875</y></points><points><x>19215.26171875</x><y>28635.552734375</y></points><points><x>19194.6015625</x><y>28661.5</y></points><points><x>19158.08203125</x><y>28686.484375</y></points><points><x>19112.916015625</x><y>28701.380859375</y></points><points><x>19067.267578125</x><y>28705.705078125</y></points><points><x>19024.501953125</x><y>28704.263671875</y></points><points><x>19018.736328125</x><y>28692.732421875</y></points><points><x>18991.34765625</x><y>28672.0703125</y></points><points><x>18960.595703125</x><y>28670.1484375</y></points><points><x>18961.076171875</x><y>28669.1875</y></points></segmentation></object><object><name>NILM</name><difficult>0</difficult><truncated>0</truncated><info>[{"confidence": "0"}, {"action": "CREATE", "cat": "NILM", "time": "2020-07-23 14:39;27", "who": "admin", "typeOfanno": "PersonManul"}]</info><confidence>0</confidence><bndbox><xmin>52491.828125</xmin><ymin>29875.56640625</ymin><xmax>52722.2578125</xmax><ymax>30010.46875</ymax></bndbox><segmentation><points><x>52505.05859375</x><y>29882.34375</y></points><points><x>52540.23828125</x><y>29885.5703125</y></points><points><x>52581.22265625</x><y>29889.12109375</y></points><points><x>52639.640625</x><y>29883.310546875</y></points><points><x>52683.20703125</x><y>29876.857421875</y></points><points><x>52683.20703125</x><y>29876.857421875</y></points><points><x>52709.34765625</x><y>29875.56640625</y></points><points><x>52722.2578125</x><y>29903.64453125</y></points><points><x>52713.8671875</x><y>29929.462890625</y></points><points><x>52709.671875</x><y>29956.248046875</y></points><points><x>52705.4765625</x><y>29971.740234375</y></points><points><x>52712.8984375</x><y>29985.6171875</y></points><points><x>52709.99609375</x><y>29998.52734375</y></points><points><x>52709.99609375</x><y>29998.52734375</y></points><points><x>52708.05859375</x><y>29999.171875</y></points><points><x>52690.30859375</x><y>29997.880859375</y></points><points><x>52675.140625</x><y>29988.19921875</y></points><points><x>52648.03125</x><y>29985.6171875</y></points><points><x>52616.078125</x><y>29994.33203125</y></points><points><x>52584.7734375</x><y>29998.203125</y></points><points><x>52560.5703125</x><y>30002.076171875</y></points><points><x>52540.8828125</x><y>30004.658203125</y></points><points><x>52525.71484375</x><y>30010.46875</y></points><points><x>52518.29296875</x><y>30010.14453125</y></points><points><x>52507.640625</x><y>29998.52734375</y></points><points><x>52495.69921875</x><y>29967.22265625</y></points><points><x>52495.37890625</x><y>29950.76171875</y></points><points><x>52491.828125</x><y>29933.658203125</y></points><points><x>52493.1171875</x><y>29917.84375</y></points><points><x>52498.9296875</x><y>29899.771484375</y></points><points><x>52498.9296875</x><y>29899.771484375</y></points></segmentation></object><object><name>MET</name><difficult>0</difficult><truncated>0</truncated><info>[{"confidence": "0"}, {"action": "CREATE", "cat": "MET", "time": "2020-07-23 14:39;27", "who": "admin", "typeOfanno": "PersonManul"}]</info><confidence>0</confidence><bndbox><xmin>39094.08984375</xmin><ymin>41690.9609375</ymin><xmax>39452.06640625</xmax><ymax>41957.16015625</ymax></bndbox><segmentation><points><x>39295.421875</x><y>41690.9609375</y></points><points><x>39275.72265625</x><y>41692.40234375</y></points><points><x>39275.2421875</x><y>41692.40234375</y></points><points><x>39256.01953125</x><y>41698.16796875</y></points><points><x>39240.1640625</x><y>41691.921875</y></points><points><x>39212.77734375</x><y>41699.609375</y></points><points><x>39208.9296875</x><y>41706.81640625</y></points><points><x>39208.9296875</x><y>41723.15234375</y></points><points><x>39216.140625</x><y>41733.7265625</y></points><points><x>39202.68359375</x><y>41740.93359375</y></points><points><x>39174.81640625</x><y>41737.08984375</y></points><points><x>39159.921875</x><y>41733.7265625</y></points><points><x>39148.38671875</x><y>41744.296875</y></points><points><x>39121.0</x><y>41759.671875</y></points><points><x>39101.296875</x><y>41771.68359375</y></points><points><x>39101.296875</x><y>41771.68359375</y></points><points><x>39099.375</x><y>41772.64453125</y></points><points><x>39094.08984375</x><y>41781.77734375</y></points><points><x>39105.625</x><y>41796.19140625</y></points><points><x>39116.1953125</x><y>41804.359375</y></points><points><x>39110.91015625</x><y>41818.7734375</y></points><points><x>39108.02734375</x><y>41827.90234375</y></points><points><x>39108.02734375</x><y>41828.3828125</y></points><points><x>39109.94921875</x><y>41844.2421875</y></points><points><x>39119.55859375</x><y>41851.44921875</y></points><points><x>39115.71484375</x><y>41859.6171875</y></points><points><x>39116.67578125</x><y>41869.2265625</y></points><points><x>39138.296875</x><y>41874.03125</y></points><points><x>39138.77734375</x><y>41874.03125</y></points><points><x>39160.40234375</x><y>41882.19921875</y></points><points><x>39160.40234375</x><y>41882.19921875</y></points><points><x>39162.32421875</x><y>41883.16015625</y></points><points><x>39183.46484375</x><y>41883.640625</y></points><points><x>39202.68359375</x><y>41890.37109375</y></points><points><x>39213.73828125</x><y>41904.3046875</y></points><points><x>39227.671875</x><y>41909.109375</y></points><points><x>39250.734375</x><y>41918.71875</y></points><points><x>39277.64453125</x><y>41931.2109375</y></points><points><x>39277.64453125</x><y>41931.2109375</y></points><points><x>39299.265625</x><y>41940.82421875</y></points><points><x>39313.19921875</x><y>41948.03125</y></points><points><x>39312.23828125</x><y>41957.16015625</y></points><points><x>39327.6171875</x><y>41957.16015625</y></points><points><x>39342.03125</x><y>41938.41796875</y></points><points><x>39342.03125</x><y>41938.41796875</y></points><points><x>39342.9921875</x><y>41936.49609375</y></points><points><x>39350.19921875</x><y>41919.6796875</y></points><points><x>39372.78515625</x><y>41922.5625</y></points><points><x>39404.015625</x><y>41928.328125</y></points><points><x>39404.015625</x><y>41928.328125</y></points><points><x>39426.12109375</x><y>41931.2109375</y></points><points><x>39438.61328125</x><y>41923.04296875</y></points><points><x>39448.22265625</x><y>41907.66796875</y></points><points><x>39452.06640625</x><y>41891.33203125</y></points><points><x>39445.8203125</x><y>41851.9296875</y></points><points><x>39443.41796875</x><y>41844.2421875</y></points><points><x>39411.22265625</x><y>41835.59375</y></points><points><x>39403.53515625</x><y>41812.52734375</y></points><points><x>39404.9765625</x><y>41788.50390625</y></points><points><x>39388.640625</x><y>41793.30859375</y></points><points><x>39371.34375</x><y>41790.42578125</y></points><points><x>39370.86328125</x><y>41780.81640625</y></points><points><x>39348.7578125</x><y>41760.6328125</y></points><points><x>39334.34375</x><y>41750.0625</y></points><points><x>39330.01953125</x><y>41742.85546875</y></points><points><x>39335.78515625</x><y>41733.7265625</y></points><points><x>39344.9140625</x><y>41719.7890625</y></points><points><x>39335.3046875</x><y>41719.30859375</y></points><points><x>39325.6953125</x><y>41718.828125</y></points><points><x>39316.08203125</x><y>41720.75</y></points><points><x>39309.35546875</x><y>41715.46484375</y></points><points><x>39302.1484375</x><y>41705.85546875</y></points><points><x>39302.1484375</x><y>41705.85546875</y></points></segmentation></object><object><name>MET</name><difficult>0</difficult><truncated>0</truncated><info>[{"confidence": "0"}, {"action": "CREATE", "cat": "MET", "time": "2020-07-23 14:39;27", "who": "admin", "typeOfanno": "PersonManul"}]</info><confidence>0</confidence><bndbox><xmin>20320.4140625</xmin><ymin>36313.83984375</ymin><xmax>20632.7421875</xmax><ymax>36581.48046875</ymax></bndbox><segmentation><points><x>20365.58203125</x><y>36313.83984375</y></points><points><x>20356.931640625</x><y>36319.60546875</y></points><points><x>20353.087890625</x><y>36328.25390625</y></points><points><x>20350.205078125</x><y>36340.26953125</y></points><points><x>20343.958984375</x><y>36354.203125</y></points><points><x>20330.984375</x><y>36364.7734375</y></points><points><x>20323.296875</x><y>36372.4609375</y></points><points><x>20320.4140625</x><y>36398.890625</y></points><points><x>20325.69921875</x><y>36441.65625</y></points><points><x>20330.50390625</x><y>36471.92578125</y></points><points><x>20347.802734375</x><y>36494.51171875</y></points><points><x>20392.009765625</x><y>36544.00390625</y></points><points><x>20431.41015625</x><y>36568.02734375</y></points><points><x>20472.734375</x><y>36581.48046875</y></points><points><x>20493.876953125</x><y>36577.15625</y></points><points><x>20527.9921875</x><y>36573.3125</y></points><points><x>20554.900390625</x><y>36556.015625</y></points><points><x>20577.484375</x><y>36539.67578125</y></points><points><x>20604.873046875</x><y>36535.83203125</y></points><points><x>20604.873046875</x><y>36535.83203125</y></points><points><x>20626.015625</x><y>36511.80859375</y></points><points><x>20630.33984375</x><y>36494.9921875</y></points><points><x>20630.33984375</x><y>36494.9921875</y></points><points><x>20625.0546875</x><y>36483.45703125</y></points><points><x>20624.572265625</x><y>36483.45703125</y></points><points><x>20632.7421875</x><y>36454.62890625</y></points><points><x>20629.859375</x><y>36422.43359375</y></points><points><x>20621.208984375</x><y>36400.33203125</y></points><points><x>20612.080078125</x><y>36383.03515625</y></points><points><x>20585.171875</x><y>36354.203125</y></points><points><x>20564.990234375</x><y>36338.34765625</y></points><points><x>20546.251953125</x><y>36337.8671875</y></points><points><x>20521.265625</x><y>36338.828125</y></points><points><x>20509.732421875</x><y>36353.72265625</y></points><points><x>20509.732421875</x><y>36368.13671875</y></points><points><x>20500.603515625</x><y>36370.5390625</y></points><points><x>20484.265625</x><y>36364.7734375</y></points><points><x>20461.201171875</x><y>36356.60546875</y></points><points><x>20435.25390625</x><y>36357.0859375</y></points><points><x>20422.28125</x><y>36346.03515625</y></points><points><x>20421.3203125</x><y>36326.8125</y></points><points><x>20411.228515625</x><y>36318.1640625</y></points><points><x>20411.228515625</x><y>36318.1640625</y></points></segmentation></object><object><name>NILM</name><difficult>0</difficult><truncated>0</truncated><info>[{"confidence": "0"}, {"action": "CREATE", "cat": "NILM", "time": "2020-07-23 14:39;27", "who": "admin", "typeOfanno": "PersonManul"}]</info><confidence>0</confidence><bndbox><xmin>39009.05078125</xmin><ymin>24218.3984375</ymin><xmax>39346.72265625</xmax><ymax>24676.97265625</ymax></bndbox><segmentation><points><x>39056.984375</x><y>24402.97265625</y></points><points><x>39038.3828125</x><y>24412.98828125</y></points><points><x>39019.06640625</x><y>24433.01953125</y></points><points><x>39019.06640625</x><y>24433.01953125</y></points><points><x>39009.05078125</x><y>24453.765625</y></points><points><x>39014.7734375</x><y>24480.951171875</y></points><points><x>39022.64453125</x><y>24517.4375</y></points><points><x>39024.07421875</x><y>24543.19140625</y></points><points><x>39024.7890625</x><y>24543.19140625</y></points><points><x>39024.7890625</x><y>24563.939453125</y></points><points><x>39024.7890625</x><y>24563.939453125</y></points><points><x>39024.7890625</x><y>24566.083984375</y></points><points><x>39024.7890625</x><y>24567.515625</y></points><points><x>39024.7890625</x><y>24568.23046875</y></points><points><x>39024.7890625</x><y>24570.376953125</y></points><points><x>39035.5234375</x><y>24596.84765625</y></points><points><x>39061.27734375</x><y>24642.6328125</y></points><points><x>39076.30078125</x><y>24664.095703125</y></points><points><x>39092.0390625</x><y>24676.97265625</y></points><points><x>39112.0703125</x><y>24661.234375</y></points><points><x>39126.37890625</x><y>24638.33984375</y></points><points><x>39165.01171875</x><y>24641.203125</y></points><points><x>39180.03515625</x><y>24640.486328125</y></points><points><x>39189.33203125</x><y>24640.486328125</y></points><points><x>39200.78125</x><y>24619.740234375</y></points><points><x>39222.2421875</x><y>24611.15625</y></points><points><x>39232.2578125</x><y>24601.85546875</y></points><points><x>39245.8515625</x><y>24609.009765625</y></points><points><x>39271.60546875</x><y>24606.1484375</y></points><points><x>39272.3203125</x><y>24606.1484375</y></points><points><x>39275.18359375</x><y>24604.001953125</y></points><points><x>39276.61328125</x><y>24603.28515625</y></points><points><x>39314.53125</x><y>24581.107421875</y></points><points><x>39318.10546875</x><y>24542.4765625</y></points><points><x>39317.390625</x><y>24514.576171875</y></points><points><x>39323.11328125</x><y>24493.11328125</y></points><points><x>39323.11328125</x><y>24492.3984375</y></points><points><x>39323.11328125</x><y>24490.966796875</y></points><points><x>39316.67578125</x><y>24463.78125</y></points><points><x>39318.8203125</x><y>24438.02734375</y></points><points><x>39343.14453125</x><y>24431.587890625</y></points><points><x>39346.72265625</x><y>24415.849609375</y></points><points><x>39328.8359375</x><y>24386.517578125</y></points><points><x>39328.8359375</x><y>24386.517578125</y></points><points><x>39328.8359375</x><y>24358.6171875</y></points><points><x>39316.67578125</x><y>24333.578125</y></points><points><x>39316.67578125</x><y>24332.86328125</y></points><points><x>39314.53125</x><y>24294.947265625</y></points><points><x>39315.24609375</x><y>24294.947265625</y></points><points><x>39304.515625</x><y>24249.875</y></points><points><x>39304.515625</x><y>24249.16015625</y></points><points><x>39304.515625</x><y>24247.013671875</y></points><points><x>39285.9140625</x><y>24219.11328125</y></points><points><x>39285.19921875</x><y>24219.11328125</y></points><points><x>39257.296875</x><y>24218.3984375</y></points><points><x>39240.12890625</x><y>24229.84375</y></points><points><x>39222.95703125</x><y>24239.859375</y></points><points><x>39203.640625</x><y>24233.421875</y></points><points><x>39188.6171875</x><y>24223.40625</y></points><points><x>39170.01953125</x><y>24230.560546875</y></points><points><x>39170.01953125</x><y>24231.275390625</y></points><points><x>39168.5859375</x><y>24231.990234375</y></points><points><x>39122.0859375</x><y>24248.4453125</y></points><points><x>39100.625</x><y>24254.8828125</y></points><points><x>39100.625</x><y>24254.8828125</y></points><points><x>39098.4765625</x><y>24257.029296875</y></points><points><x>39074.8671875</x><y>24268.4765625</y></points><points><x>39056.984375</x><y>24270.623046875</y></points><points><x>39039.09765625</x><y>24275.630859375</y></points><points><x>39026.22265625</x><y>24287.076171875</y></points><points><x>39016.20703125</x><y>24308.5390625</y></points><points><x>39016.20703125</x><y>24309.25390625</y></points><points><x>39016.20703125</x><y>24311.400390625</y></points><points><x>39026.9375</x><y>24331.431640625</y></points><points><x>39045.5390625</x><y>24365.056640625</y></points><points><x>39046.25390625</x><y>24365.056640625</y></points></segmentation></object><object><name>NILM</name><difficult>0</difficult><truncated>0</truncated><info>[{"confidence": "0"}, {"action": "CREATE", "cat": "NILM", "time": "2020-07-23 14:39;27", "who": "admin", "typeOfanno": "PersonManul"}]</info><confidence>0</confidence><bndbox><xmin>9430.0</xmin><ymin>20758.0</ymin><xmax>9752.4091796875</xmax><ymax>21037.740234375</ymax></bndbox><segmentation><points><x>9549.0</x><y>20758.0</y></points><points><x>9535.0</x><y>20768.0</y></points><points><x>9531.0</x><y>20794.0</y></points><points><x>9521.0</x><y>20795.0</y></points><points><x>9516.0</x><y>20796.0</y></points><points><x>9509.0</x><y>20802.0</y></points><points><x>9503.0</x><y>20810.0</y></points><points><x>9500.0</x><y>20814.0</y></points><points><x>9496.0</x><y>20817.0</y></points><points><x>9491.0</x><y>20820.0</y></points><points><x>9473.0</x><y>20815.0</y></points><points><x>9464.0</x><y>20812.0</y></points><points><x>9445.0</x><y>20811.0</y></points><points><x>9437.0</x><y>20818.0</y></points><points><x>9437.0</x><y>20831.0</y></points><points><x>9433.0</x><y>20835.0</y></points><points><x>9430.0</x><y>20857.0</y></points><points><x>9441.0</x><y>20880.0</y></points><points><x>9448.0</x><y>20889.0</y></points><points><x>9449.0</x><y>20896.0</y></points><points><x>9458.0</x><y>20902.0</y></points><points><x>9463.0</x><y>20906.0</y></points><points><x>9475.0</x><y>20925.0</y></points><points><x>9479.0</x><y>20930.0</y></points><points><x>9483.0</x><y>20935.0</y></points><points><x>9490.0</x><y>20943.0</y></points><points><x>9494.0</x><y>20948.0</y></points><points><x>9499.0</x><y>20953.0</y></points><points><x>9505.0</x><y>20958.0</y></points><points><x>9516.0</x><y>20970.0</y></points><points><x>9521.0</x><y>20976.0</y></points><points><x>9527.0</x><y>20983.0</y></points><points><x>9531.0</x><y>20988.0</y></points><points><x>9543.0</x><y>20999.0</y></points><points><x>9552.0</x><y>21006.0</y></points><points><x>9564.0</x><y>21017.0</y></points><points><x>9570.0</x><y>21022.0</y></points><points><x>9574.0</x><y>21025.0</y></points><points><x>9615.9462890625</x><y>21037.740234375</y></points><points><x>9618.0</x><y>21025.0</y></points><points><x>9615.0</x><y>21013.0</y></points><points><x>9612.0</x><y>21010.0</y></points><points><x>9645.0</x><y>21023.0</y></points><points><x>9656.0</x><y>21024.0</y></points><points><x>9661.0</x><y>21025.0</y></points><points><x>9672.0</x><y>21027.0</y></points><points><x>9682.0</x><y>21028.0</y></points><points><x>9698.0</x><y>21030.0</y></points><points><x>9715.0</x><y>21026.0</y></points><points><x>9721.0</x><y>21025.0</y></points><points><x>9724.0</x><y>21022.0</y></points><points><x>9729.0</x><y>21022.0</y></points><points><x>9741.0</x><y>20997.0</y></points><points><x>9742.0</x><y>20992.0</y></points><points><x>9744.0</x><y>20981.0</y></points><points><x>9752.4091796875</x><y>20965.185546875</y></points><points><x>9739.916015625</x><y>20890.2265625</y></points><points><x>9727.9033203125</x><y>20871.486328125</y></points><points><x>9711.56640625</x><y>20864.279296875</y></points><points><x>9693.787109375</x><y>20851.3046875</y></points><points><x>9655.34765625</x><y>20829.203125</y></points><points><x>9646.2177734375</x><y>20822.474609375</y></points><points><x>9642.3740234375</x><y>20817.189453125</y></points><points><x>9633.724609375</x><y>20811.904296875</y></points><points><x>9633.724609375</x><y>20806.138671875</y></points><points><x>9629.400390625</x><y>20797.96875</y></points><points><x>9622.1923828125</x><y>20784.99609375</y></points><points><x>9617.8681640625</x><y>20771.060546875</y></points><points><x>9609.0</x><y>20764.0</y></points><points><x>9606.0</x><y>20761.0</y></points></segmentation></object><object><name>MET</name><difficult>0</difficult><truncated>0</truncated><info>[{"confidence": "0"}, {"action": "CREATE", "cat": "MET", "time": "2020-07-23 14:39;27", "who": "admin", "typeOfanno": "PersonManul"}]</info><confidence>0</confidence><bndbox><xmin>14341.0</xmin><ymin>19542.095703125</ymin><xmax>14537.90625</xmax><ymax>19840.48828125</ymax></bndbox><segmentation><points><x>14417.7802734375</x><y>19542.095703125</y></points><points><x>14407.689453125</x><y>19546.900390625</y></points><points><x>14394.2353515625</x><y>19542.095703125</y></points><points><x>14377.8984375</x><y>19545.458984375</y></points><points><x>14367.3271484375</x><y>19552.666015625</y></points><points><x>14378.859375</x><y>19561.31640625</y></points><points><x>14384.0</x><y>19593.0</y></points><points><x>14390.0</x><y>19600.0</y></points><points><x>14397.0</x><y>19605.0</y></points><points><x>14397.0</x><y>19613.0</y></points><points><x>14394.0</x><y>19616.0</y></points><points><x>14390.0</x><y>19621.0</y></points><points><x>14389.0</x><y>19633.0</y></points><points><x>14385.0</x><y>19637.0</y></points><points><x>14377.0</x><y>19637.0</y></points><points><x>14371.0</x><y>19639.0</y></points><points><x>14352.0</x><y>19643.0</y></points><points><x>14345.7041015625</x><y>19663.662109375</y></points><points><x>14341.0</x><y>19703.0</y></points><points><x>14342.0</x><y>19709.0</y></points><points><x>14346.0</x><y>19720.0</y></points><points><x>14347.0</x><y>19725.0</y></points><points><x>14367.0</x><y>19758.0</y></points><points><x>14372.0</x><y>19762.0</y></points><points><x>14377.0</x><y>19769.0</y></points><points><x>14392.0</x><y>19770.0</y></points><points><x>14402.0</x><y>19741.0</y></points><points><x>14408.0</x><y>19748.0</y></points><points><x>14413.0</x><y>19758.0</y></points><points><x>14419.0</x><y>19765.0</y></points><points><x>14423.0</x><y>19770.0</y></points><points><x>14428.0</x><y>19776.0</y></points><points><x>14432.0</x><y>19781.0</y></points><points><x>14432.0</x><y>19788.0</y></points><points><x>14436.0</x><y>19792.0</y></points><points><x>14445.0</x><y>19805.0</y></points><points><x>14537.90625</x><y>19840.48828125</y></points><points><x>14528.7763671875</x><y>19801.087890625</y></points><points><x>14518.205078125</x><y>19783.7890625</y></points><points><x>14506.0</x><y>19768.0</y></points><points><x>14510.0</x><y>19753.0</y></points><points><x>14512.0</x><y>19747.0</y></points><points><x>14513.0</x><y>19737.0</y></points><points><x>14518.0</x><y>19725.0</y></points><points><x>14531.0</x><y>19711.0</y></points><points><x>14531.0</x><y>19706.0</y></points><points><x>14532.0</x><y>19691.0</y></points><points><x>14527.0</x><y>19691.0</y></points><points><x>14526.0</x><y>19676.0</y></points><points><x>14524.0</x><y>19662.0</y></points><points><x>14526.0</x><y>19654.0</y></points><points><x>14529.0</x><y>19651.0</y></points><points><x>14529.0</x><y>19640.0</y></points><points><x>14528.0</x><y>19623.0</y></points><points><x>14526.0</x><y>19615.0</y></points><points><x>14525.0</x><y>19610.0</y></points><points><x>14520.0</x><y>19603.0</y></points><points><x>14509.0</x><y>19600.0</y></points><points><x>14494.0</x><y>19599.0</y></points><points><x>14486.0</x><y>19594.0</y></points><points><x>14479.0</x><y>19588.0</y></points><points><x>14471.0</x><y>19576.0</y></points><points><x>14459.0</x><y>19565.0</y></points><points><x>14454.0</x><y>19559.0</y></points></segmentation></object><object><name>MET</name><difficult>0</difficult><truncated>0</truncated><info>[{"confidence": "0"}, {"action": "CREATE", "cat": "MET", "time": "2020-07-23 14:39;27", "who": "admin", "typeOfanno": "PersonManul"}]</info><confidence>0</confidence><bndbox><xmin>9186.0</xmin><ymin>38882.0</ymin><xmax>9286.30078125</xmax><ymax>39017.9921875</ymax></bndbox><segmentation><points><x>9240.0</x><y>38882.0</y></points><points><x>9235.0</x><y>38886.0</y></points><points><x>9230.0</x><y>38890.0</y></points><points><x>9220.0</x><y>38897.0</y></points><points><x>9205.0</x><y>38906.0</y></points><points><x>9201.0</x><y>38911.0</y></points><points><x>9198.0</x><y>38932.0</y></points><points><x>9187.0</x><y>38960.0</y></points><points><x>9186.0</x><y>38977.0</y></points><points><x>9187.0</x><y>38982.0</y></points><points><x>9195.0</x><y>38993.0</y></points><points><x>9223.0</x><y>38995.0</y></points><points><x>9259.421875</x><y>39017.9921875</y></points><points><x>9286.30078125</x><y>39000.0</y></points><points><x>9285.0</x><y>38954.0</y></points><points><x>9280.0</x><y>38949.0</y></points><points><x>9273.0</x><y>38949.0</y></points><points><x>9274.0</x><y>38938.0</y></points><points><x>9280.0</x><y>38933.0</y></points><points><x>9285.0</x><y>38901.0</y></points><points><x>9273.0</x><y>38883.0</y></points></segmentation></object><object><name>NILM</name><difficult>0</difficult><truncated>0</truncated><info>[{"confidence": "0"}, {"action": "CREATE", "cat": "NILM", "time": "2020-07-23 14:39;27", "who": "admin", "typeOfanno": "PersonManul"}]</info><confidence>0</confidence><bndbox><xmin>44668.84375</xmin><ymin>20414.80859375</ymin><xmax>45063.03125</xmax><ymax>20804.705078125</ymax></bndbox><segmentation><points><x>45063.03125</x><y>20526.412109375</y></points><points><x>45041.5703125</x><y>20555.02734375</y></points><points><x>45014.3828125</x><y>20585.791015625</y></points><points><x>45014.3828125</x><y>20585.791015625</y></points><points><x>45012.953125</x><y>20587.220703125</y></points><points><x>44992.921875</x><y>20620.130859375</y></points><points><x>44992.921875</x><y>20620.845703125</y></points><points><x>44987.19921875</x><y>20670.923828125</y></points><points><x>44971.4609375</x><y>20704.546875</y></points><points><x>44968.59765625</x><y>20749.619140625</y></points><points><x>44957.15234375</x><y>20788.25</y></points><points><x>44919.94921875</x><y>20804.705078125</y></points><points><x>44859.85546875</x><y>20801.84375</y></points><points><x>44819.79296875</x><y>20768.21875</y></points><points><x>44796.1875</x><y>20735.310546875</y></points><points><x>44796.1875</x><y>20734.595703125</y></points><points><x>44794.75390625</x><y>20731.732421875</y></points><points><x>44793.32421875</x><y>20729.587890625</y></points><points><x>44761.1328125</x><y>20687.37890625</y></points><points><x>44761.1328125</x><y>20686.662109375</y></points><points><x>44730.3671875</x><y>20635.154296875</y></points><points><x>44710.3359375</x><y>20607.96875</y></points><points><x>44694.59765625</x><y>20580.783203125</y></points><points><x>44668.84375</x><y>20565.04296875</y></points><points><x>44675.99609375</x><y>20542.150390625</y></points><points><x>44683.15234375</x><y>20502.802734375</y></points><points><x>44709.62109375</x><y>20459.87890625</y></points><points><x>44750.3984375</x><y>20436.986328125</y></points><points><x>44751.11328125</x><y>20436.986328125</y></points><points><x>44796.1875</x><y>20422.677734375</y></points><points><x>44868.44140625</x><y>20414.80859375</y></points><points><x>44889.90234375</x><y>20432.693359375</y></points><points><x>44889.90234375</x><y>20432.693359375</y></points><points><x>44891.3359375</x><y>20434.125</y></points><points><x>44969.3125</x><y>20474.1875</y></points><points><x>44969.3125</x><y>20474.1875</y></points></segmentation></object><object><name>NILM</name><difficult>0</difficult><truncated>0</truncated><info>[{"confidence": "0"}, {"action": "CREATE", "cat": "NILM", "time": "2020-07-23 14:39;27", "who": "admin", "typeOfanno": "PersonManul"}]</info><confidence>0</confidence><bndbox><xmin>22892.935546875</xmin><ymin>46880.51953125</ymin><xmax>23072.64453125</xmax><ymax>47186.12109375</ymax></bndbox><segmentation><points><x>22919.84375</x><y>46880.51953125</y></points><points><x>22919.84375</x><y>46880.51953125</y></points><points><x>22917.921875</x><y>46908.390625</y></points><points><x>22921.28515625</x><y>46928.5703125</y></points><points><x>22916.9609375</x><y>46939.62109375</y></points><points><x>22916.0</x><y>46955.9609375</y></points><points><x>22916.0</x><y>46955.9609375</y></points><points><x>22913.1171875</x><y>46987.19140625</y></points><points><x>22913.1171875</x><y>46987.19140625</y></points><points><x>22913.1171875</x><y>46990.5546875</y></points><points><x>22911.67578125</x><y>46993.4375</y></points><points><x>22910.71484375</x><y>47037.1640625</y></points><points><x>22909.75390625</x><y>47083.7734375</y></points><points><x>22907.349609375</x><y>47099.62890625</y></points><points><x>22901.103515625</x><y>47119.8125</y></points><points><x>22902.544921875</x><y>47145.27734375</y></points><points><x>22892.935546875</x><y>47160.65234375</y></points><points><x>22896.779296875</x><y>47175.55078125</y></points><points><x>22917.44140625</x><y>47186.12109375</y></points><points><x>22942.427734375</x><y>47173.1484375</y></points><points><x>22969.81640625</x><y>47142.875</y></points><points><x>22992.400390625</x><y>47105.39453125</y></points><points><x>22998.166015625</x><y>47073.203125</y></points><points><x>23018.828125</x><y>47041.48828125</y></points><points><x>23051.501953125</x><y>47011.69921875</y></points><points><x>23065.916015625</x><y>46992.4765625</y></points><points><x>23072.64453125</x><y>46958.36328125</y></points><points><x>23051.501953125</x><y>46953.07421875</y></points><points><x>23038.52734375</x><y>46942.50390625</y></points><points><x>23015.462890625</x><y>46935.77734375</y></points><points><x>22994.322265625</x><y>46925.20703125</y></points><points><x>22984.7109375</x><y>46912.71484375</y></points><points><x>22984.7109375</x><y>46912.234375</y></points></segmentation></object><object><name>STR</name><difficult>0</difficult><truncated>0</truncated><info>[{"confidence": "0"}, {"action": "CREATE", "cat": "STR", "time": "2020-07-23 14:39;27", "who": "admin", "typeOfanno": "PersonManul"}]</info><confidence>0</confidence><bndbox><xmin>51024.0</xmin><ymin>24594.0</ymin><xmax>51197.0</xmax><ymax>24766.396484375</ymax></bndbox><segmentation><points><x>51077.0</x><y>24594.0</y></points><points><x>51066.0</x><y>24596.0</y></points><points><x>51053.0</x><y>24605.0</y></points><points><x>51045.0</x><y>24628.0</y></points><points><x>51041.0</x><y>24634.0</y></points><points><x>51033.0</x><y>24640.0</y></points><points><x>51024.0</x><y>24677.0</y></points><points><x>51025.0</x><y>24685.0</y></points><points><x>51042.0</x><y>24710.0</y></points><points><x>51052.0</x><y>24722.0</y></points><points><x>51061.0</x><y>24739.0</y></points><points><x>51064.0</x><y>24743.0</y></points><points><x>51075.0</x><y>24755.0</y></points><points><x>51082.921875</x><y>24747.03125</y></points><points><x>51092.28125</x><y>24743.16015625</y></points><points><x>51100.9921875</x><y>24742.513671875</y></points><points><x>51113.90234375</x><y>24748.0</y></points><points><x>51131.0078125</x><y>24751.873046875</y></points><points><x>51141.66015625</x><y>24755.423828125</y></points><points><x>51167.80078125</x><y>24766.396484375</y></points><points><x>51191.0</x><y>24753.0</y></points><points><x>51196.0</x><y>24737.0</y></points><points><x>51197.0</x><y>24719.0</y></points><points><x>51196.0</x><y>24712.0</y></points><points><x>51195.0</x><y>24706.0</y></points><points><x>51186.0</x><y>24695.0</y></points><points><x>51194.0</x><y>24684.0</y></points><points><x>51195.0</x><y>24669.0</y></points><points><x>51194.0</x><y>24662.0</y></points><points><x>51187.0</x><y>24637.0</y></points><points><x>51176.0</x><y>24620.0</y></points><points><x>51167.0</x><y>24615.0</y></points><points><x>51152.0</x><y>24615.0</y></points><points><x>51137.484375</x><y>24621.498046875</y></points><points><x>51125.0</x><y>24603.0</y></points></segmentation></object><object><name>NILM</name><difficult>0</difficult><truncated>0</truncated><info>[{"confidence": "0"}, {"action": "CREATE", "cat": "NILM", "time": "2020-07-23 14:39;27", "who": "admin", "typeOfanno": "PersonManul"}]</info><confidence>0</confidence><bndbox><xmin>37282.44921875</xmin><ymin>26717.17578125</ymin><xmax>37607.26953125</xmax><ymax>27105.421875</ymax></bndbox><segmentation><points><x>37496.2734375</x><y>26717.17578125</y></points><points><x>37514.53515625</x><y>26718.6171875</y></points><points><x>37527.98828125</x><y>26720.5390625</y></points><points><x>37528.46875</x><y>26720.5390625</y></points><points><x>37541.44140625</x><y>26730.62890625</y></points><points><x>37560.1796875</x><y>26745.044921875</y></points><points><x>37565.46875</x><y>26752.732421875</y></points><points><x>37566.91015625</x><y>26767.626953125</y></points><points><x>37574.59765625</x><y>26785.88671875</y></points><points><x>37581.32421875</x><y>26792.1328125</y></points><points><x>37580.36328125</x><y>26803.185546875</y></points><points><x>37577.48046875</x><y>26813.755859375</y></points><points><x>37582.765625</x><y>26830.57421875</y></points><points><x>37589.4921875</x><y>26851.236328125</y></points><points><x>37599.1015625</x><y>26868.052734375</y></points><points><x>37597.66015625</x><y>26892.078125</y></points><points><x>37595.73828125</x><y>26929.078125</y></points><points><x>37593.81640625</x><y>26945.4140625</y></points><points><x>37588.05078125</x><y>26957.427734375</y></points><points><x>37594.77734375</x><y>26980.009765625</y></points><points><x>37602.9453125</x><y>26996.828125</y></points><points><x>37607.26953125</x><y>27013.166015625</y></points><points><x>37590.93359375</x><y>27020.373046875</y></points><points><x>37568.83203125</x><y>27032.384765625</y></points><points><x>37553.93359375</x><y>27030.943359375</y></points><points><x>37546.24609375</x><y>27043.4375</y></points><points><x>37546.24609375</x><y>27043.91796875</y></points><points><x>37544.8046875</x><y>27045.359375</y></points><points><x>37518.859375</x><y>27059.29296875</y></points><points><x>37507.32421875</x><y>27064.580078125</y></points><points><x>37498.67578125</x><y>27071.306640625</y></points><points><x>37490.98828125</x><y>27074.189453125</y></points><points><x>37473.69140625</x><y>27079.955078125</y></points><points><x>37465.04296875</x><y>27078.513671875</y></points><points><x>37462.16015625</x><y>27093.890625</y></points><points><x>37448.703125</x><y>27105.421875</y></points><points><x>37427.08203125</x><y>27103.01953125</y></points><points><x>37401.61328125</x><y>27091.48828125</y></points><points><x>37378.55078125</x><y>27080.916015625</y></points><points><x>37352.60546875</x><y>27057.8515625</y></points><points><x>37345.875</x><y>27037.671875</y></points><points><x>37342.03125</x><y>27023.255859375</y></points><points><x>37324.25390625</x><y>27005.4765625</y></points><points><x>37311.28125</x><y>26985.296875</y></points><points><x>37305.03515625</x><y>26954.0625</y></points><points><x>37302.6328125</x><y>26925.712890625</y></points><points><x>37304.5546875</x><y>26903.130859375</y></points><points><x>37308.3984375</x><y>26876.22265625</y></points><points><x>37291.09765625</x><y>26857.482421875</y></points><points><x>37282.44921875</x><y>26839.22265625</y></points><points><x>37290.6171875</x><y>26832.9765625</y></points><points><x>37296.38671875</x><y>26820.001953125</y></points><points><x>37314.64453125</x><y>26802.705078125</y></points><points><x>37335.3046875</x><y>26770.51171875</y></points><points><x>37354.046875</x><y>26746.005859375</y></points><points><x>37375.66796875</x><y>26732.0703125</y></points><points><x>37393.4453125</x><y>26723.421875</y></points><points><x>37416.03125</x><y>26724.3828125</y></points><points><x>37438.1328125</x><y>26720.5390625</y></points><points><x>37460.71875</x><y>26718.6171875</y></points><points><x>37461.19921875</x><y>26718.6171875</y></points></segmentation></object><object><name>NILM</name><difficult>0</difficult><truncated>0</truncated><info>[{"confidence": "0"}, {"action": "CREATE", "cat": "NILM", "time": "2020-07-23 14:39;27", "who": "admin", "typeOfanno": "PersonManul"}]</info><confidence>0</confidence><bndbox><xmin>50984.91015625</xmin><ymin>16072.4189453125</ymin><xmax>51359.06640625</xmax><ymax>16487.353515625</ymax></bndbox><segmentation><points><x>51247.46484375</x><y>16072.4189453125</y></points><points><x>51204.5390625</x><y>16072.4189453125</y></points><points><x>51204.5390625</x><y>16072.4189453125</y></points><points><x>51144.4453125</x><y>16087.4423828125</y></points><points><x>51093.65234375</x><y>16121.06640625</y></points><points><x>51092.9375</x><y>16121.06640625</y></points><points><x>51091.50390625</x><y>16121.7822265625</y></points><points><x>51038.56640625</x><y>16174.72265625</y></points><points><x>51038.56640625</x><y>16174.72265625</y></points><points><x>51019.25</x><y>16210.4921875</y></points><points><x>51019.25</x><y>16210.4921875</y></points><points><x>50992.77734375</x><y>16272.732421875</y></points><points><x>50986.33984375</x><y>16309.21875</y></points><points><x>50984.91015625</x><y>16360.7275390625</y></points><points><x>50984.91015625</x><y>16360.7275390625</y></points><points><x>50984.91015625</x><y>16364.3046875</y></points><points><x>50997.0703125</x><y>16399.359375</y></points><points><x>51028.55078125</x><y>16437.275390625</y></points><points><x>51043.57421875</x><y>16463.74609375</y></points><points><x>51070.04296875</x><y>16478.0546875</y></points><points><x>51070.7578125</x><y>16478.0546875</y></points><points><x>51122.984375</x><y>16485.923828125</y></points><points><x>51169.484375</x><y>16487.353515625</y></points><points><x>51217.41796875</x><y>16443.71484375</y></points><points><x>51217.41796875</x><y>16443.71484375</y></points><points><x>51220.27734375</x><y>16443.0</y></points><points><x>51273.93359375</x><y>16390.775390625</y></points><points><x>51292.53515625</x><y>16338.5498046875</y></points><points><x>51304.6953125</x><y>16306.3564453125</y></points><points><x>51334.7421875</x><y>16283.4638671875</y></points><points><x>51359.06640625</x><y>16226.947265625</y></points><points><x>51346.90625</x><y>16171.8603515625</y></points><points><x>51331.1640625</x><y>16133.228515625</y></points><points><x>51294.6796875</x><y>16098.8896484375</y></points><points><x>51294.6796875</x><y>16098.8896484375</y></points></segmentation></object><object><name>NILM</name><difficult>0</difficult><truncated>0</truncated><info>[{"confidence": "0"}, {"action": "CREATE", "cat": "NILM", "time": "2020-07-23 14:39;27", "who": "admin", "typeOfanno": "PersonManul"}]</info><confidence>0</confidence><bndbox><xmin>3.0116984844207764</xmin><ymin>14762.6396484375</ymin><xmax>289.1737060546875</xmax><ymax>15210.4833984375</ymax></bndbox><segmentation><points><x>5.873318195343018</x><y>14762.6396484375</y></points><points><x>29.48168182373047</x><y>14774.8017578125</y></points><points><x>29.48168182373047</x><y>14775.5166015625</y></points><points><x>47.36680603027344</x><y>14823.44921875</y></points><points><x>63.82112121582031</x><y>14860.650390625</y></points><points><x>76.69841003417969</x><y>14872.8115234375</y></points><points><x>106.74542236328125</x><y>14882.1123046875</y></points><points><x>133.2154083251953</x><y>14882.1123046875</y></points><points><x>163.26242065429688</x><y>14847.0576171875</y></points><points><x>179.00132751464844</x><y>14824.1640625</y></points><points><x>208.3329315185547</x><y>14837.7568359375</y></points><points><x>223.35643005371094</x><y>14851.349609375</y></points><points><x>218.34860229492188</x><y>14874.2431640625</y></points><points><x>218.34860229492188</x><y>14874.2431640625</y></points><points><x>224.07183837890625</x><y>14895.705078125</y></points><points><x>224.07183837890625</x><y>14895.705078125</y></points><points><x>262.7037048339844</x><y>14950.791015625</y></points><points><x>262.7037048339844</x><y>14950.791015625</y></points><points><x>274.1501770019531</x><y>14969.3916015625</y></points><points><x>287.7428894042969</x><y>14998.0078125</y></points><points><x>289.1737060546875</x><y>15013.03125</y></points><points><x>279.8734130859375</x><y>15037.35546875</y></points><points><x>273.4347839355469</x><y>15059.5322265625</y></points><points><x>273.4347839355469</x><y>15060.248046875</y></points><points><x>273.4347839355469</x><y>15061.6787109375</y></points><points><x>277.7272033691406</x><y>15094.587890625</y></points><points><x>286.31207275390625</x><y>15116.0498046875</y></points><points><x>281.3042297363281</x><y>15139.658203125</y></points><points><x>265.5653381347656</x><y>15146.8125</y></points><points><x>264.84991455078125</x><y>15146.8125</y></points><points><x>263.4190979003906</x><y>15147.52734375</y></points><points><x>250.5418243408203</x><y>15153.9658203125</y></points><points><x>250.5418243408203</x><y>15153.9658203125</y></points><points><x>250.5418243408203</x><y>15156.1123046875</y></points><points><x>224.07183837890625</x><y>15184.0126953125</y></points><points><x>208.3329315185547</x><y>15181.8671875</y></points><points><x>192.59402465820312</x><y>15199.037109375</y></points><points><x>157.53916931152344</x><y>15210.4833984375</y></points><points><x>123.9151382446289</x><y>15199.037109375</y></points><points><x>103.16839599609375</x><y>15208.3369140625</y></points><points><x>98.16056060791016</x><y>15189.736328125</y></points><points><x>98.16056060791016</x><y>15189.0205078125</y></points><points><x>66.6827392578125</x><y>15100.310546875</y></points><points><x>40.2127571105957</x><y>15020.900390625</y></points><points><x>13.027368545532227</x><y>14950.791015625</y></points><points><x>3.0116984844207764</x><y>14927.8984375</y></points><points><x>3.0116984844207764</x><y>14927.8984375</y></points></segmentation></object><object><name>MET</name><difficult>0</difficult><truncated>0</truncated><info>[{"confidence": "0"}, {"action": "CREATE", "cat": "MET", "time": "2020-07-23 14:39;27", "who": "admin", "typeOfanno": "PersonManul"}]</info><confidence>0</confidence><bndbox><xmin>38018.890625</xmin><ymin>41248.20703125</ymin><xmax>38564.02734375</xmax><ymax>41833.41015625</ymax></bndbox><segmentation><points><x>38175.5625</x><y>41256.79296875</y></points><points><x>38152.66796875</x><y>41273.24609375</y></points><points><x>38139.078125</x><y>41306.15625</y></points><points><x>38134.0703125</x><y>41317.6015625</y></points><points><x>38134.78515625</x><y>41334.0546875</y></points><points><x>38141.22265625</x><y>41339.0625</y></points><points><x>38134.0703125</x><y>41351.2265625</y></points><points><x>38140.5078125</x><y>41379.125</y></points><points><x>38140.5078125</x><y>41379.125</y></points><points><x>38152.66796875</x><y>41397.7265625</y></points><points><x>38162.68359375</x><y>41414.89453125</y></points><points><x>38147.66015625</x><y>41404.87890625</y></points><points><x>38129.0625</x><y>41393.43359375</y></points><points><x>38129.0625</x><y>41393.43359375</y></points><points><x>38110.4609375</x><y>41395.58203125</y></points><points><x>38101.875</x><y>41404.87890625</y></points><points><x>38101.875</x><y>41404.87890625</y></points><points><x>38095.4375</x><y>41421.3359375</y></points><points><x>38098.296875</x><y>41432.78125</y></points><points><x>38083.9921875</x><y>41451.3828125</y></points><points><x>38077.55078125</x><y>41474.2734375</y></points><points><x>38077.55078125</x><y>41474.2734375</y></points><points><x>38077.55078125</x><y>41476.421875</y></points><points><x>38077.55078125</x><y>41494.3046875</y></points><points><x>38077.55078125</x><y>41495.0234375</y></points><points><x>38076.12109375</x><y>41497.16796875</y></points><points><x>38075.40625</x><y>41497.8828125</y></points><points><x>38050.3671875</x><y>41519.34375</y></points><points><x>38053.2265625</x><y>41538.66015625</y></points><points><x>38053.2265625</x><y>41539.375</y></points><points><x>38053.2265625</x><y>41540.80859375</y></points><points><x>38053.2265625</x><y>41542.23828125</y></points><points><x>38053.2265625</x><y>41544.3828125</y></points><points><x>38063.9609375</x><y>41558.69140625</y></points><points><x>38063.9609375</x><y>41558.69140625</y></points><points><x>38079.69921875</x><y>41570.140625</y></points><points><x>38091.14453125</x><y>41565.1328125</y></points><points><x>38103.3046875</x><y>41571.5703125</y></points><points><x>38137.64453125</x><y>41579.4375</y></points><points><x>38150.5234375</x><y>41567.27734375</y></points><points><x>38170.5546875</x><y>41583.015625</y></points><points><x>38170.5546875</x><y>41583.015625</y></points><points><x>38205.609375</x><y>41590.88671875</y></points><points><x>38224.92578125</x><y>41596.609375</y></points><points><x>38198.45703125</x><y>41602.33203125</y></points><points><x>38171.984375</x><y>41613.77734375</y></points><points><x>38139.078125</x><y>41604.48046875</y></points><points><x>38119.046875</x><y>41609.48828125</y></points><points><x>38119.046875</x><y>41609.48828125</y></points><points><x>38090.4296875</x><y>41609.48828125</y></points><points><x>38090.4296875</x><y>41609.48828125</y></points><points><x>38088.28125</x><y>41609.48828125</y></points><points><x>38056.8046875</x><y>41596.609375</y></points><points><x>38031.765625</x><y>41595.89453125</y></points><points><x>38018.890625</x><y>41610.203125</y></points><points><x>38018.890625</x><y>41623.79296875</y></points><points><x>38024.61328125</x><y>41653.125</y></points><points><x>38024.61328125</x><y>41653.83984375</y></points><points><x>38025.328125</x><y>41655.2734375</y></points><points><x>38044.64453125</x><y>41671.7265625</y></points><points><x>38024.61328125</x><y>41686.03515625</y></points><points><x>38024.61328125</x><y>41686.03515625</y></points><points><x>38024.61328125</x><y>41688.1796875</y></points><points><x>38027.47265625</x><y>41716.796875</y></points><points><x>38028.1875</x><y>41716.796875</y></points><points><x>38029.62109375</x><y>41718.2265625</y></points><points><x>38031.05078125</x><y>41718.2265625</y></points><points><x>38032.48046875</x><y>41718.2265625</y></points><points><x>38053.2265625</x><y>41715.3671875</y></points><points><x>38074.69140625</x><y>41731.10546875</y></points><points><x>38074.69140625</x><y>41731.10546875</y></points><points><x>38093.2890625</x><y>41728.9609375</y></points><points><x>38121.19140625</x><y>41750.421875</y></points><points><x>38146.23046875</x><y>41764.73046875</y></points><points><x>38156.9609375</x><y>41777.60546875</y></points><points><x>38189.87109375</x><y>41781.18359375</y></points><points><x>38225.640625</x><y>41789.76953125</y></points><points><x>38225.640625</x><y>41789.76953125</y></points><points><x>38253.54296875</x><y>41799.0703125</y></points><points><x>38275.00390625</x><y>41825.5390625</y></points><points><x>38296.46484375</x><y>41833.41015625</y></points><points><x>38296.46484375</x><y>41833.41015625</y></points><points><x>38323.65234375</x><y>41823.390625</y></points><points><x>38339.390625</x><y>41808.3671875</y></points><points><x>38340.10546875</x><y>41808.3671875</y></points><points><x>38373.73046875</x><y>41809.80078125</y></points><points><x>38397.33984375</x><y>41812.66015625</y></points><points><x>38398.0546875</x><y>41812.66015625</y></points><points><x>38399.484375</x><y>41812.66015625</y></points><points><x>38400.9140625</x><y>41812.66015625</y></points><points><x>38403.0625</x><y>41812.66015625</y></points><points><x>38413.79296875</x><y>41803.359375</y></points><points><x>38403.77734375</x><y>41785.4765625</y></points><points><x>38420.23046875</x><y>41777.60546875</y></points><points><x>38420.9453125</x><y>41777.60546875</y></points><points><x>38424.5234375</x><y>41751.8515625</y></points><points><x>38466.73046875</x><y>41763.296875</y></points><points><x>38487.48046875</x><y>41757.57421875</y></points><points><x>38488.91015625</x><y>41739.69140625</y></points><points><x>38488.91015625</x><y>41739.69140625</y></points><points><x>38488.1953125</x><y>41737.54296875</y></points><points><x>38473.171875</x><y>41699.62890625</y></points><points><x>38487.48046875</x><y>41686.75</y></points><points><x>38521.1015625</x><y>41696.765625</y></points><points><x>38521.1015625</x><y>41696.765625</y></points><points><x>38523.25</x><y>41696.765625</y></points><points><x>38548.2890625</x><y>41688.89453125</y></points><points><x>38548.2890625</x><y>41688.89453125</y></points><points><x>38550.43359375</x><y>41658.84765625</y></points><points><x>38536.84375</x><y>41640.96484375</y></points><points><x>38536.84375</x><y>41640.25</y></points><points><x>38535.41015625</x><y>41637.38671875</y></points><points><x>38537.55859375</x><y>41626.65625</y></points><points><x>38538.2734375</x><y>41626.65625</y></points><points><x>38539.703125</x><y>41625.94140625</y></points><points><x>38540.41796875</x><y>41625.94140625</y></points><points><x>38541.8515625</x><y>41625.94140625</y></points><points><x>38543.28125</x><y>41625.94140625</y></points><points><x>38544.7109375</x><y>41625.94140625</y></points><points><x>38546.859375</x><y>41625.2265625</y></points><points><x>38549.71875</x><y>41625.2265625</y></points><points><x>38551.8671875</x><y>41624.51171875</y></points><points><x>38564.02734375</x><y>41615.92578125</y></points><points><x>38564.02734375</x><y>41615.92578125</y></points><points><x>38564.02734375</x><y>41613.77734375</y></points><points><x>38564.02734375</x><y>41611.6328125</y></points><points><x>38563.3125</x><y>41610.203125</y></points><points><x>38556.875</x><y>41590.88671875</y></points><points><x>38556.875</x><y>41590.88671875</y></points><points><x>38535.51953125</x><y>41566.66015625</y></points><points><x>38524.6796875</x><y>41548.67578125</y></points><points><x>38514.6640625</x><y>41525.78515625</y></points><points><x>38498.0390625</x><y>41524.85546875</y></points><points><x>38483.14453125</x><y>41488.8203125</y></points><points><x>38477.37890625</x><y>41473.4453125</y></points><points><x>38505.36328125</x><y>41472.84375</y></points><points><x>38505.36328125</x><y>41472.84375</y></points><points><x>38505.36328125</x><y>41470.69921875</y></points><points><x>38503.21875</x><y>41447.08984375</y></points><points><x>38503.21875</x><y>41447.08984375</y></points><points><x>38497.49609375</x><y>41429.91796875</y></points><points><x>38507.51171875</x><y>41412.75</y></points><points><x>38498.2109375</x><y>41402.734375</y></points><points><x>38472.09375</x><y>41389.35546875</y></points><points><x>38486.046875</x><y>41384.1328125</y></points><points><x>38486.76171875</x><y>41384.1328125</y></points><points><x>38488.1953125</x><y>41384.1328125</y></points><points><x>38488.91015625</x><y>41384.1328125</y></points><points><x>38491.0546875</x><y>41384.1328125</y></points><points><x>38515.37890625</x><y>41378.41015625</y></points><points><x>38515.37890625</x><y>41378.41015625</y></points><points><x>38498.0390625</x><y>41367.25390625</y></points><points><x>38472.45703125</x><y>41356.234375</y></points><points><x>38453.140625</x><y>41366.96484375</y></points><points><x>38428.81640625</x><y>41366.96484375</y></points><points><x>38425.953125</x><y>41351.2265625</y></points><points><x>38410.9296875</x><y>41346.93359375</y></points><points><x>38398.0546875</x><y>41342.640625</y></points><points><x>38382.31640625</x><y>41351.94140625</y></points><points><x>38382.31640625</x><y>41351.94140625</y></points><points><x>38383.03125</x><y>41354.0859375</y></points><points><x>38388.75390625</x><y>41365.53515625</y></points><points><x>38388.75390625</x><y>41365.53515625</y></points><points><x>38380.16796875</x><y>41368.39453125</y></points><points><x>38359.421875</x><y>41358.37890625</y></points><points><x>38355.12890625</x><y>41344.0703125</y></points><points><x>38355.12890625</x><y>41344.0703125</y></points><points><x>38354.4140625</x><y>41328.33203125</y></points><points><x>38354.4140625</x><y>41327.6171875</y></points><points><x>38354.4140625</x><y>41326.1875</y></points><points><x>38354.4140625</x><y>41325.46875</y></points><points><x>38353.69921875</x><y>41309.015625</y></points><points><x>38337.2421875</x><y>41304.72265625</y></points><points><x>38313.63671875</x><y>41309.015625</y></points><points><x>38320.7890625</x><y>41293.9921875</y></points><points><x>38320.07421875</x><y>41278.96875</y></points><points><x>38294.3203125</x><y>41267.5234375</y></points><points><x>38294.3203125</x><y>41267.5234375</y></points><points><x>38272.859375</x><y>41298.28515625</y></points><points><x>38271.42578125</x><y>41270.3828125</y></points><points><x>38272.859375</x><y>41255.359375</y></points><points><x>38264.98828125</x><y>41248.20703125</y></points><points><x>38223.49609375</x><y>41249.63671875</y></points><points><x>38217.0546875</x><y>41262.515625</y></points><points><x>38217.0546875</x><y>41262.515625</y></points><points><x>38217.0546875</x><y>41265.375</y></points><points><x>38211.33203125</x><y>41268.23828125</y></points><points><x>38211.33203125</x><y>41268.23828125</y></points></segmentation></object><object><name>LSIL</name><difficult>0</difficult><truncated>0</truncated><info>[{"confidence": "0"}, {"action": "CREATE", "cat": "LSIL", "time": "2020-07-23 14:39;27", "who": "admin", "typeOfanno": "PersonManul"}]</info><confidence>0</confidence><bndbox><xmin>50598.71484375</xmin><ymin>12151.9287109375</ymin><xmax>51069.609375</xmax><ymax>12553.1494140625</ymax></bndbox><segmentation><points><x>51030.20703125</x><y>12173.0703125</y></points><points><x>51047.02734375</x><y>12194.693359375</y></points><points><x>51057.1171875</x><y>12222.5625</y></points><points><x>51057.1171875</x><y>12222.5625</y></points><points><x>51058.55859375</x><y>12224.00390625</y></points><points><x>51069.609375</x><y>12240.8212890625</y></points><points><x>51067.6875</x><y>12262.9248046875</y></points><points><x>51066.7265625</x><y>12282.6259765625</y></points><points><x>51056.63671875</x><y>12301.845703125</y></points><points><x>51051.83203125</x><y>12311.9365234375</y></points><points><x>51056.15625</x><y>12328.2734375</y></points><points><x>51054.71484375</x><y>12347.4931640625</y></points><points><x>51052.79296875</x><y>12370.5576171875</y></points><points><x>51052.3125</x><y>12370.5576171875</y></points><points><x>51045.10546875</x><y>12384.4921875</y></points><points><x>51045.10546875</x><y>12384.4921875</y></points><points><x>51039.8203125</x><y>12398.4267578125</y></points><points><x>51021.078125</x><y>12407.076171875</y></points><points><x>50997.53515625</x><y>12416.6865234375</y></points><points><x>50997.53515625</x><y>12416.6865234375</y></points><points><x>50995.61328125</x><y>12418.1279296875</y></points><points><x>50974.94921875</x><y>12428.21875</y></points><points><x>50956.69140625</x><y>12447.4384765625</y></points><points><x>50956.2109375</x><y>12462.333984375</y></points><points><x>50962.9375</x><y>12486.83984375</y></points><points><x>50962.9375</x><y>12487.3203125</y></points><points><x>50963.8984375</x><y>12489.72265625</y></points><points><x>50963.41796875</x><y>12505.5791015625</y></points><points><x>50963.41796875</x><y>12506.0595703125</y></points><points><x>50963.41796875</x><y>12508.462890625</y></points><points><x>50962.9375</x><y>12509.904296875</y></points><points><x>50962.9375</x><y>12511.345703125</y></points><points><x>50952.3671875</x><y>12532.4873046875</y></points><points><x>50940.35546875</x><y>12540.65625</y></points><points><x>50940.35546875</x><y>12540.65625</y></points><points><x>50938.9140625</x><y>12542.09765625</y></points><points><x>50931.2265625</x><y>12546.90234375</y></points><points><x>50931.2265625</x><y>12546.90234375</y></points><points><x>50928.8203125</x><y>12547.3828125</y></points><points><x>50910.08203125</x><y>12545.4609375</y></points><points><x>50895.1875</x><y>12549.3056640625</y></points><points><x>50867.31640625</x><y>12553.1494140625</y></points><points><x>50844.734375</x><y>12544.5</y></points><points><x>50844.734375</x><y>12544.5</y></points><points><x>50841.8515625</x><y>12544.5</y></points><points><x>50792.83984375</x><y>12525.7607421875</y></points><points><x>50763.52734375</x><y>12498.3720703125</y></points><points><x>50739.984375</x><y>12470.5029296875</y></points><points><x>50701.54296875</x><y>12449.3603515625</y></points><points><x>50693.85546875</x><y>12445.0361328125</y></points><points><x>50672.234375</x><y>12434.46484375</y></points><points><x>50650.609375</x><y>12433.50390625</y></points><points><x>50628.98828125</x><y>12432.0625</y></points><points><x>50611.69140625</x><y>12426.2958984375</y></points><points><x>50598.71484375</x><y>12399.8681640625</y></points><points><x>50598.71484375</x><y>12399.3876953125</y></points><points><x>50599.1953125</x><y>12376.8046875</y></points><points><x>50599.1953125</x><y>12376.8046875</y></points><points><x>50600.63671875</x><y>12375.36328125</y></points><points><x>50602.55859375</x><y>12374.4013671875</y></points><points><x>50635.71484375</x><y>12340.7666015625</y></points><points><x>50636.1953125</x><y>12340.7666015625</y></points><points><x>50637.15625</x><y>12339.3251953125</y></points><points><x>50657.81640625</x><y>12324.4296875</y></points><points><x>50657.81640625</x><y>12324.4296875</y></points><points><x>50660.21875</x><y>12323.46875</y></points><points><x>50681.36328125</x><y>12322.98828125</y></points><points><x>50696.2578125</x><y>12293.6767578125</y></points><points><x>50709.7109375</x><y>12281.18359375</y></points><points><x>50709.7109375</x><y>12281.18359375</y></points><points><x>50725.08984375</x><y>12243.705078125</y></points><points><x>50725.08984375</x><y>12243.705078125</y></points><points><x>50739.0234375</x><y>12206.7060546875</y></points><points><x>50763.52734375</x><y>12181.2392578125</y></points><points><x>50786.11328125</x><y>12162.98046875</y></points><points><x>50829.83984375</x><y>12156.7333984375</y></points><points><x>50866.8359375</x><y>12155.2919921875</y></points><points><x>50896.1484375</x><y>12151.9287109375</y></points><points><x>50938.9140625</x><y>12154.3310546875</y></points><points><x>50965.8203125</x><y>12158.1748046875</y></points><points><x>51001.37890625</x><y>12167.3046875</y></points><points><x>51001.859375</x><y>12167.3046875</y></points></segmentation></object><object><name>NONE</name><difficult>0</difficult><truncated>0</truncated><info>[{"confidence": "0"}, {"action": "CREATE", "cat": "NONE", "time": "2020-07-23 14:39;27", "who": "admin", "typeOfanno": "PersonManul"}]</info><confidence>0</confidence><bndbox><xmin>53005.9921875</xmin><ymin>19871.1015625</ymin><xmax>53236.42578125</xmax><ymax>20072.486328125</ymax></bndbox><segmentation><points><x>53120.2421875</x><y>19874.974609375</y></points><points><x>53092.80859375</x><y>19878.201171875</y></points><points><x>53072.4765625</x><y>19871.74609375</y></points><points><x>53059.56640625</x><y>19871.1015625</y></points><points><x>53059.24609375</x><y>19871.1015625</y></points><points><x>53056.6640625</x><y>19872.71484375</y></points><points><x>53055.37109375</x><y>19873.68359375</y></points><points><x>53053.7578125</x><y>19874.328125</y></points><points><x>53044.72265625</x><y>19878.201171875</y></points><points><x>53030.5234375</x><y>19889.173828125</y></points><points><x>53024.390625</x><y>19899.82421875</y></points><points><x>53013.41796875</x><y>19907.248046875</y></points><points><x>53005.9921875</x><y>19911.443359375</y></points><points><x>53006.640625</x><y>19922.73828125</y></points><points><x>53006.640625</x><y>19922.73828125</y></points><points><x>53018.90234375</x><y>19936.939453125</y></points><points><x>53019.2265625</x><y>19951.138671875</y></points><points><x>53024.7109375</x><y>19984.380859375</y></points><points><x>53024.7109375</x><y>19984.703125</y></points><points><x>53033.75</x><y>20007.6171875</y></points><points><x>53039.234375</x><y>20027.3046875</y></points><points><x>53059.890625</x><y>20036.662109375</y></points><points><x>53080.546875</x><y>20040.212890625</y></points><points><x>53095.390625</x><y>20052.4765625</y></points><points><x>53110.23828125</x><y>20056.671875</y></points><points><x>53121.85546875</x><y>20055.705078125</y></points><points><x>53135.73046875</x><y>20053.123046875</y></points><points><x>53141.54296875</x><y>20051.5078125</y></points><points><x>53148.96484375</x><y>20055.380859375</y></points><points><x>53167.68359375</x><y>20067.0</y></points><points><x>53184.7890625</x><y>20072.486328125</y></points><points><x>53185.109375</x><y>20072.486328125</y></points><points><x>53208.66796875</x><y>20063.126953125</y></points><points><x>53219.64453125</x><y>20039.890625</y></points><points><x>53219.64453125</x><y>20039.890625</y></points><points><x>53220.609375</x><y>20037.30859375</y></points><points><x>53227.38671875</x><y>19990.8359375</y></points><points><x>53227.38671875</x><y>19990.8359375</y></points><points><x>53236.42578125</x><y>19952.751953125</y></points><points><x>53224.8046875</x><y>19927.580078125</y></points><points><x>53224.8046875</x><y>19927.580078125</y></points><points><x>53212.21875</x><y>19905.95703125</y></points><points><x>53181.23828125</x><y>19893.693359375</y></points><points><x>53165.74609375</x><y>19880.783203125</y></points><points><x>53145.08984375</x><y>19877.87890625</y></points><points><x>53145.08984375</x><y>19877.87890625</y></points></segmentation></object><object><name>NILM</name><difficult>0</difficult><truncated>0</truncated><info>[{"confidence": "0"}, {"action": "CREATE", "cat": "NILM", "time": "2020-07-23 14:39;27", "who": "admin", "typeOfanno": "PersonManul"}]</info><confidence>0</confidence><bndbox><xmin>21797.3359375</xmin><ymin>11746.7392578125</ymin><xmax>22027.0</xmax><ymax>11953.0</ymax></bndbox><segmentation><points><x>21823.4765625</x><y>11758.6806640625</y></points><points><x>21807.986328125</x><y>11845.4951171875</y></points><points><x>21797.3359375</x><y>11870.9912109375</y></points><points><x>21806.05078125</x><y>11897.1328125</y></points><points><x>21826.0</x><y>11916.0</y></points><points><x>21830.0</x><y>11919.0</y></points><points><x>21835.0</x><y>11923.0</y></points><points><x>21838.0</x><y>11927.0</y></points><points><x>21867.0</x><y>11937.0</y></points><points><x>21887.0</x><y>11944.0</y></points><points><x>21893.0</x><y>11945.0</y></points><points><x>21896.0</x><y>11948.0</y></points><points><x>21903.0</x><y>11949.0</y></points><points><x>21920.0</x><y>11952.0</y></points><points><x>21933.0</x><y>11953.0</y></points><points><x>21938.0</x><y>11952.0</y></points><points><x>21943.0</x><y>11951.0</y></points><points><x>21948.0</x><y>11950.0</y></points><points><x>21973.0</x><y>11940.0</y></points><points><x>21990.0</x><y>11930.0</y></points><points><x>21997.0</x><y>11925.0</y></points><points><x>22011.0</x><y>11914.0</y></points><points><x>22027.0</x><y>11896.0</y></points><points><x>22027.0</x><y>11884.0</y></points><points><x>22019.0</x><y>11876.0</y></points><points><x>22005.0</x><y>11863.0</y></points><points><x>22001.0</x><y>11863.0</y></points><points><x>21998.0</x><y>11860.0</y></points><points><x>21990.0</x><y>11852.0</y></points><points><x>21982.0</x><y>11840.0</y></points><points><x>21973.0</x><y>11832.0</y></points><points><x>21965.0</x><y>11825.0</y></points><points><x>21961.0</x><y>11822.0</y></points><points><x>21954.0</x><y>11815.0</y></points><points><x>21951.0</x><y>11811.0</y></points><points><x>21948.0</x><y>11807.0</y></points><points><x>21944.0</x><y>11802.0</y></points><points><x>21938.0</x><y>11795.0</y></points><points><x>21935.0</x><y>11791.0</y></points><points><x>21927.0</x><y>11780.0</y></points><points><x>21915.0</x><y>11766.0</y></points><points><x>21873.5</x><y>11746.7392578125</y></points></segmentation></object><object><name>NILM</name><difficult>0</difficult><truncated>0</truncated><info>[{"confidence": "0"}, {"action": "CREATE", "cat": "NILM", "time": "2020-07-23 14:39;27", "who": "admin", "typeOfanno": "PersonManul"}]</info><confidence>0</confidence><bndbox><xmin>37465.93359375</xmin><ymin>25924.1171875</ymin><xmax>37861.390625</xmax><ymax>26173.017578125</ymax></bndbox><segmentation><points><x>37528.3984375</x><y>25956.310546875</y></points><points><x>37572.60546875</x><y>25928.44140625</y></points><points><x>37596.6328125</x><y>25924.1171875</y></points><points><x>37626.421875</x><y>25930.36328125</y></points><points><x>37642.76171875</x><y>25947.662109375</y></points><points><x>37642.76171875</x><y>25947.662109375</y></points><points><x>37660.5390625</x><y>25991.869140625</y></points><points><x>37677.35546875</x><y>26018.296875</y></points><points><x>37710.51171875</x><y>26028.38671875</y></points><points><x>37710.51171875</x><y>26028.38671875</y></points><points><x>37744.1484375</x><y>26028.8671875</y></points><points><x>37766.73046875</x><y>26021.66015625</y></points><points><x>37767.2109375</x><y>26021.66015625</y></points><points><x>37806.61328125</x><y>26011.087890625</y></points><points><x>37806.61328125</x><y>26011.087890625</y></points><points><x>37841.6875</x><y>26008.685546875</y></points><points><x>37853.22265625</x><y>26017.81640625</y></points><points><x>37859.46875</x><y>26035.11328125</y></points><points><x>37859.46875</x><y>26035.11328125</y></points><points><x>37860.91015625</x><y>26037.03515625</y></points><points><x>37861.390625</x><y>26055.294921875</y></points><points><x>37852.7421875</x><y>26076.91796875</y></points><points><x>37832.55859375</x><y>26087.48828125</y></points><points><x>37821.02734375</x><y>26105.267578125</y></points><points><x>37815.26171875</x><y>26122.56640625</y></points><points><x>37811.41796875</x><y>26148.994140625</y></points><points><x>37791.234375</x><y>26157.642578125</y></points><points><x>37756.640625</x><y>26157.162109375</y></points><points><x>37737.41796875</x><y>26157.642578125</y></points><points><x>37736.9375</x><y>26157.642578125</y></points><points><x>37735.9765625</x><y>26159.083984375</y></points><points><x>37708.109375</x><y>26173.017578125</y></points><points><x>37674.47265625</x><y>26172.056640625</y></points><points><x>37674.47265625</x><y>26172.056640625</y></points><points><x>37634.58984375</x><y>26156.681640625</y></points><points><x>37627.3828125</x><y>26136.5</y></points><points><x>37627.3828125</x><y>26136.5</y></points><points><x>37625.4609375</x><y>26134.578125</y></points><points><x>37599.99609375</x><y>26119.201171875</y></points><points><x>37580.29296875</x><y>26106.708984375</y></points><points><x>37553.8671875</x><y>26103.345703125</y></points><points><x>37531.765625</x><y>26095.658203125</y></points><points><x>37531.28515625</x><y>26095.658203125</y></points><points><x>37499.5703125</x><y>26057.697265625</y></points><points><x>37479.87109375</x><y>26029.34765625</y></points><points><x>37479.390625</x><y>26029.34765625</y></points><points><x>37478.4296875</x><y>26027.42578125</y></points><points><x>37465.93359375</x><y>25991.388671875</y></points><points><x>37470.2578125</x><y>25969.28515625</y></points><points><x>37497.16796875</x><y>25961.59765625</y></points><points><x>37497.16796875</x><y>25961.59765625</y></points></segmentation></object><object><name>MET</name><difficult>0</difficult><truncated>0</truncated><info>[{"confidence": "0"}, {"action": "CREATE", "cat": "MET", "time": "2020-07-23 14:39;27", "who": "admin", "typeOfanno": "PersonManul"}]</info><confidence>0</confidence><bndbox><xmin>22457.369140625</xmin><ymin>15897.2841796875</ymin><xmax>22872.044921875</xmax><ymax>16274.48046875</ymax></bndbox><segmentation><points><x>22534.73046875</x><y>16055.8505859375</y></points><points><x>22523.6796875</x><y>16063.05859375</y></points><points><x>22509.744140625</x><y>16065.94140625</y></points><points><x>22509.744140625</x><y>16065.94140625</y></points><points><x>22508.302734375</x><y>16067.3828125</y></points><points><x>22499.654296875</x><y>16072.1884765625</y></points><points><x>22494.369140625</x><y>16079.8759765625</y></points><points><x>22495.810546875</x><y>16088.525390625</y></points><points><x>22486.19921875</x><y>16100.5380859375</y></points><points><x>22475.62890625</x><y>16114.953125</y></points><points><x>22464.576171875</x><y>16131.7705078125</y></points><points><x>22457.369140625</x><y>16142.341796875</y></points><points><x>22462.173828125</x><y>16156.7568359375</y></points><points><x>22470.34375</x><y>16178.8603515625</y></points><points><x>22488.12109375</x><y>16196.158203125</y></points><points><x>22495.810546875</x><y>16205.2880859375</y></points><points><x>22496.291015625</x><y>16205.2880859375</y></points><points><x>22496.771484375</x><y>16207.2099609375</y></points><points><x>22511.185546875</x><y>16227.87109375</y></points><points><x>22528.484375</x><y>16237.0009765625</y></points><points><x>22528.484375</x><y>16237.0009765625</y></points><points><x>22531.3671875</x><y>16237.9619140625</y></points><points><x>22532.80859375</x><y>16238.4423828125</y></points><points><x>22534.73046875</x><y>16239.8837890625</y></points><points><x>22561.638671875</x><y>16247.572265625</y></points><points><x>22569.806640625</x><y>16261.0263671875</y></points><points><x>22569.806640625</x><y>16261.0263671875</y></points><points><x>22571.248046875</x><y>16263.4287109375</y></points><points><x>22572.69140625</x><y>16264.3896484375</y></points><points><x>22586.14453125</x><y>16272.55859375</y></points><points><x>22586.14453125</x><y>16272.55859375</y></points><points><x>22589.02734375</x><y>16274.0</y></points><points><x>22616.896484375</x><y>16274.48046875</y></points><points><x>22618.818359375</x><y>16260.0654296875</y></points><points><x>22633.234375</x><y>16248.533203125</y></points><points><x>22640.921875</x><y>16235.5595703125</y></points><points><x>22640.921875</x><y>16235.0791015625</y></points><points><x>22640.921875</x><y>16233.1572265625</y></points><points><x>22642.36328125</x><y>16224.98828125</y></points><points><x>22642.36328125</x><y>16224.5078125</y></points><points><x>22672.154296875</x><y>16213.9365234375</y></points><points><x>22672.634765625</x><y>16213.9365234375</y></points><points><x>22693.77734375</x><y>16195.197265625</y></points><points><x>22696.66015625</x><y>16178.8603515625</y></points><points><x>22719.244140625</x><y>16176.9375</y></points><points><x>22752.87890625</x><y>16188.9501953125</y></points><points><x>22753.359375</x><y>16188.9501953125</y></points><points><x>22755.28125</x><y>16190.3916015625</y></points><points><x>22756.2421875</x><y>16190.8720703125</y></points><points><x>22778.345703125</x><y>16186.5478515625</y></points><points><x>22787.4765625</x><y>16169.25</y></points><points><x>22800.44921875</x><y>16156.7568359375</y></points><points><x>22799.96875</x><y>16121.6796875</y></points><points><x>22789.3984375</x><y>16093.330078125</y></points><points><x>22814.384765625</x><y>16085.642578125</y></points><points><x>22829.759765625</x><y>16052.4873046875</y></points><points><x>22858.109375</x><y>16029.4228515625</y></points><points><x>22858.109375</x><y>16029.4228515625</y></points><points><x>22872.044921875</x><y>16013.0859375</y></points><points><x>22872.044921875</x><y>15996.7490234375</y></points><points><x>22858.58984375</x><y>15977.5283203125</y></points><points><x>22858.58984375</x><y>15977.0478515625</y></points><points><x>22850.421875</x><y>15955.90625</y></points><points><x>22858.109375</x><y>15930.439453125</y></points><points><x>22849.94140625</x><y>15909.296875</y></points><points><x>22849.94140625</x><y>15909.296875</y></points><points><x>22840.8125</x><y>15897.2841796875</y></points><points><x>22827.357421875</x><y>15904.4921875</y></points><points><x>22820.150390625</x><y>15918.4267578125</y></points><points><x>22820.150390625</x><y>15918.4267578125</y></points><points><x>22820.150390625</x><y>15921.3095703125</y></points><points><x>22816.306640625</x><y>15936.205078125</y></points><points><x>22792.76171875</x><y>15941.4912109375</y></points><points><x>22783.630859375</x><y>15944.8544921875</y></points><points><x>22769.216796875</x><y>15948.6982421875</y></points><points><x>22747.59375</x><y>15943.4130859375</y></points><points><x>22738.9453125</x><y>15931.400390625</y></points><points><x>22718.763671875</x><y>15930.439453125</y></points><points><x>22705.30859375</x><y>15920.8291015625</y></points><points><x>22696.66015625</x><y>15914.5830078125</y></points><points><x>22684.16796875</x><y>15914.5830078125</y></points><points><x>22665.908203125</x><y>15917.9462890625</y></points><points><x>22660.623046875</x><y>15923.2314453125</y></points><points><x>22654.857421875</x><y>15931.400390625</y></points><points><x>22648.12890625</x><y>15920.8291015625</y></points><points><x>22633.234375</x><y>15905.453125</y></points><points><x>22620.259765625</x><y>15904.97265625</y></points><points><x>22606.806640625</x><y>15904.97265625</y></points><points><x>22592.87109375</x><y>15907.375</y></points><points><x>22581.8203125</x><y>15911.21875</y></points><points><x>22567.404296875</x><y>15912.1806640625</y></points><points><x>22558.275390625</x><y>15907.375</y></points><points><x>22546.744140625</x><y>15906.89453125</y></points><points><x>22538.09375</x><y>15909.77734375</y></points><points><x>22535.2109375</x><y>15922.7509765625</y></points><points><x>22545.30078125</x><y>15933.802734375</y></points><points><x>22552.029296875</x><y>15940.0498046875</y></points><points><x>22552.029296875</x><y>15940.0498046875</y></points><points><x>22560.197265625</x><y>15949.1787109375</y></points><points><x>22566.443359375</x><y>15967.4384765625</y></points><points><x>22564.041015625</x><y>15976.5673828125</y></points><points><x>22565.482421875</x><y>15984.255859375</y></points><points><x>22551.068359375</x><y>15978.490234375</y></points><points><x>22534.25</x><y>15980.892578125</y></points><points><x>22513.107421875</x><y>15989.541015625</y></points><points><x>22500.615234375</x><y>15995.3076171875</y></points><points><x>22510.705078125</x><y>16004.91796875</y></points><points><x>22519.8359375</x><y>16015.48828125</y></points><points><x>22528.484375</x><y>16033.748046875</y></points><points><x>22528.484375</x><y>16033.748046875</y></points></segmentation></object><object><name>NILM</name><difficult>0</difficult><truncated>0</truncated><info>[{"confidence": "0"}, {"action": "CREATE", "cat": "NILM", "time": "2020-07-23 14:39;27", "who": "admin", "typeOfanno": "PersonManul"}]</info><confidence>0</confidence><bndbox><xmin>37886.25390625</xmin><ymin>29644.984375</ymin><xmax>38084.703125</xmax><ymax>29897.25</ymax></bndbox><segmentation><points><x>37976.109375</x><y>29644.984375</y></points><points><x>37953.046875</x><y>29649.791015625</y></points><points><x>37929.01953125</x><y>29657.958984375</y></points><points><x>37928.5390625</x><y>29657.958984375</y></points><points><x>37927.578125</x><y>29659.400390625</y></points><points><x>37927.09765625</x><y>29659.880859375</y></points><points><x>37910.28125</x><y>29673.81640625</y></points><points><x>37895.8671875</x><y>29690.6328125</y></points><points><x>37895.8671875</x><y>29691.11328125</y></points><points><x>37895.8671875</x><y>29693.99609375</y></points><points><x>37895.8671875</x><y>29694.95703125</y></points><points><x>37898.75</x><y>29718.021484375</y></points><points><x>37905.95703125</x><y>29734.359375</y></points><points><x>37902.59375</x><y>29751.65625</y></points><points><x>37903.07421875</x><y>29751.65625</y></points><points><x>37898.26953125</x><y>29785.29296875</y></points><points><x>37890.58203125</x><y>29815.564453125</y></points><points><x>37886.25390625</x><y>29836.2265625</y></points><points><x>37886.25390625</x><y>29836.70703125</y></points><points><x>37886.25390625</x><y>29838.62890625</y></points><points><x>37886.25390625</x><y>29839.58984375</y></points><points><x>37886.25390625</x><y>29841.03125</y></points><points><x>37889.140625</x><y>29856.88671875</y></points><points><x>37889.140625</x><y>29857.3671875</y></points><points><x>37889.62109375</x><y>29859.771484375</y></points><points><x>37889.62109375</x><y>29861.212890625</y></points><points><x>37889.62109375</x><y>29863.134765625</y></points><points><x>37894.90625</x><y>29874.185546875</y></points><points><x>37894.90625</x><y>29874.666015625</y></points><points><x>37895.8671875</x><y>29876.587890625</y></points><points><x>37918.9296875</x><y>29891.00390625</y></points><points><x>37942.4765625</x><y>29897.25</y></points><points><x>37952.0859375</x><y>29892.92578125</y></points><points><x>37952.0859375</x><y>29892.92578125</y></points><points><x>37967.94140625</x><y>29873.224609375</y></points><points><x>37988.12109375</x><y>29877.068359375</y></points><points><x>37988.12109375</x><y>29877.068359375</y></points><points><x>37989.5625</x><y>29878.509765625</y></points><points><x>37991.00390625</x><y>29878.509765625</y></points><points><x>38015.03125</x><y>29883.314453125</y></points><points><x>38015.51171875</x><y>29883.314453125</y></points><points><x>38049.1484375</x><y>29876.107421875</y></points><points><x>38054.9140625</x><y>29857.84765625</y></points><points><x>38054.9140625</x><y>29857.3671875</y></points><points><x>38063.08203125</x><y>29832.86328125</y></points><points><x>38063.08203125</x><y>29832.86328125</y></points><points><x>38064.04296875</x><y>29830.939453125</y></points><points><x>38073.65234375</x><y>29807.396484375</y></points><points><x>38073.65234375</x><y>29806.916015625</y></points><points><x>38072.2109375</x><y>29780.48828125</y></points><points><x>38072.2109375</x><y>29780.0078125</y></points><points><x>38076.0546875</x><y>29745.41015625</y></points><points><x>38084.703125</x><y>29718.982421875</y></points><points><x>38083.26171875</x><y>29703.126953125</y></points><points><x>38064.5234375</x><y>29691.59375</y></points><points><x>38062.6015625</x><y>29675.73828125</y></points><points><x>38062.12109375</x><y>29659.880859375</y></points><points><x>38042.8984375</x><y>29646.427734375</y></points><points><x>38041.9375</x><y>29646.427734375</y></points></segmentation></object><object><name>NILM</name><difficult>0</difficult><truncated>0</truncated><info>[{"confidence": "0"}, {"action": "CREATE", "cat": "NILM", "time": "2020-07-23 14:39;27", "who": "admin", "typeOfanno": "PersonManul"}]</info><confidence>0</confidence><bndbox><xmin>29959.46484375</xmin><ymin>45097.3359375</ymin><xmax>30358.283203125</xmax><ymax>45414.94921875</ymax></bndbox><segmentation><points><x>30160.31640625</x><y>45105.0234375</y></points><points><x>30135.810546875</x><y>45120.8828125</y></points><points><x>30106.01953125</x><y>45129.05078125</y></points><points><x>30065.17578125</x><y>45138.66015625</y></points><points><x>30028.177734375</x><y>45142.50390625</y></points><points><x>30005.59375</x><y>45157.3984375</y></points><points><x>29980.126953125</x><y>45174.21875</y></points><points><x>29965.232421875</x><y>45194.3984375</y></points><points><x>29965.232421875</x><y>45194.3984375</y></points><points><x>29965.232421875</x><y>45196.80078125</y></points><points><x>29959.46484375</x><y>45251.09765625</y></points><points><x>29962.830078125</x><y>45295.78515625</y></points><points><x>29973.400390625</x><y>45370.26171875</y></points><points><x>29993.1015625</x><y>45399.09375</y></points><points><x>29993.58203125</x><y>45399.09375</y></points><points><x>29994.54296875</x><y>45401.015625</y></points><points><x>30022.412109375</x><y>45414.94921875</y></points><points><x>30066.13671875</x><y>45403.8984375</y></points><points><x>30101.21484375</x><y>45377.46875</y></points><points><x>30153.58984375</x><y>45348.16015625</y></points><points><x>30204.5234375</x><y>45333.74609375</y></points><points><x>30274.67578125</x><y>45326.0546875</y></points><points><x>30274.67578125</x><y>45326.0546875</y></points><points><x>30277.078125</x><y>45326.53515625</y></points><points><x>30324.16796875</x><y>45320.2890625</y></points><points><x>30358.283203125</x><y>45298.66796875</y></points><points><x>30356.841796875</x><y>45270.31640625</y></points><points><x>30341.466796875</x><y>45242.44921875</y></points><points><x>30321.765625</x><y>45233.3203125</y></points><points><x>30303.025390625</x><y>45195.83984375</y></points><points><x>30276.59765625</x><y>45154.03515625</y></points><points><x>30263.625</x><y>45128.08984375</y></points><points><x>30248.248046875</x><y>45105.0234375</y></points><points><x>30192.509765625</x><y>45097.3359375</y></points><points><x>30192.509765625</x><y>45097.3359375</y></points></segmentation></object><object><name>NILM</name><difficult>0</difficult><truncated>0</truncated><info>[{"confidence": "0"}, {"action": "CREATE", "cat": "NILM", "time": "2020-07-23 14:39;27", "who": "admin", "typeOfanno": "PersonManul"}]</info><confidence>0</confidence><bndbox><xmin>33973.609375</xmin><ymin>37833.203125</ymin><xmax>34281.61328125</xmax><ymax>38166.671875</ymax></bndbox><segmentation><points><x>34000.03515625</x><y>37885.09765625</y></points><points><x>34020.69921875</x><y>37880.29296875</y></points><points><x>34060.58203125</x><y>37872.125</y></points><points><x>34081.72265625</x><y>37864.91796875</y></points><points><x>34101.90234375</x><y>37857.70703125</y></points><points><x>34123.52734375</x><y>37858.66796875</y></points><points><x>34151.875</x><y>37850.01953125</y></points><points><x>34196.5625</x><y>37842.8125</y></points><points><x>34225.39453125</x><y>37835.60546875</y></points><points><x>34248.45703125</x><y>37833.203125</y></points><points><x>34273.92578125</x><y>37833.203125</y></points><points><x>34281.61328125</x><y>37840.890625</y></points><points><x>34273.92578125</x><y>37855.78515625</y></points><points><x>34266.234375</x><y>37872.125</y></points><points><x>34263.83203125</x><y>37892.3046875</y></points><points><x>34252.30078125</x><y>37929.78515625</y></points><points><x>34246.53515625</x><y>37957.171875</y></points><points><x>34242.69140625</x><y>37979.7578125</y></points><points><x>34239.328125</x><y>38014.83203125</y></points><points><x>34234.04296875</x><y>38027.80859375</y></points><points><x>34243.171875</x><y>38070.5703125</y></points><points><x>34252.78125</x><y>38110.453125</y></points><points><x>34256.625</x><y>38152.2578125</y></points><points><x>34246.0546875</x><y>38166.671875</y></points><points><x>34232.6015625</x><y>38165.23046875</y></points><points><x>34232.6015625</x><y>38165.23046875</y></points><points><x>34231.16015625</x><y>38163.7890625</y></points><points><x>34214.33984375</x><y>38149.85546875</y></points><points><x>34179.265625</x><y>38117.1796875</y></points><points><x>34135.5390625</x><y>38100.36328125</y></points><points><x>34100.4609375</x><y>38098.921875</y></points><points><x>34068.75</x><y>38101.8046875</y></points><points><x>34029.828125</x><y>38099.8828125</y></points><points><x>34001.95703125</x><y>38091.234375</y></points><points><x>33984.66015625</x><y>38076.8203125</y></points><points><x>33979.375</x><y>38041.7421875</y></points><points><x>33979.375</x><y>38041.7421875</y></points><points><x>33973.609375</x><y>38005.22265625</y></points><points><x>33981.296875</x><y>37985.04296875</y></points><points><x>33996.19140625</x><y>37979.27734375</y></points><points><x>34013.97265625</x><y>37975.9140625</y></points><points><x>34013.01171875</x><y>37955.73046875</y></points><points><x>34015.89453125</x><y>37929.3046875</y></points><points><x>34015.89453125</x><y>37919.6953125</y></points><points><x>34001.4765625</x><y>37903.35546875</y></points><points><x>34001.4765625</x><y>37903.35546875</y></points></segmentation></object><object><name>NILM</name><difficult>0</difficult><truncated>0</truncated><info>[{"confidence": "0"}, {"action": "CREATE", "cat": "NILM", "time": "2020-07-23 14:39;27", "who": "admin", "typeOfanno": "PersonManul"}]</info><confidence>0</confidence><bndbox><xmin>10714.2744140625</xmin><ymin>25242.01171875</ymin><xmax>11012.6669921875</xmax><ymax>25644.1953125</ymax></bndbox><segmentation><points><x>10994.408203125</x><y>25351.568359375</y></points><points><x>11009.3037109375</x><y>25370.787109375</y></points><points><x>11012.6669921875</x><y>25386.1640625</y></points><points><x>11012.6669921875</x><y>25386.64453125</y></points><points><x>11007.3818359375</x><y>25413.072265625</y></points><points><x>10993.927734375</x><y>25431.8125</y></points><points><x>10989.603515625</x><y>25461.123046875</y></points><points><x>10989.603515625</x><y>25461.603515625</y></points><points><x>10986.7197265625</x><y>25491.39453125</y></points><points><x>10968.94140625</x><y>25513.978515625</y></points><points><x>10944.916015625</x><y>25535.599609375</y></points><points><x>10932.4228515625</x><y>25558.6640625</y></points><points><x>10912.2421875</x><y>25587.974609375</y></points><points><x>10900.7099609375</x><y>25603.3515625</y></points><points><x>10900.7099609375</x><y>25603.3515625</y></points><points><x>10871.8798828125</x><y>25636.505859375</y></points><points><x>10843.0498046875</x><y>25644.1953125</y></points><points><x>10820.4658203125</x><y>25643.232421875</y></points><points><x>10819.9853515625</x><y>25643.232421875</y></points><points><x>10818.0634765625</x><y>25642.751953125</y></points><points><x>10787.310546875</x><y>25624.013671875</y></points><points><x>10787.310546875</x><y>25624.013671875</y></points><points><x>10784.908203125</x><y>25624.013671875</y></points><points><x>10747.4287109375</x><y>25589.896484375</y></points><points><x>10721.9619140625</x><y>25547.61328125</y></points><points><x>10718.5986328125</x><y>25484.66796875</y></points><points><x>10719.5595703125</x><y>25465.927734375</y></points><points><x>10714.2744140625</x><y>25444.3046875</y></points><points><x>10730.130859375</x><y>25423.162109375</y></points><points><x>10730.130859375</x><y>25423.162109375</y></points><points><x>10774.8173828125</x><y>25386.1640625</y></points><points><x>10803.16796875</x><y>25342.91796875</y></points><points><x>10834.400390625</x><y>25304.958984375</y></points><points><x>10876.2041015625</x><y>25273.24609375</y></points><points><x>10905.5146484375</x><y>25254.505859375</y></points><points><x>10926.1767578125</x><y>25242.01171875</y></points><points><x>10935.787109375</x><y>25246.337890625</y></points><points><x>10937.708984375</x><y>25266.037109375</y></points><points><x>10956.9287109375</x><y>25289.58203125</y></points><points><x>10968.94140625</x><y>25305.439453125</y></points><points><x>10973.265625</x><y>25330.42578125</y></points><points><x>10973.74609375</x><y>25341.4765625</y></points><points><x>10973.74609375</x><y>25341.4765625</y></points></segmentation></object><object><name>EC</name><difficult>0</difficult><truncated>0</truncated><info>[{"confidence": "0"}, {"action": "CREATE", "cat": "EC", "time": "2020-07-23 14:39;27", "who": "admin", "typeOfanno": "PersonManul"}]</info><confidence>0</confidence><bndbox><xmin>26219.0</xmin><ymin>14293.1875</ymin><xmax>26375.197265625</xmax><ymax>14419.0</ymax></bndbox><segmentation><points><x>26294.837890625</x><y>14293.1875</y></points><points><x>26263.0</x><y>14311.0</y></points><points><x>26252.0</x><y>14321.0</y></points><points><x>26249.0</x><y>14325.0</y></points><points><x>26237.0</x><y>14336.0</y></points><points><x>26233.0</x><y>14339.0</y></points><points><x>26224.0</x><y>14347.0</y></points><points><x>26222.0</x><y>14359.0</y></points><points><x>26221.0</x><y>14365.0</y></points><points><x>26219.0</x><y>14390.0</y></points><points><x>26220.0</x><y>14395.0</y></points><points><x>26221.0</x><y>14400.0</y></points><points><x>26232.0</x><y>14414.0</y></points><points><x>26236.0</x><y>14417.0</y></points><points><x>26257.0</x><y>14419.0</y></points><points><x>26283.86328125</x><y>14394.525390625</y></points><points><x>26303.0</x><y>14398.0</y></points><points><x>26310.005859375</x><y>14380.3251953125</y></points><points><x>26304.51953125</x><y>14371.2880859375</y></points><points><x>26318.71875</x><y>14369.9970703125</y></points><points><x>26347.765625</x><y>14373.5478515625</y></points><points><x>26375.197265625</x><y>14368.060546875</y></points><points><x>26372.9375</x><y>14348.0517578125</y></points><points><x>26353.57421875</x><y>14344.1787109375</y></points><points><x>26342.0</x><y>14342.0</y></points><points><x>26332.0</x><y>14335.0</y></points><points><x>26328.0</x><y>14332.0</y></points><points><x>26328.0</x><y>14327.0</y></points><points><x>26325.49609375</x><y>14319.6513671875</y></points><points><x>26325.173828125</x><y>14313.841796875</y></points><points><x>26316.13671875</x><y>14306.7421875</y></points></segmentation></object><object><name>NILM</name><difficult>0</difficult><truncated>0</truncated><info>[{"confidence": "0"}, {"action": "CREATE", "cat": "NILM", "time": "2020-07-23 14:39;27", "who": "admin", "typeOfanno": "PersonManul"}]</info><confidence>0</confidence><bndbox><xmin>16331.7490234375</xmin><ymin>12801.0966796875</ymin><xmax>16739.216796875</xmax><ymax>13166.279296875</ymax></bndbox><segmentation><points><x>16486.951171875</x><y>12802.0576171875</y></points><points><x>16465.328125</x><y>12832.3291015625</y></points><points><x>16431.212890625</x><y>12869.328125</y></points><points><x>16401.421875</x><y>12886.1455078125</y></points><points><x>16360.0986328125</x><y>12902.001953125</y></points><points><x>16335.5927734375</x><y>12914.9755859375</y></points><points><x>16331.7490234375</x><y>12948.611328125</y></points><points><x>16337.5146484375</x><y>12981.28515625</y></points><points><x>16349.046875</x><y>13023.5693359375</y></points><points><x>16349.046875</x><y>13023.5693359375</y></points><points><x>16380.279296875</x><y>13054.322265625</y></points><points><x>16389.41015625</x><y>13082.19140625</y></points><points><x>16399.98046875</x><y>13115.345703125</y></points><points><x>16409.58984375</x><y>13143.21484375</y></points><points><x>16426.408203125</x><y>13161.474609375</y></points><points><x>16426.888671875</x><y>13161.474609375</y></points><points><x>16432.173828125</x><y>13154.2666015625</y></points><points><x>16454.7578125</x><y>13166.279296875</y></points><points><x>16469.654296875</x><y>13156.6689453125</y></points><points><x>16486.470703125</x><y>13154.2666015625</y></points><points><x>16506.65234375</x><y>13156.6689453125</y></points><points><x>16506.65234375</x><y>13156.6689453125</y></points><points><x>16536.443359375</x><y>13160.513671875</y></points><points><x>16551.33984375</x><y>13160.513671875</y></points><points><x>16551.8203125</x><y>13160.513671875</y></points><points><x>16553.7421875</x><y>13160.033203125</y></points><points><x>16554.703125</x><y>13160.033203125</y></points><points><x>16564.79296875</x><y>13154.2666015625</y></points><points><x>16575.845703125</x><y>13138.41015625</y></points><points><x>16593.623046875</x><y>13128.3193359375</y></points><points><x>16610.44140625</x><y>13117.267578125</y></points><points><x>16628.701171875</x><y>13094.6845703125</y></points><points><x>16637.349609375</x><y>13083.15234375</y></points><points><x>16637.830078125</x><y>13083.15234375</y></points><points><x>16639.751953125</x><y>13083.15234375</y></points><points><x>16668.1015625</x><y>13066.8154296875</y></points><points><x>16668.1015625</x><y>13066.3349609375</y></points><points><x>16676.75</x><y>13035.58203125</y></points><points><x>16673.38671875</x><y>13021.6474609375</y></points><points><x>16688.283203125</x><y>12999.0634765625</y></points><points><x>16706.541015625</x><y>12971.1943359375</y></points><points><x>16729.125</x><y>12938.5205078125</y></points><points><x>16739.216796875</x><y>12894.794921875</y></points><points><x>16739.216796875</x><y>12878.9375</y></points><points><x>16725.76171875</x><y>12874.1328125</y></points><points><x>16722.87890625</x><y>12862.1201171875</y></points><points><x>16706.541015625</x><y>12853.9521484375</y></points><points><x>16674.34765625</x><y>12844.341796875</y></points><points><x>16650.802734375</x><y>12840.017578125</y></points><points><x>16635.427734375</x><y>12835.2119140625</y></points><points><x>16624.375</x><y>12841.458984375</y></points><points><x>16614.28515625</x><y>12830.4072265625</y></points><points><x>16604.67578125</x><y>12823.19921875</y></points><points><x>16585.935546875</x><y>12830.8876953125</y></points><points><x>16559.98828125</x><y>12832.8095703125</y></points><points><x>16529.236328125</x><y>12833.7705078125</y></points><points><x>16517.22265625</x><y>12818.39453125</y></points><points><x>16508.57421875</x><y>12801.0966796875</y></points><points><x>16508.57421875</x><y>12801.0966796875</y></points></segmentation></object><object><name>NILM</name><difficult>0</difficult><truncated>0</truncated><info>[{"confidence": "0"}, {"action": "CREATE", "cat": "NILM", "time": "2020-07-23 14:39;27", "who": "admin", "typeOfanno": "PersonManul"}]</info><confidence>0</confidence><bndbox><xmin>9771.384765625</xmin><ymin>36845.83984375</ymin><xmax>10008.75390625</xmax><ymax>37123.57421875</ymax></bndbox><segmentation><points><x>10008.75390625</x><y>36937.6171875</y></points><points><x>10000.5849609375</x><y>36953.95703125</y></points><points><x>9989.052734375</x><y>36994.796875</y></points><points><x>9987.130859375</x><y>37019.78515625</y></points><points><x>9987.611328125</x><y>37034.19921875</y></points><points><x>9980.884765625</x><y>37040.4453125</y></points><points><x>9979.9228515625</x><y>37055.33984375</y></points><points><x>9979.9228515625</x><y>37055.8203125</y></points><points><x>9979.9228515625</x><y>37057.7421875</y></points><points><x>9978.4814453125</x><y>37073.6015625</y></points><points><x>9965.5078125</x><y>37097.14453125</y></points><points><x>9947.2490234375</x><y>37109.15625</y></points><points><x>9919.3798828125</x><y>37111.55859375</y></points><points><x>9878.537109375</x><y>37113.00390625</y></points><points><x>9848.74609375</x><y>37123.57421875</y></points><points><x>9819.4345703125</x><y>37113.96484375</y></points><points><x>9800.6953125</x><y>37114.4453125</y></points><points><x>9796.8515625</x><y>37096.18359375</y></points><points><x>9785.7998046875</x><y>37084.171875</y></points><points><x>9774.267578125</x><y>37072.640625</y></points><points><x>9771.384765625</x><y>37054.859375</y></points><points><x>9775.708984375</x><y>37015.94140625</y></points><points><x>9773.787109375</x><y>36984.2265625</y></points><points><x>9790.6044921875</x><y>36956.83984375</y></points><points><x>9812.2275390625</x><y>36929.9296875</y></points><points><x>9833.8505859375</x><y>36894.37109375</y></points><points><x>9835.2919921875</x><y>36871.7890625</y></points><points><x>9858.35546875</x><y>36845.83984375</y></points><points><x>9877.095703125</x><y>36854.4921875</y></points><points><x>9895.8349609375</x><y>36860.73828125</y></points><points><x>9917.9384765625</x><y>36860.2578125</y></points><points><x>9942.9248046875</x><y>36864.58203125</y></points><points><x>9956.37890625</x><y>36874.19140625</y></points><points><x>9971.7548828125</x><y>36894.37109375</y></points><points><x>9980.404296875</x><y>36906.8671875</y></points><points><x>9995.2998046875</x><y>36925.125</y></points><points><x>9995.2998046875</x><y>36925.125</y></points></segmentation></object><object><name>BOX_SCREEN</name><difficult>0</difficult><truncated>0</truncated><info>[{"confidence": "0"}, {"action": "CREATE", "cat": "BOX_SCREEN", "time": "2020-07-23 14:39;27", "who": "admin", "typeOfanno": "PersonManul"}]</info><confidence>0</confidence><bndbox><xmin>43609.48035261536</xmin><ymin>19711.32485203365</ymin><xmax>45657.48035261536</xmax><ymax>21759.32485203365</ymax></bndbox><segmentation><points><x>43609.48035261536</x><y>21759.32485203365</y></points><points><x>43609.48035261536</x><y>19711.32485203365</y></points><points><x>45657.48035261536</x><y>19711.32485203365</y></points><points><x>45657.48035261536</x><y>21759.32485203365</y></points></segmentation></object><object><name>BOX_SCREEN</name><difficult>0</difficult><truncated>0</truncated><info>[{"confidence": "0"}, {"action": "CREATE", "cat": "BOX_SCREEN", "time": "2020-07-23 14:39;27", "who": "admin", "typeOfanno": "PersonManul"}]</info><confidence>0</confidence><bndbox><xmin>9847.022212644979</xmin><ymin>12461.11118981465</ymin><xmax>11895.022212644979</xmax><ymax>14509.11118981465</ymax></bndbox><segmentation><points><x>9847.022212644979</x><y>14509.11118981465</y></points><points><x>9847.022212644979</x><y>12461.11118981465</y></points><points><x>11895.022212644979</x><y>12461.11118981465</y></points><points><x>11895.022212644979</x><y>14509.11118981465</y></points></segmentation></object><object><name>BOX_SCREEN</name><difficult>0</difficult><truncated>0</truncated><info>[{"confidence": "0"}, {"action": "CREATE", "cat": "BOX_SCREEN", "time": "2020-07-23 14:39;27", "who": "admin", "typeOfanno": "PersonManul"}]</info><confidence>0</confidence><bndbox><xmin>9785.755984505668</xmin><ymin>24607.705653773017</ymin><xmax>11833.755984505668</xmax><ymax>26655.705653773017</ymax></bndbox><segmentation><points><x>9785.755984505668</x><y>26655.705653773017</y></points><points><x>9785.755984505668</x><y>24607.705653773017</y></points><points><x>11833.755984505668</x><y>24607.705653773017</y></points><points><x>11833.755984505668</x><y>26655.705653773017</y></points></segmentation></object></annotation>
