# Supplementary material for: Artificial intelligence enables precision diagnosis of cervical cytology grades and cervical cancer
Source: Nat Commun. 2024 May 22;15:4369. doi: 10.1038/s41467-024-48705-3 (PMC11111770; doi:10.1038/s41467-024-48705-3)
Supplement: Supplementary file 4 — Source Data [file 41467_2024_48705_MOESM4_ESM.zip › Source Data/Table S1.Average precision in the patch-level detection and classification./ground_truth_126/L201902462H.tif.xml]

<?xml version="1.0"?><annotation><folder>med</folder><filename>/datasets/Review/label-check/tif-tiff/L201902462H.tif</filename><size><width>58000</width><height>55296</height></size><mpp>0.248447</mpp><object><name>HSIL</name><difficult>0</difficult><truncated>0</truncated><info>[{"confidence": "0"}, {"action": "CREATE", "cat": "HSIL", "time": "2020-07-23 14:39;35", "who": "admin", "typeOfanno": "PersonManul"}]</info><confidence>0</confidence><bndbox><xmin>41207.1015625</xmin><ymin>45324.703125</ymin><xmax>41296.41796875</xmax><ymax>45475.89453125</ymax></bndbox><segmentation><points><x>41263.984375</x><y>45324.703125</y></points><points><x>41277.95703125</x><y>45347.65625</y></points><points><x>41289.9296875</x><y>45371.109375</y></points><points><x>41296.41796875</x><y>45388.57421875</y></points><points><x>41291.92578125</x><y>45402.54296875</y></points><points><x>41291.92578125</x><y>45408.03125</y></points><points><x>41287.4375</x><y>45422.00390625</y></points><points><x>41276.95703125</x><y>45433.98046875</y></points><points><x>41273.96484375</x><y>45441.96484375</y></points><points><x>41261.48828125</x><y>45444.95703125</y></points><points><x>41253.50390625</x><y>45456.93359375</y></points><points><x>41243.52734375</x><y>45471.40234375</y></points><points><x>41224.06640625</x><y>45475.89453125</y></points><points><x>41217.078125</x><y>45473.3984375</y></points><points><x>41217.078125</x><y>45473.3984375</y></points><points><x>41215.58203125</x><y>45471.90234375</y></points><points><x>41213.5859375</x><y>45461.921875</y></points><points><x>41224.5625</x><y>45445.45703125</y></points><points><x>41227.05859375</x><y>45426.99609375</y></points><points><x>41215.08203125</x><y>45425.0</y></points><points><x>41208.09765625</x><y>45418.51171875</y></points><points><x>41207.1015625</x><y>45404.04296875</y></points><points><x>41207.1015625</x><y>45404.04296875</y></points><points><x>41221.0703125</x><y>45392.5625</y></points><points><x>41227.55859375</x><y>45388.57421875</y></points><points><x>41215.08203125</x><y>45376.09765625</y></points><points><x>41215.08203125</x><y>45364.62109375</y></points><points><x>41223.06640625</x><y>45350.6484375</y></points><points><x>41240.53125</x><y>45338.17578125</y></points><points><x>41252.5078125</x><y>45329.19140625</y></points><points><x>41252.5078125</x><y>45329.19140625</y></points></segmentation></object><object><name>NILM</name><difficult>0</difficult><truncated>0</truncated><info>[{"confidence": "0"}, {"action": "CREATE", "cat": "NILM", "time": "2020-07-23 14:39;35", "who": "admin", "typeOfanno": "PersonManul"}]</info><confidence>0</confidence><bndbox><xmin>17190.8203125</xmin><ymin>6563.0517578125</ymin><xmax>17250.697265625</xmax><ymax>6601.31884765625</ymax></bndbox><segmentation><points><x>17228.63671875</x><y>6563.0517578125</y></points><points><x>17212.87890625</x><y>6569.12939453125</y></points><points><x>17198.248046875</x><y>6576.5576171875</y></points><points><x>17191.044921875</x><y>6587.36279296875</y></points><points><x>17190.8203125</x><y>6597.71728515625</y></points><points><x>17198.923828125</x><y>6601.31884765625</y></points><points><x>17217.83203125</x><y>6599.7431640625</y></points><points><x>17226.16015625</x><y>6594.11572265625</y></points><points><x>17235.390625</x><y>6584.88671875</y></points><points><x>17245.294921875</x><y>6572.9560546875</y></points><points><x>17250.697265625</x><y>6564.40234375</y></points><points><x>17250.697265625</x><y>6564.40234375</y></points></segmentation></object><object><name>HSIL</name><difficult>0</difficult><truncated>0</truncated><info>[{"confidence": "0"}, {"action": "CREATE", "cat": "HSIL", "time": "2020-07-23 14:39;35", "who": "admin", "typeOfanno": "PersonManul"}]</info><confidence>0</confidence><bndbox><xmin>24938.083984375</xmin><ymin>16759.56640625</ymin><xmax>25179.16015625</xmax><ymax>16870.0</ymax></bndbox><segmentation><points><x>24997.9609375</x><y>16766.38671875</y></points><points><x>24980.0</x><y>16766.0</y></points><points><x>24977.0</x><y>16771.0</y></points><points><x>24966.4453125</x><y>16784.169921875</y></points><points><x>24947.0</x><y>16781.0</y></points><points><x>24944.0</x><y>16784.0</y></points><points><x>24944.0</x><y>16797.0</y></points><points><x>24948.0</x><y>16802.0</y></points><points><x>24963.0703125</x><y>16803.75390625</y></points><points><x>24940.78515625</x><y>16816.80859375</y></points><points><x>24938.083984375</x><y>16828.515625</y></points><points><x>24942.359375</x><y>16846.748046875</y></points><points><x>24958.79296875</x><y>16841.5703125</y></points><points><x>24970.498046875</x><y>16830.541015625</y></points><points><x>24977.92578125</x><y>16835.4921875</y></points><points><x>24978.0</x><y>16855.0</y></points><points><x>24979.0</x><y>16860.0</y></points><points><x>24986.0</x><y>16870.0</y></points><points><x>25025.97265625</x><y>16864.8515625</y></points><points><x>25062.3984375</x><y>16864.8515625</y></points><points><x>25082.357421875</x><y>16851.37890625</y></points><points><x>25110.30078125</x><y>16848.884765625</y></points><points><x>25139.2421875</x><y>16819.943359375</y></points><points><x>25144.23046875</x><y>16800.482421875</y></points><points><x>25179.16015625</x><y>16784.515625</y></points><points><x>25178.162109375</x><y>16770.044921875</y></points><points><x>25139.740234375</x><y>16759.56640625</y></points><points><x>25079.861328125</x><y>16825.431640625</y></points><points><x>25091.828125</x><y>16775.390625</y></points><points><x>25075.845703125</x><y>16770.888671875</y></points><points><x>25060.98828125</x><y>16777.8671875</y></points><points><x>25043.205078125</x><y>16798.576171875</y></points><points><x>25027.673828125</x><y>16800.376953125</y></points><points><x>25024.072265625</x><y>16788.896484375</y></points><points><x>25024.748046875</x><y>16784.845703125</y></points><points><x>25044.78125</x><y>16784.619140625</y></points><points><x>25051.53515625</x><y>16780.568359375</y></points><points><x>25058.287109375</x><y>16767.287109375</y></points><points><x>25038.25390625</x><y>16765.9375</y></points><points><x>25012.591796875</x><y>16760.53515625</y></points></segmentation></object><object><name>ASC_US</name><difficult>0</difficult><truncated>0</truncated><info>[{"confidence": "0"}, {"action": "CREATE", "cat": "ASC_US", "time": "2020-07-23 14:39;35", "who": "admin", "typeOfanno": "PersonManul"}]</info><confidence>0</confidence><bndbox><xmin>42214.09375</xmin><ymin>23405.146484375</ymin><xmax>42364.23828125</xmax><ymax>23503.009765625</ymax></bndbox><segmentation><points><x>42215.09765625</x><y>23465.80859375</y></points><points><x>42225.82421875</x><y>23476.197265625</y></points><points><x>42281.79296875</x><y>23502.673828125</y></points><points><x>42294.52734375</x><y>23503.009765625</y></points><points><x>42308.26953125</x><y>23492.619140625</y></points><points><x>42328.375</x><y>23477.873046875</y></points><points><x>42342.1171875</x><y>23462.12109375</y></points><points><x>42349.15625</x><y>23447.0390625</y></points><points><x>42358.203125</x><y>23438.326171875</y></points><points><x>42363.90234375</x><y>23431.287109375</y></points><points><x>42364.23828125</x><y>23427.265625</y></points><points><x>42355.1875</x><y>23421.568359375</y></points><points><x>42341.44921875</x><y>23414.865234375</y></points><points><x>42325.359375</x><y>23408.498046875</y></points><points><x>42306.59375</x><y>23405.146484375</y></points><points><x>42293.5234375</x><y>23405.146484375</y></points><points><x>42273.75</x><y>23407.4921875</y></points><points><x>42250.2890625</x><y>23418.552734375</y></points><points><x>42229.84375</x><y>23429.27734375</y></points><points><x>42214.09375</x><y>23444.0234375</y></points></segmentation></object><object><name>HSIL</name><difficult>0</difficult><truncated>0</truncated><info>[{"confidence": "0"}, {"action": "CREATE", "cat": "HSIL", "time": "2020-07-23 14:39;35", "who": "admin", "typeOfanno": "PersonManul"}]</info><confidence>0</confidence><bndbox><xmin>40848.38671875</xmin><ymin>46006.609375</ymin><xmax>40974.06640625</xmax><ymax>46089.0546875</ymax></bndbox><segmentation><points><x>40927.484375</x><y>46029.3984375</y></points><points><x>40937.203125</x><y>46019.0078125</y></points><points><x>40956.3046875</x><y>46016.99609375</y></points><points><x>40971.38671875</x><y>46026.3828125</y></points><points><x>40974.06640625</x><y>46039.7890625</y></points><points><x>40970.71484375</x><y>46055.203125</y></points><points><x>40962.671875</x><y>46064.25390625</y></points><points><x>40951.27734375</x><y>46073.97265625</y></points><points><x>40945.24609375</x><y>46075.984375</y></points><points><x>40938.54296875</x><y>46066.93359375</y></points><points><x>40935.52734375</x><y>46061.90625</y></points><points><x>40924.80078125</x><y>46069.6171875</y></points><points><x>40918.09765625</x><y>46072.96875</y></points><points><x>40911.39453125</x><y>46071.625</y></points><points><x>40908.04296875</x><y>46069.28125</y></points><points><x>40901.67578125</x><y>46076.65234375</y></points><points><x>40887.6015625</x><y>46085.703125</y></points><points><x>40870.5078125</x><y>46089.0546875</y></points><points><x>40854.421875</x><y>46087.37890625</y></points><points><x>40851.0703125</x><y>46081.01171875</y></points><points><x>40848.38671875</x><y>46069.28125</y></points><points><x>40855.08984375</x><y>46060.23046875</y></points><points><x>40857.4375</x><y>46054.87109375</y></points><points><x>40853.75</x><y>46046.15625</y></points><points><x>40852.41015625</x><y>46034.76171875</y></points><points><x>40857.1015625</x><y>46023.03125</y></points><points><x>40871.84765625</x><y>46011.96875</y></points><points><x>40883.578125</x><y>46006.609375</y></points><points><x>40893.6328125</x><y>46007.94921875</y></points><points><x>40901.33984375</x><y>46013.64453125</y></points><points><x>40911.73046875</x><y>46025.04296875</y></points><points><x>40912.06640625</x><y>46025.04296875</y></points></segmentation></object><object><name>NILM</name><difficult>0</difficult><truncated>0</truncated><info>[{"confidence": "0"}, {"action": "CREATE", "cat": "NILM", "time": "2020-07-23 14:39;35", "who": "admin", "typeOfanno": "PersonManul"}]</info><confidence>0</confidence><bndbox><xmin>33119.3984375</xmin><ymin>21070.212890625</ymin><xmax>33285.55859375</xmax><ymax>21226.89453125</ymax></bndbox><segmentation><points><x>33205.72265625</x><y>21078.6953125</y></points><points><x>33218.1953125</x><y>21098.15625</y></points><points><x>33226.1796875</x><y>21114.62109375</y></points><points><x>33254.62109375</x><y>21112.126953125</y></points><points><x>33278.07421875</x><y>21122.60546875</y></points><points><x>33285.55859375</x><y>21147.5546875</y></points><points><x>33274.08203125</x><y>21172.005859375</y></points><points><x>33270.08984375</x><y>21195.45703125</y></points><points><x>33271.08984375</x><y>21213.421875</y></points><points><x>33259.61328125</x><y>21224.3984375</y></points><points><x>33247.63671875</x><y>21226.89453125</y></points><points><x>33241.6484375</x><y>21218.91015625</y></points><points><x>33229.17578125</x><y>21218.41015625</y></points><points><x>33205.72265625</x><y>21216.9140625</y></points><points><x>33198.23828125</x><y>21216.9140625</y></points><points><x>33189.75390625</x><y>21202.94140625</y></points><points><x>33183.26953125</x><y>21197.953125</y></points><points><x>33163.30859375</x><y>21193.9609375</y></points><points><x>33154.328125</x><y>21189.470703125</y></points><points><x>33152.33203125</x><y>21175.998046875</y></points><points><x>33138.859375</x><y>21179.490234375</y></points><points><x>33124.38671875</x><y>21179.98828125</y></points><points><x>33119.3984375</x><y>21160.529296875</y></points><points><x>33119.3984375</x><y>21160.529296875</y></points><points><x>33119.3984375</x><y>21139.5703125</y></points><points><x>33119.3984375</x><y>21139.5703125</y></points><points><x>33119.3984375</x><y>21136.578125</y></points><points><x>33119.3984375</x><y>21135.080078125</y></points><points><x>33127.3828125</x><y>21116.119140625</y></points><points><x>33140.85546875</x><y>21092.16796875</y></points><points><x>33163.80859375</x><y>21076.69921875</y></points><points><x>33171.79296875</x><y>21070.212890625</y></points><points><x>33171.79296875</x><y>21070.212890625</y></points></segmentation></object><object><name>NILM</name><difficult>0</difficult><truncated>0</truncated><info>[{"confidence": "0"}, {"action": "CREATE", "cat": "NILM", "time": "2020-07-23 14:39;35", "who": "admin", "typeOfanno": "PersonManul"}]</info><confidence>0</confidence><bndbox><xmin>51391.17578125</xmin><ymin>16474.736328125</ymin><xmax>51605.2421875</xmax><ymax>16703.76953125</ymax></bndbox><segmentation><points><x>51574.3046875</x><y>16503.177734375</y></points><points><x>51565.32421875</x><y>16498.6875</y></points><points><x>51553.34765625</x><y>16478.228515625</y></points><points><x>51524.40625</x><y>16474.736328125</y></points><points><x>51499.45703125</x><y>16480.72265625</y></points><points><x>51489.9765625</x><y>16485.21484375</y></points><points><x>51489.9765625</x><y>16485.21484375</y></points><points><x>51464.52734375</x><y>16493.197265625</y></points><points><x>51454.046875</x><y>16509.166015625</y></points><points><x>51447.0625</x><y>16526.130859375</y></points><points><x>51433.08984375</x><y>16548.0859375</y></points><points><x>51433.08984375</x><y>16548.5859375</y></points><points><x>51428.1015625</x><y>16556.568359375</y></points><points><x>51431.09375</x><y>16564.552734375</y></points><points><x>51416.125</x><y>16573.03515625</y></points><points><x>51416.125</x><y>16573.03515625</y></points><points><x>51414.62890625</x><y>16574.533203125</y></points><points><x>51414.62890625</x><y>16575.03125</y></points><points><x>51397.6640625</x><y>16599.482421875</y></points><points><x>51397.6640625</x><y>16599.482421875</y></points><points><x>51397.1640625</x><y>16602.4765625</y></points><points><x>51391.17578125</x><y>16615.947265625</y></points><points><x>51394.66796875</x><y>16630.41796875</y></points><points><x>51394.66796875</x><y>16630.41796875</y></points><points><x>51396.16796875</x><y>16631.916015625</y></points><points><x>51401.15625</x><y>16644.888671875</y></points><points><x>51405.1484375</x><y>16659.859375</y></points><points><x>51399.16015625</x><y>16669.837890625</y></points><points><x>51400.65625</x><y>16680.31640625</y></points><points><x>51413.6328125</x><y>16691.79296875</y></points><points><x>51432.59375</x><y>16701.275390625</y></points><points><x>51458.0390625</x><y>16703.76953125</y></points><points><x>51476.00390625</x><y>16693.291015625</y></points><points><x>51476.00390625</x><y>16693.291015625</y></points><points><x>51478.0</x><y>16692.29296875</y></points><points><x>51513.4296875</x><y>16680.31640625</y></points><points><x>51526.40234375</x><y>16672.333984375</y></points><points><x>51526.40234375</x><y>16672.333984375</y></points><points><x>51541.37109375</x><y>16647.8828125</y></points><points><x>51560.83203125</x><y>16631.416015625</y></points><points><x>51560.83203125</x><y>16631.416015625</y></points><points><x>51562.328125</x><y>16629.919921875</y></points><points><x>51577.296875</x><y>16623.43359375</y></points><points><x>51587.27734375</x><y>16611.45703125</y></points><points><x>51589.7734375</x><y>16598.484375</y></points><points><x>51602.74609375</x><y>16581.01953125</y></points><points><x>51605.2421875</x><y>16556.568359375</y></points><points><x>51601.25</x><y>16541.099609375</y></points><points><x>51603.74609375</x><y>16528.126953125</y></points><points><x>51589.7734375</x><y>16509.6640625</y></points><points><x>51589.7734375</x><y>16509.6640625</y></points></segmentation></object><object><name>HSIL</name><difficult>0</difficult><truncated>0</truncated><info>[{"confidence": "0"}, {"action": "CREATE", "cat": "HSIL", "time": "2020-07-23 14:39;35", "who": "admin", "typeOfanno": "PersonManul"}]</info><confidence>0</confidence><bndbox><xmin>30038.576171875</xmin><ymin>35510.5703125</ymin><xmax>30116.41796875</xmax><ymax>35583.921875</ymax></bndbox><segmentation><points><x>30073.505859375</x><y>35510.5703125</y></points><points><x>30088.97265625</x><y>35514.06640625</y></points><points><x>30111.427734375</x><y>35527.5390625</y></points><points><x>30116.41796875</x><y>35537.01953125</y></points><points><x>30112.42578125</x><y>35561.46875</y></points><points><x>30101.947265625</x><y>35579.43359375</y></points><points><x>30079.9921875</x><y>35583.921875</y></points><points><x>30057.537109375</x><y>35577.93359375</y></points><points><x>30043.56640625</x><y>35563.46484375</y></points><points><x>30038.576171875</x><y>35544.50390625</y></points><points><x>30038.576171875</x><y>35531.53125</y></points><points><x>30045.0625</x><y>35515.0625</y></points><points><x>30055.04296875</x><y>35510.5703125</y></points><points><x>30055.04296875</x><y>35510.5703125</y></points></segmentation></object><object><name>HSIL</name><difficult>0</difficult><truncated>0</truncated><info>[{"confidence": "0"}, {"action": "CREATE", "cat": "HSIL", "time": "2020-07-23 14:39;35", "who": "admin", "typeOfanno": "PersonManul"}]</info><confidence>0</confidence><bndbox><xmin>41009.11328125</xmin><ymin>19342.576171875</ymin><xmax>41105.9140625</xmax><ymax>19404.451171875</ymax></bndbox><segmentation><points><x>41086.953125</x><y>19370.01953125</y></points><points><x>41097.9296875</x><y>19377.505859375</y></points><points><x>41105.9140625</x><y>19382.494140625</y></points><points><x>41104.91796875</x><y>19389.98046875</y></points><points><x>41084.95703125</x><y>19394.96875</y></points><points><x>41072.98046875</x><y>19395.46875</y></points><points><x>41061.0078125</x><y>19403.453125</y></points><points><x>41043.54296875</x><y>19404.451171875</y></points><points><x>41033.5625</x><y>19400.458984375</y></points><points><x>41034.55859375</x><y>19392.474609375</y></points><points><x>41025.078125</x><y>19390.978515625</y></points><points><x>41021.5859375</x><y>19387.484375</y></points><points><x>41021.5859375</x><y>19378.00390625</y></points><points><x>41009.11328125</x><y>19377.505859375</y></points><points><x>41011.60546875</x><y>19364.53125</y></points><points><x>41016.59765625</x><y>19356.546875</y></points><points><x>41012.10546875</x><y>19347.56640625</y></points><points><x>41016.59765625</x><y>19342.576171875</y></points><points><x>41028.07421875</x><y>19342.576171875</y></points><points><x>41039.55078125</x><y>19342.576171875</y></points><points><x>41058.01171875</x><y>19351.05859375</y></points><points><x>41076.4765625</x><y>19357.046875</y></points><points><x>41076.4765625</x><y>19357.046875</y></points></segmentation></object><object><name>HSIL</name><difficult>0</difficult><truncated>0</truncated><info>[{"confidence": "0"}, {"action": "CREATE", "cat": "HSIL", "time": "2020-07-23 14:39;35", "who": "admin", "typeOfanno": "PersonManul"}]</info><confidence>0</confidence><bndbox><xmin>33985.09375</xmin><ymin>17715.05078125</ymin><xmax>34059.94140625</xmax><ymax>17776.92578125</ymax></bndbox><segmentation><points><x>34020.0234375</x><y>17721.537109375</y></points><points><x>34024.015625</x><y>17715.05078125</y></points><points><x>34038.484375</x><y>17719.541015625</y></points><points><x>34045.96875</x><y>17722.53515625</y></points><points><x>34055.94921875</x><y>17726.52734375</y></points><points><x>34059.94140625</x><y>17740.0</y></points><points><x>34058.4453125</x><y>17756.96484375</y></points><points><x>34050.9609375</x><y>17761.955078125</y></points><points><x>34048.46484375</x><y>17770.4375</y></points><points><x>34033.9921875</x><y>17775.427734375</y></points><points><x>34020.51953125</x><y>17776.92578125</y></points><points><x>34014.03515625</x><y>17774.4296875</y></points><points><x>33999.06640625</x><y>17768.94140625</y></points><points><x>33990.08203125</x><y>17760.95703125</y></points><points><x>33985.09375</x><y>17745.48828125</y></points><points><x>33987.08984375</x><y>17729.021484375</y></points><points><x>33994.07421875</x><y>17723.03515625</y></points><points><x>34011.0390625</x><y>17720.5390625</y></points><points><x>34011.0390625</x><y>17720.5390625</y></points></segmentation></object><object><name>EC</name><difficult>0</difficult><truncated>0</truncated><info>[{"confidence": "0"}, {"action": "CREATE", "cat": "EC", "time": "2020-07-23 14:39;35", "who": "admin", "typeOfanno": "PersonManul"}]</info><confidence>0</confidence><bndbox><xmin>43558.6640625</xmin><ymin>32598.466796875</ymin><xmax>43658.9609375</xmax><ymax>32751.654296875</ymax></bndbox><segmentation><points><x>43558.6640625</x><y>32598.466796875</y></points><points><x>43567.1484375</x><y>32616.4296875</y></points><points><x>43573.13671875</x><y>32642.875</y></points><points><x>43583.1171875</x><y>32667.326171875</y></points><points><x>43588.10546875</x><y>32681.296875</y></points><points><x>43609.5625</x><y>32696.267578125</y></points><points><x>43633.015625</x><y>32705.248046875</y></points><points><x>43633.015625</x><y>32705.248046875</y></points><points><x>43651.9765625</x><y>32716.2265625</y></points><points><x>43658.9609375</x><y>32726.205078125</y></points><points><x>43658.9609375</x><y>32743.171875</y></points><points><x>43640.5</x><y>32751.654296875</y></points><points><x>43625.53125</x><y>32738.6796875</y></points><points><x>43603.57421875</x><y>32727.203125</y></points><points><x>43580.12109375</x><y>32709.740234375</y></points><points><x>43568.14453125</x><y>32691.775390625</y></points><points><x>43568.14453125</x><y>32691.775390625</y></points><points><x>43561.66015625</x><y>32662.3359375</y></points><points><x>43560.66015625</x><y>32633.39453125</y></points><points><x>43560.66015625</x><y>32633.39453125</y></points></segmentation></object><object><name>NILM</name><difficult>0</difficult><truncated>0</truncated><info>[{"confidence": "0"}, {"action": "CREATE", "cat": "NILM", "time": "2020-07-23 14:39;35", "who": "admin", "typeOfanno": "PersonManul"}]</info><confidence>0</confidence><bndbox><xmin>42643.0</xmin><ymin>42033.421875</ymin><xmax>42733.109375</xmax><ymax>42133.296875</ymax></bndbox><segmentation><points><x>42663.0625</x><y>42038.78515625</y></points><points><x>42656.0234375</x><y>42044.1484375</y></points><points><x>42646.640625</x><y>42044.81640625</y></points><points><x>42643.0</x><y>42050.0</y></points><points><x>42643.625</x><y>42080.0078125</y></points><points><x>42654.015625</x><y>42106.1484375</y></points><points><x>42662.05859375</x><y>42112.8515625</y></points><points><x>42671.77734375</x><y>42119.5546875</y></points><points><x>42700.59765625</x><y>42133.296875</y></points><points><x>42705.625</x><y>42122.5703125</y></points><points><x>42719.03125</x><y>42111.51171875</y></points><points><x>42726.7421875</x><y>42097.76953125</y></points><points><x>42733.109375</x><y>42064.25390625</y></points><points><x>42710.98828125</x><y>42037.78125</y></points><points><x>42689.875</x><y>42033.421875</y></points></segmentation></object><object><name>HSIL</name><difficult>0</difficult><truncated>0</truncated><info>[{"confidence": "0"}, {"action": "CREATE", "cat": "HSIL", "time": "2020-07-23 14:39;35", "who": "admin", "typeOfanno": "PersonManul"}]</info><confidence>0</confidence><bndbox><xmin>6660.10693359375</xmin><ymin>22519.404296875</ymin><xmax>6747.9150390625</xmax><ymax>22620.6171875</ymax></bndbox><segmentation><points><x>6706.69189453125</x><y>22531.134765625</y></points><points><x>6713.39501953125</x><y>22525.771484375</y></points><points><x>6721.10302734375</x><y>22527.783203125</y></points><points><x>6726.46533203125</x><y>22519.404296875</y></points><points><x>6742.552734375</x><y>22523.76171875</y></points><points><x>6740.54150390625</x><y>22535.826171875</y></points><points><x>6747.9150390625</x><y>22553.587890625</y></points><points><x>6743.55810546875</x><y>22576.712890625</y></points><points><x>6724.7900390625</x><y>22571.3515625</y></points><points><x>6720.43310546875</x><y>22584.421875</y></points><points><x>6731.828125</x><y>22601.1796875</y></points><points><x>6721.4384765625</x><y>22620.6171875</y></points><points><x>6700.99462890625</x><y>22620.283203125</y></points><points><x>6683.90234375</x><y>22611.234375</y></points><points><x>6682.2265625</x><y>22595.81640625</y></points><points><x>6687.25341796875</x><y>22583.416015625</y></points><points><x>6675.85888671875</x><y>22588.109375</y></points><points><x>6664.798828125</x><y>22581.740234375</y></points><points><x>6660.44189453125</x><y>22565.654296875</y></points><points><x>6665.80419921875</x><y>22562.302734375</y></points><points><x>6676.52880859375</x><y>22565.654296875</y></points><points><x>6675.5234375</x><y>22560.962890625</y></points><points><x>6662.453125</x><y>22553.25390625</y></points><points><x>6660.10693359375</x><y>22543.19921875</y></points><points><x>6663.79345703125</x><y>22535.490234375</y></points><points><x>6676.19384765625</x><y>22531.46875</y></points><points><x>6687.923828125</x><y>22527.447265625</y></points><points><x>6693.62158203125</x><y>22521.75</y></points><points><x>6693.62158203125</x><y>22521.4140625</y></points></segmentation></object><object><name>HSIL</name><difficult>0</difficult><truncated>0</truncated><info>[{"confidence": "0"}, {"action": "CREATE", "cat": "HSIL", "time": "2020-07-23 14:39;35", "who": "admin", "typeOfanno": "PersonManul"}]</info><confidence>0</confidence><bndbox><xmin>42077.5703125</xmin><ymin>43538.0</ymin><xmax>42195.5234375</xmax><ymax>43623.0</ymax></bndbox><segmentation><points><x>42107.5078125</x><y>43543.22265625</y></points><points><x>42096.0</x><y>43547.0</y></points><points><x>42090.0</x><y>43557.0</y></points><points><x>42086.0</x><y>43562.0</y></points><points><x>42077.5703125</x><y>43589.8203125</y></points><points><x>42090.0</x><y>43614.0</y></points><points><x>42094.0</x><y>43617.0</y></points><points><x>42109.0</x><y>43622.0</y></points><points><x>42133.0</x><y>43623.0</y></points><points><x>42150.0</x><y>43615.0</y></points><points><x>42159.0</x><y>43607.0</y></points><points><x>42162.0</x><y>43603.0</y></points><points><x>42167.38671875</x><y>43588.91796875</y></points><points><x>42195.5234375</x><y>43585.9921875</y></points><points><x>42193.2734375</x><y>43565.9609375</y></points><points><x>42183.59375</x><y>43550.42578125</y></points><points><x>42166.0</x><y>43541.0</y></points><points><x>42156.0</x><y>43541.0</y></points><points><x>42120.0</x><y>43538.0</y></points></segmentation></object><object><name>NILM</name><difficult>0</difficult><truncated>0</truncated><info>[{"confidence": "0"}, {"action": "CREATE", "cat": "NILM", "time": "2020-07-23 14:39;35", "who": "admin", "typeOfanno": "PersonManul"}]</info><confidence>0</confidence><bndbox><xmin>23901.767578125</xmin><ymin>42140.63671875</ymin><xmax>24095.48046875</xmax><ymax>42273.01953125</ymax></bndbox><segmentation><points><x>23911.822265625</x><y>42171.8046875</y></points><points><x>23933.94140625</x><y>42159.0703125</y></points><points><x>23945.001953125</x><y>42140.63671875</y></points><points><x>23973.82421875</x><y>42149.3515625</y></points><points><x>24028.1171875</x><y>42155.05078125</y></points><points><x>24081.740234375</x><y>42169.796875</y></points><points><x>24095.48046875</x><y>42200.29296875</y></points><points><x>24081.740234375</x><y>42230.79296875</y></points><points><x>24044.875</x><y>42254.25</y></points><points><x>23989.576171875</x><y>42269.66796875</y></points><points><x>23957.40234375</x><y>42273.01953125</y></points><points><x>23948.353515625</x><y>42237.828125</y></points><points><x>23948.353515625</x><y>42237.49609375</y></points><points><x>23918.859375</x><y>42218.0546875</y></points><points><x>23901.767578125</x><y>42191.9140625</y></points><points><x>23901.767578125</x><y>42191.578125</y></points></segmentation></object><object><name>HSIL</name><difficult>0</difficult><truncated>0</truncated><info>[{"confidence": "0"}, {"action": "CREATE", "cat": "HSIL", "time": "2020-07-23 14:39;35", "who": "admin", "typeOfanno": "PersonManul"}]</info><confidence>0</confidence><bndbox><xmin>27621.0</xmin><ymin>44310.0</ymin><xmax>27761.775390625</xmax><ymax>44456.62109375</ymax></bndbox><segmentation><points><x>27660.0</x><y>44310.0</y></points><points><x>27654.0</x><y>44311.0</y></points><points><x>27653.0</x><y>44321.0</y></points><points><x>27652.0</x><y>44332.0</y></points><points><x>27651.0</x><y>44357.0</y></points><points><x>27638.0</x><y>44362.0</y></points><points><x>27632.0</x><y>44378.0</y></points><points><x>27626.0</x><y>44382.0</y></points><points><x>27621.0</x><y>44388.0</y></points><points><x>27621.0</x><y>44405.0</y></points><points><x>27623.0</x><y>44412.0</y></points><points><x>27635.759765625</x><y>44422.09765625</y></points><points><x>27651.84765625</x><y>44427.125</y></points><points><x>27659.0</x><y>44437.0</y></points><points><x>27664.0</x><y>44432.0</y></points><points><x>27667.0</x><y>44435.0</y></points><points><x>27671.0</x><y>44440.0</y></points><points><x>27677.654296875</x><y>44449.58203125</y></points><points><x>27711.837890625</x><y>44456.62109375</y></points><points><x>27738.0</x><y>44444.0</y></points><points><x>27744.0</x><y>44437.0</y></points><points><x>27761.775390625</x><y>44417.40625</y></points><points><x>27753.0</x><y>44353.0</y></points><points><x>27748.0</x><y>44348.0</y></points><points><x>27731.0</x><y>44346.0</y></points><points><x>27726.0</x><y>44342.0</y></points><points><x>27721.0</x><y>44337.0</y></points><points><x>27716.0</x><y>44337.0</y></points><points><x>27711.0</x><y>44332.0</y></points><points><x>27696.0</x><y>44326.0</y></points><points><x>27693.0</x><y>44323.0</y></points><points><x>27683.0</x><y>44311.0</y></points></segmentation></object><object><name>ASC_H</name><difficult>0</difficult><truncated>0</truncated><info>[{"confidence": "0"}, {"action": "CREATE", "cat": "ASC_H", "time": "2020-07-23 14:39;35", "who": "admin", "typeOfanno": "PersonManul"}]</info><confidence>0</confidence><bndbox><xmin>29220.173828125</xmin><ymin>1979.0</ymin><xmax>29320.79296875</xmax><ymax>2060.81689453125</ymax></bndbox><segmentation><points><x>29254.0</x><y>1979.0</y></points><points><x>29240.0</x><y>1986.0</y></points><points><x>29234.0</x><y>1989.0</y></points><points><x>29234.0</x><y>1993.0</y></points><points><x>29231.0</x><y>1996.0</y></points><points><x>29220.173828125</x><y>2004.091552734375</y></points><points><x>29227.6015625</x><y>2011.9700927734375</y></points><points><x>29235.029296875</x><y>2014.2210693359375</y></points><points><x>29240.0</x><y>2024.0</y></points><points><x>29245.0</x><y>2027.0</y></points><points><x>29250.0</x><y>2034.0</y></points><points><x>29253.0</x><y>2038.0</y></points><points><x>29262.0</x><y>2047.0</y></points><points><x>29281.0</x><y>2053.0</y></points><points><x>29287.0</x><y>2054.0</y></points><points><x>29315.615234375</x><y>2060.81689453125</y></points><points><x>29320.79296875</x><y>2051.36279296875</y></points><points><x>29319.443359375</x><y>2043.2591552734375</y></points><points><x>29314.71484375</x><y>2028.6275634765625</y></points><points><x>29312.689453125</x><y>2020.298828125</y></points><points><x>29308.412109375</x><y>2008.368408203125</y></points><points><x>29301.43359375</x><y>1993.28662109375</y></points><points><x>29290.85546875</x><y>1979.7806396484375</y></points></segmentation></object><object><name>HSIL</name><difficult>0</difficult><truncated>0</truncated><info>[{"confidence": "0"}, {"action": "CREATE", "cat": "HSIL", "time": "2020-07-23 14:39;35", "who": "admin", "typeOfanno": "PersonManul"}]</info><confidence>0</confidence><bndbox><xmin>47086.65625</xmin><ymin>37485.0</ymin><xmax>47173.99609375</xmax><ymax>37550.0</ymax></bndbox><segmentation><points><x>47117.0</x><y>37485.0</y></points><points><x>47105.0</x><y>37494.0</y></points><points><x>47099.0</x><y>37498.0</y></points><points><x>47086.65625</x><y>37516.42578125</y></points><points><x>47088.0078125</x><y>37525.4296875</y></points><points><x>47095.2109375</x><y>37529.48046875</y></points><points><x>47102.86328125</x><y>37531.0546875</y></points><points><x>47106.2421875</x><y>37538.7109375</y></points><points><x>47107.140625</x><y>37547.9375</y></points><points><x>47113.0</x><y>37550.0</y></points><points><x>47149.0</x><y>37550.0</y></points><points><x>47157.0</x><y>37549.0</y></points><points><x>47167.2421875</x><y>37542.3125</y></points><points><x>47173.99609375</x><y>37527.6796875</y></points><points><x>47170.16796875</x><y>37519.125</y></points><points><x>47165.89453125</x><y>37507.421875</y></points><points><x>47160.0</x><y>37501.0</y></points><points><x>47149.234375</x><y>37496.1640625</y></points><points><x>47138.65625</x><y>37486.03515625</y></points></segmentation></object><object><name>NONE</name><difficult>0</difficult><truncated>0</truncated><info>[{"confidence": "0"}, {"action": "CREATE", "cat": "NONE", "time": "2020-07-23 14:39;35", "who": "admin", "typeOfanno": "PersonManul"}]</info><confidence>0</confidence><bndbox><xmin>40191.57421875</xmin><ymin>32689.244140625</ymin><xmax>40283.1875</xmax><ymax>32807.6484375</ymax></bndbox><segmentation><points><x>40195.17578125</x><y>32700.048828125</y></points><points><x>40212.28125</x><y>32691.271484375</y></points><points><x>40235.69140625</x><y>32689.244140625</y></points><points><x>40235.69140625</x><y>32689.244140625</y></points><points><x>40268.33203125</x><y>32706.126953125</y></points><points><x>40278.9140625</x><y>32721.66015625</y></points><points><x>40283.1875</x><y>32746.419921875</y></points><points><x>40276.88671875</x><y>32765.779296875</y></points><points><x>40276.88671875</x><y>32765.779296875</y></points><points><x>40276.4375</x><y>32767.8046875</y></points><points><x>40267.20703125</x><y>32788.2890625</y></points><points><x>40266.98046875</x><y>32788.2890625</y></points><points><x>40265.6328125</x><y>32789.640625</y></points><points><x>40247.3984375</x><y>32801.12109375</y></points><points><x>40247.3984375</x><y>32801.12109375</y></points><points><x>40245.1484375</x><y>32802.24609375</y></points><points><x>40226.01171875</x><y>32807.6484375</y></points><points><x>40213.6328125</x><y>32780.859375</y></points><points><x>40213.6328125</x><y>32780.859375</y></points><points><x>40210.70703125</x><y>32752.498046875</y></points><points><x>40210.70703125</x><y>32752.498046875</y></points><points><x>40208.90625</x><y>32750.921875</y></points><points><x>40191.796875</x><y>32723.234375</y></points><points><x>40191.57421875</x><y>32723.234375</y></points></segmentation></object><object><name>HSIL</name><difficult>0</difficult><truncated>0</truncated><info>[{"confidence": "0"}, {"action": "CREATE", "cat": "HSIL", "time": "2020-07-23 14:39;35", "who": "admin", "typeOfanno": "PersonManul"}]</info><confidence>0</confidence><bndbox><xmin>34814.3046875</xmin><ymin>32819.2890625</ymin><xmax>34962.07421875</xmax><ymax>32954.03125</ymax></bndbox><segmentation><points><x>34907.91796875</x><y>32828.22265625</y></points><points><x>34902.51953125</x><y>32842.3671875</y></points><points><x>34898.609375</x><y>32850.7421875</y></points><points><x>34889.12109375</x><y>32855.20703125</y></points><points><x>34885.58203125</x><y>32863.3984375</y></points><points><x>34879.62890625</x><y>32874.75</y></points><points><x>34870.87890625</x><y>32879.7734375</y></points><points><x>34865.296875</x><y>32876.0546875</y></points><points><x>34857.48046875</x><y>32869.91015625</y></points><points><x>34851.33984375</x><y>32872.515625</y></points><points><x>34841.4765625</x><y>32866.5625</y></points><points><x>34830.8671875</x><y>32864.88671875</y></points><points><x>34826.7734375</x><y>32872.33203125</y></points><points><x>34829.37890625</x><y>32879.9609375</y></points><points><x>34828.6328125</x><y>32887.40625</y></points><points><x>34827.14453125</x><y>32893.17578125</y></points><points><x>34825.28515625</x><y>32898.9453125</y></points><points><x>34817.28125</x><y>32906.38671875</y></points><points><x>34814.3046875</x><y>32920.16015625</y></points><points><x>34821.93359375</x><y>32930.76953125</y></points><points><x>34838.125</x><y>32941.00390625</y></points><points><x>34850.96875</x><y>32941.375</y></points><points><x>34865.66796875</x><y>32940.07421875</y></points><points><x>34871.8125</x><y>32944.5390625</y></points><points><x>34869.765625</x><y>32953.2890625</y></points><points><x>34875.90625</x><y>32954.03125</y></points><points><x>34890.05078125</x><y>32947.14453125</y></points><points><x>34902.51953125</x><y>32946.03125</y></points><points><x>34920.5703125</x><y>32951.984375</y></points><points><x>34930.80859375</x><y>32952.54296875</y></points><points><x>34943.4609375</x><y>32939.14453125</y></points><points><x>34947.0</x><y>32924.25390625</y></points><points><x>34960.2109375</x><y>32912.53125</y></points><points><x>34962.07421875</x><y>32901.36328125</y></points><points><x>34957.79296875</x><y>32896.15234375</y></points><points><x>34949.046875</x><y>32892.6171875</y></points><points><x>34934.15625</x><y>32891.87109375</y></points><points><x>34921.31640625</x><y>32891.6875</y></points><points><x>34921.875</x><y>32887.40625</y></points><points><x>34937.13671875</x><y>32886.1015625</y></points><points><x>34948.859375</x><y>32879.40234375</y></points><points><x>34950.34765625</x><y>32869.91015625</y></points><points><x>34948.859375</x><y>32859.1171875</y></points><points><x>34939.18359375</x><y>32847.20703125</y></points><points><x>34936.203125</x><y>32833.25</y></points><points><x>34927.26953125</x><y>32827.6640625</y></points><points><x>34915.359375</x><y>32820.21875</y></points><points><x>34914.6171875</x><y>32819.2890625</y></points></segmentation></object><object><name>NILM</name><difficult>0</difficult><truncated>0</truncated><info>[{"confidence": "0"}, {"action": "CREATE", "cat": "NILM", "time": "2020-07-23 14:39;35", "who": "admin", "typeOfanno": "PersonManul"}]</info><confidence>0</confidence><bndbox><xmin>19450.35546875</xmin><ymin>21055.513671875</ymin><xmax>19916.5546875</xmax><ymax>21535.2265625</ymax></bndbox><segmentation><points><x>19695.43359375</x><y>21072.099609375</y></points><points><x>19654.89453125</x><y>21102.810546875</y></points><points><x>19629.7109375</x><y>21112.638671875</y></points><points><x>19635.23828125</x><y>21136.591796875</y></points><points><x>19621.7265625</x><y>21166.689453125</y></points><points><x>19600.841796875</x><y>21196.171875</y></points><points><x>19578.115234375</x><y>21209.072265625</y></points><points><x>19587.330078125</x><y>21250.224609375</y></points><points><x>19589.171875</x><y>21280.322265625</y></points><points><x>19589.171875</x><y>21307.34765625</y></points><points><x>19608.828125</x><y>21330.689453125</y></points><points><x>19533.890625</x><y>21349.115234375</y></points><points><x>19472.46875</x><y>21354.64453125</y></points><points><x>19463.255859375</x><y>21380.44140625</y></points><points><x>19465.09765625</x><y>21393.955078125</y></points><points><x>19464.484375</x><y>21416.681640625</y></points><points><x>19450.35546875</x><y>21459.677734375</y></points><points><x>19460.798828125</x><y>21476.875</y></points><points><x>19471.853515625</x><y>21492.845703125</y></points><points><x>19489.052734375</x><y>21519.2578125</y></points><points><x>19524.064453125</x><y>21522.94140625</y></points><points><x>19554.775390625</x><y>21533.384765625</y></points><points><x>19581.1875</x><y>21535.2265625</y></points><points><x>19619.8828125</x><y>21526.013671875</y></points><points><x>19633.396484375</x><y>21481.173828125</y></points><points><x>19675.77734375</x><y>21436.3359375</y></points><points><x>19723.6875</x><y>21405.625</y></points><points><x>19745.80078125</x><y>21411.15234375</y></points><points><x>19770.984375</x><y>21411.15234375</y></points><points><x>19799.8515625</x><y>21377.37109375</y></points><points><x>19845.3046875</x><y>21369.384765625</y></points><points><x>19877.244140625</x><y>21334.98828125</y></points><points><x>19877.859375</x><y>21272.337890625</y></points><points><x>19904.884765625</x><y>21224.427734375</y></points><points><x>19916.5546875</x><y>21164.232421875</y></points><points><x>19911.02734375</x><y>21132.29296875</y></points><points><x>19879.087890625</x><y>21109.56640625</y></points><points><x>19831.177734375</x><y>21098.509765625</y></points><points><x>19797.39453125</x><y>21096.052734375</y></points><points><x>19768.52734375</x><y>21055.513671875</y></points><points><x>19736.5859375</x><y>21059.814453125</y></points><points><x>19736.5859375</x><y>21059.814453125</y></points></segmentation></object><object><name>HSIL</name><difficult>0</difficult><truncated>0</truncated><info>[{"confidence": "0"}, {"action": "CREATE", "cat": "HSIL", "time": "2020-07-23 14:39;35", "who": "admin", "typeOfanno": "PersonManul"}]</info><confidence>0</confidence><bndbox><xmin>16648.3046875</xmin><ymin>40173.60546875</ymin><xmax>16750.828125</xmax><ymax>40306.88671875</ymax></bndbox><segmentation><points><x>16683.49609375</x><y>40173.60546875</y></points><points><x>16676.0</x><y>40189.0</y></points><points><x>16668.0</x><y>40190.0</y></points><points><x>16660.0</x><y>40195.0</y></points><points><x>16648.3046875</x><y>40201.31640625</y></points><points><x>16649.4140625</x><y>40228.46875</y></points><points><x>16652.4609375</x><y>40257.01171875</y></points><points><x>16666.869140625</x><y>40250.08203125</y></points><points><x>16681.556640625</x><y>40260.3359375</y></points><points><x>16693.470703125</x><y>40255.90234375</y></points><points><x>16703.16796875</x><y>40267.26171875</y></points><points><x>16709.818359375</x><y>40275.0234375</y></points><points><x>16721.1796875</x><y>40291.92578125</y></points><points><x>16724.78125</x><y>40306.88671875</y></points><points><x>16737.8046875</x><y>40299.40625</y></points><points><x>16749.166015625</x><y>40263.3828125</y></points><points><x>16750.828125</x><y>40230.41015625</y></points><points><x>16747.2265625</x><y>40212.67578125</y></points><points><x>16738.9140625</x><y>40205.75</y></points><points><x>16732.541015625</x><y>40201.59375</y></points><points><x>16726.443359375</x><y>40192.44921875</y></points><points><x>16717.0234375</x><y>40182.75</y></points><points><x>16705.939453125</x><y>40175.546875</y></points></segmentation></object><object><name>NILM</name><difficult>0</difficult><truncated>0</truncated><info>[{"confidence": "0"}, {"action": "CREATE", "cat": "NILM", "time": "2020-07-23 14:39;35", "who": "admin", "typeOfanno": "PersonManul"}]</info><confidence>0</confidence><bndbox><xmin>38925.3515625</xmin><ymin>30139.9453125</ymin><xmax>39123.74609375</xmax><ymax>30268.236328125</ymax></bndbox><segmentation><points><x>39005.70703125</x><y>30139.9453125</y></points><points><x>38999.0</x><y>30149.0</y></points><points><x>38995.0</x><y>30149.0</y></points><points><x>38978.0</x><y>30159.0</y></points><points><x>38973.0</x><y>30162.0</y></points><points><x>38962.0</x><y>30166.0</y></points><points><x>38958.0</x><y>30170.0</y></points><points><x>38946.0</x><y>30174.0</y></points><points><x>38939.203125</x><y>30183.447265625</y></points><points><x>38934.21875</x><y>30189.8203125</y></points><points><x>38928.953125</x><y>30196.748046875</y></points><points><x>38925.3515625</x><y>30213.927734375</y></points><points><x>38942.0</x><y>30220.0</y></points><points><x>38943.0</x><y>30227.0</y></points><points><x>38959.0</x><y>30243.0</y></points><points><x>38969.0</x><y>30250.0</y></points><points><x>38974.0</x><y>30254.0</y></points><points><x>38990.0</x><y>30255.0</y></points><points><x>38996.0</x><y>30261.0</y></points><points><x>39007.0</x><y>30261.0</y></points><points><x>39010.0</x><y>30264.0</y></points><points><x>39024.546875</x><y>30268.236328125</y></points><points><x>39034.0</x><y>30260.0</y></points><points><x>39040.0</x><y>30259.0</y></points><points><x>39049.0</x><y>30257.0</y></points><points><x>39056.0</x><y>30256.0</y></points><points><x>39061.0</x><y>30255.0</y></points><points><x>39068.0</x><y>30249.0</y></points><points><x>39075.0</x><y>30249.0</y></points><points><x>39086.0</x><y>30239.0</y></points><points><x>39094.0</x><y>30239.0</y></points><points><x>39112.6640625</x><y>30237.48046875</y></points><points><x>39123.74609375</x><y>30197.85546875</y></points><points><x>39119.3125</x><y>30175.412109375</y></points><points><x>39097.421875</x><y>30164.60546875</y></points><points><x>39091.0</x><y>30165.0</y></points><points><x>39075.0</x><y>30163.0</y></points><points><x>39035.91015625</x><y>30141.607421875</y></points></segmentation></object><object><name>NILM</name><difficult>0</difficult><truncated>0</truncated><info>[{"confidence": "0"}, {"action": "CREATE", "cat": "NILM", "time": "2020-07-23 14:39;35", "who": "admin", "typeOfanno": "PersonManul"}]</info><confidence>0</confidence><bndbox><xmin>36723.26953125</xmin><ymin>12866.4375</ymin><xmax>36984.2890625</xmax><ymax>13117.2041015625</ymax></bndbox><segmentation><points><x>36802.796875</x><y>12880.015625</y></points><points><x>36795.58984375</x><y>12893.0380859375</y></points><points><x>36788.38671875</x><y>12896.91796875</y></points><points><x>36777.30078125</x><y>12905.5078125</y></points><points><x>36776.47265625</x><y>12913.54296875</y></points><points><x>36762.6171875</x><y>12952.6123046875</y></points><points><x>36744.328125</x><y>12990.01953125</y></points><points><x>36731.58203125</x><y>13000.548828125</y></points><points><x>36723.546875</x><y>13042.1123046875</y></points><points><x>36723.26953125</x><y>13068.990234375</y></points><points><x>36732.96875</x><y>13087.83203125</y></points><points><x>36743.49609375</x><y>13098.916015625</y></points><points><x>36754.58203125</x><y>13107.228515625</y></points><points><x>36765.109375</x><y>13115.818359375</y></points><points><x>36791.15625</x><y>13108.3369140625</y></points><points><x>36810.0</x><y>13108.0595703125</y></points><points><x>36818.8671875</x><y>13117.2041015625</y></points><points><x>36835.4921875</x><y>13114.4326171875</y></points><points><x>36853.50390625</x><y>13111.107421875</y></points><points><x>36873.17578125</x><y>13093.3740234375</y></points><points><x>36890.078125</x><y>13089.2177734375</y></points><points><x>36909.75</x><y>13090.603515625</y></points><points><x>36936.07421875</x><y>13067.3271484375</y></points><points><x>36951.31640625</x><y>13055.4130859375</y></points><points><x>36964.61328125</x><y>13039.8955078125</y></points><points><x>36984.01171875</x><y>13015.51171875</y></points><points><x>36984.2890625</x><y>12987.2490234375</y></points><points><x>36975.69921875</x><y>12976.4423828125</y></points><points><x>36962.953125</x><y>12943.19140625</y></points><points><x>36938.29296875</x><y>12928.783203125</y></points><points><x>36919.171875</x><y>12930.72265625</y></points><points><x>36903.37890625</x><y>12901.9052734375</y></points><points><x>36885.64453125</x><y>12877.521484375</y></points><points><x>36849.0703125</x><y>12868.931640625</y></points><points><x>36815.81640625</x><y>12866.4375</y></points><points><x>36805.84375</x><y>12869.208984375</y></points><points><x>36805.84375</x><y>12869.4853515625</y></points></segmentation></object><object><name>LSIL</name><difficult>0</difficult><truncated>0</truncated><info>[{"confidence": "0"}, {"action": "CREATE", "cat": "LSIL", "time": "2020-07-23 14:39;35", "who": "admin", "typeOfanno": "PersonManul"}]</info><confidence>0</confidence><bndbox><xmin>27857.423828125</xmin><ymin>23076.443359375</ymin><xmax>28036.146484375</xmax><ymax>23241.587890625</ymax></bndbox><segmentation><points><x>27920.046875</x><y>23113.572265625</y></points><points><x>27898.43359375</x><y>23123.82421875</y></points><points><x>27894.0</x><y>23138.509765625</y></points><points><x>27883.193359375</x><y>23152.087890625</y></points><points><x>27872.109375</x><y>23175.0859375</y></points><points><x>27862.412109375</x><y>23188.94140625</y></points><points><x>27857.423828125</x><y>23204.181640625</y></points><points><x>27862.134765625</x><y>23216.927734375</y></points><points><x>27867.953125</x><y>23229.396484375</y></points><points><x>27891.783203125</x><y>23241.310546875</y></points><points><x>27911.45703125</x><y>23241.587890625</y></points><points><x>27949.97265625</x><y>23241.587890625</y></points><points><x>27977.681640625</x><y>23232.998046875</y></points><points><x>27991.53515625</x><y>23221.9140625</y></points><points><x>28010.376953125</x><y>23197.53125</y></points><points><x>28021.73828125</x><y>23178.689453125</y></points><points><x>28021.73828125</x><y>23157.353515625</y></points><points><x>28027.279296875</x><y>23137.95703125</y></points><points><x>28036.146484375</x><y>23123.82421875</y></points><points><x>28031.990234375</x><y>23114.681640625</y></points><points><x>28032.544921875</x><y>23099.99609375</y></points><points><x>28022.29296875</x><y>23087.802734375</y></points><points><x>28006.775390625</x><y>23083.646484375</y></points><points><x>27985.716796875</x><y>23076.443359375</y></points><points><x>27975.1875</x><y>23087.525390625</y></points><points><x>27959.392578125</x><y>23086.6953125</y></points><points><x>27946.646484375</x><y>23078.3828125</y></points><points><x>27936.671875</x><y>23096.115234375</y></points><points><x>27927.25</x><y>23101.380859375</y></points><points><x>27927.25</x><y>23101.380859375</y></points></segmentation></object><object><name>HSIL</name><difficult>0</difficult><truncated>0</truncated><info>[{"confidence": "0"}, {"action": "CREATE", "cat": "HSIL", "time": "2020-07-23 14:39;35", "who": "admin", "typeOfanno": "PersonManul"}]</info><confidence>0</confidence><bndbox><xmin>18251.5078125</xmin><ymin>28302.134765625</ymin><xmax>18309.974609375</xmax><ymax>28367.52734375</ymax></bndbox><segmentation><points><x>18276.72265625</x><y>28307.953125</y></points><points><x>18263.9765625</x><y>28312.38671875</y></points><points><x>18254.279296875</x><y>28319.869140625</y></points><points><x>18252.0625</x><y>28333.4453125</y></points><points><x>18251.5078125</x><y>28348.962890625</y></points><points><x>18259.8203125</x><y>28360.046875</y></points><points><x>18272.56640625</x><y>28367.25</y></points><points><x>18283.927734375</x><y>28367.52734375</y></points><points><x>18296.673828125</x><y>28366.142578125</y></points><points><x>18309.974609375</x><y>28352.841796875</y></points><points><x>18309.974609375</x><y>28341.205078125</y></points><points><x>18306.92578125</x><y>28322.361328125</y></points><points><x>18289.74609375</x><y>28302.134765625</y></points><points><x>18281.43359375</x><y>28303.51953125</y></points><points><x>18281.43359375</x><y>28303.51953125</y></points></segmentation></object><object><name>NILM</name><difficult>0</difficult><truncated>0</truncated><info>[{"confidence": "0"}, {"action": "CREATE", "cat": "NILM", "time": "2020-07-23 14:39;35", "who": "admin", "typeOfanno": "PersonManul"}]</info><confidence>0</confidence><bndbox><xmin>23616.61328125</xmin><ymin>9138.2763671875</ymin><xmax>23758.20703125</xmax><ymax>9322.541015625</ymax></bndbox><segmentation><points><x>23699.462890625</x><y>9154.34765625</y></points><points><x>23686.716796875</x><y>9138.2763671875</y></points><points><x>23664.828125</x><y>9152.685546875</y></points><points><x>23650.97265625</x><y>9168.7568359375</y></points><points><x>23632.685546875</x><y>9188.15234375</y></points><points><x>23621.046875</x><y>9201.73046875</y></points><points><x>23616.61328125</x><y>9211.4287109375</y></points><points><x>23625.203125</x><y>9249.6669921875</y></points><points><x>23631.0234375</x><y>9274.05078125</y></points><points><x>23653.744140625</x><y>9282.640625</y></points><points><x>23666.490234375</x><y>9286.51953125</y></points><points><x>23668.4296875</x><y>9297.048828125</y></points><points><x>23684.5</x><y>9312.01171875</y></points><points><x>23706.11328125</x><y>9322.541015625</y></points><points><x>23726.341796875</x><y>9319.4931640625</y></points><points><x>23729.666015625</x><y>9306.193359375</y></points><points><x>23733.26953125</x><y>9272.3876953125</y></points><points><x>23738.255859375</x><y>9256.87109375</y></points><points><x>23743.244140625</x><y>9243.5703125</y></points><points><x>23743.244140625</x><y>9222.234375</y></points><points><x>23748.232421875</x><y>9189.2607421875</y></points><points><x>23758.20703125</x><y>9165.154296875</y></points><points><x>23739.91796875</x><y>9160.1669921875</y></points><points><x>23716.08984375</x><y>9174.5751953125</y></points><points><x>23704.451171875</x><y>9162.3837890625</y></points><points><x>23704.451171875</x><y>9162.3837890625</y></points></segmentation></object><object><name>NILM</name><difficult>0</difficult><truncated>0</truncated><info>[{"confidence": "0"}, {"action": "CREATE", "cat": "NILM", "time": "2020-07-23 14:39;35", "who": "admin", "typeOfanno": "PersonManul"}]</info><confidence>0</confidence><bndbox><xmin>44486.1171875</xmin><ymin>30911.34765625</ymin><xmax>44675.9140625</xmax><ymax>31091.31640625</ymax></bndbox><segmentation><points><x>44521.7421875</x><y>30915.033203125</y></points><points><x>44500.859375</x><y>30942.05859375</y></points><points><x>44486.1171875</x><y>30959.2578125</y></points><points><x>44494.71875</x><y>30987.51171875</y></points><points><x>44507.0</x><y>31010.8515625</y></points><points><x>44527.26953125</x><y>31023.75</y></points><points><x>44544.46875</x><y>31043.40625</y></points><points><x>44559.2109375</x><y>31055.69140625</y></points><points><x>44570.265625</x><y>31072.275390625</y></points><points><x>44589.30859375</x><y>31084.55859375</y></points><points><x>44611.421875</x><y>31091.31640625</y></points><points><x>44633.53125</x><y>31090.087890625</y></points><points><x>44648.2734375</x><y>31074.1171875</y></points><points><x>44656.2578125</x><y>31055.076171875</y></points><points><x>44666.0859375</x><y>31032.96484375</y></points><points><x>44666.0859375</x><y>31032.349609375</y></points><points><x>44675.30078125</x><y>30998.568359375</y></points><points><x>44675.9140625</x><y>30977.68359375</y></points><points><x>44662.40234375</x><y>30961.099609375</y></points><points><x>44647.66015625</x><y>30940.830078125</y></points><points><x>44628.62109375</x><y>30927.31640625</y></points><points><x>44581.9375</x><y>30919.947265625</y></points><points><x>44540.78515625</x><y>30911.34765625</y></points><points><x>44540.78515625</x><y>30911.34765625</y></points></segmentation></object><object><name>NILM</name><difficult>0</difficult><truncated>0</truncated><info>[{"confidence": "0"}, {"action": "CREATE", "cat": "NILM", "time": "2020-07-23 14:39;35", "who": "admin", "typeOfanno": "PersonManul"}]</info><confidence>0</confidence><bndbox><xmin>23943.5078125</xmin><ymin>37953.875</ymin><xmax>24077.341796875</xmax><ymax>38048.36328125</ymax></bndbox><segmentation><points><x>23943.5078125</x><y>37953.875</y></points><points><x>23945.0</x><y>37972.0</y></points><points><x>23950.0</x><y>37977.0</y></points><points><x>23959.0</x><y>37985.0</y></points><points><x>23964.0</x><y>38000.0</y></points><points><x>23965.0</x><y>38012.0</y></points><points><x>23966.0</x><y>38018.0</y></points><points><x>23969.0</x><y>38031.0</y></points><points><x>23975.650390625</x><y>38041.7109375</y></points><points><x>23988.673828125</x><y>38048.36328125</y></points><points><x>23996.0</x><y>38044.0</y></points><points><x>24004.0</x><y>38039.0</y></points><points><x>24032.0</x><y>38029.0</y></points><points><x>24039.658203125</x><y>38023.42578125</y></points><points><x>24044.091796875</x><y>38018.16015625</y></points><points><x>24055.728515625</x><y>38009.5703125</y></points><points><x>24077.341796875</x><y>38007.07421875</y></points><points><x>24071.24609375</x><y>37995.4375</y></points><points><x>24050.1875</x><y>37982.69140625</y></points><points><x>24038.55078125</x><y>37961.35546875</y></points><points><x>24023.0</x><y>37966.0</y></points><points><x>24003.0</x><y>37964.0</y></points><points><x>23992.0</x><y>37965.0</y></points><points><x>23985.0</x><y>37966.0</y></points><points><x>23972.0</x><y>37967.0</y></points></segmentation></object><object><name>EC</name><difficult>0</difficult><truncated>0</truncated><info>[{"confidence": "0"}, {"action": "CREATE", "cat": "EC", "time": "2020-07-23 14:39;35", "who": "admin", "typeOfanno": "PersonManul"}]</info><confidence>0</confidence><bndbox><xmin>8016.873046875</xmin><ymin>21020.0390625</ymin><xmax>8172.3203125</xmax><ymax>21094.853515625</ymax></bndbox><segmentation><points><x>8097.0</x><y>21021.0</y></points><points><x>8046.0</x><y>21055.0</y></points><points><x>8042.0</x><y>21058.0</y></points><points><x>8029.0</x><y>21064.0</y></points><points><x>8016.873046875</x><y>21067.697265625</y></points><points><x>8019.3671875</x><y>21079.61328125</y></points><points><x>8034.32958984375</x><y>21090.142578125</y></points><points><x>8052.0634765625</x><y>21093.744140625</y></points><points><x>8076.447265625</x><y>21094.853515625</y></points><points><x>8101.939453125</x><y>21089.033203125</y></points><points><x>8112.74609375</x><y>21086.541015625</y></points><points><x>8117.45654296875</x><y>21085.431640625</y></points><points><x>8119.396484375</x><y>21081.830078125</y></points><points><x>8129.0</x><y>21079.0</y></points><points><x>8133.0</x><y>21079.0</y></points><points><x>8150.70751953125</x><y>21070.46875</y></points><points><x>8163.0</x><y>21061.0</y></points><points><x>8172.3203125</x><y>21043.869140625</y></points><points><x>8169.82666015625</x><y>21026.412109375</y></points><points><x>8144.888671875</x><y>21020.0390625</y></points><points><x>8124.6611328125</x><y>21030.568359375</y></points><points><x>8118.0</x><y>21022.0</y></points></segmentation></object><object><name>NILM</name><difficult>0</difficult><truncated>0</truncated><info>[{"confidence": "0"}, {"action": "CREATE", "cat": "NILM", "time": "2020-07-23 14:39;35", "who": "admin", "typeOfanno": "PersonManul"}]</info><confidence>0</confidence><bndbox><xmin>31930.0</xmin><ymin>47251.1953125</ymin><xmax>32049.17578125</xmax><ymax>47363.97265625</ymax></bndbox><segmentation><points><x>31996.251953125</x><y>47251.1953125</y></points><points><x>31980.458984375</x><y>47259.5078125</y></points><points><x>31968.265625</x><y>47263.11328125</y></points><points><x>31957.0</x><y>47277.0</y></points><points><x>31953.0</x><y>47283.0</y></points><points><x>31949.0</x><y>47289.0</y></points><points><x>31939.7265625</x><y>47294.69921875</y></points><points><x>31931.4140625</x><y>47306.3359375</y></points><points><x>31934.0</x><y>47325.0</y></points><points><x>31930.0</x><y>47335.0</y></points><points><x>31937.232421875</x><y>47343.74609375</y></points><points><x>31948.31640625</x><y>47351.78125</y></points><points><x>31961.892578125</x><y>47359.5390625</y></points><points><x>31992.373046875</x><y>47363.97265625</y></points><points><x>32021.0</x><y>47356.0</y></points><points><x>32031.99609375</x><y>47346.23828125</y></points><points><x>32045.8515625</x><y>47334.87890625</y></points><points><x>32049.17578125</x><y>47306.61328125</y></points><points><x>32039.755859375</x><y>47292.76171875</y></points><points><x>32041.140625</x><y>47280.29296875</y></points><points><x>32038.09375</x><y>47274.1953125</y></points><points><x>32031.166015625</x><y>47265.8828125</y></points><points><x>32012.0</x><y>47259.0</y></points></segmentation></object><object><name>NILM</name><difficult>0</difficult><truncated>0</truncated><info>[{"confidence": "0"}, {"action": "CREATE", "cat": "NILM", "time": "2020-07-23 14:39;35", "who": "admin", "typeOfanno": "PersonManul"}]</info><confidence>0</confidence><bndbox><xmin>29635.771484375</xmin><ymin>23396.634765625</ymin><xmax>29729.427734375</xmax><ymax>23491.953125</ymax></bndbox><segmentation><points><x>29687.03125</x><y>23405.501953125</y></points><points><x>29660.708984375</x><y>23421.01953125</y></points><points><x>29645.46875</x><y>23440.96875</y></points><points><x>29635.771484375</x><y>23457.87109375</y></points><points><x>29646.576171875</x><y>23478.376953125</y></points><points><x>29661.81640625</x><y>23479.76171875</y></points><points><x>29665.142578125</x><y>23491.123046875</y></points><points><x>29677.056640625</x><y>23486.966796875</y></points><points><x>29686.755859375</x><y>23484.1953125</y></points><points><x>29692.296875</x><y>23491.953125</y></points><points><x>29700.0546875</x><y>23491.677734375</y></points><points><x>29715.294921875</x><y>23486.966796875</y></points><points><x>29725.26953125</x><y>23477.267578125</y></points><points><x>29729.427734375</x><y>23462.029296875</y></points><points><x>29719.451171875</x><y>23447.619140625</y></points><points><x>29710.583984375</x><y>23453.439453125</y></points><points><x>29717.7890625</x><y>23440.96875</y></points><points><x>29716.95703125</x><y>23427.947265625</y></points><points><x>29719.173828125</x><y>23407.1640625</y></points><points><x>29695.345703125</x><y>23396.634765625</y></points><points><x>29695.345703125</x><y>23396.634765625</y></points></segmentation></object><object><name>NILM</name><difficult>0</difficult><truncated>0</truncated><info>[{"confidence": "0"}, {"action": "CREATE", "cat": "NILM", "time": "2020-07-23 14:39;35", "who": "admin", "typeOfanno": "PersonManul"}]</info><confidence>0</confidence><bndbox><xmin>23105.98828125</xmin><ymin>13321.130859375</ymin><xmax>23190.5</xmax><ymax>13508.9970703125</ymax></bndbox><segmentation><points><x>23162.0</x><y>13329.0</y></points><points><x>23161.0</x><y>13342.0</y></points><points><x>23156.0</x><y>13344.0</y></points><points><x>23152.0</x><y>13348.0</y></points><points><x>23146.0</x><y>13350.0</y></points><points><x>23146.0</x><y>13354.0</y></points><points><x>23133.0</x><y>13354.0</y></points><points><x>23132.0</x><y>13366.0</y></points><points><x>23126.216796875</x><y>13380.982421875</y></points><points><x>23124.830078125</x><y>13397.607421875</y></points><points><x>23120.396484375</x><y>13409.2451171875</y></points><points><x>23115.96484375</x><y>13415.064453125</y></points><points><x>23114.30078125</x><y>13424.2080078125</y></points><points><x>23115.1328125</x><y>13428.9189453125</y></points><points><x>23114.0234375</x><y>13441.3876953125</y></points><points><x>23114.30078125</x><y>13444.435546875</y></points><points><x>23112.638671875</x><y>13448.869140625</y></points><points><x>23107.09765625</x><y>13464.6630859375</y></points><points><x>23105.98828125</x><y>13479.6259765625</y></points><points><x>23105.98828125</x><y>13503.1787109375</y></points><points><x>23118.45703125</x><y>13508.9970703125</y></points><points><x>23131.7578125</x><y>13499.853515625</y></points><points><x>23152.0</x><y>13477.0</y></points><points><x>23161.0</x><y>13465.0</y></points><points><x>23177.0</x><y>13428.0</y></points><points><x>23180.0</x><y>13425.0</y></points><points><x>23182.0</x><y>13420.0</y></points><points><x>23184.0</x><y>13404.0</y></points><points><x>23185.0</x><y>13391.0</y></points><points><x>23182.0</x><y>13381.0</y></points><points><x>23184.0</x><y>13358.0</y></points><points><x>23187.73046875</x><y>13349.9482421875</y></points><points><x>23190.224609375</x><y>13339.97265625</y></points><points><x>23190.5</x><y>13329.720703125</y></points><points><x>23188.28515625</x><y>13321.130859375</y></points><points><x>23177.0</x><y>13334.0</y></points><points><x>23175.0</x><y>13330.0</y></points></segmentation></object><object><name>NILM</name><difficult>0</difficult><truncated>0</truncated><info>[{"confidence": "0"}, {"action": "CREATE", "cat": "NILM", "time": "2020-07-23 14:39;35", "who": "admin", "typeOfanno": "PersonManul"}]</info><confidence>0</confidence><bndbox><xmin>30889.34765625</xmin><ymin>48772.765625</ymin><xmax>30944.212890625</xmax><ymax>48833.171875</ymax></bndbox><segmentation><points><x>30894.0</x><y>48777.0</y></points><points><x>30889.34765625</x><y>48798.2578125</y></points><points><x>30893.0</x><y>48806.0</y></points><points><x>30903.7578125</x><y>48828.73828125</y></points><points><x>30913.732421875</x><y>48833.171875</y></points><points><x>30922.876953125</x><y>48831.5078125</y></points><points><x>30928.41796875</x><y>48826.51953125</y></points><points><x>30938.1171875</x><y>48819.0390625</y></points><points><x>30944.212890625</x><y>48808.23046875</y></points><points><x>30941.1640625</x><y>48793.26953125</y></points><points><x>30925.646484375</x><y>48782.4609375</y></points><points><x>30907.08203125</x><y>48772.765625</y></points></segmentation></object><object><name>LSIL</name><difficult>0</difficult><truncated>0</truncated><info>[{"confidence": "0"}, {"action": "CREATE", "cat": "LSIL", "time": "2020-07-23 14:39;35", "who": "admin", "typeOfanno": "PersonManul"}]</info><confidence>0</confidence><bndbox><xmin>14662.8271484375</xmin><ymin>9433.759765625</ymin><xmax>14851.361328125</xmax><ymax>9645.810546875</ymax></bndbox><segmentation><points><x>14788.654296875</x><y>9473.77734375</y></points><points><x>14771.3271484375</x><y>9449.849609375</y></points><points><x>14743.2734375</x><y>9433.759765625</y></points><points><x>14719.7587890625</x><y>9452.3251953125</y></points><points><x>14711.0947265625</x><y>9486.56640625</y></points><points><x>14669.83984375</x><y>9505.130859375</y></points><points><x>14662.8271484375</x><y>9519.5703125</y></points><points><x>14670.6650390625</x><y>9530.708984375</y></points><points><x>14671.078125</x><y>9555.4619140625</y></points><points><x>14678.0</x><y>9566.0</y></points><points><x>14682.0</x><y>9576.0</y></points><points><x>14689.0</x><y>9587.0</y></points><points><x>14699.0</x><y>9598.0</y></points><points><x>14708.0</x><y>9604.0</y></points><points><x>14719.0</x><y>9611.0</y></points><points><x>14723.0</x><y>9615.0</y></points><points><x>14729.0</x><y>9620.0</y></points><points><x>14735.0</x><y>9621.0</y></points><points><x>14741.0</x><y>9623.0</y></points><points><x>14766.0</x><y>9632.0</y></points><points><x>14772.0</x><y>9633.0</y></points><points><x>14783.703125</x><y>9635.083984375</y></points><points><x>14822.4833984375</x><y>9645.810546875</y></points><points><x>14844.34765625</x><y>9628.4833984375</y></points><points><x>14851.361328125</x><y>9579.3896484375</y></points><points><x>14849.7109375</x><y>9552.57421875</y></points><points><x>14837.3349609375</x><y>9534.009765625</y></points><points><x>14818.357421875</x><y>9530.296875</y></points><points><x>14808.869140625</x><y>9508.0185546875</y></points><points><x>14764.3134765625</x><y>9510.08203125</y></points><points><x>14776.27734375</x><y>9503.8935546875</y></points><points><x>14794.4296875</x><y>9503.8935546875</y></points></segmentation></object><object><name>NILM</name><difficult>0</difficult><truncated>0</truncated><info>[{"confidence": "0"}, {"action": "CREATE", "cat": "NILM", "time": "2020-07-23 14:39;35", "who": "admin", "typeOfanno": "PersonManul"}]</info><confidence>0</confidence><bndbox><xmin>11047.41796875</xmin><ymin>38873.04296875</ymin><xmax>11232.240234375</xmax><ymax>39004.64453125</ymax></bndbox><segmentation><points><x>11138.1787109375</x><y>38887.48046875</y></points><points><x>11122.08984375</x><y>38875.9296875</y></points><points><x>11109.30078125</x><y>38873.04296875</y></points><points><x>11096.0986328125</x><y>38881.29296875</y></points><points><x>11065.5703125</x><y>38877.16796875</y></points><points><x>11054.0185546875</x><y>38888.71875</y></points><points><x>11050.71875</x><y>38907.6953125</y></points><points><x>11049.48046875</x><y>38918.0078125</y></points><points><x>11047.41796875</x><y>38934.92578125</y></points><points><x>11054.431640625</x><y>38955.55078125</y></points><points><x>11062.26953125</x><y>38959.265625</y></points><points><x>11063.919921875</x><y>38972.46484375</y></points><points><x>11075.05859375</x><y>38997.21875</y></points><points><x>11105.1748046875</x><y>39000.93359375</y></points><points><x>11131.990234375</x><y>39004.64453125</y></points><points><x>11149.3173828125</x><y>39004.64453125</y></points><points><x>11164.994140625</x><y>39000.51953125</y></points><points><x>11177.783203125</x><y>38979.890625</y></points><points><x>11193.4599609375</x><y>38967.515625</y></points><points><x>11207.4873046875</x><y>38957.203125</y></points><points><x>11216.9755859375</x><y>38948.125</y></points><points><x>11230.1767578125</x><y>38933.2734375</y></points><points><x>11222.3388671875</x><y>38927.0859375</y></points><points><x>11221.92578125</x><y>38913.05859375</y></points><points><x>11232.240234375</x><y>38902.74609375</y></points><points><x>11232.240234375</x><y>38894.08203125</y></points><points><x>11219.86328125</x><y>38886.65625</y></points><points><x>11190.9853515625</x><y>38884.1796875</y></points><points><x>11159.630859375</x><y>38882.94140625</y></points><points><x>11138.1787109375</x><y>38879.640625</y></points><points><x>11137.353515625</x><y>38887.48046875</y></points><points><x>11135.703125</x><y>38886.65625</y></points></segmentation></object><object><name>HSIL</name><difficult>0</difficult><truncated>0</truncated><info>[{"confidence": "0"}, {"action": "CREATE", "cat": "HSIL", "time": "2020-07-23 14:39;35", "who": "admin", "typeOfanno": "PersonManul"}]</info><confidence>0</confidence><bndbox><xmin>52069.40625</xmin><ymin>27947.154296875</ymin><xmax>52209.671875</xmax><ymax>28082.056640625</ymax></bndbox><segmentation><points><x>52140.36328125</x><y>27950.041015625</y></points><points><x>52121.796875</x><y>27954.16796875</y></points><points><x>52118.5</x><y>27969.431640625</y></points><points><x>52122.2109375</x><y>27985.107421875</y></points><points><x>52125.51171875</x><y>27992.12109375</y></points><points><x>52111.8984375</x><y>27998.72265625</y></points><points><x>52109.421875</x><y>28009.03515625</y></points><points><x>52107.359375</x><y>28012.75</y></points><points><x>52095.39453125</x><y>28007.38671875</y></points><points><x>52084.66796875</x><y>28009.44921875</y></points><points><x>52072.29296875</x><y>28022.23828125</y></points><points><x>52069.40625</x><y>28035.02734375</y></points><points><x>52071.87890625</x><y>28047.81640625</y></points><points><x>52075.1796875</x><y>28051.94140625</y></points><points><x>52070.640625</x><y>28057.3046875</y></points><points><x>52069.40625</x><y>28068.85546875</y></points><points><x>52078.06640625</x><y>28082.056640625</y></points><points><x>52086.73046875</x><y>28082.056640625</y></points><points><x>52087.96875</x><y>28068.03125</y></points><points><x>52087.14453125</x><y>28063.904296875</y></points><points><x>52099.93359375</x><y>28072.15625</y></points><points><x>52115.19921875</x><y>28072.15625</y></points><points><x>52117.26171875</x><y>28062.25390625</y></points><points><x>52117.26171875</x><y>28057.3046875</y></points><points><x>52126.3359375</x><y>28074.21875</y></points><points><x>52134.5859375</x><y>28074.630859375</y></points><points><x>52151.08984375</x><y>28063.904296875</y></points><points><x>52154.80078125</x><y>28049.466796875</y></points><points><x>52158.9296875</x><y>28022.23828125</y></points><points><x>52151.08984375</x><y>28016.462890625</y></points><points><x>52151.08984375</x><y>28007.798828125</y></points><points><x>52168.41796875</x><y>28006.1484375</y></points><points><x>52175.84375</x><y>28015.63671875</y></points><points><x>52189.45703125</x><y>28026.775390625</y></points><points><x>52198.9453125</x><y>28022.650390625</y></points><points><x>52209.2578125</x><y>28007.38671875</y></points><points><x>52209.671875</x><y>27992.947265625</y></points><points><x>52201.0078125</x><y>27984.283203125</y></points><points><x>52188.6328125</x><y>27971.494140625</y></points><points><x>52181.6171875</x><y>27947.154296875</y></points><points><x>52150.67578125</x><y>27947.154296875</y></points><points><x>52150.265625</x><y>27947.154296875</y></points></segmentation></object><object><name>NILM</name><difficult>0</difficult><truncated>0</truncated><info>[{"confidence": "0"}, {"action": "CREATE", "cat": "NILM", "time": "2020-07-23 14:39;35", "who": "admin", "typeOfanno": "PersonManul"}]</info><confidence>0</confidence><bndbox><xmin>17862.591796875</xmin><ymin>23883.873046875</ymin><xmax>18093.619140625</xmax><ymax>24163.580078125</ymax></bndbox><segmentation><points><x>17886.931640625</x><y>23985.359375</y></points><points><x>17880.33203125</x><y>24002.2734375</y></points><points><x>17872.4921875</x><y>24020.42578125</y></points><points><x>17870.4296875</x><y>24033.626953125</y></points><points><x>17867.955078125</x><y>24043.115234375</y></points><points><x>17864.654296875</x><y>24050.955078125</y></points><points><x>17863.00390625</x><y>24063.744140625</y></points><points><x>17862.591796875</x><y>24069.931640625</y></points><points><x>17868.779296875</x><y>24080.24609375</y></points><points><x>17865.06640625</x><y>24096.333984375</y></points><points><x>17870.84375</x><y>24119.849609375</y></points><points><x>17870.84375</x><y>24133.876953125</y></points><points><x>17886.107421875</x><y>24145.427734375</y></points><points><x>17905.083984375</x><y>24150.791015625</y></points><points><x>17938.9140625</x><y>24151.6171875</y></points><points><x>17971.50390625</x><y>24163.580078125</y></points><points><x>18005.333984375</x><y>24161.10546875</y></points><points><x>18028.849609375</x><y>24130.98828125</y></points><points><x>18049.888671875</x><y>24121.912109375</y></points><points><x>18047.4140625</x><y>24100.046875</y></points><points><x>18055.6640625</x><y>24084.783203125</y></points><points><x>18066.802734375</x><y>24057.142578125</y></points><points><x>18086.193359375</x><y>24035.27734375</y></points><points><x>18093.619140625</x><y>24004.3359375</y></points><points><x>18082.068359375</x><y>23982.470703125</y></points><points><x>18045.763671875</x><y>23973.80859375</y></points><points><x>18016.884765625</x><y>23972.158203125</y></points><points><x>18015.646484375</x><y>23960.607421875</y></points><points><x>18002.857421875</x><y>23956.48046875</y></points><points><x>17979.755859375</x><y>23953.1796875</y></points><points><x>17973.56640625</x><y>23921.826171875</y></points><points><x>17957.06640625</x><y>23911.513671875</y></points><points><x>17952.939453125</x><y>23892.123046875</y></points><points><x>17933.55078125</x><y>23883.873046875</y></points><points><x>17917.4609375</x><y>23892.53515625</y></points><points><x>17911.685546875</x><y>23906.974609375</y></points><points><x>17893.9453125</x><y>23951.943359375</y></points><points><x>17899.30859375</x><y>23972.5703125</y></points></segmentation></object><object><name>NILM</name><difficult>0</difficult><truncated>0</truncated><info>[{"confidence": "0"}, {"action": "CREATE", "cat": "NILM", "time": "2020-07-23 14:39;35", "who": "admin", "typeOfanno": "PersonManul"}]</info><confidence>0</confidence><bndbox><xmin>21591.0</xmin><ymin>48782.0</ymin><xmax>21669.0</xmax><ymax>48858.53125</ymax></bndbox><segmentation><points><x>21618.0</x><y>48782.0</y></points><points><x>21596.0</x><y>48796.0</y></points><points><x>21591.0</x><y>48837.0</y></points><points><x>21592.0</x><y>48847.0</y></points><points><x>21596.0</x><y>48853.0</y></points><points><x>21600.58984375</x><y>48858.53125</y></points><points><x>21609.25390625</x><y>48853.16796875</y></points><points><x>21637.306640625</x><y>48851.515625</y></points><points><x>21652.158203125</x><y>48844.50390625</y></points><points><x>21658.759765625</x><y>48840.37890625</y></points><points><x>21666.59765625</x><y>48834.6015625</y></points><points><x>21667.8359375</x><y>48823.875</y></points><points><x>21669.0</x><y>48812.0</y></points><points><x>21668.0</x><y>48807.0</y></points><points><x>21667.0</x><y>48802.0</y></points><points><x>21653.0</x><y>48786.0</y></points><points><x>21641.0</x><y>48783.0</y></points></segmentation></object><object><name>HSIL</name><difficult>0</difficult><truncated>0</truncated><info>[{"confidence": "0"}, {"action": "CREATE", "cat": "HSIL", "time": "2020-07-23 14:39;35", "who": "admin", "typeOfanno": "PersonManul"}]</info><confidence>0</confidence><bndbox><xmin>15454.85546875</xmin><ymin>37714.20703125</ymin><xmax>15786.95703125</xmax><ymax>38078.078125</ymax></bndbox><segmentation><points><x>15607.91015625</x><y>37726.99609375</y></points><points><x>15605.84765625</x><y>37745.1484375</y></points><points><x>15619.0498046875</x><y>37758.3515625</y></points><points><x>15608.7353515625</x><y>37759.58984375</y></points><points><x>15596.771484375</x><y>37740.61328125</y></points><points><x>15579.857421875</x><y>37748.44921875</y></points><points><x>15567.48046875</x><y>37757.52734375</y></points><points><x>15548.916015625</x><y>37754.63671875</y></points><points><x>15518.7998046875</x><y>37757.9375</y></points><points><x>15499.8232421875</x><y>37767.015625</y></points><points><x>15489.5087890625</x><y>37778.56640625</y></points><points><x>15495.697265625</x><y>37793.83203125</y></points><points><x>15498.5849609375</x><y>37809.09375</y></points><points><x>15505.5986328125</x><y>37824.7734375</y></points><points><x>15512.19921875</x><y>37844.98828125</y></points><points><x>15525.8134765625</x><y>37849.9375</y></points><points><x>15549.3291015625</x><y>37849.9375</y></points><points><x>15541.078125</x><y>37860.25</y></points><points><x>15529.1142578125</x><y>37868.08984375</y></points><points><x>15534.8896484375</x><y>37873.86328125</y></points><points><x>15536.126953125</x><y>37887.48046875</y></points><points><x>15525.4013671875</x><y>37892.4296875</y></points><points><x>15513.4375</x><y>37892.4296875</y></points><points><x>15500.6484375</x><y>37901.91796875</y></points><points><x>15490.7470703125</x><y>37915.9453125</y></points><points><x>15494.046875</x><y>37924.1953125</y></points><points><x>15496.1103515625</x><y>37935.3359375</y></points><points><x>15490.333984375</x><y>37946.0625</y></points><points><x>15475.482421875</x><y>37963.38671875</y></points><points><x>15459.8056640625</x><y>37974.52734375</y></points><points><x>15468.4697265625</x><y>37979.890625</y></points><points><x>15465.1689453125</x><y>37993.50390625</y></points><points><x>15465.5810546875</x><y>38031.046875</y></points><points><x>15468.4697265625</x><y>38043.01171875</y></points><points><x>15456.0927734375</x><y>38046.30859375</y></points><points><x>15454.85546875</x><y>38059.51171875</y></points><points><x>15467.64453125</x><y>38071.88671875</y></points><points><x>15480.845703125</x><y>38068.17578125</y></points><points><x>15494.046875</x><y>38078.078125</y></points><points><x>15495.28515625</x><y>38063.2265625</y></points><points><x>15489.0966796875</x><y>38048.78515625</y></points><points><x>15480.845703125</x><y>38042.59765625</y></points><points><x>15476.720703125</x><y>38025.68359375</y></points><points><x>15477.1328125</x><y>38017.01953125</y></points><points><x>15490.333984375</x><y>38023.62109375</y></points><points><x>15494.8720703125</x><y>38021.96875</y></points><points><x>15496.5224609375</x><y>38005.0546875</y></points><points><x>15496.935546875</x><y>37994.7421875</y></points><points><x>15493.634765625</x><y>37991.44140625</y></points><points><x>15505.5986328125</x><y>37988.5546875</y></points><points><x>15507.6611328125</x><y>37982.3671875</y></points><points><x>15518.3876953125</x><y>37977.828125</y></points><points><x>15540.6650390625</x><y>37967.1015625</y></points><points><x>15563.767578125</x><y>37966.6875</y></points><points><x>15576.9697265625</x><y>37979.06640625</y></points><points><x>15596.771484375</x><y>37997.21875</y></points><points><x>15613.6865234375</x><y>37997.21875</y></points><points><x>15634.7265625</x><y>37987.7265625</y></points><points><x>15628.9501953125</x><y>37981.953125</y></points><points><x>15610.3857421875</x><y>37980.71484375</y></points><points><x>15594.296875</x><y>37965.0390625</y></points><points><x>15606.2607421875</x><y>37958.0234375</y></points><points><x>15616.986328125</x><y>37944.82421875</y></points><points><x>15630.6005859375</x><y>37941.5234375</y></points><points><x>15645.4521484375</x><y>37947.7109375</y></points><points><x>15662.3671875</x><y>37965.0390625</y></points><points><x>15680.931640625</x><y>37965.44921875</y></points><points><x>15709.3974609375</x><y>37960.0859375</y></points><points><x>15732.9130859375</x><y>37960.9140625</y></points><points><x>15753.5400390625</x><y>37960.9140625</y></points><points><x>15751.8896484375</x><y>37951.42578125</y></points><points><x>15741.1640625</x><y>37936.984375</y></points><points><x>15713.1103515625</x><y>37910.58203125</y></points><points><x>15717.6484375</x><y>37904.39453125</y></points><points><x>15755.6025390625</x><y>37925.84765625</y></points><points><x>15779.1181640625</x><y>37922.1328125</y></points><points><x>15786.95703125</x><y>37898.20703125</y></points><points><x>15760.9658203125</x><y>37911.8203125</y></points><points><x>15741.9892578125</x><y>37902.33203125</y></points><points><x>15737.451171875</x><y>37876.33984375</y></points><points><x>15732.9130859375</x><y>37850.3515625</y></points><points><x>15721.7744140625</x><y>37825.59765625</y></points><points><x>15708.16015625</x><y>37803.73046875</y></points><points><x>15699.49609375</x><y>37775.6796875</y></points><points><x>15693.720703125</x><y>37743.5</y></points><points><x>15668.142578125</x><y>37733.59765625</y></points><points><x>15629.775390625</x><y>37714.20703125</y></points><points><x>15629.775390625</x><y>37714.62109375</y></points></segmentation></object><object><name>NILM</name><difficult>0</difficult><truncated>0</truncated><info>[{"confidence": "0"}, {"action": "CREATE", "cat": "NILM", "time": "2020-07-23 14:39;35", "who": "admin", "typeOfanno": "PersonManul"}]</info><confidence>0</confidence><bndbox><xmin>47479.0625</xmin><ymin>25798.69921875</ymin><xmax>47698.94921875</xmax><ymax>26061.080078125</ymax></bndbox><segmentation><points><x>47592.51171875</x><y>25817.263671875</y></points><points><x>47576.42578125</x><y>25811.076171875</y></points><points><x>47559.5078125</x><y>25816.02734375</y></points><points><x>47554.55859375</x><y>25827.166015625</y></points><points><x>47547.95703125</x><y>25830.052734375</y></points><points><x>47537.64453125</x><y>25811.48828125</y></points><points><x>47528.15625</x><y>25798.69921875</y></points><points><x>47517.4296875</x><y>25807.36328125</y></points><points><x>47518.25390625</x><y>25820.15234375</y></points><points><x>47509.1796875</x><y>25836.2421875</y></points><points><x>47500.92578125</x><y>25849.443359375</y></points><points><x>47487.3125</x><y>25857.28125</y></points><points><x>47479.0625</x><y>25859.755859375</y></points><points><x>47481.94921875</x><y>25876.671875</y></points><points><x>47491.02734375</x><y>25888.22265625</y></points><points><x>47507.52734375</x><y>25900.599609375</y></points><points><x>47524.44140625</x><y>25905.13671875</y></points><points><x>47519.90625</x><y>25921.2265625</y></points><points><x>47520.31640625</x><y>25943.50390625</y></points><points><x>47522.37890625</x><y>25953.818359375</y></points><points><x>47509.1796875</x><y>25974.033203125</y></points><points><x>47502.9921875</x><y>25990.12109375</y></points><points><x>47503.81640625</x><y>26000.435546875</y></points><points><x>47509.1796875</x><y>26013.224609375</y></points><points><x>47503.40234375</x><y>26026.837890625</y></points><points><x>47499.69140625</x><y>26039.21484375</y></points><points><x>47501.33984375</x><y>26052.830078125</y></points><points><x>47517.4296875</x><y>26054.892578125</y></points><points><x>47533.10546875</x><y>26046.228515625</y></points><points><x>47567.34765625</x><y>26048.703125</y></points><points><x>47592.1015625</x><y>26049.94140625</y></points><points><x>47617.6796875</x><y>26061.080078125</y></points><points><x>47631.29296875</x><y>26049.94140625</y></points><points><x>47633.35546875</x><y>26033.8515625</y></points><points><x>47653.984375</x><y>26008.2734375</y></points><points><x>47654.80859375</x><y>25991.359375</y></points><points><x>47643.2578125</x><y>25972.794921875</y></points><points><x>47652.33203125</x><y>25957.943359375</y></points><points><x>47656.046875</x><y>25945.154296875</y></points><points><x>47680.796875</x><y>25938.552734375</y></points><points><x>47698.94921875</x><y>25926.177734375</y></points><points><x>47694.0</x><y>25901.423828125</y></points><points><x>47682.44921875</x><y>25873.783203125</y></points><points><x>47653.5703125</x><y>25846.142578125</y></points><points><x>47624.28125</x><y>25830.87890625</y></points><points><x>47605.30078125</x><y>25821.388671875</y></points><points><x>47605.30078125</x><y>25821.388671875</y></points></segmentation></object><object><name>NILM</name><difficult>0</difficult><truncated>0</truncated><info>[{"confidence": "0"}, {"action": "CREATE", "cat": "NILM", "time": "2020-07-23 14:39;35", "who": "admin", "typeOfanno": "PersonManul"}]</info><confidence>0</confidence><bndbox><xmin>45963.92578125</xmin><ymin>10623.9765625</ymin><xmax>46172.265625</xmax><ymax>10814.9873046875</ymax></bndbox><segmentation><points><x>46014.2578125</x><y>10638.8291015625</y></points><points><x>45997.34375</x><y>10633.8779296875</y></points><points><x>45978.3671875</x><y>10631.4033203125</y></points><points><x>45977.953125</x><y>10636.353515625</y></points><points><x>45963.92578125</x><y>10641.716796875</y></points><points><x>45968.87890625</x><y>10657.8056640625</y></points><points><x>45973.41796875</x><y>10671.419921875</y></points><points><x>45977.953125</x><y>10689.984375</y></points><points><x>45980.015625</x><y>10706.07421875</y></points><points><x>45988.6796875</x><y>10728.7646484375</y></points><points><x>46006.0078125</x><y>10745.6787109375</y></points><points><x>46022.09765625</x><y>10765.068359375</y></points><points><x>46032.82421875</x><y>10772.494140625</y></points><points><x>46043.13671875</x><y>10791.4716796875</y></points><points><x>46051.80078125</x><y>10802.6103515625</y></points><points><x>46067.06640625</x><y>10806.736328125</y></points><points><x>46076.96484375</x><y>10807.560546875</y></points><points><x>46086.8671875</x><y>10798.4853515625</y></points><points><x>46113.26953125</x><y>10813.3369140625</y></points><points><x>46129.7734375</x><y>10814.9873046875</y></points><points><x>46141.32421875</x><y>10812.923828125</y></points><points><x>46157.82421875</x><y>10804.2607421875</y></points><points><x>46159.88671875</x><y>10785.6962890625</y></points><points><x>46172.265625</x><y>10765.4814453125</y></points><points><x>46168.96484375</x><y>10757.642578125</y></points><points><x>46152.875</x><y>10739.490234375</y></points><points><x>46129.359375</x><y>10730.8271484375</y></points><points><x>46118.21875</x><y>10719.6884765625</y></points><points><x>46114.921875</x><y>10704.01171875</y></points><points><x>46113.26953125</x><y>10679.2587890625</y></points><points><x>46098.83203125</x><y>10668.9443359375</y></points><points><x>46092.64453125</x><y>10650.3798828125</y></points><points><x>46088.10546875</x><y>10638.00390625</y></points><points><x>46078.6171875</x><y>10628.927734375</y></points><points><x>46058.40234375</x><y>10623.9765625</y></points><points><x>46041.07421875</x><y>10631.8154296875</y></points><points><x>46032.41015625</x><y>10637.1787109375</y></points><points><x>46032.41015625</x><y>10637.5908203125</y></points></segmentation></object><object><name>HSIL</name><difficult>0</difficult><truncated>0</truncated><info>[{"confidence": "0"}, {"action": "CREATE", "cat": "HSIL", "time": "2020-07-23 14:39;35", "who": "admin", "typeOfanno": "PersonManul"}]</info><confidence>0</confidence><bndbox><xmin>4692.4296875</xmin><ymin>33953.60546875</ymin><xmax>4841.77197265625</xmax><ymax>34069.12109375</ymax></bndbox><segmentation><points><x>4741.935546875</x><y>33956.49609375</y></points><points><x>4730.79638671875</x><y>33956.49609375</y></points><points><x>4719.65771484375</x><y>33954.4296875</y></points><points><x>4704.80615234375</x><y>33953.60546875</y></points><points><x>4706.86865234375</x><y>33962.26953125</y></points><points><x>4696.142578125</x><y>33964.74609375</y></points><points><x>4692.4296875</x><y>33975.05859375</y></points><points><x>4698.61767578125</x><y>33981.24609375</y></points><points><x>4708.931640625</x><y>33993.625</y></points><points><x>4713.8818359375</x><y>34008.88671875</y></points><points><x>4722.9580078125</x><y>34014.6640625</y></points><points><x>4726.6708984375</x><y>34014.6640625</y></points><points><x>4734.0966796875</x><y>34023.328125</y></points><points><x>4738.634765625</x><y>34030.33984375</y></points><points><x>4739.87255859375</x><y>34041.48046875</y></points><points><x>4745.6484375</x><y>34053.03125</y></points><points><x>4752.66162109375</x><y>34053.03125</y></points><points><x>4763.80029296875</x><y>34048.078125</y></points><points><x>4768.33837890625</x><y>34040.65234375</y></points><points><x>4767.92578125</x><y>34034.87890625</y></points><points><x>4785.66552734375</x><y>34040.2421875</y></points><points><x>4798.8671875</x><y>34048.90625</y></points><points><x>4807.5302734375</x><y>34058.39453125</y></points><points><x>4814.95654296875</x><y>34069.12109375</y></points><points><x>4825.6826171875</x><y>34068.70703125</y></points><points><x>4826.09521484375</x><y>34061.28125</y></points><points><x>4818.66943359375</x><y>34046.4296875</y></points><points><x>4818.2568359375</x><y>34035.2890625</y></points><points><x>4823.6201171875</x><y>34024.56640625</y></points><points><x>4827.3330078125</x><y>34018.375</y></points><points><x>4823.20751953125</x><y>34006.0</y></points><points><x>4820.3193359375</x><y>34001.4609375</y></points><points><x>4836.8212890625</x><y>34008.4765625</y></points><points><x>4841.77197265625</x><y>34001.4609375</y></points><points><x>4841.77197265625</x><y>33992.38671875</y></points><points><x>4833.1083984375</x><y>33978.359375</y></points><points><x>4814.95654296875</x><y>33973.8203125</y></points><points><x>4806.70556640625</x><y>33975.8828125</y></points><points><x>4799.27978515625</x><y>33981.24609375</y></points><points><x>4799.69189453125</x><y>33986.609375</y></points><points><x>4800.9296875</x><y>33995.6875</y></points><points><x>4788.55322265625</x><y>33993.625</y></points><points><x>4782.365234375</x><y>33988.671875</y></points><points><x>4781.95263671875</x><y>33980.0078125</y></points><points><x>4777.8271484375</x><y>33965.984375</y></points><points><x>4763.80029296875</x><y>33957.73046875</y></points><points><x>4752.66162109375</x><y>33954.01953125</y></points><points><x>4752.66162109375</x><y>33954.01953125</y></points></segmentation></object><object><name>HSIL</name><difficult>0</difficult><truncated>0</truncated><info>[{"confidence": "0"}, {"action": "CREATE", "cat": "HSIL", "time": "2020-07-23 14:39;35", "who": "admin", "typeOfanno": "PersonManul"}]</info><confidence>0</confidence><bndbox><xmin>21202.583984375</xmin><ymin>49570.21875</ymin><xmax>21273.12890625</xmax><ymax>49663.04296875</ymax></bndbox><segmentation><points><x>21219.0859375</x><y>49575.58203125</y></points><points><x>21212.484375</x><y>49598.2734375</y></points><points><x>21207.947265625</x><y>49617.66015625</y></points><points><x>21202.583984375</x><y>49630.0390625</y></points><points><x>21207.12109375</x><y>49646.953125</y></points><points><x>21212.484375</x><y>49657.265625</y></points><points><x>21227.3359375</x><y>49663.04296875</y></points><points><x>21236.82421875</x><y>49663.04296875</y></points><points><x>21242.6015625</x><y>49662.62890625</y></points><points><x>21251.677734375</x><y>49657.265625</y></points><points><x>21260.751953125</x><y>49650.25390625</y></points><points><x>21265.291015625</x><y>49639.52734375</y></points><points><x>21272.716796875</x><y>49624.26171875</y></points><points><x>21273.12890625</x><y>49610.234375</y></points><points><x>21265.703125</x><y>49599.09765625</y></points><points><x>21254.9765625</x><y>49599.5078125</y></points><points><x>21253.326171875</x><y>49592.49609375</y></points><points><x>21245.48828125</x><y>49579.70703125</y></points><points><x>21233.9375</x><y>49575.16796875</y></points><points><x>21221.97265625</x><y>49570.21875</y></points><points><x>21221.97265625</x><y>49570.21875</y></points></segmentation></object><object><name>NILM</name><difficult>0</difficult><truncated>0</truncated><info>[{"confidence": "0"}, {"action": "CREATE", "cat": "NILM", "time": "2020-07-23 14:39;35", "who": "admin", "typeOfanno": "PersonManul"}]</info><confidence>0</confidence><bndbox><xmin>37786.984375</xmin><ymin>7599.69384765625</ymin><xmax>37870.31640625</xmax><ymax>7694.16748046875</ymax></bndbox><segmentation><points><x>37826.5859375</x><y>7607.5322265625</y></points><points><x>37823.69921875</x><y>7620.73388671875</y></points><points><x>37813.38671875</x><y>7624.859375</y></points><points><x>37805.9609375</x><y>7630.634765625</y></points><points><x>37802.24609375</x><y>7637.23583984375</y></points><points><x>37807.609375</x><y>7641.77392578125</y></points><points><x>37816.2734375</x><y>7635.58544921875</y></points><points><x>37816.2734375</x><y>7643.01123046875</y></points><points><x>37808.43359375</x><y>7650.849609375</y></points><points><x>37793.99609375</x><y>7651.6748046875</y></points><points><x>37786.984375</x><y>7663.22607421875</y></points><points><x>37787.80859375</x><y>7678.49072265625</y></points><points><x>37788.21875</x><y>7684.26611328125</y></points><points><x>37787.80859375</x><y>7693.34228515625</y></points><points><x>37798.9453125</x><y>7693.34228515625</y></points><points><x>37805.13671875</x><y>7688.3916015625</y></points><points><x>37814.625</x><y>7678.9033203125</y></points><points><x>37824.5234375</x><y>7677.66552734375</y></points><points><x>37836.48828125</x><y>7682.6162109375</y></points><points><x>37843.9140625</x><y>7686.3291015625</y></points><points><x>37848.86328125</x><y>7694.16748046875</y></points><points><x>37857.1171875</x><y>7685.09130859375</y></points><points><x>37861.2421875</x><y>7678.49072265625</y></points><points><x>37870.31640625</x><y>7661.576171875</y></points><points><x>37870.31640625</x><y>7645.8994140625</y></points><points><x>37862.48046875</x><y>7636.41064453125</y></points><points><x>37856.703125</x><y>7639.7109375</y></points><points><x>37857.94140625</x><y>7652.08740234375</y></points><points><x>37854.2265625</x><y>7657.45068359375</y></points><points><x>37848.0390625</x><y>7651.26220703125</y></points><points><x>37850.9296875</x><y>7644.66162109375</y></points><points><x>37853.81640625</x><y>7637.23583984375</y></points><points><x>37855.87890625</x><y>7625.6845703125</y></points><points><x>37852.1640625</x><y>7619.49609375</y></points><points><x>37845.9765625</x><y>7612.0703125</y></points><points><x>37835.25</x><y>7600.931640625</y></points><points><x>37832.36328125</x><y>7599.69384765625</y></points><points><x>37832.36328125</x><y>7599.69384765625</y></points></segmentation></object><object><name>NILM</name><difficult>0</difficult><truncated>0</truncated><info>[{"confidence": "0"}, {"action": "CREATE", "cat": "NILM", "time": "2020-07-23 14:39;35", "who": "admin", "typeOfanno": "PersonManul"}]</info><confidence>0</confidence><bndbox><xmin>20459.248046875</xmin><ymin>16105.8056640625</ymin><xmax>20625.91796875</xmax><ymax>16249.78515625</ymax></bndbox><segmentation><points><x>20489.36328125</x><y>16114.056640625</y></points><points><x>20471.212890625</x><y>16121.8955078125</y></points><points><x>20463.787109375</x><y>16144.5849609375</y></points><points><x>20463.787109375</x><y>16165.625</y></points><points><x>20465.0234375</x><y>16175.5263671875</y></points><points><x>20460.8984375</x><y>16187.490234375</y></points><points><x>20459.248046875</x><y>16199.0419921875</y></points><points><x>20467.0859375</x><y>16208.1181640625</y></points><points><x>20474.51171875</x><y>16211.41796875</y></points><points><x>20487.30078125</x><y>16225.0322265625</y></points><points><x>20508.341796875</x><y>16240.708984375</y></points><points><x>20527.73046875</x><y>16249.78515625</y></points><points><x>20543.408203125</x><y>16248.9599609375</y></points><points><x>20566.509765625</x><y>16243.1845703125</y></points><points><x>20572.69921875</x><y>16234.93359375</y></points><points><x>20590.8515625</x><y>16227.0947265625</y></points><points><x>20597.451171875</x><y>16215.9560546875</y></points><points><x>20606.115234375</x><y>16199.8671875</y></points><points><x>20613.541015625</x><y>16183.77734375</y></points><points><x>20625.91796875</x><y>16169.7509765625</y></points><points><x>20620.5546875</x><y>16162.3251953125</y></points><points><x>20613.12890625</x><y>16159.849609375</y></points><points><x>20618.904296875</x><y>16146.2353515625</y></points><points><x>20608.177734375</x><y>16140.8720703125</y></points><points><x>20599.513671875</x><y>16130.55859375</y></points><points><x>20572.287109375</x><y>16117.76953125</y></points><points><x>20559.083984375</x><y>16121.482421875</y></points><points><x>20541.345703125</x><y>16115.2939453125</y></points><points><x>20521.955078125</x><y>16111.1689453125</y></points><points><x>20503.390625</x><y>16105.8056640625</y></points><points><x>20503.390625</x><y>16105.8056640625</y></points></segmentation></object><object><name>HSIL</name><difficult>0</difficult><truncated>0</truncated><info>[{"confidence": "0"}, {"action": "CREATE", "cat": "HSIL", "time": "2020-07-23 14:39;35", "who": "admin", "typeOfanno": "PersonManul"}]</info><confidence>0</confidence><bndbox><xmin>26919.048828125</xmin><ymin>52327.5703125</ymin><xmax>27249.5</xmax><ymax>52556.94921875</ymax></bndbox><segmentation><points><x>27036.212890625</x><y>52368.828125</y></points><points><x>27020.123046875</x><y>52382.44140625</y></points><points><x>27007.333984375</x><y>52391.9296875</y></points><points><x>26993.306640625</x><y>52403.89453125</y></points><points><x>26992.482421875</x><y>52411.3203125</y></points><points><x>26994.544921875</x><y>52419.984375</y></points><points><x>26990.0078125</x><y>52424.109375</y></points><points><x>26981.34375</x><y>52429.8828125</y></points><points><x>26964.841796875</x><y>52420.80859375</y></points><points><x>26945.451171875</x><y>52415.03125</y></points><points><x>26931.837890625</x><y>52410.90625</y></points><points><x>26921.111328125</x><y>52410.90625</y></points><points><x>26919.048828125</x><y>52415.85546875</y></points><points><x>26925.236328125</x><y>52421.6328125</y></points><points><x>26931.42578125</x><y>52421.21875</y></points><points><x>26940.087890625</x><y>52425.34765625</y></points><points><x>26934.724609375</x><y>52430.7109375</y></points><points><x>26925.236328125</x><y>52432.359375</y></points><points><x>26942.9765625</x><y>52441.0234375</y></points><points><x>26944.21484375</x><y>52450.09765625</y></points><points><x>26950.40234375</x><y>52466.6015625</y></points><points><x>26963.19140625</x><y>52463.30078125</y></points><points><x>26971.85546875</x><y>52463.30078125</y></points><points><x>26993.306640625</x><y>52470.3125</y></points><points><x>26994.1328125</x><y>52476.08984375</y></points><points><x>26982.994140625</x><y>52479.390625</y></points><points><x>26970.205078125</x><y>52476.08984375</y></points><points><x>26966.4921875</x><y>52480.21484375</y></points><points><x>26970.6171875</x><y>52491.35546875</y></points><points><x>26975.98046875</x><y>52501.25390625</y></points><points><x>26977.630859375</x><y>52511.15625</y></points><points><x>26978.869140625</x><y>52519.40625</y></points><points><x>26985.46875</x><y>52522.70703125</y></points><points><x>26995.37109375</x><y>52528.89453125</y></points><points><x>27004.859375</x><y>52530.546875</y></points><points><x>27024.66015625</x><y>52530.546875</y></points><points><x>27037.86328125</x><y>52525.59375</y></points><points><x>27029.19921875</x><y>52535.49609375</y></points><points><x>27020.947265625</x><y>52540.859375</y></points><points><x>27017.234375</x><y>52546.63671875</y></points><points><x>27022.59765625</x><y>52552.0</y></points><points><x>27048.58984375</x><y>52556.94921875</y></points><points><x>27062.615234375</x><y>52553.6484375</y></points><points><x>27073.341796875</x><y>52547.046875</y></points><points><x>27081.1796875</x><y>52542.09765625</y></points><points><x>27093.14453125</x><y>52545.3984375</y></points><points><x>27097.26953125</x><y>52550.76171875</y></points><points><x>27110.8828125</x><y>52543.74609375</y></points><points><x>27123.259765625</x><y>52540.859375</y></points><points><x>27165.33984375</x><y>52542.5078125</y></points><points><x>27171.94140625</x><y>52532.609375</y></points><points><x>27164.927734375</x><y>52525.59375</y></points><points><x>27156.67578125</x><y>52524.359375</y></points><points><x>27164.1015625</x><y>52514.04296875</y></points><points><x>27175.654296875</x><y>52513.21875</y></points><points><x>27188.443359375</x><y>52521.8828125</y></points><points><x>27212.783203125</x><y>52534.2578125</y></points><points><x>27223.509765625</x><y>52533.43359375</y></points><points><x>27240.423828125</x><y>52528.0703125</y></points><points><x>27249.5</x><y>52521.8828125</y></points><points><x>27235.47265625</x><y>52508.6796875</y></points><points><x>27225.984375</x><y>52488.46484375</y></points><points><x>27224.333984375</x><y>52479.390625</y></points><points><x>27221.447265625</x><y>52464.5390625</y></points><points><x>27210.30859375</x><y>52449.6875</y></points><points><x>27225.984375</x><y>52445.5625</y></points><points><x>27222.68359375</x><y>52439.37109375</y></points><points><x>27216.083984375</x><y>52424.109375</y></points><points><x>27210.720703125</x><y>52422.45703125</y></points><points><x>27186.380859375</x><y>52422.046875</y></points><points><x>27176.890625</x><y>52422.45703125</y></points><points><x>27163.689453125</x><y>52410.49609375</y></points><points><x>27169.46484375</x><y>52401.00390625</y></points><points><x>27169.052734375</x><y>52382.44140625</y></points><points><x>27159.9765625</x><y>52369.23828125</y></points><points><x>27147.1875</x><y>52367.17578125</y></points><points><x>27135.224609375</x><y>52358.1015625</y></points><points><x>27132.3359375</x><y>52354.80078125</y></points><points><x>27145.951171875</x><y>52350.26171875</y></points><points><x>27170.291015625</x><y>52349.4375</y></points><points><x>27178.955078125</x><y>52344.8984375</y></points><points><x>27167.40234375</x><y>52333.76171875</y></points><points><x>27151.3125</x><y>52327.5703125</y></points><points><x>27117.896484375</x><y>52329.22265625</y></points><points><x>27097.26953125</x><y>52334.5859375</y></points><points><x>27093.14453125</x><y>52345.72265625</y></points><points><x>27093.96875</x><y>52356.86328125</y></points><points><x>27079.943359375</x><y>52363.46484375</y></points><points><x>27051.888671875</x><y>52360.98828125</y></points><points><x>27051.888671875</x><y>52360.98828125</y></points></segmentation></object><object><name>EC</name><difficult>0</difficult><truncated>0</truncated><info>[{"confidence": "0"}, {"action": "CREATE", "cat": "EC", "time": "2020-07-23 14:39;35", "who": "admin", "typeOfanno": "PersonManul"}]</info><confidence>0</confidence><bndbox><xmin>20622.94921875</xmin><ymin>16668.02734375</ymin><xmax>20721.0390625</xmax><ymax>16766.671875</ymax></bndbox><segmentation><points><x>20624.611328125</x><y>16672.4609375</y></points><points><x>20622.94921875</x><y>16687.978515625</y></points><points><x>20625.720703125</x><y>16699.33984375</y></points><points><x>20629.044921875</x><y>16710.421875</y></points><points><x>20630.4296875</x><y>16725.384765625</y></points><points><x>20634.5859375</x><y>16735.638671875</y></points><points><x>20644.83984375</x><y>16750.046875</y></points><points><x>20658.970703125</x><y>16756.142578125</y></points><points><x>20675.318359375</x><y>16765.287109375</y></points><points><x>20684.462890625</x><y>16765.287109375</y></points><points><x>20698.31640625</x><y>16766.671875</y></points><points><x>20712.7265625</x><y>16762.515625</y></points><points><x>20717.712890625</x><y>16755.865234375</y></points><points><x>20721.0390625</x><y>16751.154296875</y></points><points><x>20718.822265625</x><y>16742.01171875</y></points><points><x>20713.279296875</x><y>16741.1796875</y></points><points><x>20705.798828125</x><y>16743.951171875</y></points><points><x>20697.763671875</x><y>16742.287109375</y></points><points><x>20689.173828125</x><y>16738.685546875</y></points><points><x>20688.064453125</x><y>16732.3125</y></points><points><x>20681.4140625</x><y>16719.84375</y></points><points><x>20677.8125</x><y>16710.421875</y></points><points><x>20670.607421875</x><y>16700.169921875</y></points><points><x>20665.62109375</x><y>16693.796875</y></points><points><x>20657.30859375</x><y>16685.20703125</y></points><points><x>20650.658203125</x><y>16676.064453125</y></points><points><x>20632.09375</x><y>16668.02734375</y></points><points><x>20631.81640625</x><y>16668.02734375</y></points></segmentation></object><object><name>MET</name><difficult>0</difficult><truncated>0</truncated><info>[{"confidence": "0"}, {"action": "CREATE", "cat": "MET", "time": "2020-07-23 14:39;35", "who": "admin", "typeOfanno": "PersonManul"}]</info><confidence>0</confidence><bndbox><xmin>35018.7578125</xmin><ymin>15780.953125</ymin><xmax>35365.30078125</xmax><ymax>16077.98828125</ymax></bndbox><segmentation><points><x>35151.59765625</x><y>15803.2314453125</y></points><points><x>35149.53515625</x><y>15823.4462890625</y></points><points><x>35152.42578125</x><y>15844.8984375</y></points><points><x>35163.5625</x><y>15860.5751953125</y></points><points><x>35178.4140625</x><y>15877.490234375</y></points><points><x>35170.57421875</x><y>15877.0771484375</y></points><points><x>35161.5</x><y>15866.3515625</y></points><points><x>35148.296875</x><y>15861.400390625</y></points><points><x>35119.83203125</x><y>15863.8759765625</y></points><points><x>35100.03125</x><y>15872.126953125</y></points><points><x>35091.78125</x><y>15877.90234375</y></points><points><x>35088.48046875</x><y>15888.62890625</y></points><points><x>35077.33984375</x><y>15891.9287109375</y></points><points><x>35073.62890625</x><y>15902.2431640625</y></points><points><x>35052.17578125</x><y>15934.0087890625</y></points><points><x>35041.859375</x><y>15953.8115234375</y></points><points><x>35037.734375</x><y>15968.2509765625</y></points><points><x>35030.72265625</x><y>15987.2275390625</y></points><points><x>35018.7578125</x><y>16012.8056640625</y></points><points><x>35019.58203125</x><y>16021.4697265625</y></points><points><x>35029.484375</x><y>16034.2578125</y></points><points><x>35045.16015625</x><y>16030.1328125</y></points><points><x>35063.7265625</x><y>16031.783203125</y></points><points><x>35070.73828125</x><y>16017.755859375</y></points><points><x>35096.73046875</x><y>16005.7919921875</y></points><points><x>35106.21875</x><y>15992.1787109375</y></points><points><x>35113.64453125</x><y>15983.1025390625</y></points><points><x>35111.58203125</x><y>16004.142578125</y></points><points><x>35125.609375</x><y>16005.3798828125</y></points><points><x>35139.22265625</x><y>16002.0791015625</y></points><points><x>35151.59765625</x><y>15999.19140625</y></points><points><x>35165.625</x><y>15998.779296875</y></points><points><x>35179.65234375</x><y>15980.626953125</y></points><points><x>35197.390625</x><y>15981.8642578125</y></points><points><x>35205.23046875</x><y>15974.8515625</y></points><points><x>35219.2578125</x><y>15980.21484375</y></points><points><x>35227.5078125</x><y>15990.9404296875</y></points><points><x>35244.0078125</x><y>15985.5771484375</y></points><points><x>35243.59765625</x><y>15999.19140625</y></points><points><x>35229.984375</x><y>16014.8681640625</y></points><points><x>35217.1953125</x><y>16028.8955078125</y></points><points><x>35201.515625</x><y>16038.3837890625</y></points><points><x>35207.70703125</x><y>16054.060546875</y></points><points><x>35208.94140625</x><y>16066.4375</y></points><points><x>35232.45703125</x><y>16076.7509765625</y></points><points><x>35239.8828125</x><y>16056.123046875</y></points><points><x>35241.9453125</x><y>16030.544921875</y></points><points><x>35256.796875</x><y>16002.904296875</y></points><points><x>35270.4140625</x><y>16007.85546875</y></points><points><x>35277.01171875</x><y>16000.841796875</y></points><points><x>35286.50390625</x><y>16019.8193359375</y></points><points><x>35293.515625</x><y>16035.908203125</y></points><points><x>35286.50390625</x><y>16054.47265625</y></points><points><x>35291.0390625</x><y>16063.13671875</y></points><points><x>35303.828125</x><y>16062.7236328125</y></points><points><x>35312.90625</x><y>16055.7109375</y></points><points><x>35316.20703125</x><y>16040.4462890625</y></points><points><x>35319.91796875</x><y>16034.6708984375</y></points><points><x>35332.296875</x><y>16044.1591796875</y></points><points><x>35340.95703125</x><y>16068.0869140625</y></points><points><x>35357.875</x><y>16077.98828125</y></points><points><x>35365.30078125</x><y>16061.8994140625</y></points><points><x>35361.5859375</x><y>16041.271484375</y></points><points><x>35354.984375</x><y>16025.1826171875</y></points><points><x>35349.2109375</x><y>16005.3798828125</y></points><points><x>35341.78515625</x><y>15993.828125</y></points><points><x>35323.6328125</x><y>15977.326171875</y></points><points><x>35328.99609375</x><y>15958.76171875</y></points><points><x>35341.37109375</x><y>15939.78515625</y></points><points><x>35339.30859375</x><y>15926.1708984375</y></points><points><x>35327.34375</x><y>15911.7314453125</y></points><points><x>35311.25390625</x><y>15908.4306640625</y></points><points><x>35296.40234375</x><y>15903.48046875</y></points><points><x>35297.2265625</x><y>15879.96484375</y></points><points><x>35290.21484375</x><y>15865.11328125</y></points><points><x>35267.5234375</x><y>15858.5126953125</y></points><points><x>35255.5625</x><y>15861.8134765625</y></points><points><x>35241.9453125</x><y>15855.625</y></points><points><x>35232.87109375</x><y>15832.5224609375</y></points><points><x>35237.41015625</x><y>15813.544921875</y></points><points><x>35229.5703125</x><y>15808.5947265625</y></points><points><x>35218.84375</x><y>15806.53125</y></points><points><x>35195.328125</x><y>15802.40625</y></points><points><x>35181.71484375</x><y>15783.4287109375</y></points><points><x>35163.9765625</x><y>15780.953125</y></points></segmentation></object><object><name>HSIL</name><difficult>0</difficult><truncated>0</truncated><info>[{"confidence": "0"}, {"action": "CREATE", "cat": "HSIL", "time": "2020-07-23 14:39;35", "who": "admin", "typeOfanno": "PersonManul"}]</info><confidence>0</confidence><bndbox><xmin>33930.7578125</xmin><ymin>15847.3310546875</ymin><xmax>34013.26953125</xmax><ymax>15970.6826171875</ymax></bndbox><segmentation><points><x>33945.609375</x><y>15858.4697265625</y></points><points><x>33939.8359375</x><y>15876.208984375</y></points><points><x>33933.234375</x><y>15899.3115234375</y></points><points><x>33930.7578125</x><y>15911.6884765625</y></points><points><x>33931.171875</x><y>15921.58984375</y></points><points><x>33938.18359375</x><y>15925.302734375</y></points><points><x>33938.59765625</x><y>15933.5537109375</y></points><points><x>33936.53515625</x><y>15943.4541015625</y></points><points><x>33934.47265625</x><y>15954.1806640625</y></points><points><x>33945.19921875</x><y>15963.6689453125</y></points><points><x>33948.91015625</x><y>15969.4453125</y></points><points><x>33958.3984375</x><y>15970.6826171875</y></points><points><x>33958.3984375</x><y>15959.5439453125</y></points><points><x>33967.88671875</x><y>15949.23046875</y></points><points><x>33980.67578125</x><y>15941.8046875</y></points><points><x>33989.33984375</x><y>15930.6650390625</y></points><points><x>33997.58984375</x><y>15923.2392578125</y></points><points><x>34001.3046875</x><y>15907.9755859375</y></points><points><x>34009.96875</x><y>15899.724609375</y></points><points><x>34013.26953125</x><y>15892.298828125</y></points><points><x>34011.20703125</x><y>15881.1591796875</y></points><points><x>34006.25390625</x><y>15871.2587890625</y></points><points><x>33996.765625</x><y>15861.76953125</y></points><points><x>33985.62890625</x><y>15856.8193359375</y></points><points><x>33974.48828125</x><y>15852.28125</y></points><points><x>33967.4765625</x><y>15847.7431640625</y></points><points><x>33952.625</x><y>15847.3310546875</y></points><points><x>33952.625</x><y>15847.3310546875</y></points></segmentation></object><object><name>HSIL</name><difficult>0</difficult><truncated>0</truncated><info>[{"confidence": "0"}, {"action": "CREATE", "cat": "HSIL", "time": "2020-07-23 14:39;35", "who": "admin", "typeOfanno": "PersonManul"}]</info><confidence>0</confidence><bndbox><xmin>30221.43359375</xmin><ymin>42900.90625</ymin><xmax>30525.48046875</xmax><ymax>43185.15234375</ymax></bndbox><segmentation><points><x>30310.95703125</x><y>42978.0546875</y></points><points><x>30306.41796875</x><y>42986.3046875</y></points><points><x>30295.69140625</x><y>42990.4296875</y></points><points><x>30281.251953125</x><y>42990.4296875</y></points><points><x>30265.98828125</x><y>42994.140625</y></points><points><x>30253.611328125</x><y>43002.39453125</y></points><points><x>30250.3125</x><y>43014.35546875</y></points><points><x>30242.060546875</x><y>43034.16015625</y></points><points><x>30242.47265625</x><y>43055.61328125</y></points><points><x>30249.486328125</x><y>43058.0859375</y></points><points><x>30246.185546875</x><y>43070.46484375</y></points><points><x>30247.01171875</x><y>43080.36328125</y></points><points><x>30235.046875</x><y>43084.4921875</y></points><points><x>30228.033203125</x><y>43091.50390625</y></points><points><x>30221.43359375</x><y>43101.40625</y></points><points><x>30222.2578125</x><y>43114.1953125</y></points><points><x>30229.68359375</x><y>43116.2578125</y></points><points><x>30242.060546875</x><y>43117.90625</y></points><points><x>30254.025390625</x><y>43115.43359375</y></points><points><x>30260.625</x><y>43115.43359375</y></points><points><x>30262.275390625</x><y>43122.4453125</y></points><points><x>30247.423828125</x><y>43122.4453125</y></points><points><x>30241.236328125</x><y>43130.28515625</y></points><points><x>30238.759765625</x><y>43142.24609375</y></points><points><x>30237.935546875</x><y>43152.5625</y></points><points><x>30247.8359375</x><y>43150.91015625</y></points><points><x>30257.73828125</x><y>43142.66015625</y></points><points><x>30263.099609375</x><y>43141.421875</y></points><points><x>30271.3515625</x><y>43143.07421875</y></points><points><x>30268.05078125</x><y>43153.796875</y></points><points><x>30265.98828125</x><y>43164.5234375</y></points><points><x>30268.462890625</x><y>43173.1875</y></points><points><x>30272.58984375</x><y>43178.96484375</y></points><points><x>30278.365234375</x><y>43184.328125</y></points><points><x>30290.7421875</x><y>43185.15234375</y></points><points><x>30296.517578125</x><y>43183.08984375</y></points><points><x>30302.29296875</x><y>43169.88671875</y></points><points><x>30303.943359375</x><y>43162.875</y></points><points><x>30309.71875</x><y>43153.38671875</y></points><points><x>30312.193359375</x><y>43152.5625</y></points><points><x>30315.494140625</x><y>43166.17578125</y></points><points><x>30320.033203125</x><y>43174.42578125</y></points><points><x>30320.033203125</x><y>43174.42578125</y></points><points><x>30331.583984375</x><y>43171.5390625</y></points><points><x>30343.134765625</x><y>43165.3515625</y></points><points><x>30347.673828125</x><y>43161.22265625</y></points><points><x>30355.923828125</x><y>43155.03515625</y></points><points><x>30357.57421875</x><y>43167.82421875</y></points><points><x>30357.57421875</x><y>43175.25</y></points><points><x>30369.951171875</x><y>43178.140625</y></points><points><x>30378.61328125</x><y>43175.25</y></points><points><x>30396.353515625</x><y>43170.30078125</y></points><points><x>30407.904296875</x><y>43170.30078125</y></points><points><x>30407.904296875</x><y>43170.30078125</y></points><points><x>30420.693359375</x><y>43169.88671875</y></points><points><x>30435.958984375</x><y>43163.2890625</y></points><points><x>30444.208984375</x><y>43151.32421875</y></points><points><x>30447.09765625</x><y>43146.78515625</y></points><points><x>30454.935546875</x><y>43142.24609375</y></points><points><x>30468.548828125</x><y>43140.18359375</y></points><points><x>30475.150390625</x><y>43151.734375</y></points><points><x>30478.86328125</x><y>43159.57421875</y></points><points><x>30485.05078125</x><y>43162.4609375</y></points><points><x>30499.490234375</x><y>43167.0</y></points><points><x>30515.9921875</x><y>43160.3984375</y></points><points><x>30525.48046875</x><y>43146.37109375</y></points><points><x>30525.48046875</x><y>43133.58203125</y></points><points><x>30514.755859375</x><y>43125.74609375</y></points><points><x>30503.6171875</x><y>43123.68359375</y></points><points><x>30504.853515625</x><y>43100.16796875</y></points><points><x>30516.404296875</x><y>43085.7265625</y></points><points><x>30515.580078125</x><y>43078.30078125</y></points><points><x>30511.455078125</x><y>43072.52734375</y></points><points><x>30501.966796875</x><y>43048.59765625</y></points><points><x>30490.4140625</x><y>43042.41015625</y></points><points><x>30481.751953125</x><y>43040.76171875</y></points><points><x>30468.548828125</x><y>43039.5234375</y></points><points><x>30472.67578125</x><y>43030.03515625</y></points><points><x>30473.087890625</x><y>43015.18359375</y></points><points><x>30473.5</x><y>43002.8046875</y></points><points><x>30469.375</x><y>42997.03125</y></points><points><x>30463.599609375</x><y>42992.90625</y></points><points><x>30449.16015625</x><y>42992.4921875</y></points><points><x>30443.796875</x><y>42992.4921875</y></points><points><x>30440.908203125</x><y>42985.48046875</y></points><points><x>30444.208984375</x><y>42977.2265625</y></points><points><x>30448.748046875</x><y>42971.453125</y></points><points><x>30448.333984375</x><y>42963.203125</y></points><points><x>30442.55859375</x><y>42952.88671875</y></points><points><x>30435.544921875</x><y>42938.859375</y></points><points><x>30423.169921875</x><y>42924.421875</y></points><points><x>30414.09375</x><y>42913.28125</y></points><points><x>30402.541015625</x><y>42900.90625</y></points><points><x>30394.291015625</x><y>42902.55859375</y></points><points><x>30378.61328125</x><y>42907.09375</y></points><points><x>30367.0625</x><y>42911.6328125</y></points><points><x>30349.736328125</x><y>42926.0703125</y></points><points><x>30338.18359375</x><y>42937.2109375</y></points><points><x>30322.919921875</x><y>42947.9375</y></points><points><x>30315.08203125</x><y>42970.62890625</y></points><points><x>30312.60546875</x><y>42973.92578125</y></points></segmentation></object><object><name>NONE</name><difficult>0</difficult><truncated>0</truncated><info>[{"confidence": "0"}, {"action": "CREATE", "cat": "NONE", "time": "2020-07-23 14:39;35", "who": "admin", "typeOfanno": "PersonManul"}]</info><confidence>0</confidence><bndbox><xmin>44880.21484375</xmin><ymin>47004.65234375</ymin><xmax>45025.43359375</xmax><ymax>47177.921875</ymax></bndbox><segmentation><points><x>44971.80078125</x><y>47012.90234375</y></points><points><x>44965.61328125</x><y>47021.15234375</y></points><points><x>44956.53515625</x><y>47024.8671875</y></points><points><x>44942.921875</x><y>47028.9921875</y></points><points><x>44935.91015625</x><y>47040.54296875</y></points><points><x>44933.01953125</x><y>47047.55859375</y></points><points><x>44935.91015625</x><y>47055.39453125</y></points><points><x>44934.671875</x><y>47063.234375</y></points><points><x>44927.65625</x><y>47071.484375</y></points><points><x>44911.98046875</x><y>47078.0859375</y></points><points><x>44908.26953125</x><y>47081.38671875</y></points><points><x>44904.96875</x><y>47091.69921875</y></points><points><x>44907.03125</x><y>47098.71484375</y></points><points><x>44907.03125</x><y>47103.25</y></points><points><x>44899.60546875</x><y>47112.328125</y></points><points><x>44894.2421875</x><y>47121.81640625</y></points><points><x>44890.1171875</x><y>47128.00390625</y></points><points><x>44883.1015625</x><y>47137.90625</y></points><points><x>44880.21484375</x><y>47146.98046875</y></points><points><x>44881.86328125</x><y>47155.23046875</y></points><points><x>44888.46484375</x><y>47157.29296875</y></points><points><x>44893.828125</x><y>47156.46875</y></points><points><x>44901.66796875</x><y>47151.51953125</y></points><points><x>44906.20703125</x><y>47143.6796875</y></points><points><x>44909.09375</x><y>47132.12890625</y></points><points><x>44909.91796875</x><y>47128.00390625</y></points><points><x>44912.39453125</x><y>47126.765625</y></points><points><x>44915.28125</x><y>47118.9296875</y></points><points><x>44921.05859375</x><y>47124.703125</y></points><points><x>44921.05859375</x><y>47135.84375</y></points><points><x>44921.05859375</x><y>47135.84375</y></points><points><x>44921.05859375</x><y>47145.33203125</y></points><points><x>44927.65625</x><y>47152.34375</y></points><points><x>44937.55859375</x><y>47152.34375</y></points><points><x>44942.5078125</x><y>47152.34375</y></points><points><x>44946.22265625</x><y>47152.34375</y></points><points><x>44943.3359375</x><y>47161.83203125</y></points><points><x>44947.4609375</x><y>47172.97265625</y></points><points><x>44955.296875</x><y>47175.03515625</y></points><points><x>44967.67578125</x><y>47177.921875</y></points><points><x>44980.05078125</x><y>47176.68359375</y></points><points><x>44990.36328125</x><y>47170.08203125</y></points><points><x>44989.953125</x><y>47163.89453125</y></points><points><x>44988.71484375</x><y>47159.359375</y></points><points><x>45003.98046875</x><y>47163.484375</y></points><points><x>45012.64453125</x><y>47160.18359375</y></points><points><x>45018.83203125</x><y>47151.10546875</y></points><points><x>45021.71875</x><y>47143.6796875</y></points><points><x>45025.43359375</x><y>47122.640625</y></points><points><x>45022.54296875</x><y>47113.9765625</y></points><points><x>45017.1796875</x><y>47111.9140625</y></points><points><x>45013.0546875</x><y>47096.6484375</y></points><points><x>45009.34375</x><y>47086.3359375</y></points><points><x>45005.21875</x><y>47067.359375</y></points><points><x>45001.08984375</x><y>47045.90625</y></points><points><x>44993.25390625</x><y>47040.54296875</y></points><points><x>44995.31640625</x><y>47024.453125</y></points><points><x>44994.4921875</x><y>47013.7265625</y></points><points><x>44984.17578125</x><y>47004.65234375</y></points><points><x>44983.765625</x><y>47004.65234375</y></points></segmentation></object><object><name>HSIL</name><difficult>0</difficult><truncated>0</truncated><info>[{"confidence": "0"}, {"action": "CREATE", "cat": "HSIL", "time": "2020-07-23 14:39;35", "who": "admin", "typeOfanno": "PersonManul"}]</info><confidence>0</confidence><bndbox><xmin>42099.1640625</xmin><ymin>33068.734375</ymin><xmax>42149.04296875</xmax><ymax>33134.2421875</ymax></bndbox><segmentation><points><x>42113.125</x><y>33071.5234375</y></points><points><x>42107.7265625</x><y>33076.921875</y></points><points><x>42105.12109375</x><y>33081.38671875</y></points><points><x>42102.515625</x><y>33089.01953125</y></points><points><x>42099.1640625</x><y>33100.18359375</y></points><points><x>42100.83984375</x><y>33111.3515625</y></points><points><x>42104.19140625</x><y>33116.5625</y></points><points><x>42108.46875</x><y>33125.8671875</y></points><points><x>42116.47265625</x><y>33131.265625</y></points><points><x>42126.5234375</x><y>33134.2421875</y></points><points><x>42135.08203125</x><y>33134.2421875</y></points><points><x>42138.43359375</x><y>33131.63671875</y></points><points><x>42143.64453125</x><y>33125.8671875</y></points><points><x>42146.99609375</x><y>33120.28515625</y></points><points><x>42149.04296875</x><y>33101.48828125</y></points><points><x>42148.85546875</x><y>33089.94921875</y></points><points><x>42146.25</x><y>33083.80859375</y></points><points><x>42140.109375</x><y>33077.29296875</y></points><points><x>42134.8984375</x><y>33072.26953125</y></points><points><x>42124.66015625</x><y>33069.10546875</y></points><points><x>42117.77734375</x><y>33068.734375</y></points><points><x>42117.77734375</x><y>33068.734375</y></points></segmentation></object><object><name>HSIL</name><difficult>0</difficult><truncated>0</truncated><info>[{"confidence": "0"}, {"action": "CREATE", "cat": "HSIL", "time": "2020-07-23 14:39;35", "who": "admin", "typeOfanno": "PersonManul"}]</info><confidence>0</confidence><bndbox><xmin>21957.806640625</xmin><ymin>50515.8671875</ymin><xmax>22079.1484375</xmax><ymax>50600.546875</ymax></bndbox><segmentation><points><x>21979.39453125</x><y>50542.8515625</y></points><points><x>21971.578125</x><y>50543.0390625</y></points><points><x>21968.4140625</x><y>50544.34375</y></points><points><x>21964.87890625</x><y>50548.0625</y></points><points><x>21961.900390625</x><y>50550.484375</y></points><points><x>21957.9921875</x><y>50556.06640625</y></points><points><x>21960.0390625</x><y>50560.71875</y></points><points><x>21960.412109375</x><y>50563.6953125</y></points><points><x>21958.736328125</x><y>50565.74609375</y></points><points><x>21957.806640625</x><y>50570.0234375</y></points><points><x>21957.806640625</x><y>50574.86328125</y></points><points><x>21961.341796875</x><y>50578.3984375</y></points><points><x>21966.3671875</x><y>50580.8203125</y></points><points><x>21971.20703125</x><y>50583.984375</y></points><points><x>21977.533203125</x><y>50590.125</y></points><points><x>21983.67578125</x><y>50597.01171875</y></points><points><x>21994.09765625</x><y>50599.6171875</y></points><points><x>21999.8671875</x><y>50599.98828125</y></points><points><x>22009.73046875</x><y>50600.546875</y></points><points><x>22018.478515625</x><y>50599.98828125</y></points><points><x>22024.248046875</x><y>50596.63671875</y></points><points><x>22027.59765625</x><y>50592.91796875</y></points><points><x>22030.388671875</x><y>50588.078125</y></points><points><x>22031.318359375</x><y>50585.28515625</y></points><points><x>22032.80859375</x><y>50577.46875</y></points><points><x>22033.923828125</x><y>50575.609375</y></points><points><x>22035.78515625</x><y>50579.88671875</y></points><points><x>22037.646484375</x><y>50584.54296875</y></points><points><x>22040.810546875</x><y>50585.28515625</y></points><points><x>22045.650390625</x><y>50585.47265625</y></points><points><x>22049.9296875</x><y>50585.1015625</y></points><points><x>22054.76953125</x><y>50581.9375</y></points><points><x>22056.81640625</x><y>50578.5859375</y></points><points><x>22054.955078125</x><y>50575.79296875</y></points><points><x>22057.74609375</x><y>50572.0703125</y></points><points><x>22065.75</x><y>50568.72265625</y></points><points><x>22070.587890625</x><y>50562.58203125</y></points><points><x>22072.8203125</x><y>50555.87890625</y></points><points><x>22073.56640625</x><y>50551.97265625</y></points><points><x>22077.287109375</x><y>50547.87890625</y></points><points><x>22079.1484375</x><y>50543.96875</y></points><points><x>22078.58984375</x><y>50536.8984375</y></points><points><x>22072.634765625</x><y>50534.4765625</y></points><points><x>22064.818359375</x><y>50533.36328125</y></points><points><x>22059.98046875</x><y>50531.5</y></points><points><x>22053.466796875</x><y>50529.08203125</y></points><points><x>22050.302734375</x><y>50527.40625</y></points><points><x>22049.744140625</x><y>50520.70703125</y></points><points><x>22047.697265625</x><y>50517.35546875</y></points><points><x>22043.044921875</x><y>50516.23828125</y></points><points><x>22037.83203125</x><y>50515.8671875</y></points><points><x>22031.505859375</x><y>50518.28515625</y></points><points><x>22026.666015625</x><y>50522.56640625</y></points><points><x>22024.619140625</x><y>50526.84765625</y></points><points><x>22019.03515625</x><y>50532.8046875</y></points><points><x>22010.662109375</x><y>50532.6171875</y></points><points><x>22008.427734375</x><y>50535.78125</y></points><points><x>22008.056640625</x><y>50539.50390625</y></points><points><x>22006.380859375</x><y>50541.73828125</y></points><points><x>22003.9609375</x><y>50541.36328125</y></points><points><x>21993.912109375</x><y>50539.31640625</y></points><points><x>21989.072265625</x><y>50538.19921875</y></points><points><x>21983.1171875</x><y>50538.57421875</y></points><points><x>21983.1171875</x><y>50538.57421875</y></points></segmentation></object><object><name>NONE</name><difficult>0</difficult><truncated>0</truncated><info>[{"confidence": "0"}, {"action": "CREATE", "cat": "NONE", "time": "2020-07-23 14:39;35", "who": "admin", "typeOfanno": "PersonManul"}]</info><confidence>0</confidence><bndbox><xmin>25665.14453125</xmin><ymin>49192.546875</ymin><xmax>25774.056640625</xmax><ymax>49261.85546875</ymax></bndbox><segmentation><points><x>25683.708984375</x><y>49202.4453125</y></points><points><x>25698.1484375</x><y>49195.01953125</y></points><points><x>25708.462890625</x><y>49192.95703125</y></points><points><x>25720.837890625</x><y>49194.609375</y></points><points><x>25736.515625</x><y>49193.37109375</y></points><points><x>25743.115234375</x><y>49197.91015625</y></points><points><x>25753.017578125</x><y>49192.546875</y></points><points><x>25762.91796875</x><y>49199.14453125</y></points><points><x>25762.91796875</x><y>49207.3984375</y></points><points><x>25768.693359375</x><y>49216.0625</y></points><points><x>25774.056640625</x><y>49223.07421875</y></points><points><x>25774.056640625</x><y>49239.98828125</y></points><points><x>25764.98046875</x><y>49246.58984375</y></points><points><x>25759.6171875</x><y>49244.9375</y></points><points><x>25751.779296875</x><y>49253.19140625</y></points><points><x>25742.291015625</x><y>49258.96484375</y></points><points><x>25736.515625</x><y>49258.96484375</y></points><points><x>25727.439453125</x><y>49261.85546875</y></points><points><x>25713.412109375</x><y>49255.25390625</y></points><points><x>25703.51171875</x><y>49255.25390625</y></points><points><x>25693.609375</x><y>49254.83984375</y></points><points><x>25683.708984375</x><y>49255.25390625</y></points><points><x>25677.107421875</x><y>49257.31640625</y></points><points><x>25673.39453125</x><y>49254.4296875</y></points><points><x>25667.619140625</x><y>49242.875</y></points><points><x>25665.14453125</x><y>49232.5625</y></points><points><x>25665.14453125</x><y>49227.61328125</y></points><points><x>25673.80859375</x><y>49219.359375</y></points><points><x>25675.044921875</x><y>49209.4609375</y></points><points><x>25675.044921875</x><y>49209.87109375</y></points></segmentation></object><object><name>MET</name><difficult>0</difficult><truncated>0</truncated><info>[{"confidence": "0"}, {"action": "CREATE", "cat": "MET", "time": "2020-07-23 14:39;35", "who": "admin", "typeOfanno": "PersonManul"}]</info><confidence>0</confidence><bndbox><xmin>32192.662109375</xmin><ymin>47798.19921875</ymin><xmax>32465.37890625</xmax><ymax>48105.3125</ymax></bndbox><segmentation><points><x>32268.2109375</x><y>47837.51171875</y></points><points><x>32259.61328125</x><y>47853.48046875</y></points><points><x>32252.2421875</x><y>47866.9921875</y></points><points><x>32250.3984375</x><y>47882.96484375</y></points><points><x>32256.541015625</x><y>47894.6328125</y></points><points><x>32255.927734375</x><y>47898.93359375</y></points><points><x>32233.201171875</x><y>47898.3203125</y></points><points><x>32227.05859375</x><y>47898.93359375</y></points><points><x>32221.529296875</x><y>47913.0625</y></points><points><x>32218.458984375</x><y>47927.1875</y></points><points><x>32212.931640625</x><y>47940.0859375</y></points><points><x>32212.931640625</x><y>47951.14453125</y></points><points><x>32214.16015625</x><y>47965.26953125</y></points><points><x>32216.6171875</x><y>47968.95703125</y></points><points><x>32201.259765625</x><y>47980.01171875</y></points><points><x>32195.732421875</x><y>47994.140625</y></points><points><x>32192.662109375</x><y>48017.48046875</y></points><points><x>32198.189453125</x><y>48024.234375</y></points><points><x>32204.9453125</x><y>48027.30859375</y></points><points><x>32208.017578125</x><y>48044.50390625</y></points><points><x>32204.33203125</x><y>48063.546875</y></points><points><x>32201.259765625</x><y>48076.4453125</y></points><points><x>32214.16015625</x><y>48092.4140625</y></points><points><x>32233.814453125</x><y>48096.71484375</y></points><points><x>32249.169921875</x><y>48105.3125</y></points><points><x>32263.912109375</x><y>48105.3125</y></points><points><x>32277.42578125</x><y>48105.3125</y></points><points><x>32293.39453125</x><y>48102.2421875</y></points><points><x>32314.892578125</x><y>48102.2421875</y></points><points><x>32324.10546875</x><y>48091.80078125</y></points><points><x>32335.162109375</x><y>48084.4296875</y></points><points><x>32338.84765625</x><y>48074.6015625</y></points><points><x>32338.84765625</x><y>48059.24609375</y></points><points><x>32340.076171875</x><y>48044.50390625</y></points><points><x>32348.67578125</x><y>48041.43359375</y></points><points><x>32354.203125</x><y>48034.0625</y></points><points><x>32349.2890625</x><y>48024.234375</y></points><points><x>32341.919921875</x><y>48014.41015625</y></points><points><x>32340.69140625</x><y>48007.0390625</y></points><points><x>32359.732421875</x><y>48019.9375</y></points><points><x>32371.40234375</x><y>48035.29296875</y></points><points><x>32383.685546875</x><y>48059.859375</y></points><points><x>32393.513671875</x><y>48073.98828125</y></points><points><x>32405.18359375</x><y>48073.375</y></points><points><x>32425.453125</x><y>48067.23046875</y></points><points><x>32431.595703125</x><y>48053.71875</y></points><points><x>32437.125</x><y>48043.27734375</y></points><points><x>32449.408203125</x><y>48037.75</y></points><points><x>32465.37890625</x><y>48015.63671875</y></points><points><x>32465.37890625</x><y>47997.2109375</y></points><points><x>32458.0078125</x><y>47980.01171875</y></points><points><x>32461.693359375</x><y>47959.7421875</y></points><points><x>32461.693359375</x><y>47959.7421875</y></points><points><x>32464.763671875</x><y>47941.31640625</y></points><points><x>32455.55078125</x><y>47933.33203125</y></points><points><x>32442.0390625</x><y>47933.9453125</y></points><points><x>32439.58203125</x><y>47913.67578125</y></points><points><x>32443.880859375</x><y>47897.08984375</y></points><points><x>32448.794921875</x><y>47883.578125</y></points><points><x>32453.09375</x><y>47876.20703125</y></points><points><x>32454.322265625</x><y>47866.9921875</y></points><points><x>32456.166015625</x><y>47856.55078125</y></points><points><x>32454.322265625</x><y>47854.70703125</y></points><points><x>32454.9375</x><y>47835.66796875</y></points><points><x>32440.810546875</x><y>47824.61328125</y></points><points><x>32422.3828125</x><y>47828.296875</y></points><points><x>32406.412109375</x><y>47825.83984375</y></points><points><x>32387.986328125</x><y>47825.83984375</y></points><points><x>32375.087890625</x><y>47846.109375</y></points><points><x>32349.2890625</x><y>47839.96875</y></points><points><x>32355.431640625</x><y>47825.83984375</y></points><points><x>32356.046875</x><y>47811.71484375</y></points><points><x>32348.67578125</x><y>47803.11328125</y></points><points><x>32321.650390625</x><y>47798.19921875</y></points><points><x>32311.822265625</x><y>47812.94140625</y></points><points><x>32311.822265625</x><y>47820.3125</y></points><points><x>32311.20703125</x><y>47832.59765625</y></points><points><x>32300.15234375</x><y>47830.75390625</y></points><points><x>32282.337890625</x><y>47824.61328125</y></points><points><x>32281.724609375</x><y>47824.61328125</y></points></segmentation></object><object><name>EC</name><difficult>0</difficult><truncated>0</truncated><info>[{"confidence": "0"}, {"action": "CREATE", "cat": "EC", "time": "2020-07-23 14:39;35", "who": "admin", "typeOfanno": "PersonManul"}]</info><confidence>0</confidence><bndbox><xmin>50903.26953125</xmin><ymin>25054.71484375</ymin><xmax>51052.34375</xmax><ymax>25136.455078125</ymax></bndbox><segmentation><points><x>50952.31640625</x><y>25082.978515625</y></points><points><x>50939.29296875</x><y>25089.07421875</y></points><points><x>50931.8125</x><y>25098.494140625</y></points><points><x>50919.34375</x><y>25105.9765625</y></points><points><x>50908.2578125</x><y>25110.41015625</y></points><points><x>50903.26953125</x><y>25120.662109375</y></points><points><x>50907.42578125</x><y>25128.974609375</y></points><points><x>50921.00390625</x><y>25136.455078125</y></points><points><x>50926.26953125</x><y>25135.34765625</y></points><points><x>50936.796875</x><y>25132.021484375</y></points><points><x>50947.328125</x><y>25122.046875</y></points><points><x>50955.36328125</x><y>25119.275390625</y></points><points><x>50973.9296875</x><y>25116.505859375</y></points><points><x>50995.54296875</x><y>25113.1796875</y></points><points><x>51011.890625</x><y>25106.25390625</y></points><points><x>51024.359375</x><y>25101.8203125</y></points><points><x>51039.3203125</x><y>25096.5546875</y></points><points><x>51046.25</x><y>25091.56640625</y></points><points><x>51050.68359375</x><y>25083.80859375</y></points><points><x>51052.34375</x><y>25077.435546875</y></points><points><x>51047.91015625</x><y>25073.001953125</y></points><points><x>51047.08203125</x><y>25070.23046875</y></points><points><x>51045.6953125</x><y>25063.857421875</y></points><points><x>51037.66015625</x><y>25058.0390625</y></points><points><x>51032.39453125</x><y>25055.544921875</y></points><points><x>51026.01953125</x><y>25054.71484375</y></points><points><x>51012.4453125</x><y>25059.978515625</y></points><points><x>51004.41015625</x><y>25064.689453125</y></points><points><x>50994.15625</x><y>25065.521484375</y></points><points><x>50976.69921875</x><y>25066.62890625</y></points><points><x>50965.89453125</x><y>25076.05078125</y></points><points><x>50966.171875</x><y>25076.05078125</y></points></segmentation></object><object><name>HSIL</name><difficult>0</difficult><truncated>0</truncated><info>[{"confidence": "0"}, {"action": "CREATE", "cat": "HSIL", "time": "2020-07-23 14:39;35", "who": "admin", "typeOfanno": "PersonManul"}]</info><confidence>0</confidence><bndbox><xmin>21843.15625</xmin><ymin>43047.9375</ymin><xmax>22014.36328125</xmax><ymax>43334.66015625</ymax></bndbox><segmentation><points><x>21922.365234375</x><y>43118.484375</y></points><points><x>21906.6875</x><y>43118.0703125</y></points><points><x>21891.423828125</x><y>43110.64453125</y></points><points><x>21872.033203125</x><y>43113.9453125</y></points><points><x>21860.89453125</x><y>43128.38671875</y></points><points><x>21860.482421875</x><y>43138.69921875</y></points><points><x>21864.607421875</x><y>43150.25</y></points><points><x>21856.76953125</x><y>43156.8515625</y></points><points><x>21850.994140625</x><y>43161.80078125</y></points><points><x>21849.34375</x><y>43171.703125</y></points><points><x>21843.15625</x><y>43191.91796875</y></points><points><x>21848.10546875</x><y>43200.9921875</y></points><points><x>21852.64453125</x><y>43206.76953125</y></points><points><x>21859.244140625</x><y>43212.95703125</y></points><points><x>21867.49609375</x><y>43221.20703125</y></points><points><x>21858.419921875</x><y>43228.22265625</y></points><points><x>21855.9453125</x><y>43235.6484375</y></points><points><x>21855.119140625</x><y>43252.5625</y></points><points><x>21862.958984375</x><y>43257.92578125</y></points><points><x>21867.083984375</x><y>43272.77734375</y></points><points><x>21871.208984375</x><y>43285.56640625</y></points><points><x>21874.09765625</x><y>43296.29296875</y></points><points><x>21880.28515625</x><y>43297.1171875</y></points><points><x>21884.41015625</x><y>43298.765625</y></points><points><x>21886.47265625</x><y>43308.2578125</y></points><points><x>21889.361328125</x><y>43315.68359375</y></points><points><x>21891.8359375</x><y>43326.8203125</y></points><points><x>21898.849609375</x><y>43333.0078125</y></points><points><x>21907.1015625</x><y>43334.66015625</y></points><points><x>21920.302734375</x><y>43331.359375</y></points><points><x>21925.251953125</x><y>43320.6328125</y></points><points><x>21941.341796875</x><y>43312.3828125</y></points><points><x>21950.41796875</x><y>43303.71875</y></points><points><x>21959.90625</x><y>43291.33984375</y></points><points><x>21964.033203125</x><y>43276.48828125</y></points><points><x>21964.4453125</x><y>43267.4140625</y></points><points><x>21972.6953125</x><y>43262.46484375</y></points><points><x>21978.05859375</x><y>43251.32421875</y></points><points><x>21981.359375</x><y>43240.59765625</y></points><points><x>21989.611328125</x><y>43227.80859375</y></points><points><x>21994.1484375</x><y>43212.1328125</y></points><points><x>22004.462890625</x><y>43184.90234375</y></points><points><x>22008.17578125</x><y>43172.11328125</y></points><points><x>22011.474609375</x><y>43158.5</y></points><points><x>22009.412109375</x><y>43145.30078125</y></points><points><x>22012.712890625</x><y>43137.875</y></points><points><x>22014.36328125</x><y>43124.671875</y></points><points><x>22014.36328125</x><y>43124.671875</y></points><points><x>22014.36328125</x><y>43122.609375</y></points><points><x>22013.125</x><y>43108.171875</y></points><points><x>22002.8125</x><y>43101.98046875</y></points><points><x>21995.798828125</x><y>43101.5703125</y></points><points><x>21993.736328125</x><y>43097.03125</y></points><points><x>22004.462890625</x><y>43081.35546875</y></points><points><x>22004.462890625</x><y>43059.078125</y></points><points><x>21996.623046875</x><y>43052.4765625</y></points><points><x>21983.833984375</x><y>43047.9375</y></points><points><x>21966.5078125</x><y>43049.17578125</y></points><points><x>21948.35546875</x><y>43053.71484375</y></points><points><x>21928.140625</x><y>43064.44140625</y></points><points><x>21923.603515625</x><y>43078.46484375</y></points><points><x>21919.4765625</x><y>43090.4296875</y></points><points><x>21907.92578125</x><y>43097.03125</y></points><points><x>21906.6875</x><y>43105.6953125</y></points><points><x>21929.791015625</x><y>43108.99609375</y></points><points><x>21940.517578125</x><y>43110.64453125</y></points><points><x>21940.517578125</x><y>43110.64453125</y></points></segmentation></object><object><name>NILM</name><difficult>0</difficult><truncated>0</truncated><info>[{"confidence": "0"}, {"action": "CREATE", "cat": "NILM", "time": "2020-07-23 14:39;35", "who": "admin", "typeOfanno": "PersonManul"}]</info><confidence>0</confidence><bndbox><xmin>29567.3984375</xmin><ymin>51414.85546875</ymin><xmax>29654.859375</xmax><ymax>51515.10546875</ymax></bndbox><segmentation><points><x>29580.1875</x><y>51427.64453125</y></points><points><x>29571.5234375</x><y>51440.01953125</y></points><points><x>29569.873046875</x><y>51449.921875</y></points><points><x>29567.3984375</x><y>51468.484375</y></points><points><x>29569.048828125</x><y>51476.32421875</y></points><points><x>29574.412109375</x><y>51494.0625</y></points><points><x>29589.67578125</x><y>51503.96484375</y></points><points><x>29601.2265625</x><y>51510.15234375</y></points><points><x>29615.666015625</x><y>51515.10546875</y></points><points><x>29625.98046875</x><y>51513.8671875</y></points><points><x>29636.70703125</x><y>51507.265625</y></points><points><x>29651.55859375</x><y>51486.2265625</y></points><points><x>29654.4453125</x><y>51475.91015625</y></points><points><x>29654.4453125</x><y>51475.91015625</y></points><points><x>29654.859375</x><y>51473.84765625</y></points><points><x>29654.859375</x><y>51473.4375</y></points><points><x>29654.033203125</x><y>51450.74609375</y></points><points><x>29649.49609375</x><y>51434.65625</y></points><points><x>29639.181640625</x><y>51423.9296875</y></points><points><x>29620.205078125</x><y>51416.50390625</y></points><points><x>29608.65234375</x><y>51414.85546875</y></points><points><x>29594.626953125</x><y>51414.85546875</y></points><points><x>29587.201171875</x><y>51419.8046875</y></points><points><x>29587.201171875</x><y>51419.8046875</y></points></segmentation></object><object><name>HSIL</name><difficult>0</difficult><truncated>0</truncated><info>[{"confidence": "0"}, {"action": "CREATE", "cat": "HSIL", "time": "2020-07-23 14:39;35", "who": "admin", "typeOfanno": "PersonManul"}]</info><confidence>0</confidence><bndbox><xmin>32675.349609375</xmin><ymin>32219.716796875</ymin><xmax>32885.75</xmax><ymax>32541.916015625</ymax></bndbox><segmentation><points><x>32821.390625</x><y>32256.021484375</y></points><points><x>32810.25390625</x><y>32263.033203125</y></points><points><x>32805.71484375</x><y>32269.634765625</y></points><points><x>32803.23828125</x><y>32281.59765625</y></points><points><x>32809.015625</x><y>32289.025390625</y></points><points><x>32810.25390625</x><y>32294.38671875</y></points><points><x>32805.71484375</x><y>32301.814453125</y></points><points><x>32794.57421875</x><y>32310.888671875</y></points><points><x>32785.9140625</x><y>32317.90234375</y></points><points><x>32778.07421875</x><y>32324.091796875</y></points><points><x>32766.109375</x><y>32329.8671875</y></points><points><x>32756.208984375</x><y>32333.16796875</y></points><points><x>32747.1328125</x><y>32335.642578125</y></points><points><x>32738.8828125</x><y>32337.705078125</y></points><points><x>32724.443359375</x><y>32343.068359375</y></points><points><x>32718.66796875</x><y>32356.26953125</y></points><points><x>32717.017578125</x><y>32366.171875</y></points><points><x>32717.017578125</x><y>32375.66015625</y></points><points><x>32717.017578125</x><y>32378.546875</y></points><points><x>32710.00390625</x><y>32382.259765625</y></points><points><x>32697.21484375</x><y>32385.97265625</y></points><points><x>32685.25</x><y>32388.861328125</y></points><points><x>32676.173828125</x><y>32400.82421875</y></points><points><x>32675.349609375</x><y>32409.076171875</y></points><points><x>32677.0</x><y>32416.9140625</y></points><points><x>32679.88671875</x><y>32427.640625</y></points><points><x>32685.25</x><y>32430.529296875</y></points><points><x>32702.166015625</x><y>32430.94140625</y></points><points><x>32711.654296875</x><y>32431.765625</y></points><points><x>32705.052734375</x><y>32438.3671875</y></points><points><x>32697.21484375</x><y>32446.205078125</y></points><points><x>32678.23828125</x><y>32455.28125</y></points><points><x>32677.0</x><y>32466.0078125</y></points><points><x>32685.25</x><y>32475.083984375</y></points><points><x>32695.564453125</x><y>32477.55859375</y></points><points><x>32707.115234375</x><y>32470.544921875</y></points><points><x>32715.779296875</x><y>32468.482421875</y></points><points><x>32721.5546875</x><y>32493.6484375</y></points><points><x>32725.6796875</x><y>32503.962890625</y></points><points><x>32733.10546875</x><y>32510.5625</y></points><points><x>32743.0078125</x><y>32510.974609375</y></points><points><x>32751.671875</x><y>32500.25</y></points><points><x>32769.0</x><y>32487.4609375</y></points><points><x>32780.9609375</x><y>32482.921875</y></points><points><x>32782.19921875</x><y>32491.173828125</y></points><points><x>32782.19921875</x><y>32491.5859375</y></points><points><x>32782.19921875</x><y>32504.787109375</y></points><points><x>32782.19921875</x><y>32505.19921875</y></points><points><x>32781.78515625</x><y>32506.849609375</y></points><points><x>32780.9609375</x><y>32508.087890625</y></points><points><x>32780.9609375</x><y>32509.73828125</y></points><points><x>32780.9609375</x><y>32510.150390625</y></points><points><x>32780.13671875</x><y>32512.212890625</y></points><points><x>32780.13671875</x><y>32512.625</y></points><points><x>32777.66015625</x><y>32530.365234375</y></points><points><x>32781.375</x><y>32537.791015625</y></points><points><x>32797.05078125</x><y>32541.091796875</y></points><points><x>32809.015625</x><y>32541.916015625</y></points><points><x>32823.8671875</x><y>32536.966796875</y></points><points><x>32830.46875</x><y>32525.4140625</y></points><points><x>32830.46875</x><y>32511.80078125</y></points><points><x>32826.75390625</x><y>32496.537109375</y></points><points><x>32825.10546875</x><y>32486.22265625</y></points><points><x>32835.83203125</x><y>32496.94921875</y></points><points><x>32851.09375</x><y>32500.662109375</y></points><points><x>32865.9453125</x><y>32495.7109375</y></points><points><x>32873.78515625</x><y>32483.748046875</y></points><points><x>32882.03515625</x><y>32468.482421875</y></points><points><x>32885.3359375</x><y>32449.91796875</y></points><points><x>32885.75</x><y>32436.716796875</y></points><points><x>32882.86328125</x><y>32426.40234375</y></points><points><x>32880.796875</x><y>32419.390625</y></points><points><x>32880.796875</x><y>32411.138671875</y></points><points><x>32880.796875</x><y>32411.138671875</y></points><points><x>32880.796875</x><y>32409.076171875</y></points><points><x>32885.75</x><y>32397.525390625</y></points><points><x>32881.2109375</x><y>32389.685546875</y></points><points><x>32880.796875</x><y>32387.2109375</y></points><points><x>32880.796875</x><y>32386.798828125</y></points><points><x>32880.38671875</x><y>32384.736328125</y></points><points><x>32879.5625</x><y>32374.421875</y></points><points><x>32879.5625</x><y>32374.421875</y></points><points><x>32879.5625</x><y>32372.359375</y></points><points><x>32882.03515625</x><y>32363.283203125</y></points><points><x>32883.6875</x><y>32348.431640625</y></points><points><x>32875.84765625</x><y>32344.71875</y></points><points><x>32873.37109375</x><y>32335.642578125</y></points><points><x>32876.26171875</x><y>32321.203125</y></points><points><x>32865.9453125</x><y>32314.6015625</y></points><points><x>32851.921875</x><y>32309.65234375</y></points><points><x>32849.03125</x><y>32296.451171875</y></points><points><x>32860.171875</x><y>32298.92578125</y></points><points><x>32872.9609375</x><y>32296.86328125</y></points><points><x>32875.84765625</x><y>32291.912109375</y></points><points><x>32883.2734375</x><y>32270.873046875</y></points><points><x>32878.734375</x><y>32255.607421875</y></points><points><x>32873.78515625</x><y>32232.505859375</y></points><points><x>32863.47265625</x><y>32222.19140625</y></points><points><x>32842.84375</x><y>32219.716796875</y></points><points><x>32828.81640625</x><y>32236.21875</y></points><points><x>32828.81640625</x><y>32243.232421875</y></points><points><x>32828.81640625</x><y>32243.232421875</y></points></segmentation></object><object><name>MET</name><difficult>0</difficult><truncated>0</truncated><info>[{"confidence": "0"}, {"action": "CREATE", "cat": "MET", "time": "2020-07-23 14:39;35", "who": "admin", "typeOfanno": "PersonManul"}]</info><confidence>0</confidence><bndbox><xmin>48598.95703125</xmin><ymin>37348.25390625</ymin><xmax>48716.53125</xmax><ymax>37464.59375</ymax></bndbox><segmentation><points><x>48630.30859375</x><y>37360.21875</y></points><points><x>48630.72265625</x><y>37370.53125</y></points><points><x>48629.0703125</x><y>37373.421875</y></points><points><x>48616.6953125</x><y>37379.1953125</y></points><points><x>48606.3828125</x><y>37382.49609375</y></points><points><x>48601.84375</x><y>37387.03515625</y></points><points><x>48598.95703125</x><y>37396.93359375</y></points><points><x>48598.95703125</x><y>37407.66015625</y></points><points><x>48601.4296875</x><y>37416.73828125</y></points><points><x>48604.73046875</x><y>37421.27734375</y></points><points><x>48610.5078125</x><y>37421.27734375</y></points><points><x>48617.109375</x><y>37421.27734375</y></points><points><x>48619.171875</x><y>37421.6875</y></points><points><x>48624.12109375</x><y>37426.2265625</y></points><points><x>48626.59765625</x><y>37432.828125</y></points><points><x>48627.8359375</x><y>37436.953125</y></points><points><x>48629.0703125</x><y>37441.90234375</y></points><points><x>48631.546875</x><y>37447.6796875</y></points><points><x>48637.734375</x><y>37452.62890625</y></points><points><x>48642.6875</x><y>37455.9296875</y></points><points><x>48649.28515625</x><y>37461.70703125</y></points><points><x>48661.25</x><y>37464.59375</y></points><points><x>48668.67578125</x><y>37464.1796875</y></points><points><x>48675.27734375</x><y>37460.0546875</y></points><points><x>48681.0546875</x><y>37456.75390625</y></points><points><x>48688.06640625</x><y>37446.44140625</y></points><points><x>48693.4296875</x><y>37444.37890625</y></points><points><x>48698.79296875</x><y>37437.77734375</y></points><points><x>48704.98046875</x><y>37434.890625</y></points><points><x>48710.34375</x><y>37431.17578125</y></points><points><x>48714.8828125</x><y>37422.51171875</y></points><points><x>48716.53125</x><y>37414.67578125</y></points><points><x>48716.12109375</x><y>37411.375</y></points><points><x>48711.16796875</x><y>37410.55078125</y></points><points><x>48700.03125</x><y>37407.25</y></points><points><x>48694.25390625</x><y>37406.42578125</y></points><points><x>48683.94140625</x><y>37406.01171875</y></points><points><x>48677.33984375</x><y>37402.7109375</y></points><points><x>48669.08984375</x><y>37396.109375</y></points><points><x>48663.3125</x><y>37391.5703125</y></points><points><x>48658.77734375</x><y>37381.2578125</y></points><points><x>48654.23828125</x><y>37370.9453125</y></points><points><x>48654.23828125</x><y>37370.53125</y></points><points><x>48653.82421875</x><y>37368.8828125</y></points><points><x>48650.9375</x><y>37361.8671875</y></points><points><x>48647.63671875</x><y>37354.85546875</y></points><points><x>48635.671875</x><y>37348.25390625</y></points><points><x>48629.484375</x><y>37350.73046875</y></points><points><x>48629.484375</x><y>37350.73046875</y></points></segmentation></object><object><name>HSIL</name><difficult>0</difficult><truncated>0</truncated><info>[{"confidence": "0"}, {"action": "CREATE", "cat": "HSIL", "time": "2020-07-23 14:39;35", "who": "admin", "typeOfanno": "PersonManul"}]</info><confidence>0</confidence><bndbox><xmin>4431.927734375</xmin><ymin>28168.955078125</ymin><xmax>4546.78857421875</xmax><ymax>28388.84765625</ymax></bndbox><segmentation><points><x>4435.61328125</x><y>28180.009765625</y></points><points><x>4439.9130859375</x><y>28190.453125</y></points><points><x>4439.298828125</x><y>28202.123046875</y></points><points><x>4437.4560546875</x><y>28213.1796875</y></points><points><x>4436.841796875</x><y>28230.376953125</y></points><points><x>4443.59814453125</x><y>28245.119140625</y></points><points><x>4454.654296875</x><y>28251.26171875</y></points><points><x>4460.796875</x><y>28257.40234375</y></points><points><x>4470.62451171875</x><y>28269.6875</y></points><points><x>4470.62451171875</x><y>28279.515625</y></points><points><x>4464.48193359375</x><y>28290.572265625</y></points><points><x>4456.4970703125</x><y>28299.169921875</y></points><points><x>4449.74072265625</x><y>28305.3125</y></points><points><x>4444.82666015625</x><y>28313.912109375</y></points><points><x>4442.36962890625</x><y>28323.740234375</y></points><points><x>4449.12646484375</x><y>28334.181640625</y></points><points><x>4456.4970703125</x><y>28339.708984375</y></points><points><x>4461.4111328125</x><y>28344.009765625</y></points><points><x>4459.568359375</x><y>28347.6953125</y></points><points><x>4451.58349609375</x><y>28350.15234375</y></points><points><x>4443.59814453125</x><y>28355.06640625</y></points><points><x>4438.6845703125</x><y>28358.75</y></points><points><x>4433.7705078125</x><y>28364.279296875</y></points><points><x>4431.927734375</x><y>28373.4921875</y></points><points><x>4433.7705078125</x><y>28381.4765625</y></points><points><x>4433.7705078125</x><y>28382.091796875</y></points><points><x>4445.44091796875</x><y>28387.005859375</y></points><points><x>4445.44091796875</x><y>28387.005859375</y></points><points><x>4459.568359375</x><y>28388.84765625</y></points><points><x>4474.923828125</x><y>28388.84765625</y></points><points><x>4489.05126953125</x><y>28385.162109375</y></points><points><x>4494.5791015625</x><y>28378.40625</y></points><points><x>4498.2646484375</x><y>28369.806640625</y></points><points><x>4498.2646484375</x><y>28366.12109375</y></points><points><x>4494.5791015625</x><y>28361.20703125</y></points><points><x>4499.4931640625</x><y>28353.837890625</y></points><points><x>4502.564453125</x><y>28350.15234375</y></points><points><x>4500.107421875</x><y>28341.552734375</y></points><points><x>4493.3505859375</x><y>28340.9375</y></points><points><x>4502.564453125</x><y>28334.181640625</y></points><points><x>4532.04736328125</x><y>28344.623046875</y></points><points><x>4544.33154296875</x><y>28335.41015625</y></points><points><x>4546.78857421875</x><y>28324.96875</y></points><points><x>4534.50390625</x><y>28307.15625</y></points><points><x>4528.36181640625</x><y>28301.013671875</y></points><points><x>4525.90478515625</x><y>28294.2578125</y></points><points><x>4518.5341796875</x><y>28284.4296875</y></points><points><x>4515.462890625</x><y>28273.98828125</y></points><points><x>4516.69140625</x><y>28265.388671875</y></points><points><x>4527.13330078125</x><y>28261.087890625</y></points><points><x>4527.74755859375</x><y>28261.087890625</y></points><points><x>4528.36181640625</x><y>28259.24609375</y></points><points><x>4529.59033203125</x><y>28250.646484375</y></points><points><x>4525.90478515625</x><y>28243.275390625</y></points><points><x>4520.376953125</x><y>28239.58984375</y></points><points><x>4520.376953125</x><y>28239.58984375</y></points><points><x>4517.919921875</x><y>28238.9765625</y></points><points><x>4507.47802734375</x><y>28237.748046875</y></points><points><x>4500.107421875</x><y>28235.904296875</y></points><points><x>4486.59423828125</x><y>28225.462890625</y></points><points><x>4481.06640625</x><y>28232.220703125</y></points><points><x>4471.85302734375</x><y>28224.849609375</y></points><points><x>4469.39599609375</x><y>28208.87890625</y></points><points><x>4469.39599609375</x><y>28208.87890625</y></points><points><x>4462.025390625</x><y>28196.59375</y></points><points><x>4457.7255859375</x><y>28188.609375</y></points><points><x>4454.654296875</x><y>28179.396484375</y></points><points><x>4454.654296875</x><y>28179.396484375</y></points><points><x>4454.0400390625</x><y>28176.939453125</y></points><points><x>4441.755859375</x><y>28168.955078125</y></points><points><x>4441.1416015625</x><y>28168.955078125</y></points></segmentation></object><object><name>NONE</name><difficult>0</difficult><truncated>0</truncated><info>[{"confidence": "0"}, {"action": "CREATE", "cat": "NONE", "time": "2020-07-23 14:39;35", "who": "admin", "typeOfanno": "PersonManul"}]</info><confidence>0</confidence><bndbox><xmin>50912.52734375</xmin><ymin>37933.00390625</ymin><xmax>50980.13671875</xmax><ymax>37984.265625</ymax></bndbox><segmentation><points><x>50926.65625</x><y>37940.76171875</y></points><points><x>50919.17578125</x><y>37945.47265625</y></points><points><x>50914.1875</x><y>37949.90625</y></points><points><x>50912.52734375</x><y>37956.0</y></points><points><x>50913.35546875</x><y>37963.20703125</y></points><points><x>50915.296875</x><y>37968.1953125</y></points><points><x>50919.17578125</x><y>37974.01171875</y></points><points><x>50922.5</x><y>37977.3359375</y></points><points><x>50927.765625</x><y>37980.38671875</y></points><points><x>50927.765625</x><y>37980.38671875</y></points><points><x>50934.96875</x><y>37983.15625</y></points><points><x>50941.62109375</x><y>37984.265625</y></points><points><x>50947.71484375</x><y>37983.98828125</y></points><points><x>50958.80078125</x><y>37980.6640625</y></points><points><x>50964.0625</x><y>37979.0</y></points><points><x>50970.71484375</x><y>37975.953125</y></points><points><x>50976.2578125</x><y>37971.51953125</y></points><points><x>50979.02734375</x><y>37965.14453125</y></points><points><x>50979.859375</x><y>37957.109375</y></points><points><x>50980.13671875</x><y>37951.2890625</y></points><points><x>50979.58203125</x><y>37944.640625</y></points><points><x>50978.1953125</x><y>37938.8203125</y></points><points><x>50972.37890625</x><y>37935.49609375</y></points><points><x>50967.66796875</x><y>37934.38671875</y></points><points><x>50954.64453125</x><y>37933.28125</y></points><points><x>50947.16015625</x><y>37933.00390625</y></points><points><x>50938.01953125</x><y>37934.38671875</y></points><points><x>50930.8125</x><y>37936.328125</y></points><points><x>50930.8125</x><y>37936.328125</y></points></segmentation></object><object><name>ASC_H</name><difficult>0</difficult><truncated>0</truncated><info>[{"confidence": "0"}, {"action": "CREATE", "cat": "ASC_H", "time": "2020-07-23 14:39;35", "who": "admin", "typeOfanno": "PersonManul"}]</info><confidence>0</confidence><bndbox><xmin>43906.8046875</xmin><ymin>46032.625</ymin><xmax>43974.96875</xmax><ymax>46116.859375</ymax></bndbox><segmentation><points><x>43921.2109375</x><y>46039.55078125</y></points><points><x>43918.1640625</x><y>46047.30859375</y></points><points><x>43915.1171875</x><y>46054.515625</y></points><points><x>43911.515625</x><y>46064.765625</y></points><points><x>43909.57421875</x><y>46070.86328125</y></points><points><x>43908.1875</x><y>46078.62109375</y></points><points><x>43909.57421875</x><y>46083.609375</y></points><points><x>43909.57421875</x><y>46089.98046875</y></points><points><x>43909.57421875</x><y>46093.3046875</y></points><points><x>43907.91015625</x><y>46097.4609375</y></points><points><x>43906.8046875</x><y>46104.66796875</y></points><points><x>43907.359375</x><y>46106.328125</y></points><points><x>43907.91015625</x><y>46106.8828125</y></points><points><x>43910.9609375</x><y>46109.37890625</y></points><points><x>43915.94921875</x><y>46112.703125</y></points><points><x>43920.65625</x><y>46116.58203125</y></points><points><x>43920.65625</x><y>46116.58203125</y></points><points><x>43929.5234375</x><y>46116.859375</y></points><points><x>43934.51171875</x><y>46116.02734375</y></points><points><x>43942.26953125</x><y>46116.859375</y></points><points><x>43953.91015625</x><y>46116.859375</y></points><points><x>43959.171875</x><y>46116.02734375</y></points><points><x>43965.546875</x><y>46110.20703125</y></points><points><x>43965.546875</x><y>46110.20703125</y></points><points><x>43966.37890625</x><y>46108.26953125</y></points><points><x>43966.93359375</x><y>46103.55859375</y></points><points><x>43963.60546875</x><y>46089.703125</y></points><points><x>43967.20703125</x><y>46080.8359375</y></points><points><x>43972.47265625</x><y>46074.1875</y></points><points><x>43974.96875</x><y>46065.59765625</y></points><points><x>43973.02734375</x><y>46060.0546875</y></points><points><x>43968.0390625</x><y>46054.23828125</y></points><points><x>43962.77734375</x><y>46046.203125</y></points><points><x>43954.1875</x><y>46038.1640625</y></points><points><x>43945.59765625</x><y>46034.5625</y></points><points><x>43937.8359375</x><y>46032.625</y></points><points><x>43931.1875</x><y>46032.625</y></points><points><x>43925.08984375</x><y>46034.5625</y></points><points><x>43925.08984375</x><y>46034.5625</y></points></segmentation></object><object><name>HSIL</name><difficult>0</difficult><truncated>0</truncated><info>[{"confidence": "0"}, {"action": "CREATE", "cat": "HSIL", "time": "2020-07-23 14:39;35", "who": "admin", "typeOfanno": "PersonManul"}]</info><confidence>0</confidence><bndbox><xmin>27584.634765625</xmin><ymin>25737.689453125</ymin><xmax>27654.4609375</xmax><ymax>25798.37109375</ymax></bndbox><segmentation><points><x>27604.30859375</x><y>25746.279296875</y></points><points><x>27597.380859375</x><y>25746.001953125</y></points><points><x>27591.0078125</x><y>25745.724609375</y></points><points><x>27587.12890625</x><y>25748.7734375</y></points><points><x>27586.8515625</x><y>25754.591796875</y></points><points><x>27591.28515625</x><y>25759.578125</y></points><points><x>27589.345703125</x><y>25763.734375</y></points><points><x>27587.12890625</x><y>25769.27734375</y></points><points><x>27585.466796875</x><y>25777.8671875</y></points><points><x>27584.634765625</x><y>25787.287109375</y></points><points><x>27590.453125</x><y>25795.876953125</y></points><points><x>27599.875</x><y>25798.37109375</y></points><points><x>27609.01953125</x><y>25797.81640625</y></points><points><x>27615.9453125</x><y>25795.876953125</y></points><points><x>27621.765625</x><y>25795.876953125</y></points><points><x>27626.197265625</x><y>25787.564453125</y></points><points><x>27633.125</x><y>25782.30078125</y></points><points><x>27640.884765625</x><y>25773.43359375</y></points><points><x>27650.58203125</x><y>25764.01171875</y></points><points><x>27654.4609375</x><y>25756.80859375</y></points><points><x>27654.4609375</x><y>25756.80859375</y></points><points><x>27652.244140625</x><y>25745.169921875</y></points><points><x>27642.82421875</x><y>25739.62890625</y></points><points><x>27633.125</x><y>25737.966796875</y></points><points><x>27627.583984375</x><y>25737.689453125</y></points><points><x>27619.271484375</x><y>25739.3515625</y></points><points><x>27610.958984375</x><y>25741.568359375</y></points><points><x>27607.35546875</x><y>25742.67578125</y></points><points><x>27607.35546875</x><y>25742.67578125</y></points></segmentation></object><object><name>HSIL</name><difficult>0</difficult><truncated>0</truncated><info>[{"confidence": "0"}, {"action": "CREATE", "cat": "HSIL", "time": "2020-07-23 14:39;35", "who": "admin", "typeOfanno": "PersonManul"}]</info><confidence>0</confidence><bndbox><xmin>32380.95703125</xmin><ymin>17579.640625</ymin><xmax>32540.201171875</xmax><ymax>17751.26171875</ymax></bndbox><segmentation><points><x>32437.064453125</x><y>17594.90625</y></points><points><x>32429.2265625</x><y>17602.33203125</y></points><points><x>32421.80078125</x><y>17603.568359375</y></points><points><x>32414.787109375</x><y>17608.107421875</y></points><points><x>32411.8984375</x><y>17614.294921875</y></points><points><x>32406.123046875</x><y>17620.896484375</y></points><points><x>32392.921875</x><y>17621.30859375</y></points><points><x>32383.43359375</x><y>17624.609375</y></points><points><x>32380.95703125</x><y>17632.447265625</y></points><points><x>32389.62109375</x><y>17640.69921875</y></points><points><x>32397.873046875</x><y>17645.236328125</y></points><points><x>32398.28515625</x><y>17657.201171875</y></points><points><x>32400.34765625</x><y>17665.0390625</y></points><points><x>32401.998046875</x><y>17674.52734375</y></points><points><x>32403.236328125</x><y>17684.841796875</y></points><points><x>32405.298828125</x><y>17694.330078125</y></points><points><x>32407.7734375</x><y>17698.8671875</y></points><points><x>32416.849609375</x><y>17706.29296875</y></points><points><x>32418.912109375</x><y>17721.55859375</y></points><points><x>32413.9609375</x><y>17733.93359375</y></points><points><x>32417.26171875</x><y>17741.359375</y></points><points><x>32423.037109375</x><y>17741.359375</y></points><points><x>32433.3515625</x><y>17733.93359375</y></points><points><x>32440.77734375</x><y>17740.947265625</y></points><points><x>32447.791015625</x><y>17749.611328125</y></points><points><x>32454.390625</x><y>17750.0234375</y></points><points><x>32464.29296875</x><y>17751.26171875</y></points><points><x>32478.318359375</x><y>17751.26171875</y></points><points><x>32489.044921875</x><y>17748.373046875</y></points><points><x>32489.044921875</x><y>17748.373046875</y></points><points><x>32490.6953125</x><y>17747.13671875</y></points><points><x>32506.78515625</x><y>17739.7109375</y></points><points><x>32520.3984375</x><y>17712.0703125</y></points><points><x>32524.525390625</x><y>17697.630859375</y></points><points><x>32524.525390625</x><y>17674.115234375</y></points><points><x>32531.951171875</x><y>17659.263671875</y></points><points><x>32531.951171875</x><y>17659.263671875</y></points><points><x>32539.7890625</x><y>17643.173828125</y></points><points><x>32540.201171875</x><y>17632.859375</y></points><points><x>32531.537109375</x><y>17611.408203125</y></points><points><x>32525.349609375</x><y>17604.806640625</y></points><points><x>32514.623046875</x><y>17608.931640625</y></points><points><x>32502.66015625</x><y>17596.96875</y></points><points><x>32497.708984375</x><y>17590.3671875</y></points><points><x>32484.5078125</x><y>17581.291015625</y></points><points><x>32475.431640625</x><y>17580.0546875</y></points><points><x>32462.642578125</x><y>17579.640625</y></points><points><x>32451.50390625</x><y>17580.466796875</y></points><points><x>32442.427734375</x><y>17585.830078125</y></points><points><x>32442.427734375</x><y>17585.830078125</y></points></segmentation></object><object><name>NONE</name><difficult>0</difficult><truncated>0</truncated><info>[{"confidence": "0"}, {"action": "CREATE", "cat": "NONE", "time": "2020-07-23 14:39;35", "who": "admin", "typeOfanno": "PersonManul"}]</info><confidence>0</confidence><bndbox><xmin>36232.1640625</xmin><ymin>49486.65234375</ymin><xmax>36406.26171875</xmax><ymax>49666.93359375</ymax></bndbox><segmentation><points><x>36256.09375</x><y>49486.65234375</y></points><points><x>36234.640625</x><y>49497.37890625</y></points><points><x>36232.1640625</x><y>49520.48046875</y></points><points><x>36239.0</x><y>49539.0</y></points><points><x>36245.0</x><y>49563.0</y></points><points><x>36251.0</x><y>49571.0</y></points><points><x>36256.0</x><y>49578.0</y></points><points><x>36265.0</x><y>49588.0</y></points><points><x>36273.0</x><y>49593.0</y></points><points><x>36282.49609375</x><y>49621.96875</y></points><points><x>36288.68359375</x><y>49631.04296875</y></points><points><x>36295.28515625</x><y>49639.29296875</y></points><points><x>36308.07421875</x><y>49648.37109375</y></points><points><x>36320.44921875</x><y>49654.1484375</y></points><points><x>36335.30078125</x><y>49660.3359375</y></points><points><x>36355.10546875</x><y>49666.93359375</y></points><points><x>36374.90625</x><y>49664.046875</y></points><points><x>36389.7578125</x><y>49658.68359375</y></points><points><x>36398.421875</x><y>49651.2578125</y></points><points><x>36406.26171875</x><y>49638.8828125</y></points><points><x>36405.84765625</x><y>49605.46484375</y></points><points><x>36389.0</x><y>49586.0</y></points><points><x>36376.0</x><y>49567.0</y></points><points><x>36369.0</x><y>49559.0</y></points><points><x>36355.0</x><y>49548.0</y></points><points><x>36348.0</x><y>49543.0</y></points><points><x>36331.0</x><y>49538.0</y></points><points><x>36314.0</x><y>49527.0</y></points><points><x>36301.0</x><y>49517.0</y></points><points><x>36294.0</x><y>49510.0</y></points><points><x>36289.0</x><y>49506.0</y></points><points><x>36279.0</x><y>49498.0</y></points></segmentation></object><object><name>HSIL</name><difficult>0</difficult><truncated>0</truncated><info>[{"confidence": "0"}, {"action": "CREATE", "cat": "HSIL", "time": "2020-07-23 14:39;35", "who": "admin", "typeOfanno": "PersonManul"}]</info><confidence>0</confidence><bndbox><xmin>44565.52734375</xmin><ymin>34212.30859375</ymin><xmax>44660.015625</xmax><ymax>34267.7265625</ymax></bndbox><segmentation><points><x>44594.34765625</x><y>34217.57421875</y></points><points><x>44589.08203125</x><y>34222.28515625</y></points><points><x>44583.5390625</x><y>34225.88671875</y></points><points><x>44576.61328125</x><y>34228.65625</y></points><points><x>44570.23828125</x><y>34231.15234375</y></points><points><x>44566.9140625</x><y>34234.75390625</y></points><points><x>44565.52734375</x><y>34240.57421875</y></points><points><x>44565.8046875</x><y>34244.73046875</y></points><points><x>44565.52734375</x><y>34249.9921875</y></points><points><x>44570.23828125</x><y>34257.75</y></points><points><x>44578.828125</x><y>34261.6328125</y></points><points><x>44591.01953125</x><y>34265.51171875</y></points><points><x>44599.3359375</x><y>34263.5703125</y></points><points><x>44612.08203125</x><y>34267.7265625</y></points><points><x>44617.06640625</x><y>34266.6171875</y></points><points><x>44624.55078125</x><y>34264.6796875</y></points><points><x>44630.3671875</x><y>34262.73828125</y></points><points><x>44637.296875</x><y>34261.90625</y></points><points><x>44641.73046875</x><y>34252.765625</y></points><points><x>44649.48828125</x><y>34246.9453125</y></points><points><x>44656.96875</x><y>34243.06640625</y></points><points><x>44659.4609375</x><y>34238.6328125</y></points><points><x>44660.015625</x><y>34228.65625</y></points><points><x>44658.91015625</x><y>34222.5625</y></points><points><x>44656.13671875</x><y>34217.57421875</y></points><points><x>44645.609375</x><y>34213.41796875</y></points><points><x>44635.078125</x><y>34212.5859375</y></points><points><x>44622.609375</x><y>34212.30859375</y></points><points><x>44612.08203125</x><y>34212.30859375</y></points><points><x>44605.984375</x><y>34213.6953125</y></points><points><x>44601.828125</x><y>34217.01953125</y></points><points><x>44601.828125</x><y>34217.01953125</y></points></segmentation></object><object><name>ASC_H</name><difficult>0</difficult><truncated>0</truncated><info>[{"confidence": "0"}, {"action": "CREATE", "cat": "ASC_H", "time": "2020-07-23 14:39;35", "who": "admin", "typeOfanno": "PersonManul"}]</info><confidence>0</confidence><bndbox><xmin>23166.671875</xmin><ymin>51834.63671875</ymin><xmax>23281.6640625</xmax><ymax>51937.9921875</ymax></bndbox><segmentation><points><x>23187.453125</x><y>51847.66015625</y></points><points><x>23187.453125</x><y>51855.6953125</y></points><points><x>23186.900390625</x><y>51862.8984375</y></points><points><x>23186.068359375</x><y>51869.55078125</y></points><points><x>23186.068359375</x><y>51869.828125</y></points><points><x>23185.513671875</x><y>51871.48828125</y></points><points><x>23183.57421875</x><y>51877.30859375</y></points><points><x>23182.7421875</x><y>51882.57421875</y></points><points><x>23182.466796875</x><y>51888.66796875</y></points><points><x>23179.140625</x><y>51894.2109375</y></points><points><x>23176.369140625</x><y>51896.42578125</y></points><points><x>23171.66015625</x><y>51900.03125</y></points><points><x>23166.671875</x><y>51906.40234375</y></points><points><x>23168.333984375</x><y>51913.328125</y></points><points><x>23169.99609375</x><y>51916.93359375</y></points><points><x>23175.5390625</x><y>51920.53515625</y></points><points><x>23180.25</x><y>51920.53515625</y></points><points><x>23186.068359375</x><y>51921.08984375</y></points><points><x>23187.453125</x><y>51922.75</y></points><points><x>23189.947265625</x><y>51928.015625</y></points><points><x>23193.826171875</x><y>51932.44921875</y></points><points><x>23200.75390625</x><y>51935.49609375</y></points><points><x>23207.681640625</x><y>51936.60546875</y></points><points><x>23219.595703125</x><y>51937.9921875</y></points><points><x>23227.078125</x><y>51937.9921875</y></points><points><x>23237.607421875</x><y>51937.9921875</y></points><points><x>23248.689453125</x><y>51935.49609375</y></points><points><x>23253.400390625</x><y>51929.953125</y></points><points><x>23256.44921875</x><y>51918.59375</y></points><points><x>23257.279296875</x><y>51908.34375</y></points><points><x>23257.279296875</x><y>51896.98046875</y></points><points><x>23257.279296875</x><y>51892.26953125</y></points><points><x>23271.412109375</x><y>51891.9921875</y></points><points><x>23274.458984375</x><y>51891.9921875</y></points><points><x>23281.6640625</x><y>51885.34375</y></points><points><x>23277.23046875</x><y>51877.30859375</y></points><points><x>23273.90625</x><y>51872.59765625</y></points><points><x>23268.0859375</x><y>51867.33203125</y></points><points><x>23260.05078125</x><y>51865.94921875</y></points><points><x>23251.4609375</x><y>51863.453125</y></points><points><x>23244.533203125</x><y>51857.359375</y></points><points><x>23238.71484375</x><y>51858.7421875</y></points><points><x>23235.390625</x><y>51854.5859375</y></points><points><x>23233.173828125</x><y>51844.3359375</y></points><points><x>23222.3671875</x><y>51841.28515625</y></points><points><x>23214.607421875</x><y>51839.625</y></points><points><x>23206.01953125</x><y>51836.8515625</y></points><points><x>23200.4765625</x><y>51835.46875</y></points><points><x>23188.0078125</x><y>51834.63671875</y></points><points><x>23188.0078125</x><y>51834.63671875</y></points></segmentation></object><object><name>HSIL</name><difficult>0</difficult><truncated>0</truncated><info>[{"confidence": "0"}, {"action": "CREATE", "cat": "HSIL", "time": "2020-07-23 14:39;35", "who": "admin", "typeOfanno": "PersonManul"}]</info><confidence>0</confidence><bndbox><xmin>27709.94921875</xmin><ymin>50423.0</ymin><xmax>27799.0</xmax><ymax>50499.0625</ymax></bndbox><segmentation><points><x>27732.0</x><y>50423.0</y></points><points><x>27721.310546875</x><y>50425.359375</y></points><points><x>27709.94921875</x><y>50441.70703125</y></points><points><x>27713.0</x><y>50455.0</y></points><points><x>27714.0</x><y>50460.0</y></points><points><x>27724.0</x><y>50478.0</y></points><points><x>27728.0</x><y>50483.0</y></points><points><x>27758.716796875</x><y>50495.73828125</y></points><points><x>27788.365234375</x><y>50499.0625</y></points><points><x>27797.0</x><y>50494.0</y></points><points><x>27799.0</x><y>50474.0</y></points><points><x>27798.0</x><y>50467.0</y></points><points><x>27797.0</x><y>50462.0</y></points><points><x>27791.13671875</x><y>50451.125</y></points><points><x>27781.0</x><y>50438.0</y></points><points><x>27776.0</x><y>50434.0</y></points><points><x>27767.0</x><y>50428.0</y></points><points><x>27755.0</x><y>50425.0</y></points></segmentation></object><object><name>NILM</name><difficult>0</difficult><truncated>0</truncated><info>[{"confidence": "0"}, {"action": "CREATE", "cat": "NILM", "time": "2020-07-23 14:39;35", "who": "admin", "typeOfanno": "PersonManul"}]</info><confidence>0</confidence><bndbox><xmin>40805.3671875</xmin><ymin>31835.580078125</ymin><xmax>41006.2578125</xmax><ymax>32055.0</ymax></bndbox><segmentation><points><x>40887.38671875</x><y>31835.580078125</y></points><points><x>40872.1484375</x><y>31837.796875</y></points><points><x>40863.00390625</x><y>31859.6875</y></points><points><x>40865.21875</x><y>31872.7109375</y></points><points><x>40856.90625</x><y>31884.625</y></points><points><x>40853.0</x><y>31905.0</y></points><points><x>40845.82421875</x><y>31914.828125</y></points><points><x>40839.171875</x><y>31921.201171875</y></points><points><x>40826.703125</x><y>31924.802734375</y></points><points><x>40816.17578125</x><y>31926.189453125</y></points><points><x>40808.41796875</x><y>31935.33203125</y></points><points><x>40805.3671875</x><y>31950.572265625</y></points><points><x>40808.41796875</x><y>31964.427734375</y></points><points><x>40818.11328125</x><y>31977.7265625</y></points><points><x>40826.42578125</x><y>31986.87109375</y></points><points><x>40835.84765625</x><y>31995.73828125</y></points><points><x>40849.703125</x><y>32007.9296875</y></points><points><x>40863.0</x><y>32013.0</y></points><points><x>40870.0</x><y>32021.0</y></points><points><x>40881.0</x><y>32029.0</y></points><points><x>40888.0</x><y>32038.0</y></points><points><x>40898.0</x><y>32042.0</y></points><points><x>40914.0</x><y>32047.0</y></points><points><x>40959.0</x><y>32055.0</y></points><points><x>40972.0</x><y>32048.0</y></points><points><x>40981.0</x><y>32040.0</y></points><points><x>40990.7421875</x><y>32027.880859375</y></points><points><x>40995.453125</x><y>32017.62890625</y></points><points><x>40996.55859375</x><y>32010.423828125</y></points><points><x>41004.3203125</x><y>32004.05078125</y></points><points><x>41006.2578125</x><y>31996.5703125</y></points><points><x>41000.1640625</x><y>31989.365234375</y></points><points><x>40997.390625</x><y>31982.9921875</y></points><points><x>40996.8359375</x><y>31983.26953125</y></points><points><x>40995.73046875</x><y>31973.5703125</y></points><points><x>40994.8984375</x><y>31973.294921875</y></points><points><x>40989.6328125</x><y>31966.64453125</y></points><points><x>40986.03125</x><y>31955.837890625</y></points><points><x>40984.08984375</x><y>31942.537109375</y></points><points><x>40982.984375</x><y>31930.900390625</y></points><points><x>40981.59765625</x><y>31921.201171875</y></points><points><x>40971.8984375</x><y>31911.2265625</y></points><points><x>40966.359375</x><y>31899.587890625</y></points><points><x>40957.76953125</x><y>31891.275390625</y></points><points><x>40950.5625</x><y>31881.578125</y></points><points><x>40946.40625</x><y>31874.927734375</y></points><points><x>40941.140625</x><y>31870.771484375</y></points><points><x>40931.16796875</x><y>31863.56640625</y></points><points><x>40917.3125</x><y>31856.0859375</y></points><points><x>40905.953125</x><y>31844.447265625</y></points></segmentation></object><object><name>HSIL</name><difficult>0</difficult><truncated>0</truncated><info>[{"confidence": "0"}, {"action": "CREATE", "cat": "HSIL", "time": "2020-07-23 14:39;35", "who": "admin", "typeOfanno": "PersonManul"}]</info><confidence>0</confidence><bndbox><xmin>19768.154296875</xmin><ymin>20770.73828125</ymin><xmax>19857.677734375</xmax><ymax>20861.5</ymax></bndbox><segmentation><points><x>19811.884765625</x><y>20770.73828125</y></points><points><x>19787.1328125</x><y>20791.365234375</y></points><points><x>19768.154296875</x><y>20816.119140625</y></points><points><x>19784.244140625</x><y>20828.49609375</y></points><points><x>19788.783203125</x><y>20852.423828125</y></points><points><x>19819.310546875</x><y>20861.5</y></points><points><x>19853.140625</x><y>20854.07421875</y></points><points><x>19857.677734375</x><y>20835.5078125</y></points><points><x>19847.36328125</x><y>20827.2578125</y></points><points><x>19849.427734375</x><y>20810.755859375</y></points><points><x>19839.9375</x><y>20794.666015625</y></points><points><x>19828.798828125</x><y>20783.939453125</y></points></segmentation></object><object><name>NILM</name><difficult>0</difficult><truncated>0</truncated><info>[{"confidence": "0"}, {"action": "CREATE", "cat": "NILM", "time": "2020-07-23 14:39;35", "who": "admin", "typeOfanno": "PersonManul"}]</info><confidence>0</confidence><bndbox><xmin>39319.64453125</xmin><ymin>50808.515625</ymin><xmax>39415.76953125</xmax><ymax>50946.30859375</ymax></bndbox><segmentation><points><x>39370.80078125</x><y>50810.578125</y></points><points><x>39357.1875</x><y>50808.515625</y></points><points><x>39345.22265625</x><y>50810.16796875</y></points><points><x>39331.1953125</x><y>50822.54296875</y></points><points><x>39322.9453125</x><y>50834.921875</y></points><points><x>39321.70703125</x><y>50845.234375</y></points><points><x>39319.64453125</x><y>50860.91015625</y></points><points><x>39322.53125</x><y>50874.9375</y></points><points><x>39337.796875</x><y>50896.390625</y></points><points><x>39351.0</x><y>50887.7265625</y></points><points><x>39353.47265625</x><y>50926.09375</y></points><points><x>39371.625</x><y>50946.30859375</y></points><points><x>39402.15234375</x><y>50945.484375</y></points><points><x>39412.46875</x><y>50928.15625</y></points><points><x>39415.76953125</x><y>50905.46484375</y></points><points><x>39413.29296875</x><y>50874.5234375</y></points><points><x>39398.85546875</x><y>50840.6953125</y></points><points><x>39392.25390625</x><y>50831.62109375</y></points><points><x>39382.3515625</x><y>50820.89453125</y></points><points><x>39375.33984375</x><y>50815.53125</y></points></segmentation></object><object><name>EC</name><difficult>0</difficult><truncated>0</truncated><info>[{"confidence": "0"}, {"action": "CREATE", "cat": "EC", "time": "2020-07-23 14:39;35", "who": "admin", "typeOfanno": "PersonManul"}]</info><confidence>0</confidence><bndbox><xmin>37371.0</xmin><ymin>41638.3203125</ymin><xmax>37469.95703125</xmax><ymax>41742.28125</ymax></bndbox><segmentation><points><x>37410.13671875</x><y>41638.3203125</y></points><points><x>37393.63671875</x><y>41641.20703125</y></points><points><x>37383.734375</x><y>41646.984375</y></points><points><x>37374.0</x><y>41656.0</y></points><points><x>37371.0</x><y>41679.0</y></points><points><x>37375.0</x><y>41684.0</y></points><points><x>37383.0</x><y>41689.0</y></points><points><x>37388.0</x><y>41695.0</y></points><points><x>37393.0</x><y>41699.0</y></points><points><x>37399.0</x><y>41707.0</y></points><points><x>37411.375</x><y>41741.04296875</y></points><points><x>37437.36328125</x><y>41742.28125</y></points><points><x>37456.34375</x><y>41732.79296875</y></points><points><x>37469.95703125</x><y>41708.86328125</y></points><points><x>37469.54296875</x><y>41693.6015625</y></points><points><x>37463.76953125</x><y>41677.51171875</y></points><points><x>37453.04296875</x><y>41665.9609375</y></points><points><x>37438.19140625</x><y>41653.58203125</y></points><points><x>37424.57421875</x><y>41642.85546875</y></points></segmentation></object><object><name>HSIL</name><difficult>0</difficult><truncated>0</truncated><info>[{"confidence": "0"}, {"action": "CREATE", "cat": "HSIL", "time": "2020-07-23 14:39;35", "who": "admin", "typeOfanno": "PersonManul"}]</info><confidence>0</confidence><bndbox><xmin>4324.8154296875</xmin><ymin>30748.15625</ymin><xmax>4486.94677734375</xmax><ymax>30852.1171875</ymax></bndbox><segmentation><points><x>4359.8818359375</x><y>30757.232421875</y></points><points><x>4357.40673828125</x><y>30771.671875</y></points><points><x>4361.11962890625</x><y>30779.921875</y></points><points><x>4365.2451171875</x><y>30784.4609375</y></points><points><x>4347.91796875</x><y>30788.173828125</y></points><points><x>4337.19189453125</x><y>30796.423828125</y></points><points><x>4328.94091796875</x><y>30807.974609375</y></points><points><x>4324.8154296875</x><y>30817.876953125</y></points><points><x>4324.8154296875</x><y>30829.015625</y></points><points><x>4333.8916015625</x><y>30841.8046875</y></points><points><x>4344.61767578125</x><y>30845.9296875</y></points><points><x>4354.51904296875</x><y>30846.341796875</y></points><points><x>4371.43359375</x><y>30847.9921875</y></points><points><x>4388.76025390625</x><y>30839.7421875</y></points><points><x>4395.361328125</x><y>30837.265625</y></points><points><x>4409.80029296875</x><y>30848.818359375</y></points><points><x>4422.58935546875</x><y>30852.1171875</y></points><points><x>4422.58935546875</x><y>30852.1171875</y></points><points><x>4441.56640625</x><y>30849.23046875</y></points><points><x>4446.1044921875</x><y>30845.9296875</y></points><points><x>4473.3330078125</x><y>30842.216796875</y></points><points><x>4473.3330078125</x><y>30842.216796875</y></points><points><x>4486.94677734375</x><y>30828.603515625</y></points><points><x>4484.05908203125</x><y>30812.92578125</y></points><points><x>4470.0322265625</x><y>30799.3125</y></points><points><x>4462.19384765625</x><y>30796.8359375</y></points><points><x>4450.642578125</x><y>30789.822265625</y></points><points><x>4432.49072265625</x><y>30787.759765625</y></points><points><x>4422.58935546875</x><y>30777.447265625</y></points><points><x>4427.12744140625</x><y>30765.482421875</y></points><points><x>4421.3515625</x><y>30754.755859375</y></points><points><x>4410.212890625</x><y>30753.10546875</y></points><points><x>4397.423828125</x><y>30753.10546875</y></points><points><x>4384.634765625</x><y>30751.869140625</y></points><points><x>4376.3837890625</x><y>30748.15625</y></points><points><x>4367.30810546875</x><y>30748.568359375</y></points><points><x>4367.30810546875</x><y>30748.568359375</y></points></segmentation></object><object><name>LSIL</name><difficult>0</difficult><truncated>0</truncated><info>[{"confidence": "0"}, {"action": "CREATE", "cat": "LSIL", "time": "2020-07-23 14:39;35", "who": "admin", "typeOfanno": "PersonManul"}]</info><confidence>0</confidence><bndbox><xmin>24469.501953125</xmin><ymin>37225.1953125</ymin><xmax>24608.046875</xmax><ymax>37387.015625</ymax></bndbox><segmentation><points><x>24481.693359375</x><y>37244.8671875</y></points><points><x>24482.525390625</x><y>37252.07421875</y></points><points><x>24477.259765625</x><y>37259.27734375</y></points><points><x>24474.767578125</x><y>37264.54296875</y></points><points><x>24475.875</x><y>37269.25390625</y></points><points><x>24474.212890625</x><y>37275.0703125</y></points><points><x>24470.333984375</x><y>37287.5390625</y></points><points><x>24469.501953125</x><y>37295.578125</y></points><points><x>24471.1640625</x><y>37308.32421875</y></points><points><x>24471.1640625</x><y>37319.9609375</y></points><points><x>24476.4296875</x><y>37332.984375</y></points><points><x>24481.693359375</x><y>37342.12890625</y></points><points><x>24491.669921875</x><y>37351.546875</y></points><points><x>24497.765625</x><y>37357.08984375</y></points><points><x>24508.84765625</x><y>37362.91015625</y></points><points><x>24511.619140625</x><y>37368.171875</y></points><points><x>24513.005859375</x><y>37375.93359375</y></points><points><x>24513.8359375</x><y>37381.75</y></points><points><x>24513.8359375</x><y>37381.75</y></points><points><x>24519.37890625</x><y>37387.015625</y></points><points><x>24532.677734375</x><y>37387.015625</y></points><points><x>24538.7734375</x><y>37383.4140625</y></points><points><x>24548.47265625</x><y>37377.59375</y></points><points><x>24552.3515625</x><y>37370.390625</y></points><points><x>24550.134765625</x><y>37365.125</y></points><points><x>24544.87109375</x><y>37362.078125</y></points><points><x>24540.71484375</x><y>37359.03125</y></points><points><x>24547.91796875</x><y>37355.98046875</y></points><points><x>24555.953125</x><y>37355.703125</y></points><points><x>24560.94140625</x><y>37348.22265625</y></points><points><x>24567.591796875</x><y>37342.6796875</y></points><points><x>24572.025390625</x><y>37333.26171875</y></points><points><x>24577.56640625</x><y>37317.46484375</y></points><points><x>24576.736328125</x><y>37309.15234375</y></points><points><x>24573.41015625</x><y>37307.4921875</y></points><points><x>24577.2890625</x><y>37298.34765625</y></points><points><x>24582.83203125</x><y>37294.74609375</y></points><points><x>24592.806640625</x><y>37294.74609375</y></points><points><x>24600.01171875</x><y>37291.6953125</y></points><points><x>24607.4921875</x><y>37277.2890625</y></points><points><x>24608.046875</x><y>37263.98828125</y></points><points><x>24598.072265625</x><y>37252.07421875</y></points><points><x>24590.03515625</x><y>37247.36328125</y></points><points><x>24576.181640625</x><y>37240.98828125</y></points><points><x>24564.265625</x><y>37236.83203125</y></points><points><x>24555.400390625</x><y>37227.13671875</y></points><points><x>24537.943359375</x><y>37225.1953125</y></points><points><x>24535.44921875</x><y>37232.12109375</y></points><points><x>24525.751953125</x><y>37231.29296875</y></points><points><x>24509.95703125</x><y>37231.29296875</y></points><points><x>24496.65625</x><y>37233.23046875</y></points><points><x>24490.560546875</x><y>37236.27734375</y></points><points><x>24490.560546875</x><y>37236.27734375</y></points></segmentation></object><object><name>ASC_H</name><difficult>0</difficult><truncated>0</truncated><info>[{"confidence": "0"}, {"action": "CREATE", "cat": "ASC_H", "time": "2020-07-23 14:39;35", "who": "admin", "typeOfanno": "PersonManul"}]</info><confidence>0</confidence><bndbox><xmin>20659.232421875</xmin><ymin>47736.00390625</ymin><xmax>20757.509765625</xmax><ymax>47851.4765625</ymax></bndbox><segmentation><points><x>20689.330078125</x><y>47747.671875</y></points><points><x>20678.888671875</x><y>47756.88671875</y></points><points><x>20673.359375</x><y>47767.328125</y></points><points><x>20663.53125</x><y>47775.3125</y></points><points><x>20659.232421875</x><y>47786.984375</y></points><points><x>20661.689453125</x><y>47802.33984375</y></points><points><x>20663.53125</x><y>47815.23828125</y></points><points><x>20663.53125</x><y>47815.8515625</y></points><points><x>20670.90234375</x><y>47830.59375</y></points><points><x>20675.81640625</x><y>47842.265625</y></points><points><x>20683.1875</x><y>47849.63671875</y></points><points><x>20691.171875</x><y>47851.4765625</y></points><points><x>20699.771484375</x><y>47848.40625</y></points><points><x>20707.755859375</x><y>47842.265625</y></points><points><x>20718.8125</x><y>47834.89453125</y></points><points><x>20719.427734375</x><y>47834.89453125</y></points><points><x>20720.65625</x><y>47833.05078125</y></points><points><x>20721.26953125</x><y>47831.8203125</y></points><points><x>20730.482421875</x><y>47820.15234375</y></points><points><x>20731.09765625</x><y>47820.15234375</y></points><points><x>20731.7109375</x><y>47818.30859375</y></points><points><x>20742.767578125</x><y>47811.55078125</y></points><points><x>20742.767578125</x><y>47811.55078125</y></points><points><x>20753.208984375</x><y>47803.56640625</y></points><points><x>20757.509765625</x><y>47791.28125</y></points><points><x>20753.82421875</x><y>47780.83984375</y></points><points><x>20751.98046875</x><y>47771.62890625</y></points><points><x>20747.681640625</x><y>47762.4140625</y></points><points><x>20751.98046875</x><y>47746.4453125</y></points><points><x>20750.751953125</x><y>47741.53125</y></points><points><x>20740.92578125</x><y>47736.00390625</y></points><points><x>20720.041015625</x><y>47736.6171875</y></points><points><x>20705.298828125</x><y>47738.4609375</y></points><points><x>20699.158203125</x><y>47742.14453125</y></points><points><x>20699.158203125</x><y>47742.14453125</y></points></segmentation></object><object><name>NILM</name><difficult>0</difficult><truncated>0</truncated><info>[{"confidence": "0"}, {"action": "CREATE", "cat": "NILM", "time": "2020-07-23 14:39;35", "who": "admin", "typeOfanno": "PersonManul"}]</info><confidence>0</confidence><bndbox><xmin>23763.935546875</xmin><ymin>13557.55078125</ymin><xmax>23875.111328125</xmax><ymax>13684.6962890625</ymax></bndbox><segmentation><points><x>23829.044921875</x><y>13564.3076171875</y></points><points><x>23814.91796875</x><y>13574.7490234375</y></points><points><x>23792.8046875</x><y>13583.3486328125</y></points><points><x>23778.677734375</x><y>13599.9326171875</y></points><points><x>23770.078125</x><y>13615.2880859375</y></points><points><x>23763.935546875</x><y>13632.486328125</y></points><points><x>23763.935546875</x><y>13633.1005859375</y></points><points><x>23767.62109375</x><y>13647.8427734375</y></points><points><x>23767.62109375</x><y>13647.8427734375</y></points><points><x>23778.677734375</x><y>13658.2841796875</y></points><points><x>23779.29296875</x><y>13658.2841796875</y></points><points><x>23796.490234375</x><y>13667.498046875</y></points><points><x>23796.490234375</x><y>13667.498046875</y></points><points><x>23798.333984375</x><y>13668.7265625</y></points><points><x>23819.216796875</x><y>13676.0966796875</y></points><points><x>23841.943359375</x><y>13679.16796875</y></points><points><x>23865.8984375</x><y>13684.6962890625</y></points><points><x>23875.111328125</x><y>13675.482421875</y></points><points><x>23874.498046875</x><y>13662.583984375</y></points><points><x>23874.498046875</x><y>13661.9697265625</y></points><points><x>23874.498046875</x><y>13660.126953125</y></points><points><x>23873.8828125</x><y>13638.62890625</y></points><points><x>23870.197265625</x><y>13615.90234375</y></points><points><x>23870.8125</x><y>13597.4755859375</y></points><points><x>23868.35546875</x><y>13594.404296875</y></points><points><x>23867.740234375</x><y>13577.8203125</y></points><points><x>23864.669921875</x><y>13566.7646484375</y></points><points><x>23837.64453125</x><y>13557.55078125</y></points><points><x>23833.958984375</x><y>13560.6220703125</y></points><points><x>23830.2734375</x><y>13563.693359375</y></points><points><x>23830.2734375</x><y>13563.693359375</y></points></segmentation></object><object><name>HSIL</name><difficult>0</difficult><truncated>0</truncated><info>[{"confidence": "0"}, {"action": "CREATE", "cat": "HSIL", "time": "2020-07-23 14:39;35", "who": "admin", "typeOfanno": "PersonManul"}]</info><confidence>0</confidence><bndbox><xmin>22298.8203125</xmin><ymin>21572.291015625</ymin><xmax>22432.72265625</xmax><ymax>21684.6953125</ymax></bndbox><segmentation><points><x>22309.876953125</x><y>21595.630859375</y></points><points><x>22316.01953125</x><y>21604.84375</y></points><points><x>22324.00390625</x><y>21609.14453125</y></points><points><x>22328.302734375</x><y>21614.671875</y></points><points><x>22335.060546875</x><y>21623.271484375</y></points><points><x>22340.587890625</x><y>21634.94140625</y></points><points><x>22348.572265625</x><y>21645.3828125</y></points><points><x>22361.47265625</x><y>21652.140625</y></points><points><x>22355.943359375</x><y>21666.880859375</y></points><points><x>22362.0859375</x><y>21677.9375</y></points><points><x>22370.685546875</x><y>21684.080078125</y></points><points><x>22381.7421875</x><y>21684.6953125</y></points><points><x>22390.33984375</x><y>21684.6953125</y></points><points><x>22400.16796875</x><y>21681.623046875</y></points><points><x>22412.453125</x><y>21678.552734375</y></points><points><x>22417.98046875</x><y>21666.267578125</y></points><points><x>22423.509765625</x><y>21662.58203125</y></points><points><x>22432.107421875</x><y>21655.2109375</y></points><points><x>22432.72265625</x><y>21647.2265625</y></points><points><x>22432.72265625</x><y>21636.169921875</y></points><points><x>22429.650390625</x><y>21624.5</y></points><points><x>22427.80859375</x><y>21612.21484375</y></points><points><x>22423.509765625</x><y>21603.6171875</y></points><points><x>22408.767578125</x><y>21595.017578125</y></points><points><x>22387.8828125</x><y>21589.48828125</y></points><points><x>22387.8828125</x><y>21589.48828125</y></points><points><x>22385.427734375</x><y>21588.875</y></points><points><x>22365.158203125</x><y>21584.57421875</y></points><points><x>22365.158203125</x><y>21584.57421875</y></points><points><x>22362.701171875</x><y>21583.9609375</y></points><points><x>22351.029296875</x><y>21580.275390625</y></points><points><x>22338.74609375</x><y>21575.9765625</y></points><points><x>22325.232421875</x><y>21573.51953125</y></points><points><x>22316.6328125</x><y>21572.291015625</y></points><points><x>22306.8046875</x><y>21573.51953125</y></points><points><x>22300.6640625</x><y>21576.58984375</y></points><points><x>22300.048828125</x><y>21576.58984375</y></points><points><x>22300.048828125</x><y>21579.046875</y></points><points><x>22298.8203125</x><y>21589.48828125</y></points><points><x>22298.8203125</x><y>21589.48828125</y></points></segmentation></object><object><name>NONE</name><difficult>0</difficult><truncated>0</truncated><info>[{"confidence": "0"}, {"action": "CREATE", "cat": "NONE", "time": "2020-07-23 14:39;35", "who": "admin", "typeOfanno": "PersonManul"}]</info><confidence>0</confidence><bndbox><xmin>11932.919921875</xmin><ymin>37355.8828125</ymin><xmax>12045.0712890625</xmax><ymax>37584.98828125</ymax></bndbox><segmentation><points><x>11999.2568359375</x><y>37358.33984375</y></points><points><x>11989.4287109375</x><y>37355.8828125</y></points><points><x>11977.7587890625</x><y>37371.23828125</y></points><points><x>11971.6162109375</x><y>37384.75</y></points><points><x>11956.2607421875</x><y>37391.5078125</y></points><points><x>11950.1181640625</x><y>37407.4765625</y></points><points><x>11956.875</x><y>37426.51953125</y></points><points><x>11959.0712890625</x><y>37455.16015625</y></points><points><x>11951.3466796875</x><y>37441.26171875</y></points><points><x>11932.919921875</x><y>37457.234375</y></points><points><x>11932.919921875</x><y>37494.703125</y></points><points><x>11934.1484375</x><y>37518.04296875</y></points><points><x>11943.9765625</x><y>37527.25390625</y></points><points><x>11945.818359375</x><y>37568.40625</y></points><points><x>11957.4892578125</x><y>37580.07421875</y></points><points><x>11972.23046875</x><y>37581.91796875</y></points><points><x>11981.4443359375</x><y>37583.1484375</y></points><points><x>11991.271484375</x><y>37584.98828125</y></points><points><x>11998.0712890625</x><y>37581.16015625</y></points><points><x>11998.0712890625</x><y>37568.16015625</y></points><points><x>12001.0712890625</x><y>37565.16015625</y></points><points><x>12005.0712890625</x><y>37562.16015625</y></points><points><x>12017.0712890625</x><y>37551.16015625</y></points><points><x>12019.0712890625</x><y>37539.16015625</y></points><points><x>12020.0712890625</x><y>37534.16015625</y></points><points><x>12029.0712890625</x><y>37516.16015625</y></points><points><x>12036.0712890625</x><y>37508.16015625</y></points><points><x>12040.0712890625</x><y>37503.16015625</y></points><points><x>12044.0712890625</x><y>37489.16015625</y></points><points><x>12045.0712890625</x><y>37483.16015625</y></points><points><x>12041.638671875</x><y>37460.30078125</y></points><points><x>12039.7958984375</x><y>37446.7890625</y></points><points><x>12045.0712890625</x><y>37424.16015625</y></points><points><x>12035.49609375</x><y>37410.55078125</y></points><points><x>12029.9677734375</x><y>37405.63671875</y></points><points><x>12021.0712890625</x><y>37400.16015625</y></points><points><x>12012.0712890625</x><y>37393.16015625</y></points><points><x>12000.0712890625</x><y>37382.16015625</y></points><points><x>12006.626953125</x><y>37368.16796875</y></points></segmentation></object><object><name>NONE</name><difficult>0</difficult><truncated>0</truncated><info>[{"confidence": "0"}, {"action": "CREATE", "cat": "NONE", "time": "2020-07-23 14:39;35", "who": "admin", "typeOfanno": "PersonManul"}]</info><confidence>0</confidence><bndbox><xmin>32467.63671875</xmin><ymin>22680.29296875</ymin><xmax>32528.595703125</xmax><ymax>22742.15625</ymax></bndbox><segmentation><points><x>32506.4296875</x><y>22681.400390625</y></points><points><x>32482.876953125</x><y>22680.29296875</y></points><points><x>32467.9140625</x><y>22691.9296875</y></points><points><x>32467.63671875</x><y>22702.181640625</y></points><points><x>32470.154296875</x><y>22714.513671875</y></points><points><x>32472.625</x><y>22722.96484375</y></points><points><x>32483.984375</x><y>22734.6015625</y></points><points><x>32494.49609375</x><y>22742.15625</y></points><points><x>32520.837890625</x><y>22735.15625</y></points><points><x>32528.595703125</x><y>22714.927734375</y></points><points><x>32524.162109375</x><y>22695.53125</y></points></segmentation></object><object><name>NILM</name><difficult>0</difficult><truncated>0</truncated><info>[{"confidence": "0"}, {"action": "CREATE", "cat": "NILM", "time": "2020-07-23 14:39;35", "who": "admin", "typeOfanno": "PersonManul"}]</info><confidence>0</confidence><bndbox><xmin>57157.44921875</xmin><ymin>39799.95703125</ymin><xmax>57523.25</xmax><ymax>40103.5703125</ymax></bndbox><segmentation><points><x>57482.09765625</x><y>39838.3671875</y></points><points><x>57446.4296875</x><y>39826.4765625</y></points><points><x>57388.81640625</x><y>39812.76171875</y></points><points><x>57340.34765625</x><y>39799.95703125</y></points><points><x>57306.51171875</x><y>39799.95703125</y></points><points><x>57248.8984375</x><y>39807.2734375</y></points><points><x>57237.01171875</x><y>39820.9921875</y></points><points><x>57226.94921875</x><y>39837.453125</y></points><points><x>57226.03515625</x><y>39844.76953125</y></points><points><x>57226.03515625</x><y>39845.68359375</y></points><points><x>57229.6953125</x><y>39862.14453125</y></points><points><x>57229.6953125</x><y>39862.14453125</y></points><points><x>57231.5234375</x><y>39863.05859375</y></points><points><x>57239.75390625</x><y>39870.375</y></points><points><x>57237.92578125</x><y>39879.51953125</y></points><points><x>57196.7734375</x><y>39897.80859375</y></points><points><x>57175.73828125</x><y>39913.35546875</y></points><points><x>57157.44921875</x><y>39933.4765625</y></points><points><x>57170.25</x><y>39962.73828125</y></points><points><x>57185.796875</x><y>39973.7109375</y></points><points><x>57205.00390625</x><y>39980.11328125</y></points><points><x>57216.890625</x><y>39990.171875</y></points><points><x>57215.9765625</x><y>40004.8046875</y></points><points><x>57209.57421875</x><y>40017.609375</y></points><points><x>57209.57421875</x><y>40017.609375</y></points><points><x>57208.66015625</x><y>40019.4375</y></points><points><x>57188.54296875</x><y>40043.21484375</y></points><points><x>57188.54296875</x><y>40043.21484375</y></points><points><x>57189.45703125</x><y>40073.39453125</y></points><points><x>57190.37109375</x><y>40073.39453125</y></points><points><x>57191.28515625</x><y>40075.22265625</y></points><points><x>57216.890625</x><y>40087.109375</y></points><points><x>57247.984375</x><y>40103.5703125</y></points><points><x>57247.984375</x><y>40103.5703125</y></points><points><x>57269.01953125</x><y>40100.828125</y></points><points><x>57269.93359375</x><y>40100.828125</y></points><points><x>57271.76171875</x><y>40100.828125</y></points><points><x>57303.76953125</x><y>40093.51171875</y></points><points><x>57335.77734375</x><y>40099.0</y></points><points><x>57336.69140625</x><y>40099.0</y></points><points><x>57339.43359375</x><y>40099.0</y></points><points><x>57386.98828125</x><y>40090.76953125</y></points><points><x>57387.90234375</x><y>40090.76953125</y></points><points><x>57389.73046875</x><y>40090.76953125</y></points><points><x>57391.5625</x><y>40090.76953125</y></points><points><x>57451.00390625</x><y>40087.109375</y></points><points><x>57451.91796875</x><y>40087.109375</y></points><points><x>57453.74609375</x><y>40087.109375</y></points><points><x>57454.66015625</x><y>40087.109375</y></points><points><x>57459.234375</x><y>40086.1953125</y></points><points><x>57503.12890625</x><y>40086.1953125</y></points><points><x>57515.93359375</x><y>40076.13671875</y></points><points><x>57523.25</x><y>39993.83203125</y></points><points><x>57502.21484375</x><y>39927.07421875</y></points><points><x>57498.55859375</x><y>39863.05859375</y></points><points><x>57496.73046875</x><y>39860.3125</y></points></segmentation></object><object><name>NILM</name><difficult>0</difficult><truncated>0</truncated><info>[{"confidence": "0"}, {"action": "CREATE", "cat": "NILM", "time": "2020-07-23 14:39;35", "who": "admin", "typeOfanno": "PersonManul"}]</info><confidence>0</confidence><bndbox><xmin>34865.60546875</xmin><ymin>30967.8515625</ymin><xmax>35877.17578125</xmax><ymax>31908.46875</ymax></bndbox><segmentation><points><x>34871.6875</x><y>31071.23828125</y></points><points><x>34889.93359375</x><y>31125.97265625</y></points><points><x>34902.09765625</x><y>31134.08203125</y></points><points><x>34902.09765625</x><y>31134.08203125</y></points><points><x>34910.203125</x><y>31162.462890625</y></points><points><x>34898.04296875</x><y>31188.81640625</y></points><points><x>34867.6328125</x><y>31233.4140625</y></points><points><x>34871.6875</x><y>31275.984375</y></points><points><x>34871.6875</x><y>31275.984375</y></points><points><x>34871.6875</x><y>31278.01171875</y></points><points><x>34871.6875</x><y>31280.0390625</y></points><points><x>34865.60546875</x><y>31330.71875</y></points><points><x>34865.60546875</x><y>31371.263671875</y></points><points><x>34865.60546875</x><y>31371.263671875</y></points><points><x>34865.60546875</x><y>31373.291015625</y></points><points><x>34873.71484375</x><y>31389.5078125</y></points><points><x>34932.50390625</x><y>31361.126953125</y></points><points><x>34946.6953125</x><y>31413.833984375</y></points><points><x>34950.75</x><y>31468.568359375</y></points><points><x>34979.12890625</x><y>31517.220703125</y></points><points><x>35001.4296875</x><y>31547.62890625</y></points><points><x>35009.53515625</x><y>31563.845703125</y></points><points><x>34975.07421875</x><y>31584.119140625</y></points><points><x>34975.07421875</x><y>31584.119140625</y></points><points><x>34981.15625</x><y>31630.744140625</y></points><points><x>34989.265625</x><y>31646.9609375</y></points><points><x>34993.3203125</x><y>31659.125</y></points><points><x>35019.671875</x><y>31707.77734375</y></points><points><x>35044.0</x><y>31738.185546875</y></points><points><x>35072.37890625</x><y>31760.484375</y></points><points><x>35074.40625</x><y>31788.865234375</y></points><points><x>35050.08203125</x><y>31813.19140625</y></points><points><x>35052.109375</x><y>31809.13671875</y></points><points><x>35035.890625</x><y>31827.380859375</y></points><points><x>35037.91796875</x><y>31849.6796875</y></points><points><x>35035.890625</x><y>31882.115234375</y></points><points><x>35076.43359375</x><y>31906.44140625</y></points><points><x>35104.81640625</x><y>31902.38671875</y></points><points><x>35104.81640625</x><y>31904.4140625</y></points><points><x>35139.27734375</x><y>31908.46875</y></points><points><x>35167.65625</x><y>31882.115234375</y></points><points><x>35185.90234375</x><y>31849.6796875</y></points><points><x>35185.90234375</x><y>31849.6796875</y></points><points><x>35232.52734375</x><y>31815.21875</y></points><points><x>35240.63671875</x><y>31796.97265625</y></points><points><x>35242.6640625</x><y>31796.97265625</y></points><points><x>35244.69140625</x><y>31794.9453125</y></points><points><x>35277.125</x><y>31770.619140625</y></points><points><x>35313.6171875</x><y>31782.783203125</y></points><points><x>35313.6171875</x><y>31782.783203125</y></points><points><x>35313.6171875</x><y>31784.810546875</y></points><points><x>35335.9140625</x><y>31809.13671875</y></points><points><x>35335.9140625</x><y>31809.13671875</y></points><points><x>35335.9140625</x><y>31811.1640625</y></points><points><x>35337.94140625</x><y>31815.21875</y></points><points><x>35354.16015625</x><y>31841.572265625</y></points><points><x>35354.16015625</x><y>31841.572265625</y></points><points><x>35356.1875</x><y>31843.599609375</y></points><points><x>35358.21484375</x><y>31847.65234375</y></points><points><x>35380.51171875</x><y>31867.92578125</y></points><points><x>35380.51171875</x><y>31867.92578125</y></points><points><x>35406.8671875</x><y>31865.8984375</y></points><points><x>35406.8671875</x><y>31865.8984375</y></points><points><x>35408.89453125</x><y>31865.8984375</y></points><points><x>35410.921875</x><y>31865.8984375</y></points><points><x>35459.57421875</x><y>31833.462890625</y></points><points><x>35459.57421875</x><y>31833.462890625</y></points><points><x>35508.2265625</x><y>31799.0</y></points><points><x>35508.2265625</x><y>31799.0</y></points><points><x>35512.28125</x><y>31799.0</y></points><points><x>35518.36328125</x><y>31799.0</y></points><points><x>35595.39453125</x><y>31776.701171875</y></points><points><x>35595.39453125</x><y>31776.701171875</y></points><points><x>35597.421875</x><y>31776.701171875</y></points><points><x>35597.421875</x><y>31774.673828125</y></points><points><x>35599.44921875</x><y>31774.673828125</y></points><points><x>35601.4765625</x><y>31772.646484375</y></points><points><x>35603.50390625</x><y>31770.619140625</y></points><points><x>35678.51171875</x><y>31671.287109375</y></points><points><x>35749.4609375</x><y>31608.4453125</y></points><points><x>35749.4609375</x><y>31608.4453125</y></points><points><x>35767.70703125</x><y>31543.57421875</y></points><points><x>35787.9765625</x><y>31531.412109375</y></points><points><x>35787.9765625</x><y>31531.412109375</y></points><points><x>35862.984375</x><y>31490.8671875</y></points><points><x>35877.17578125</x><y>31460.458984375</y></points><points><x>35848.79296875</x><y>31383.42578125</y></points><points><x>35785.94921875</x><y>31355.044921875</y></points><points><x>35794.05859375</x><y>31269.904296875</y></points><points><x>35775.81640625</x><y>31237.46875</y></points><points><x>35741.3515625</x><y>31235.44140625</y></points><points><x>35765.6796875</x><y>31164.490234375</y></points><points><x>35761.625</x><y>31107.728515625</y></points><points><x>35761.625</x><y>31107.728515625</y></points><points><x>35761.625</x><y>31105.701171875</y></points><points><x>35737.296875</x><y>31055.021484375</y></points><points><x>35717.02734375</x><y>31038.8046875</y></points><points><x>35672.4296875</x><y>31020.55859375</y></points><points><x>35611.61328125</x><y>31006.369140625</y></points><points><x>35589.3125</x><y>30977.98828125</y></points><points><x>35567.015625</x><y>30967.8515625</y></points><points><x>35516.3359375</x><y>31000.287109375</y></points><points><x>35457.546875</x><y>31024.61328125</y></points><points><x>35457.546875</x><y>31024.61328125</y></points><points><x>35341.99609375</x><y>31075.29296875</y></points><points><x>35236.58203125</x><y>31079.34765625</y></points><points><x>35234.5546875</x><y>31079.34765625</y></points><points><x>35149.4140625</x><y>31069.2109375</y></points><points><x>35078.4609375</x><y>31067.185546875</y></points><points><x>35025.75390625</x><y>31073.265625</y></points><points><x>34981.15625</x><y>31081.375</y></points><points><x>34962.91015625</x><y>31022.5859375</y></points><points><x>34924.39453125</x><y>30998.259765625</y></points><points><x>34869.66015625</x><y>31034.75</y></points></segmentation></object><object><name>NILM</name><difficult>0</difficult><truncated>0</truncated><info>[{"confidence": "0"}, {"action": "CREATE", "cat": "NILM", "time": "2020-07-23 14:39;35", "who": "admin", "typeOfanno": "PersonManul"}]</info><confidence>0</confidence><bndbox><xmin>19309.6953125</xmin><ymin>43521.76953125</ymin><xmax>19388.046875</xmax><ymax>43628.41015625</ymax></bndbox><segmentation><points><x>19326.630859375</x><y>43547.453125</y></points><points><x>19320.1171875</x><y>43553.96484375</y></points><points><x>19318.44140625</x><y>43558.8046875</y></points><points><x>19316.208984375</x><y>43565.1328125</y></points><points><x>19313.416015625</x><y>43570.52734375</y></points><points><x>19312.486328125</x><y>43576.296875</y></points><points><x>19313.044921875</x><y>43584.11328125</y></points><points><x>19314.162109375</x><y>43588.765625</y></points><points><x>19311.927734375</x><y>43593.234375</y></points><points><x>19310.251953125</x><y>43597.328125</y></points><points><x>19309.6953125</x><y>43603.09765625</y></points><points><x>19312.11328125</x><y>43609.42578125</y></points><points><x>19316.953125</x><y>43615.75390625</y></points><points><x>19323.28125</x><y>43623.01171875</y></points><points><x>19329.421875</x><y>43625.6171875</y></points><points><x>19343.0078125</x><y>43628.41015625</y></points><points><x>19352.685546875</x><y>43628.41015625</y></points><points><x>19366.271484375</x><y>43623.01171875</y></points><points><x>19371.85546875</x><y>43618.54296875</y></points><points><x>19377.06640625</x><y>43611.28515625</y></points><points><x>19383.20703125</x><y>43602.16796875</y></points><points><x>19382.6484375</x><y>43595.83984375</y></points><points><x>19382.6484375</x><y>43587.8359375</y></points><points><x>19382.6484375</x><y>43579.6484375</y></points><points><x>19386.556640625</x><y>43574.06640625</y></points><points><x>19387.115234375</x><y>43566.43359375</y></points><points><x>19387.115234375</x><y>43556.3828125</y></points><points><x>19379.671875</x><y>43549.125</y></points><points><x>19377.251953125</x><y>43544.1015625</y></points><points><x>19373.34375</x><y>43539.078125</y></points><points><x>19379.298828125</x><y>43535.9140625</y></points><points><x>19388.046875</x><y>43530.703125</y></points><points><x>19387.30078125</x><y>43525.86328125</y></points><points><x>19378.5546875</x><y>43521.76953125</y></points><points><x>19371.296875</x><y>43521.76953125</y></points><points><x>19361.990234375</x><y>43523.0703125</y></points><points><x>19351.568359375</x><y>43528.09765625</y></points><points><x>19340.775390625</x><y>43534.42578125</y></points><points><x>19337.23828125</x><y>43540.1953125</y></points><points><x>19337.23828125</x><y>43540.1953125</y></points></segmentation></object><object><name>EC</name><difficult>0</difficult><truncated>0</truncated><info>[{"confidence": "0"}, {"action": "CREATE", "cat": "EC", "time": "2020-07-23 14:39;35", "who": "admin", "typeOfanno": "PersonManul"}]</info><confidence>0</confidence><bndbox><xmin>42386.08984375</xmin><ymin>22797.16015625</ymin><xmax>42511.09375</xmax><ymax>22946.08984375</ymax></bndbox><segmentation><points><x>42386.91796875</x><y>22809.94921875</y></points><points><x>42386.91796875</x><y>22823.9765625</y></points><points><x>42386.91796875</x><y>22839.65234375</y></points><points><x>42386.08984375</x><y>22866.056640625</y></points><points><x>42386.50390625</x><y>22872.244140625</y></points><points><x>42388.15234375</x><y>22879.2578125</y></points><points><x>42394.75390625</x><y>22889.5703125</y></points><points><x>42399.70703125</x><y>22899.060546875</y></points><points><x>42400.1171875</x><y>22911.435546875</y></points><points><x>42404.2421875</x><y>22924.224609375</y></points><points><x>42402.59375</x><y>22929.587890625</y></points><points><x>42402.59375</x><y>22937.013671875</y></points><points><x>42406.3046875</x><y>22943.203125</y></points><points><x>42408.78125</x><y>22946.08984375</y></points><points><x>42414.55859375</x><y>22946.08984375</y></points><points><x>42419.09375</x><y>22941.552734375</y></points><points><x>42426.109375</x><y>22932.064453125</y></points><points><x>42431.05859375</x><y>22927.11328125</y></points><points><x>42432.7109375</x><y>22936.6015625</y></points><points><x>42436.0078125</x><y>22939.076171875</y></points><points><x>42446.734375</x><y>22939.076171875</y></points><points><x>42454.16015625</x><y>22933.712890625</y></points><points><x>42461.5859375</x><y>22927.9375</y></points><points><x>42463.65234375</x><y>22920.923828125</y></points><points><x>42459.11328125</x><y>22913.498046875</y></points><points><x>42453.3359375</x><y>22906.072265625</y></points><points><x>42444.26171875</x><y>22900.296875</y></points><points><x>42439.72265625</x><y>22896.99609375</y></points><points><x>42436.8359375</x><y>22890.80859375</y></points><points><x>42449.625</x><y>22897.822265625</y></points><points><x>42456.63671875</x><y>22902.7734375</y></points><points><x>42467.36328125</x><y>22906.486328125</y></points><points><x>42476.8515625</x><y>22908.13671875</y></points><points><x>42484.27734375</x><y>22906.8984375</y></points><points><x>42492.1171875</x><y>22899.47265625</y></points><points><x>42499.12890625</x><y>22892.87109375</y></points><points><x>42506.14453125</x><y>22885.4453125</y></points><points><x>42511.09375</x><y>22872.65625</y></points><points><x>42506.14453125</x><y>22869.76953125</y></points><points><x>42492.1171875</x><y>22871.005859375</y></points><points><x>42483.453125</x><y>22871.005859375</y></points><points><x>42471.078125</x><y>22862.755859375</y></points><points><x>42467.36328125</x><y>22852.029296875</y></points><points><x>42465.71484375</x><y>22838.001953125</y></points><points><x>42463.65234375</x><y>22828.92578125</y></points><points><x>42454.57421875</x><y>22818.201171875</y></points><points><x>42449.2109375</x><y>22813.662109375</y></points><points><x>42438.07421875</x><y>22807.474609375</y></points><points><x>42418.26953125</x><y>22800.048828125</y></points><points><x>42405.0703125</x><y>22797.16015625</y></points><points><x>42393.515625</x><y>22801.28515625</y></points><points><x>42393.515625</x><y>22801.28515625</y></points></segmentation></object><object><name>MET</name><difficult>0</difficult><truncated>0</truncated><info>[{"confidence": "0"}, {"action": "CREATE", "cat": "MET", "time": "2020-07-23 14:39;35", "who": "admin", "typeOfanno": "PersonManul"}]</info><confidence>0</confidence><bndbox><xmin>25403.9921875</xmin><ymin>40729.26171875</ymin><xmax>25525.1796875</xmax><ymax>40853.953125</ymax></bndbox><segmentation><points><x>25505.5234375</x><y>40747.6875</y></points><points><x>25484.025390625</x><y>40729.26171875</y></points><points><x>25458.841796875</x><y>40736.01953125</y></points><points><x>25438.9921875</x><y>40764.6171875</y></points><points><x>25430.9921875</x><y>40770.6171875</y></points><points><x>25409.9921875</x><y>40783.6171875</y></points><points><x>25404.9921875</x><y>40787.6171875</y></points><points><x>25403.9921875</x><y>40814.6171875</y></points><points><x>25405.9921875</x><y>40821.6171875</y></points><points><x>25408.9921875</x><y>40824.6171875</y></points><points><x>25414.9921875</x><y>40824.6171875</y></points><points><x>25424.9921875</x><y>40825.6171875</y></points><points><x>25425.9921875</x><y>40834.6171875</y></points><points><x>25436.9921875</x><y>40840.6171875</y></points><points><x>25456.37890625</x><y>40851.49609375</y></points><points><x>25486.474609375</x><y>40853.953125</y></points><points><x>25514.73828125</x><y>40823.23828125</y></points><points><x>25525.1796875</x><y>40786.38671875</y></points><points><x>25517.1953125</x><y>40759.359375</y></points></segmentation></object><object><name>NILM</name><difficult>0</difficult><truncated>0</truncated><info>[{"confidence": "0"}, {"action": "CREATE", "cat": "NILM", "time": "2020-07-23 14:39;35", "who": "admin", "typeOfanno": "PersonManul"}]</info><confidence>0</confidence><bndbox><xmin>28957.708984375</xmin><ymin>7842.48193359375</ymin><xmax>29250.6953125</xmax><ymax>8112.12841796875</ymax></bndbox><segmentation><points><x>28998.248046875</x><y>7860.29443359375</y></points><points><x>28987.19140625</x><y>7873.193359375</y></points><points><x>28980.435546875</x><y>7878.7216796875</y></points><points><x>28971.8359375</x><y>7892.234375</y></points><points><x>28968.150390625</x><y>7901.44775390625</y></points><points><x>28970.607421875</x><y>7913.1181640625</y></points><points><x>28971.220703125</x><y>7926.01708984375</y></points><points><x>28966.921875</x><y>7938.916015625</y></points><points><x>28962.0078125</x><y>7957.95703125</y></points><points><x>28957.708984375</x><y>7973.3125</y></points><points><x>28957.708984375</x><y>7973.9267578125</y></points><points><x>28957.708984375</x><y>7975.76953125</y></points><points><x>28962.623046875</x><y>7995.4248046875</y></points><points><x>28971.8359375</x><y>8010.16650390625</y></points><points><x>28978.591796875</x><y>8010.16650390625</y></points><points><x>28979.8203125</x><y>8021.22265625</y></points><points><x>28984.12109375</x><y>8032.892578125</y></points><points><x>28992.10546875</x><y>8039.6494140625</y></points><points><x>29001.93359375</x><y>8043.94873046875</y></points><points><x>29011.146484375</x><y>8047.63427734375</y></points><points><x>29030.80078125</x><y>8054.390625</y></points><points><x>29027.1171875</x><y>8067.28955078125</y></points><points><x>29027.1171875</x><y>8083.25927734375</y></points><points><x>29042.47265625</x><y>8086.94482421875</y></points><points><x>29048.0</x><y>8082.03125</y></points><points><x>29054.755859375</x><y>8072.20361328125</y></points><points><x>29066.427734375</x><y>8081.4169921875</y></points><points><x>29079.326171875</x><y>8087.55908203125</y></points><points><x>29079.939453125</x><y>8087.55908203125</y></points><points><x>29111.87890625</x><y>8094.9296875</y></points><points><x>29128.46484375</x><y>8094.9296875</y></points><points><x>29129.078125</x><y>8094.9296875</y></points><points><x>29140.134765625</x><y>8095.5439453125</y></points><points><x>29148.119140625</x><y>8107.82861328125</y></points><points><x>29154.26171875</x><y>8110.28564453125</y></points><points><x>29169.00390625</x><y>8112.12841796875</y></points><points><x>29176.98828125</x><y>8098.615234375</y></points><points><x>29176.373046875</x><y>8085.71630859375</y></points><points><x>29170.845703125</x><y>8071.58935546875</y></points><points><x>29189.2734375</x><y>8074.0458984375</y></points><points><x>29205.2421875</x><y>8077.1171875</y></points><points><x>29220.59765625</x><y>8077.1171875</y></points><points><x>29221.826171875</x><y>8066.67529296875</y></points><points><x>29231.0390625</x><y>8057.4619140625</y></points><points><x>29231.0390625</x><y>8056.84765625</y></points><points><x>29245.16796875</x><y>8050.70556640625</y></points><points><x>29250.6953125</x><y>8038.4208984375</y></points><points><x>29249.466796875</x><y>8024.29345703125</y></points><points><x>29235.33984375</x><y>8016.9228515625</y></points><points><x>29218.140625</x><y>8021.22265625</y></points><points><x>29229.8125</x><y>8003.40966796875</y></points><points><x>29228.583984375</x><y>7994.810546875</y></points><points><x>29215.0703125</x><y>7989.28271484375</y></points><points><x>29204.62890625</x><y>7984.98291015625</y></points><points><x>29213.2265625</x><y>7965.94189453125</y></points><points><x>29217.52734375</x><y>7926.01708984375</y></points><points><x>29211.384765625</x><y>7895.919921875</y></points><points><x>29191.728515625</x><y>7868.27978515625</y></points><points><x>29161.017578125</x><y>7859.06591796875</y></points><points><x>29140.134765625</x><y>7855.380859375</y></points><points><x>29116.79296875</x><y>7862.13720703125</y></points><points><x>29100.208984375</x><y>7852.3095703125</y></points><points><x>29067.65625</x><y>7842.48193359375</y></points><points><x>29052.298828125</x><y>7842.48193359375</y></points><points><x>29019.74609375</x><y>7849.8525390625</y></points><points><x>29017.90234375</x><y>7849.8525390625</y></points></segmentation></object><object><name>NILM</name><difficult>0</difficult><truncated>0</truncated><info>[{"confidence": "0"}, {"action": "CREATE", "cat": "NILM", "time": "2020-07-23 14:39;35", "who": "admin", "typeOfanno": "PersonManul"}]</info><confidence>0</confidence><bndbox><xmin>17407.4375</xmin><ymin>38234.97265625</ymin><xmax>17728.400390625</xmax><ymax>38452.38671875</ymax></bndbox><segmentation><points><x>17411.150390625</x><y>38251.4765625</y></points><points><x>17407.4375</x><y>38258.07421875</y></points><points><x>17407.849609375</x><y>38270.0390625</y></points><points><x>17417.75</x><y>38277.0546875</y></points><points><x>17430.5390625</x><y>38291.4921875</y></points><points><x>17440.44140625</x><y>38301.8046875</y></points><points><x>17441.677734375</x><y>38310.05859375</y></points><points><x>17443.7421875</x><y>38320.37109375</y></points><points><x>17441.265625</x><y>38334.3984375</y></points><points><x>17435.490234375</x><y>38341.0</y></points><points><x>17430.5390625</x><y>38351.3125</y></points><points><x>17425.58984375</x><y>38371.52734375</y></points><points><x>17425.58984375</x><y>38384.7265625</y></points><points><x>17426.4140625</x><y>38397.515625</y></points><points><x>17428.064453125</x><y>38409.0703125</y></points><points><x>17428.064453125</x><y>38409.48046875</y></points><points><x>17428.888671875</x><y>38411.1328125</y></points><points><x>17432.189453125</x><y>38419.3828125</y></points><points><x>17432.189453125</x><y>38419.79296875</y></points><points><x>17433.427734375</x><y>38421.03125</y></points><points><x>17440.44140625</x><y>38431.34765625</y></points><points><x>17458.1796875</x><y>38438.7734375</y></points><points><x>17470.556640625</x><y>38442.8984375</y></points><points><x>17484.99609375</x><y>38447.84765625</y></points><points><x>17501.91015625</x><y>38451.1484375</y></points><points><x>17501.91015625</x><y>38451.1484375</y></points><points><x>17503.97265625</x><y>38451.97265625</y></points><points><x>17516.76171875</x><y>38452.38671875</y></points><points><x>17524.6015625</x><y>38450.32421875</y></points><points><x>17524.6015625</x><y>38450.32421875</y></points><points><x>17526.6640625</x><y>38449.5</y></points><points><x>17536.564453125</x><y>38445.78515625</y></points><points><x>17544.40234375</x><y>38441.66015625</y></points><points><x>17559.66796875</x><y>38428.45703125</y></points><points><x>17571.21875</x><y>38423.09375</y></points><points><x>17579.056640625</x><y>38421.859375</y></points><points><x>17579.056640625</x><y>38421.4453125</y></points><points><x>17580.70703125</x><y>38420.62109375</y></points><points><x>17586.482421875</x><y>38410.3046875</y></points><points><x>17582.76953125</x><y>38399.16796875</y></points><points><x>17578.232421875</x><y>38387.6171875</y></points><points><x>17578.232421875</x><y>38387.203125</y></points><points><x>17577.40625</x><y>38385.5546875</y></points><points><x>17576.58203125</x><y>38368.640625</y></points><points><x>17576.58203125</x><y>38368.2265625</y></points><points><x>17576.58203125</x><y>38366.57421875</y></points><points><x>17573.28125</x><y>38355.4375</y></points><points><x>17560.4921875</x><y>38354.19921875</y></points><points><x>17549.353515625</x><y>38357.0859375</y></points><points><x>17541.103515625</x><y>38369.46484375</y></points><points><x>17535.326171875</x><y>38379.36328125</y></points><points><x>17532.439453125</x><y>38370.703125</y></points><points><x>17531.201171875</x><y>38361.21484375</y></points><points><x>17526.25</x><y>38349.66015625</y></points><points><x>17527.900390625</x><y>38345.125</y></points><points><x>17531.61328125</x><y>38345.125</y></points><points><x>17546.052734375</x><y>38351.72265625</y></points><points><x>17558.841796875</x><y>38351.3125</y></points><points><x>17561.73046875</x><y>38346.7734375</y></points><points><x>17568.744140625</x><y>38337.69921875</y></points><points><x>17580.70703125</x><y>38330.68359375</y></points><points><x>17598.859375</x><y>38321.609375</y></points><points><x>17606.697265625</x><y>38322.43359375</y></points><points><x>17619.07421875</x><y>38342.6484375</y></points><points><x>17619.486328125</x><y>38350.8984375</y></points><points><x>17618.662109375</x><y>38369.05078125</y></points><points><x>17623.19921875</x><y>38372.765625</y></points><points><x>17621.13671875</x><y>38386.37890625</y></points><points><x>17625.26171875</x><y>38395.453125</y></points><points><x>17636.814453125</x><y>38400.81640625</y></points><points><x>17643.828125</x><y>38401.23046875</y></points><points><x>17657.029296875</x><y>38401.23046875</y></points><points><x>17661.56640625</x><y>38386.7890625</y></points><points><x>17666.517578125</x><y>38378.953125</y></points><points><x>17672.705078125</x><y>38378.953125</y></points><points><x>17672.705078125</x><y>38378.953125</y></points><points><x>17674.35546875</x><y>38380.19140625</y></points><points><x>17685.08203125</x><y>38388.85546875</y></points><points><x>17695.80859375</x><y>38395.453125</y></points><points><x>17695.80859375</x><y>38395.453125</y></points><points><x>17710.66015625</x><y>38400.40625</y></points><points><x>17727.57421875</x><y>38403.70703125</y></points><points><x>17728.400390625</x><y>38388.85546875</y></points><points><x>17717.26171875</x><y>38375.65234375</y></points><points><x>17706.53515625</x><y>38369.875</y></points><points><x>17706.53515625</x><y>38369.875</y></points><points><x>17696.6328125</x><y>38356.26171875</y></points><points><x>17678.89453125</x><y>38350.8984375</y></points><points><x>17668.16796875</x><y>38350.8984375</y></points><points><x>17656.6171875</x><y>38334.80859375</y></points><points><x>17654.140625</x><y>38324.49609375</y></points><points><x>17645.890625</x><y>38301.8046875</y></points><points><x>17640.939453125</x><y>38290.25390625</y></points><points><x>17624.4375</x><y>38281.1796875</y></points><points><x>17605.046875</x><y>38267.56640625</y></points><points><x>17575.34375</x><y>38258.48828125</y></points><points><x>17557.19140625</x><y>38255.1875</y></points><points><x>17530.7890625</x><y>38251.4765625</y></points><points><x>17516.349609375</x><y>38252.30078125</y></points><points><x>17489.533203125</x><y>38239.09765625</y></points><points><x>17471.794921875</x><y>38234.97265625</y></points><points><x>17442.916015625</x><y>38234.97265625</y></points><points><x>17416.513671875</x><y>38240.75</y></points><points><x>17416.099609375</x><y>38240.75</y></points></segmentation></object><object><name>HSIL</name><difficult>0</difficult><truncated>0</truncated><info>[{"confidence": "0"}, {"action": "CREATE", "cat": "HSIL", "time": "2020-07-23 14:39;35", "who": "admin", "typeOfanno": "PersonManul"}]</info><confidence>0</confidence><bndbox><xmin>42085.890625</xmin><ymin>44251.34765625</ymin><xmax>42160.15234375</xmax><ymax>44429.5703125</ymax></bndbox><segmentation><points><x>42133.3359375</x><y>44260.42578125</y></points><points><x>42131.2734375</x><y>44271.15234375</y></points><points><x>42129.62109375</x><y>44276.92578125</y></points><points><x>42123.84765625</x><y>44286.00390625</y></points><points><x>42123.43359375</x><y>44293.83984375</y></points><points><x>42123.43359375</x><y>44297.5546875</y></points><points><x>42115.59765625</x><y>44301.6796875</y></points><points><x>42107.7578125</x><y>44309.10546875</y></points><points><x>42104.04296875</x><y>44319.0078125</y></points><points><x>42104.45703125</x><y>44330.55859375</y></points><points><x>42105.28125</x><y>44339.6328125</y></points><points><x>42103.6328125</x><y>44349.53515625</y></points><points><x>42099.91796875</x><y>44359.84765625</y></points><points><x>42097.4453125</x><y>44367.6875</y></points><points><x>42100.33203125</x><y>44378.828125</y></points><points><x>42097.85546875</x><y>44383.36328125</y></points><points><x>42087.95703125</x><y>44387.48828125</y></points><points><x>42085.890625</x><y>44396.9765625</y></points><points><x>42088.78125</x><y>44404.40625</y></points><points><x>42093.73046875</x><y>44406.46875</y></points><points><x>42094.96875</x><y>44412.2421875</y></points><points><x>42094.96875</x><y>44418.84375</y></points><points><x>42098.26953125</x><y>44427.91796875</y></points><points><x>42104.04296875</x><y>44429.5703125</y></points><points><x>42110.234375</x><y>44427.91796875</y></points><points><x>42113.53515625</x><y>44424.20703125</y></points><points><x>42121.78515625</x><y>44408.53125</y></points><points><x>42130.859375</x><y>44406.46875</y></points><points><x>42131.68359375</x><y>44398.21484375</y></points><points><x>42131.68359375</x><y>44397.8046875</y></points><points><x>42132.09765625</x><y>44396.15234375</y></points><points><x>42132.09765625</x><y>44394.9140625</y></points><points><x>42132.51171875</x><y>44394.08984375</y></points><points><x>42132.921875</x><y>44391.203125</y></points><points><x>42132.921875</x><y>44382.5390625</y></points><points><x>42133.3359375</x><y>44373.05078125</y></points><points><x>42141.5859375</x><y>44373.875</y></points><points><x>42143.23828125</x><y>44371.8125</y></points><points><x>42148.1875</x><y>44363.1484375</y></points><points><x>42149.8359375</x><y>44352.8359375</y></points><points><x>42151.8984375</x><y>44341.28515625</y></points><points><x>42157.26171875</x><y>44330.14453125</y></points><points><x>42160.15234375</x><y>44315.29296875</y></points><points><x>42153.13671875</x><y>44300.03125</y></points><points><x>42155.61328125</x><y>44283.52734375</y></points><points><x>42156.02734375</x><y>44268.67578125</y></points><points><x>42156.02734375</x><y>44261.6640625</y></points><points><x>42152.7265625</x><y>44253.0</y></points><points><x>42145.7109375</x><y>44251.34765625</y></points><points><x>42137.875</x><y>44251.34765625</y></points><points><x>42134.57421875</x><y>44254.23828125</y></points><points><x>42134.57421875</x><y>44254.6484375</y></points></segmentation></object><object><name>EC</name><difficult>0</difficult><truncated>0</truncated><info>[{"confidence": "0"}, {"action": "CREATE", "cat": "EC", "time": "2020-07-23 14:39;35", "who": "admin", "typeOfanno": "PersonManul"}]</info><confidence>0</confidence><bndbox><xmin>31300.453125</xmin><ymin>43493.46875</ymin><xmax>31476.611328125</xmax><ymax>43572.265625</ymax></bndbox><segmentation><points><x>31311.177734375</x><y>43497.59375</y></points><points><x>31305.40234375</x><y>43501.71875</y></points><points><x>31304.990234375</x><y>43506.671875</y></points><points><x>31304.578125</x><y>43511.2109375</y></points><points><x>31304.578125</x><y>43516.5703125</y></points><points><x>31301.689453125</x><y>43520.28515625</y></points><points><x>31300.453125</x><y>43525.6484375</y></points><points><x>31303.751953125</x><y>43528.94921875</y></points><points><x>31304.990234375</x><y>43531.01171875</y></points><points><x>31301.27734375</x><y>43537.61328125</y></points><points><x>31301.27734375</x><y>43542.9765625</y></points><points><x>31304.990234375</x><y>43551.2265625</y></points><points><x>31310.353515625</x><y>43553.703125</y></points><points><x>31315.716796875</x><y>43553.703125</y></points><points><x>31330.15625</x><y>43552.875</y></points><points><x>31342.533203125</x><y>43552.05078125</y></points><points><x>31359.033203125</x><y>43552.05078125</y></points><points><x>31372.236328125</x><y>43554.11328125</y></points><points><x>31381.724609375</x><y>43556.58984375</y></points><points><x>31399.876953125</x><y>43557.828125</y></points><points><x>31409.77734375</x><y>43559.06640625</y></points><points><x>31409.77734375</x><y>43559.06640625</y></points><points><x>31427.10546875</x><y>43561.953125</y></points><points><x>31427.10546875</x><y>43561.953125</y></points><points><x>31446.90625</x><y>43570.203125</y></points><points><x>31453.919921875</x><y>43572.265625</y></points><points><x>31460.109375</x><y>43569.37890625</y></points><points><x>31466.708984375</x><y>43565.6640625</y></points><points><x>31476.611328125</x><y>43565.6640625</y></points><points><x>31476.611328125</x><y>43559.890625</y></points><points><x>31469.185546875</x><y>43557.4140625</y></points><points><x>31458.044921875</x><y>43555.765625</y></points><points><x>31448.96875</x><y>43552.875</y></points><points><x>31439.068359375</x><y>43547.1015625</y></points><points><x>31433.705078125</x><y>43542.9765625</y></points><points><x>31432.880859375</x><y>43538.0234375</y></points><points><x>31434.53125</x><y>43531.01171875</y></points><points><x>31434.53125</x><y>43531.01171875</y></points><points><x>31435.767578125</x><y>43529.359375</y></points><points><x>31441.54296875</x><y>43519.046875</y></points><points><x>31444.01953125</x><y>43514.09765625</y></points><points><x>31444.431640625</x><y>43505.84765625</y></points><points><x>31437.005859375</x><y>43505.01953125</y></points><points><x>31432.880859375</x><y>43507.08203125</y></points><points><x>31427.10546875</x><y>43515.3359375</y></points><points><x>31424.62890625</x><y>43518.22265625</y></points><points><x>31420.50390625</x><y>43521.109375</y></points><points><x>31415.966796875</x><y>43522.76171875</y></points><points><x>31399.46484375</x><y>43521.93359375</y></points><points><x>31382.962890625</x><y>43520.69921875</y></points><points><x>31368.935546875</x><y>43520.69921875</y></points><points><x>31361.921875</x><y>43520.69921875</y></points><points><x>31354.49609375</x><y>43519.4609375</y></points><points><x>31345.83203125</x><y>43518.63671875</y></points><points><x>31335.51953125</x><y>43516.984375</y></points><points><x>31335.51953125</x><y>43511.2109375</y></points><points><x>31336.755859375</x><y>43506.2578125</y></points><points><x>31334.28125</x><y>43498.0078125</y></points><points><x>31325.205078125</x><y>43494.29296875</y></points><points><x>31313.2421875</x><y>43493.46875</y></points><points><x>31313.2421875</x><y>43493.46875</y></points></segmentation></object><object><name>NILM</name><difficult>0</difficult><truncated>0</truncated><info>[{"confidence": "0"}, {"action": "CREATE", "cat": "NILM", "time": "2020-07-23 14:39;35", "who": "admin", "typeOfanno": "PersonManul"}]</info><confidence>0</confidence><bndbox><xmin>21487.111328125</xmin><ymin>5993.45947265625</ymin><xmax>21706.13671875</xmax><ymax>6187.59619140625</ymax></bndbox><segmentation><points><x>21487.732421875</x><y>6000.92626953125</y></points><points><x>21487.111328125</x><y>6030.17138671875</y></points><points><x>21487.111328125</x><y>6066.2607421875</y></points><points><x>21487.732421875</x><y>6101.10595703125</y></points><points><x>21500.177734375</x><y>6131.59521484375</y></points><points><x>21541.8671875</x><y>6166.4404296875</y></points><points><x>21566.755859375</x><y>6170.173828125</y></points><points><x>21586.044921875</x><y>6180.12939453125</y></points><points><x>21615.291015625</x><y>6187.59619140625</y></points><points><x>21655.736328125</x><y>6187.59619140625</y></points><points><x>21703.646484375</x><y>6177.01806640625</y></points><points><x>21706.13671875</x><y>6144.0400390625</y></points><points><x>21701.78125</x><y>6110.439453125</y></points><points><x>21695.55859375</x><y>6092.39453125</y></points><points><x>21660.712890625</x><y>6056.92724609375</y></points><points><x>21633.3359375</x><y>6040.126953125</y></points><points><x>21596.001953125</x><y>6030.17138671875</y></points><points><x>21565.51171875</x><y>6024.5712890625</y></points><points><x>21534.400390625</x><y>6009.015625</y></points><points><x>21493.955078125</x><y>5993.45947265625</y></points><points><x>21493.955078125</x><y>5993.45947265625</y></points></segmentation></object><object><name>NILM</name><difficult>0</difficult><truncated>0</truncated><info>[{"confidence": "0"}, {"action": "CREATE", "cat": "NILM", "time": "2020-07-23 14:39;35", "who": "admin", "typeOfanno": "PersonManul"}]</info><confidence>0</confidence><bndbox><xmin>21205.6640625</xmin><ymin>42703.55078125</ymin><xmax>21457.732421875</xmax><ymax>42981.0</ymax></bndbox><segmentation><points><x>21224.62109375</x><y>42742.47265625</y></points><points><x>21211.6484375</x><y>42754.9453125</y></points><points><x>21205.6640625</x><y>42770.84375</y></points><points><x>21206.90234375</x><y>42787.34765625</y></points><points><x>21220.130859375</x><y>42806.34375</y></points><points><x>21231.607421875</x><y>42814.32421875</y></points><points><x>21244.58203125</x><y>42815.32421875</y></points><points><x>21255.55859375</x><y>42815.82421875</y></points><points><x>21267.546875</x><y>42821.58984375</y></points><points><x>21284.875</x><y>42817.05078125</y></points><points><x>21299.3125</x><y>42815.40234375</y></points><points><x>21306.326171875</x><y>42825.30078125</y></points><points><x>21302.61328125</x><y>42845.9296875</y></points><points><x>21288.587890625</x><y>42856.65625</y></points><points><x>21288.0</x><y>42879.0</y></points><points><x>21292.0</x><y>42884.0</y></points><points><x>21298.900390625</x><y>42893.37109375</y></points><points><x>21294.775390625</x><y>42918.5390625</y></points><points><x>21309.21484375</x><y>42935.453125</y></points><points><x>21322.416015625</x><y>42949.48046875</y></points><points><x>21350.8828125</x><y>42958.140625</y></points><points><x>21373.984375</x><y>42965.98046875</y></points><points><x>21389.248046875</x><y>42974.23046875</y></points><points><x>21413.0</x><y>42981.0</y></points><points><x>21423.078125</x><y>42980.83203125</y></points><points><x>21432.154296875</x><y>42977.9453125</y></points><points><x>21439.16796875</x><y>42963.50390625</y></points><points><x>21445.767578125</x><y>42950.71484375</y></points><points><x>21454.01953125</x><y>42929.67578125</y></points><points><x>21457.732421875</x><y>42902.03515625</y></points><points><x>21450.306640625</x><y>42885.53515625</y></points><points><x>21442.0546875</x><y>42867.79296875</y></points><points><x>21439.16796875</x><y>42856.2421875</y></points><points><x>21431.0</x><y>42847.0</y></points><points><x>21429.205078125</x><y>42841.26953125</y></points><points><x>21428.70703125</x><y>42838.27734375</y></points><points><x>21428.20703125</x><y>42835.28125</y></points><points><x>21427.208984375</x><y>42828.796875</y></points><points><x>21427.208984375</x><y>42822.80859375</y></points><points><x>21424.71484375</x><y>42808.8359375</y></points><points><x>21421.720703125</x><y>42802.3515625</y></points><points><x>21415.732421875</x><y>42797.859375</y></points><points><x>21410.744140625</x><y>42792.37109375</y></points><points><x>21396.771484375</x><y>42786.8828125</y></points><points><x>21381.802734375</x><y>42779.3984375</y></points><points><x>21380.8046875</x><y>42776.90234375</y></points><points><x>21379.306640625</x><y>42772.91015625</y></points><points><x>21374.81640625</x><y>42765.92578125</y></points><points><x>21371.822265625</x><y>42758.9375</y></points><points><x>21366.333984375</x><y>42748.95703125</y></points><points><x>21361.841796875</x><y>42741.97265625</y></points><points><x>21352.861328125</x><y>42730.99609375</y></points><points><x>21343.380859375</x><y>42719.01953125</y></points><points><x>21329.908203125</x><y>42706.546875</y></points><points><x>21313.939453125</x><y>42703.55078125</y></points><points><x>21301.96484375</x><y>42706.546875</y></points><points><x>21286.49609375</x><y>42715.02734375</y></points><points><x>21272.5234375</x><y>42723.51171875</y></points><points><x>21255.55859375</x><y>42728.0</y></points><points><x>21238.09375</x><y>42736.984375</y></points></segmentation></object><object><name>EC</name><difficult>0</difficult><truncated>0</truncated><info>[{"confidence": "0"}, {"action": "CREATE", "cat": "EC", "time": "2020-07-23 14:39;35", "who": "admin", "typeOfanno": "PersonManul"}]</info><confidence>0</confidence><bndbox><xmin>46635.0</xmin><ymin>42783.37109375</ymin><xmax>46718.7421875</xmax><ymax>42827.0</ymax></bndbox><segmentation><points><x>46699.78125</x><y>42783.37109375</y></points><points><x>46659.0</x><y>42793.0</y></points><points><x>46643.0</x><y>42802.0</y></points><points><x>46638.0</x><y>42811.0</y></points><points><x>46635.0</x><y>42825.0</y></points><points><x>46648.0</x><y>42826.0</y></points><points><x>46670.0</x><y>42827.0</y></points><points><x>46675.0</x><y>42826.0</y></points><points><x>46687.0</x><y>42823.0</y></points><points><x>46695.55859375</x><y>42819.828125</y></points><points><x>46706.13671875</x><y>42815.77734375</y></points><points><x>46713.79296875</x><y>42808.125</y></points><points><x>46718.7421875</x><y>42792.81640625</y></points></segmentation></object><object><name>NILM</name><difficult>0</difficult><truncated>0</truncated><info>[{"confidence": "0"}, {"action": "CREATE", "cat": "NILM", "time": "2020-07-23 14:39;35", "who": "admin", "typeOfanno": "PersonManul"}]</info><confidence>0</confidence><bndbox><xmin>39865.546875</xmin><ymin>50450.6953125</ymin><xmax>40020.71875</xmax><ymax>50628.54296875</ymax></bndbox><segmentation><points><x>39968.625</x><y>50450.6953125</y></points><points><x>39910.4375</x><y>50464.26953125</y></points><points><x>39883.28125</x><y>50484.22265625</y></points><points><x>39875.5234375</x><y>50505.55859375</y></points><points><x>39866.65625</x><y>50529.94140625</y></points><points><x>39865.546875</x><y>50551.5546875</y></points><points><x>39868.87109375</x><y>50568.734375</y></points><points><x>39874.0</x><y>50580.0</y></points><points><x>39875.0</x><y>50590.0</y></points><points><x>39874.0</x><y>50596.0</y></points><points><x>39883.34375</x><y>50611.44921875</y></points><points><x>39893.3984375</x><y>50623.515625</y></points><points><x>39905.80078125</x><y>50628.54296875</y></points><points><x>39917.1953125</x><y>50627.53515625</y></points><points><x>39930.93359375</x><y>50627.87109375</y></points><points><x>39937.63671875</x><y>50625.52734375</y></points><points><x>39946.3515625</x><y>50621.83984375</y></points><points><x>39957.74609375</x><y>50618.15234375</y></points><points><x>39968.47265625</x><y>50610.78125</y></points><points><x>39974.16796875</x><y>50603.40625</y></points><points><x>39981.54296875</x><y>50596.703125</y></points><points><x>39986.08203125</x><y>50587.0234375</y></points><points><x>39990.92578125</x><y>50570.8984375</y></points><points><x>39996.2890625</x><y>50557.15625</y></points><points><x>39996.33203125</x><y>50549.61328125</y></points><points><x>40001.59765625</x><y>50517.47265625</y></points><points><x>40020.71875</x><y>50492.8125</y></points><points><x>40013.51171875</x><y>50462.609375</y></points></segmentation></object><object><name>NILM</name><difficult>0</difficult><truncated>0</truncated><info>[{"confidence": "0"}, {"action": "CREATE", "cat": "NILM", "time": "2020-07-23 14:39;35", "who": "admin", "typeOfanno": "PersonManul"}]</info><confidence>0</confidence><bndbox><xmin>19526.90625</xmin><ymin>43271.97265625</ymin><xmax>19717.01953125</xmax><ymax>43435.3359375</ymax></bndbox><segmentation><points><x>19548.36328125</x><y>43344.328125</y></points><points><x>19536.38671875</x><y>43355.8046875</y></points><points><x>19530.8984375</x><y>43369.27734375</y></points><points><x>19526.90625</x><y>43384.24609375</y></points><points><x>19530.8984375</x><y>43397.21875</y></points><points><x>19534.890625</x><y>43409.6953125</y></points><points><x>19542.873046875</x><y>43420.671875</y></points><points><x>19551.357421875</x><y>43429.15234375</y></points><points><x>19566.326171875</x><y>43434.64453125</y></points><points><x>19577.298828125</x><y>43435.3359375</y></points><points><x>19591.15234375</x><y>43428.1328125</y></points><points><x>19602.513671875</x><y>43414.83203125</y></points><points><x>19611.935546875</x><y>43400.1484375</y></points><points><x>19617.22265625</x><y>43389.234375</y></points><points><x>19623.708984375</x><y>43380.75390625</y></points><points><x>19632.19140625</x><y>43374.265625</y></points><points><x>19640.17578125</x><y>43367.28125</y></points><points><x>19648.16015625</x><y>43363.7890625</y></points><points><x>19658.138671875</x><y>43360.79296875</y></points><points><x>19667.619140625</x><y>43357.30078125</y></points><points><x>19676.6015625</x><y>43352.80859375</y></points><points><x>19685.083984375</x><y>43347.8203125</y></points><points><x>19696.0625</x><y>43338.83984375</y></points><points><x>19704.544921875</x><y>43329.85546875</y></points><points><x>19712.029296875</x><y>43319.875</y></points><points><x>19717.01953125</x><y>43309.8984375</y></points><points><x>19714.025390625</x><y>43298.91796875</y></points><points><x>19710.033203125</x><y>43287.94140625</y></points><points><x>19695.064453125</x><y>43277.4609375</y></points><points><x>19679.09765625</x><y>43272.47265625</y></points><points><x>19658.138671875</x><y>43271.97265625</y></points><points><x>19642.171875</x><y>43277.9609375</y></points><points><x>19628.201171875</x><y>43284.94921875</y></points><points><x>19615.7265625</x><y>43293.9296875</y></points><points><x>19601.75390625</x><y>43303.91015625</y></points><points><x>19586.28515625</x><y>43317.87890625</y></points><points><x>19576.8046875</x><y>43326.36328125</y></points><points><x>19562.333984375</x><y>43335.34375</y></points></segmentation></object><object><name>HSIL</name><difficult>0</difficult><truncated>0</truncated><info>[{"confidence": "0"}, {"action": "CREATE", "cat": "HSIL", "time": "2020-07-23 14:39;35", "who": "admin", "typeOfanno": "PersonManul"}]</info><confidence>0</confidence><bndbox><xmin>34918.62890625</xmin><ymin>29523.755859375</ymin><xmax>35054.69921875</xmax><ymax>29608.546875</ymax></bndbox><segmentation><points><x>34934.71875</x><y>29536.826171875</y></points><points><x>34940.75</x><y>29543.86328125</y></points><points><x>34941.0859375</x><y>29551.90625</y></points><points><x>34931.03125</x><y>29553.58203125</y></points><points><x>34925.66796875</x><y>29560.955078125</y></points><points><x>34923.3203125</x><y>29567.994140625</y></points><points><x>34918.62890625</x><y>29575.03125</y></points><points><x>34921.98046875</x><y>29582.0703125</y></points><points><x>34929.01953125</x><y>29585.755859375</y></points><points><x>34936.7265625</x><y>29581.734375</y></points><points><x>34946.11328125</x><y>29587.431640625</y></points><points><x>34948.12109375</x><y>29592.794921875</y></points><points><x>34950.46875</x><y>29603.18359375</y></points><points><x>34956.5</x><y>29607.205078125</y></points><points><x>34965.88671875</x><y>29607.876953125</y></points><points><x>34976.2734375</x><y>29608.546875</y></points><points><x>34988.67578125</x><y>29608.2109375</y></points><points><x>34997.72265625</x><y>29608.2109375</y></points><points><x>35009.7890625</x><y>29608.2109375</y></points><points><x>35017.83203125</x><y>29607.876953125</y></points><points><x>35030.73828125</x><y>29602.720703125</y></points><points><x>35048.046875</x><y>29592.486328125</y></points><points><x>35050.09375</x><y>29580.388671875</y></points><points><x>35054.69921875</x><y>29570.67578125</y></points><points><x>35046.0</x><y>29563.080078125</y></points><points><x>35033.53125</x><y>29550.42578125</y></points><points><x>35009.70703125</x><y>29539.2578125</y></points><points><x>34993.703125</x><y>29531.62890625</y></points><points><x>34970.9140625</x><y>29530.45703125</y></points><points><x>34947.453125</x><y>29529.787109375</y></points><points><x>34938.0703125</x><y>29523.755859375</y></points><points><x>34931.69921875</x><y>29529.1171875</y></points></segmentation></object><object><name>NILM</name><difficult>0</difficult><truncated>0</truncated><info>[{"confidence": "0"}, {"action": "CREATE", "cat": "NILM", "time": "2020-07-23 14:39;35", "who": "admin", "typeOfanno": "PersonManul"}]</info><confidence>0</confidence><bndbox><xmin>48845.77734375</xmin><ymin>12688.3779296875</ymin><xmax>49009.55859375</xmax><ymax>12854.634765625</ymax></bndbox><segmentation><points><x>48870.53125</x><y>12715.6064453125</y></points><points><x>48851.140625</x><y>12742.009765625</y></points><points><x>48845.77734375</x><y>12780.3759765625</y></points><points><x>48855.0</x><y>12816.0</y></points><points><x>48876.3046875</x><y>12852.572265625</y></points><points><x>48901.8828125</x><y>12854.634765625</y></points><points><x>48930.3515625</x><y>12851.7470703125</y></points><points><x>48955.515625</x><y>12830.70703125</y></points><points><x>48978.6171875</x><y>12828.232421875</y></points><points><x>48986.0</x><y>12809.0</y></points><points><x>48990.0</x><y>12802.0</y></points><points><x>48993.0</x><y>12794.0</y></points><points><x>48997.0</x><y>12788.0</y></points><points><x>49003.37109375</x><y>12782.0263671875</y></points><points><x>49009.55859375</x><y>12775.8388671875</y></points><points><x>49007.08203125</x><y>12767.1748046875</y></points><points><x>49006.2578125</x><y>12754.3857421875</y></points><points><x>49002.546875</x><y>12742.8349609375</y></points><points><x>48995.93359375</x><y>12733.6865234375</y></points><points><x>48988.44921875</x><y>12727.19921875</y></points><points><x>48983.95703125</x><y>12719.71484375</y></points><points><x>48979.46484375</x><y>12712.728515625</y></points><points><x>48973.9765625</x><y>12706.2421875</y></points><points><x>48958.40234375</x><y>12693.7412109375</y></points><points><x>48937.36328125</x><y>12688.3779296875</y></points><points><x>48902.296875</x><y>12696.216796875</y></points></segmentation></object><object><name>NILM</name><difficult>0</difficult><truncated>0</truncated><info>[{"confidence": "0"}, {"action": "CREATE", "cat": "NILM", "time": "2020-07-23 14:39;35", "who": "admin", "typeOfanno": "PersonManul"}]</info><confidence>0</confidence><bndbox><xmin>26406.1015625</xmin><ymin>31832.71875</ymin><xmax>26499.4453125</xmax><ymax>32065.25390625</ymax></bndbox><segmentation><points><x>26448.18359375</x><y>31834.94921875</y></points><points><x>26429.611328125</x><y>31847.578125</y></points><points><x>26417.724609375</x><y>31869.865234375</y></points><points><x>26415.49609375</x><y>31903.296875</y></points><points><x>26414.009765625</x><y>31933.755859375</y></points><points><x>26414.009765625</x><y>31961.98828125</y></points><points><x>26410.294921875</x><y>31981.3046875</y></points><points><x>26411.58984375</x><y>31995.50390625</y></points><points><x>26412.587890625</x><y>32004.984375</y></points><points><x>26409.59375</x><y>32018.95703125</y></points><points><x>26406.1015625</x><y>32032.927734375</y></points><points><x>26408.06640625</x><y>32048.166015625</y></points><points><x>26408.06640625</x><y>32048.166015625</y></points><points><x>26408.06640625</x><y>32050.39453125</y></points><points><x>26420.697265625</x><y>32065.25390625</y></points><points><x>26453.384765625</x><y>32063.025390625</y></points><points><x>26471.958984375</x><y>32051.880859375</y></points><points><x>26482.9453125</x><y>32039.9140625</y></points><points><x>26495.419921875</x><y>32030.931640625</y></points><points><x>26497.9140625</x><y>32014.466796875</y></points><points><x>26498.703125</x><y>31994.67578125</y></points><points><x>26498.703125</x><y>31955.30078125</y></points><points><x>26498.703125</x><y>31954.55859375</y></points><points><x>26498.703125</x><y>31953.072265625</y></points><points><x>26498.703125</x><y>31952.330078125</y></points><points><x>26498.703125</x><y>31950.1015625</y></points><points><x>26499.4453125</x><y>31923.35546875</y></points><points><x>26499.4453125</x><y>31923.35546875</y></points><points><x>26499.4453125</x><y>31921.126953125</y></points><points><x>26499.4453125</x><y>31916.669921875</y></points><points><x>26499.4453125</x><y>31911.46875</y></points><points><x>26499.4453125</x><y>31849.064453125</y></points><points><x>26477.158203125</x><y>31832.71875</y></points><points><x>26477.158203125</x><y>31832.71875</y></points></segmentation></object><object><name>HSIL</name><difficult>0</difficult><truncated>0</truncated><info>[{"confidence": "0"}, {"action": "CREATE", "cat": "HSIL", "time": "2020-07-23 14:39;35", "who": "admin", "typeOfanno": "PersonManul"}]</info><confidence>0</confidence><bndbox><xmin>38629.9921875</xmin><ymin>7401.56640625</ymin><xmax>38733.28125</xmax><ymax>7591.67919921875</ymax></bndbox><segmentation><points><x>38690.87109375</x><y>7421.0263671875</y></points><points><x>38683.3828125</x><y>7459.4482421875</y></points><points><x>38671.41015625</x><y>7475.9150390625</y></points><points><x>38647.95703125</x><y>7504.85595703125</y></points><points><x>38644.9609375</x><y>7514.8359375</y></points><points><x>38648.45703125</x><y>7528.30859375</y></points><points><x>38646.95703125</x><y>7539.2861328125</y></points><points><x>38634.984375</x><y>7555.25341796875</y></points><points><x>38629.9921875</x><y>7572.7177734375</y></points><points><x>38645.4609375</x><y>7586.689453125</y></points><points><x>38660.4296875</x><y>7591.67919921875</y></points><points><x>38672.90625</x><y>7583.19677734375</y></points><points><x>38681.38671875</x><y>7571.22119140625</y></points><points><x>38686.87890625</x><y>7556.75048828125</y></points><points><x>38697.85546875</x><y>7548.7666015625</y></points><points><x>38713.82421875</x><y>7539.2861328125</y></points><points><x>38718.3125</x><y>7526.8115234375</y></points><points><x>38717.31640625</x><y>7508.34912109375</y></points><points><x>38710.828125</x><y>7497.8701171875</y></points><points><x>38711.328125</x><y>7486.892578125</y></points><points><x>38723.80078125</x><y>7465.43603515625</y></points><points><x>38720.80859375</x><y>7438.4912109375</y></points><points><x>38733.28125</x><y>7424.0205078125</y></points><points><x>38724.30078125</x><y>7404.56005859375</y></points><points><x>38706.3359375</x><y>7401.56640625</y></points><points><x>38694.36328125</x><y>7408.05322265625</y></points><points><x>38694.36328125</x><y>7408.05322265625</y></points></segmentation></object><object><name>NILM</name><difficult>0</difficult><truncated>0</truncated><info>[{"confidence": "0"}, {"action": "CREATE", "cat": "NILM", "time": "2020-07-23 14:39;35", "who": "admin", "typeOfanno": "PersonManul"}]</info><confidence>0</confidence><bndbox><xmin>54602.9921875</xmin><ymin>24443.14453125</ymin><xmax>54884.30859375</xmax><ymax>24800.009765625</ymax></bndbox><segmentation><points><x>54754.09375</x><y>24459.11328125</y></points><points><x>54712.9375</x><y>24508.8671875</y></points><points><x>54688.984375</x><y>24558.00390625</y></points><points><x>54637.390625</x><y>24586.259765625</y></points><points><x>54609.1328125</x><y>24617.583984375</y></points><points><x>54611.58984375</x><y>24651.3671875</y></points><points><x>54611.58984375</x><y>24678.392578125</y></points><points><x>54602.9921875</x><y>24717.703125</y></points><points><x>54609.1328125</x><y>24740.4296875</y></points><points><x>54630.6328125</x><y>24739.201171875</y></points><points><x>54646.6015625</x><y>24729.375</y></points><points><x>54656.4296875</x><y>24740.4296875</y></points><points><x>54667.484375</x><y>24764.384765625</y></points><points><x>54687.75390625</x><y>24788.955078125</y></points><points><x>54703.7265625</x><y>24800.009765625</y></points><points><x>54716.01171875</x><y>24800.009765625</y></points><points><x>54736.89453125</x><y>24789.568359375</y></points><points><x>54764.53515625</x><y>24795.7109375</y></points><points><x>54775.20703125</x><y>24797.341796875</y></points><points><x>54794.5234375</x><y>24793.626953125</y></points><points><x>54812.3515625</x><y>24796.59765625</y></points><points><x>54840.58203125</x><y>24786.939453125</y></points><points><x>54862.87109375</x><y>24770.595703125</y></points><points><x>54884.30859375</x><y>24734.90234375</y></points><points><x>54880.625</x><y>24712.791015625</y></points><points><x>54849.296875</x><y>24674.70703125</y></points><points><x>54829.640625</x><y>24622.498046875</y></points><points><x>54815.515625</x><y>24616.970703125</y></points><points><x>54824.11328125</x><y>24517.46484375</y></points><points><x>54778.66015625</x><y>24443.14453125</y></points><points><x>54778.66015625</x><y>24443.14453125</y></points></segmentation></object><object><name>NILM</name><difficult>0</difficult><truncated>0</truncated><info>[{"confidence": "0"}, {"action": "CREATE", "cat": "NILM", "time": "2020-07-23 14:39;35", "who": "admin", "typeOfanno": "PersonManul"}]</info><confidence>0</confidence><bndbox><xmin>52921.02734375</xmin><ymin>35633.91015625</ymin><xmax>53143.8046875</xmax><ymax>35848.0234375</ymax></bndbox><segmentation><points><x>53006.8359375</x><y>35645.046875</y></points><points><x>52990.74609375</x><y>35649.5859375</y></points><points><x>52967.64453125</x><y>35655.7734375</y></points><points><x>52954.85546875</x><y>35662.7890625</y></points><points><x>52938.765625</x><y>35689.60546875</y></points><points><x>52935.0546875</x><y>35710.23046875</y></points><points><x>52932.9921875</x><y>35732.09765625</y></points><points><x>52925.56640625</x><y>35745.7109375</y></points><points><x>52921.8515625</x><y>35761.38671875</y></points><points><x>52921.02734375</x><y>35772.52734375</y></points><points><x>52922.67578125</x><y>35797.69140625</y></points><points><x>52927.62890625</x><y>35808.00390625</y></points><points><x>52929.69140625</x><y>35822.4453125</y></points><points><x>52928.0390625</x><y>35831.51953125</y></points><points><x>52941.2421875</x><y>35836.47265625</y></points><points><x>52950.73046875</x><y>35843.484375</y></points><points><x>52966.8203125</x><y>35848.0234375</y></points><points><x>52974.24609375</x><y>35838.12109375</y></points><points><x>52980.84765625</x><y>35825.74609375</y></points><points><x>52999.0</x><y>35815.01953125</y></points><points><x>53010.54296875</x><y>35802.9453125</y></points><points><x>53022.4296875</x><y>35795.51953125</y></points><points><x>53031.34765625</x><y>35788.83203125</y></points><points><x>53041.00390625</x><y>35786.6015625</y></points><points><x>53054.375</x><y>35788.08984375</y></points><points><x>53062.55078125</x><y>35785.859375</y></points><points><x>53069.9765625</x><y>35778.4296875</y></points><points><x>53072.94921875</x><y>35771.74609375</y></points><points><x>53078.1484375</x><y>35767.28515625</y></points><points><x>53093.05859375</x><y>35763.86328125</y></points><points><x>53102.13671875</x><y>35754.78515625</y></points><points><x>53121.9375</x><y>35747.359375</y></points><points><x>53134.31640625</x><y>35737.87109375</y></points><points><x>53134.7265625</x><y>35728.796875</y></points><points><x>53142.15234375</x><y>35714.35546875</y></points><points><x>53143.8046875</x><y>35702.8046875</y></points><points><x>53139.265625</x><y>35696.6171875</y></points><points><x>53127.71484375</x><y>35691.25390625</y></points><points><x>53121.52734375</x><y>35666.9140625</y></points><points><x>53118.2265625</x><y>35663.61328125</y></points><points><x>53104.609375</x><y>35648.34765625</y></points><points><x>53093.47265625</x><y>35648.34765625</y></points><points><x>53079.03125</x><y>35635.97265625</y></points><points><x>53032.828125</x><y>35633.91015625</y></points><points><x>53032.828125</x><y>35634.32421875</y></points></segmentation></object><object><name>MET</name><difficult>0</difficult><truncated>0</truncated><info>[{"confidence": "0"}, {"action": "CREATE", "cat": "MET", "time": "2020-07-23 14:39;35", "who": "admin", "typeOfanno": "PersonManul"}]</info><confidence>0</confidence><bndbox><xmin>37286.3828125</xmin><ymin>16454.39453125</ymin><xmax>37410.1484375</xmax><ymax>16597.548828125</ymax></bndbox><segmentation><points><x>37332.58984375</x><y>16454.39453125</y></points><points><x>37324.75</x><y>16465.12109375</y></points><points><x>37322.2734375</x><y>16482.03515625</y></points><points><x>37313.19921875</x><y>16480.796875</y></points><points><x>37303.296875</x><y>16481.623046875</y></points><points><x>37292.5703125</x><y>16482.447265625</y></points><points><x>37286.3828125</x><y>16491.5234375</y></points><points><x>37294.22265625</x><y>16503.07421875</y></points><points><x>37295.87109375</x><y>16513.388671875</y></points><points><x>37295.87109375</x><y>16522.052734375</y></points><points><x>37297.109375</x><y>16536.078125</y></points><points><x>37304.53515625</x><y>16547.62890625</y></points><points><x>37315.26171875</x><y>16555.056640625</y></points><points><x>37315.67578125</x><y>16567.431640625</y></points><points><x>37322.6875</x><y>16574.033203125</y></points><points><x>37332.58984375</x><y>16565.78125</y></points><points><x>37345.0</x><y>16574.0</y></points><points><x>37362.0</x><y>16584.0</y></points><points><x>37396.12109375</x><y>16597.548828125</y></points><points><x>37410.1484375</x><y>16595.072265625</y></points><points><x>37407.671875</x><y>16574.033203125</y></points><points><x>37396.9453125</x><y>16557.53125</y></points><points><x>37387.45703125</x><y>16545.56640625</y></points><points><x>37377.55859375</x><y>16529.478515625</y></points><points><x>37373.578125</x><y>16522.296875</y></points><points><x>37369.0859375</x><y>16514.314453125</y></points><points><x>37366.09375</x><y>16508.326171875</y></points><points><x>37367.58984375</x><y>16506.330078125</y></points><points><x>37365.59375</x><y>16502.337890625</y></points><points><x>37362.1015625</x><y>16498.845703125</y></points><points><x>37360.60546875</x><y>16494.353515625</y></points><points><x>37357.109375</x><y>16490.861328125</y></points><points><x>37357.109375</x><y>16486.869140625</y></points><points><x>37352.8046875</x><y>16477.083984375</y></points><points><x>37347.02734375</x><y>16461.408203125</y></points></segmentation></object><object><name>NILM</name><difficult>0</difficult><truncated>0</truncated><info>[{"confidence": "0"}, {"action": "CREATE", "cat": "NILM", "time": "2020-07-23 14:39;35", "who": "admin", "typeOfanno": "PersonManul"}]</info><confidence>0</confidence><bndbox><xmin>41467.3203125</xmin><ymin>5563.759765625</ymin><xmax>41601.546875</xmax><ymax>5754.3720703125</ymax></bndbox><segmentation><points><x>41502.25</x><y>5583.22021484375</y></points><points><x>41500.75390625</x><y>5598.18994140625</y></points><points><x>41504.74609375</x><y>5609.66650390625</y></points><points><x>41500.25390625</x><y>5612.66064453125</y></points><points><x>41485.78125</x><y>5613.15966796875</y></points><points><x>41476.30078125</x><y>5613.65869140625</y></points><points><x>41467.8203125</x><y>5627.130859375</y></points><points><x>41467.8203125</x><y>5644.595703125</y></points><points><x>41467.3203125</x><y>5666.0517578125</y></points><points><x>41470.8125</x><y>5692.9970703125</y></points><points><x>41477.30078125</x><y>5719.9423828125</y></points><points><x>41491.2734375</x><y>5725.43115234375</y></points><points><x>41506.7421875</x><y>5730.4208984375</y></points><points><x>41512.7265625</x><y>5745.8896484375</y></points><points><x>41524.703125</x><y>5754.3720703125</y></points><points><x>41541.66796875</x><y>5754.3720703125</y></points><points><x>41565.12109375</x><y>5729.921875</y></points><points><x>41574.6015625</x><y>5709.46337890625</y></points><points><x>41594.0625</x><y>5696.490234375</y></points><points><x>41601.546875</x><y>5679.025390625</y></points><points><x>41600.55078125</x><y>5665.552734375</y></points><points><x>41592.56640625</x><y>5652.08056640625</y></points><points><x>41589.07421875</x><y>5638.10888671875</y></points><points><x>41582.0859375</x><y>5623.63818359375</y></points><points><x>41577.09765625</x><y>5610.16552734375</y></points><points><x>41575.6015625</x><y>5596.19384765625</y></points><points><x>41573.60546875</x><y>5582.72119140625</y></points><points><x>41564.62109375</x><y>5571.24462890625</y></points><points><x>41545.66015625</x><y>5568.2509765625</y></points><points><x>41528.6953125</x><y>5563.759765625</y></points><points><x>41514.72265625</x><y>5565.755859375</y></points><points><x>41504.24609375</x><y>5573.24072265625</y></points><points><x>41504.24609375</x><y>5573.24072265625</y></points></segmentation></object><object><name>HSIL</name><difficult>0</difficult><truncated>0</truncated><info>[{"confidence": "0"}, {"action": "CREATE", "cat": "HSIL", "time": "2020-07-23 14:39;36", "who": "admin", "typeOfanno": "PersonManul"}]</info><confidence>0</confidence><bndbox><xmin>16807.544921875</xmin><ymin>41266.83203125</ymin><xmax>16899.658203125</xmax><ymax>41360.3359375</ymax></bndbox><segmentation><points><x>16829.60546875</x><y>41266.83203125</y></points><points><x>16812.9921875</x><y>41277.5</y></points><points><x>16807.99609375</x><y>41291.140625</y></points><points><x>16815.6484375</x><y>41308.69921875</y></points><points><x>16807.544921875</x><y>41325.35546875</y></points><points><x>16816.9921875</x><y>41341.5</y></points><points><x>16830.056640625</x><y>41346.06640625</y></points><points><x>16839.9609375</x><y>41339.3125</y></points><points><x>16856.6171875</x><y>41342.46484375</y></points><points><x>16870.349609375</x><y>41353.04296875</y></points><points><x>16886.68359375</x><y>41360.3359375</y></points><points><x>16891.673828125</x><y>41355.34375</y></points><points><x>16896.1640625</x><y>41336.8828125</y></points><points><x>16899.658203125</x><y>41320.9140625</y></points><points><x>16896.6640625</x><y>41308.44140625</y></points><points><x>16893.9921875</x><y>41298.5</y></points><points><x>16887.9921875</x><y>41288.5</y></points><points><x>16866.748046875</x><y>41271.78125</y></points></segmentation></object><object><name>NILM</name><difficult>0</difficult><truncated>0</truncated><info>[{"confidence": "0"}, {"action": "CREATE", "cat": "NILM", "time": "2020-07-23 14:39;36", "who": "admin", "typeOfanno": "PersonManul"}]</info><confidence>0</confidence><bndbox><xmin>35168.703125</xmin><ymin>15206.0185546875</ymin><xmax>35293.0234375</xmax><ymax>15321.4052734375</ymax></bndbox><segmentation><points><x>35225.46484375</x><y>15208.99609375</y></points><points><x>35219.51171875</x><y>15214.580078125</y></points><points><x>35213.5546875</x><y>15214.9521484375</y></points><points><x>35198.48046875</x><y>15228.166015625</y></points><points><x>35186.3828125</x><y>15228.166015625</y></points><points><x>35174.66015625</x><y>15244.9150390625</y></points><points><x>35168.703125</x><y>15275.064453125</y></points><points><x>35184.70703125</x><y>15291.4423828125</y></points><points><x>35191.890625</x><y>15297.4345703125</y></points><points><x>35195.3828125</x><y>15301.9248046875</y></points><points><x>35201.87109375</x><y>15305.41796875</y></points><points><x>35208.35546875</x><y>15303.9208984375</y></points><points><x>35214.34375</x><y>15303.421875</y></points><points><x>35220.83203125</x><y>15304.9189453125</y></points><points><x>35225.09375</x><y>15313.03125</y></points><points><x>35233.46875</x><y>15321.4052734375</y></points><points><x>35258.59375</x><y>15320.1025390625</y></points><points><x>35282.6015625</x><y>15310.2392578125</y></points><points><x>35293.0234375</x><y>15254.0341796875</y></points><points><x>35271.62109375</x><y>15230.0263671875</y></points><points><x>35247.80078125</x><y>15224.8154296875</y></points><points><x>35233.46875</x><y>15206.5771484375</y></points><points><x>35229.93359375</x><y>15206.0185546875</y></points><points><x>35229.93359375</x><y>15206.0185546875</y></points></segmentation></object><object><name>ASC_H</name><difficult>0</difficult><truncated>0</truncated><info>[{"confidence": "0"}, {"action": "CREATE", "cat": "ASC_H", "time": "2020-07-23 14:39;36", "who": "admin", "typeOfanno": "PersonManul"}]</info><confidence>0</confidence><bndbox><xmin>24473.482421875</xmin><ymin>19538.16796875</ymin><xmax>24615.07421875</xmax><ymax>19670.0625</ymax></bndbox><segmentation><points><x>24569.353515625</x><y>19542.876953125</y></points><points><x>24563.8125</x><y>19552.298828125</y></points><points><x>24560.2109375</x><y>19556.732421875</y></points><points><x>24555.77734375</x><y>19561.99609375</y></points><points><x>24551.62109375</x><y>19565.876953125</y></points><points><x>24546.078125</x><y>19568.369140625</y></points><points><x>24535.826171875</x><y>19570.033203125</y></points><points><x>24530.28515625</x><y>19573.080078125</y></points><points><x>24527.236328125</x><y>19580.0078125</y></points><points><x>24526.40625</x><y>19585.826171875</y></points><points><x>24521.97265625</x><y>19591.646484375</y></points><points><x>24518.09375</x><y>19594.693359375</y></points><points><x>24514.767578125</x><y>19597.46484375</y></points><points><x>24505.34765625</x><y>19599.404296875</y></points><points><x>24500.63671875</x><y>19600.51171875</y></points><points><x>24495.6484375</x><y>19601.34375</y></points><points><x>24493.154296875</x><y>19608.82421875</y></points><points><x>24491.4921875</x><y>19611.873046875</y></points><points><x>24482.34765625</x><y>19614.08984375</y></points><points><x>24478.74609375</x><y>19619.078125</y></points><points><x>24478.74609375</x><y>19624.896484375</y></points><points><x>24477.638671875</x><y>19630.4375</y></points><points><x>24474.8671875</x><y>19635.98046875</y></points><points><x>24473.482421875</x><y>19643.4609375</y></points><points><x>24473.482421875</x><y>19650.943359375</y></points><points><x>24474.58984375</x><y>19654.822265625</y></points><points><x>24474.58984375</x><y>19655.099609375</y></points><points><x>24475.421875</x><y>19656.76171875</y></points><points><x>24479.578125</x><y>19662.857421875</y></points><points><x>24482.34765625</x><y>19664.2421875</y></points><points><x>24482.34765625</x><y>19664.2421875</y></points><points><x>24484.564453125</x><y>19665.3515625</y></points><points><x>24489.830078125</x><y>19665.90625</y></points><points><x>24496.7578125</x><y>19665.90625</y></points><points><x>24501.744140625</x><y>19662.857421875</y></points><points><x>24506.732421875</x><y>19665.07421875</y></points><points><x>24510.056640625</x><y>19668.953125</y></points><points><x>24512.828125</x><y>19670.0625</y></points><points><x>24513.10546875</x><y>19670.0625</y></points><points><x>24520.5859375</x><y>19670.0625</y></points><points><x>24525.8515625</x><y>19668.3984375</y></points><points><x>24533.056640625</x><y>19663.966796875</y></points><points><x>24537.212890625</x><y>19660.640625</y></points><points><x>24543.861328125</x><y>19655.65234375</y></points><points><x>24551.06640625</x><y>19650.111328125</y></points><points><x>24557.6640625</x><y>19647.34765625</y></points><points><x>24563.650390625</x><y>19643.85546875</y></points><points><x>24569.638671875</x><y>19639.36328125</y></points><points><x>24576.625</x><y>19634.373046875</y></points><points><x>24582.11328125</x><y>19629.8828125</y></points><points><x>24588.1015625</x><y>19623.89453125</y></points><points><x>24591.095703125</x><y>19620.900390625</y></points><points><x>24593.091796875</x><y>19610.421875</y></points><points><x>24593.73828125</x><y>19599.126953125</y></points><points><x>24600.943359375</x><y>19593.30859375</y></points><points><x>24610.91796875</x><y>19580.0078125</y></points><points><x>24613.689453125</x><y>19569.478515625</y></points><points><x>24614.796875</x><y>19561.720703125</y></points><points><x>24615.07421875</x><y>19557.83984375</y></points><points><x>24615.07421875</x><y>19547.587890625</y></points><points><x>24603.435546875</x><y>19543.431640625</y></points><points><x>24595.400390625</x><y>19540.66015625</y></points><points><x>24587.919921875</x><y>19538.4453125</y></points><points><x>24583.486328125</x><y>19538.16796875</y></points><points><x>24576.55859375</x><y>19538.16796875</y></points><points><x>24576.28125</x><y>19538.16796875</y></points></segmentation></object><object><name>EC</name><difficult>0</difficult><truncated>0</truncated><info>[{"confidence": "0"}, {"action": "CREATE", "cat": "EC", "time": "2020-07-23 14:39;36", "who": "admin", "typeOfanno": "PersonManul"}]</info><confidence>0</confidence><bndbox><xmin>7728.48876953125</xmin><ymin>32595.17578125</ymin><xmax>7814.314453125</xmax><ymax>32689.38671875</ymax></bndbox><segmentation><points><x>7748.4482421875</x><y>32595.578125</y></points><points><x>7743.45849609375</x><y>32600.068359375</y></points><points><x>7736.9716796875</x><y>32602.564453125</y></points><points><x>7729.98583984375</x><y>32606.056640625</y></points><points><x>7728.48876953125</x><y>32615.537109375</y></points><points><x>7732.48046875</x><y>32622.5234375</y></points><points><x>7739.96533203125</x><y>32630.0078125</y></points><points><x>7744.955078125</x><y>32636.994140625</y></points><points><x>7749.4755859375</x><y>32644.220703125</y></points><points><x>7759.45068359375</x><y>32660.568359375</y></points><points><x>7770.5341796875</x><y>32672.484375</y></points><points><x>7777.1845703125</x><y>32681.07421875</y></points><points><x>7793.255859375</x><y>32689.38671875</y></points><points><x>7814.314453125</x><y>32674.9765625</y></points><points><x>7812.65185546875</x><y>32651.978515625</y></points><points><x>7794.64111328125</x><y>32630.08984375</y></points><points><x>7778.84716796875</x><y>32613.740234375</y></points><points><x>7757.7880859375</x><y>32595.17578125</y></points></segmentation></object><object><name>NILM</name><difficult>0</difficult><truncated>0</truncated><info>[{"confidence": "0"}, {"action": "CREATE", "cat": "NILM", "time": "2020-07-23 14:39;36", "who": "admin", "typeOfanno": "PersonManul"}]</info><confidence>0</confidence><bndbox><xmin>40732.91015625</xmin><ymin>23390.666015625</ymin><xmax>40838.20703125</xmax><ymax>23458.388671875</ymax></bndbox><segmentation><points><x>40747.04296875</x><y>23397.984375</y></points><points><x>40746.48828125</x><y>23402.140625</y></points><points><x>40743.1640625</x><y>23405.46484375</y></points><points><x>40739.0078125</x><y>23410.453125</y></points><points><x>40734.57421875</x><y>23414.0546875</y></points><points><x>40732.91015625</x><y>23418.765625</y></points><points><x>40733.46484375</x><y>23424.861328125</y></points><points><x>40738.73046875</x><y>23429.294921875</y></points><points><x>40742.88671875</x><y>23433.728515625</y></points><points><x>40751.75390625</x><y>23439.546875</y></points><points><x>40759.51171875</x><y>23444.8125</y></points><points><x>40766.44140625</x><y>23447.029296875</y></points><points><x>40773.921875</x><y>23450.353515625</y></points><points><x>40778.6328125</x><y>23452.29296875</y></points><points><x>40784.44921875</x><y>23453.677734375</y></points><points><x>40799.4140625</x><y>23458.388671875</y></points><points><x>40804.125</x><y>23458.388671875</y></points><points><x>40813.54296875</x><y>23458.388671875</y></points><points><x>40820.75</x><y>23455.341796875</y></points><points><x>40830.171875</x><y>23450.353515625</y></points><points><x>40835.15625</x><y>23446.197265625</y></points><points><x>40837.9296875</x><y>23438.716796875</y></points><points><x>40838.20703125</x><y>23432.896484375</y></points><points><x>40834.05078125</x><y>23426.24609375</y></points><points><x>40831.27734375</x><y>23421.259765625</y></points><points><x>40826.2890625</x><y>23414.88671875</y></points><points><x>40822.1328125</x><y>23411.283203125</y></points><points><x>40813.8203125</x><y>23407.404296875</y></points><points><x>40799.13671875</x><y>23402.693359375</y></points><points><x>40790.546875</x><y>23400.201171875</y></points><points><x>40787.77734375</x><y>23396.044921875</y></points><points><x>40778.74609375</x><y>23392.677734375</y></points><points><x>40771.7109375</x><y>23391.001953125</y></points><points><x>40767.3515625</x><y>23390.666015625</y></points><points><x>40762.32421875</x><y>23391.001953125</y></points><points><x>40756.62890625</x><y>23391.001953125</y></points><points><x>40750.921875</x><y>23390.779296875</y></points><points><x>40749.26171875</x><y>23394.658203125</y></points><points><x>40749.26171875</x><y>23394.658203125</y></points></segmentation></object><object><name>NILM</name><difficult>0</difficult><truncated>0</truncated><info>[{"confidence": "0"}, {"action": "CREATE", "cat": "NILM", "time": "2020-07-23 14:39;36", "who": "admin", "typeOfanno": "PersonManul"}]</info><confidence>0</confidence><bndbox><xmin>20228.240234375</xmin><ymin>22358.58203125</ymin><xmax>20383.412109375</xmax><ymax>22514.08984375</ymax></bndbox><segmentation><points><x>20248.349609375</x><y>22368.30078125</y></points><points><x>20238.96484375</x><y>22386.064453125</y></points><points><x>20241.310546875</x><y>22397.79296875</y></points><points><x>20241.982421875</x><y>22405.837890625</y></points><points><x>20234.607421875</x><y>22414.216796875</y></points><points><x>20229.916015625</x><y>22430.638671875</y></points><points><x>20228.240234375</x><y>22449.40625</y></points><points><x>20230.251953125</x><y>22465.828125</y></points><points><x>20236.955078125</x><y>22484.931640625</y></points><points><x>20236.955078125</x><y>22485.265625</y></points><points><x>20237.625</x><y>22486.94140625</y></points><points><x>20246.337890625</x><y>22503.029296875</y></points><points><x>20257.732421875</x><y>22510.40234375</y></points><points><x>20266.111328125</x><y>22514.08984375</y></points><points><x>20275.49609375</x><y>22513.41796875</y></points><points><x>20275.83203125</x><y>22513.41796875</y></points><points><x>20290.578125</x><y>22507.720703125</y></points><points><x>20302.978515625</x><y>22500.34765625</y></points><points><x>20302.978515625</x><y>22500.34765625</y></points><points><x>20304.98828125</x><y>22499.341796875</y></points><points><x>20314.70703125</x><y>22495.3203125</y></points><points><x>20314.70703125</x><y>22495.3203125</y></points><points><x>20332.470703125</x><y>22493.98046875</y></points><points><x>20332.470703125</x><y>22493.98046875</y></points><points><x>20355.931640625</x><y>22493.98046875</y></points><points><x>20356.265625</x><y>22493.98046875</y></points><points><x>20375.369140625</x><y>22490.62890625</y></points><points><x>20383.078125</x><y>22479.568359375</y></points><points><x>20383.078125</x><y>22479.234375</y></points><points><x>20383.412109375</x><y>22477.55859375</y></points><points><x>20383.412109375</x><y>22476.216796875</y></points><points><x>20378.05078125</x><y>22453.763671875</y></points><points><x>20371.34765625</x><y>22441.36328125</y></points><points><x>20371.01171875</x><y>22441.36328125</y></points><points><x>20370.341796875</x><y>22438.681640625</y></points><points><x>20359.28125</x><y>22423.265625</y></points><points><x>20359.28125</x><y>22422.9296875</y></points><points><x>20347.216796875</x><y>22410.865234375</y></points><points><x>20333.810546875</x><y>22401.48046875</y></points><points><x>20333.810546875</x><y>22401.48046875</y></points><points><x>20331.80078125</x><y>22400.140625</y></points><points><x>20322.08203125</x><y>22395.11328125</y></points><points><x>20322.08203125</x><y>22395.11328125</y></points><points><x>20315.04296875</x><y>22388.41015625</y></points><points><x>20315.04296875</x><y>22388.41015625</y></points><points><x>20313.703125</x><y>22386.734375</y></points><points><x>20301.97265625</x><y>22377.685546875</y></points><points><x>20301.97265625</x><y>22377.685546875</y></points><points><x>20300.966796875</x><y>22375.673828125</y></points><points><x>20293.2578125</x><y>22365.955078125</y></points><points><x>20293.2578125</x><y>22365.619140625</y></points><points><x>20291.91796875</x><y>22364.279296875</y></points><points><x>20275.49609375</x><y>22360.2578125</y></points><points><x>20275.49609375</x><y>22360.2578125</y></points><points><x>20262.08984375</x><y>22358.58203125</y></points><points><x>20256.392578125</x><y>22360.591796875</y></points><points><x>20256.392578125</x><y>22360.591796875</y></points></segmentation></object><object><name>HSIL</name><difficult>0</difficult><truncated>0</truncated><info>[{"confidence": "0"}, {"action": "CREATE", "cat": "HSIL", "time": "2020-07-23 14:39;36", "who": "admin", "typeOfanno": "PersonManul"}]</info><confidence>0</confidence><bndbox><xmin>38132.5078125</xmin><ymin>45226.54296875</ymin><xmax>38218.640625</xmax><ymax>45323.3984375</ymax></bndbox><segmentation><points><x>38141.890625</x><y>45231.5703125</y></points><points><x>38139.2109375</x><y>45244.640625</y></points><points><x>38134.8515625</x><y>45254.6953125</y></points><points><x>38132.5078125</x><y>45263.41015625</y></points><points><x>38132.5078125</x><y>45278.15625</y></points><points><x>38140.88671875</x><y>45283.18359375</y></points><points><x>38140.88671875</x><y>45283.51953125</y></points><points><x>38142.5625</x><y>45284.5234375</y></points><points><x>38154.9609375</x><y>45296.58984375</y></points><points><x>38155.296875</x><y>45296.58984375</y></points><points><x>38156.63671875</x><y>45297.9296875</y></points><points><x>38169.37109375</x><y>45306.30859375</y></points><points><x>38180.76953125</x><y>45312.00390625</y></points><points><x>38181.1015625</x><y>45312.00390625</y></points><points><x>38182.77734375</x><y>45313.34375</y></points><points><x>38196.85546875</x><y>45320.046875</y></points><points><x>38196.85546875</x><y>45320.046875</y></points><points><x>38210.9296875</x><y>45323.3984375</y></points><points><x>38218.640625</x><y>45319.37890625</y></points><points><x>38217.6328125</x><y>45306.9765625</y></points><points><x>38208.921875</x><y>45292.56640625</y></points><points><x>38208.921875</x><y>45292.56640625</y></points><points><x>38202.55078125</x><y>45278.15625</y></points><points><x>38202.55078125</x><y>45277.8203125</y></points><points><x>38193.16796875</x><y>45265.75390625</y></points><points><x>38193.16796875</x><y>45265.75390625</y></points><points><x>38186.12890625</x><y>45256.70703125</y></points><points><x>38186.12890625</x><y>45256.70703125</y></points><points><x>38184.7890625</x><y>45255.03125</y></points><points><x>38175.7421875</x><y>45246.98828125</y></points><points><x>38168.703125</x><y>45241.625</y></points><points><x>38161.328125</x><y>45238.2734375</y></points><points><x>38160.99609375</x><y>45238.2734375</y></points><points><x>38159.3203125</x><y>45237.6015625</y></points><points><x>38149.265625</x><y>45226.54296875</y></points><points><x>38148.9296875</x><y>45226.54296875</y></points></segmentation></object><object><name>HSIL</name><difficult>0</difficult><truncated>0</truncated><info>[{"confidence": "0"}, {"action": "CREATE", "cat": "HSIL", "time": "2020-07-23 14:39;36", "who": "admin", "typeOfanno": "PersonManul"}]</info><confidence>0</confidence><bndbox><xmin>14991.61328125</xmin><ymin>47411.8125</ymin><xmax>15115.4716796875</xmax><ymax>47488.09375</ymax></bndbox><segmentation><points><x>15093.5224609375</x><y>47412.1484375</y></points><points><x>15096.5390625</x><y>47411.8125</y></points><points><x>15099.890625</x><y>47413.15234375</y></points><points><x>15109.2744140625</x><y>47412.81640625</y></points><points><x>15113.2958984375</x><y>47415.1640625</y></points><points><x>15115.4716796875</x><y>47421.3125</y></points><points><x>15111.5927734375</x><y>47429.3515625</y></points><points><x>15106.05078125</x><y>47435.4453125</y></points><points><x>15101.6171875</x><y>47442.6484375</y></points><points><x>15092.7509765625</x><y>47443.48046875</y></points><points><x>15093.02734375</x><y>47451.515625</y></points><points><x>15089.1484375</x><y>47470.9140625</y></points><points><x>15078.0654296875</x><y>47478.94921875</y></points><points><x>15065.595703125</x><y>47484.4921875</y></points><points><x>15049.5244140625</x><y>47488.09375</y></points><points><x>15034.0078125</x><y>47481.99609375</y></points><points><x>15025.140625</x><y>47474.515625</y></points><points><x>15011.2861328125</x><y>47472.8515625</y></points><points><x>14992.9990234375</x><y>47473.68359375</y></points><points><x>14991.61328125</x><y>47464.5390625</y></points><points><x>15000.203125</x><y>47459.27734375</y></points><points><x>15014.0576171875</x><y>47459.55078125</y></points><points><x>15024.8642578125</x><y>47456.2265625</y></points><points><x>15022.3701171875</x><y>47451.79296875</y></points><points><x>15014.333984375</x><y>47450.9609375</y></points><points><x>15008.23828125</x><y>47453.1796875</y></points><points><x>15001.3115234375</x><y>47446.53125</y></points><points><x>14998.8173828125</x><y>47436.83203125</y></points><points><x>15002.419921875</x><y>47426.85546875</y></points><points><x>15008.515625</x><y>47424.91796875</y></points><points><x>15017.10546875</x><y>47432.12109375</y></points><points><x>15022.0927734375</x><y>47433.23046875</y></points><points><x>15030.6826171875</x><y>47425.46875</y></points><points><x>15033.1767578125</x><y>47417.7109375</y></points><points><x>15046.4765625</x><y>47414.109375</y></points><points><x>15058.6689453125</x><y>47411.89453125</y></points><points><x>15066.7041015625</x><y>47414.94140625</y></points><points><x>15070.732421875</x><y>47415.1640625</y></points><points><x>15076.0947265625</x><y>47414.4921875</y></points><points><x>15079.78125</x><y>47413.48828125</y></points><points><x>15084.80859375</x><y>47412.484375</y></points><points><x>15086.484375</x><y>47412.484375</y></points><points><x>15088.4951171875</x><y>47412.1484375</y></points></segmentation></object><object><name>HSIL</name><difficult>0</difficult><truncated>0</truncated><info>[{"confidence": "0"}, {"action": "CREATE", "cat": "HSIL", "time": "2020-07-23 14:39;36", "who": "admin", "typeOfanno": "PersonManul"}]</info><confidence>0</confidence><bndbox><xmin>36590.0078125</xmin><ymin>47989.90625</ymin><xmax>36699.55859375</xmax><ymax>48088.91796875</ymax></bndbox><segmentation><points><x>36620.76171875</x><y>47994.85546875</y></points><points><x>36616.22265625</x><y>48001.87109375</y></points><points><x>36613.1328125</x><y>48008.44140625</y></points><points><x>36608.77734375</x><y>48016.8203125</y></points><points><x>36603.75</x><y>48023.5234375</y></points><points><x>36603.4140625</x><y>48030.55859375</y></points><points><x>36602.07421875</x><y>48034.24609375</y></points><points><x>36599.39453125</x><y>48040.94921875</y></points><points><x>36596.04296875</x><y>48046.984375</y></points><points><x>36592.69140625</x><y>48053.015625</y></points><points><x>36590.6796875</x><y>48058.7109375</y></points><points><x>36590.0078125</x><y>48062.3984375</y></points><points><x>36591.015625</x><y>48067.76171875</y></points><points><x>36593.6953125</x><y>48075.46875</y></points><points><x>36599.30859375</x><y>48082.73046875</y></points><points><x>36607.55859375</x><y>48086.44140625</y></points><points><x>36632.3125</x><y>48088.91796875</y></points><points><x>36641.38671875</x><y>48085.6171875</y></points><points><x>36659.5390625</x><y>48079.4296875</y></points><points><x>36679.75390625</x><y>48069.1171875</y></points><points><x>36698.73046875</x><y>48056.73828125</y></points><points><x>36699.55859375</x><y>48037.76171875</y></points><points><x>36696.2578125</x><y>48026.2109375</y></points><points><x>36688.00390625</x><y>48019.609375</y></points><points><x>36677.69140625</x><y>48007.64453125</y></points><points><x>36671.08984375</x><y>48003.93359375</y></points><points><x>36661.6015625</x><y>48000.6328125</y></points><points><x>36648.8125</x><y>47998.15625</y></points><points><x>36640.9765625</x><y>47993.62109375</y></points><points><x>36629.42578125</x><y>47989.90625</y></points><points><x>36629.42578125</x><y>47989.90625</y></points></segmentation></object><object><name>NILM</name><difficult>0</difficult><truncated>0</truncated><info>[{"confidence": "0"}, {"action": "CREATE", "cat": "NILM", "time": "2020-07-23 14:39;36", "who": "admin", "typeOfanno": "PersonManul"}]</info><confidence>0</confidence><bndbox><xmin>31336.81640625</xmin><ymin>10379.06640625</ymin><xmax>31407.8671875</xmax><ymax>10510.0380859375</ymax></bndbox><segmentation><points><x>31350.93359375</x><y>10385.099609375</y></points><points><x>31351.60546875</x><y>10391.1318359375</y></points><points><x>31350.263671875</x><y>10400.8505859375</y></points><points><x>31349.216796875</x><y>10412.17578125</y></points><points><x>31341.5078125</x><y>10424.9111328125</y></points><points><x>31341.5078125</x><y>10424.9111328125</y></points><points><x>31341.171875</x><y>10426.921875</y></points><points><x>31336.81640625</x><y>10446.3603515625</y></points><points><x>31336.81640625</x><y>10446.3603515625</y></points><points><x>31337.150390625</x><y>10448.70703125</y></points><points><x>31340.837890625</x><y>10469.150390625</y></points><points><x>31340.837890625</x><y>10469.4853515625</y></points><points><x>31341.841796875</x><y>10471.1611328125</y></points><points><x>31354.578125</x><y>10491.9404296875</y></points><points><x>31366.978515625</x><y>10504.005859375</y></points><points><x>31371.0</x><y>10497.302734375</y></points><points><x>31391.779296875</x><y>10510.0380859375</y></points><points><x>31405.85546875</x><y>10509.3681640625</y></points><points><x>31407.8671875</x><y>10501.9951171875</y></points><points><x>31403.509765625</x><y>10489.2587890625</y></points><points><x>31403.509765625</x><y>10488.923828125</y></points><points><x>31401.1640625</x><y>10470.4912109375</y></points><points><x>31403.509765625</x><y>10448.37109375</y></points><points><x>31403.509765625</x><y>10448.37109375</y></points><points><x>31400.4921875</x><y>10427.2578125</y></points><points><x>31394.794921875</x><y>10407.1484375</y></points><points><x>31390.439453125</x><y>10395.4189453125</y></points><points><x>31382.39453125</x><y>10392.40234375</y></points><points><x>31376.36328125</x><y>10392.0673828125</y></points><points><x>31369.994140625</x><y>10386.705078125</y></points><points><x>31363.291015625</x><y>10380.671875</y></points><points><x>31359.982421875</x><y>10379.06640625</y></points><points><x>31356.630859375</x><y>10381.0771484375</y></points></segmentation></object><object><name>HSIL</name><difficult>0</difficult><truncated>0</truncated><info>[{"confidence": "0"}, {"action": "CREATE", "cat": "HSIL", "time": "2020-07-23 14:39;36", "who": "admin", "typeOfanno": "PersonManul"}]</info><confidence>0</confidence><bndbox><xmin>17702.783203125</xmin><ymin>18981.677734375</ymin><xmax>17815.5546875</xmax><ymax>19080.974609375</ymax></bndbox><segmentation><points><x>17718.751953125</x><y>18990.16015625</y></points><points><x>17709.271484375</x><y>19000.138671875</y></points><points><x>17702.783203125</x><y>19014.609375</y></points><points><x>17704.779296875</x><y>19025.587890625</y></points><points><x>17718.251953125</x><y>19035.068359375</y></points><points><x>17737.712890625</x><y>19036.564453125</y></points><points><x>17743.701171875</x><y>19042.552734375</y></points><points><x>17746.6953125</x><y>19058.021484375</y></points><points><x>17750.685546875</x><y>19065.505859375</y></points><points><x>17750.685546875</x><y>19065.505859375</y></points><points><x>17751.68359375</x><y>19067.501953125</y></points><points><x>17752.18359375</x><y>19068.001953125</y></points><points><x>17752.681640625</x><y>19069.498046875</y></points><points><x>17765.65625</x><y>19076.484375</y></points><points><x>17790.10546875</x><y>19080.974609375</y></points><points><x>17806.572265625</x><y>19073.98828125</y></points><points><x>17815.5546875</x><y>19060.017578125</y></points><points><x>17815.0546875</x><y>19038.560546875</y></points><points><x>17811.5625</x><y>19020.099609375</y></points><points><x>17805.57421875</x><y>19007.625</y></points><points><x>17805.57421875</x><y>19007.125</y></points><points><x>17805.076171875</x><y>19005.62890625</y></points><points><x>17785.1171875</x><y>18990.658203125</y></points><points><x>17763.16015625</x><y>18981.677734375</y></points><points><x>17733.720703125</x><y>18981.677734375</y></points><points><x>17727.732421875</x><y>18986.16796875</y></points><points><x>17727.732421875</x><y>18986.16796875</y></points></segmentation></object><object><name>NILM</name><difficult>0</difficult><truncated>0</truncated><info>[{"confidence": "0"}, {"action": "CREATE", "cat": "NILM", "time": "2020-07-23 14:39;36", "who": "admin", "typeOfanno": "PersonManul"}]</info><confidence>0</confidence><bndbox><xmin>52745.2890625</xmin><ymin>37675.1015625</ymin><xmax>52839.12890625</xmax><ymax>37815.52734375</ymax></bndbox><segmentation><points><x>52816.67578125</x><y>37711.296875</y></points><points><x>52828.0703125</x><y>37717.328125</y></points><points><x>52835.77734375</x><y>37736.76953125</y></points><points><x>52838.4609375</x><y>37757.8828125</y></points><points><x>52839.12890625</x><y>37768.94140625</y></points><points><x>52834.7734375</x><y>37793.07421875</y></points><points><x>52823.04296875</x><y>37813.1796875</y></points><points><x>52809.97265625</x><y>37815.52734375</y></points><points><x>52797.23828125</x><y>37807.1484375</y></points><points><x>52792.2109375</x><y>37794.75</y></points><points><x>52789.1953125</x><y>37781.0078125</y></points><points><x>52782.4921875</x><y>37768.94140625</y></points><points><x>52769.421875</x><y>37750.17578125</y></points><points><x>52760.37109375</x><y>37730.40234375</y></points><points><x>52752.328125</x><y>37715.65234375</y></points><points><x>52746.296875</x><y>37704.2578125</y></points><points><x>52746.296875</x><y>37703.92578125</y></points><points><x>52746.296875</x><y>37701.9140625</y></points><points><x>52745.2890625</x><y>37689.51171875</y></points><points><x>52751.65625</x><y>37677.44921875</y></points><points><x>52756.68359375</x><y>37675.1015625</y></points><points><x>52776.125</x><y>37680.46484375</y></points><points><x>52783.83203125</x><y>37687.50390625</y></points><points><x>52788.859375</x><y>37695.87890625</y></points><points><x>52788.1875</x><y>37703.58984375</y></points><points><x>52797.23828125</x><y>37709.62109375</y></points></segmentation></object><object><name>NILM</name><difficult>0</difficult><truncated>0</truncated><info>[{"confidence": "0"}, {"action": "CREATE", "cat": "NILM", "time": "2020-07-23 14:39;36", "who": "admin", "typeOfanno": "PersonManul"}]</info><confidence>0</confidence><bndbox><xmin>13207.56640625</xmin><ymin>32064.6328125</ymin><xmax>13370.2353515625</xmax><ymax>32318.615234375</ymax></bndbox><segmentation><points><x>13245.4892578125</x><y>32076.607421875</y></points><points><x>13238.0048828125</x><y>32094.072265625</y></points><points><x>13218.5439453125</x><y>32130.998046875</y></points><points><x>13210.560546875</x><y>32180.396484375</y></points><points><x>13210.0615234375</x><y>32202.8515625</y></points><points><x>13210.0615234375</x><y>32203.349609375</y></points><points><x>13207.56640625</x><y>32235.28515625</y></points><points><x>13211.55859375</x><y>32257.740234375</y></points><points><x>13219.5419921875</x><y>32272.2109375</y></points><points><x>13235.509765625</x><y>32290.671875</y></points><points><x>13235.509765625</x><y>32290.671875</y></points><points><x>13237.0068359375</x><y>32292.169921875</y></points><points><x>13251.9765625</x><y>32304.14453125</y></points><points><x>13279.9189453125</x><y>32318.615234375</y></points><points><x>13294.3896484375</x><y>32318.615234375</y></points><points><x>13294.3896484375</x><y>32318.615234375</y></points><points><x>13296.884765625</x><y>32318.1171875</y></points><points><x>13331.314453125</x><y>32308.63671875</y></points><points><x>13353.76953125</x><y>32292.66796875</y></points><points><x>13369.2373046875</x><y>32263.228515625</y></points><points><x>13369.2373046875</x><y>32263.228515625</y></points><points><x>13370.2353515625</x><y>32261.232421875</y></points><points><x>13370.2353515625</x><y>32233.2890625</y></points><points><x>13370.2353515625</x><y>32233.2890625</y></points><points><x>13370.2353515625</x><y>32230.794921875</y></points><points><x>13365.7451171875</x><y>32181.39453125</y></points><points><x>13348.2802734375</x><y>32133.4921875</y></points><points><x>13328.3212890625</x><y>32104.55078125</y></points><points><x>13328.3212890625</x><y>32104.55078125</y></points><points><x>13315.8466796875</x><y>32085.58984375</y></points><points><x>13315.8466796875</x><y>32085.58984375</y></points><points><x>13301.875</x><y>32076.109375</y></points><points><x>13279.419921875</x><y>32064.6328125</y></points><points><x>13254.9697265625</x><y>32066.62890625</y></points><points><x>13254.9697265625</x><y>32066.62890625</y></points></segmentation></object><object><name>HSIL</name><difficult>0</difficult><truncated>0</truncated><info>[{"confidence": "0"}, {"action": "CREATE", "cat": "HSIL", "time": "2020-07-23 14:39;36", "who": "admin", "typeOfanno": "PersonManul"}]</info><confidence>0</confidence><bndbox><xmin>35707.421875</xmin><ymin>43527.4453125</ymin><xmax>35911.5078125</xmax><ymax>43771.44921875</ymax></bndbox><segmentation><points><x>35852.625</x><y>43579.8359375</y></points><points><x>35883.06640625</x><y>43570.85546875</y></points><points><x>35889.0546875</x><y>43578.83984375</y></points><points><x>35905.51953125</x><y>43580.8359375</y></points><points><x>35911.5078125</x><y>43595.8046875</y></points><points><x>35911.5078125</x><y>43595.8046875</y></points><points><x>35910.01171875</x><y>43597.80078125</y></points><points><x>35901.02734375</x><y>43621.75390625</y></points><points><x>35901.02734375</x><y>43621.75390625</y></points><points><x>35899.53125</x><y>43623.25</y></points><points><x>35879.5703125</x><y>43642.7109375</y></points><points><x>35871.58984375</x><y>43670.15234375</y></points><points><x>35857.1171875</x><y>43699.09375</y></points><points><x>35870.58984375</x><y>43715.5625</y></points><points><x>35879.07421875</x><y>43739.015625</y></points><points><x>35852.625</x><y>43761.96875</y></points><points><x>35833.16796875</x><y>43771.44921875</y></points><points><x>35807.71875</x><y>43769.94921875</y></points><points><x>35784.765625</x><y>43765.4609375</y></points><points><x>35784.765625</x><y>43765.4609375</y></points><points><x>35753.828125</x><y>43755.98046875</y></points><points><x>35733.37109375</x><y>43714.5625</y></points><points><x>35716.40234375</x><y>43677.63671875</y></points><points><x>35716.40234375</x><y>43677.63671875</y></points><points><x>35707.421875</x><y>43637.71875</y></points><points><x>35707.421875</x><y>43610.27734375</y></points><points><x>35707.421875</x><y>43610.27734375</y></points><points><x>35735.86328125</x><y>43603.7890625</y></points><points><x>35747.83984375</x><y>43610.27734375</y></points><points><x>35745.34375</x><y>43593.30859375</y></points><points><x>35770.79296875</x><y>43593.80859375</y></points><points><x>35778.27734375</x><y>43570.35546875</y></points><points><x>35780.7734375</x><y>43534.9296875</y></points><points><x>35804.72265625</x><y>43527.4453125</y></points><points><x>35834.6640625</x><y>43531.4375</y></points><points><x>35850.6328125</x><y>43558.87890625</y></points><points><x>35850.6328125</x><y>43558.87890625</y></points></segmentation></object><object><name>ASC_H</name><difficult>0</difficult><truncated>0</truncated><info>[{"confidence": "0"}, {"action": "CREATE", "cat": "ASC_H", "time": "2020-07-23 14:39;36", "who": "admin", "typeOfanno": "PersonManul"}]</info><confidence>0</confidence><bndbox><xmin>36785.01953125</xmin><ymin>48654.58203125</ymin><xmax>36895.5859375</xmax><ymax>48796.49609375</ymax></bndbox><segmentation><points><x>36812.25</x><y>48661.1796875</y></points><points><x>36808.53515625</x><y>48666.54296875</y></points><points><x>36807.30078125</x><y>48671.90625</y></points><points><x>36806.88671875</x><y>48676.4453125</y></points><points><x>36807.30078125</x><y>48683.4609375</y></points><points><x>36805.234375</x><y>48692.53515625</y></points><points><x>36806.0625</x><y>48698.3125</y></points><points><x>36805.234375</x><y>48703.26171875</y></points><points><x>36802.76171875</x><y>48709.44921875</y></points><points><x>36794.921875</x><y>48713.98828125</y></points><points><x>36787.91015625</x><y>48723.890625</y></points><points><x>36786.671875</x><y>48739.15234375</y></points><points><x>36785.01953125</x><y>48753.59375</y></points><points><x>36786.671875</x><y>48763.90625</y></points><points><x>36794.51171875</x><y>48774.21875</y></points><points><x>36814.7265625</x><y>48784.53515625</y></points><points><x>36829.1640625</x><y>48789.484375</y></points><points><x>36852.6796875</x><y>48796.49609375</y></points><points><x>36862.84375</x><y>48785.41015625</y></points><points><x>36874.1328125</x><y>48766.79296875</y></points><points><x>36879.90625</x><y>48757.71875</y></points><points><x>36887.33203125</x><y>48751.1171875</y></points><points><x>36893.109375</x><y>48745.75390625</y></points><points><x>36895.5859375</x><y>48736.265625</y></points><points><x>36892.28515625</x><y>48730.078125</y></points><points><x>36885.26953125</x><y>48729.25390625</y></points><points><x>36877.01953125</x><y>48730.48828125</y></points><points><x>36872.48046875</x><y>48722.65234375</y></points><points><x>36873.71875</x><y>48716.875</y></points><points><x>36873.71875</x><y>48716.875</y></points><points><x>36874.95703125</x><y>48714.8125</y></points><points><x>36878.2578125</x><y>48706.5625</y></points><points><x>36878.66796875</x><y>48697.8984375</y></points><points><x>36878.66796875</x><y>48697.8984375</y></points><points><x>36878.66796875</x><y>48692.94921875</y></points><points><x>36878.2578125</x><y>48692.94921875</y></points><points><x>36877.01953125</x><y>48691.7109375</y></points><points><x>36872.48046875</x><y>48687.171875</y></points><points><x>36872.48046875</x><y>48687.171875</y></points><points><x>36859.69140625</x><y>48683.046875</y></points><points><x>36848.5546875</x><y>48681.80859375</y></points><points><x>36846.078125</x><y>48675.20703125</y></points><points><x>36843.26171875</x><y>48667.75</y></points><points><x>36837.01171875</x><y>48662.125</y></points><points><x>36827.38671875</x><y>48658.25</y></points><points><x>36823.38671875</x><y>48654.58203125</y></points><points><x>36814.7265625</x><y>48654.58203125</y></points><points><x>36814.7265625</x><y>48654.58203125</y></points></segmentation></object><object><name>NILM</name><difficult>0</difficult><truncated>0</truncated><info>[{"confidence": "0"}, {"action": "CREATE", "cat": "NILM", "time": "2020-07-23 14:39;36", "who": "admin", "typeOfanno": "PersonManul"}]</info><confidence>0</confidence><bndbox><xmin>18865.525390625</xmin><ymin>19615.78515625</ymin><xmax>19031.501953125</xmax><ymax>19780.84765625</ymax></bndbox><segmentation><points><x>18951.146484375</x><y>19635.1796875</y></points><points><x>18947.8203125</x><y>19629.083984375</y></points><points><x>18945.048828125</x><y>19627.14453125</y></points><points><x>18942.279296875</x><y>19625.205078125</y></points><points><x>18940.0625</x><y>19622.7109375</y></points><points><x>18937.013671875</x><y>19620.771484375</y></points><points><x>18935.3515625</x><y>19618.83203125</y></points><points><x>18931.1953125</x><y>19616.892578125</y></points><points><x>18927.87109375</x><y>19615.78515625</y></points><points><x>18927.87109375</x><y>19618.001953125</y></points><points><x>18921.220703125</x><y>19618.83203125</y></points><points><x>18907.642578125</x><y>19618.27734375</y></points><points><x>18891.84765625</x><y>19619.94140625</y></points><points><x>18877.162109375</x><y>19631.30078125</y></points><points><x>18865.525390625</x><y>19655.130859375</y></points><points><x>18873.0</x><y>19668.0</y></points><points><x>18873.0</x><y>19685.0</y></points><points><x>18884.0</x><y>19694.0</y></points><points><x>18895.0</x><y>19696.0</y></points><points><x>18900.0</x><y>19701.0</y></points><points><x>18908.0</x><y>19728.0</y></points><points><x>18907.0</x><y>19741.0</y></points><points><x>18902.0</x><y>19749.0</y></points><points><x>18892.0</x><y>19757.0</y></points><points><x>18877.0</x><y>19760.0</y></points><points><x>18873.0</x><y>19767.0</y></points><points><x>18873.091796875</x><y>19778.78515625</y></points><points><x>18880.931640625</x><y>19780.84765625</y></points><points><x>18892.482421875</x><y>19779.609375</y></points><points><x>18909.0</x><y>19776.0</y></points><points><x>18915.0</x><y>19775.0</y></points><points><x>18922.0</x><y>19774.0</y></points><points><x>18946.0</x><y>19762.0</y></points><points><x>18954.0</x><y>19756.0</y></points><points><x>18970.041015625</x><y>19751.556640625</y></points><points><x>18979.1171875</x><y>19744.130859375</y></points><points><x>18989.017578125</x><y>19741.2421875</y></points><points><x>18997.681640625</x><y>19727.62890625</y></points><points><x>19009.888671875</x><y>19715.814453125</y></points><points><x>19031.501953125</x><y>19695.30859375</y></points><points><x>19022.021484375</x><y>19686.375</y></points><points><x>19009.888671875</x><y>19667.876953125</y></points><points><x>18990.76953125</x><y>19640.72265625</y></points><points><x>18984.951171875</x><y>19638.783203125</y></points><points><x>18980.240234375</x><y>19639.060546875</y></points><points><x>18977.19140625</x><y>19640.4453125</y></points><points><x>18972.7578125</x><y>19639.337890625</y></points><points><x>18967.494140625</x><y>19639.61328125</y></points><points><x>18963.892578125</x><y>19642.662109375</y></points><points><x>18960.01171875</x><y>19642.107421875</y></points></segmentation></object><object><name>NILM</name><difficult>0</difficult><truncated>0</truncated><info>[{"confidence": "0"}, {"action": "CREATE", "cat": "NILM", "time": "2020-07-23 14:39;36", "who": "admin", "typeOfanno": "PersonManul"}]</info><confidence>0</confidence><bndbox><xmin>13600.046875</xmin><ymin>12213.69140625</ymin><xmax>13784.0419921875</xmax><ymax>12423.8271484375</ymax></bndbox><segmentation><points><x>13644.2861328125</x><y>12229.1083984375</y></points><points><x>13632.8916015625</x><y>12239.162109375</y></points><points><x>13613.453125</x><y>12259.271484375</y></points><points><x>13614.458984375</x><y>12276.36328125</y></points><points><x>13615.12890625</x><y>12290.7744140625</y></points><points><x>13604.7392578125</x><y>12314.9052734375</y></points><points><x>13600.046875</x><y>12329.986328125</y></points><points><x>13603.7333984375</x><y>12345.4033203125</y></points><points><x>13623.5078125</x><y>12356.798828125</y></points><points><x>13640.2646484375</x><y>12369.1982421875</y></points><points><x>13654.005859375</x><y>12376.572265625</y></points><points><x>13664.73046875</x><y>12384.2802734375</y></points><points><x>13676.125</x><y>12392.994140625</y></points><points><x>13686.1796875</x><y>12403.71875</y></points><points><x>13698.9150390625</x><y>12416.7890625</y></points><points><x>13711.9853515625</x><y>12423.8271484375</y></points><points><x>13730.4189453125</x><y>12415.11328125</y></points><points><x>13749.857421875</x><y>12405.39453125</y></points><points><x>13760.9169921875</x><y>12395.6748046875</y></points><points><x>13772.646484375</x><y>12375.56640625</y></points><points><x>13784.0419921875</x><y>12350.095703125</y></points><points><x>13784.0419921875</x><y>12341.716796875</y></points><points><x>13776.3330078125</x><y>12332.3330078125</y></points><points><x>13774.658203125</x><y>12322.61328125</y></points><points><x>13774.953125</x><y>12315.8642578125</y></points><points><x>13772.458984375</x><y>12313.37109375</y></points><points><x>13772.458984375</x><y>12313.37109375</y></points><points><x>13773.2900390625</x><y>12310.599609375</y></points><points><x>13767.2841796875</x><y>12310.212890625</y></points><points><x>13766.6142578125</x><y>12293.12109375</y></points><points><x>13766.94921875</x><y>12281.0556640625</y></points><points><x>13766.94921875</x><y>12280.720703125</y></points><points><x>13766.94921875</x><y>12278.7099609375</y></points><points><x>13764.603515625</x><y>12268.6552734375</y></points><points><x>13760.24609375</x><y>12257.9306640625</y></points><points><x>13749.857421875</x><y>12243.51953125</y></points><points><x>13732.0947265625</x><y>12234.470703125</y></points><points><x>13713.6611328125</x><y>12226.091796875</y></points><points><x>13686.1796875</x><y>12217.04296875</y></points><points><x>13665.400390625</x><y>12213.69140625</y></points><points><x>13655.681640625</x><y>12218.3837890625</y></points><points><x>13655.681640625</x><y>12218.71875</y></points></segmentation></object><object><name>NONE</name><difficult>0</difficult><truncated>0</truncated><info>[{"confidence": "0"}, {"action": "CREATE", "cat": "NONE", "time": "2020-07-23 14:39;36", "who": "admin", "typeOfanno": "PersonManul"}]</info><confidence>0</confidence><bndbox><xmin>21412.2890625</xmin><ymin>36457.7734375</ymin><xmax>21834.7890625</xmax><ymax>36819.9140625</ymax></bndbox><segmentation><points><x>21749.740234375</x><y>36475.1484375</y></points><points><x>21759.798828125</x><y>36468.74609375</y></points><points><x>21782.662109375</x><y>36457.7734375</y></points><points><x>21806.439453125</x><y>36466.00390625</y></points><points><x>21819.2421875</x><y>36482.46484375</y></points><points><x>21823.814453125</x><y>36494.3515625</y></points><points><x>21831.130859375</x><y>36514.47265625</y></points><points><x>21834.7890625</x><y>36532.76171875</y></points><points><x>21831.130859375</x><y>36549.22265625</y></points><points><x>21825.64453125</x><y>36562.94140625</y></points><points><x>21812.83984375</x><y>36568.42578125</y></points><points><x>21798.208984375</x><y>36573.9140625</y></points><points><x>21797.294921875</x><y>36573.9140625</y></points><points><x>21786.3203125</x><y>36579.40234375</y></points><points><x>21775.345703125</x><y>36584.88671875</y></points><points><x>21768.9453125</x><y>36588.546875</y></points><points><x>21773.517578125</x><y>36598.60546875</y></points><points><x>21780.83203125</x><y>36612.32421875</y></points><points><x>21780.83203125</x><y>36612.32421875</y></points><points><x>21782.662109375</x><y>36615.06640625</y></points><points><x>21785.40625</x><y>36626.0390625</y></points><points><x>21785.40625</x><y>36626.0390625</y></points><points><x>21786.3203125</x><y>36627.87109375</y></points><points><x>21791.806640625</x><y>36634.2734375</y></points><points><x>21791.806640625</x><y>36634.2734375</y></points><points><x>21793.63671875</x><y>36636.1015625</y></points><points><x>21798.208984375</x><y>36641.5859375</y></points><points><x>21798.208984375</x><y>36641.5859375</y></points><points><x>21799.123046875</x><y>36643.41796875</y></points><points><x>21800.037109375</x><y>36643.41796875</y></points><points><x>21800.951171875</x><y>36644.33203125</y></points><points><x>21802.78125</x><y>36645.24609375</y></points><points><x>21802.78125</x><y>36646.16015625</y></points><points><x>21806.439453125</x><y>36651.6484375</y></points><points><x>21814.669921875</x><y>36659.87890625</y></points><points><x>21815.583984375</x><y>36680.91015625</y></points><points><x>21815.583984375</x><y>36700.1171875</y></points><points><x>21815.583984375</x><y>36707.43359375</y></points><points><x>21815.583984375</x><y>36708.34765625</y></points><points><x>21805.525390625</x><y>36717.4921875</y></points><points><x>21802.78125</x><y>36727.55078125</y></points><points><x>21810.09765625</x><y>36734.8671875</y></points><points><x>21810.09765625</x><y>36734.8671875</y></points><points><x>21812.83984375</x><y>36734.8671875</y></points><points><x>21814.669921875</x><y>36737.609375</y></points><points><x>21814.669921875</x><y>36738.5234375</y></points><points><x>21815.583984375</x><y>36747.66796875</y></points><points><x>21806.439453125</x><y>36753.15625</y></points><points><x>21796.37890625</x><y>36755.8984375</y></points><points><x>21799.123046875</x><y>36764.12890625</y></points><points><x>21808.267578125</x><y>36772.36328125</y></points><points><x>21808.267578125</x><y>36772.36328125</y></points><points><x>21820.15625</x><y>36779.67578125</y></points><points><x>21821.0703125</x><y>36797.96875</y></points><points><x>21818.328125</x><y>36811.68359375</y></points><points><x>21800.037109375</x><y>36819.9140625</y></points><points><x>21785.40625</x><y>36819.9140625</y></points><points><x>21785.40625</x><y>36819.9140625</y></points><points><x>21782.662109375</x><y>36819.9140625</y></points><points><x>21769.859375</x><y>36816.2578125</y></points><points><x>21768.9453125</x><y>36798.8828125</y></points><points><x>21769.859375</x><y>36793.39453125</y></points><points><x>21762.54296875</x><y>36785.1640625</y></points><points><x>21753.3984375</x><y>36788.82421875</y></points><points><x>21752.482421875</x><y>36788.82421875</y></points><points><x>21746.08203125</x><y>36792.48046875</y></points><points><x>21746.08203125</x><y>36792.48046875</y></points><points><x>21729.62109375</x><y>36792.48046875</y></points><points><x>21709.501953125</x><y>36792.48046875</y></points><points><x>21693.955078125</x><y>36776.93359375</y></points><points><x>21685.724609375</x><y>36788.82421875</y></points><points><x>21664.69140625</x><y>36789.73828125</y></points><points><x>21663.77734375</x><y>36789.73828125</y></points><points><x>21662.861328125</x><y>36788.82421875</y></points><points><x>21648.23046875</x><y>36778.76171875</y></points><points><x>21633.59765625</x><y>36790.65234375</y></points><points><x>21618.966796875</x><y>36791.56640625</y></points><points><x>21607.9921875</x><y>36789.73828125</y></points><points><x>21585.12890625</x><y>36789.73828125</y></points><points><x>21570.498046875</x><y>36788.82421875</y></points><points><x>21569.58203125</x><y>36788.82421875</y></points><points><x>21568.66796875</x><y>36787.90625</y></points><points><x>21554.951171875</x><y>36780.59375</y></points><points><x>21550.37890625</x><y>36768.703125</y></points><points><x>21533.91796875</x><y>36762.30078125</y></points><points><x>21512.884765625</x><y>36761.38671875</y></points><points><x>21509.2265625</x><y>36748.5859375</y></points><points><x>21511.0546875</x><y>36731.20703125</y></points><points><x>21507.396484375</x><y>36710.17578125</y></points><points><x>21510.140625</x><y>36704.6875</y></points><points><x>21510.140625</x><y>36703.7734375</y></points><points><x>21511.96875</x><y>36703.7734375</y></points><points><x>21512.884765625</x><y>36703.7734375</y></points><points><x>21521.115234375</x><y>36699.19921875</y></points><points><x>21530.259765625</x><y>36691.88671875</y></points><points><x>21532.087890625</x><y>36678.16796875</y></points><points><x>21516.541015625</x><y>36662.62109375</y></points><points><x>21500.99609375</x><y>36661.70703125</y></points><points><x>21483.1328125</x><y>36681.0</y></points><points><x>21464.568359375</x><y>36708.23046875</y></points><points><x>21439.814453125</x><y>36693.7890625</y></points><points><x>21442.703125</x><y>36655.421875</y></points><points><x>21440.228515625</x><y>36632.73046875</y></points><points><x>21443.380859375</x><y>36611.41015625</y></points><points><x>21427.8359375</x><y>36598.60546875</y></points><points><x>21420.51953125</x><y>36589.4609375</y></points><points><x>21420.51953125</x><y>36588.546875</y></points><points><x>21412.2890625</x><y>36576.65625</y></points><points><x>21412.2890625</x><y>36567.51171875</y></points><points><x>21435.150390625</x><y>36567.51171875</y></points><points><x>21442.466796875</x><y>36576.65625</y></points><points><x>21440.638671875</x><y>36554.7109375</y></points><points><x>21441.552734375</x><y>36539.1640625</y></points><points><x>21445.2109375</x><y>36511.7265625</y></points><points><x>21488.19140625</x><y>36492.5234375</y></points><points><x>21537.576171875</x><y>36476.0625</y></points><points><x>21593.359375</x><y>36463.2578125</y></points><points><x>21633.59765625</x><y>36463.2578125</y></points><points><x>21682.98046875</x><y>36458.6875</y></points><points><x>21721.390625</x><y>36463.2578125</y></points></segmentation></object><object><name>MET</name><difficult>0</difficult><truncated>0</truncated><info>[{"confidence": "0"}, {"action": "CREATE", "cat": "MET", "time": "2020-07-23 14:39;36", "who": "admin", "typeOfanno": "PersonManul"}]</info><confidence>0</confidence><bndbox><xmin>7294.736328125</xmin><ymin>29283.125</ymin><xmax>7453.20751953125</xmax><ymax>29494.41796875</ymax></bndbox><segmentation><points><x>7334.046875</x><y>29294.794921875</y></points><points><x>7326.67626953125</x><y>29307.080078125</y></points><points><x>7309.47802734375</x><y>29305.8515625</y></points><points><x>7297.193359375</x><y>29313.220703125</y></points><points><x>7294.736328125</x><y>29321.8203125</y></points><points><x>7301.4931640625</x><y>29337.17578125</y></points><points><x>7306.40673828125</x><y>29347.00390625</y></points><points><x>7315.076171875</x><y>29370.125</y></points><points><x>7314.66357421875</x><y>29379.201171875</y></points><points><x>7317.96435546875</x><y>29392.81640625</y></points><points><x>7322.501953125</x><y>29403.541015625</y></points><points><x>7332.4033203125</x><y>29413.443359375</y></points><points><x>7337.35400390625</x><y>29416.744140625</y></points><points><x>7342.71728515625</x><y>29420.04296875</y></points><points><x>7343.5419921875</x><y>29420.04296875</y></points><points><x>7348.9052734375</x><y>29422.107421875</y></points><points><x>7349.8623046875</x><y>29426.203125</y></points><points><x>7352.93359375</x><y>29431.1171875</y></points><points><x>7356.0048828125</x><y>29432.9609375</y></points><points><x>7361.67919921875</x><y>29435.11328125</y></points><points><x>7367.86767578125</x><y>29439.65234375</y></points><points><x>7369.10498046875</x><y>29440.064453125</y></points><points><x>7370.927734375</x><y>29442.751953125</y></points><points><x>7371.67236328125</x><y>29444.0546875</y></points><points><x>7373.1611328125</x><y>29444.240234375</y></points><points><x>7374.4638671875</x><y>29445.171875</y></points><points><x>7374.27783203125</x><y>29444.984375</y></points><points><x>7375.720703125</x><y>29446.859375</y></points><points><x>7383.14697265625</x><y>29453.873046875</y></points><points><x>7385.02783203125</x><y>29460.021484375</y></points><points><x>7406.52587890625</x><y>29485.205078125</y></points><points><x>7437.8515625</x><y>29494.41796875</y></points><points><x>7453.20751953125</x><y>29494.41796875</y></points><points><x>7445.22265625</x><y>29467.392578125</y></points><points><x>7442.765625</x><y>29433.609375</y></points><points><x>7441.537109375</x><y>29409.65625</y></points><points><x>7430.48095703125</x><y>29394.298828125</y></points><points><x>7432.32373046875</x><y>29358.673828125</y></points><points><x>7428.63818359375</x><y>29337.17578125</y></points><points><x>7408.98291015625</x><y>29326.12109375</y></points><points><x>7389.94189453125</x><y>29309.53515625</y></points><points><x>7351.85986328125</x><y>29283.125</y></points><points><x>7351.85986328125</x><y>29283.125</y></points></segmentation></object><object><name>HSIL</name><difficult>0</difficult><truncated>0</truncated><info>[{"confidence": "0"}, {"action": "CREATE", "cat": "HSIL", "time": "2020-07-23 14:39;36", "who": "admin", "typeOfanno": "PersonManul"}]</info><confidence>0</confidence><bndbox><xmin>42229.0</xmin><ymin>8750.841796875</ymin><xmax>42374.828125</xmax><ymax>8953.1162109375</ymax></bndbox><segmentation><points><x>42283.66796875</x><y>8750.841796875</y></points><points><x>42275.078125</x><y>8766.3583984375</y></points><points><x>42267.04296875</x><y>8770.5146484375</y></points><points><x>42251.80078125</x><y>8776.333984375</y></points><points><x>42242.93359375</x><y>8781.875</y></points><points><x>42235.73046875</x><y>8791.01953125</y></points><points><x>42229.35546875</x><y>8797.392578125</y></points><points><x>42231.0</x><y>8806.0</y></points><points><x>42230.0</x><y>8812.0</y></points><points><x>42229.0</x><y>8832.0</y></points><points><x>42235.0</x><y>8841.0</y></points><points><x>42238.0</x><y>8845.0</y></points><points><x>42253.0</x><y>8858.0</y></points><points><x>42257.8984375</x><y>8863.0625</y></points><points><x>42266.0</x><y>8865.0</y></points><points><x>42292.0</x><y>8866.0</y></points><points><x>42296.0</x><y>8858.0</y></points><points><x>42300.0</x><y>8867.0</y></points><points><x>42294.47265625</x><y>8872.20703125</y></points><points><x>42290.14453125</x><y>8874.2109375</y></points><points><x>42288.37890625</x><y>8877.4716796875</y></points><points><x>42282.0</x><y>8891.0</y></points><points><x>42281.0</x><y>8916.0</y></points><points><x>42291.0</x><y>8934.0</y></points><points><x>42312.76171875</x><y>8953.1162109375</y></points><points><x>42339.9140625</x><y>8950.623046875</y></points><points><x>42353.76953125</x><y>8932.6123046875</y></points><points><x>42374.828125</x><y>8912.107421875</y></points><points><x>42370.671875</x><y>8897.14453125</y></points><points><x>42352.9375</x><y>8890.771484375</y></points><points><x>42359.8671875</x><y>8882.181640625</y></points><points><x>42368.1796875</x><y>8876.36328125</y></points><points><x>42370.1171875</x><y>8864.4482421875</y></points><points><x>42364.85546875</x><y>8857.5205078125</y></points><points><x>42367.0703125</x><y>8819.2822265625</y></points><points><x>42344.34765625</x><y>8802.6572265625</y></points><points><x>42335.7578125</x><y>8797.669921875</y></points><points><x>42323.2890625</x><y>8795.7294921875</y></points><points><x>42318.02734375</x><y>8805.705078125</y></points><points><x>42312.0</x><y>8811.0</y></points><points><x>42311.0</x><y>8806.0</y></points><points><x>42307.0</x><y>8802.0</y></points><points><x>42310.265625</x><y>8775.2255859375</y></points><points><x>42300.29296875</x><y>8763.310546875</y></points></segmentation></object><object><name>HSIL</name><difficult>0</difficult><truncated>0</truncated><info>[{"confidence": "0"}, {"action": "CREATE", "cat": "HSIL", "time": "2020-07-23 14:39;36", "who": "admin", "typeOfanno": "PersonManul"}]</info><confidence>0</confidence><bndbox><xmin>46950.0</xmin><ymin>34343.0</ymin><xmax>47214.0</xmax><ymax>34661.47265625</ymax></bndbox><segmentation><points><x>47100.0</x><y>34343.0</y></points><points><x>47092.0</x><y>34344.0</y></points><points><x>47085.0</x><y>34351.0</y></points><points><x>47079.0</x><y>34356.0</y></points><points><x>47076.0</x><y>34366.0</y></points><points><x>47070.0</x><y>34367.0</y></points><points><x>47068.0</x><y>34382.0</y></points><points><x>47080.0</x><y>34387.0</y></points><points><x>47068.0</x><y>34390.0</y></points><points><x>47050.0</x><y>34396.0</y></points><points><x>47041.0</x><y>34404.0</y></points><points><x>47038.0</x><y>34408.0</y></points><points><x>47035.0</x><y>34420.0</y></points><points><x>47028.0</x><y>34427.0</y></points><points><x>47023.0</x><y>34435.0</y></points><points><x>47019.0</x><y>34438.0</y></points><points><x>47019.0</x><y>34442.0</y></points><points><x>47017.0</x><y>34456.0</y></points><points><x>47018.0</x><y>34463.0</y></points><points><x>47021.0</x><y>34466.0</y></points><points><x>47011.0</x><y>34481.0</y></points><points><x>47008.0</x><y>34484.0</y></points><points><x>47004.0</x><y>34487.0</y></points><points><x>46999.59765625</x><y>34486.2109375</y></points><points><x>46994.9453125</x><y>34491.98046875</y></points><points><x>46991.03515625</x><y>34492.35546875</y></points><points><x>46989.2734375</x><y>34493.5234375</y></points><points><x>46988.44921875</x><y>34494.34765625</y></points><points><x>46982.671875</x><y>34498.88671875</y></points><points><x>46974.83203125</x><y>34500.53515625</y></points><points><x>46962.5625</x><y>34505.56640625</y></points><points><x>46959.02734375</x><y>34509.6640625</y></points><points><x>46952.69921875</x><y>34513.7578125</y></points><points><x>46952.0</x><y>34522.0</y></points><points><x>46950.0</x><y>34533.0</y></points><points><x>46950.0</x><y>34546.0</y></points><points><x>46951.0</x><y>34563.0</y></points><points><x>46953.0</x><y>34582.0</y></points><points><x>46950.0</x><y>34609.0</y></points><points><x>46953.0</x><y>34612.0</y></points><points><x>46959.0</x><y>34620.0</y></points><points><x>46972.0</x><y>34620.0</y></points><points><x>46977.40234375</x><y>34661.47265625</y></points><points><x>47023.30859375</x><y>34660.97265625</y></points><points><x>47037.0</x><y>34649.0</y></points><points><x>47040.0</x><y>34630.0</y></points><points><x>47047.0</x><y>34624.0</y></points><points><x>47050.0</x><y>34620.0</y></points><points><x>47060.0</x><y>34621.0</y></points><points><x>47066.0</x><y>34622.0</y></points><points><x>47069.0</x><y>34625.0</y></points><points><x>47079.0</x><y>34633.0</y></points><points><x>47081.0</x><y>34650.0</y></points><points><x>47128.0</x><y>34652.0</y></points><points><x>47132.0</x><y>34651.0</y></points><points><x>47151.46875</x><y>34658.20703125</y></points><points><x>47161.0</x><y>34643.0</y></points><points><x>47160.0</x><y>34636.0</y></points><points><x>47154.0</x><y>34631.0</y></points><points><x>47159.0</x><y>34630.0</y></points><points><x>47162.0</x><y>34627.0</y></points><points><x>47172.0</x><y>34627.0</y></points><points><x>47173.0</x><y>34619.0</y></points><points><x>47182.0</x><y>34617.0</y></points><points><x>47188.0</x><y>34610.0</y></points><points><x>47192.0</x><y>34607.0</y></points><points><x>47199.0</x><y>34599.0</y></points><points><x>47200.0</x><y>34591.0</y></points><points><x>47201.0</x><y>34578.0</y></points><points><x>47200.0</x><y>34568.0</y></points><points><x>47191.0</x><y>34558.0</y></points><points><x>47191.0</x><y>34549.0</y></points><points><x>47189.0</x><y>34516.0</y></points><points><x>47191.0</x><y>34501.0</y></points><points><x>47183.0</x><y>34493.0</y></points><points><x>47187.24609375</x><y>34485.484375</y></points><points><x>47189.87109375</x><y>34480.359375</y></points><points><x>47191.87109375</x><y>34480.234375</y></points><points><x>47194.49609375</x><y>34479.984375</y></points><points><x>47194.0</x><y>34481.0</y></points><points><x>47195.0</x><y>34469.0</y></points><points><x>47197.0</x><y>34464.0</y></points><points><x>47199.0</x><y>34452.0</y></points><points><x>47201.0</x><y>34446.0</y></points><points><x>47203.0</x><y>34433.0</y></points><points><x>47200.0</x><y>34430.0</y></points><points><x>47206.0</x><y>34422.0</y></points><points><x>47212.0</x><y>34404.0</y></points><points><x>47214.0</x><y>34378.0</y></points><points><x>47196.0</x><y>34364.0</y></points><points><x>47175.0</x><y>34362.0</y></points><points><x>47157.0</x><y>34373.0</y></points><points><x>47152.0</x><y>34377.0</y></points><points><x>47150.0</x><y>34367.0</y></points><points><x>47135.0</x><y>34364.0</y></points><points><x>47127.0</x><y>34352.0</y></points><points><x>47121.0</x><y>34346.0</y></points></segmentation></object><object><name>HSIL</name><difficult>0</difficult><truncated>0</truncated><info>[{"confidence": "0"}, {"action": "CREATE", "cat": "HSIL", "time": "2020-07-23 14:39;36", "who": "admin", "typeOfanno": "PersonManul"}]</info><confidence>0</confidence><bndbox><xmin>16217.0</xmin><ymin>35068.34765625</ymin><xmax>16506.46484375</xmax><ymax>35370.57421875</ymax></bndbox><segmentation><points><x>16394.931640625</x><y>35078.046875</y></points><points><x>16389.666015625</x><y>35068.34765625</y></points><points><x>16387.171875</x><y>35069.1796875</y></points><points><x>16386.89453125</x><y>35072.50390625</y></points><points><x>16385.787109375</x><y>35069.1796875</y></points><points><x>16383.5703125</x><y>35070.83984375</y></points><points><x>16376.2490234375</x><y>35073.2890625</y></points><points><x>16367.0</x><y>35071.0</y></points><points><x>16360.0</x><y>35078.0</y></points><points><x>16356.0</x><y>35081.0</y></points><points><x>16335.0</x><y>35083.0</y></points><points><x>16325.0</x><y>35084.0</y></points><points><x>16322.0</x><y>35087.0</y></points><points><x>16308.0</x><y>35100.0</y></points><points><x>16304.0</x><y>35106.0</y></points><points><x>16273.0</x><y>35126.0</y></points><points><x>16268.0</x><y>35121.0</y></points><points><x>16265.0</x><y>35116.0</y></points><points><x>16262.0</x><y>35111.0</y></points><points><x>16262.0</x><y>35107.0</y></points><points><x>16257.0</x><y>35103.0</y></points><points><x>16244.0</x><y>35103.0</y></points><points><x>16233.0</x><y>35110.0</y></points><points><x>16233.0</x><y>35129.0</y></points><points><x>16228.0</x><y>35143.0</y></points><points><x>16226.0</x><y>35158.0</y></points><points><x>16235.0</x><y>35159.0</y></points><points><x>16236.0</x><y>35166.0</y></points><points><x>16243.0</x><y>35175.0</y></points><points><x>16238.0</x><y>35177.0</y></points><points><x>16234.0</x><y>35192.0</y></points><points><x>16230.0</x><y>35198.0</y></points><points><x>16221.0</x><y>35242.0</y></points><points><x>16222.0</x><y>35247.0</y></points><points><x>16218.0</x><y>35273.0</y></points><points><x>16217.0</x><y>35295.0</y></points><points><x>16222.0</x><y>35303.0</y></points><points><x>16228.0</x><y>35310.0</y></points><points><x>16232.0</x><y>35313.0</y></points><points><x>16233.0</x><y>35317.0</y></points><points><x>16231.0</x><y>35330.0</y></points><points><x>16249.7177734375</x><y>35350.921875</y></points><points><x>16257.0</x><y>35325.0</y></points><points><x>16273.0</x><y>35324.0</y></points><points><x>16291.4853515625</x><y>35330.65234375</y></points><points><x>16290.87109375</x><y>35365.046875</y></points><points><x>16304.998046875</x><y>35370.57421875</y></points><points><x>16316.0546875</x><y>35345.390625</y></points><points><x>16344.9228515625</x><y>35363.8203125</y></points><points><x>16389.76171875</x><y>35363.8203125</y></points><points><x>16473.296875</x><y>35323.28125</y></points><points><x>16489.880859375</x><y>35269.84375</y></points><points><x>16466.541015625</x><y>35236.05859375</y></points><points><x>16467.154296875</x><y>35201.046875</y></points><points><x>16502.166015625</x><y>35194.29296875</y></points><points><x>16506.46484375</x><y>35167.265625</y></points><points><x>16454.255859375</x><y>35161.73828125</y></points><points><x>16442.0</x><y>35148.0</y></points><points><x>16438.0</x><y>35145.0</y></points><points><x>16435.0</x><y>35139.0</y></points><points><x>16436.0</x><y>35125.0</y></points><points><x>16425.0</x><y>35123.0</y></points><points><x>16421.0</x><y>35118.0</y></points><points><x>16415.0</x><y>35112.0</y></points><points><x>16415.0</x><y>35105.0</y></points><points><x>16410.0</x><y>35098.0</y></points><points><x>16415.0</x><y>35097.0</y></points><points><x>16409.6171875</x><y>35091.8984375</y></points><points><x>16400.1953125</x><y>35087.46484375</y></points><points><x>16396.31640625</x><y>35085.52734375</y></points><points><x>16395.76171875</x><y>35085.52734375</y></points><points><x>16395.208984375</x><y>35080.26171875</y></points></segmentation></object><object><name>NONE</name><difficult>0</difficult><truncated>0</truncated><info>[{"confidence": "0"}, {"action": "CREATE", "cat": "NONE", "time": "2020-07-23 14:39;36", "who": "admin", "typeOfanno": "PersonManul"}]</info><confidence>0</confidence><bndbox><xmin>41715.8125</xmin><ymin>41537.2109375</ymin><xmax>41805.4140625</xmax><ymax>41601.921875</ymax></bndbox><segmentation><points><x>41805.4140625</x><y>41564.58984375</y></points><points><x>41783.01171875</x><y>41547.7890625</y></points><points><x>41783.01171875</x><y>41547.7890625</y></points><points><x>41781.14453125</x><y>41546.54296875</y></points><points><x>41779.90234375</x><y>41545.921875</y></points><points><x>41779.28125</x><y>41545.296875</y></points><points><x>41763.1015625</x><y>41539.078125</y></points><points><x>41763.1015625</x><y>41539.078125</y></points><points><x>41759.9921875</x><y>41539.078125</y></points><points><x>41758.125</x><y>41539.078125</y></points><points><x>41748.16796875</x><y>41537.2109375</y></points><points><x>41748.16796875</x><y>41537.2109375</y></points><points><x>41745.6796875</x><y>41537.2109375</y></points><points><x>41729.5</x><y>41540.3203125</y></points><points><x>41729.5</x><y>41540.3203125</y></points><points><x>41727.01171875</x><y>41540.94140625</y></points><points><x>41727.01171875</x><y>41541.56640625</y></points><points><x>41725.14453125</x><y>41542.1875</y></points><points><x>41718.30078125</x><y>41547.1640625</y></points><points><x>41718.30078125</x><y>41547.1640625</y></points><points><x>41717.6796875</x><y>41549.65625</y></points><points><x>41715.8125</x><y>41560.85546875</y></points><points><x>41715.8125</x><y>41561.4765625</y></points><points><x>41715.8125</x><y>41563.34375</y></points><points><x>41716.43359375</x><y>41570.1875</y></points><points><x>41716.43359375</x><y>41570.1875</y></points><points><x>41716.43359375</x><y>41572.67578125</y></points><points><x>41720.16796875</x><y>41580.14453125</y></points><points><x>41720.16796875</x><y>41580.14453125</y></points><points><x>41721.41015625</x><y>41582.6328125</y></points><points><x>41726.390625</x><y>41585.7421875</y></points><points><x>41726.390625</x><y>41585.7421875</y></points><points><x>41729.5</x><y>41586.98828125</y></points><points><x>41730.74609375</x><y>41588.234375</y></points><points><x>41741.32421875</x><y>41592.58984375</y></points><points><x>41741.9453125</x><y>41592.58984375</y></points><points><x>41743.19140625</x><y>41593.83203125</y></points><points><x>41744.43359375</x><y>41595.078125</y></points><points><x>41745.05859375</x><y>41595.078125</y></points><points><x>41746.921875</x><y>41596.3203125</y></points><points><x>41747.546875</x><y>41596.3203125</y></points><points><x>41750.03515625</x><y>41596.9453125</y></points><points><x>41766.2109375</x><y>41601.921875</y></points><points><x>41769.9453125</x><y>41601.921875</y></points><points><x>41769.9453125</x><y>41601.921875</y></points><points><x>41772.43359375</x><y>41601.921875</y></points><points><x>41773.6796875</x><y>41601.921875</y></points><points><x>41775.546875</x><y>41601.921875</y></points><points><x>41776.7890625</x><y>41601.30078125</y></points><points><x>41778.65625</x><y>41601.30078125</y></points><points><x>41779.90234375</x><y>41600.67578125</y></points><points><x>41783.01171875</x><y>41599.43359375</y></points><points><x>41783.01171875</x><y>41599.43359375</y></points><points><x>41784.87890625</x><y>41598.1875</y></points><points><x>41787.3671875</x><y>41596.3203125</y></points><points><x>41792.34765625</x><y>41591.34375</y></points><points><x>41792.34765625</x><y>41591.34375</y></points><points><x>41792.96875</x><y>41588.85546875</y></points><points><x>41798.5703125</x><y>41575.7890625</y></points><points><x>41798.5703125</x><y>41575.7890625</y></points></segmentation></object><object><name>NONE</name><difficult>0</difficult><truncated>0</truncated><info>[{"confidence": "0"}, {"action": "CREATE", "cat": "NONE", "time": "2020-07-23 14:39;36", "who": "admin", "typeOfanno": "PersonManul"}]</info><confidence>0</confidence><bndbox><xmin>30800.31640625</xmin><ymin>49680.5</ymin><xmax>30891.841796875</xmax><ymax>49797.51953125</ymax></bndbox><segmentation><points><x>30825.810546875</x><y>49695.12890625</y></points><points><x>30845.03515625</x><y>49682.171875</y></points><points><x>30870.111328125</x><y>49680.5</y></points><points><x>30888.08203125</x><y>49691.3671875</y></points><points><x>30891.841796875</x><y>49704.7421875</y></points><points><x>30891.841796875</x><y>49704.7421875</y></points><points><x>30891.841796875</x><y>49706.83203125</y></points><points><x>30886.828125</x><y>49729.3984375</y></points><points><x>30886.828125</x><y>49729.3984375</y></points><points><x>30885.9921875</x><y>49731.48828125</y></points><points><x>30880.140625</x><y>49752.80078125</y></points><points><x>30877.6328125</x><y>49777.04296875</y></points><points><x>30877.6328125</x><y>49777.04296875</y></points><points><x>30877.21484375</x><y>49779.1328125</y></points><points><x>30868.439453125</x><y>49793.7578125</y></points><points><x>30868.439453125</x><y>49793.7578125</y></points><points><x>30852.556640625</x><y>49797.51953125</y></points><points><x>30840.01953125</x><y>49794.17578125</y></points><points><x>30833.751953125</x><y>49782.89453125</y></points><points><x>30824.138671875</x><y>49772.4453125</y></points><points><x>30811.18359375</x><y>49763.66796875</y></points><points><x>30802.40625</x><y>49748.625</y></points><points><x>30800.31640625</x><y>49732.7421875</y></points><points><x>30800.31640625</x><y>49732.32421875</y></points><points><x>30800.31640625</x><y>49730.65234375</y></points><points><x>30807.00390625</x><y>49711.01171875</y></points><points><x>30807.00390625</x><y>49711.01171875</y></points></segmentation></object><object><name>HSIL</name><difficult>0</difficult><truncated>0</truncated><info>[{"confidence": "0"}, {"action": "CREATE", "cat": "HSIL", "time": "2020-07-23 14:39;36", "who": "admin", "typeOfanno": "PersonManul"}]</info><confidence>0</confidence><bndbox><xmin>28931.03125</xmin><ymin>46187.1328125</ymin><xmax>29067.08203125</xmax><ymax>46276.078125</ymax></bndbox><segmentation><points><x>28994.20703125</x><y>46190.734375</y></points><points><x>28986.171875</x><y>46194.890625</y></points><points><x>28987.833984375</x><y>46201.8203125</y></points><points><x>28993.099609375</x><y>46205.69921875</y></points><points><x>28991.9921875</x><y>46209.0234375</y></points><points><x>28986.7265625</x><y>46209.85546875</y></points><points><x>28981.4609375</x><y>46214.01171875</y></points><points><x>28977.3046875</x><y>46219.828125</y></points><points><x>28967.884765625</x><y>46226.7578125</y></points><points><x>28951.537109375</x><y>46237.0078125</y></points><points><x>28937.126953125</x><y>46241.1640625</y></points><points><x>28931.03125</x><y>46247.5390625</y></points><points><x>28933.525390625</x><y>46255.8515625</y></points><points><x>28942.115234375</x><y>46264.71875</y></points><points><x>28950.427734375</x><y>46276.078125</y></points><points><x>28962.06640625</x><y>46275.5234375</y></points><points><x>28979.521484375</x><y>46275.5234375</y></points><points><x>28990.05078125</x><y>46273.5859375</y></points><points><x>29001.134765625</x><y>46264.1640625</y></points><points><x>29008.33984375</x><y>46255.296875</y></points><points><x>29020.25390625</x><y>46258.34375</y></points><points><x>29028.013671875</x><y>46255.8515625</y></points><points><x>29031.892578125</x><y>46250.03125</y></points><points><x>29034.662109375</x><y>46243.3828125</y></points><points><x>29039.927734375</x><y>46250.30859375</y></points><points><x>29046.0234375</x><y>46256.40625</y></points><points><x>29052.119140625</x><y>46257.23828125</y></points><points><x>29061.541015625</x><y>46251.6953125</y></points><points><x>29067.08203125</x><y>46243.3828125</y></points><points><x>29063.203125</x><y>46236.73046875</y></points><points><x>29058.21484375</x><y>46230.359375</y></points><points><x>29051.2890625</x><y>46224.26171875</y></points><points><x>29041.3125</x><y>46215.39453125</y></points><points><x>29032.4453125</x><y>46219.55078125</y></points><points><x>29032.4453125</x><y>46212.625</y></points><points><x>29030.505859375</x><y>46206.8046875</y></points><points><x>29023.302734375</x><y>46197.6640625</y></points><points><x>29013.326171875</x><y>46191.01171875</y></points><points><x>28999.47265625</x><y>46187.1328125</y></points><points><x>28999.47265625</x><y>46187.1328125</y></points></segmentation></object><object><name>NILM</name><difficult>0</difficult><truncated>0</truncated><info>[{"confidence": "0"}, {"action": "CREATE", "cat": "NILM", "time": "2020-07-23 14:39;36", "who": "admin", "typeOfanno": "PersonManul"}]</info><confidence>0</confidence><bndbox><xmin>28240.19921875</xmin><ymin>46845.5625</ymin><xmax>28558.984375</xmax><ymax>47012.6328125</ymax></bndbox><segmentation><points><x>28293.0234375</x><y>46901.45703125</y></points><points><x>28268.453125</x><y>46899.00390625</y></points><points><x>28255.5546875</x><y>46901.45703125</y></points><points><x>28254.94140625</x><y>46908.828125</y></points><points><x>28258.626953125</x><y>46918.65625</y></points><points><x>28256.169921875</x><y>46925.4140625</y></points><points><x>28250.02734375</x><y>46931.5546875</y></points><points><x>28244.5</x><y>46942.61328125</y></points><points><x>28240.19921875</x><y>46952.44140625</y></points><points><x>28243.271484375</x><y>46959.1953125</y></points><points><x>28248.798828125</x><y>46967.796875</y></points><points><x>28248.798828125</x><y>46968.41015625</y></points><points><x>28256.169921875</x><y>46978.8515625</y></points><points><x>28262.92578125</x><y>46981.921875</y></points><points><x>28263.541015625</x><y>46981.921875</y></points><points><x>28265.3828125</x><y>46981.921875</y></points><points><x>28265.99609375</x><y>46981.921875</y></points><points><x>28269.068359375</x><y>46981.921875</y></points><points><x>28282.58203125</x><y>46981.921875</y></points><points><x>28290.56640625</x><y>46981.30859375</y></points><points><x>28294.251953125</x><y>46982.53515625</y></points><points><x>28309.607421875</x><y>46989.90625</y></points><points><x>28320.048828125</x><y>47000.96484375</y></points><points><x>28326.19140625</x><y>47003.421875</y></points><points><x>28336.6328125</x><y>47006.4921875</y></points><points><x>28353.216796875</x><y>47008.94921875</y></points><points><x>28364.2734375</x><y>47008.3359375</y></points><points><x>28373.486328125</x><y>47000.96484375</y></points><points><x>28377.787109375</x><y>46989.29296875</y></points><points><x>28385.158203125</x><y>46988.6796875</y></points><points><x>28385.158203125</x><y>46988.6796875</y></points><points><x>28393.142578125</x><y>46996.05078125</y></points><points><x>28399.28515625</x><y>46999.734375</y></points><points><x>28399.8984375</x><y>46999.734375</y></points><points><x>28402.35546875</x><y>47000.3515625</y></points><points><x>28409.7265625</x><y>47001.578125</y></points><points><x>28417.7109375</x><y>47001.578125</y></points><points><x>28425.08203125</x><y>47000.96484375</y></points><points><x>28435.5234375</x><y>47000.3515625</y></points><points><x>28454.564453125</x><y>47002.8046875</y></points><points><x>28468.69140625</x><y>47005.26171875</y></points><points><x>28472.376953125</x><y>47008.3359375</y></points><points><x>28482.8203125</x><y>47012.6328125</y></points><points><x>28500.6328125</x><y>46999.12109375</y></points><points><x>28503.703125</x><y>46996.6640625</y></points><points><x>28518.4453125</x><y>46996.6640625</y></points><points><x>28547.927734375</x><y>46977.0078125</y></points><points><x>28558.984375</x><y>46967.1796875</y></points><points><x>28558.984375</x><y>46956.73828125</y></points><points><x>28549.76953125</x><y>46949.984375</y></points><points><x>28542.400390625</x><y>46944.453125</y></points><points><x>28536.87109375</x><y>46940.15625</y></points><points><x>28536.2578125</x><y>46938.3125</y></points><points><x>28535.642578125</x><y>46937.69921875</y></points><points><x>28536.87109375</x><y>46931.5546875</y></points><points><x>28531.34375</x><y>46921.11328125</y></points><points><x>28522.130859375</x><y>46903.9140625</y></points><points><x>28513.53125</x><y>46899.6171875</y></points><points><x>28501.24609375</x><y>46892.859375</y></points><points><x>28486.505859375</x><y>46889.17578125</y></points><points><x>28471.1484375</x><y>46878.1171875</y></points><points><x>28449.650390625</x><y>46872.58984375</y></points><points><x>28441.052734375</x><y>46860.91796875</y></points><points><x>28429.99609375</x><y>46845.5625</y></points><points><x>28407.26953125</x><y>46849.25</y></points><points><x>28390.0703125</x><y>46850.4765625</y></points><points><x>28389.45703125</x><y>46850.4765625</y></points><points><x>28377.787109375</x><y>46851.09375</y></points><points><x>28368.572265625</x><y>46851.09375</y></points><points><x>28368.572265625</x><y>46851.09375</y></points><points><x>28355.673828125</x><y>46851.09375</y></points><points><x>28342.162109375</x><y>46848.01953125</y></points><points><x>28326.19140625</x><y>46848.63671875</y></points><points><x>28318.8203125</x><y>46852.3203125</y></points><points><x>28315.75</x><y>46860.3046875</y></points><points><x>28305.921875</x><y>46867.67578125</y></points><points><x>28299.166015625</x><y>46870.1328125</y></points><points><x>28299.166015625</x><y>46870.1328125</y></points><points><x>28296.708984375</x><y>46870.1328125</y></points><points><x>28288.109375</x><y>46873.203125</y></points><points><x>28281.353515625</x><y>46885.48828125</y></points><points><x>28287.494140625</x><y>46895.31640625</y></points><points><x>28289.951171875</x><y>46895.9296875</y></points><points><x>28289.951171875</x><y>46895.9296875</y></points></segmentation></object><object><name>ASC_H</name><difficult>0</difficult><truncated>0</truncated><info>[{"confidence": "0"}, {"action": "CREATE", "cat": "ASC_H", "time": "2020-07-23 14:39;36", "who": "admin", "typeOfanno": "PersonManul"}]</info><confidence>0</confidence><bndbox><xmin>29927.08203125</xmin><ymin>39907.15625</ymin><xmax>30030.630859375</xmax><ymax>39995.03125</ymax></bndbox><segmentation><points><x>29938.6328125</x><y>39914.58203125</y></points><points><x>29931.619140625</x><y>39917.8828125</y></points><points><x>29927.08203125</x><y>39926.9609375</y></points><points><x>29929.556640625</x><y>39933.97265625</y></points><points><x>29936.982421875</x><y>39937.2734375</y></points><points><x>29943.171875</x><y>39940.57421875</y></points><points><x>29945.234375</x><y>39947.17578125</y></points><points><x>29943.583984375</x><y>39957.48828125</y></points><points><x>29949.359375</x><y>39964.08984375</y></points><points><x>29952.66015625</x><y>39971.1015625</y></points><points><x>29952.248046875</x><y>39977.703125</y></points><points><x>29958.0234375</x><y>39985.953125</y></points><points><x>29976.17578125</x><y>39992.96875</y></points><points><x>29988.138671875</x><y>39995.03125</y></points><points><x>29988.138671875</x><y>39995.03125</y></points><points><x>29990.201171875</x><y>39995.03125</y></points><points><x>30003.40234375</x><y>39994.6171875</y></points><points><x>30014.12890625</x><y>39988.4296875</y></points><points><x>30027.330078125</x><y>39982.2421875</y></points><points><x>30030.630859375</x><y>39976.46484375</y></points><points><x>30030.630859375</x><y>39966.15234375</y></points><points><x>30026.505859375</x><y>39958.3125</y></points><points><x>30016.60546875</x><y>39943.4609375</y></points><points><x>30006.291015625</x><y>39929.0234375</y></points><points><x>29998.0390625</x><y>39919.12109375</y></points><points><x>29990.61328125</x><y>39912.51953125</y></points><points><x>29990.61328125</x><y>39912.51953125</y></points><points><x>29988.55078125</x><y>39911.28125</y></points><points><x>29972.462890625</x><y>39907.15625</y></points><points><x>29949.771484375</x><y>39907.15625</y></points><points><x>29942.7578125</x><y>39909.6328125</y></points><points><x>29942.7578125</x><y>39909.6328125</y></points></segmentation></object><object><name>HSIL</name><difficult>0</difficult><truncated>0</truncated><info>[{"confidence": "0"}, {"action": "CREATE", "cat": "HSIL", "time": "2020-07-23 14:39;36", "who": "admin", "typeOfanno": "PersonManul"}]</info><confidence>0</confidence><bndbox><xmin>29479.900390625</xmin><ymin>40602.50390625</ymin><xmax>29577.435546875</xmax><ymax>40705.02734375</ymax></bndbox><segmentation><points><x>29506.779296875</x><y>40614.6953125</y></points><points><x>29507.33203125</x><y>40617.1875</y></points><points><x>29507.33203125</x><y>40623.28515625</y></points><points><x>29505.947265625</x><y>40626.33203125</y></points><points><x>29502.068359375</x><y>40630.48828125</y></points><points><x>29491.26171875</x><y>40640.46484375</y></points><points><x>29486.828125</x><y>40644.62109375</y></points><points><x>29483.50390625</x><y>40650.9921875</y></points><points><x>29482.39453125</x><y>40656.2578125</y></points><points><x>29479.900390625</x><y>40670.390625</y></points><points><x>29479.900390625</x><y>40681.75</y></points><points><x>29479.900390625</x><y>40681.75</y></points><points><x>29480.732421875</x><y>40693.38671875</y></points><points><x>29483.50390625</x><y>40698.9296875</y></points><points><x>29485.99609375</x><y>40705.02734375</y></points><points><x>29490.4296875</x><y>40703.91796875</y></points><points><x>29491.81640625</x><y>40697.26953125</y></points><points><x>29493.478515625</x><y>40692.8359375</y></points><points><x>29499.8515625</x><y>40683.69140625</y></points><points><x>29503.453125</x><y>40688.6796875</y></points><points><x>29506.779296875</x><y>40691.171875</y></points><points><x>29513.4296875</x><y>40695.60546875</y></points><points><x>29518.416015625</x><y>40696.16015625</y></points><points><x>29522.01953125</x><y>40695.05078125</y></points><points><x>29526.17578125</x><y>40691.171875</y></points><points><x>29529.77734375</x><y>40688.125</y></points><points><x>29534.2109375</x><y>40686.73828125</y></points><points><x>29542.24609375</x><y>40684.796875</y></points><points><x>29546.95703125</x><y>40681.75</y></points><points><x>29551.390625</x><y>40678.1484375</y></points><points><x>29553.330078125</x><y>40673.71484375</y></points><points><x>29551.11328125</x><y>40667.06640625</y></points><points><x>29552.775390625</x><y>40662.6328125</y></points><points><x>29559.42578125</x><y>40656.53515625</y></points><points><x>29565.521484375</x><y>40650.44140625</y></points><points><x>29565.521484375</x><y>40650.44140625</y></points><points><x>29571.89453125</x><y>40641.57421875</y></points><points><x>29574.943359375</x><y>40634.921875</y></points><points><x>29577.16015625</x><y>40627.44140625</y></points><points><x>29577.435546875</x><y>40620.79296875</y></points><points><x>29576.60546875</x><y>40612.203125</y></points><points><x>29573.556640625</x><y>40606.9375</y></points><points><x>29566.353515625</x><y>40604.99609375</y></points><points><x>29554.71484375</x><y>40603.05859375</y></points><points><x>29552.220703125</x><y>40602.78125</y></points><points><x>29542.80078125</x><y>40602.78125</y></points><points><x>29533.37890625</x><y>40604.71875</y></points><points><x>29532.548828125</x><y>40606.66015625</y></points><points><x>29522.572265625</x><y>40604.44140625</y></points><points><x>29513.15234375</x><y>40602.50390625</y></points><points><x>29511.212890625</x><y>40602.78125</y></points><points><x>29504.83984375</x><y>40608.59765625</y></points><points><x>29504.83984375</x><y>40608.59765625</y></points></segmentation></object><object><name>HSIL</name><difficult>0</difficult><truncated>0</truncated><info>[{"confidence": "0"}, {"action": "CREATE", "cat": "HSIL", "time": "2020-07-23 14:39;36", "who": "admin", "typeOfanno": "PersonManul"}]</info><confidence>0</confidence><bndbox><xmin>20078.15625</xmin><ymin>40763.83984375</ymin><xmax>20170.673828125</xmax><ymax>40914.11328125</ymax></bndbox><segmentation><points><x>20091.328125</x><y>40764.11328125</y></points><points><x>20078.15625</x><y>40781.625</y></points><points><x>20083.328125</x><y>40797.11328125</y></points><points><x>20089.328125</x><y>40805.11328125</y></points><points><x>20086.328125</x><y>40819.11328125</y></points><points><x>20087.328125</x><y>40829.11328125</y></points><points><x>20088.328125</x><y>40834.11328125</y></points><points><x>20095.328125</x><y>40851.11328125</y></points><points><x>20100.328125</x><y>40857.11328125</y></points><points><x>20101.328125</x><y>40873.11328125</y></points><points><x>20102.328125</x><y>40878.11328125</y></points><points><x>20117.328125</x><y>40905.11328125</y></points><points><x>20123.328125</x><y>40911.11328125</y></points><points><x>20148.328125</x><y>40914.11328125</y></points><points><x>20170.673828125</x><y>40895.30078125</y></points><points><x>20165.271484375</x><y>40870.0859375</y></points><points><x>20168.6484375</x><y>40845.328125</y></points><points><x>20145.912109375</x><y>40829.34375</y></points><points><x>20144.3359375</x><y>40785.44921875</y></points><points><x>20129.255859375</x><y>40769.91796875</y></points><points><x>20115.07421875</x><y>40763.83984375</y></points></segmentation></object><object><name>NONE</name><difficult>0</difficult><truncated>0</truncated><info>[{"confidence": "0"}, {"action": "CREATE", "cat": "NONE", "time": "2020-07-23 14:39;36", "who": "admin", "typeOfanno": "PersonManul"}]</info><confidence>0</confidence><bndbox><xmin>29920.087890625</xmin><ymin>36961.83984375</ymin><xmax>30437.1640625</xmax><ymax>37431.00390625</ymax></bndbox><segmentation><points><x>30353.78515625</x><y>36981.75</y></points><points><x>30353.78515625</x><y>36981.75</y></points><points><x>30356.89453125</x><y>36982.375</y></points><points><x>30388.62890625</x><y>37007.26171875</y></points><points><x>30388.62890625</x><y>37007.26171875</y></points><points><x>30388.62890625</x><y>37009.75390625</y></points><points><x>30401.6953125</x><y>37030.91015625</y></points><points><x>30401.6953125</x><y>37030.91015625</y></points><points><x>30428.451171875</x><y>37047.70703125</y></points><points><x>30428.451171875</x><y>37047.70703125</y></points><points><x>30429.07421875</x><y>37050.19921875</y></points><points><x>30432.185546875</x><y>37085.04296875</y></points><points><x>30432.185546875</x><y>37085.04296875</y></points><points><x>30432.185546875</x><y>37087.53125</y></points><points><x>30437.1640625</x><y>37129.22265625</y></points><points><x>30437.1640625</x><y>37129.22265625</y></points><points><x>30435.296875</x><y>37131.0859375</y></points><points><x>30434.673828125</x><y>37132.33203125</y></points><points><x>30434.673828125</x><y>37133.578125</y></points><points><x>30434.052734375</x><y>37134.8203125</y></points><points><x>30412.2734375</x><y>37183.9765625</y></points><points><x>30412.2734375</x><y>37183.9765625</y></points><points><x>30411.029296875</x><y>37186.46484375</y></points><points><x>30409.78515625</x><y>37188.33203125</y></points><points><x>30401.07421875</x><y>37222.5546875</y></points><points><x>30394.8515625</x><y>37251.1796875</y></points><points><x>30394.8515625</x><y>37251.1796875</y></points><points><x>30393.607421875</x><y>37253.66796875</y></points><points><x>30375.5625</x><y>37286.0234375</y></points><points><x>30375.5625</x><y>37286.0234375</y></points><points><x>30374.939453125</x><y>37289.7578125</y></points><points><x>30338.8515625</x><y>37325.84765625</y></points><points><x>30338.8515625</x><y>37325.84765625</y></points><points><x>30336.984375</x><y>37327.71484375</y></points><points><x>30336.361328125</x><y>37328.3359375</y></points><points><x>30300.89453125</x><y>37355.08984375</y></points><points><x>30300.89453125</x><y>37355.08984375</y></points><points><x>30283.47265625</x><y>37371.26953125</y></points><points><x>30256.09375</x><y>37410.46875</y></points><points><x>30256.09375</x><y>37410.46875</y></points><points><x>30254.2265625</x><y>37412.95703125</y></points><points><x>30218.759765625</x><y>37419.1796875</y></points><points><x>30218.13671875</x><y>37419.1796875</y></points><points><x>30216.271484375</x><y>37419.1796875</y></points><points><x>30162.759765625</x><y>37431.00390625</y></points><points><x>30162.759765625</x><y>37431.00390625</y></points><points><x>30159.025390625</x><y>37431.00390625</y></points><points><x>30157.78125</x><y>37431.00390625</y></points><points><x>30104.26953125</x><y>37431.00390625</y></points><points><x>30104.26953125</x><y>37431.00390625</y></points><points><x>30101.779296875</x><y>37431.00390625</y></points><points><x>30053.869140625</x><y>37411.71484375</y></points><points><x>30053.869140625</x><y>37411.71484375</y></points><points><x>30052.001953125</x><y>37410.46875</y></points><points><x>30051.37890625</x><y>37409.84765625</y></points><points><x>30047.646484375</x><y>37409.84765625</y></points><points><x>30045.779296875</x><y>37409.84765625</y></points><points><x>30030.22265625</x><y>37384.3359375</y></points><points><x>30030.22265625</x><y>37384.3359375</y></points><points><x>30042.044921875</x><y>37335.1796875</y></points><points><x>30042.044921875</x><y>37335.1796875</y></points><points><x>30038.935546875</x><y>37332.69140625</y></points><points><x>29993.51171875</x><y>37327.71484375</y></points><points><x>29991.0234375</x><y>37298.46875</y></points><points><x>29991.0234375</x><y>37298.46875</y></points><points><x>29987.912109375</x><y>37298.46875</y></points><points><x>29984.177734375</x><y>37298.46875</y></points><points><x>29976.7109375</x><y>37297.84765625</y></points><points><x>29946.22265625</x><y>37304.06640625</y></points><points><x>29946.22265625</x><y>37304.06640625</y></points><points><x>29944.978515625</x><y>37305.93359375</y></points><points><x>29943.732421875</x><y>37307.80078125</y></points><points><x>29942.48828125</x><y>37309.046875</y></points><points><x>29925.6875</x><y>37312.15625</y></points><points><x>29920.087890625</x><y>37289.1328125</y></points><points><x>29920.087890625</x><y>37289.1328125</y></points><points><x>29953.06640625</x><y>37239.9765625</y></points><points><x>29969.8671875</x><y>37183.35546875</y></points><points><x>29995.37890625</x><y>37147.88671875</y></points><points><x>29984.80078125</x><y>37124.8671875</y></points><points><x>29968.623046875</x><y>37114.91015625</y></points><points><x>29968.623046875</x><y>37114.91015625</y></points><points><x>29954.310546875</x><y>37073.84375</y></points><points><x>29954.310546875</x><y>37073.84375</y></points><points><x>29954.310546875</x><y>37071.3515625</y></points><points><x>29954.310546875</x><y>37068.86328125</y></points><points><x>29954.310546875</x><y>37045.83984375</y></points><points><x>29954.310546875</x><y>37045.83984375</y></points><points><x>29954.93359375</x><y>37043.3515625</y></points><points><x>29956.80078125</x><y>37042.109375</y></points><points><x>29957.421875</x><y>37041.484375</y></points><points><x>29999.111328125</x><y>37024.6875</y></points><points><x>30025.8671875</x><y>36999.796875</y></points><points><x>30025.8671875</x><y>36999.796875</y></points><points><x>30070.046875</x><y>36996.0625</y></points><points><x>30070.046875</x><y>36996.0625</y></points><points><x>30072.53515625</x><y>36996.0625</y></points><points><x>30116.712890625</x><y>36971.17578125</y></points><points><x>30116.712890625</x><y>36971.17578125</y></points><points><x>30120.447265625</x><y>36971.17578125</y></points><points><x>30159.025390625</x><y>36964.328125</y></points><points><x>30159.025390625</x><y>36964.328125</y></points><points><x>30161.513671875</x><y>36964.328125</y></points><points><x>30211.29296875</x><y>36971.17578125</y></points><points><x>30211.29296875</x><y>36971.17578125</y></points><points><x>30274.759765625</x><y>36977.39453125</y></points><points><x>30274.759765625</x><y>36977.39453125</y></points><points><x>30301.517578125</x><y>36961.83984375</y></points><points><x>30301.517578125</x><y>36961.83984375</y></points><points><x>30323.294921875</x><y>36969.9296875</y></points><points><x>30323.294921875</x><y>36969.9296875</y></points></segmentation></object><object><name>HSIL</name><difficult>0</difficult><truncated>0</truncated><info>[{"confidence": "0"}, {"action": "CREATE", "cat": "HSIL", "time": "2020-07-23 14:39;36", "who": "admin", "typeOfanno": "PersonManul"}]</info><confidence>0</confidence><bndbox><xmin>24806.654296875</xmin><ymin>35821.74609375</ymin><xmax>24933.83984375</xmax><ymax>36010.72265625</ymax></bndbox><segmentation><points><x>24831.31640625</x><y>35828.39453125</y></points><points><x>24830.484375</x><y>35835.046875</y></points><points><x>24831.869140625</x><y>35841.6953125</y></points><points><x>24831.869140625</x><y>35850.28515625</y></points><points><x>24828.544921875</x><y>35864.97265625</y></points><points><x>24819.677734375</x><y>35869.40625</y></points><points><x>24812.474609375</x><y>35874.671875</y></points><points><x>24808.59375</x><y>35879.65625</y></points><points><x>24806.654296875</x><y>35886.5859375</y></points><points><x>24808.59375</x><y>35892.95703125</y></points><points><x>24810.2578125</x><y>35897.66796875</y></points><points><x>24811.919921875</x><y>35904.3203125</y></points><points><x>24811.642578125</x><y>35908.75390625</y></points><points><x>24811.087890625</x><y>35920.66796875</y></points><points><x>24816.353515625</x><y>35927.87109375</y></points><points><x>24823.833984375</x><y>35933.4140625</y></points><points><x>24829.65234375</x><y>35940.33984375</y></points><points><x>24829.65234375</x><y>35940.33984375</y></points><points><x>24831.0390625</x><y>35942.00390625</y></points><points><x>24835.47265625</x><y>35946.9921875</y></points><points><x>24839.90625</x><y>35950.31640625</y></points><points><x>24840.18359375</x><y>35950.31640625</y></points><points><x>24842.123046875</x><y>35950.87109375</y></points><points><x>24849.048828125</x><y>35951.69921875</y></points><points><x>24848.7734375</x><y>35955.3046875</y></points><points><x>24836.302734375</x><y>35963.33984375</y></points><points><x>24829.65234375</x><y>35979.41015625</y></points><points><x>24828.267578125</x><y>35995.48046875</y></points><points><x>24832.978515625</x><y>36006.2890625</y></points><points><x>24841.568359375</x><y>36010.4453125</y></points><points><x>24850.712890625</x><y>36010.72265625</y></points><points><x>24863.734375</x><y>36010.72265625</y></points><points><x>24877.58984375</x><y>36009.890625</y></points><points><x>24883.130859375</x><y>36006.2890625</y></points><points><x>24889.50390625</x><y>35997.9765625</y></points><points><x>24896.154296875</x><y>35986.890625</y></points><points><x>24898.92578125</x><y>35976.0859375</y></points><points><x>24898.37109375</x><y>35961.3984375</y></points><points><x>24892.830078125</x><y>35951.9765625</y></points><points><x>24891.16796875</x><y>35945.328125</y></points><points><x>24906.68359375</x><y>35945.60546875</y></points><points><x>24916.66015625</x><y>35945.60546875</y></points><points><x>24924.6953125</x><y>35942.8359375</y></points><points><x>24932.17578125</x><y>35938.125</y></points><points><x>24933.83984375</x><y>35924.82421875</y></points><points><x>24933.0078125</x><y>35912.35546875</y></points><points><x>24933.0078125</x><y>35897.390625</y></points><points><x>24933.0078125</x><y>35886.03125</y></points><points><x>24925.802734375</x><y>35874.94921875</y></points><points><x>24918.044921875</x><y>35860.81640625</y></points><points><x>24910.287109375</x><y>35851.671875</y></points><points><x>24900.310546875</x><y>35846.9609375</y></points><points><x>24893.9375</x><y>35841.6953125</y></points><points><x>24886.734375</x><y>35834.21484375</y></points><points><x>24875.095703125</x><y>35831.16796875</y></points><points><x>24867.337890625</x><y>35830.61328125</y></points><points><x>24857.0859375</x><y>35827.01171875</y></points><points><x>24850.435546875</x><y>35824.79296875</y></points><points><x>24842.123046875</x><y>35823.41015625</y></points><points><x>24833.255859375</x><y>35821.74609375</y></points><points><x>24832.978515625</x><y>35821.74609375</y></points></segmentation></object><object><name>HSIL</name><difficult>0</difficult><truncated>0</truncated><info>[{"confidence": "0"}, {"action": "CREATE", "cat": "HSIL", "time": "2020-07-23 14:39;36", "who": "admin", "typeOfanno": "PersonManul"}]</info><confidence>0</confidence><bndbox><xmin>41882.67578125</xmin><ymin>39636.77734375</ymin><xmax>42062.3828125</xmax><ymax>39735.828125</ymax></bndbox><segmentation><points><x>42023.09765625</x><y>39725.37890625</y></points><points><x>41993.42578125</x><y>39712.421875</y></points><points><x>41970.0234375</x><y>39704.484375</y></points><points><x>41943.2734375</x><y>39701.9765625</y></points><points><x>41918.6171875</x><y>39694.453125</y></points><points><x>41918.6171875</x><y>39694.453125</y></points><points><x>41897.72265625</x><y>39676.0625</y></points><points><x>41885.18359375</x><y>39666.87109375</y></points><points><x>41885.6015625</x><y>39653.078125</y></points><points><x>41882.67578125</x><y>39638.03125</y></points><points><x>41891.453125</x><y>39636.77734375</y></points><points><x>41891.453125</x><y>39636.77734375</y></points><points><x>41911.09375</x><y>39640.12109375</y></points><points><x>41911.09375</x><y>39640.12109375</y></points><points><x>41935.75390625</x><y>39654.75</y></points><points><x>41935.75390625</x><y>39654.75</y></points><points><x>41937.84375</x><y>39656.83984375</y></points><points><x>41939.09765625</x><y>39657.67578125</y></points><points><x>41941.18359375</x><y>39659.765625</y></points><points><x>41964.171875</x><y>39676.0625</y></points><points><x>41964.171875</x><y>39676.0625</y></points><points><x>41966.6796875</x><y>39676.8984375</y></points><points><x>41968.3515625</x><y>39678.15234375</y></points><points><x>41970.0234375</x><y>39678.5703125</y></points><points><x>41973.3671875</x><y>39678.98828125</y></points><points><x>41974.62109375</x><y>39679.40625</y></points><points><x>41975.875</x><y>39679.82421875</y></points><points><x>42006.80078125</x><y>39691.9453125</y></points><points><x>42006.80078125</x><y>39691.9453125</y></points><points><x>42008.890625</x><y>39692.36328125</y></points><points><x>42010.14453125</x><y>39692.36328125</y></points><points><x>42011.3984375</x><y>39693.6171875</y></points><points><x>42012.65234375</x><y>39694.03515625</y></points><points><x>42013.48828125</x><y>39694.453125</y></points><points><x>42015.57421875</x><y>39695.2890625</y></points><points><x>42016.41015625</x><y>39695.70703125</y></points><points><x>42038.5625</x><y>39706.9921875</y></points><points><x>42038.5625</x><y>39707.41015625</y></points><points><x>42040.234375</x><y>39708.6640625</y></points><points><x>42040.65234375</x><y>39708.6640625</y></points><points><x>42041.90625</x><y>39709.9140625</y></points><points><x>42061.12890625</x><y>39721.19921875</y></points><points><x>42062.3828125</x><y>39732.90234375</y></points><points><x>42051.09765625</x><y>39735.828125</y></points><points><x>42050.68359375</x><y>39735.828125</y></points></segmentation></object><object><name>NONE</name><difficult>0</difficult><truncated>0</truncated><info>[{"confidence": "0"}, {"action": "CREATE", "cat": "NONE", "time": "2020-07-23 14:39;36", "who": "admin", "typeOfanno": "PersonManul"}]</info><confidence>0</confidence><bndbox><xmin>40926.4921875</xmin><ymin>35495.1484375</ymin><xmax>41148.0078125</xmax><ymax>35768.26171875</ymax></bndbox><segmentation><points><x>41110.671875</x><y>35574.125</y></points><points><x>41110.671875</x><y>35574.125</y></points><points><x>41141.16015625</x><y>35557.32421875</y></points><points><x>41141.16015625</x><y>35557.32421875</y></points><points><x>41143.02734375</x><y>35555.45703125</y></points><points><x>41143.65234375</x><y>35554.8359375</y></points><points><x>41148.0078125</x><y>35534.92578125</y></points><points><x>41118.76171875</x><y>35517.50390625</y></points><points><x>41118.76171875</x><y>35517.50390625</y></points><points><x>41116.2734375</x><y>35517.50390625</y></points><points><x>41080.18359375</x><y>35506.92578125</y></points><points><x>41080.18359375</x><y>35506.92578125</y></points><points><x>41078.31640625</x><y>35505.6796875</y></points><points><x>41062.74609375</x><y>35495.1484375</y></points><points><x>41036.00390625</x><y>35505.05859375</y></points><points><x>41036.00390625</x><y>35505.05859375</y></points><points><x>41033.515625</x><y>35505.05859375</y></points><points><x>41030.40234375</x><y>35505.05859375</y></points><points><x>41009.87109375</x><y>35504.4375</y></points><points><x>40976.890625</x><y>35510.65625</y></points><points><x>40976.26953125</x><y>35510.65625</y></points><points><x>40954.4921875</x><y>35528.08203125</y></points><points><x>40954.4921875</x><y>35528.08203125</y></points><points><x>40953.87109375</x><y>35530.5703125</y></points><points><x>40953.87109375</x><y>35569.76953125</y></points><points><x>40954.4921875</x><y>35569.76953125</y></points><points><x>40955.11328125</x><y>35571.63671875</y></points><points><x>40961.3359375</x><y>35595.90234375</y></points><points><x>40961.3359375</x><y>35595.90234375</y></points><points><x>40959.46875</x><y>35597.76953125</y></points><points><x>40959.46875</x><y>35598.39453125</y></points><points><x>40943.4375</x><y>35620.4140625</y></points><points><x>40927.11328125</x><y>35629.50390625</y></points><points><x>40926.4921875</x><y>35651.28125</y></points><points><x>40926.4921875</x><y>35651.90625</y></points><points><x>40926.4921875</x><y>35654.39453125</y></points><points><x>40946.40234375</x><y>35679.90625</y></points><points><x>40946.40234375</x><y>35680.52734375</y></points><points><x>40948.26953125</x><y>35681.1484375</y></points><points><x>40973.78125</x><y>35715.37109375</y></points><points><x>40973.78125</x><y>35715.37109375</y></points><points><x>40975.02734375</x><y>35717.23828125</y></points><points><x>40975.6484375</x><y>35717.23828125</y></points><points><x>40976.890625</x><y>35718.484375</y></points><points><x>40996.8046875</x><y>35739.015625</y></points><points><x>40996.8046875</x><y>35739.015625</y></points><points><x>40999.29296875</x><y>35739.015625</y></points><points><x>41004.26953125</x><y>35739.015625</y></points><points><x>41037.87109375</x><y>35752.70703125</y></points><points><x>41037.87109375</x><y>35752.70703125</y></points><points><x>41039.73828125</x><y>35753.94921875</y></points><points><x>41040.359375</x><y>35753.94921875</y></points><points><x>41044.09375</x><y>35756.44140625</y></points><points><x>41090.76171875</x><y>35768.26171875</y></points><points><x>41103.828125</x><y>35753.94921875</y></points><points><x>41099.47265625</x><y>35717.86328125</y></points><points><x>41100.09375</x><y>35691.10546875</y></points><points><x>41100.09375</x><y>35690.484375</y></points><points><x>41100.09375</x><y>35688.6171875</y></points><points><x>41100.71484375</x><y>35687.37109375</y></points><points><x>41101.33984375</x><y>35685.50390625</y></points><points><x>41115.02734375</x><y>35636.97265625</y></points><points><x>41115.02734375</x><y>35636.97265625</y></points><points><x>41112.5390625</x><y>35595.90234375</y></points><points><x>41112.5390625</x><y>35595.90234375</y></points></segmentation></object><object><name>HSIL</name><difficult>0</difficult><truncated>0</truncated><info>[{"confidence": "0"}, {"action": "CREATE", "cat": "HSIL", "time": "2020-07-23 14:39;36", "who": "admin", "typeOfanno": "PersonManul"}]</info><confidence>0</confidence><bndbox><xmin>38390.5078125</xmin><ymin>31015.603515625</ymin><xmax>38474.25390625</xmax><ymax>31143.494140625</ymax></bndbox><segmentation><points><x>38429.69921875</x><y>31031.28125</y></points><points><x>38431.3515625</x><y>31044.89453125</y></points><points><x>38434.6484375</x><y>31046.544921875</y></points><points><x>38422.6875</x><y>31046.958984375</y></points><points><x>38410.72265625</x><y>31053.970703125</y></points><points><x>38400.41015625</x><y>31061.810546875</y></points><points><x>38390.5078125</x><y>31069.236328125</y></points><points><x>38392.5703125</x><y>31082.025390625</y></points><points><x>38399.99609375</x><y>31085.32421875</y></points><points><x>38408.24609375</x><y>31085.32421875</y></points><points><x>38411.546875</x><y>31086.5625</y></points><points><x>38406.59765625</x><y>31102.240234375</y></points><points><x>38405.7734375</x><y>31116.265625</y></points><points><x>38404.12109375</x><y>31124.517578125</y></points><points><x>38404.12109375</x><y>31132.35546875</y></points><points><x>38405.7734375</x><y>31140.193359375</y></points><points><x>38413.19921875</x><y>31143.494140625</y></points><points><x>38423.92578125</x><y>31138.130859375</y></points><points><x>38428.05078125</x><y>31142.669921875</y></points><points><x>38435.88671875</x><y>31143.08203125</y></points><points><x>38445.7890625</x><y>31142.669921875</y></points><points><x>38448.265625</x><y>31132.767578125</y></points><points><x>38456.1015625</x><y>31136.89453125</y></points><points><x>38464.35546875</x><y>31134.005859375</y></points><points><x>38468.890625</x><y>31128.642578125</y></points><points><x>38472.60546875</x><y>31115.029296875</y></points><points><x>38468.48046875</x><y>31107.603515625</y></points><points><x>38464.35546875</x><y>31100.177734375</y></points><points><x>38466.00390625</x><y>31089.451171875</y></points><points><x>38474.25390625</x><y>31079.548828125</y></points><points><x>38469.3046875</x><y>31067.173828125</y></points><points><x>38468.06640625</x><y>31058.921875</y></points><points><x>38470.12890625</x><y>31044.0703125</y></points><points><x>38472.19140625</x><y>31024.6796875</y></points><points><x>38463.1171875</x><y>31018.4921875</y></points><points><x>38447.02734375</x><y>31015.603515625</y></points><points><x>38431.3515625</x><y>31016.841796875</y></points><points><x>38430.9375</x><y>31018.080078125</y></points></segmentation></object><object><name>HSIL</name><difficult>0</difficult><truncated>0</truncated><info>[{"confidence": "0"}, {"action": "CREATE", "cat": "HSIL", "time": "2020-07-23 14:39;36", "who": "admin", "typeOfanno": "PersonManul"}]</info><confidence>0</confidence><bndbox><xmin>49718.8984375</xmin><ymin>31679.490234375</ymin><xmax>50023.79296875</xmax><ymax>31876.736328125</ymax></bndbox><segmentation><points><x>49949.74609375</x><y>31718.689453125</y></points><points><x>49949.74609375</x><y>31718.689453125</y></points><points><x>49978.9921875</x><y>31699.400390625</y></points><points><x>50005.125</x><y>31680.111328125</y></points><points><x>50019.4375</x><y>31679.490234375</y></points><points><x>50023.79296875</x><y>31702.51171875</y></points><points><x>50023.79296875</x><y>31702.51171875</y></points><points><x>50021.92578125</x><y>31703.755859375</y></points><points><x>49987.703125</x><y>31736.11328125</y></points><points><x>49987.703125</x><y>31736.11328125</y></points><points><x>49963.4375</x><y>31771.580078125</y></points><points><x>49963.4375</x><y>31771.580078125</y></points><points><x>49925.48046875</x><y>31801.447265625</y></points><points><x>49925.48046875</x><y>31801.447265625</y></points><points><x>49923.61328125</x><y>31803.314453125</y></points><points><x>49898.1015625</x><y>31830.69140625</y></points><points><x>49898.1015625</x><y>31830.69140625</y></points><points><x>49865.125</x><y>31851.84765625</y></points><points><x>49865.125</x><y>31851.84765625</y></points><points><x>49862.01171875</x><y>31853.71484375</y></points><points><x>49843.96875</x><y>31873.625</y></points><points><x>49807.2578125</x><y>31874.248046875</y></points><points><x>49807.2578125</x><y>31874.248046875</y></points><points><x>49805.390625</x><y>31875.4921875</y></points><points><x>49773.03515625</x><y>31876.736328125</y></points><points><x>49773.65625</x><y>31849.359375</y></points><points><x>49763.69921875</x><y>31831.314453125</y></points><points><x>49746.8984375</x><y>31808.9140625</y></points><points><x>49745.03125</x><y>31785.26953125</y></points><points><x>49722.01171875</x><y>31767.224609375</y></points><points><x>49718.8984375</x><y>31741.712890625</y></points><points><x>49718.8984375</x><y>31741.08984375</y></points><points><x>49718.8984375</x><y>31739.22265625</y></points><points><x>49736.9453125</x><y>31719.3125</y></points><points><x>49736.9453125</x><y>31719.3125</y></points><points><x>49763.078125</x><y>31719.3125</y></points><points><x>49763.078125</x><y>31719.3125</y></points><points><x>49766.1875</x><y>31719.3125</y></points><points><x>49767.43359375</x><y>31719.3125</y></points><points><x>49802.27734375</x><y>31706.8671875</y></points><points><x>49802.27734375</x><y>31706.8671875</y></points><points><x>49804.765625</x><y>31706.8671875</y></points><points><x>49847.078125</x><y>31710.6015625</y></points><points><x>49847.078125</x><y>31710.6015625</y></points><points><x>49849.56640625</x><y>31710.6015625</y></points><points><x>49871.34765625</x><y>31695.044921875</y></points><points><x>49904.9453125</x><y>31706.24609375</y></points><points><x>49904.9453125</x><y>31706.24609375</y></points><points><x>49907.4375</x><y>31706.8671875</y></points><points><x>49922.9921875</x><y>31712.466796875</y></points><points><x>49922.9921875</x><y>31712.466796875</y></points></segmentation></object><object><name>NILM</name><difficult>0</difficult><truncated>0</truncated><info>[{"confidence": "0"}, {"action": "CREATE", "cat": "NILM", "time": "2020-07-23 14:39;36", "who": "admin", "typeOfanno": "PersonManul"}]</info><confidence>0</confidence><bndbox><xmin>49992.87890625</xmin><ymin>30997.068359375</ymin><xmax>50134.765625</xmax><ymax>31207.1328125</ymax></bndbox><segmentation><points><x>50026.6640625</x><y>31015.494140625</y></points><points><x>50014.9921875</x><y>31032.693359375</y></points><points><x>50002.09375</x><y>31059.71875</y></points><points><x>49992.87890625</x><y>31080.603515625</y></points><points><x>49998.40625</x><y>31101.486328125</y></points><points><x>50004.55078125</x><y>31120.52734375</y></points><points><x>50014.37890625</x><y>31147.552734375</y></points><points><x>50020.51953125</x><y>31168.4375</y></points><points><x>50024.8203125</x><y>31185.634765625</y></points><points><x>50024.8203125</x><y>31186.25</y></points><points><x>50025.43359375</x><y>31188.091796875</y></points><points><x>50029.12109375</x><y>31197.306640625</y></points><points><x>50033.41796875</x><y>31202.833984375</y></points><points><x>50043.859375</x><y>31207.1328125</y></points><points><x>50051.84765625</x><y>31207.1328125</y></points><points><x>50052.4609375</x><y>31207.1328125</y></points><points><x>50054.3046875</x><y>31207.1328125</y></points><points><x>50073.34375</x><y>31207.1328125</y></points><points><x>50091.15625</x><y>31197.306640625</y></points><points><x>50094.2265625</x><y>31192.392578125</y></points><points><x>50094.84375</x><y>31192.392578125</y></points><points><x>50100.984375</x><y>31171.5078125</y></points><points><x>50107.125</x><y>31167.822265625</y></points><points><x>50120.0234375</x><y>31165.365234375</y></points><points><x>50131.08203125</x><y>31150.009765625</y></points><points><x>50134.765625</x><y>31132.197265625</y></points><points><x>50132.92578125</x><y>31113.771484375</y></points><points><x>50119.41015625</x><y>31090.4296875</y></points><points><x>50108.96875</x><y>31072.6171875</y></points><points><x>50102.2109375</x><y>31059.71875</y></points><points><x>50098.52734375</x><y>31036.37890625</y></points><points><x>50088.69921875</x><y>31027.1640625</y></points><points><x>50080.1015625</x><y>31015.494140625</y></points><points><x>50059.83203125</x><y>30997.068359375</y></points><points><x>50039.5625</x><y>31002.595703125</y></points><points><x>50039.5625</x><y>31003.82421875</y></points></segmentation></object><object><name>ASC_H</name><difficult>0</difficult><truncated>0</truncated><info>[{"confidence": "0"}, {"action": "CREATE", "cat": "ASC_H", "time": "2020-07-23 14:39;36", "who": "admin", "typeOfanno": "PersonManul"}]</info><confidence>0</confidence><bndbox><xmin>49605.65625</xmin><ymin>27260.70703125</ymin><xmax>49690.49609375</xmax><ymax>27379.81640625</ymax></bndbox><segmentation><points><x>49668.76171875</x><y>27379.81640625</y></points><points><x>49654.5546875</x><y>27365.189453125</y></points><points><x>49633.23828125</x><y>27348.47265625</y></points><points><x>49622.375</x><y>27336.76953125</y></points><points><x>49613.1796875</x><y>27316.708984375</y></points><points><x>49613.1796875</x><y>27294.978515625</y></points><points><x>49605.65625</x><y>27267.39453125</y></points><points><x>49609.8359375</x><y>27260.70703125</y></points><points><x>49627.38671875</x><y>27280.767578125</y></points><points><x>49644.5234375</x><y>27288.708984375</y></points><points><x>49644.5234375</x><y>27288.708984375</y></points><points><x>49663.74609375</x><y>27306.26171875</y></points><points><x>49663.74609375</x><y>27306.26171875</y></points><points><x>49665.8359375</x><y>27307.93359375</y></points><points><x>49682.97265625</x><y>27322.142578125</y></points><points><x>49682.97265625</x><y>27322.142578125</y></points><points><x>49684.2265625</x><y>27324.650390625</y></points><points><x>49690.49609375</x><y>27342.62109375</y></points><points><x>49690.49609375</x><y>27342.62109375</y></points><points><x>49690.49609375</x><y>27344.7109375</y></points><points><x>49685.0625</x><y>27368.533203125</y></points><points><x>49685.0625</x><y>27368.951171875</y></points></segmentation></object><object><name>HSIL</name><difficult>0</difficult><truncated>0</truncated><info>[{"confidence": "0"}, {"action": "CREATE", "cat": "HSIL", "time": "2020-07-23 14:39;36", "who": "admin", "typeOfanno": "PersonManul"}]</info><confidence>0</confidence><bndbox><xmin>37775.82421875</xmin><ymin>29094.4453125</ymin><xmax>38006.671875</xmax><ymax>29427.33984375</ymax></bndbox><segmentation><points><x>37941.3359375</x><y>29102.533203125</y></points><points><x>37941.3359375</x><y>29102.533203125</y></points><points><x>37963.73828125</x><y>29143.6015625</y></points><points><x>37963.73828125</x><y>29143.6015625</y></points><points><x>37994.2265625</x><y>29151.068359375</y></points><points><x>37994.2265625</x><y>29151.068359375</y></points><points><x>37995.47265625</x><y>29153.556640625</y></points><points><x>37996.09375</x><y>29154.80078125</y></points><points><x>38006.671875</x><y>29197.11328125</y></points><points><x>38006.671875</x><y>29197.11328125</y></points><points><x>38006.671875</x><y>29200.224609375</y></points><points><x>37998.58203125</x><y>29235.0703125</y></points><points><x>37998.58203125</x><y>29266.181640625</y></points><points><x>37998.58203125</x><y>29266.181640625</y></points><points><x>37997.3359375</x><y>29268.046875</y></points><points><x>37984.26953125</x><y>29291.0703125</y></points><points><x>37984.26953125</x><y>29291.0703125</y></points><points><x>37982.40234375</x><y>29292.9375</y></points><points><x>37981.78125</x><y>29292.9375</y></points><points><x>37958.7578125</x><y>29297.9140625</y></points><points><x>37958.7578125</x><y>29297.9140625</y></points><points><x>37955.6484375</x><y>29300.404296875</y></points><points><x>37930.13671875</x><y>29318.44921875</y></points><points><x>37923.9140625</x><y>29338.982421875</y></points><points><x>37923.9140625</x><y>29339.60546875</y></points><points><x>37923.9140625</x><y>29342.09375</y></points><points><x>37926.40234375</x><y>29373.828125</y></points><points><x>37926.40234375</x><y>29373.828125</y></points><points><x>37926.40234375</x><y>29376.31640625</y></points><points><x>37926.40234375</x><y>29378.18359375</y></points><points><x>37923.29296875</x><y>29402.44921875</y></points><points><x>37923.29296875</x><y>29402.44921875</y></points><points><x>37923.29296875</x><y>29404.939453125</y></points><points><x>37923.29296875</x><y>29406.18359375</y></points><points><x>37923.29296875</x><y>29408.671875</y></points><points><x>37907.734375</x><y>29427.33984375</y></points><points><x>37897.16015625</x><y>29426.095703125</y></points><points><x>37890.9375</x><y>29410.5390625</y></points><points><x>37879.734375</x><y>29401.828125</y></points><points><x>37879.734375</x><y>29401.205078125</y></points><points><x>37878.4921875</x><y>29399.9609375</y></points><points><x>37871.6484375</x><y>29381.916015625</y></points><points><x>37871.6484375</x><y>29381.294921875</y></points><points><x>37871.6484375</x><y>29379.427734375</y></points><points><x>37871.6484375</x><y>29358.271484375</y></points><points><x>37854.22265625</x><y>29363.87109375</y></points><points><x>37843.64453125</x><y>29364.494140625</y></points><points><x>37829.95703125</x><y>29380.671875</y></points><points><x>37829.95703125</x><y>29380.671875</y></points><points><x>37816.890625</x><y>29387.515625</y></points><points><x>37804.4453125</x><y>29378.8046875</y></points><points><x>37804.4453125</x><y>29378.18359375</y></points><points><x>37822.4921875</x><y>29359.515625</y></points><points><x>37822.4921875</x><y>29359.515625</y></points><points><x>37838.046875</x><y>29339.60546875</y></points><points><x>37845.51171875</x><y>29324.048828125</y></points><points><x>37823.734375</x><y>29321.560546875</y></points><points><x>37806.3125</x><y>29305.380859375</y></points><points><x>37783.2890625</x><y>29308.4921875</y></points><points><x>37775.82421875</x><y>29286.091796875</y></points><points><x>37797.6015625</x><y>29263.69140625</y></points><points><x>37797.6015625</x><y>29263.69140625</y></points><points><x>37800.08984375</x><y>29263.0703125</y></points><points><x>37826.22265625</x><y>29252.4921875</y></points><points><x>37829.3359375</x><y>29230.71484375</y></points><points><x>37829.3359375</x><y>29230.71484375</y></points><points><x>37813.15625</x><y>29213.291015625</y></points><points><x>37813.15625</x><y>29213.291015625</y></points><points><x>37813.15625</x><y>29210.802734375</y></points><points><x>37813.15625</x><y>29210.1796875</y></points><points><x>37813.15625</x><y>29190.26953125</y></points><points><x>37834.93359375</x><y>29179.068359375</y></points><points><x>37862.3125</x><y>29187.779296875</y></points><points><x>37867.29296875</x><y>29169.11328125</y></points><points><x>37887.203125</x><y>29145.46875</y></points><points><x>37890.3125</x><y>29126.80078125</y></points><points><x>37906.4921875</x><y>29100.044921875</y></points><points><x>37906.4921875</x><y>29100.044921875</y></points><points><x>37926.40234375</x><y>29094.4453125</y></points><points><x>37926.40234375</x><y>29094.4453125</y></points></segmentation></object><object><name>NILM</name><difficult>0</difficult><truncated>0</truncated><info>[{"confidence": "0"}, {"action": "CREATE", "cat": "NILM", "time": "2020-07-23 14:39;36", "who": "admin", "typeOfanno": "PersonManul"}]</info><confidence>0</confidence><bndbox><xmin>38039.7265625</xmin><ymin>27197.408203125</ymin><xmax>38297.33203125</xmax><ymax>27477.4140625</ymax></bndbox><segmentation><points><x>38151.7265625</x><y>27216.076171875</y></points><points><x>38151.7265625</x><y>27216.076171875</y></points><points><x>38207.73046875</x><y>27216.076171875</y></points><points><x>38208.3515625</x><y>27216.076171875</y></points><points><x>38210.21875</x><y>27216.697265625</y></points><points><x>38237.59765625</x><y>27234.7421875</y></points><points><x>38237.59765625</x><y>27234.7421875</y></points><points><x>38256.88671875</x><y>27277.0546875</y></points><points><x>38256.88671875</x><y>27277.0546875</y></points><points><x>38258.12890625</x><y>27279.54296875</y></points><points><x>38258.75390625</x><y>27280.166015625</y></points><points><x>38259.99609375</x><y>27282.033203125</y></points><points><x>38277.41796875</x><y>27300.69921875</y></points><points><x>38277.41796875</x><y>27300.69921875</y></points><points><x>38278.04296875</x><y>27303.1875</y></points><points><x>38278.04296875</x><y>27303.810546875</y></points><points><x>38278.04296875</x><y>27305.677734375</y></points><points><x>38281.15234375</x><y>27336.7890625</y></points><points><x>38281.15234375</x><y>27336.7890625</y></points><points><x>38281.7734375</x><y>27339.900390625</y></points><points><x>38297.33203125</x><y>27371.01171875</y></points><points><x>38297.33203125</x><y>27371.6328125</y></points><points><x>38297.33203125</x><y>27374.123046875</y></points><points><x>38297.33203125</x><y>27374.744140625</y></points><points><x>38297.33203125</x><y>27376.611328125</y></points><points><x>38292.3515625</x><y>27410.212890625</y></points><points><x>38292.3515625</x><y>27410.212890625</y></points><points><x>38291.109375</x><y>27412.078125</y></points><points><x>38290.484375</x><y>27413.32421875</y></points><points><x>38270.57421875</x><y>27421.412109375</y></points><points><x>38270.57421875</x><y>27421.412109375</y></points><points><x>38233.2421875</x><y>27423.279296875</y></points><points><x>38232.6171875</x><y>27423.279296875</y></points><points><x>38230.75</x><y>27423.900390625</y></points><points><x>38230.12890625</x><y>27424.5234375</y></points><points><x>38228.26171875</x><y>27424.5234375</y></points><points><x>38201.5078125</x><y>27443.8125</y></points><points><x>38201.5078125</x><y>27443.8125</y></points><points><x>38200.26171875</x><y>27446.30078125</y></points><points><x>38199.640625</x><y>27446.923828125</y></points><points><x>38199.01953125</x><y>27448.791015625</y></points><points><x>38181.59375</x><y>27472.435546875</y></points><points><x>38181.59375</x><y>27472.435546875</y></points><points><x>38178.484375</x><y>27474.302734375</y></points><points><x>38177.86328125</x><y>27474.302734375</y></points><points><x>38175.37109375</x><y>27474.923828125</y></points><points><x>38173.5078125</x><y>27476.16796875</y></points><points><x>38172.26171875</x><y>27476.16796875</y></points><points><x>38169.7734375</x><y>27476.16796875</y></points><points><x>38136.171875</x><y>27477.4140625</y></points><points><x>38136.171875</x><y>27477.4140625</y></points><points><x>38133.68359375</x><y>27477.4140625</y></points><points><x>38115.015625</x><y>27468.080078125</y></points><points><x>38115.015625</x><y>27467.45703125</y></points><points><x>38115.015625</x><y>27464.96875</y></points><points><x>38100.08203125</x><y>27438.833984375</y></points><points><x>38100.08203125</x><y>27438.833984375</y></points><points><x>38090.75</x><y>27403.990234375</y></points><points><x>38067.7265625</x><y>27374.744140625</y></points><points><x>38047.81640625</x><y>27346.123046875</y></points><points><x>38039.7265625</x><y>27304.43359375</y></points><points><x>38051.546875</x><y>27257.765625</y></points><points><x>38051.546875</x><y>27257.765625</y></points><points><x>38048.4375</x><y>27220.431640625</y></points><points><x>38048.4375</x><y>27219.80859375</y></points><points><x>38062.75</x><y>27197.408203125</y></points><points><x>38083.28125</x><y>27197.408203125</y></points><points><x>38083.90625</x><y>27197.408203125</y></points><points><x>38118.12890625</x><y>27213.5859375</y></points><points><x>38118.12890625</x><y>27213.5859375</y></points></segmentation></object><object><name>HSIL</name><difficult>0</difficult><truncated>0</truncated><info>[{"confidence": "0"}, {"action": "CREATE", "cat": "HSIL", "time": "2020-07-23 14:39;36", "who": "admin", "typeOfanno": "PersonManul"}]</info><confidence>0</confidence><bndbox><xmin>37556.43359375</xmin><ymin>27766.7734375</ymin><xmax>37760.5234375</xmax><ymax>27978.955078125</ymax></bndbox><segmentation><points><x>37665.32421875</x><y>27786.685546875</y></points><points><x>37690.8359375</x><y>27766.7734375</y></points><points><x>37713.234375</x><y>27788.552734375</y></points><points><x>37713.234375</x><y>27788.552734375</y></points><points><x>37714.48046875</x><y>27791.041015625</y></points><points><x>37735.01171875</x><y>27823.396484375</y></points><points><x>37735.01171875</x><y>27823.396484375</y></points><points><x>37735.63671875</x><y>27825.88671875</y></points><points><x>37735.63671875</x><y>27826.5078125</y></points><points><x>37735.63671875</x><y>27828.375</y></points><points><x>37738.125</x><y>27863.220703125</y></points><points><x>37738.125</x><y>27863.220703125</y></points><points><x>37739.3671875</x><y>27865.708984375</y></points><points><x>37740.61328125</x><y>27867.576171875</y></points><points><x>37742.48046875</x><y>27870.064453125</y></points><points><x>37745.58984375</x><y>27871.30859375</y></points><points><x>37760.5234375</x><y>27887.486328125</y></points><points><x>37760.5234375</x><y>27887.486328125</y></points><points><x>37760.5234375</x><y>27891.220703125</y></points><points><x>37760.5234375</x><y>27893.087890625</y></points><points><x>37746.8359375</x><y>27913.62109375</y></points><points><x>37746.8359375</x><y>27913.62109375</y></points><points><x>37744.96875</x><y>27916.732421875</y></points><points><x>37733.1484375</x><y>27947.84375</y></points><points><x>37733.1484375</x><y>27947.84375</y></points><points><x>37733.1484375</x><y>27950.33203125</y></points><points><x>37733.1484375</x><y>27951.576171875</y></points><points><x>37732.5234375</x><y>27953.443359375</y></points><points><x>37730.65625</x><y>27957.177734375</y></points><points><x>37713.234375</x><y>27972.732421875</y></points><points><x>37713.234375</x><y>27972.732421875</y></points><points><x>37710.74609375</x><y>27972.732421875</y></points><points><x>37710.125</x><y>27972.732421875</y></points><points><x>37675.90234375</x><y>27971.48828125</y></points><points><x>37651.01171875</x><y>27978.955078125</y></points><points><x>37620.5234375</x><y>27977.087890625</y></points><points><x>37599.3671875</x><y>27952.19921875</y></points><points><x>37587.54296875</x><y>27926.064453125</y></points><points><x>37565.765625</x><y>27911.75390625</y></points><points><x>37556.43359375</x><y>27860.73046875</y></points><points><x>37565.765625</x><y>27811.57421875</y></points><points><x>37582.56640625</x><y>27788.552734375</y></points><points><x>37582.56640625</x><y>27788.552734375</y></points><points><x>37585.67578125</x><y>27787.9296875</y></points><points><x>37616.16796875</x><y>27771.12890625</y></points><points><x>37616.16796875</x><y>27771.12890625</y></points><points><x>37618.65625</x><y>27771.12890625</y></points><points><x>37619.27734375</x><y>27771.12890625</y></points><points><x>37621.14453125</x><y>27771.12890625</y></points><points><x>37652.87890625</x><y>27779.841796875</y></points><points><x>37652.87890625</x><y>27779.841796875</y></points></segmentation></object><object><name>NILM</name><difficult>0</difficult><truncated>0</truncated><info>[{"confidence": "0"}, {"action": "CREATE", "cat": "NILM", "time": "2020-07-23 14:39;36", "who": "admin", "typeOfanno": "PersonManul"}]</info><confidence>0</confidence><bndbox><xmin>37352.3984375</xmin><ymin>25441.2890625</ymin><xmax>37487.609375</xmax><ymax>25619.58984375</ymax></bndbox><segmentation><points><x>37355.71875</x><y>25500.169921875</y></points><points><x>37360.74609375</x><y>25516.255859375</y></points><points><x>37364.09765625</x><y>25533.34765625</y></points><points><x>37363.4296875</x><y>25544.408203125</y></points><points><x>37363.4296875</x><y>25555.46875</y></points><points><x>37365.7734375</x><y>25566.86328125</y></points><points><x>37367.44921875</x><y>25576.91796875</y></points><points><x>37370.46484375</x><y>25582.615234375</y></points><points><x>37382.1953125</x><y>25593.33984375</y></points><points><x>37393.92578125</x><y>25598.3671875</y></points><points><x>37405.3203125</x><y>25604.064453125</y></points><points><x>37411.08984375</x><y>25614.388671875</y></points><points><x>37411.08984375</x><y>25614.388671875</y></points><points><x>37442.2890625</x><y>25619.58984375</y></points><points><x>37469.03515625</x><y>25604.732421875</y></points><points><x>37477.94921875</x><y>25592.1015625</y></points><points><x>37477.94921875</x><y>25592.1015625</y></points><points><x>37477.94921875</x><y>25589.130859375</y></points><points><x>37483.89453125</x><y>25547.52734375</y></points><points><x>37483.89453125</x><y>25547.52734375</y></points><points><x>37487.609375</x><y>25517.810546875</y></points><points><x>37476.46484375</x><y>25497.0078125</y></points><points><x>37451.20703125</x><y>25482.892578125</y></points><points><x>37443.77734375</x><y>25459.861328125</y></points><points><x>37443.77734375</x><y>25459.861328125</y></points><points><x>37427.43359375</x><y>25444.26171875</y></points><points><x>37408.859375</x><y>25441.2890625</y></points><points><x>37377.65625</x><y>25451.689453125</y></points><points><x>37370.96875</x><y>25457.6328125</y></points><points><x>37352.3984375</x><y>25469.51953125</y></points><points><x>37352.3984375</x><y>25486.607421875</y></points><points><x>37352.3984375</x><y>25486.607421875</y></points></segmentation></object><object><name>NONE</name><difficult>0</difficult><truncated>0</truncated><info>[{"confidence": "0"}, {"action": "CREATE", "cat": "NONE", "time": "2020-07-23 14:39;36", "who": "admin", "typeOfanno": "PersonManul"}]</info><confidence>0</confidence><bndbox><xmin>28877.353515625</xmin><ymin>29930.82421875</ymin><xmax>29070.24609375</xmax><ymax>30140.517578125</ymax></bndbox><segmentation><points><x>29028.556640625</x><y>29979.98046875</y></points><points><x>29056.556640625</x><y>30018.55859375</y></points><points><x>29056.556640625</x><y>30018.55859375</y></points><points><x>29056.556640625</x><y>30021.048828125</y></points><points><x>29057.1796875</x><y>30021.669921875</y></points><points><x>29058.423828125</x><y>30024.78125</y></points><points><x>29069.623046875</x><y>30055.271484375</y></points><points><x>29069.623046875</x><y>30055.271484375</y></points><points><x>29070.24609375</x><y>30058.3828125</y></points><points><x>29070.24609375</x><y>30093.849609375</y></points><points><x>29070.24609375</x><y>30094.470703125</y></points><points><x>29070.24609375</x><y>30096.337890625</y></points><points><x>29069.623046875</x><y>30096.9609375</y></points><points><x>29036.646484375</x><y>30124.9609375</y></points><points><x>29036.646484375</x><y>30124.9609375</y></points><points><x>29033.53515625</x><y>30126.205078125</y></points><points><x>29032.912109375</x><y>30126.828125</y></points><points><x>29031.66796875</x><y>30128.072265625</y></points><points><x>28981.267578125</x><y>30139.89453125</y></points><points><x>28981.267578125</x><y>30139.89453125</y></points><points><x>28978.15625</x><y>30140.517578125</y></points><points><x>28936.466796875</x><y>30127.44921875</y></points><points><x>28936.466796875</x><y>30127.44921875</y></points><points><x>28933.9765625</x><y>30126.205078125</y></points><points><x>28886.6875</x><y>30093.2265625</y></points><points><x>28877.353515625</x><y>30066.470703125</y></points><points><x>28877.353515625</x><y>30066.470703125</y></points><points><x>28877.9765625</x><y>30063.982421875</y></points><points><x>28900.998046875</x><y>30004.869140625</y></points><points><x>28900.998046875</x><y>30004.869140625</y></points><points><x>28924.021484375</x><y>29961.935546875</y></points><points><x>28924.021484375</x><y>29961.935546875</y></points><points><x>28925.888671875</x><y>29960.69140625</y></points><points><x>28925.888671875</x><y>29960.068359375</y></points><points><x>28952.021484375</x><y>29934.55859375</y></points><points><x>28952.021484375</x><y>29934.55859375</y></points><points><x>28954.51171875</x><y>29933.935546875</y></points><points><x>28976.2890625</x><y>29930.82421875</y></points><points><x>28976.2890625</x><y>29930.82421875</y></points><points><x>28978.77734375</x><y>29930.82421875</y></points><points><x>28980.64453125</x><y>29930.82421875</y></points><points><x>29006.779296875</x><y>29945.7578125</y></points><points><x>29006.779296875</x><y>29945.7578125</y></points><points><x>29008.0234375</x><y>29947.625</y></points><points><x>29018.6015625</x><y>29965.669921875</y></points><points><x>29018.6015625</x><y>29965.669921875</y></points></segmentation></object><object><name>NILM</name><difficult>0</difficult><truncated>0</truncated><info>[{"confidence": "0"}, {"action": "CREATE", "cat": "NILM", "time": "
[truncated: 49,814 more chars]
