# Supplementary material for: Artificial intelligence enables precision diagnosis of cervical cytology grades and cervical cancer
Source: Nat Commun. 2024 May 22;15:4369. doi: 10.1038/s41467-024-48705-3 (PMC11111770; doi:10.1038/s41467-024-48705-3)
Supplement: Supplementary file 4 — Source Data [file 41467_2024_48705_MOESM4_ESM.zip › Source Data/Table S1.Average precision in the patch-level detection and classification./ground_truth_126/L201920457_A.TMAP.xml]

<?xml version="1.0"?><annotation><folder>med</folder><filename>/datasets/Review/label-check/tmap684/L201920457_A.TMAP</filename><size><width>58624</width><height>56320</height></size><mpp>0.25294119041063823</mpp><object><name>NILM</name><difficult>0</difficult><truncated>0</truncated><info>[{"confidence": "0.660659"}, {"action": "CREATE", "cat": "NILM", "time": "2020-07-23 14:56;14", "who": "admin", "typeOfanno": "PersonManul"}]</info><confidence>0.660659</confidence><bndbox><xmin>9551.0</xmin><ymin>34999.0</ymin><xmax>9815.0</xmax><ymax>35170.0</ymax></bndbox><segmentation><points><x>9551.0</x><y>35170.0</y></points><points><x>9551.0</x><y>34999.0</y></points><points><x>9815.0</x><y>34999.0</y></points><points><x>9815.0</x><y>35170.0</y></points></segmentation></object><object><name>NILM</name><difficult>0</difficult><truncated>0</truncated><info>[{"confidence": "0.661549"}, {"action": "CREATE", "cat": "NILM", "time": "2020-07-23 14:56;14", "who": "admin", "typeOfanno": "PersonManul"}]</info><confidence>0.661549</confidence><bndbox><xmin>37718.0</xmin><ymin>26861.0</ymin><xmax>37865.0</xmax><ymax>27030.0</ymax></bndbox><segmentation><points><x>37718.0</x><y>27030.0</y></points><points><x>37718.0</x><y>26861.0</y></points><points><x>37865.0</x><y>26861.0</y></points><points><x>37865.0</x><y>27030.0</y></points></segmentation></object><object><name>NILM</name><difficult>0</difficult><truncated>0</truncated><info>[{"confidence": "0.699739"}, {"action": "CREATE", "cat": "NILM", "time": "2020-07-23 14:56;14", "who": "admin", "typeOfanno": "PersonManul"}]</info><confidence>0.699739</confidence><bndbox><xmin>11576.0</xmin><ymin>22699.0</ymin><xmax>11731.0</xmax><ymax>22821.0</ymax></bndbox><segmentation><points><x>11576.0</x><y>22821.0</y></points><points><x>11576.0</x><y>22699.0</y></points><points><x>11731.0</x><y>22699.0</y></points><points><x>11731.0</x><y>22821.0</y></points></segmentation></object><object><name>NILM</name><difficult>0</difficult><truncated>0</truncated><info>[{"confidence": "0.710502"}, {"action": "CREATE", "cat": "NILM", "time": "2020-07-23 14:56;14", "who": "admin", "typeOfanno": "PersonManul"}]</info><confidence>0.710502</confidence><bndbox><xmin>14587.0</xmin><ymin>36950.0</ymin><xmax>14942.0</xmax><ymax>37185.0</ymax></bndbox><segmentation><points><x>14587.0</x><y>37185.0</y></points><points><x>14587.0</x><y>36950.0</y></points><points><x>14942.0</x><y>36950.0</y></points><points><x>14942.0</x><y>37185.0</y></points></segmentation></object><object><name>NILM</name><difficult>0</difficult><truncated>0</truncated><info>[{"confidence": "0.72352"}, {"action": "CREATE", "cat": "NILM", "time": "2020-07-23 14:56;14", "who": "admin", "typeOfanno": "PersonManul"}]</info><confidence>0.72352</confidence><bndbox><xmin>41607.0</xmin><ymin>47467.0</ymin><xmax>42210.0</xmax><ymax>48235.0</ymax></bndbox><segmentation><points><x>41607.0</x><y>48235.0</y></points><points><x>41607.0</x><y>47467.0</y></points><points><x>42210.0</x><y>47467.0</y></points><points><x>42210.0</x><y>48235.0</y></points></segmentation></object><object><name>NILM</name><difficult>0</difficult><truncated>0</truncated><info>[{"confidence": "0.779219"}, {"action": "CREATE", "cat": "NILM", "time": "2020-07-23 14:56;14", "who": "admin", "typeOfanno": "PersonManul"}]</info><confidence>0.779219</confidence><bndbox><xmin>9286.0</xmin><ymin>29479.0</ymin><xmax>9584.0</xmax><ymax>29770.0</ymax></bndbox><segmentation><points><x>9286.0</x><y>29770.0</y></points><points><x>9286.0</x><y>29479.0</y></points><points><x>9584.0</x><y>29479.0</y></points><points><x>9584.0</x><y>29770.0</y></points></segmentation></object><object><name>NILM</name><difficult>0</difficult><truncated>0</truncated><info>[{"confidence": "0.955904"}, {"action": "CREATE", "cat": "NILM", "time": "2020-07-23 14:56;14", "who": "admin", "typeOfanno": "PersonManul"}]</info><confidence>0.955904</confidence><bndbox><xmin>43973.0</xmin><ymin>38281.0</ymin><xmax>44178.0</xmax><ymax>38482.0</ymax></bndbox><segmentation><points><x>43973.0</x><y>38482.0</y></points><points><x>43973.0</x><y>38281.0</y></points><points><x>44178.0</x><y>38281.0</y></points><points><x>44178.0</x><y>38482.0</y></points></segmentation></object><object><name>NILM</name><difficult>0</difficult><truncated>0</truncated><info>[{"confidence": "0.667242"}, {"action": "CREATE", "cat": "NILM", "time": "2020-07-23 14:56;14", "who": "admin", "typeOfanno": "PersonManul"}]</info><confidence>0.667242</confidence><bndbox><xmin>39381.0</xmin><ymin>38760.0</ymin><xmax>39444.0</xmax><ymax>38808.0</ymax></bndbox><segmentation><points><x>39381.0</x><y>38808.0</y></points><points><x>39381.0</x><y>38760.0</y></points><points><x>39444.0</x><y>38760.0</y></points><points><x>39444.0</x><y>38808.0</y></points></segmentation></object><object><name>NILM</name><difficult>0</difficult><truncated>0</truncated><info>[{"confidence": "0.673681"}, {"action": "CREATE", "cat": "NILM", "time": "2020-07-23 14:56;14", "who": "admin", "typeOfanno": "PersonManul"}]</info><confidence>0.673681</confidence><bndbox><xmin>23780.0</xmin><ymin>32333.0</ymin><xmax>23988.0</xmax><ymax>32622.0</ymax></bndbox><segmentation><points><x>23780.0</x><y>32622.0</y></points><points><x>23780.0</x><y>32333.0</y></points><points><x>23988.0</x><y>32333.0</y></points><points><x>23988.0</x><y>32622.0</y></points></segmentation></object><object><name>NILM</name><difficult>0</difficult><truncated>0</truncated><info>[{"confidence": "0.712753"}, {"action": "CREATE", "cat": "NILM", "time": "2020-07-23 14:56;14", "who": "admin", "typeOfanno": "PersonManul"}]</info><confidence>0.712753</confidence><bndbox><xmin>30758.0</xmin><ymin>9377.0</ymin><xmax>30813.0</xmax><ymax>9503.0</ymax></bndbox><segmentation><points><x>30758.0</x><y>9503.0</y></points><points><x>30758.0</x><y>9377.0</y></points><points><x>30813.0</x><y>9377.0</y></points><points><x>30813.0</x><y>9503.0</y></points></segmentation></object><object><name>NILM</name><difficult>0</difficult><truncated>0</truncated><info>[{"confidence": "0.72462"}, {"action": "CREATE", "cat": "NILM", "time": "2020-07-23 14:56;14", "who": "admin", "typeOfanno": "PersonManul"}]</info><confidence>0.72462</confidence><bndbox><xmin>11477.0</xmin><ymin>38937.0</ymin><xmax>11736.0</xmax><ymax>39029.0</ymax></bndbox><segmentation><points><x>11477.0</x><y>39029.0</y></points><points><x>11477.0</x><y>38937.0</y></points><points><x>11736.0</x><y>38937.0</y></points><points><x>11736.0</x><y>39029.0</y></points></segmentation></object><object><name>NILM</name><difficult>0</difficult><truncated>0</truncated><info>[{"confidence": "0.725471"}, {"action": "CREATE", "cat": "NILM", "time": "2020-07-23 14:56;14", "who": "admin", "typeOfanno": "PersonManul"}]</info><confidence>0.725471</confidence><bndbox><xmin>17349.0</xmin><ymin>8525.0</ymin><xmax>17704.0</xmax><ymax>8795.0</ymax></bndbox><segmentation><points><x>17349.0</x><y>8795.0</y></points><points><x>17349.0</x><y>8525.0</y></points><points><x>17704.0</x><y>8525.0</y></points><points><x>17704.0</x><y>8795.0</y></points></segmentation></object><object><name>NILM</name><difficult>0</difficult><truncated>0</truncated><info>[{"confidence": "0.731089"}, {"action": "CREATE", "cat": "NILM", "time": "2020-07-23 14:56;14", "who": "admin", "typeOfanno": "PersonManul"}]</info><confidence>0.731089</confidence><bndbox><xmin>15484.0</xmin><ymin>24408.0</ymin><xmax>15546.0</xmax><ymax>24521.0</ymax></bndbox><segmentation><points><x>15484.0</x><y>24521.0</y></points><points><x>15484.0</x><y>24408.0</y></points><points><x>15546.0</x><y>24408.0</y></points><points><x>15546.0</x><y>24521.0</y></points></segmentation></object><object><name>NILM</name><difficult>0</difficult><truncated>0</truncated><info>[{"confidence": "0.734302"}, {"action": "CREATE", "cat": "NILM", "time": "2020-07-23 14:56;14", "who": "admin", "typeOfanno": "PersonManul"}]</info><confidence>0.734302</confidence><bndbox><xmin>21222.0</xmin><ymin>25487.0</ymin><xmax>21382.0</xmax><ymax>25630.0</ymax></bndbox><segmentation><points><x>21222.0</x><y>25630.0</y></points><points><x>21222.0</x><y>25487.0</y></points><points><x>21382.0</x><y>25487.0</y></points><points><x>21382.0</x><y>25630.0</y></points></segmentation></object><object><name>NILM</name><difficult>0</difficult><truncated>0</truncated><info>[{"confidence": "0.734741"}, {"action": "CREATE", "cat": "NILM", "time": "2020-07-23 14:56;14", "who": "admin", "typeOfanno": "PersonManul"}]</info><confidence>0.734741</confidence><bndbox><xmin>30843.0</xmin><ymin>48957.0</ymin><xmax>31007.0</xmax><ymax>49076.0</ymax></bndbox><segmentation><points><x>30843.0</x><y>49076.0</y></points><points><x>30843.0</x><y>48957.0</y></points><points><x>31007.0</x><y>48957.0</y></points><points><x>31007.0</x><y>49076.0</y></points></segmentation></object><object><name>NILM</name><difficult>0</difficult><truncated>0</truncated><info>[{"confidence": "0.756909"}, {"action": "CREATE", "cat": "NILM", "time": "2020-07-23 14:56;14", "who": "admin", "typeOfanno": "PersonManul"}]</info><confidence>0.756909</confidence><bndbox><xmin>10763.0</xmin><ymin>17366.0</ymin><xmax>10955.0</xmax><ymax>17514.0</ymax></bndbox><segmentation><points><x>10763.0</x><y>17514.0</y></points><points><x>10763.0</x><y>17366.0</y></points><points><x>10955.0</x><y>17366.0</y></points><points><x>10955.0</x><y>17514.0</y></points></segmentation></object><object><name>NILM</name><difficult>0</difficult><truncated>0</truncated><info>[{"confidence": "0.758047"}, {"action": "CREATE", "cat": "NILM", "time": "2020-07-23 14:56;14", "who": "admin", "typeOfanno": "PersonManul"}]</info><confidence>0.758047</confidence><bndbox><xmin>44290.0</xmin><ymin>27245.0</ymin><xmax>44565.0</xmax><ymax>27479.0</ymax></bndbox><segmentation><points><x>44290.0</x><y>27479.0</y></points><points><x>44290.0</x><y>27245.0</y></points><points><x>44565.0</x><y>27245.0</y></points><points><x>44565.0</x><y>27479.0</y></points></segmentation></object><object><name>NILM</name><difficult>0</difficult><truncated>0</truncated><info>[{"confidence": "0.77716"}, {"action": "CREATE", "cat": "ASC_US", "time": "2020-07-23 14:56;14", "who": "admin", "typeOfanno": "PersonManul"}, {"action": "UPDATE", "cat": "NILM", "time": "2020-07-29 10:56;52", "who": "chenrui"}]</info><confidence>0.77716</confidence><bndbox><xmin>15231.0</xmin><ymin>43833.0</ymin><xmax>15468.0</xmax><ymax>43959.0</ymax></bndbox><segmentation><points><x>15231.0</x><y>43959.0</y></points><points><x>15231.0</x><y>43833.0</y></points><points><x>15468.0</x><y>43833.0</y></points><points><x>15468.0</x><y>43959.0</y></points></segmentation></object><object><name>NILM</name><difficult>0</difficult><truncated>0</truncated><info>[{"confidence": "0.783957"}, {"action": "CREATE", "cat": "NILM", "time": "2020-07-23 14:56;14", "who": "admin", "typeOfanno": "PersonManul"}]</info><confidence>0.783957</confidence><bndbox><xmin>10262.0</xmin><ymin>17329.0</ymin><xmax>10508.0</xmax><ymax>17480.0</ymax></bndbox><segmentation><points><x>10262.0</x><y>17480.0</y></points><points><x>10262.0</x><y>17329.0</y></points><points><x>10508.0</x><y>17329.0</y></points><points><x>10508.0</x><y>17480.0</y></points></segmentation></object><object><name>NILM</name><difficult>0</difficult><truncated>0</truncated><info>[{"confidence": "0.81857"}, {"action": "CREATE", "cat": "NILM", "time": "2020-07-23 14:56;14", "who": "admin", "typeOfanno": "PersonManul"}]</info><confidence>0.81857</confidence><bndbox><xmin>29446.0</xmin><ymin>45340.0</ymin><xmax>29555.0</xmax><ymax>45476.0</ymax></bndbox><segmentation><points><x>29446.0</x><y>45476.0</y></points><points><x>29446.0</x><y>45340.0</y></points><points><x>29555.0</x><y>45340.0</y></points><points><x>29555.0</x><y>45476.0</y></points></segmentation></object><object><name>NILM</name><difficult>0</difficult><truncated>0</truncated><info>[{"confidence": "0.869243"}, {"action": "CREATE", "cat": "NILM", "time": "2020-07-23 14:56;14", "who": "admin", "typeOfanno": "PersonManul"}]</info><confidence>0.869243</confidence><bndbox><xmin>26569.0</xmin><ymin>37932.0</ymin><xmax>26691.0</xmax><ymax>38136.0</ymax></bndbox><segmentation><points><x>26569.0</x><y>38136.0</y></points><points><x>26569.0</x><y>37932.0</y></points><points><x>26691.0</x><y>37932.0</y></points><points><x>26691.0</x><y>38136.0</y></points></segmentation></object><object><name>NILM</name><difficult>0</difficult><truncated>0</truncated><info>[{"confidence": "0.906212"}, {"action": "CREATE", "cat": "NILM", "time": "2020-07-23 14:56;14", "who": "admin", "typeOfanno": "PersonManul"}]</info><confidence>0.906212</confidence><bndbox><xmin>34775.0</xmin><ymin>47537.0</ymin><xmax>34989.0</xmax><ymax>47685.0</ymax></bndbox><segmentation><points><x>34775.0</x><y>47685.0</y></points><points><x>34775.0</x><y>47537.0</y></points><points><x>34989.0</x><y>47537.0</y></points><points><x>34989.0</x><y>47685.0</y></points></segmentation></object><object><name>NILM</name><difficult>0</difficult><truncated>0</truncated><info>[{"confidence": "0.669491"}, {"action": "CREATE", "cat": "NILM", "time": "2020-07-23 14:56;14", "who": "admin", "typeOfanno": "PersonManul"}]</info><confidence>0.669491</confidence><bndbox><xmin>15595.0</xmin><ymin>22901.0</ymin><xmax>15655.0</xmax><ymax>22981.0</ymax></bndbox><segmentation><points><x>15595.0</x><y>22981.0</y></points><points><x>15595.0</x><y>22901.0</y></points><points><x>15655.0</x><y>22901.0</y></points><points><x>15655.0</x><y>22981.0</y></points></segmentation></object><object><name>NILM</name><difficult>0</difficult><truncated>0</truncated><info>[{"confidence": "0.673142"}, {"action": "CREATE", "cat": "NILM", "time": "2020-07-23 14:56;14", "who": "admin", "typeOfanno": "PersonManul"}]</info><confidence>0.673142</confidence><bndbox><xmin>26506.0</xmin><ymin>45034.0</ymin><xmax>26561.0</xmax><ymax>45102.0</ymax></bndbox><segmentation><points><x>26506.0</x><y>45102.0</y></points><points><x>26506.0</x><y>45034.0</y></points><points><x>26561.0</x><y>45034.0</y></points><points><x>26561.0</x><y>45102.0</y></points></segmentation></object><object><name>NILM</name><difficult>0</difficult><truncated>0</truncated><info>[{"confidence": "0.678894"}, {"action": "CREATE", "cat": "NILM", "time": "2020-07-23 14:56;14", "who": "admin", "typeOfanno": "PersonManul"}]</info><confidence>0.678894</confidence><bndbox><xmin>25572.0</xmin><ymin>5214.0</ymin><xmax>25850.0</xmax><ymax>5427.0</ymax></bndbox><segmentation><points><x>25572.0</x><y>5427.0</y></points><points><x>25572.0</x><y>5214.0</y></points><points><x>25850.0</x><y>5214.0</y></points><points><x>25850.0</x><y>5427.0</y></points></segmentation></object><object><name>NILM</name><difficult>0</difficult><truncated>0</truncated><info>[{"confidence": "0.680167"}, {"action": "CREATE", "cat": "NILM", "time": "2020-07-23 14:56;14", "who": "admin", "typeOfanno": "PersonManul"}]</info><confidence>0.680167</confidence><bndbox><xmin>33792.0</xmin><ymin>14071.0</ymin><xmax>33888.0</xmax><ymax>14156.0</ymax></bndbox><segmentation><points><x>33792.0</x><y>14156.0</y></points><points><x>33792.0</x><y>14071.0</y></points><points><x>33888.0</x><y>14071.0</y></points><points><x>33888.0</x><y>14156.0</y></points></segmentation></object><object><name>NILM</name><difficult>0</difficult><truncated>0</truncated><info>[{"confidence": "0.686938"}, {"action": "CREATE", "cat": "NILM", "time": "2020-07-23 14:56;14", "who": "admin", "typeOfanno": "PersonManul"}]</info><confidence>0.686938</confidence><bndbox><xmin>5420.0</xmin><ymin>24733.0</ymin><xmax>5635.0</xmax><ymax>24954.0</ymax></bndbox><segmentation><points><x>5420.0</x><y>24954.0</y></points><points><x>5420.0</x><y>24733.0</y></points><points><x>5635.0</x><y>24733.0</y></points><points><x>5635.0</x><y>24954.0</y></points></segmentation></object><object><name>NILM</name><difficult>0</difficult><truncated>0</truncated><info>[{"confidence": "0.700087"}, {"action": "CREATE", "cat": "NILM", "time": "2020-07-23 14:56;14", "who": "admin", "typeOfanno": "PersonManul"}]</info><confidence>0.700087</confidence><bndbox><xmin>23514.0</xmin><ymin>28405.0</ymin><xmax>23590.0</xmax><ymax>28488.0</ymax></bndbox><segmentation><points><x>23514.0</x><y>28488.0</y></points><points><x>23514.0</x><y>28405.0</y></points><points><x>23590.0</x><y>28405.0</y></points><points><x>23590.0</x><y>28488.0</y></points></segmentation></object><object><name>NILM</name><difficult>0</difficult><truncated>0</truncated><info>[{"confidence": "0.701406"}, {"action": "CREATE", "cat": "NILM", "time": "2020-07-23 14:56;14", "who": "admin", "typeOfanno": "PersonManul"}]</info><confidence>0.701406</confidence><bndbox><xmin>37469.0</xmin><ymin>28427.0</ymin><xmax>37549.0</xmax><ymax>28494.0</ymax></bndbox><segmentation><points><x>37469.0</x><y>28494.0</y></points><points><x>37469.0</x><y>28427.0</y></points><points><x>37549.0</x><y>28427.0</y></points><points><x>37549.0</x><y>28494.0</y></points></segmentation></object><object><name>NILM</name><difficult>0</difficult><truncated>0</truncated><info>[{"confidence": "0.704868"}, {"action": "CREATE", "cat": "NILM", "time": "2020-07-23 14:56;14", "who": "admin", "typeOfanno": "PersonManul"}]</info><confidence>0.704868</confidence><bndbox><xmin>22568.0</xmin><ymin>45901.0</ymin><xmax>22616.0</xmax><ymax>46007.0</ymax></bndbox><segmentation><points><x>22568.0</x><y>46007.0</y></points><points><x>22568.0</x><y>45901.0</y></points><points><x>22616.0</x><y>45901.0</y></points><points><x>22616.0</x><y>46007.0</y></points></segmentation></object><object><name>NILM</name><difficult>0</difficult><truncated>0</truncated><info>[{"confidence": "0.710928"}, {"action": "CREATE", "cat": "NILM", "time": "2020-07-23 14:56;14", "who": "admin", "typeOfanno": "PersonManul"}]</info><confidence>0.710928</confidence><bndbox><xmin>34382.0</xmin><ymin>44313.0</ymin><xmax>34449.0</xmax><ymax>44389.0</ymax></bndbox><segmentation><points><x>34382.0</x><y>44389.0</y></points><points><x>34382.0</x><y>44313.0</y></points><points><x>34449.0</x><y>44313.0</y></points><points><x>34449.0</x><y>44389.0</y></points></segmentation></object><object><name>NILM</name><difficult>0</difficult><truncated>0</truncated><info>[{"confidence": "0.718986"}, {"action": "CREATE", "cat": "NILM", "time": "2020-07-23 14:56;14", "who": "admin", "typeOfanno": "PersonManul"}]</info><confidence>0.718986</confidence><bndbox><xmin>48531.0</xmin><ymin>14685.0</ymin><xmax>48575.0</xmax><ymax>14753.0</ymax></bndbox><segmentation><points><x>48531.0</x><y>14753.0</y></points><points><x>48531.0</x><y>14685.0</y></points><points><x>48575.0</x><y>14685.0</y></points><points><x>48575.0</x><y>14753.0</y></points></segmentation></object><object><name>NILM</name><difficult>0</difficult><truncated>0</truncated><info>[{"confidence": "0.748533"}, {"action": "CREATE", "cat": "NILM", "time": "2020-07-23 14:56;14", "who": "admin", "typeOfanno": "PersonManul"}]</info><confidence>0.748533</confidence><bndbox><xmin>25786.0</xmin><ymin>43669.0</ymin><xmax>25866.0</xmax><ymax>43728.0</ymax></bndbox><segmentation><points><x>25786.0</x><y>43728.0</y></points><points><x>25786.0</x><y>43669.0</y></points><points><x>25866.0</x><y>43669.0</y></points><points><x>25866.0</x><y>43728.0</y></points></segmentation></object><object><name>NILM</name><difficult>0</difficult><truncated>0</truncated><info>[{"confidence": "0.789279"}, {"action": "CREATE", "cat": "NILM", "time": "2020-07-23 14:56;14", "who": "admin", "typeOfanno": "PersonManul"}]</info><confidence>0.789279</confidence><bndbox><xmin>23257.0</xmin><ymin>52521.0</ymin><xmax>23422.0</xmax><ymax>52674.0</ymax></bndbox><segmentation><points><x>23257.0</x><y>52674.0</y></points><points><x>23257.0</x><y>52521.0</y></points><points><x>23422.0</x><y>52521.0</y></points><points><x>23422.0</x><y>52674.0</y></points></segmentation></object><object><name>NILM</name><difficult>0</difficult><truncated>0</truncated><info>[{"confidence": "0.789395"}, {"action": "CREATE", "cat": "NILM", "time": "2020-07-23 14:56;14", "who": "admin", "typeOfanno": "PersonManul"}]</info><confidence>0.789395</confidence><bndbox><xmin>14209.0</xmin><ymin>14311.0</ymin><xmax>14654.0</xmax><ymax>14831.0</ymax></bndbox><segmentation><points><x>14209.0</x><y>14831.0</y></points><points><x>14209.0</x><y>14311.0</y></points><points><x>14654.0</x><y>14311.0</y></points><points><x>14654.0</x><y>14831.0</y></points></segmentation></object><object><name>NILM</name><difficult>0</difficult><truncated>0</truncated><info>[{"confidence": "0.789456"}, {"action": "CREATE", "cat": "ASC_US", "time": "2020-07-23 14:56;14", "who": "admin", "typeOfanno": "PersonManul"}, {"action": "UPDATE", "cat": "NILM", "time": "2020-07-29 10:56;52", "who": "chenrui"}]</info><confidence>0.789456</confidence><bndbox><xmin>31396.0</xmin><ymin>5659.0</ymin><xmax>31468.0</xmax><ymax>5720.0</ymax></bndbox><segmentation><points><x>31396.0</x><y>5720.0</y></points><points><x>31396.0</x><y>5659.0</y></points><points><x>31468.0</x><y>5659.0</y></points><points><x>31468.0</x><y>5720.0</y></points></segmentation></object><object><name>NILM</name><difficult>0</difficult><truncated>0</truncated><info>[{"confidence": "0.805882"}, {"action": "CREATE", "cat": "NILM", "time": "2020-07-23 14:56;14", "who": "admin", "typeOfanno": "PersonManul"}]</info><confidence>0.805882</confidence><bndbox><xmin>24139.0</xmin><ymin>10103.0</ymin><xmax>24190.0</xmax><ymax>10177.0</ymax></bndbox><segmentation><points><x>24139.0</x><y>10177.0</y></points><points><x>24139.0</x><y>10103.0</y></points><points><x>24190.0</x><y>10103.0</y></points><points><x>24190.0</x><y>10177.0</y></points></segmentation></object><object><name>NILM</name><difficult>0</difficult><truncated>0</truncated><info>[{"confidence": "0.832501"}, {"action": "CREATE", "cat": "NILM", "time": "2020-07-23 14:56;14", "who": "admin", "typeOfanno": "PersonManul"}]</info><confidence>0.832501</confidence><bndbox><xmin>33878.0</xmin><ymin>11345.0</ymin><xmax>33947.0</xmax><ymax>11393.0</ymax></bndbox><segmentation><points><x>33878.0</x><y>11393.0</y></points><points><x>33878.0</x><y>11345.0</y></points><points><x>33947.0</x><y>11345.0</y></points><points><x>33947.0</x><y>11393.0</y></points></segmentation></object><object><name>NILM</name><difficult>0</difficult><truncated>0</truncated><info>[{"confidence": "0.671769"}, {"action": "CREATE", "cat": "NILM", "time": "2020-07-23 14:56;14", "who": "admin", "typeOfanno": "PersonManul"}]</info><confidence>0.671769</confidence><bndbox><xmin>15121.0</xmin><ymin>34177.0</ymin><xmax>15279.0</xmax><ymax>34362.0</ymax></bndbox><segmentation><points><x>15121.0</x><y>34362.0</y></points><points><x>15121.0</x><y>34177.0</y></points><points><x>15279.0</x><y>34177.0</y></points><points><x>15279.0</x><y>34362.0</y></points></segmentation></object><object><name>NILM</name><difficult>0</difficult><truncated>0</truncated><info>[{"confidence": "0.67737"}, {"action": "CREATE", "cat": "NILM", "time": "2020-07-23 14:56;14", "who": "admin", "typeOfanno": "PersonManul"}]</info><confidence>0.67737</confidence><bndbox><xmin>17088.0</xmin><ymin>18382.0</ymin><xmax>17358.0</xmax><ymax>18614.0</ymax></bndbox><segmentation><points><x>17088.0</x><y>18614.0</y></points><points><x>17088.0</x><y>18382.0</y></points><points><x>17358.0</x><y>18382.0</y></points><points><x>17358.0</x><y>18614.0</y></points></segmentation></object><object><name>NILM</name><difficult>0</difficult><truncated>0</truncated><info>[{"confidence": "0.7233"}, {"action": "CREATE", "cat": "NILM", "time": "2020-07-23 14:56;14", "who": "admin", "typeOfanno": "PersonManul"}]</info><confidence>0.7233</confidence><bndbox><xmin>41874.0</xmin><ymin>36555.0</ymin><xmax>42096.0</xmax><ymax>36942.0</ymax></bndbox><segmentation><points><x>41874.0</x><y>36942.0</y></points><points><x>41874.0</x><y>36555.0</y></points><points><x>42096.0</x><y>36555.0</y></points><points><x>42096.0</x><y>36942.0</y></points></segmentation></object><object><name>NILM</name><difficult>0</difficult><truncated>0</truncated><info>[{"confidence": "0.731362"}, {"action": "CREATE", "cat": "NILM", "time": "2020-07-23 14:56;14", "who": "admin", "typeOfanno": "PersonManul"}]</info><confidence>0.731362</confidence><bndbox><xmin>27171.0</xmin><ymin>17085.0</ymin><xmax>28140.0</xmax><ymax>17989.0</ymax></bndbox><segmentation><points><x>27171.0</x><y>17989.0</y></points><points><x>27171.0</x><y>17085.0</y></points><points><x>28140.0</x><y>17085.0</y></points><points><x>28140.0</x><y>17989.0</y></points></segmentation></object><object><name>NILM</name><difficult>0</difficult><truncated>0</truncated><info>[{"confidence": "0.759311"}, {"action": "CREATE", "cat": "NILM", "time": "2020-07-23 14:56;14", "who": "admin", "typeOfanno": "PersonManul"}]</info><confidence>0.759311</confidence><bndbox><xmin>39312.0</xmin><ymin>7043.0</ymin><xmax>39571.0</xmax><ymax>7233.0</ymax></bndbox><segmentation><points><x>39312.0</x><y>7233.0</y></points><points><x>39312.0</x><y>7043.0</y></points><points><x>39571.0</x><y>7043.0</y></points><points><x>39571.0</x><y>7233.0</y></points></segmentation></object><object><name>NILM</name><difficult>0</difficult><truncated>0</truncated><info>[{"confidence": "0.79201"}, {"action": "CREATE", "cat": "NILM", "time": "2020-07-23 14:56;14", "who": "admin", "typeOfanno": "PersonManul"}]</info><confidence>0.79201</confidence><bndbox><xmin>34567.0</xmin><ymin>48887.0</ymin><xmax>35039.0</xmax><ymax>49138.0</ymax></bndbox><segmentation><points><x>34567.0</x><y>49138.0</y></points><points><x>34567.0</x><y>48887.0</y></points><points><x>35039.0</x><y>48887.0</y></points><points><x>35039.0</x><y>49138.0</y></points></segmentation></object><object><name>NILM</name><difficult>0</difficult><truncated>0</truncated><info>[{"confidence": "0.793635"}, {"action": "CREATE", "cat": "NILM", "time": "2020-07-23 14:56;14", "who": "admin", "typeOfanno": "PersonManul"}]</info><confidence>0.793635</confidence><bndbox><xmin>26497.0</xmin><ymin>44686.0</ymin><xmax>26940.0</xmax><ymax>45012.0</ymax></bndbox><segmentation><points><x>26497.0</x><y>45012.0</y></points><points><x>26497.0</x><y>44686.0</y></points><points><x>26940.0</x><y>44686.0</y></points><points><x>26940.0</x><y>45012.0</y></points></segmentation></object><object><name>ASC_US</name><difficult>0</difficult><truncated>0</truncated><info>[{"confidence": "0.883149"}, {"action": "CREATE", "cat": "ASC_US", "time": "2020-07-23 14:56;14", "who": "admin", "typeOfanno": "PersonManul"}]</info><confidence>0.883149</confidence><bndbox><xmin>23783.0</xmin><ymin>32331.0</ymin><xmax>23985.0</xmax><ymax>32622.0</ymax></bndbox><segmentation><points><x>23783.0</x><y>32622.0</y></points><points><x>23783.0</x><y>32331.0</y></points><points><x>23985.0</x><y>32331.0</y></points><points><x>23985.0</x><y>32622.0</y></points></segmentation></object><object><name>NORMAL</name><difficult>0</difficult><truncated>0</truncated><info>[{"confidence": "0.909563"}, {"action": "CREATE", "cat": "NORMAL", "time": "2020-07-23 14:56;14", "who": "admin", "typeOfanno": "PersonManul"}]</info><confidence>0.909563</confidence><bndbox><xmin>23788.0</xmin><ymin>27737.0</ymin><xmax>23999.0</xmax><ymax>28122.0</ymax></bndbox><segmentation><points><x>23788.0</x><y>28122.0</y></points><points><x>23788.0</x><y>27737.0</y></points><points><x>23999.0</x><y>27737.0</y></points><points><x>23999.0</x><y>28122.0</y></points></segmentation></object><object><name>NILM</name><difficult>0</difficult><truncated>0</truncated><info>[{"confidence": "0.916481"}, {"action": "CREATE", "cat": "NILM", "time": "2020-07-23 14:56;14", "who": "admin", "typeOfanno": "PersonManul"}]</info><confidence>0.916481</confidence><bndbox><xmin>11324.0</xmin><ymin>38603.0</ymin><xmax>11545.0</xmax><ymax>38834.0</ymax></bndbox><segmentation><points><x>11324.0</x><y>38834.0</y></points><points><x>11324.0</x><y>38603.0</y></points><points><x>11545.0</x><y>38603.0</y></points><points><x>11545.0</x><y>38834.0</y></points></segmentation></object><object><name>ASC_US</name><difficult>0</difficult><truncated>0</truncated><info>[{"confidence": "0.933507"}, {"action": "CREATE", "cat": "ASC_US", "time": "2020-07-23 14:56;14", "who": "admin", "typeOfanno": "PersonManul"}]</info><confidence>0.933507</confidence><bndbox><xmin>13151.0</xmin><ymin>37717.0</ymin><xmax>13379.0</xmax><ymax>38009.0</ymax></bndbox><segmentation><points><x>13151.0</x><y>38009.0</y></points><points><x>13151.0</x><y>37717.0</y></points><points><x>13379.0</x><y>37717.0</y></points><points><x>13379.0</x><y>38009.0</y></points></segmentation></object><object><name>BOX_SCREEN</name><difficult>0</difficult><truncated>0</truncated><info>[{"confidence": "1.0"}, {"action": "CREATE", "cat": "BOX_SCREEN", "time": "2020-07-23 14:56;14", "who": "admin", "typeOfanno": "PersonManul"}]</info><confidence>1.0</confidence><bndbox><xmin>21567.999999999996</xmin><ymin>45039.99999999999</ymin><xmax>23615.999999999996</xmax><ymax>47087.99999999999</ymax></bndbox><segmentation><points><x>21567.999999999996</x><y>47087.99999999999</y></points><points><x>21567.999999999996</x><y>45039.99999999999</y></points><points><x>23615.999999999996</x><y>45039.99999999999</y></points><points><x>23615.999999999996</x><y>47087.99999999999</y></points></segmentation></object><object><name>BOX_SCREEN</name><difficult>0</difficult><truncated>0</truncated><info>[{"confidence": "1.0"}, {"action": "CREATE", "cat": "BOX_SCREEN", "time": "2020-07-23 14:56;14", "who": "admin", "typeOfanno": "PersonManul"}]</info><confidence>1.0</confidence><bndbox><xmin>33391.50000000001</xmin><ymin>43437.00000000001</ymin><xmax>35439.50000000001</xmax><ymax>45485.00000000001</ymax></bndbox><segmentation><points><x>33391.50000000001</x><y>45485.00000000001</y></points><points><x>33391.50000000001</x><y>43437.00000000001</y></points><points><x>35439.50000000001</x><y>43437.00000000001</y></points><points><x>35439.50000000001</x><y>45485.00000000001</y></points></segmentation></object><object><name>BOX_SCREEN</name><difficult>0</difficult><truncated>0</truncated><info>[{"confidence": "1.0"}, {"action": "CREATE", "cat": "BOX_SCREEN", "time": "2020-07-23 14:56;14", "who": "admin", "typeOfanno": "PersonManul"}]</info><confidence>1.0</confidence><bndbox><xmin>47529.0</xmin><ymin>13804.999999999993</ymin><xmax>49577.0</xmax><ymax>15852.999999999993</ymax></bndbox><segmentation><points><x>47529.0</x><y>15852.999999999993</y></points><points><x>47529.0</x><y>13804.999999999993</y></points><points><x>49577.0</x><y>13804.999999999993</y></points><points><x>49577.0</x><y>15852.999999999993</y></points></segmentation></object><object><name>BOX_SCREEN</name><difficult>0</difficult><truncated>0</truncated><info>[{"confidence": "1.0"}, {"action": "CREATE", "cat": "BOX_SCREEN", "time": "2020-07-23 14:56;14", "who": "admin", "typeOfanno": "PersonManul"}]</info><confidence>1.0</confidence><bndbox><xmin>24802.000000000007</xmin><ymin>42784.500000000015</ymin><xmax>26850.000000000007</xmax><ymax>44832.500000000015</ymax></bndbox><segmentation><points><x>24802.000000000007</x><y>44832.500000000015</y></points><points><x>24802.000000000007</x><y>42784.500000000015</y></points><points><x>26850.000000000007</x><y>42784.500000000015</y></points><points><x>26850.000000000007</x><y>44832.500000000015</y></points></segmentation></object><object><name>BOX_SCREEN</name><difficult>0</difficult><truncated>0</truncated><info>[{"confidence": "1.0"}, {"action": "CREATE", "cat": "BOX_SCREEN", "time": "2020-07-23 14:56;14", "who": "admin", "typeOfanno": "PersonManul"}]</info><confidence>1.0</confidence><bndbox><xmin>14491.0</xmin><ymin>23550.5</ymin><xmax>16539.0</xmax><ymax>25598.5</ymax></bndbox><segmentation><points><x>14491.0</x><y>25598.5</y></points><points><x>14491.0</x><y>23550.5</y></points><points><x>16539.0</x><y>23550.5</y></points><points><x>16539.0</x><y>25598.5</y></points></segmentation></object><object><name>BOX_SCREEN</name><difficult>0</difficult><truncated>0</truncated><info>[{"confidence": "1.0"}, {"action": "CREATE", "cat": "BOX_SCREEN", "time": "2020-07-23 14:56;14", "who": "admin", "typeOfanno": "PersonManul"}]</info><confidence>1.0</confidence><bndbox><xmin>20278.000000000007</xmin><ymin>24644.49999999997</ymin><xmax>22326.000000000007</xmax><ymax>26692.49999999997</ymax></bndbox><segmentation><points><x>20278.000000000007</x><y>26692.49999999997</y></points><points><x>20278.000000000007</x><y>24644.49999999997</y></points><points><x>22326.000000000007</x><y>24644.49999999997</y></points><points><x>22326.000000000007</x><y>26692.49999999997</y></points></segmentation></object><object><name>BOX_SCREEN</name><difficult>0</difficult><truncated>0</truncated><info>[{"confidence": "1.0"}, {"action": "CREATE", "cat": "BOX_SCREEN", "time": "2020-07-23 14:56;14", "who": "admin", "typeOfanno": "PersonManul"}]</info><confidence>1.0</confidence><bndbox><xmin>29901.000000000004</xmin><ymin>48102.50000000001</ymin><xmax>31949.000000000004</xmax><ymax>50150.50000000001</ymax></bndbox><segmentation><points><x>29901.000000000004</x><y>50150.50000000001</y></points><points><x>29901.000000000004</x><y>48102.50000000001</y></points><points><x>31949.000000000004</x><y>48102.50000000001</y></points><points><x>31949.000000000004</x><y>50150.50000000001</y></points></segmentation></object></annotation>
