# Supplementary material for: Artificial intelligence enables precision diagnosis of cervical cytology grades and cervical cancer
Source: Nat Commun. 2024 May 22;15:4369. doi: 10.1038/s41467-024-48705-3 (PMC11111770; doi:10.1038/s41467-024-48705-3)
Supplement: Supplementary file 4 — Source Data [file 41467_2024_48705_MOESM4_ESM.zip › Source Data/Table S1.Average precision in the patch-level detection and classification./ground_truth_126/L201906966_A.TMAP.xml]

<?xml version="1.0"?><annotation><folder>med</folder><filename>/datasets/Review/label-check/tmap684/L201906966_A.TMAP</filename><size><width>58624</width><height>57600</height></size><mpp>0.25294119041063823</mpp><object><name>NILM</name><difficult>0</difficult><truncated>0</truncated><info>[{"confidence": "0.549631"}, {"action": "CREATE", "cat": "NILM", "time": "2020-07-23 14:56;17", "who": "admin", "typeOfanno": "PersonManul"}]</info><confidence>0.549631</confidence><bndbox><xmin>35306.0</xmin><ymin>11476.0</ymin><xmax>36125.0</xmax><ymax>12042.0</ymax></bndbox><segmentation><points><x>35306.0</x><y>12042.0</y></points><points><x>35306.0</x><y>11476.0</y></points><points><x>36125.0</x><y>11476.0</y></points><points><x>36125.0</x><y>12042.0</y></points></segmentation></object><object><name>NILM</name><difficult>0</difficult><truncated>0</truncated><info>[{"confidence": "0.5548"}, {"action": "CREATE", "cat": "NILM", "time": "2020-07-23 14:56;17", "who": "admin", "typeOfanno": "PersonManul"}]</info><confidence>0.5548</confidence><bndbox><xmin>15792.0</xmin><ymin>30215.0</ymin><xmax>15906.0</xmax><ymax>30334.0</ymax></bndbox><segmentation><points><x>15792.0</x><y>30334.0</y></points><points><x>15792.0</x><y>30215.0</y></points><points><x>15906.0</x><y>30215.0</y></points><points><x>15906.0</x><y>30334.0</y></points></segmentation></object><object><name>NILM</name><difficult>0</difficult><truncated>0</truncated><info>[{"confidence": "0.566791"}, {"action": "CREATE", "cat": "NILM", "time": "2020-07-23 14:56;17", "who": "admin", "typeOfanno": "PersonManul"}]</info><confidence>0.566791</confidence><bndbox><xmin>13381.0</xmin><ymin>44035.0</ymin><xmax>13506.0</xmax><ymax>44219.0</ymax></bndbox><segmentation><points><x>13381.0</x><y>44219.0</y></points><points><x>13381.0</x><y>44035.0</y></points><points><x>13506.0</x><y>44035.0</y></points><points><x>13506.0</x><y>44219.0</y></points></segmentation></object><object><name>LSIL</name><difficult>0</difficult><truncated>0</truncated><info>[{"confidence": "0.571514"}, {"action": "CREATE", "cat": "LSIL", "time": "2020-07-23 14:56;17", "who": "admin", "typeOfanno": "PersonManul"}]</info><confidence>0.571514</confidence><bndbox><xmin>40320.0</xmin><ymin>39445.0</ymin><xmax>41172.0</xmax><ymax>40143.0</ymax></bndbox><segmentation><points><x>40320.0</x><y>40143.0</y></points><points><x>40320.0</x><y>39445.0</y></points><points><x>41172.0</x><y>39445.0</y></points><points><x>41172.0</x><y>40143.0</y></points></segmentation></object><object><name>NILM</name><difficult>0</difficult><truncated>0</truncated><info>[{"confidence": "0.581743"}, {"action": "CREATE", "cat": "NILM", "time": "2020-07-23 14:56;17", "who": "admin", "typeOfanno": "PersonManul"}]</info><confidence>0.581743</confidence><bndbox><xmin>45350.0</xmin><ymin>22339.0</ymin><xmax>45465.0</xmax><ymax>22488.0</ymax></bndbox><segmentation><points><x>45350.0</x><y>22488.0</y></points><points><x>45350.0</x><y>22339.0</y></points><points><x>45465.0</x><y>22339.0</y></points><points><x>45465.0</x><y>22488.0</y></points></segmentation></object><object><name>NILM</name><difficult>0</difficult><truncated>0</truncated><info>[{"confidence": "0.589161"}, {"action": "CREATE", "cat": "NILM", "time": "2020-07-23 14:56;17", "who": "admin", "typeOfanno": "PersonManul"}]</info><confidence>0.589161</confidence><bndbox><xmin>10599.0</xmin><ymin>26881.0</ymin><xmax>10852.0</xmax><ymax>27061.0</ymax></bndbox><segmentation><points><x>10599.0</x><y>27061.0</y></points><points><x>10599.0</x><y>26881.0</y></points><points><x>10852.0</x><y>26881.0</y></points><points><x>10852.0</x><y>27061.0</y></points></segmentation></object><object><name>NILM</name><difficult>0</difficult><truncated>0</truncated><info>[{"confidence": "0.611566"}, {"action": "CREATE", "cat": "NILM", "time": "2020-07-23 14:56;17", "who": "admin", "typeOfanno": "PersonManul"}]</info><confidence>0.611566</confidence><bndbox><xmin>13233.0</xmin><ymin>18391.0</ymin><xmax>13398.0</xmax><ymax>18524.0</ymax></bndbox><segmentation><points><x>13233.0</x><y>18524.0</y></points><points><x>13233.0</x><y>18391.0</y></points><points><x>13398.0</x><y>18391.0</y></points><points><x>13398.0</x><y>18524.0</y></points></segmentation></object><object><name>NILM</name><difficult>0</difficult><truncated>0</truncated><info>[{"confidence": "0.613381"}, {"action": "CREATE", "cat": "NILM", "time": "2020-07-23 14:56;17", "who": "admin", "typeOfanno": "PersonManul"}]</info><confidence>0.613381</confidence><bndbox><xmin>19568.0</xmin><ymin>32982.0</ymin><xmax>19714.0</xmax><ymax>33119.0</ymax></bndbox><segmentation><points><x>19568.0</x><y>33119.0</y></points><points><x>19568.0</x><y>32982.0</y></points><points><x>19714.0</x><y>32982.0</y></points><points><x>19714.0</x><y>33119.0</y></points></segmentation></object><object><name>ASC_US</name><difficult>0</difficult><truncated>0</truncated><info>[{"confidence": "0.617216"}, {"action": "CREATE", "cat": "ASC_US", "time": "2020-07-23 14:56;17", "who": "admin", "typeOfanno": "PersonManul"}]</info><confidence>0.617216</confidence><bndbox><xmin>46635.18209296429</xmin><ymin>37188.14371902455</ymin><xmax>46887.808006045605</xmax><ymax>37598.37111916577</ymax></bndbox><segmentation><points><x>46635.18209296429</x><y>37598.37111916577</y></points><points><x>46635.18209296429</x><y>37188.14371902455</y></points><points><x>46887.808006045605</x><y>37188.14371902455</y></points><points><x>46887.808006045605</x><y>37598.37111916577</y></points></segmentation></object><object><name>NILM</name><difficult>0</difficult><truncated>0</truncated><info>[{"confidence": "0.623588"}, {"action": "CREATE", "cat": "NILM", "time": "2020-07-23 14:56;17", "who": "admin", "typeOfanno": "PersonManul"}]</info><confidence>0.623588</confidence><bndbox><xmin>29887.0</xmin><ymin>49963.0</ymin><xmax>30022.0</xmax><ymax>50121.0</ymax></bndbox><segmentation><points><x>29887.0</x><y>50121.0</y></points><points><x>29887.0</x><y>49963.0</y></points><points><x>30022.0</x><y>49963.0</y></points><points><x>30022.0</x><y>50121.0</y></points></segmentation></object><object><name>NILM</name><difficult>0</difficult><truncated>0</truncated><info>[{"confidence": "0.628449"}, {"action": "CREATE", "cat": "NILM", "time": "2020-07-23 14:56;17", "who": "admin", "typeOfanno": "PersonManul"}]</info><confidence>0.628449</confidence><bndbox><xmin>9096.0</xmin><ymin>15833.0</ymin><xmax>9261.0</xmax><ymax>16031.0</ymax></bndbox><segmentation><points><x>9096.0</x><y>16031.0</y></points><points><x>9096.0</x><y>15833.0</y></points><points><x>9261.0</x><y>15833.0</y></points><points><x>9261.0</x><y>16031.0</y></points></segmentation></object><object><name>NILM</name><difficult>0</difficult><truncated>0</truncated><info>[{"confidence": "0.638421"}, {"action": "CREATE", "cat": "NILM", "time": "2020-07-23 14:56;17", "who": "admin", "typeOfanno": "PersonManul"}]</info><confidence>0.638421</confidence><bndbox><xmin>46532.16358024684</xmin><ymin>42794.19135802467</ymin><xmax>46700.16358024684</xmax><ymax>42939.19135802467</ymax></bndbox><segmentation><points><x>46532.16358024684</x><y>42939.19135802467</y></points><points><x>46532.16358024684</x><y>42794.19135802467</y></points><points><x>46700.16358024684</x><y>42794.19135802467</y></points><points><x>46700.16358024684</x><y>42939.19135802467</y></points></segmentation></object><object><name>NILM</name><difficult>0</difficult><truncated>0</truncated><info>[{"confidence": "0.663891"}, {"action": "CREATE", "cat": "NILM", "time": "2020-07-23 14:56;17", "who": "admin", "typeOfanno": "PersonManul"}]</info><confidence>0.663891</confidence><bndbox><xmin>12454.0</xmin><ymin>27423.0</ymin><xmax>12595.0</xmax><ymax>27627.0</ymax></bndbox><segmentation><points><x>12454.0</x><y>27627.0</y></points><points><x>12454.0</x><y>27423.0</y></points><points><x>12595.0</x><y>27423.0</y></points><points><x>12595.0</x><y>27627.0</y></points></segmentation></object><object><name>NILM</name><difficult>0</difficult><truncated>0</truncated><info>[{"confidence": "0.702968"}, {"action": "CREATE", "cat": "NILM", "time": "2020-07-23 14:56;17", "who": "admin", "typeOfanno": "PersonManul"}]</info><confidence>0.702968</confidence><bndbox><xmin>41334.0</xmin><ymin>26764.0</ymin><xmax>41427.0</xmax><ymax>26914.0</ymax></bndbox><segmentation><points><x>41334.0</x><y>26914.0</y></points><points><x>41334.0</x><y>26764.0</y></points><points><x>41427.0</x><y>26764.0</y></points><points><x>41427.0</x><y>26914.0</y></points></segmentation></object><object><name>NILM</name><difficult>0</difficult><truncated>0</truncated><info>[{"confidence": "0.71374"}, {"action": "CREATE", "cat": "NILM", "time": "2020-07-23 14:56;17", "who": "admin", "typeOfanno": "PersonManul"}]</info><confidence>0.71374</confidence><bndbox><xmin>41726.0</xmin><ymin>28644.0</ymin><xmax>41847.0</xmax><ymax>28754.0</ymax></bndbox><segmentation><points><x>41726.0</x><y>28754.0</y></points><points><x>41726.0</x><y>28644.0</y></points><points><x>41847.0</x><y>28644.0</y></points><points><x>41847.0</x><y>28754.0</y></points></segmentation></object><object><name>NILM</name><difficult>0</difficult><truncated>0</truncated><info>[{"confidence": "0.727642"}, {"action": "CREATE", "cat": "NILM", "time": "2020-07-23 14:56;17", "who": "admin", "typeOfanno": "PersonManul"}]</info><confidence>0.727642</confidence><bndbox><xmin>25931.0</xmin><ymin>16309.0</ymin><xmax>26046.0</xmax><ymax>16438.0</ymax></bndbox><segmentation><points><x>25931.0</x><y>16438.0</y></points><points><x>25931.0</x><y>16309.0</y></points><points><x>26046.0</x><y>16309.0</y></points><points><x>26046.0</x><y>16438.0</y></points></segmentation></object><object><name>NILM</name><difficult>0</difficult><truncated>0</truncated><info>[{"confidence": "0.730722"}, {"action": "CREATE", "cat": "NILM", "time": "2020-07-23 14:56;17", "who": "admin", "typeOfanno": "PersonManul"}]</info><confidence>0.730722</confidence><bndbox><xmin>26208.0</xmin><ymin>41402.0</ymin><xmax>26326.0</xmax><ymax>41513.0</ymax></bndbox><segmentation><points><x>26208.0</x><y>41513.0</y></points><points><x>26208.0</x><y>41402.0</y></points><points><x>26326.0</x><y>41402.0</y></points><points><x>26326.0</x><y>41513.0</y></points></segmentation></object><object><name>NILM</name><difficult>0</difficult><truncated>0</truncated><info>[{"confidence": "0.750334"}, {"action": "CREATE", "cat": "NILM", "time": "2020-07-23 14:56;17", "who": "admin", "typeOfanno": "PersonManul"}]</info><confidence>0.750334</confidence><bndbox><xmin>43254.0</xmin><ymin>14299.0</ymin><xmax>43662.0</xmax><ymax>14811.0</ymax></bndbox><segmentation><points><x>43254.0</x><y>14811.0</y></points><points><x>43254.0</x><y>14299.0</y></points><points><x>43662.0</x><y>14299.0</y></points><points><x>43662.0</x><y>14811.0</y></points></segmentation></object><object><name>NILM</name><difficult>0</difficult><truncated>0</truncated><info>[{"confidence": "0.766494"}, {"action": "CREATE", "cat": "NILM", "time": "2020-07-23 14:56;17", "who": "admin", "typeOfanno": "PersonManul"}]</info><confidence>0.766494</confidence><bndbox><xmin>41807.0</xmin><ymin>14355.0</ymin><xmax>41954.0</xmax><ymax>14508.0</ymax></bndbox><segmentation><points><x>41807.0</x><y>14508.0</y></points><points><x>41807.0</x><y>14355.0</y></points><points><x>41954.0</x><y>14355.0</y></points><points><x>41954.0</x><y>14508.0</y></points></segmentation></object><object><name>NILM</name><difficult>0</difficult><truncated>0</truncated><info>[{"confidence": "0.779379"}, {"action": "CREATE", "cat": "NILM", "time": "2020-07-23 14:56;17", "who": "admin", "typeOfanno": "PersonManul"}]</info><confidence>0.779379</confidence><bndbox><xmin>42210.0</xmin><ymin>35213.0</ymin><xmax>42898.0</xmax><ymax>36120.0</ymax></bndbox><segmentation><points><x>42210.0</x><y>36120.0</y></points><points><x>42210.0</x><y>35213.0</y></points><points><x>42898.0</x><y>35213.0</y></points><points><x>42898.0</x><y>36120.0</y></points></segmentation></object><object><name>ASC_US</name><difficult>0</difficult><truncated>0</truncated><info>[{"confidence": "0.788771"}, {"action": "CREATE", "cat": "ASC_US", "time": "2020-07-23 14:56;17", "who": "admin", "typeOfanno": "PersonManul"}]</info><confidence>0.788771</confidence><bndbox><xmin>39198.0</xmin><ymin>46114.0</ymin><xmax>39288.0</xmax><ymax>46217.0</ymax></bndbox><segmentation><points><x>39198.0</x><y>46217.0</y></points><points><x>39198.0</x><y>46114.0</y></points><points><x>39288.0</x><y>46114.0</y></points><points><x>39288.0</x><y>46217.0</y></points></segmentation></object><object><name>NILM</name><difficult>0</difficult><truncated>0</truncated><info>[{"confidence": "0.830887"}, {"action": "CREATE", "cat": "NILM", "time": "2020-07-23 14:56;17", "who": "admin", "typeOfanno": "PersonManul"}]</info><confidence>0.830887</confidence><bndbox><xmin>34299.0</xmin><ymin>6844.0</ymin><xmax>34415.0</xmax><ymax>6965.0</ymax></bndbox><segmentation><points><x>34299.0</x><y>6965.0</y></points><points><x>34299.0</x><y>6844.0</y></points><points><x>34415.0</x><y>6844.0</y></points><points><x>34415.0</x><y>6965.0</y></points></segmentation></object><object><name>NILM</name><difficult>0</difficult><truncated>0</truncated><info>[{"confidence": "0.845134"}, {"action": "CREATE", "cat": "NILM", "time": "2020-07-23 14:56;17", "who": "admin", "typeOfanno": "PersonManul"}]</info><confidence>0.845134</confidence><bndbox><xmin>34306.0</xmin><ymin>33248.0</ymin><xmax>34427.0</xmax><ymax>33383.0</ymax></bndbox><segmentation><points><x>34306.0</x><y>33383.0</y></points><points><x>34306.0</x><y>33248.0</y></points><points><x>34427.0</x><y>33248.0</y></points><points><x>34427.0</x><y>33383.0</y></points></segmentation></object><object><name>NILM</name><difficult>0</difficult><truncated>0</truncated><info>[{"confidence": "0.847379"}, {"action": "CREATE", "cat": "NILM", "time": "2020-07-23 14:56;17", "who": "admin", "typeOfanno": "PersonManul"}]</info><confidence>0.847379</confidence><bndbox><xmin>24247.0</xmin><ymin>14763.0</ymin><xmax>24378.0</xmax><ymax>14898.0</ymax></bndbox><segmentation><points><x>24247.0</x><y>14898.0</y></points><points><x>24247.0</x><y>14763.0</y></points><points><x>24378.0</x><y>14763.0</y></points><points><x>24378.0</x><y>14898.0</y></points></segmentation></object><object><name>ASC_US</name><difficult>0</difficult><truncated>0</truncated><info>[{"confidence": "0.848036"}, {"action": "CREATE", "cat": "ASC_US", "time": "2020-07-23 14:56;17", "who": "admin", "typeOfanno": "PersonManul"}]</info><confidence>0.848036</confidence><bndbox><xmin>20352.0</xmin><ymin>35386.0</ymin><xmax>20684.0</xmax><ymax>35718.0</ymax></bndbox><segmentation><points><x>20352.0</x><y>35718.0</y></points><points><x>20352.0</x><y>35386.0</y></points><points><x>20684.0</x><y>35386.0</y></points><points><x>20684.0</x><y>35718.0</y></points></segmentation></object><object><name>ASC_US</name><difficult>0</difficult><truncated>0</truncated><info>[{"confidence": "0.922253"}, {"action": "CREATE", "cat": "ASC_US", "time": "2020-07-23 14:56;17", "who": "admin", "typeOfanno": "PersonManul"}]</info><confidence>0.922253</confidence><bndbox><xmin>12832.0</xmin><ymin>20402.0</ymin><xmax>13053.0</xmax><ymax>20623.0</ymax></bndbox><segmentation><points><x>12832.0</x><y>20623.0</y></points><points><x>12832.0</x><y>20402.0</y></points><points><x>13053.0</x><y>20402.0</y></points><points><x>13053.0</x><y>20623.0</y></points></segmentation></object><object><name>NILM</name><difficult>0</difficult><truncated>0</truncated><info>[{"confidence": "0.591271"}, {"action": "CREATE", "cat": "NILM", "time": "2020-07-23 14:56;17", "who": "admin", "typeOfanno": "PersonManul"}]</info><confidence>0.591271</confidence><bndbox><xmin>43824.0</xmin><ymin>45250.0</ymin><xmax>44024.0</xmax><ymax>45441.0</ymax></bndbox><segmentation><points><x>43824.0</x><y>45441.0</y></points><points><x>43824.0</x><y>45250.0</y></points><points><x>44024.0</x><y>45250.0</y></points><points><x>44024.0</x><y>45441.0</y></points></segmentation></object><object><name>LSIL</name><difficult>0</difficult><truncated>0</truncated><info>[{"confidence": "0.691252"}, {"action": "CREATE", "cat": "LSIL", "time": "2020-07-23 14:56;17", "who": "admin", "typeOfanno": "PersonManul"}]</info><confidence>0.691252</confidence><bndbox><xmin>32282.0</xmin><ymin>25444.0</ymin><xmax>32903.0</xmax><ymax>26037.0</ymax></bndbox><segmentation><points><x>32282.0</x><y>26037.0</y></points><points><x>32282.0</x><y>25444.0</y></points><points><x>32903.0</x><y>25444.0</y></points><points><x>32903.0</x><y>26037.0</y></points></segmentation></object><object><name>NILM</name><difficult>0</difficult><truncated>0</truncated><info>[{"confidence": "0.696107"}, {"action": "CREATE", "cat": "NILM", "time": "2020-07-23 14:56;17", "who": "admin", "typeOfanno": "PersonManul"}]</info><confidence>0.696107</confidence><bndbox><xmin>36237.0</xmin><ymin>22270.0</ymin><xmax>36477.0</xmax><ymax>22418.0</ymax></bndbox><segmentation><points><x>36237.0</x><y>22418.0</y></points><points><x>36237.0</x><y>22270.0</y></points><points><x>36477.0</x><y>22270.0</y></points><points><x>36477.0</x><y>22418.0</y></points></segmentation></object><object><name>LSIL</name><difficult>0</difficult><truncated>0</truncated><info>[{"confidence": "0.784664"}, {"action": "CREATE", "cat": "LSIL", "time": "2020-07-23 14:56;17", "who": "admin", "typeOfanno": "PersonManul"}]</info><confidence>0.784664</confidence><bndbox><xmin>10214.5884810264</xmin><ymin>14734.342643419737</ymin><xmax>10354.411518973602</xmax><ymax>14905.657356580266</ymax></bndbox><segmentation><points><x>10214.5884810264</x><y>14905.657356580266</y></points><points><x>10214.5884810264</x><y>14734.342643419737</y></points><points><x>10354.411518973602</x><y>14734.342643419737</y></points><points><x>10354.411518973602</x><y>14905.657356580266</y></points></segmentation></object><object><name>EC</name><difficult>0</difficult><truncated>0</truncated><info>[{"confidence": "0.788718"}, {"action": "CREATE", "cat": "EC", "time": "2020-07-23 14:56;17", "who": "admin", "typeOfanno": "PersonManul"}]</info><confidence>0.788718</confidence><bndbox><xmin>37983.0</xmin><ymin>49691.0</ymin><xmax>38161.0</xmax><ymax>49810.0</ymax></bndbox><segmentation><points><x>37983.0</x><y>49810.0</y></points><points><x>37983.0</x><y>49691.0</y></points><points><x>38161.0</x><y>49691.0</y></points><points><x>38161.0</x><y>49810.0</y></points></segmentation></object><object><name>EC</name><difficult>0</difficult><truncated>0</truncated><info>[{"confidence": "0.819806"}, {"action": "CREATE", "cat": "EC", "time": "2020-07-23 14:56;17", "who": "admin", "typeOfanno": "PersonManul"}]</info><confidence>0.819806</confidence><bndbox><xmin>25773.0</xmin><ymin>48650.0</ymin><xmax>25994.0</xmax><ymax>48771.0</ymax></bndbox><segmentation><points><x>25773.0</x><y>48771.0</y></points><points><x>25773.0</x><y>48650.0</y></points><points><x>25994.0</x><y>48650.0</y></points><points><x>25994.0</x><y>48771.0</y></points></segmentation></object><object><name>NILM</name><difficult>0</difficult><truncated>0</truncated><info>[{"confidence": "0.738659"}, {"action": "CREATE", "cat": "NILM", "time": "2020-07-23 14:56;17", "who": "admin", "typeOfanno": "PersonManul"}]</info><confidence>0.738659</confidence><bndbox><xmin>14488.0</xmin><ymin>21386.0</ymin><xmax>14769.0</xmax><ymax>21508.0</ymax></bndbox><segmentation><points><x>14488.0</x><y>21508.0</y></points><points><x>14488.0</x><y>21386.0</y></points><points><x>14769.0</x><y>21386.0</y></points><points><x>14769.0</x><y>21508.0</y></points></segmentation></object><object><name>NILM</name><difficult>0</difficult><truncated>0</truncated><info>[{"confidence": "0.808936"}, {"action": "CREATE", "cat": "NILM", "time": "2020-07-23 14:56;17", "who": "admin", "typeOfanno": "PersonManul"}]</info><confidence>0.808936</confidence><bndbox><xmin>19292.0</xmin><ymin>36344.0</ymin><xmax>19383.0</xmax><ymax>36460.0</ymax></bndbox><segmentation><points><x>19292.0</x><y>36460.0</y></points><points><x>19292.0</x><y>36344.0</y></points><points><x>19383.0</x><y>36344.0</y></points><points><x>19383.0</x><y>36460.0</y></points></segmentation></object><object><name>ASC_US</name><difficult>0</difficult><truncated>0</truncated><info>[{"confidence": "1.0"}, {"action": "CREATE", "cat": "ASC_US", "time": "2020-07-23 14:56;17", "who": "admin", "typeOfanno": "PersonManul"}]</info><confidence>1.0</confidence><bndbox><xmin>13222.120370370369</xmin><ymin>18847.63271604938</ymin><xmax>13332.459876543207</xmax><ymax>18964.762345679006</ymax></bndbox><segmentation><points><x>13222.120370370369</x><y>18964.762345679006</y></points><points><x>13222.120370370369</x><y>18847.63271604938</y></points><points><x>13332.459876543207</x><y>18847.63271604938</y></points><points><x>13332.459876543207</x><y>18964.762345679006</y></points></segmentation></object><object><name>BOX_SCREEN</name><difficult>0</difficult><truncated>0</truncated><info>[{"confidence": "1.0"}, {"action": "CREATE", "cat": "BOX_SCREEN", "time": "2020-07-23 14:56;17", "who": "admin", "typeOfanno": "PersonManul"}]</info><confidence>1.0</confidence><bndbox><xmin>39596.21370556547</xmin><ymin>38753.668177217696</ymin><xmax>41644.21370556547</xmax><ymax>40801.668177217696</ymax></bndbox><segmentation><points><x>39596.21370556547</x><y>40801.668177217696</y></points><points><x>39596.21370556547</x><y>38753.668177217696</y></points><points><x>41644.21370556547</x><y>38753.668177217696</y></points><points><x>41644.21370556547</x><y>40801.668177217696</y></points></segmentation></object><object><name>BOX_SCREEN</name><difficult>0</difficult><truncated>0</truncated><info>[{"confidence": "1.0"}, {"action": "CREATE", "cat": "BOX_SCREEN", "time": "2020-07-23 14:56;17", "who": "admin", "typeOfanno": "PersonManul"}]</info><confidence>1.0</confidence><bndbox><xmin>31568.500000000025</xmin><ymin>24826.50000000001</ymin><xmax>33616.50000000003</xmax><ymax>26874.50000000001</ymax></bndbox><segmentation><points><x>31568.500000000025</x><y>26874.50000000001</y></points><points><x>31568.500000000025</x><y>24826.50000000001</y></points><points><x>33616.50000000003</x><y>24826.50000000001</y></points><points><x>33616.50000000003</x><y>26874.50000000001</y></points></segmentation></object><object><name>BOX_SCREEN</name><difficult>0</difficult><truncated>0</truncated><info>[{"confidence": "1.0"}, {"action": "CREATE", "cat": "BOX_SCREEN", "time": "2020-07-23 14:56;17", "who": "admin", "typeOfanno": "PersonManul"}]</info><confidence>1.0</confidence><bndbox><xmin>9167.983401142295</xmin><ymin>13807.296325357289</ymin><xmax>11215.983401142295</xmax><ymax>15855.296325357289</ymax></bndbox><segmentation><points><x>9167.983401142295</x><y>15855.296325357289</y></points><points><x>9167.983401142295</x><y>13807.296325357289</y></points><points><x>11215.983401142295</x><y>13807.296325357289</y></points><points><x>11215.983401142295</x><y>15855.296325357289</y></points></segmentation></object><object><name>BOX_SCREEN</name><difficult>0</difficult><truncated>0</truncated><info>[{"confidence": "1.0"}, {"action": "CREATE", "cat": "BOX_SCREEN", "time": "2020-07-23 14:56;17", "who": "admin", "typeOfanno": "PersonManul"}]</info><confidence>1.0</confidence><bndbox><xmin>10578.499999999998</xmin><ymin>38805.5</ymin><xmax>12626.499999999998</xmax><ymax>40853.5</ymax></bndbox><segmentation><points><x>10578.499999999998</x><y>40853.5</y></points><points><x>10578.499999999998</x><y>38805.5</y></points><points><x>12626.499999999998</x><y>38805.5</y></points><points><x>12626.499999999998</x><y>40853.5</y></points></segmentation></object><object><name>LSIL</name><difficult>0</difficult><truncated>0</truncated><info>[{"confidence": 1}, {"action": "CREATE", "cat": "LSIL", "time": "2020-07-29 12:22;33", "who": "chenrui", "typeOfanno": "PersonManul"}]</info><confidence>1.0</confidence><bndbox><xmin>8072.500013294781</xmin><ymin>22614.83169646311</ymin><xmax>8286.83663366336</xmax><ymax>23071.386165203443</ymax></bndbox><segmentation><points><x>8072.500013294781</x><y>23071.386165203443</y></points><points><x>8072.500013294781</x><y>22614.83169646311</y></points><points><x>8286.83663366336</x><y>22614.83169646311</y></points><points><x>8286.83663366336</x><y>23071.386165203443</y></points></segmentation></object><object><name>LSIL</name><difficult>0</difficult><truncated>0</truncated><info>[{"confidence": 1}, {"action": "CREATE", "cat": "LSIL", "time": "2020-07-29 12:22;33", "who": "chenrui", "typeOfanno": "PersonManul"}]</info><confidence>1.0</confidence><bndbox><xmin>11437.82671937848</xmin><ymin>39577.91584158415</ymin><xmax>11770.658442431155</xmax><ymax>39884.60895077545</ymax></bndbox><segmentation><points><x>11437.82671937848</x><y>39884.60895077545</y></points><points><x>11437.82671937848</x><y>39577.91584158415</y></points><points><x>11770.658442431155</x><y>39577.91584158415</y></points><points><x>11770.658442431155</x><y>39884.60895077545</y></points></segmentation></object></annotation>
