# Supplementary material for: Artificial intelligence enables precision diagnosis of cervical cytology grades and cervical cancer
Source: Nat Commun. 2024 May 22;15:4369. doi: 10.1038/s41467-024-48705-3 (PMC11111770; doi:10.1038/s41467-024-48705-3)
Supplement: Supplementary file 4 — Source Data [file 41467_2024_48705_MOESM4_ESM.zip › Source Data/Table S1.Average precision in the patch-level detection and classification./ground_truth_126/L201906827_A.TMAP.xml]

<?xml version="1.0"?><annotation><folder>med</folder><filename>/datasets/Review/label-check/tmap684/L201906827_A.TMAP</filename><size><width>61696</width><height>58880</height></size><mpp>0.25294119041063823</mpp><object><name>NILM</name><difficult>0</difficult><truncated>0</truncated><info>[{"confidence": "0.453934"}, {"action": "CREATE", "cat": "NILM", "time": "2020-07-23 14:56;05", "who": "admin", "typeOfanno": "PersonManul"}]</info><confidence>0.453934</confidence><bndbox><xmin>8096.0</xmin><ymin>21327.0</ymin><xmax>8385.0</xmax><ymax>21526.0</ymax></bndbox><segmentation><points><x>8096.0</x><y>21327.0</y></points><points><x>8385.0</x><y>21327.0</y></points><points><x>8385.0</x><y>21526.0</y></points><points><x>8096.0</x><y>21526.0</y></points></segmentation></object><object><name>NILM</name><difficult>0</difficult><truncated>0</truncated><info>[{"confidence": "0.470911"}, {"action": "CREATE", "cat": "NILM", "time": "2020-07-23 14:56;05", "who": "admin", "typeOfanno": "PersonManul"}]</info><confidence>0.470911</confidence><bndbox><xmin>38197.0</xmin><ymin>25136.0</ymin><xmax>38421.0</xmax><ymax>25400.0</ymax></bndbox><segmentation><points><x>38197.0</x><y>25136.0</y></points><points><x>38421.0</x><y>25136.0</y></points><points><x>38421.0</x><y>25400.0</y></points><points><x>38197.0</x><y>25400.0</y></points></segmentation></object><object><name>ASC_US</name><difficult>0</difficult><truncated>0</truncated><info>[{"confidence": "0.4913"}, {"action": "CREATE", "cat": "ASC_US", "time": "2020-07-23 14:56;05", "who": "admin", "typeOfanno": "PersonManul"}]</info><confidence>0.4913</confidence><bndbox><xmin>12694.0</xmin><ymin>33437.0</ymin><xmax>12823.0</xmax><ymax>33636.0</ymax></bndbox><segmentation><points><x>12694.0</x><y>33437.0</y></points><points><x>12823.0</x><y>33437.0</y></points><points><x>12823.0</x><y>33636.0</y></points><points><x>12694.0</x><y>33636.0</y></points></segmentation></object><object><name>NILM</name><difficult>0</difficult><truncated>0</truncated><info>[{"confidence": "0.51548"}, {"action": "CREATE", "cat": "NILM", "time": "2020-07-23 14:56;05", "who": "admin", "typeOfanno": "PersonManul"}]</info><confidence>0.51548</confidence><bndbox><xmin>45785.0</xmin><ymin>46652.0</ymin><xmax>45968.0</xmax><ymax>46792.0</ymax></bndbox><segmentation><points><x>45785.0</x><y>46652.0</y></points><points><x>45968.0</x><y>46652.0</y></points><points><x>45968.0</x><y>46792.0</y></points><points><x>45785.0</x><y>46792.0</y></points></segmentation></object><object><name>NILM</name><difficult>0</difficult><truncated>0</truncated><info>[{"confidence": "0.589978"}, {"action": "CREATE", "cat": "NILM", "time": "2020-07-23 14:56;05", "who": "admin", "typeOfanno": "PersonManul"}]</info><confidence>0.589978</confidence><bndbox><xmin>20100.0</xmin><ymin>12546.0</ymin><xmax>20456.0</xmax><ymax>12891.0</ymax></bndbox><segmentation><points><x>20100.0</x><y>12546.0</y></points><points><x>20456.0</x><y>12546.0</y></points><points><x>20456.0</x><y>12891.0</y></points><points><x>20100.0</x><y>12891.0</y></points></segmentation></object><object><name>NILM</name><difficult>0</difficult><truncated>0</truncated><info>[{"confidence": "0.622099"}, {"action": "CREATE", "cat": "NILM", "time": "2020-07-23 14:56;05", "who": "admin", "typeOfanno": "PersonManul"}]</info><confidence>0.622099</confidence><bndbox><xmin>39914.0</xmin><ymin>17431.0</ymin><xmax>40116.0</xmax><ymax>17623.0</ymax></bndbox><segmentation><points><x>39914.0</x><y>17431.0</y></points><points><x>40116.0</x><y>17431.0</y></points><points><x>40116.0</x><y>17623.0</y></points><points><x>39914.0</x><y>17623.0</y></points></segmentation></object><object><name>NILM</name><difficult>0</difficult><truncated>0</truncated><info>[{"confidence": "0.62574"}, {"action": "CREATE", "cat": "NILM", "time": "2020-07-23 14:56;05", "who": "admin", "typeOfanno": "PersonManul"}]</info><confidence>0.62574</confidence><bndbox><xmin>21537.0</xmin><ymin>39793.0</ymin><xmax>21791.0</xmax><ymax>40014.0</ymax></bndbox><segmentation><points><x>21537.0</x><y>39793.0</y></points><points><x>21791.0</x><y>39793.0</y></points><points><x>21791.0</x><y>40014.0</y></points><points><x>21537.0</x><y>40014.0</y></points></segmentation></object><object><name>NILM</name><difficult>0</difficult><truncated>0</truncated><info>[{"confidence": "0.637028"}, {"action": "CREATE", "cat": "NILM", "time": "2020-07-23 14:56;05", "who": "admin", "typeOfanno": "PersonManul"}]</info><confidence>0.637028</confidence><bndbox><xmin>9279.0</xmin><ymin>37521.0</ymin><xmax>9405.0</xmax><ymax>37698.0</ymax></bndbox><segmentation><points><x>9279.0</x><y>37521.0</y></points><points><x>9405.0</x><y>37521.0</y></points><points><x>9405.0</x><y>37698.0</y></points><points><x>9279.0</x><y>37698.0</y></points></segmentation></object><object><name>NILM</name><difficult>0</difficult><truncated>0</truncated><info>[{"confidence": "0.641862"}, {"action": "CREATE", "cat": "NILM", "time": "2020-07-23 14:56;05", "who": "admin", "typeOfanno": "PersonManul"}]</info><confidence>0.641862</confidence><bndbox><xmin>38888.0</xmin><ymin>46101.0</ymin><xmax>39085.0</xmax><ymax>46224.0</ymax></bndbox><segmentation><points><x>38888.0</x><y>46101.0</y></points><points><x>39085.0</x><y>46101.0</y></points><points><x>39085.0</x><y>46224.0</y></points><points><x>38888.0</x><y>46224.0</y></points></segmentation></object><object><name>NILM</name><difficult>0</difficult><truncated>0</truncated><info>[{"confidence": "0.737313"}, {"action": "CREATE", "cat": "NILM", "time": "2020-07-23 14:56;05", "who": "admin", "typeOfanno": "PersonManul"}]</info><confidence>0.737313</confidence><bndbox><xmin>38000.0</xmin><ymin>35937.0</ymin><xmax>38104.0</xmax><ymax>36110.0</ymax></bndbox><segmentation><points><x>38000.0</x><y>35937.0</y></points><points><x>38104.0</x><y>35937.0</y></points><points><x>38104.0</x><y>36110.0</y></points><points><x>38000.0</x><y>36110.0</y></points></segmentation></object><object><name>NILM</name><difficult>0</difficult><truncated>0</truncated><info>[{"confidence": "0.738331"}, {"action": "CREATE", "cat": "NILM", "time": "2020-07-23 14:56;05", "who": "admin", "typeOfanno": "PersonManul"}]</info><confidence>0.738331</confidence><bndbox><xmin>26268.0</xmin><ymin>16096.0</ymin><xmax>26401.0</xmax><ymax>16265.0</ymax></bndbox><segmentation><points><x>26268.0</x><y>16096.0</y></points><points><x>26401.0</x><y>16096.0</y></points><points><x>26401.0</x><y>16265.0</y></points><points><x>26268.0</x><y>16265.0</y></points></segmentation></object><object><name>NILM</name><difficult>0</difficult><truncated>0</truncated><info>[{"confidence": "0.915753"}, {"action": "CREATE", "cat": "NILM", "time": "2020-07-23 14:56;05", "who": "admin", "typeOfanno": "PersonManul"}]</info><confidence>0.915753</confidence><bndbox><xmin>29298.0</xmin><ymin>48877.0</ymin><xmax>29592.0</xmax><ymax>49209.0</ymax></bndbox><segmentation><points><x>29298.0</x><y>48877.0</y></points><points><x>29592.0</x><y>48877.0</y></points><points><x>29592.0</x><y>49209.0</y></points><points><x>29298.0</x><y>49209.0</y></points></segmentation></object><object><name>MET</name><difficult>0</difficult><truncated>0</truncated><info>[{"confidence": "0.483497"}, {"action": "CREATE", "cat": "MET", "time": "2020-07-23 14:56;05", "who": "admin", "typeOfanno": "PersonManul"}]</info><confidence>0.483497</confidence><bndbox><xmin>14781.0</xmin><ymin>12851.0</ymin><xmax>14902.0</xmax><ymax>12960.0</ymax></bndbox><segmentation><points><x>14781.0</x><y>12851.0</y></points><points><x>14902.0</x><y>12851.0</y></points><points><x>14902.0</x><y>12960.0</y></points><points><x>14781.0</x><y>12960.0</y></points></segmentation></object><object><name>MET</name><difficult>0</difficult><truncated>0</truncated><info>[{"confidence": "0.506235"}, {"action": "CREATE", "cat": "MET", "time": "2020-07-23 14:56;05", "who": "admin", "typeOfanno": "PersonManul"}]</info><confidence>0.506235</confidence><bndbox><xmin>28919.0</xmin><ymin>20998.0</ymin><xmax>29041.0</xmax><ymax>21095.0</ymax></bndbox><segmentation><points><x>28919.0</x><y>20998.0</y></points><points><x>29041.0</x><y>20998.0</y></points><points><x>29041.0</x><y>21095.0</y></points><points><x>28919.0</x><y>21095.0</y></points></segmentation></object><object><name>MET</name><difficult>0</difficult><truncated>0</truncated><info>[{"confidence": "0.788903"}, {"action": "CREATE", "cat": "MET", "time": "2020-07-23 14:56;05", "who": "admin", "typeOfanno": "PersonManul"}]</info><confidence>0.788903</confidence><bndbox><xmin>46908.0</xmin><ymin>15554.0</ymin><xmax>47058.0</xmax><ymax>15764.0</ymax></bndbox><segmentation><points><x>46908.0</x><y>15554.0</y></points><points><x>47058.0</x><y>15554.0</y></points><points><x>47058.0</x><y>15764.0</y></points><points><x>46908.0</x><y>15764.0</y></points></segmentation></object><object><name>NILM</name><difficult>0</difficult><truncated>0</truncated><info>[{"confidence": "0.472839"}, {"action": "CREATE", "cat": "NILM", "time": "2020-07-23 14:56;05", "who": "admin", "typeOfanno": "PersonManul"}]</info><confidence>0.472839</confidence><bndbox><xmin>30823.0</xmin><ymin>47771.0</ymin><xmax>30973.0</xmax><ymax>47923.0</ymax></bndbox><segmentation><points><x>30823.0</x><y>47771.0</y></points><points><x>30973.0</x><y>47771.0</y></points><points><x>30973.0</x><y>47923.0</y></points><points><x>30823.0</x><y>47923.0</y></points></segmentation></object><object><name>NILM</name><difficult>0</difficult><truncated>0</truncated><info>[{"confidence": "0.649749"}, {"action": "CREATE", "cat": "NILM", "time": "2020-07-23 14:56;05", "who": "admin", "typeOfanno": "PersonManul"}]</info><confidence>0.649749</confidence><bndbox><xmin>13660.0</xmin><ymin>44650.0</ymin><xmax>13815.0</xmax><ymax>44827.0</ymax></bndbox><segmentation><points><x>13660.0</x><y>44650.0</y></points><points><x>13815.0</x><y>44650.0</y></points><points><x>13815.0</x><y>44827.0</y></points><points><x>13660.0</x><y>44827.0</y></points></segmentation></object><object><name>NILM</name><difficult>0</difficult><truncated>0</truncated><info>[{"confidence": "0.76815"}, {"action": "CREATE", "cat": "NILM", "time": "2020-07-23 14:56;05", "who": "admin", "typeOfanno": "PersonManul"}]</info><confidence>0.76815</confidence><bndbox><xmin>49848.0</xmin><ymin>30305.0</ymin><xmax>49978.0</xmax><ymax>30442.0</ymax></bndbox><segmentation><points><x>49848.0</x><y>30305.0</y></points><points><x>49978.0</x><y>30305.0</y></points><points><x>49978.0</x><y>30442.0</y></points><points><x>49848.0</x><y>30442.0</y></points></segmentation></object><object><name>BOX_SCREEN</name><difficult>0</difficult><truncated>0</truncated><info>[{"confidence": "1.0"}, {"action": "CREATE", "cat": "BOX_SCREEN", "time": "2020-07-23 14:56;05", "who": "admin", "typeOfanno": "PersonManul"}]</info><confidence>1.0</confidence><bndbox><xmin>11696.4226209073</xmin><ymin>32518.531763240673</ymin><xmax>13744.4226209073</xmax><ymax>34566.53176324067</ymax></bndbox><segmentation><points><x>11696.4226209073</x><y>34566.53176324067</y></points><points><x>11696.4226209073</x><y>32518.531763240673</y></points><points><x>13744.4226209073</x><y>32518.531763240673</y></points><points><x>13744.4226209073</x><y>34566.53176324067</y></points></segmentation></object></annotation>
