# Supplementary material for: Artificial intelligence enables precision diagnosis of cervical cytology grades and cervical cancer
Source: Nat Commun. 2024 May 22;15:4369. doi: 10.1038/s41467-024-48705-3 (PMC11111770; doi:10.1038/s41467-024-48705-3)
Supplement: Supplementary file 4 — Source Data [file 41467_2024_48705_MOESM4_ESM.zip › Source Data/Table S1.Average precision in the patch-level detection and classification./ground_truth_126/C201917034_L.TMAP.xml]

<?xml version="1.0"?><annotation><folder>med</folder><filename>/datasets/Review/label-check/tmap684/C201917034_L.TMAP</filename><size><width>43264</width><height>42496</height></size><mpp>0.34599997889017686</mpp><object><name>NILM</name><difficult>0</difficult><truncated>0</truncated><info>[{"confidence": "0.365282"}, {"action": "CREATE", "cat": "NILM", "time": "2020-07-23 14:55;28", "who": "admin", "typeOfanno": "PersonManul"}]</info><confidence>0.365282</confidence><bndbox><xmin>41075.0</xmin><ymin>26117.0</ymin><xmax>41152.0</xmax><ymax>26257.0</ymax></bndbox><segmentation><points><x>41075.0</x><y>26257.0</y></points><points><x>41075.0</x><y>26117.0</y></points><points><x>41152.0</x><y>26117.0</y></points><points><x>41152.0</x><y>26257.0</y></points></segmentation></object><object><name>NILM</name><difficult>0</difficult><truncated>0</truncated><info>[{"confidence": "0.898946"}, {"action": "CREATE", "cat": "NILM", "time": "2020-07-23 14:55;28", "who": "admin", "typeOfanno": "PersonManul"}]</info><confidence>0.898946</confidence><bndbox><xmin>12225.0</xmin><ymin>34428.0</ymin><xmax>12338.0</xmax><ymax>34564.0</ymax></bndbox><segmentation><points><x>12225.0</x><y>34564.0</y></points><points><x>12225.0</x><y>34428.0</y></points><points><x>12338.0</x><y>34428.0</y></points><points><x>12338.0</x><y>34564.0</y></points></segmentation></object><object><name>NILM</name><difficult>0</difficult><truncated>0</truncated><info>[{"confidence": "0.774028"}, {"action": "CREATE", "cat": "NILM", "time": "2020-07-23 14:55;28", "who": "admin", "typeOfanno": "PersonManul"}]</info><confidence>0.774028</confidence><bndbox><xmin>21989.0</xmin><ymin>20418.0</ymin><xmax>22088.0</xmax><ymax>20534.0</ymax></bndbox><segmentation><points><x>21989.0</x><y>20534.0</y></points><points><x>21989.0</x><y>20418.0</y></points><points><x>22088.0</x><y>20418.0</y></points><points><x>22088.0</x><y>20534.0</y></points></segmentation></object><object><name>NILM</name><difficult>0</difficult><truncated>0</truncated><info>[{"confidence": "0.733661"}, {"action": "CREATE", "cat": "NILM", "time": "2020-07-23 14:55;28", "who": "admin", "typeOfanno": "PersonManul"}]</info><confidence>0.733661</confidence><bndbox><xmin>18918.0</xmin><ymin>26984.0</ymin><xmax>19012.0</xmax><ymax>27129.0</ymax></bndbox><segmentation><points><x>18918.0</x><y>27129.0</y></points><points><x>18918.0</x><y>26984.0</y></points><points><x>19012.0</x><y>26984.0</y></points><points><x>19012.0</x><y>27129.0</y></points></segmentation></object><object><name>NONE</name><difficult>0</difficult><truncated>0</truncated><info>[{"confidence": "0.639272"}, {"action": "CREATE", "cat": "NONE", "time": "2020-07-23 14:55;28", "who": "admin", "typeOfanno": "PersonManul"}]</info><confidence>0.639272</confidence><bndbox><xmin>6538.0</xmin><ymin>22806.0</ymin><xmax>6632.0</xmax><ymax>22896.0</ymax></bndbox><segmentation><points><x>6538.0</x><y>22896.0</y></points><points><x>6538.0</x><y>22806.0</y></points><points><x>6632.0</x><y>22806.0</y></points><points><x>6632.0</x><y>22896.0</y></points></segmentation></object><object><name>NILM</name><difficult>0</difficult><truncated>0</truncated><info>[{"confidence": "0.582099"}, {"action": "CREATE", "cat": "NILM", "time": "2020-07-23 14:55;28", "who": "admin", "typeOfanno": "PersonManul"}]</info><confidence>0.582099</confidence><bndbox><xmin>9703.0</xmin><ymin>14335.0</ymin><xmax>9857.0</xmax><ymax>14470.0</ymax></bndbox><segmentation><points><x>9703.0</x><y>14470.0</y></points><points><x>9703.0</x><y>14335.0</y></points><points><x>9857.0</x><y>14335.0</y></points><points><x>9857.0</x><y>14470.0</y></points></segmentation></object><object><name>NILM</name><difficult>0</difficult><truncated>0</truncated><info>[{"confidence": "0.493584"}, {"action": "CREATE", "cat": "NILM", "time": "2020-07-23 14:55;28", "who": "admin", "typeOfanno": "PersonManul"}]</info><confidence>0.493584</confidence><bndbox><xmin>11985.0</xmin><ymin>36306.0</ymin><xmax>12099.0</xmax><ymax>36460.0</ymax></bndbox><segmentation><points><x>11985.0</x><y>36460.0</y></points><points><x>11985.0</x><y>36306.0</y></points><points><x>12099.0</x><y>36306.0</y></points><points><x>12099.0</x><y>36460.0</y></points></segmentation></object><object><name>NILM</name><difficult>0</difficult><truncated>0</truncated><info>[{"confidence": "0.48841"}, {"action": "CREATE", "cat": "NILM", "time": "2020-07-23 14:55;28", "who": "admin", "typeOfanno": "PersonManul"}]</info><confidence>0.48841</confidence><bndbox><xmin>12457.0</xmin><ymin>17165.0</ymin><xmax>12581.0</xmax><ymax>17327.0</ymax></bndbox><segmentation><points><x>12457.0</x><y>17327.0</y></points><points><x>12457.0</x><y>17165.0</y></points><points><x>12581.0</x><y>17165.0</y></points><points><x>12581.0</x><y>17327.0</y></points></segmentation></object><object><name>NONE</name><difficult>0</difficult><truncated>0</truncated><info>[{"confidence": "0.46134"}, {"action": "CREATE", "cat": "NONE", "time": "2020-07-23 14:55;28", "who": "admin", "typeOfanno": "PersonManul"}]</info><confidence>0.46134</confidence><bndbox><xmin>19290.0</xmin><ymin>28503.0</ymin><xmax>19546.0</xmax><ymax>28675.0</ymax></bndbox><segmentation><points><x>19290.0</x><y>28675.0</y></points><points><x>19290.0</x><y>28503.0</y></points><points><x>19546.0</x><y>28503.0</y></points><points><x>19546.0</x><y>28675.0</y></points></segmentation></object><object><name>NILM</name><difficult>0</difficult><truncated>0</truncated><info>[{"confidence": "0.440563"}, {"action": "CREATE", "cat": "NILM", "time": "2020-07-23 14:55;28", "who": "admin", "typeOfanno": "PersonManul"}]</info><confidence>0.440563</confidence><bndbox><xmin>21457.0</xmin><ymin>27169.0</ymin><xmax>21533.0</xmax><ymax>27318.0</ymax></bndbox><segmentation><points><x>21457.0</x><y>27318.0</y></points><points><x>21457.0</x><y>27169.0</y></points><points><x>21533.0</x><y>27169.0</y></points><points><x>21533.0</x><y>27318.0</y></points></segmentation></object><object><name>NILM</name><difficult>0</difficult><truncated>0</truncated><info>[{"confidence": "0.437707"}, {"action": "CREATE", "cat": "NILM", "time": "2020-07-23 14:55;28", "who": "admin", "typeOfanno": "PersonManul"}]</info><confidence>0.437707</confidence><bndbox><xmin>18351.0</xmin><ymin>33651.0</ymin><xmax>18570.0</xmax><ymax>33861.0</ymax></bndbox><segmentation><points><x>18351.0</x><y>33861.0</y></points><points><x>18351.0</x><y>33651.0</y></points><points><x>18570.0</x><y>33651.0</y></points><points><x>18570.0</x><y>33861.0</y></points></segmentation></object><object><name>NILM</name><difficult>0</difficult><truncated>0</truncated><info>[{"confidence": "0.425385"}, {"action": "CREATE", "cat": "NILM", "time": "2020-07-23 14:55;28", "who": "admin", "typeOfanno": "PersonManul"}]</info><confidence>0.425385</confidence><bndbox><xmin>20354.0</xmin><ymin>7542.0</ymin><xmax>20442.0</xmax><ymax>7668.0</ymax></bndbox><segmentation><points><x>20354.0</x><y>7668.0</y></points><points><x>20354.0</x><y>7542.0</y></points><points><x>20442.0</x><y>7542.0</y></points><points><x>20442.0</x><y>7668.0</y></points></segmentation></object><object><name>NILM</name><difficult>0</difficult><truncated>0</truncated><info>[{"confidence": "0.412315"}, {"action": "CREATE", "cat": "NILM", "time": "2020-07-23 14:55;28", "who": "admin", "typeOfanno": "PersonManul"}]</info><confidence>0.412315</confidence><bndbox><xmin>21598.0</xmin><ymin>37821.0</ymin><xmax>21737.0</xmax><ymax>37925.0</ymax></bndbox><segmentation><points><x>21598.0</x><y>37925.0</y></points><points><x>21598.0</x><y>37821.0</y></points><points><x>21737.0</x><y>37821.0</y></points><points><x>21737.0</x><y>37925.0</y></points></segmentation></object><object><name>NILM</name><difficult>0</difficult><truncated>0</truncated><info>[{"confidence": "0.404274"}, {"action": "CREATE", "cat": "NILM", "time": "2020-07-23 14:55;28", "who": "admin", "typeOfanno": "PersonManul"}]</info><confidence>0.404274</confidence><bndbox><xmin>2884.0</xmin><ymin>22791.0</ymin><xmax>3106.0</xmax><ymax>22925.0</ymax></bndbox><segmentation><points><x>2884.0</x><y>22925.0</y></points><points><x>2884.0</x><y>22791.0</y></points><points><x>3106.0</x><y>22791.0</y></points><points><x>3106.0</x><y>22925.0</y></points></segmentation></object><object><name>NILM</name><difficult>0</difficult><truncated>0</truncated><info>[{"confidence": "0.394303"}, {"action": "CREATE", "cat": "NILM", "time": "2020-07-23 14:55;28", "who": "admin", "typeOfanno": "PersonManul"}]</info><confidence>0.394303</confidence><bndbox><xmin>20527.0</xmin><ymin>26795.0</ymin><xmax>20665.0</xmax><ymax>26879.0</ymax></bndbox><segmentation><points><x>20527.0</x><y>26879.0</y></points><points><x>20527.0</x><y>26795.0</y></points><points><x>20665.0</x><y>26795.0</y></points><points><x>20665.0</x><y>26879.0</y></points></segmentation></object><object><name>NONE</name><difficult>0</difficult><truncated>0</truncated><info>[{"confidence": "0.393463"}, {"action": "CREATE", "cat": "NONE", "time": "2020-07-23 14:55;28", "who": "admin", "typeOfanno": "PersonManul"}]</info><confidence>0.393463</confidence><bndbox><xmin>8923.0</xmin><ymin>18491.0</ymin><xmax>9027.0</xmax><ymax>18594.0</ymax></bndbox><segmentation><points><x>8923.0</x><y>18594.0</y></points><points><x>8923.0</x><y>18491.0</y></points><points><x>9027.0</x><y>18491.0</y></points><points><x>9027.0</x><y>18594.0</y></points></segmentation></object><object><name>NILM</name><difficult>0</difficult><truncated>0</truncated><info>[{"confidence": "0.393335"}, {"action": "CREATE", "cat": "NILM", "time": "2020-07-23 14:55;28", "who": "admin", "typeOfanno": "PersonManul"}]</info><confidence>0.393335</confidence><bndbox><xmin>13542.0</xmin><ymin>31339.0</ymin><xmax>13710.0</xmax><ymax>31412.0</ymax></bndbox><segmentation><points><x>13542.0</x><y>31412.0</y></points><points><x>13542.0</x><y>31339.0</y></points><points><x>13710.0</x><y>31339.0</y></points><points><x>13710.0</x><y>31412.0</y></points></segmentation></object><object><name>NILM</name><difficult>0</difficult><truncated>0</truncated><info>[{"confidence": "0.386435"}, {"action": "CREATE", "cat": "NILM", "time": "2020-07-23 14:55;28", "who": "admin", "typeOfanno": "PersonManul"}]</info><confidence>0.386435</confidence><bndbox><xmin>8282.0</xmin><ymin>21152.0</ymin><xmax>8407.0</xmax><ymax>21268.0</ymax></bndbox><segmentation><points><x>8282.0</x><y>21268.0</y></points><points><x>8282.0</x><y>21152.0</y></points><points><x>8407.0</x><y>21152.0</y></points><points><x>8407.0</x><y>21268.0</y></points></segmentation></object><object><name>ASC_US</name><difficult>0</difficult><truncated>0</truncated><info>[{"confidence": "0.385806"}, {"action": "CREATE", "cat": "ASC_US", "time": "2020-07-23 14:55;28", "who": "admin", "typeOfanno": "PersonManul"}]</info><confidence>0.385806</confidence><bndbox><xmin>30838.342834599203</xmin><ymin>14063.378393661555</ymin><xmax>30986.657165400793</xmax><ymax>14188.621606338447</ymax></bndbox><segmentation><points><x>30838.342834599203</x><y>14188.621606338447</y></points><points><x>30838.342834599203</x><y>14063.378393661555</y></points><points><x>30986.657165400793</x><y>14063.378393661555</y></points><points><x>30986.657165400793</x><y>14188.621606338447</y></points></segmentation></object><object><name>NILM</name><difficult>0</difficult><truncated>0</truncated><info>[{"confidence": "0.366928"}, {"action": "CREATE", "cat": "NILM", "time": "2020-07-23 14:55;28", "who": "admin", "typeOfanno": "PersonManul"}]</info><confidence>0.366928</confidence><bndbox><xmin>28588.0</xmin><ymin>35198.0</ymin><xmax>28737.0</xmax><ymax>35369.0</ymax></bndbox><segmentation><points><x>28588.0</x><y>35369.0</y></points><points><x>28588.0</x><y>35198.0</y></points><points><x>28737.0</x><y>35198.0</y></points><points><x>28737.0</x><y>35369.0</y></points></segmentation></object><object><name>NILM</name><difficult>0</difficult><truncated>0</truncated><info>[{"confidence": "0.361558"}, {"action": "CREATE", "cat": "NILM", "time": "2020-07-23 14:55;28", "who": "admin", "typeOfanno": "PersonManul"}]</info><confidence>0.361558</confidence><bndbox><xmin>24057.0</xmin><ymin>28258.0</ymin><xmax>24187.0</xmax><ymax>28377.0</ymax></bndbox><segmentation><points><x>24057.0</x><y>28377.0</y></points><points><x>24057.0</x><y>28258.0</y></points><points><x>24187.0</x><y>28258.0</y></points><points><x>24187.0</x><y>28377.0</y></points></segmentation></object><object><name>NILM</name><difficult>0</difficult><truncated>0</truncated><info>[{"confidence": "0.355082"}, {"action": "CREATE", "cat": "NILM", "time": "2020-07-23 14:55;28", "who": "admin", "typeOfanno": "PersonManul"}]</info><confidence>0.355082</confidence><bndbox><xmin>39137.0</xmin><ymin>23329.0</ymin><xmax>39238.0</xmax><ymax>23523.0</ymax></bndbox><segmentation><points><x>39137.0</x><y>23523.0</y></points><points><x>39137.0</x><y>23329.0</y></points><points><x>39238.0</x><y>23329.0</y></points><points><x>39238.0</x><y>23523.0</y></points></segmentation></object><object><name>NILM</name><difficult>0</difficult><truncated>0</truncated><info>[{"confidence": "0.3524"}, {"action": "CREATE", "cat": "NILM", "time": "2020-07-23 14:55;28", "who": "admin", "typeOfanno": "PersonManul"}]</info><confidence>0.3524</confidence><bndbox><xmin>11764.0</xmin><ymin>14289.0</ymin><xmax>11960.0</xmax><ymax>14472.0</ymax></bndbox><segmentation><points><x>11764.0</x><y>14472.0</y></points><points><x>11764.0</x><y>14289.0</y></points><points><x>11960.0</x><y>14289.0</y></points><points><x>11960.0</x><y>14472.0</y></points></segmentation></object><object><name>NILM</name><difficult>0</difficult><truncated>0</truncated><info>[{"confidence": "0.314027"}, {"action": "CREATE", "cat": "NILM", "time": "2020-07-23 14:55;28", "who": "admin", "typeOfanno": "PersonManul"}]</info><confidence>0.314027</confidence><bndbox><xmin>20729.0</xmin><ymin>20101.0</ymin><xmax>21008.0</xmax><ymax>20341.0</ymax></bndbox><segmentation><points><x>20729.0</x><y>20341.0</y></points><points><x>20729.0</x><y>20101.0</y></points><points><x>21008.0</x><y>20101.0</y></points><points><x>21008.0</x><y>20341.0</y></points></segmentation></object><object><name>NILM</name><difficult>0</difficult><truncated>0</truncated><info>[{"confidence": "0.305366"}, {"action": "CREATE", "cat": "NILM", "time": "2020-07-23 14:55;28", "who": "admin", "typeOfanno": "PersonManul"}]</info><confidence>0.305366</confidence><bndbox><xmin>21569.0</xmin><ymin>19737.0</ymin><xmax>21673.0</xmax><ymax>19822.0</ymax></bndbox><segmentation><points><x>21569.0</x><y>19822.0</y></points><points><x>21569.0</x><y>19737.0</y></points><points><x>21673.0</x><y>19737.0</y></points><points><x>21673.0</x><y>19822.0</y></points></segmentation></object><object><name>NONE</name><difficult>0</difficult><truncated>0</truncated><info>[{"confidence": "0.308887"}, {"action": "CREATE", "cat": "NONE", "time": "2020-07-23 14:55;28", "who": "admin", "typeOfanno": "PersonManul"}]</info><confidence>0.308887</confidence><bndbox><xmin>8727.0</xmin><ymin>16120.0</ymin><xmax>8994.0</xmax><ymax>16281.0</ymax></bndbox><segmentation><points><x>8727.0</x><y>16281.0</y></points><points><x>8727.0</x><y>16120.0</y></points><points><x>8994.0</x><y>16120.0</y></points><points><x>8994.0</x><y>16281.0</y></points></segmentation></object></annotation>
