# Supplementary material for: Artificial intelligence enables precision diagnosis of cervical cytology grades and cervical cancer
Source: Nat Commun. 2024 May 22;15:4369. doi: 10.1038/s41467-024-48705-3 (PMC11111770; doi:10.1038/s41467-024-48705-3)
Supplement: Supplementary file 4 — Source Data [file 41467_2024_48705_MOESM4_ESM.zip › Source Data/Table S1.Average precision in the patch-level detection and classification./ground_truth_126/L201919606_L.TMAP.xml]

<?xml version="1.0"?><annotation><folder>med</folder><filename>/datasets/Review/label-check/tmap684/L201919606_L.TMAP</filename><size><width>63232</width><height>58880</height></size><mpp>0.25294119041063823</mpp><object><name>ASC_US</name><difficult>0</difficult><truncated>0</truncated><info>[{"confidence": "0.925808"}, {"action": "CREATE", "cat": "ASC_US", "time": "2020-07-23 14:56;13", "who": "admin", "typeOfanno": "PersonManul"}]</info><confidence>0.925808</confidence><bndbox><xmin>14676.0</xmin><ymin>18948.0</ymin><xmax>14773.0</xmax><ymax>19064.0</ymax></bndbox><segmentation><points><x>14676.0</x><y>19064.0</y></points><points><x>14676.0</x><y>18948.0</y></points><points><x>14773.0</x><y>18948.0</y></points><points><x>14773.0</x><y>19064.0</y></points></segmentation></object><object><name>NILM</name><difficult>0</difficult><truncated>0</truncated><info>[{"confidence": "0.932836"}, {"action": "CREATE", "cat": "NILM", "time": "2020-07-23 14:56;13", "who": "admin", "typeOfanno": "PersonManul"}]</info><confidence>0.932836</confidence><bndbox><xmin>46462.0</xmin><ymin>26561.0</ymin><xmax>46707.0</xmax><ymax>26789.0</ymax></bndbox><segmentation><points><x>46462.0</x><y>26789.0</y></points><points><x>46462.0</x><y>26561.0</y></points><points><x>46707.0</x><y>26561.0</y></points><points><x>46707.0</x><y>26789.0</y></points></segmentation></object><object><name>ASC_US</name><difficult>0</difficult><truncated>0</truncated><info>[{"confidence": "0.935008"}, {"action": "CREATE", "cat": "ASC_US", "time": "2020-07-23 14:56;13", "who": "admin", "typeOfanno": "PersonManul"}]</info><confidence>0.935008</confidence><bndbox><xmin>28751.0</xmin><ymin>23950.0</ymin><xmax>28874.0</xmax><ymax>24113.0</ymax></bndbox><segmentation><points><x>28751.0</x><y>24113.0</y></points><points><x>28751.0</x><y>23950.0</y></points><points><x>28874.0</x><y>23950.0</y></points><points><x>28874.0</x><y>24113.0</y></points></segmentation></object><object><name>LSIL</name><difficult>0</difficult><truncated>0</truncated><info>[{"confidence": "0.937808"}, {"action": "CREATE", "cat": "LSIL", "time": "2020-07-23 14:56;13", "who": "admin", "typeOfanno": "PersonManul"}]</info><confidence>0.937808</confidence><bndbox><xmin>20103.0</xmin><ymin>24677.0</ymin><xmax>20194.0</xmax><ymax>24808.0</ymax></bndbox><segmentation><points><x>20103.0</x><y>24808.0</y></points><points><x>20103.0</x><y>24677.0</y></points><points><x>20194.0</x><y>24677.0</y></points><points><x>20194.0</x><y>24808.0</y></points></segmentation></object><object><name>LSIL</name><difficult>0</difficult><truncated>0</truncated><info>[{"confidence": "0.942355"}, {"action": "CREATE", "cat": "LSIL", "time": "2020-07-23 14:56;13", "who": "admin", "typeOfanno": "PersonManul"}]</info><confidence>0.942355</confidence><bndbox><xmin>17634.0</xmin><ymin>14409.0</ymin><xmax>17857.0</xmax><ymax>14689.0</ymax></bndbox><segmentation><points><x>17634.0</x><y>14689.0</y></points><points><x>17634.0</x><y>14409.0</y></points><points><x>17857.0</x><y>14409.0</y></points><points><x>17857.0</x><y>14689.0</y></points></segmentation></object><object><name>LSIL</name><difficult>0</difficult><truncated>0</truncated><info>[{"confidence": "0.944912"}, {"action": "CREATE", "cat": "LSIL", "time": "2020-07-23 14:56;13", "who": "admin", "typeOfanno": "PersonManul"}]</info><confidence>0.944912</confidence><bndbox><xmin>18839.0</xmin><ymin>15165.0</ymin><xmax>18986.0</xmax><ymax>15348.0</ymax></bndbox><segmentation><points><x>18839.0</x><y>15348.0</y></points><points><x>18839.0</x><y>15165.0</y></points><points><x>18986.0</x><y>15165.0</y></points><points><x>18986.0</x><y>15348.0</y></points></segmentation></object><object><name>LSIL</name><difficult>0</difficult><truncated>0</truncated><info>[{"confidence": "0.947515"}, {"action": "CREATE", "cat": "LSIL", "time": "2020-07-23 14:56;13", "who": "admin", "typeOfanno": "PersonManul"}]</info><confidence>0.947515</confidence><bndbox><xmin>39547.0</xmin><ymin>12210.0</ymin><xmax>39727.0</xmax><ymax>12380.0</ymax></bndbox><segmentation><points><x>39547.0</x><y>12380.0</y></points><points><x>39547.0</x><y>12210.0</y></points><points><x>39727.0</x><y>12210.0</y></points><points><x>39727.0</x><y>12380.0</y></points></segmentation></object><object><name>LSIL</name><difficult>0</difficult><truncated>0</truncated><info>[{"confidence": "0.94816"}, {"action": "CREATE", "cat": "LSIL", "time": "2020-07-23 14:56;13", "who": "admin", "typeOfanno": "PersonManul"}]</info><confidence>0.94816</confidence><bndbox><xmin>26150.0</xmin><ymin>5632.0</ymin><xmax>26423.0</xmax><ymax>5948.0</ymax></bndbox><segmentation><points><x>26150.0</x><y>5948.0</y></points><points><x>26150.0</x><y>5632.0</y></points><points><x>26423.0</x><y>5632.0</y></points><points><x>26423.0</x><y>5948.0</y></points></segmentation></object><object><name>ASC_US</name><difficult>0</difficult><truncated>0</truncated><info>[{"confidence": "0.951323"}, {"action": "CREATE", "cat": "ASC_US", "time": "2020-07-23 14:56;13", "who": "admin", "typeOfanno": "PersonManul"}]</info><confidence>0.951323</confidence><bndbox><xmin>49979.0</xmin><ymin>22191.0</ymin><xmax>50080.0</xmax><ymax>22313.0</ymax></bndbox><segmentation><points><x>49979.0</x><y>22313.0</y></points><points><x>49979.0</x><y>22191.0</y></points><points><x>50080.0</x><y>22191.0</y></points><points><x>50080.0</x><y>22313.0</y></points></segmentation></object><object><name>ASC_US</name><difficult>0</difficult><truncated>0</truncated><info>[{"confidence": "0.952059"}, {"action": "CREATE", "cat": "ASC_US", "time": "2020-07-23 14:56;13", "who": "admin", "typeOfanno": "PersonManul"}]</info><confidence>0.952059</confidence><bndbox><xmin>22462.0</xmin><ymin>39601.0</ymin><xmax>22565.0</xmax><ymax>39714.0</ymax></bndbox><segmentation><points><x>22462.0</x><y>39714.0</y></points><points><x>22462.0</x><y>39601.0</y></points><points><x>22565.0</x><y>39601.0</y></points><points><x>22565.0</x><y>39714.0</y></points></segmentation></object><object><name>ASC_US</name><difficult>0</difficult><truncated>0</truncated><info>[{"confidence": "0.955984"}, {"action": "CREATE", "cat": "ASC_US", "time": "2020-07-23 14:56;13", "who": "admin", "typeOfanno": "PersonManul"}]</info><confidence>0.955984</confidence><bndbox><xmin>48934.0</xmin><ymin>16444.0</ymin><xmax>49071.0</xmax><ymax>16562.0</ymax></bndbox><segmentation><points><x>48934.0</x><y>16562.0</y></points><points><x>48934.0</x><y>16444.0</y></points><points><x>49071.0</x><y>16444.0</y></points><points><x>49071.0</x><y>16562.0</y></points></segmentation></object><object><name>ASC_US</name><difficult>0</difficult><truncated>0</truncated><info>[{"confidence": "0.958507"}, {"action": "CREATE", "cat": "ASC_US", "time": "2020-07-23 14:56;13", "who": "admin", "typeOfanno": "PersonManul"}]</info><confidence>0.958507</confidence><bndbox><xmin>24667.0</xmin><ymin>40081.0</ymin><xmax>24809.0</xmax><ymax>40196.0</ymax></bndbox><segmentation><points><x>24667.0</x><y>40196.0</y></points><points><x>24667.0</x><y>40081.0</y></points><points><x>24809.0</x><y>40081.0</y></points><points><x>24809.0</x><y>40196.0</y></points></segmentation></object><object><name>LSIL</name><difficult>0</difficult><truncated>0</truncated><info>[{"confidence": "0.960302"}, {"action": "CREATE", "cat": "LSIL", "time": "2020-07-23 14:56;13", "who": "admin", "typeOfanno": "PersonManul"}]</info><confidence>0.960302</confidence><bndbox><xmin>38454.0</xmin><ymin>42941.0</ymin><xmax>38580.0</xmax><ymax>43082.0</ymax></bndbox><segmentation><points><x>38454.0</x><y>43082.0</y></points><points><x>38454.0</x><y>42941.0</y></points><points><x>38580.0</x><y>42941.0</y></points><points><x>38580.0</x><y>43082.0</y></points></segmentation></object><object><name>LSIL</name><difficult>0</difficult><truncated>0</truncated><info>[{"confidence": "0.964705"}, {"action": "CREATE", "cat": "LSIL", "time": "2020-07-23 14:56;13", "who": "admin", "typeOfanno": "PersonManul"}]</info><confidence>0.964705</confidence><bndbox><xmin>46865.0</xmin><ymin>22916.0</ymin><xmax>46983.0</xmax><ymax>23099.0</ymax></bndbox><segmentation><points><x>46865.0</x><y>23099.0</y></points><points><x>46865.0</x><y>22916.0</y></points><points><x>46983.0</x><y>22916.0</y></points><points><x>46983.0</x><y>23099.0</y></points></segmentation></object><object><name>ASC_US</name><difficult>0</difficult><truncated>0</truncated><info>[{"confidence": "0.965645"}, {"action": "CREATE", "cat": "ASC_US", "time": "2020-07-23 14:56;13", "who": "admin", "typeOfanno": "PersonManul"}]</info><confidence>0.965645</confidence><bndbox><xmin>55056.0</xmin><ymin>26684.0</ymin><xmax>55166.0</xmax><ymax>26814.0</ymax></bndbox><segmentation><points><x>55056.0</x><y>26814.0</y></points><points><x>55056.0</x><y>26684.0</y></points><points><x>55166.0</x><y>26684.0</y></points><points><x>55166.0</x><y>26814.0</y></points></segmentation></object><object><name>ASC_US</name><difficult>0</difficult><truncated>0</truncated><info>[{"confidence": "0.966954"}, {"action": "CREATE", "cat": "ASC_US", "time": "2020-07-23 14:56;13", "who": "admin", "typeOfanno": "PersonManul"}]</info><confidence>0.966954</confidence><bndbox><xmin>48731.0</xmin><ymin>13282.0</ymin><xmax>48870.0</xmax><ymax>13385.0</ymax></bndbox><segmentation><points><x>48731.0</x><y>13385.0</y></points><points><x>48731.0</x><y>13282.0</y></points><points><x>48870.0</x><y>13282.0</y></points><points><x>48870.0</x><y>13385.0</y></points></segmentation></object><object><name>ASC_US</name><difficult>0</difficult><truncated>0</truncated><info>[{"confidence": "0.969062"}, {"action": "CREATE", "cat": "ASC_US", "time": "2020-07-23 14:56;13", "who": "admin", "typeOfanno": "PersonManul"}]</info><confidence>0.969062</confidence><bndbox><xmin>26873.0</xmin><ymin>10890.0</ymin><xmax>26963.0</xmax><ymax>10998.0</ymax></bndbox><segmentation><points><x>26873.0</x><y>10998.0</y></points><points><x>26873.0</x><y>10890.0</y></points><points><x>26963.0</x><y>10890.0</y></points><points><x>26963.0</x><y>10998.0</y></points></segmentation></object><object><name>LSIL</name><difficult>0</difficult><truncated>0</truncated><info>[{"confidence": "0.972204"}, {"action": "CREATE", "cat": "LSIL", "time": "2020-07-23 14:56;13", "who": "admin", "typeOfanno": "PersonManul"}]</info><confidence>0.972204</confidence><bndbox><xmin>36462.0</xmin><ymin>25980.0</ymin><xmax>36580.0</xmax><ymax>26124.0</ymax></bndbox><segmentation><points><x>36462.0</x><y>26124.0</y></points><points><x>36462.0</x><y>25980.0</y></points><points><x>36580.0</x><y>25980.0</y></points><points><x>36580.0</x><y>26124.0</y></points></segmentation></object><object><name>ASC_US</name><difficult>0</difficult><truncated>0</truncated><info>[{"confidence": "0.972883"}, {"action": "CREATE", "cat": "ASC_US", "time": "2020-07-23 14:56;13", "who": "admin", "typeOfanno": "PersonManul"}]</info><confidence>0.972883</confidence><bndbox><xmin>18751.0</xmin><ymin>12282.0</ymin><xmax>18856.0</xmax><ymax>12409.0</ymax></bndbox><segmentation><points><x>18751.0</x><y>12409.0</y></points><points><x>18751.0</x><y>12282.0</y></points><points><x>18856.0</x><y>12282.0</y></points><points><x>18856.0</x><y>12409.0</y></points></segmentation></object><object><name>LSIL</name><difficult>0</difficult><truncated>0</truncated><info>[{"confidence": "0.974762"}, {"action": "CREATE", "cat": "LSIL", "time": "2020-07-23 14:56;13", "who": "admin", "typeOfanno": "PersonManul"}]</info><confidence>0.974762</confidence><bndbox><xmin>30875.0</xmin><ymin>36180.0</ymin><xmax>31030.0</xmax><ymax>36378.0</ymax></bndbox><segmentation><points><x>30875.0</x><y>36378.0</y></points><points><x>30875.0</x><y>36180.0</y></points><points><x>31030.0</x><y>36180.0</y></points><points><x>31030.0</x><y>36378.0</y></points></segmentation></object><object><name>ASC_US</name><difficult>0</difficult><truncated>0</truncated><info>[{"confidence": "0.975715"}, {"action": "CREATE", "cat": "ASC_US", "time": "2020-07-23 14:56;13", "who": "admin", "typeOfanno": "PersonManul"}]</info><confidence>0.975715</confidence><bndbox><xmin>12936.0</xmin><ymin>13491.0</ymin><xmax>13060.0</xmax><ymax>13674.0</ymax></bndbox><segmentation><points><x>12936.0</x><y>13674.0</y></points><points><x>12936.0</x><y>13491.0</y></points><points><x>13060.0</x><y>13491.0</y></points><points><x>13060.0</x><y>13674.0</y></points></segmentation></object><object><name>ASC_US</name><difficult>0</difficult><truncated>0</truncated><info>[{"confidence": "0.975975"}, {"action": "CREATE", "cat": "ASC_US", "time": "2020-07-23 14:56;13", "who": "admin", "typeOfanno": "PersonManul"}]</info><confidence>0.975975</confidence><bndbox><xmin>33482.0</xmin><ymin>6579.0</ymin><xmax>33618.0</xmax><ymax>6716.0</ymax></bndbox><segmentation><points><x>33482.0</x><y>6716.0</y></points><points><x>33482.0</x><y>6579.0</y></points><points><x>33618.0</x><y>6579.0</y></points><points><x>33618.0</x><y>6716.0</y></points></segmentation></object><object><name>LSIL</name><difficult>0</difficult><truncated>0</truncated><info>[{"confidence": "0.976717"}, {"action": "CREATE", "cat": "LSIL", "time": "2020-07-23 14:56;13", "who": "admin", "typeOfanno": "PersonManul"}]</info><confidence>0.976717</confidence><bndbox><xmin>30188.0</xmin><ymin>26852.0</ymin><xmax>30347.0</xmax><ymax>26991.0</ymax></bndbox><segmentation><points><x>30188.0</x><y>26991.0</y></points><points><x>30188.0</x><y>26852.0</y></points><points><x>30347.0</x><y>26852.0</y></points><points><x>30347.0</x><y>26991.0</y></points></segmentation></object><object><name>ASC_US</name><difficult>0</difficult><truncated>0</truncated><info>[{"confidence": "0.980557"}, {"action": "CREATE", "cat": "ASC_US", "time": "2020-07-23 14:56;13", "who": "admin", "typeOfanno": "PersonManul"}]</info><confidence>0.980557</confidence><bndbox><xmin>19257.0</xmin><ymin>11161.0</ymin><xmax>19431.0</xmax><ymax>11302.0</ymax></bndbox><segmentation><points><x>19257.0</x><y>11302.0</y></points><points><x>19257.0</x><y>11161.0</y></points><points><x>19431.0</x><y>11161.0</y></points><points><x>19431.0</x><y>11302.0</y></points></segmentation></object><object><name>ASC_US</name><difficult>0</difficult><truncated>0</truncated><info>[{"confidence": "0.981515"}, {"action": "CREATE", "cat": "ASC_US", "time": "2020-07-23 14:56;13", "who": "admin", "typeOfanno": "PersonManul"}]</info><confidence>0.981515</confidence><bndbox><xmin>51559.0</xmin><ymin>16461.0</ymin><xmax>51687.0</xmax><ymax>16585.0</ymax></bndbox><segmentation><points><x>51559.0</x><y>16585.0</y></points><points><x>51559.0</x><y>16461.0</y></points><points><x>51687.0</x><y>16461.0</y></points><points><x>51687.0</x><y>16585.0</y></points></segmentation></object><object><name>LSIL</name><difficult>0</difficult><truncated>0</truncated><info>[{"confidence": "0.982063"}, {"action": "CREATE", "cat": "LSIL", "time": "2020-07-23 14:56;13", "who": "admin", "typeOfanno": "PersonManul"}]</info><confidence>0.982063</confidence><bndbox><xmin>40336.0</xmin><ymin>24597.0</ymin><xmax>40447.0</xmax><ymax>24721.0</ymax></bndbox><segmentation><points><x>40336.0</x><y>24721.0</y></points><points><x>40336.0</x><y>24597.0</y></points><points><x>40447.0</x><y>24597.0</y></points><points><x>40447.0</x><y>24721.0</y></points></segmentation></object><object><name>ASC_US</name><difficult>0</difficult><truncated>0</truncated><info>[{"confidence": "0.983532"}, {"action": "CREATE", "cat": "ASC_US", "time": "2020-07-23 14:56;13", "who": "admin", "typeOfanno": "PersonManul"}]</info><confidence>0.983532</confidence><bndbox><xmin>34209.0</xmin><ymin>26360.0</ymin><xmax>34350.0</xmax><ymax>26498.0</ymax></bndbox><segmentation><points><x>34209.0</x><y>26498.0</y></points><points><x>34209.0</x><y>26360.0</y></points><points><x>34350.0</x><y>26360.0</y></points><points><x>34350.0</x><y>26498.0</y></points></segmentation></object><object><name>LSIL</name><difficult>0</difficult><truncated>0</truncated><info>[{"confidence": "0.989273"}, {"action": "CREATE", "cat": "LSIL", "time": "2020-07-23 14:56;13", "who": "admin", "typeOfanno": "PersonManul"}]</info><confidence>0.989273</confidence><bndbox><xmin>42908.0</xmin><ymin>13186.0</ymin><xmax>43050.0</xmax><ymax>13315.0</ymax></bndbox><segmentation><points><x>42908.0</x><y>13315.0</y></points><points><x>42908.0</x><y>13186.0</y></points><points><x>43050.0</x><y>13186.0</y></points><points><x>43050.0</x><y>13315.0</y></points></segmentation></object><object><name>LSIL</name><difficult>0</difficult><truncated>0</truncated><info>[{"confidence": "0.927656"}, {"action": "CREATE", "cat": "LSIL", "time": "2020-07-23 14:56;13", "who": "admin", "typeOfanno": "PersonManul"}]</info><confidence>0.927656</confidence><bndbox><xmin>16428.0</xmin><ymin>41272.0</ymin><xmax>16725.0</xmax><ymax>41444.0</ymax></bndbox><segmentation><points><x>16428.0</x><y>41444.0</y></points><points><x>16428.0</x><y>41272.0</y></points><points><x>16725.0</x><y>41272.0</y></points><points><x>16725.0</x><y>41444.0</y></points></segmentation></object><object><name>LSIL</name><difficult>0</difficult><truncated>0</truncated><info>[{"confidence": "0.937154"}, {"action": "CREATE", "cat": "LSIL", "time": "2020-07-23 14:56;13", "who": "admin", "typeOfanno": "PersonManul"}]</info><confidence>0.937154</confidence><bndbox><xmin>51265.0</xmin><ymin>14239.0</ymin><xmax>51422.0</xmax><ymax>14393.0</ymax></bndbox><segmentation><points><x>51265.0</x><y>14393.0</y></points><points><x>51265.0</x><y>14239.0</y></points><points><x>51422.0</x><y>14239.0</y></points><points><x>51422.0</x><y>14393.0</y></points></segmentation></object><object><name>LSIL</name><difficult>0</difficult><truncated>0</truncated><info>[{"confidence": "0.939765"}, {"action": "CREATE", "cat": "LSIL", "time": "2020-07-23 14:56;13", "who": "admin", "typeOfanno": "PersonManul"}]</info><confidence>0.939765</confidence><bndbox><xmin>18966.644097993332</xmin><ymin>29473.973343975824</ymin><xmax>19116.152741735765</xmax><ymax>29647.02665602416</ymax></bndbox><segmentation><points><x>18966.644097993332</x><y>29647.02665602416</y></points><points><x>18966.644097993332</x><y>29473.973343975824</y></points><points><x>19116.152741735765</x><y>29473.973343975824</y></points><points><x>19116.152741735765</x><y>29647.02665602416</y></points></segmentation></object><object><name>LSIL</name><difficult>0</difficult><truncated>0</truncated><info>[{"confidence": "0.946222"}, {"action": "CREATE", "cat": "LSIL", "time": "2020-07-23 14:56;13", "who": "admin", "typeOfanno": "PersonManul"}]</info><confidence>0.946222</confidence><bndbox><xmin>9882.0</xmin><ymin>25672.0</ymin><xmax>10042.0</xmax><ymax>25894.0</ymax></bndbox><segmentation><points><x>9882.0</x><y>25894.0</y></points><points><x>9882.0</x><y>25672.0</y></points><points><x>10042.0</x><y>25672.0</y></points><points><x>10042.0</x><y>25894.0</y></points></segmentation></object><object><name>LSIL</name><difficult>0</difficult><truncated>0</truncated><info>[{"confidence": "0.949702"}, {"action": "CREATE", "cat": "LSIL", "time": "2020-07-23 14:56;13", "who": "admin", "typeOfanno": "PersonManul"}]</info><confidence>0.949702</confidence><bndbox><xmin>31707.0</xmin><ymin>53459.0</ymin><xmax>31982.0</xmax><ymax>53820.0</ymax></bndbox><segmentation><points><x>31707.0</x><y>53820.0</y></points><points><x>31707.0</x><y>53459.0</y></points><points><x>31982.0</x><y>53459.0</y></points><points><x>31982.0</x><y>53820.0</y></points></segmentation></object><object><name>LSIL</name><difficult>0</difficult><truncated>0</truncated><info>[{"confidence": "0.949807"}, {"action": "CREATE", "cat": "LSIL", "time": "2020-07-23 14:56;13", "who": "admin", "typeOfanno": "PersonManul"}]</info><confidence>0.949807</confidence><bndbox><xmin>20335.0</xmin><ymin>18608.0</ymin><xmax>20508.0</xmax><ymax>18742.0</ymax></bndbox><segmentation><points><x>20335.0</x><y>18742.0</y></points><points><x>20335.0</x><y>18608.0</y></points><points><x>20508.0</x><y>18608.0</y></points><points><x>20508.0</x><y>18742.0</y></points></segmentation></object><object><name>LSIL</name><difficult>0</difficult><truncated>0</truncated><info>[{"confidence": "0.957159"}, {"action": "CREATE", "cat": "LSIL", "time": "2020-07-23 14:56;13", "who": "admin", "typeOfanno": "PersonManul"}]</info><confidence>0.957159</confidence><bndbox><xmin>23616.0</xmin><ymin>41972.0</ymin><xmax>23838.0</xmax><ymax>42183.0</ymax></bndbox><segmentation><points><x>23616.0</x><y>42183.0</y></points><points><x>23616.0</x><y>41972.0</y></points><points><x>23838.0</x><y>41972.0</y></points><points><x>23838.0</x><y>42183.0</y></points></segmentation></object><object><name>LSIL</name><difficult>0</difficult><truncated>0</truncated><info>[{"confidence": "0.958728"}, {"action": "CREATE", "cat": "LSIL", "time": "2020-07-23 14:56;13", "who": "admin", "typeOfanno": "PersonManul"}]</info><confidence>0.958728</confidence><bndbox><xmin>34397.0</xmin><ymin>47340.0</ymin><xmax>34583.0</xmax><ymax>47518.0</ymax></bndbox><segmentation><points><x>34397.0</x><y>47518.0</y></points><points><x>34397.0</x><y>47340.0</y></points><points><x>34583.0</x><y>47340.0</y></points><points><x>34583.0</x><y>47518.0</y></points></segmentation></object><object><name>LSIL</name><difficult>0</difficult><truncated>0</truncated><info>[{"confidence": "0.961403"}, {"action": "CREATE", "cat": "LSIL", "time": "2020-07-23 14:56;13", "who": "admin", "typeOfanno": "PersonManul"}]</info><confidence>0.961403</confidence><bndbox><xmin>42541.0</xmin><ymin>40656.0</ymin><xmax>42683.0</xmax><ymax>40807.0</ymax></bndbox><segmentation><points><x>42541.0</x><y>40807.0</y></points><points><x>42541.0</x><y>40656.0</y></points><points><x>42683.0</x><y>40656.0</y></points><points><x>42683.0</x><y>40807.0</y></points></segmentation></object><object><name>LSIL</name><difficult>0</difficult><truncated>0</truncated><info>[{"confidence": "0.961907"}, {"action": "CREATE", "cat": "LSIL", "time": "2020-07-23 14:56;13", "who": "admin", "typeOfanno": "PersonManul"}]</info><confidence>0.961907</confidence><bndbox><xmin>21499.0</xmin><ymin>32595.0</ymin><xmax>21720.0</xmax><ymax>32786.0</ymax></bndbox><segmentation><points><x>21499.0</x><y>32786.0</y></points><points><x>21499.0</x><y>32595.0</y></points><points><x>21720.0</x><y>32595.0</y></points><points><x>21720.0</x><y>32786.0</y></points></segmentation></object><object><name>LSIL</name><difficult>0</difficult><truncated>0</truncated><info>[{"confidence": "0.962052"}, {"action": "CREATE", "cat": "LSIL", "time": "2020-07-23 14:56;13", "who": "admin", "typeOfanno": "PersonManul"}]</info><confidence>0.962052</confidence><bndbox><xmin>28663.0</xmin><ymin>10769.0</ymin><xmax>28846.0</xmax><ymax>10932.0</ymax></bndbox><segmentation><points><x>28663.0</x><y>10932.0</y></points><points><x>28663.0</x><y>10769.0</y></points><points><x>28846.0</x><y>10769.0</y></points><points><x>28846.0</x><y>10932.0</y></points></segmentation></object><object><name>LSIL</name><difficult>0</difficult><truncated>0</truncated><info>[{"confidence": "0.964887"}, {"action": "CREATE", "cat": "LSIL", "time": "2020-07-23 14:56;13", "who": "admin", "typeOfanno": "PersonManul"}]</info><confidence>0.964887</confidence><bndbox><xmin>35956.0</xmin><ymin>6517.0</ymin><xmax>36059.0</xmax><ymax>6658.0</ymax></bndbox><segmentation><points><x>35956.0</x><y>6658.0</y></points><points><x>35956.0</x><y>6517.0</y></points><points><x>36059.0</x><y>6517.0</y></points><points><x>36059.0</x><y>6658.0</y></points></segmentation></object><object><name>LSIL</name><difficult>0</difficult><truncated>0</truncated><info>[{"confidence": "0.966301"}, {"action": "CREATE", "cat": "LSIL", "time": "2020-07-23 14:56;13", "who": "admin", "typeOfanno": "PersonManul"}]</info><confidence>0.966301</confidence><bndbox><xmin>46395.0</xmin><ymin>8645.0</ymin><xmax>46525.0</xmax><ymax>8790.0</ymax></bndbox><segmentation><points><x>46395.0</x><y>8790.0</y></points><points><x>46395.0</x><y>8645.0</y></points><points><x>46525.0</x><y>8645.0</y></points><points><x>46525.0</x><y>8790.0</y></points></segmentation></object><object><name>LSIL</name><difficult>0</difficult><truncated>0</truncated><info>[{"confidence": "0.968681"}, {"action": "CREATE", "cat": "LSIL", "time": "2020-07-23 14:56;13", "who": "admin", "typeOfanno": "PersonManul"}]</info><confidence>0.968681</confidence><bndbox><xmin>36327.0</xmin><ymin>16607.0</ymin><xmax>36467.0</xmax><ymax>16773.0</ymax></bndbox><segmentation><points><x>36327.0</x><y>16773.0</y></points><points><x>36327.0</x><y>16607.0</y></points><points><x>36467.0</x><y>16607.0</y></points><points><x>36467.0</x><y>16773.0</y></points></segmentation></object><object><name>LSIL</name><difficult>0</difficult><truncated>0</truncated><info>[{"confidence": "0.969104"}, {"action": "CREATE", "cat": "LSIL", "time": "2020-07-23 14:56;13", "who": "admin", "typeOfanno": "PersonManul"}]</info><confidence>0.969104</confidence><bndbox><xmin>16081.0</xmin><ymin>24584.0</ymin><xmax>16344.0</xmax><ymax>24847.0</ymax></bndbox><segmentation><points><x>16081.0</x><y>24847.0</y></points><points><x>16081.0</x><y>24584.0</y></points><points><x>16344.0</x><y>24584.0</y></points><points><x>16344.0</x><y>24847.0</y></points></segmentation></object><object><name>LSIL</name><difficult>0</difficult><truncated>0</truncated><info>[{"confidence": "0.971356"}, {"action": "CREATE", "cat": "LSIL", "time": "2020-07-23 14:56;13", "who": "admin", "typeOfanno": "PersonManul"}]</info><confidence>0.971356</confidence><bndbox><xmin>13292.0</xmin><ymin>30759.0</ymin><xmax>13528.0</xmax><ymax>30962.0</ymax></bndbox><segmentation><points><x>13292.0</x><y>30962.0</y></points><points><x>13292.0</x><y>30759.0</y></points><points><x>13528.0</x><y>30759.0</y></points><points><x>13528.0</x><y>30962.0</y></points></segmentation></object><object><name>LSIL</name><difficult>0</difficult><truncated>0</truncated><info>[{"confidence": "0.976611"}, {"action": "CREATE", "cat": "LSIL", "time": "2020-07-23 14:56;13", "who": "admin", "typeOfanno": "PersonManul"}]</info><confidence>0.976611</confidence><bndbox><xmin>23337.0</xmin><ymin>24663.0</ymin><xmax>23528.0</xmax><ymax>24805.0</ymax></bndbox><segmentation><points><x>23337.0</x><y>24805.0</y></points><points><x>23337.0</x><y>24663.0</y></points><points><x>23528.0</x><y>24663.0</y></points><points><x>23528.0</x><y>24805.0</y></points></segmentation></object><object><name>LSIL</name><difficult>0</difficult><truncated>0</truncated><info>[{"confidence": "0.986228"}, {"action": "CREATE", "cat": "LSIL", "time": "2020-07-23 14:56;13", "who": "admin", "typeOfanno": "PersonManul"}]</info><confidence>0.986228</confidence><bndbox><xmin>34943.0</xmin><ymin>20671.0</ymin><xmax>35129.0</xmax><ymax>20849.0</ymax></bndbox><segmentation><points><x>34943.0</x><y>20849.0</y></points><points><x>34943.0</x><y>20671.0</y></points><points><x>35129.0</x><y>20671.0</y></points><points><x>35129.0</x><y>20849.0</y></points></segmentation></object><object><name>LSIL</name><difficult>0</difficult><truncated>0</truncated><info>[{"confidence": "0.991165"}, {"action": "CREATE", "cat": "LSIL", "time": "2020-07-23 14:56;13", "who": "admin", "typeOfanno": "PersonManul"}]</info><confidence>0.991165</confidence><bndbox><xmin>31763.0</xmin><ymin>44290.0</ymin><xmax>31931.0</xmax><ymax>44443.0</ymax></bndbox><segmentation><points><x>31763.0</x><y>44443.0</y></points><points><x>31763.0</x><y>44290.0</y></points><points><x>31931.0</x><y>44290.0</y></points><points><x>31931.0</x><y>44443.0</y></points></segmentation></object><object><name>LSIL</name><difficult>0</difficult><truncated>0</truncated><info>[{"confidence": "0.994543"}, {"action": "CREATE", "cat": "LSIL", "time": "2020-07-23 14:56;13", "who": "admin", "typeOfanno": "PersonManul"}]</info><confidence>0.994543</confidence><bndbox><xmin>37590.0</xmin><ymin>16799.0</ymin><xmax>37844.0</xmax><ymax>17078.0</ymax></bndbox><segmentation><points><x>37590.0</x><y>17078.0</y></points><points><x>37590.0</x><y>16799.0</y></points><points><x>37844.0</x><y>16799.0</y></points><points><x>37844.0</x><y>17078.0</y></points></segmentation></object><object><name>BOX_SCREEN</name><difficult>0</difficult><truncated>0</truncated><info>[{"confidence": "1.0"}, {"action": "CREATE", "cat": "BOX_SCREEN", "time": "2020-07-23 14:56;13", "who": "admin", "typeOfanno": "PersonManul"}]</info><confidence>1.0</confidence><bndbox><xmin>34000.57241142069</xmin><ymin>19836.40763673891</ymin><xmax>36048.57241142069</xmax><ymax>21884.40763673891</ymax></bndbox><segmentation><points><x>34000.57241142069</x><y>21884.40763673891</y></points><points><x>34000.57241142069</x><y>19836.40763673891</y></points><points><x>36048.57241142069</x><y>19836.40763673891</y></points><points><x>36048.57241142069</x><y>21884.40763673891</y></points></segmentation></object><object><name>BOX_SCREEN</name><difficult>0</difficult><truncated>0</truncated><info>[{"confidence": "1.0"}, {"action": "CREATE", "cat": "BOX_SCREEN", "time": "2020-07-23 14:56;13", "who": "admin", "typeOfanno": "PersonManul"}]</info><confidence>1.0</confidence><bndbox><xmin>30834.769659442725</xmin><ymin>43801.666563467516</ymin><xmax>32882.769659442725</xmax><ymax>45849.666563467516</ymax></bndbox><segmentation><points><x>30834.769659442725</x><y>45849.666563467516</y></points><points><x>30834.769659442725</x><y>43801.666563467516</y></points><points><x>32882.769659442725</x><y>43801.666563467516</y></points><points><x>32882.769659442725</x><y>45849.666563467516</y></points></segmentation></object><object><name>BOX_SCREEN</name><difficult>0</difficult><truncated>0</truncated><info>[{"confidence": "1.0"}, {"action": "CREATE", "cat": "BOX_SCREEN", "time": "2020-07-23 14:56;13", "who": "admin", "typeOfanno": "PersonManul"}]</info><confidence>1.0</confidence><bndbox><xmin>33993.00000000001</xmin><ymin>16088.000000000004</ymin><xmax>36041.00000000001</xmax><ymax>18136.000000000004</ymax></bndbox><segmentation><points><x>33993.00000000001</x><y>18136.000000000004</y></points><points><x>33993.00000000001</x><y>16088.000000000004</y></points><points><x>36041.00000000001</x><y>16088.000000000004</y></points><points><x>36041.00000000001</x><y>18136.000000000004</y></points></segmentation></object><object><name>BOX_SCREEN</name><difficult>0</difficult><truncated>0</truncated><info>[{"confidence": "1.0"}, {"action": "CREATE", "cat": "BOX_SCREEN", "time": "2020-07-23 14:56;13", "who": "admin", "typeOfanno": "PersonManul"}]</info><confidence>1.0</confidence><bndbox><xmin>22408.5</xmin><ymin>23820.00000000001</ymin><xmax>24456.5</xmax><ymax>25868.00000000001</ymax></bndbox><segmentation><points><x>22408.5</x><y>25868.00000000001</y></points><points><x>22408.5</x><y>23820.00000000001</y></points><points><x>24456.5</x><y>23820.00000000001</y></points><points><x>24456.5</x><y>25868.00000000001</y></points></segmentation></object><object><name>BOX_SCREEN</name><difficult>0</difficult><truncated>0</truncated><info>[{"confidence": "1.0"}, {"action": "CREATE", "cat": "BOX_SCREEN", "time": "2020-07-23 14:56;13", "who": "admin", "typeOfanno": "PersonManul"}]</info><confidence>1.0</confidence><bndbox><xmin>20585.499999999996</xmin><ymin>31776.5</ymin><xmax>22633.499999999996</xmax><ymax>33824.5</ymax></bndbox><segmentation><points><x>20585.499999999996</x><y>33824.5</y></points><points><x>20585.499999999996</x><y>31776.5</y></points><points><x>22633.499999999996</x><y>31776.5</y></points><points><x>22633.499999999996</x><y>33824.5</y></points></segmentation></object><object><name>BOX_SCREEN</name><difficult>0</difficult><truncated>0</truncated><info>[{"confidence": "1.0"}, {"action": "CREATE", "cat": "BOX_SCREEN", "time": "2020-07-23 14:56;13", "who": "admin", "typeOfanno": "PersonManul"}]</info><confidence>1.0</confidence><bndbox><xmin>34983.5</xmin><ymin>5673.499999999999</ymin><xmax>37031.5</xmax><ymax>7721.499999999999</ymax></bndbox><segmentation><points><x>34983.5</x><y>7721.499999999999</y></points><points><x>34983.5</x><y>5673.499999999999</y></points><points><x>37031.5</x><y>5673.499999999999</y></points><points><x>37031.5</x><y>7721.499999999999</y></points></segmentation></object><object><name>BOX_SCREEN</name><difficult>0</difficult><truncated>0</truncated><info>[{"confidence": "1.0"}, {"action": "CREATE", "cat": "BOX_SCREEN", "time": "2020-07-23 14:56;13", "who": "admin", "typeOfanno": "PersonManul"}]</info><confidence>1.0</confidence><bndbox><xmin>18002.5</xmin><ymin>28646.5</ymin><xmax>20050.5</xmax><ymax>30694.5</ymax></bndbox><segmentation><points><x>18002.5</x><y>30694.5</y></points><points><x>18002.5</x><y>28646.5</y></points><points><x>20050.5</x><y>28646.5</y></points><points><x>20050.5</x><y>30694.5</y></points></segmentation></object><object><name>BOX_SCREEN</name><difficult>0</difficult><truncated>0</truncated><info>[{"confidence": "1.0"}, {"action": "CREATE", "cat": "BOX_SCREEN", "time": "2020-07-23 14:56;13", "who": "admin", "typeOfanno": "PersonManul"}]</info><confidence>1.0</confidence><bndbox><xmin>30840.837971517038</xmin><ymin>52193.32307863778</ymin><xmax>32888.83797151703</xmax><ymax>54241.32307863778</ymax></bndbox><segmentation><points><x>30840.837971517038</x><y>54241.32307863778</y></points><points><x>30840.837971517038</x><y>52193.32307863778</y></points><points><x>32888.83797151703</x><y>52193.32307863778</y></points><points><x>32888.83797151703</x><y>54241.32307863778</y></points></segmentation></object><object><name>LSIL</name><difficult>0</difficult><truncated>0</truncated><info>[{"confidence": "1.0"}, {"action": "CREATE", "cat": "LSIL", "time": "2020-07-23 14:56;13", "who": "admin", "typeOfanno": "PersonManul"}]</info><confidence>1.0</confidence><bndbox><xmin>19827.648953732896</xmin><ymin>29115.46193636741</ymin><xmax>19958.42294754095</xmax><ymax>29246.23593017546</ymax></bndbox><segmentation><points><x>19827.648953732896</x><y>29246.23593017546</y></points><points><x>19827.648953732896</x><y>29115.46193636741</y></points><points><x>19958.42294754095</x><y>29115.46193636741</y></points><points><x>19958.42294754095</x><y>29246.23593017546</y></points></segmentation></object><object><name>BOX_SCREEN</name><difficult>0</difficult><truncated>0</truncated><info>[{"confidence": "1.0"}, {"action": "CREATE", "cat": "BOX_SCREEN", "time": "2020-07-23 14:56;13", "who": "admin", "typeOfanno": "PersonManul"}]</info><confidence>1.0</confidence><bndbox><xmin>15531.748710010324</xmin><ymin>40607.126934984495</ymin><xmax>17579.748710010324</xmax><ymax>42655.126934984495</ymax></bndbox><segmentation><points><x>15531.748710010324</x><y>42655.126934984495</y></points><points><x>15531.748710010324</x><y>40607.126934984495</y></points><points><x>17579.748710010324</x><y>40607.126934984495</y></points><points><x>17579.748710010324</x><y>42655.126934984495</y></points></segmentation></object><object><name>ASC_US</name><difficult>0</difficult><truncated>0</truncated><info>[{"confidence": "1.0"}, {"action": "CREATE", "cat": "ASC_US", "time": "2020-07-23 14:56;13", "who": "admin", "typeOfanno": "PersonManul"}]</info><confidence>1.0</confidence><bndbox><xmin>16249.25782593194</xmin><ymin>40718.30738906907</ymin><xmax>16345.976092185807</xmax><ymax>40815.02565532294</ymax></bndbox><segmentation><points><x>16249.25782593194</x><y>40815.02565532294</y></points><points><x>16249.25782593194</x><y>40718.30738906907</y></points><points><x>16345.976092185807</x><y>40718.30738906907</y></points><points><x>16345.976092185807</x><y>40815.02565532294</y></points></segmentation></object><object><name>LSIL</name><difficult>0</difficult><truncated>0</truncated><info>[{"confidence": 1}, {"action": "CREATE", "cat": "LSIL", "time": "2020-07-28 21:22;57", "who": "chenrui", "typeOfanno": "PersonManul"}]</info><confidence>1.0</confidence><bndbox><xmin>34901.123401053424</xmin><ymin>16922.87283671934</ymin><xmax>35137.01504890896</xmax><ymax>17162.075244544772</ymax></bndbox><segmentation><points><x>34901.123401053424</x><y>17162.075244544772</y></points><points><x>34901.123401053424</x><y>16922.87283671934</y></points><points><x>35137.01504890896</x><y>16922.87283671934</y></points><points><x>35137.01504890896</x><y>17162.075244544772</y></points></segmentation></object></annotation>
