# Supplementary material for: Artificial intelligence enables precision diagnosis of cervical cytology grades and cervical cancer
Source: Nat Commun. 2024 May 22;15:4369. doi: 10.1038/s41467-024-48705-3 (PMC11111770; doi:10.1038/s41467-024-48705-3)
Supplement: Supplementary file 4 — Source Data [file 41467_2024_48705_MOESM4_ESM.zip › Source Data/Table S1.Average precision in the patch-level detection and classification./ground_truth_126/L201904915_A_H.TMAP.xml]

<?xml version="1.0"?><annotation><folder>med</folder><filename>/datasets/Review/label-check/tmap684/L201904915_A_H.TMAP</filename><size><width>58624</width><height>56320</height></size><mpp>0.25294119041063823</mpp><object><name>MET</name><difficult>0</difficult><truncated>0</truncated><info>[{"confidence": "0.676237"}, {"action": "CREATE", "cat": "MET", "time": "2020-07-23 14:56;04", "who": "admin", "typeOfanno": "PersonManul"}]</info><confidence>0.676237</confidence><bndbox><xmin>43215.0</xmin><ymin>31512.0</ymin><xmax>43497.0</xmax><ymax>31796.0</ymax></bndbox><segmentation><points><x>43215.0</x><y>31796.0</y></points><points><x>43215.0</x><y>31512.0</y></points><points><x>43497.0</x><y>31512.0</y></points><points><x>43497.0</x><y>31796.0</y></points></segmentation></object><object><name>MET</name><difficult>0</difficult><truncated>0</truncated><info>[{"confidence": "0.695259"}, {"action": "CREATE", "cat": "MET", "time": "2020-07-23 14:56;04", "who": "admin", "typeOfanno": "PersonManul"}]</info><confidence>0.695259</confidence><bndbox><xmin>29539.0</xmin><ymin>35726.0</ymin><xmax>29811.0</xmax><ymax>36125.0</ymax></bndbox><segmentation><points><x>29539.0</x><y>36125.0</y></points><points><x>29539.0</x><y>35726.0</y></points><points><x>29811.0</x><y>35726.0</y></points><points><x>29811.0</x><y>36125.0</y></points></segmentation></object><object><name>MET</name><difficult>0</difficult><truncated>0</truncated><info>[{"confidence": "0.700265"}, {"action": "CREATE", "cat": "MET", "time": "2020-07-23 14:56;04", "who": "admin", "typeOfanno": "PersonManul"}]</info><confidence>0.700265</confidence><bndbox><xmin>45469.0</xmin><ymin>32282.0</ymin><xmax>46029.0</xmax><ymax>32595.0</ymax></bndbox><segmentation><points><x>45469.0</x><y>32595.0</y></points><points><x>45469.0</x><y>32282.0</y></points><points><x>46029.0</x><y>32282.0</y></points><points><x>46029.0</x><y>32595.0</y></points></segmentation></object><object><name>MET</name><difficult>0</difficult><truncated>0</truncated><info>[{"confidence": "0.700473"}, {"action": "CREATE", "cat": "MET", "time": "2020-07-23 14:56;04", "who": "admin", "typeOfanno": "PersonManul"}]</info><confidence>0.700473</confidence><bndbox><xmin>51435.0</xmin><ymin>30936.0</ymin><xmax>51570.0</xmax><ymax>31133.0</ymax></bndbox><segmentation><points><x>51435.0</x><y>31133.0</y></points><points><x>51435.0</x><y>30936.0</y></points><points><x>51570.0</x><y>30936.0</y></points><points><x>51570.0</x><y>31133.0</y></points></segmentation></object><object><name>MET</name><difficult>0</difficult><truncated>0</truncated><info>[{"confidence": "0.722035"}, {"action": "CREATE", "cat": "MET", "time": "2020-07-23 14:56;04", "who": "admin", "typeOfanno": "PersonManul"}]</info><confidence>0.722035</confidence><bndbox><xmin>44225.0</xmin><ymin>32650.0</ymin><xmax>44487.0</xmax><ymax>32942.0</ymax></bndbox><segmentation><points><x>44225.0</x><y>32942.0</y></points><points><x>44225.0</x><y>32650.0</y></points><points><x>44487.0</x><y>32650.0</y></points><points><x>44487.0</x><y>32942.0</y></points></segmentation></object><object><name>MET</name><difficult>0</difficult><truncated>0</truncated><info>[{"confidence": "0.741111"}, {"action": "CREATE", "cat": "MET", "time": "2020-07-23 14:56;04", "who": "admin", "typeOfanno": "PersonManul"}]</info><confidence>0.741111</confidence><bndbox><xmin>45662.0</xmin><ymin>19375.0</ymin><xmax>45963.0</xmax><ymax>19644.0</ymax></bndbox><segmentation><points><x>45662.0</x><y>19644.0</y></points><points><x>45662.0</x><y>19375.0</y></points><points><x>45963.0</x><y>19375.0</y></points><points><x>45963.0</x><y>19644.0</y></points></segmentation></object><object><name>MET</name><difficult>0</difficult><truncated>0</truncated><info>[{"confidence": "0.746092"}, {"action": "CREATE", "cat": "MET", "time": "2020-07-23 14:56;04", "who": "admin", "typeOfanno": "PersonManul"}]</info><confidence>0.746092</confidence><bndbox><xmin>51009.0</xmin><ymin>29440.0</ymin><xmax>51191.0</xmax><ymax>29629.0</ymax></bndbox><segmentation><points><x>51009.0</x><y>29629.0</y></points><points><x>51009.0</x><y>29440.0</y></points><points><x>51191.0</x><y>29440.0</y></points><points><x>51191.0</x><y>29629.0</y></points></segmentation></object><object><name>MET</name><difficult>0</difficult><truncated>0</truncated><info>[{"confidence": "0.767715"}, {"action": "CREATE", "cat": "MET", "time": "2020-07-23 14:56;04", "who": "admin", "typeOfanno": "PersonManul"}]</info><confidence>0.767715</confidence><bndbox><xmin>27250.0</xmin><ymin>40857.0</ymin><xmax>27445.0</xmax><ymax>40974.0</ymax></bndbox><segmentation><points><x>27250.0</x><y>40974.0</y></points><points><x>27250.0</x><y>40857.0</y></points><points><x>27445.0</x><y>40857.0</y></points><points><x>27445.0</x><y>40974.0</y></points></segmentation></object><object><name>MET</name><difficult>0</difficult><truncated>0</truncated><info>[{"confidence": "0.770562"}, {"action": "CREATE", "cat": "MET", "time": "2020-07-23 14:56;04", "who": "admin", "typeOfanno": "PersonManul"}]</info><confidence>0.770562</confidence><bndbox><xmin>47825.0</xmin><ymin>30778.0</ymin><xmax>48082.0</xmax><ymax>31015.0</ymax></bndbox><segmentation><points><x>47825.0</x><y>31015.0</y></points><points><x>47825.0</x><y>30778.0</y></points><points><x>48082.0</x><y>30778.0</y></points><points><x>48082.0</x><y>31015.0</y></points></segmentation></object><object><name>MET</name><difficult>0</difficult><truncated>0</truncated><info>[{"confidence": "0.771775"}, {"action": "CREATE", "cat": "MET", "time": "2020-07-23 14:56;04", "who": "admin", "typeOfanno": "PersonManul"}]</info><confidence>0.771775</confidence><bndbox><xmin>21237.0</xmin><ymin>38073.0</ymin><xmax>21413.0</xmax><ymax>38167.0</ymax></bndbox><segmentation><points><x>21237.0</x><y>38167.0</y></points><points><x>21237.0</x><y>38073.0</y></points><points><x>21413.0</x><y>38073.0</y></points><points><x>21413.0</x><y>38167.0</y></points></segmentation></object><object><name>MET</name><difficult>0</difficult><truncated>0</truncated><info>[{"confidence": "0.780936"}, {"action": "CREATE", "cat": "MET", "time": "2020-07-23 14:56;04", "who": "admin", "typeOfanno": "PersonManul"}]</info><confidence>0.780936</confidence><bndbox><xmin>45051.0</xmin><ymin>37312.0</ymin><xmax>45225.0</xmax><ymax>37530.0</ymax></bndbox><segmentation><points><x>45051.0</x><y>37530.0</y></points><points><x>45051.0</x><y>37312.0</y></points><points><x>45225.0</x><y>37312.0</y></points><points><x>45225.0</x><y>37530.0</y></points></segmentation></object><object><name>MET</name><difficult>0</difficult><truncated>0</truncated><info>[{"confidence": "0.790789"}, {"action": "CREATE", "cat": "MET", "time": "2020-07-23 14:56;04", "who": "admin", "typeOfanno": "PersonManul"}]</info><confidence>0.790789</confidence><bndbox><xmin>13662.0</xmin><ymin>40324.0</ymin><xmax>13864.0</xmax><ymax>40517.0</ymax></bndbox><segmentation><points><x>13662.0</x><y>40517.0</y></points><points><x>13662.0</x><y>40324.0</y></points><points><x>13864.0</x><y>40324.0</y></points><points><x>13864.0</x><y>40517.0</y></points></segmentation></object><object><name>ASC_H</name><difficult>0</difficult><truncated>0</truncated><info>[{"confidence": "0.830534"}, {"action": "CREATE", "cat": "ASC_H", "time": "2020-07-23 14:56;04", "who": "admin", "typeOfanno": "PersonManul"}]</info><confidence>0.830534</confidence><bndbox><xmin>39237.0</xmin><ymin>20179.0</ymin><xmax>39975.0</xmax><ymax>20875.0</ymax></bndbox><segmentation><points><x>39237.0</x><y>20875.0</y></points><points><x>39237.0</x><y>20179.0</y></points><points><x>39975.0</x><y>20179.0</y></points><points><x>39975.0</x><y>20875.0</y></points></segmentation></object><object><name>ASC_H</name><difficult>0</difficult><truncated>0</truncated><info>[{"confidence": "0.84173"}, {"action": "CREATE", "cat": "ASC_H", "time": "2020-07-23 14:56;04", "who": "admin", "typeOfanno": "PersonManul"}]</info><confidence>0.84173</confidence><bndbox><xmin>46665.0</xmin><ymin>36277.0</ymin><xmax>47128.0</xmax><ymax>36779.0</ymax></bndbox><segmentation><points><x>46665.0</x><y>36779.0</y></points><points><x>46665.0</x><y>36277.0</y></points><points><x>47128.0</x><y>36277.0</y></points><points><x>47128.0</x><y>36779.0</y></points></segmentation></object><object><name>MET</name><difficult>0</difficult><truncated>0</truncated><info>[{"confidence": "0.881085"}, {"action": "CREATE", "cat": "MET", "time": "2020-07-23 14:56;04", "who": "admin", "typeOfanno": "PersonManul"}]</info><confidence>0.881085</confidence><bndbox><xmin>18092.0</xmin><ymin>9546.0</ymin><xmax>18450.0</xmax><ymax>10050.0</ymax></bndbox><segmentation><points><x>18092.0</x><y>10050.0</y></points><points><x>18092.0</x><y>9546.0</y></points><points><x>18450.0</x><y>9546.0</y></points><points><x>18450.0</x><y>10050.0</y></points></segmentation></object><object><name>EC</name><difficult>0</difficult><truncated>0</truncated><info>[{"confidence": "0.676312"}, {"action": "CREATE", "cat": "EC", "time": "2020-07-23 14:56;04", "who": "admin", "typeOfanno": "PersonManul"}]</info><confidence>0.676312</confidence><bndbox><xmin>40709.0</xmin><ymin>44777.0</ymin><xmax>40846.0</xmax><ymax>44885.0</ymax></bndbox><segmentation><points><x>40709.0</x><y>44885.0</y></points><points><x>40709.0</x><y>44777.0</y></points><points><x>40846.0</x><y>44777.0</y></points><points><x>40846.0</x><y>44885.0</y></points></segmentation></object><object><name>MET</name><difficult>0</difficult><truncated>0</truncated><info>[{"confidence": "0.684616"}, {"action": "CREATE", "cat": "MET", "time": "2020-07-23 14:56;04", "who": "admin", "typeOfanno": "PersonManul"}]</info><confidence>0.684616</confidence><bndbox><xmin>20431.0</xmin><ymin>8407.0</ymin><xmax>20542.0</xmax><ymax>8600.0</ymax></bndbox><segmentation><points><x>20431.0</x><y>8600.0</y></points><points><x>20431.0</x><y>8407.0</y></points><points><x>20542.0</x><y>8407.0</y></points><points><x>20542.0</x><y>8600.0</y></points></segmentation></object><object><name>MET</name><difficult>0</difficult><truncated>0</truncated><info>[{"confidence": "0.718829"}, {"action": "CREATE", "cat": "MET", "time": "2020-07-23 14:56;04", "who": "admin", "typeOfanno": "PersonManul"}]</info><confidence>0.718829</confidence><bndbox><xmin>36604.0</xmin><ymin>35771.0</ymin><xmax>36792.0</xmax><ymax>35972.0</ymax></bndbox><segmentation><points><x>36604.0</x><y>35972.0</y></points><points><x>36604.0</x><y>35771.0</y></points><points><x>36792.0</x><y>35771.0</y></points><points><x>36792.0</x><y>35972.0</y></points></segmentation></object><object><name>MET</name><difficult>0</difficult><truncated>0</truncated><info>[{"confidence": "0.723022"}, {"action": "CREATE", "cat": "MET", "time": "2020-07-23 14:56;04", "who": "admin", "typeOfanno": "PersonManul"}]</info><confidence>0.723022</confidence><bndbox><xmin>16379.0</xmin><ymin>30185.0</ymin><xmax>16501.0</xmax><ymax>30423.0</ymax></bndbox><segmentation><points><x>16379.0</x><y>30423.0</y></points><points><x>16379.0</x><y>30185.0</y></points><points><x>16501.0</x><y>30185.0</y></points><points><x>16501.0</x><y>30423.0</y></points></segmentation></object><object><name>EC</name><difficult>0</difficult><truncated>0</truncated><info>[{"confidence": "0.756708"}, {"action": "CREATE", "cat": "EC", "time": "2020-07-23 14:56;04", "who": "admin", "typeOfanno": "PersonManul"}]</info><confidence>0.756708</confidence><bndbox><xmin>33654.0</xmin><ymin>15075.0</ymin><xmax>33865.0</xmax><ymax>15282.0</ymax></bndbox><segmentation><points><x>33654.0</x><y>15282.0</y></points><points><x>33654.0</x><y>15075.0</y></points><points><x>33865.0</x><y>15075.0</y></points><points><x>33865.0</x><y>15282.0</y></points></segmentation></object><object><name>NILM</name><difficult>0</difficult><truncated>0</truncated><info>[{"confidence": "0.765385"}, {"action": "CREATE", "cat": "NILM", "time": "2020-07-23 14:56;04", "who": "admin", "typeOfanno": "PersonManul"}]</info><confidence>0.765385</confidence><bndbox><xmin>7556.0</xmin><ymin>31587.0</ymin><xmax>7726.0</xmax><ymax>31730.0</ymax></bndbox><segmentation><points><x>7556.0</x><y>31730.0</y></points><points><x>7556.0</x><y>31587.0</y></points><points><x>7726.0</x><y>31587.0</y></points><points><x>7726.0</x><y>31730.0</y></points></segmentation></object><object><name>EC</name><difficult>0</difficult><truncated>0</truncated><info>[{"confidence": "0.778513"}, {"action": "CREATE", "cat": "EC", "time": "2020-07-23 14:56;04", "who": "admin", "typeOfanno": "PersonManul"}]</info><confidence>0.778513</confidence><bndbox><xmin>24460.0</xmin><ymin>5803.0</ymin><xmax>24679.0</xmax><ymax>6030.0</ymax></bndbox><segmentation><points><x>24460.0</x><y>6030.0</y></points><points><x>24460.0</x><y>5803.0</y></points><points><x>24679.0</x><y>5803.0</y></points><points><x>24679.0</x><y>6030.0</y></points></segmentation></object><object><name>NILM</name><difficult>0</difficult><truncated>0</truncated><info>[{"confidence": "0.784866"}, {"action": "CREATE", "cat": "NILM", "time": "2020-07-23 14:56;04", "who": "admin", "typeOfanno": "PersonManul"}]</info><confidence>0.784866</confidence><bndbox><xmin>40339.0</xmin><ymin>48394.0</ymin><xmax>40665.0</xmax><ymax>48697.0</ymax></bndbox><segmentation><points><x>40339.0</x><y>48697.0</y></points><points><x>40339.0</x><y>48394.0</y></points><points><x>40665.0</x><y>48394.0</y></points><points><x>40665.0</x><y>48697.0</y></points></segmentation></object><object><name>NILM</name><difficult>0</difficult><truncated>0</truncated><info>[{"confidence": "0.78591"}, {"action": "CREATE", "cat": "NILM", "time": "2020-07-23 14:56;04", "who": "admin", "typeOfanno": "PersonManul"}]</info><confidence>0.78591</confidence><bndbox><xmin>39553.0</xmin><ymin>30183.0</ymin><xmax>39844.0</xmax><ymax>30361.0</ymax></bndbox><segmentation><points><x>39553.0</x><y>30361.0</y></points><points><x>39553.0</x><y>30183.0</y></points><points><x>39844.0</x><y>30183.0</y></points><points><x>39844.0</x><y>30361.0</y></points></segmentation></object><object><name>EC</name><difficult>0</difficult><truncated>0</truncated><info>[{"confidence": "0.791149"}, {"action": "CREATE", "cat": "EC", "time": "2020-07-23 14:56;04", "who": "admin", "typeOfanno": "PersonManul"}]</info><confidence>0.791149</confidence><bndbox><xmin>44635.0</xmin><ymin>36028.0</ymin><xmax>44803.0</xmax><ymax>36127.0</ymax></bndbox><segmentation><points><x>44635.0</x><y>36127.0</y></points><points><x>44635.0</x><y>36028.0</y></points><points><x>44803.0</x><y>36028.0</y></points><points><x>44803.0</x><y>36127.0</y></points></segmentation></object><object><name>NILM</name><difficult>0</difficult><truncated>0</truncated><info>[{"confidence": "0.796102"}, {"action": "CREATE", "cat": "NILM", "time": "2020-07-23 14:56;04", "who": "admin", "typeOfanno": "PersonManul"}]</info><confidence>0.796102</confidence><bndbox><xmin>18458.0</xmin><ymin>30710.0</ymin><xmax>18687.0</xmax><ymax>30877.0</ymax></bndbox><segmentation><points><x>18458.0</x><y>30877.0</y></points><points><x>18458.0</x><y>30710.0</y></points><points><x>18687.0</x><y>30710.0</y></points><points><x>18687.0</x><y>30877.0</y></points></segmentation></object><object><name>NILM</name><difficult>0</difficult><truncated>0</truncated><info>[{"confidence": "0.840149"}, {"action": "CREATE", "cat": "NILM", "time": "2020-07-23 14:56;04", "who": "admin", "typeOfanno": "PersonManul"}]</info><confidence>0.840149</confidence><bndbox><xmin>21535.0</xmin><ymin>6645.0</ymin><xmax>21777.0</xmax><ymax>6786.0</ymax></bndbox><segmentation><points><x>21535.0</x><y>6786.0</y></points><points><x>21535.0</x><y>6645.0</y></points><points><x>21777.0</x><y>6645.0</y></points><points><x>21777.0</x><y>6786.0</y></points></segmentation></object><object><name>NILM</name><difficult>0</difficult><truncated>0</truncated><info>[{"confidence": "0.848955"}, {"action": "CREATE", "cat": "NILM", "time": "2020-07-23 14:56;04", "who": "admin", "typeOfanno": "PersonManul"}]</info><confidence>0.848955</confidence><bndbox><xmin>29860.0</xmin><ymin>12377.0</ymin><xmax>30145.0</xmax><ymax>12663.0</ymax></bndbox><segmentation><points><x>29860.0</x><y>12663.0</y></points><points><x>29860.0</x><y>12377.0</y></points><points><x>30145.0</x><y>12377.0</y></points><points><x>30145.0</x><y>12663.0</y></points></segmentation></object><object><name>NILM</name><difficult>0</difficult><truncated>0</truncated><info>[{"confidence": "0.860631"}, {"action": "CREATE", "cat": "NILM", "time": "2020-07-23 14:56;04", "who": "admin", "typeOfanno": "PersonManul"}]</info><confidence>0.860631</confidence><bndbox><xmin>33175.0</xmin><ymin>21613.0</ymin><xmax>33500.0</xmax><ymax>21829.0</ymax></bndbox><segmentation><points><x>33175.0</x><y>21829.0</y></points><points><x>33175.0</x><y>21613.0</y></points><points><x>33500.0</x><y>21613.0</y></points><points><x>33500.0</x><y>21829.0</y></points></segmentation></object><object><name>EC</name><difficult>0</difficult><truncated>0</truncated><info>[{"confidence": "0.86634"}, {"action": "CREATE", "cat": "EC", "time": "2020-07-23 14:56;04", "who": "admin", "typeOfanno": "PersonManul"}]</info><confidence>0.86634</confidence><bndbox><xmin>22678.0</xmin><ymin>20101.0</ymin><xmax>22888.0</xmax><ymax>20247.0</ymax></bndbox><segmentation><points><x>22678.0</x><y>20247.0</y></points><points><x>22678.0</x><y>20101.0</y></points><points><x>22888.0</x><y>20101.0</y></points><points><x>22888.0</x><y>20247.0</y></points></segmentation></object><object><name>EC</name><difficult>0</difficult><truncated>0</truncated><info>[{"confidence": "0.891519"}, {"action": "CREATE", "cat": "EC", "time": "2020-07-23 14:56;04", "who": "admin", "typeOfanno": "PersonManul"}]</info><confidence>0.891519</confidence><bndbox><xmin>42940.0</xmin><ymin>40807.0</ymin><xmax>43215.0</xmax><ymax>41079.0</ymax></bndbox><segmentation><points><x>42940.0</x><y>41079.0</y></points><points><x>42940.0</x><y>40807.0</y></points><points><x>43215.0</x><y>40807.0</y></points><points><x>43215.0</x><y>41079.0</y></points></segmentation></object><object><name>NILM</name><difficult>0</difficult><truncated>0</truncated><info>[{"confidence": "0.68782"}, {"action": "CREATE", "cat": "NILM", "time": "2020-07-23 14:56;04", "who": "admin", "typeOfanno": "PersonManul"}]</info><confidence>0.68782</confidence><bndbox><xmin>44614.0</xmin><ymin>28977.0</ymin><xmax>44761.0</xmax><ymax>29132.0</ymax></bndbox><segmentation><points><x>44614.0</x><y>29132.0</y></points><points><x>44614.0</x><y>28977.0</y></points><points><x>44761.0</x><y>28977.0</y></points><points><x>44761.0</x><y>29132.0</y></points></segmentation></object><object><name>MET</name><difficult>0</difficult><truncated>0</truncated><info>[{"confidence": "0.712627"}, {"action": "CREATE", "cat": "MET", "time": "2020-07-23 14:56;04", "who": "admin", "typeOfanno": "PersonManul"}]</info><confidence>0.712627</confidence><bndbox><xmin>27664.0</xmin><ymin>40225.0</ymin><xmax>28140.0</xmax><ymax>40548.0</ymax></bndbox><segmentation><points><x>27664.0</x><y>40548.0</y></points><points><x>27664.0</x><y>40225.0</y></points><points><x>28140.0</x><y>40225.0</y></points><points><x>28140.0</x><y>40548.0</y></points></segmentation></object><object><name>ASC_US</name><difficult>0</difficult><truncated>0</truncated><info>[{"confidence": "0.722364"}, {"action": "CREATE", "cat": "ASC_US", "time": "2020-07-23 14:56;04", "who": "admin", "typeOfanno": "PersonManul"}]</info><confidence>0.722364</confidence><bndbox><xmin>44539.355991082026</xmin><ymin>11137.809129431871</ymin><xmax>44738.75307934643</xmax><ymax>11524.874065474522</ymax></bndbox><segmentation><points><x>44539.355991082026</x><y>11524.874065474522</y></points><points><x>44539.355991082026</x><y>11137.809129431871</y></points><points><x>44738.75307934643</x><y>11137.809129431871</y></points><points><x>44738.75307934643</x><y>11524.874065474522</y></points></segmentation></object><object><name>ASC_US</name><difficult>0</difficult><truncated>0</truncated><info>[{"confidence": "0.728556"}, {"action": "CREATE", "cat": "ASC_US", "time": "2020-07-23 14:56;04", "who": "admin", "typeOfanno": "PersonManul"}]</info><confidence>0.728556</confidence><bndbox><xmin>51544.19564597231</xmin><ymin>24498.72219076547</ymin><xmax>52248.99241966031</xmax><ymax>25194.41642309586</ymax></bndbox><segmentation><points><x>51544.19564597231</x><y>25194.41642309586</y></points><points><x>51544.19564597231</x><y>24498.72219076547</y></points><points><x>52248.99241966031</x><y>24498.72219076547</y></points><points><x>52248.99241966031</x><y>25194.41642309586</y></points></segmentation></object><object><name>NILM</name><difficult>0</difficult><truncated>0</truncated><info>[{"confidence": "0.745554"}, {"action": "CREATE", "cat": "NILM", "time": "2020-07-23 14:56;04", "who": "admin", "typeOfanno": "PersonManul"}]</info><confidence>0.745554</confidence><bndbox><xmin>14519.0</xmin><ymin>31368.0</ymin><xmax>14720.0</xmax><ymax>31501.0</ymax></bndbox><segmentation><points><x>14519.0</x><y>31501.0</y></points><points><x>14519.0</x><y>31368.0</y></points><points><x>14720.0</x><y>31368.0</y></points><points><x>14720.0</x><y>31501.0</y></points></segmentation></object><object><name>NILM</name><difficult>0</difficult><truncated>0</truncated><info>[{"confidence": "0.751439"}, {"action": "CREATE", "cat": "NILM", "time": "2020-07-23 14:56;04", "who": "admin", "typeOfanno": "PersonManul"}]</info><confidence>0.751439</confidence><bndbox><xmin>20579.0</xmin><ymin>29953.0</ymin><xmax>20702.0</xmax><ymax>30128.0</ymax></bndbox><segmentation><points><x>20579.0</x><y>30128.0</y></points><points><x>20579.0</x><y>29953.0</y></points><points><x>20702.0</x><y>29953.0</y></points><points><x>20702.0</x><y>30128.0</y></points></segmentation></object><object><name>NILM</name><difficult>0</difficult><truncated>0</truncated><info>[{"confidence": "0.787496"}, {"action": "CREATE", "cat": "NILM", "time": "2020-07-23 14:56;04", "who": "admin", "typeOfanno": "PersonManul"}]</info><confidence>0.787496</confidence><bndbox><xmin>19729.0</xmin><ymin>42236.0</ymin><xmax>20096.0</xmax><ymax>42668.0</ymax></bndbox><segmentation><points><x>19729.0</x><y>42668.0</y></points><points><x>19729.0</x><y>42236.0</y></points><points><x>20096.0</x><y>42236.0</y></points><points><x>20096.0</x><y>42668.0</y></points></segmentation></object><object><name>NILM</name><difficult>0</difficult><truncated>0</truncated><info>[{"confidence": "0.838134"}, {"action": "CREATE", "cat": "NILM", "time": "2020-07-23 14:56;04", "who": "admin", "typeOfanno": "PersonManul"}]</info><confidence>0.838134</confidence><bndbox><xmin>44061.0</xmin><ymin>36639.0</ymin><xmax>44183.0</xmax><ymax>36784.0</ymax></bndbox><segmentation><points><x>44061.0</x><y>36784.0</y></points><points><x>44061.0</x><y>36639.0</y></points><points><x>44183.0</x><y>36639.0</y></points><points><x>44183.0</x><y>36784.0</y></points></segmentation></object><object><name>NILM</name><difficult>0</difficult><truncated>0</truncated><info>[{"confidence": "0.856034"}, {"action": "CREATE", "cat": "NILM", "time": "2020-07-23 14:56;04", "who": "admin", "typeOfanno": "PersonManul"}]</info><confidence>0.856034</confidence><bndbox><xmin>49711.0</xmin><ymin>23483.0</ymin><xmax>50092.0</xmax><ymax>24101.0</ymax></bndbox><segmentation><points><x>49711.0</x><y>24101.0</y></points><points><x>49711.0</x><y>23483.0</y></points><points><x>50092.0</x><y>23483.0</y></points><points><x>50092.0</x><y>24101.0</y></points></segmentation></object><object><name>NILM</name><difficult>0</difficult><truncated>0</truncated><info>[{"confidence": "0.860376"}, {"action": "CREATE", "cat": "NILM", "time": "2020-07-23 14:56;04", "who": "admin", "typeOfanno": "PersonManul"}]</info><confidence>0.860376</confidence><bndbox><xmin>22609.0</xmin><ymin>45425.0</ymin><xmax>22718.0</xmax><ymax>45595.0</ymax></bndbox><segmentation><points><x>22609.0</x><y>45595.0</y></points><points><x>22609.0</x><y>45425.0</y></points><points><x>22718.0</x><y>45425.0</y></points><points><x>22718.0</x><y>45595.0</y></points></segmentation></object><object><name>NILM</name><difficult>0</difficult><truncated>0</truncated><info>[{"confidence": "0.867114"}, {"action": "CREATE", "cat": "NILM", "time": "2020-07-23 14:56;04", "who": "admin", "typeOfanno": "PersonManul"}]</info><confidence>0.867114</confidence><bndbox><xmin>9045.0</xmin><ymin>18133.0</ymin><xmax>9428.0</xmax><ymax>18473.0</ymax></bndbox><segmentation><points><x>9045.0</x><y>18473.0</y></points><points><x>9045.0</x><y>18133.0</y></points><points><x>9428.0</x><y>18133.0</y></points><points><x>9428.0</x><y>18473.0</y></points></segmentation></object><object><name>NILM</name><difficult>0</difficult><truncated>0</truncated><info>[{"confidence": "0.876661"}, {"action": "CREATE", "cat": "NILM", "time": "2020-07-23 14:56;04", "who": "admin", "typeOfanno": "PersonManul"}]</info><confidence>0.876661</confidence><bndbox><xmin>22894.0</xmin><ymin>18658.0</ymin><xmax>23077.0</xmax><ymax>18766.0</ymax></bndbox><segmentation><points><x>22894.0</x><y>18766.0</y></points><points><x>22894.0</x><y>18658.0</y></points><points><x>23077.0</x><y>18658.0</y></points><points><x>23077.0</x><y>18766.0</y></points></segmentation></object><object><name>NILM</name><difficult>0</difficult><truncated>0</truncated><info>[{"confidence": "0.694481"}, {"action": "CREATE", "cat": "NILM", "time": "2020-07-23 14:56;04", "who": "admin", "typeOfanno": "PersonManul"}]</info><confidence>0.694481</confidence><bndbox><xmin>43793.0</xmin><ymin>21293.0</ymin><xmax>44033.0</xmax><ymax>21586.0</ymax></bndbox><segmentation><points><x>43793.0</x><y>21586.0</y></points><points><x>43793.0</x><y>21293.0</y></points><points><x>44033.0</x><y>21293.0</y></points><points><x>44033.0</x><y>21586.0</y></points></segmentation></object><object><name>NILM</name><difficult>0</difficult><truncated>0</truncated><info>[{"confidence": "0.844839"}, {"action": "CREATE", "cat": "NILM", "time": "2020-07-23 14:56;04", "who": "admin", "typeOfanno": "PersonManul"}]</info><confidence>0.844839</confidence><bndbox><xmin>38771.0</xmin><ymin>48460.0</ymin><xmax>38979.0</xmax><ymax>48654.0</ymax></bndbox><segmentation><points><x>38771.0</x><y>48654.0</y></points><points><x>38771.0</x><y>48460.0</y></points><points><x>38979.0</x><y>48460.0</y></points><points><x>38979.0</x><y>48654.0</y></points></segmentation></object><object><name>NILM</name><difficult>0</difficult><truncated>0</truncated><info>[{"confidence": "0.969684"}, {"action": "CREATE", "cat": "NILM", "time": "2020-07-23 14:56;04", "who": "admin", "typeOfanno": "PersonManul"}]</info><confidence>0.969684</confidence><bndbox><xmin>45275.0</xmin><ymin>38367.0</ymin><xmax>45392.0</xmax><ymax>38517.0</ymax></bndbox><segmentation><points><x>45275.0</x><y>38517.0</y></points><points><x>45275.0</x><y>38367.0</y></points><points><x>45392.0</x><y>38367.0</y></points><points><x>45392.0</x><y>38517.0</y></points></segmentation></object><object><name>BOX_SCREEN</name><difficult>0</difficult><truncated>0</truncated><info>[{"confidence": "1.0"}, {"action": "CREATE", "cat": "BOX_SCREEN", "time": "2020-07-23 14:56;04", "who": "admin", "typeOfanno": "PersonManul"}]</info><confidence>1.0</confidence><bndbox><xmin>50807.84727698248</xmin><ymin>23894.373317997528</ymin><xmax>52855.84727698248</xmax><ymax>25942.373317997528</ymax></bndbox><segmentation><points><x>50807.84727698248</x><y>25942.373317997528</y></points><points><x>50807.84727698248</x><y>23894.373317997528</y></points><points><x>52855.84727698248</x><y>23894.373317997528</y></points><points><x>52855.84727698248</x><y>25942.373317997528</y></points></segmentation></object><object><name>ASC_H</name><difficult>0</difficult><truncated>0</truncated><info>[{"confidence": "1.0"}, {"action": "CREATE", "cat": "ASC_H", "time": "2020-07-23 14:56;04", "who": "admin", "typeOfanno": "PersonManul"}]</info><confidence>1.0</confidence><bndbox><xmin>47358.78326833449</xmin><ymin>34729.48803723508</ymin><xmax>47662.355717664155</xmax><ymax>35002.18871205663</ymax></bndbox><segmentation><points><x>47358.78326833449</x><y>35002.18871205663</y></points><points><x>47358.78326833449</x><y>34729.48803723508</y></points><points><x>47662.355717664155</x><y>34729.48803723508</y></points><points><x>47662.355717664155</x><y>35002.18871205663</y></points></segmentation></object><object><name>ASC_H</name><difficult>0</difficult><truncated>0</truncated><info>[{"confidence": "1.0"}, {"action": "CREATE", "cat": "ASC_H", "time": "2020-07-23 14:56;04", "who": "admin", "typeOfanno": "PersonManul"}]</info><confidence>1.0</confidence><bndbox><xmin>41354.11590918998</xmin><ymin>32557.393066159213</ymin><xmax>41752.97659030454</xmax><ymax>33132.79863891463</ymax></bndbox><segmentation><points><x>41354.11590918998</x><y>33132.79863891463</y></points><points><x>41354.11590918998</x><y>32557.393066159213</y></points><points><x>41752.97659030454</x><y>32557.393066159213</y></points><points><x>41752.97659030454</x><y>33132.79863891463</y></points></segmentation></object><object><name>BOX_SCREEN</name><difficult>0</difficult><truncated>0</truncated><info>[{"confidence": "1.0"}, {"action": "CREATE", "cat": "BOX_SCREEN", "time": "2020-07-23 14:56;04", "who": "admin", "typeOfanno": "PersonManul"}]</info><confidence>1.0</confidence><bndbox><xmin>46486.56949299931</xmin><ymin>33951.838374645864</ymin><xmax>48534.56949299931</xmax><ymax>35999.838374645864</ymax></bndbox><segmentation><points><x>46486.56949299931</x><y>35999.838374645864</y></points><points><x>46486.56949299931</x><y>33951.838374645864</y></points><points><x>48534.56949299931</x><y>33951.838374645864</y></points><points><x>48534.56949299931</x><y>35999.838374645864</y></points></segmentation></object><object><name>BOX_SCREEN</name><difficult>0</difficult><truncated>0</truncated><info>[{"confidence": "1.0"}, {"action": "CREATE", "cat": "BOX_SCREEN", "time": "2020-07-23 14:56;04", "who": "admin", "typeOfanno": "PersonManul"}]</info><confidence>1.0</confidence><bndbox><xmin>40317.26554799288</xmin><ymin>31576.91628597343</ymin><xmax>42365.26554799288</xmax><ymax>33624.916285973435</ymax></bndbox><segmentation><points><x>40317.26554799288</x><y>33624.916285973435</y></points><points><x>40317.26554799288</x><y>31576.91628597343</y></points><points><x>42365.26554799288</x><y>31576.91628597343</y></points><points><x>42365.26554799288</x><y>33624.916285973435</y></points></segmentation></object><object><name>MET</name><difficult>0</difficult><truncated>0</truncated><info>[{"confidence": "1.0"}, {"action": "CREATE", "cat": "MET", "time": "2020-07-23 14:56;04", "who": "admin", "typeOfanno": "PersonManul"}]</info><confidence>1.0</confidence><bndbox><xmin>47871.63874214933</xmin><ymin>34618.94655012365</ymin><xmax>48254.42511985831</xmax><ymax>35035.78865538681</ymax></bndbox><segmentation><points><x>47871.63874214933</x><y>35035.78865538681</y></points><points><x>47871.63874214933</x><y>34618.94655012365</y></points><points><x>48254.42511985831</x><y>34618.94655012365</y></points><points><x>48254.42511985831</x><y>35035.78865538681</y></points></segmentation></object><object><name>MET</name><difficult>0</difficult><truncated>0</truncated><info>[{"confidence": "1.0"}, {"action": "CREATE", "cat": "MET", "time": "2020-07-23 14:56;04", "who": "admin", "typeOfanno": "PersonManul"}]</info><confidence>1.0</confidence><bndbox><xmin>40725.9920701807</xmin><ymin>32501.58708060708</ymin><xmax>40996.16750877719</xmax><ymax>32755.86984634496</ymax></bndbox><segmentation><points><x>40725.9920701807</x><y>32755.86984634496</y></points><points><x>40725.9920701807</x><y>32501.58708060708</y></points><points><x>40996.16750877719</x><y>32501.58708060708</y></points><points><x>40996.16750877719</x><y>32755.86984634496</y></points></segmentation></object><object><name>MET</name><difficult>0</difficult><truncated>0</truncated><info>[{"confidence": "1.0"}, {"action": "CREATE", "cat": "MET", "time": "2020-07-23 14:56;04", "who": "admin", "typeOfanno": "PersonManul"}]</info><confidence>1.0</confidence><bndbox><xmin>46036.025283797746</xmin><ymin>36486.452012383896</ymin><xmax>46282.361713106315</xmax><ymax>36908.74303405572</ymax></bndbox><segmentation><points><x>46036.025283797746</x><y>36908.74303405572</y></points><points><x>46036.025283797746</x><y>36486.452012383896</y></points><points><x>46282.361713106315</x><y>36486.452012383896</y></points><points><x>46282.361713106315</x><y>36908.74303405572</y></points></segmentation></object><object><name>BOX_SCREEN</name><difficult>0</difficult><truncated>0</truncated><info>[{"confidence": "1.0"}, {"action": "CREATE", "cat": "BOX_SCREEN", "time": "2020-07-23 14:56;04", "who": "admin", "typeOfanno": "PersonManul"}]</info><confidence>1.0</confidence><bndbox><xmin>45705.65392410886</xmin><ymin>36166.49894858167</ymin><xmax>47753.65392410886</xmax><ymax>38214.49894858167</ymax></bndbox><segmentation><points><x>45705.65392410886</x><y>38214.49894858167</y></points><points><x>45705.65392410886</x><y>36166.49894858167</y></points><points><x>47753.65392410886</x><y>36166.49894858167</y></points><points><x>47753.65392410886</x><y>38214.49894858167</y></points></segmentation></object></annotation>
