# Supplementary material for: Artificial intelligence enables precision diagnosis of cervical cytology grades and cervical cancer
Source: Nat Commun. 2024 May 22;15:4369. doi: 10.1038/s41467-024-48705-3 (PMC11111770; doi:10.1038/s41467-024-48705-3)
Supplement: Supplementary file 4 — Source Data [file 41467_2024_48705_MOESM4_ESM.zip › Source Data/Table S1.Average precision in the patch-level detection and classification./ground_truth_126/L201909156_L.TMAP.xml]

<?xml version="1.0"?><annotation><folder>med</folder><filename>/datasets/Review/label-check/tmap684/L201909156_L.TMAP</filename><size><width>66304</width><height>57600</height></size><mpp>0.25294119041063823</mpp><object><name>ASC_US</name><difficult>0</difficult><truncated>0</truncated><info>[{"confidence": "0.678025"}, {"action": "CREATE", "cat": "ASC_US", "time": "2020-07-23 14:56;17", "who": "admin", "typeOfanno": "PersonManul"}]</info><confidence>0.678025</confidence><bndbox><xmin>18094.0</xmin><ymin>39878.0</ymin><xmax>18333.0</xmax><ymax>40121.0</ymax></bndbox><segmentation><points><x>18094.0</x><y>40121.0</y></points><points><x>18094.0</x><y>39878.0</y></points><points><x>18333.0</x><y>39878.0</y></points><points><x>18333.0</x><y>40121.0</y></points></segmentation></object><object><name>NILM</name><difficult>0</difficult><truncated>0</truncated><info>[{"confidence": "0.689284"}, {"action": "CREATE", "cat": "NILM", "time": "2020-07-23 14:56;17", "who": "admin", "typeOfanno": "PersonManul"}]</info><confidence>0.689284</confidence><bndbox><xmin>15432.0</xmin><ymin>41933.0</ymin><xmax>15565.0</xmax><ymax>42076.0</ymax></bndbox><segmentation><points><x>15432.0</x><y>42076.0</y></points><points><x>15432.0</x><y>41933.0</y></points><points><x>15565.0</x><y>41933.0</y></points><points><x>15565.0</x><y>42076.0</y></points></segmentation></object><object><name>ASC_US</name><difficult>0</difficult><truncated>0</truncated><info>[{"confidence": "0.695158"}, {"action": "CREATE", "cat": "ASC_US", "time": "2020-07-23 14:56;17", "who": "admin", "typeOfanno": "PersonManul"}]</info><confidence>0.695158</confidence><bndbox><xmin>44602.0</xmin><ymin>47345.0</ymin><xmax>44941.0</xmax><ymax>47709.0</ymax></bndbox><segmentation><points><x>44602.0</x><y>47709.0</y></points><points><x>44602.0</x><y>47345.0</y></points><points><x>44941.0</x><y>47345.0</y></points><points><x>44941.0</x><y>47709.0</y></points></segmentation></object><object><name>NILM</name><difficult>0</difficult><truncated>0</truncated><info>[{"confidence": "0.696899"}, {"action": "CREATE", "cat": "NILM", "time": "2020-07-23 14:56;17", "who": "admin", "typeOfanno": "PersonManul"}]</info><confidence>0.696899</confidence><bndbox><xmin>35661.0</xmin><ymin>39320.0</ymin><xmax>35796.0</xmax><ymax>39488.0</ymax></bndbox><segmentation><points><x>35661.0</x><y>39488.0</y></points><points><x>35661.0</x><y>39320.0</y></points><points><x>35796.0</x><y>39320.0</y></points><points><x>35796.0</x><y>39488.0</y></points></segmentation></object><object><name>LSIL</name><difficult>0</difficult><truncated>0</truncated><info>[{"confidence": "0.706926"}, {"action": "CREATE", "cat": "LSIL", "time": "2020-07-23 14:56;17", "who": "admin", "typeOfanno": "PersonManul"}]</info><confidence>0.706926</confidence><bndbox><xmin>13183.0</xmin><ymin>14450.0</ymin><xmax>13394.0</xmax><ymax>14673.0</ymax></bndbox><segmentation><points><x>13183.0</x><y>14673.0</y></points><points><x>13183.0</x><y>14450.0</y></points><points><x>13394.0</x><y>14450.0</y></points><points><x>13394.0</x><y>14673.0</y></points></segmentation></object><object><name>LSIL</name><difficult>0</difficult><truncated>0</truncated><info>[{"confidence": "0.710455"}, {"action": "CREATE", "cat": "LSIL", "time": "2020-07-23 14:56;17", "who": "admin", "typeOfanno": "PersonManul"}]</info><confidence>0.710455</confidence><bndbox><xmin>12637.0</xmin><ymin>20443.0</ymin><xmax>12932.0</xmax><ymax>20718.0</ymax></bndbox><segmentation><points><x>12637.0</x><y>20718.0</y></points><points><x>12637.0</x><y>20443.0</y></points><points><x>12932.0</x><y>20443.0</y></points><points><x>12932.0</x><y>20718.0</y></points></segmentation></object><object><name>ASC_US</name><difficult>0</difficult><truncated>0</truncated><info>[{"confidence": "0.728378"}, {"action": "CREATE", "cat": "ASC_US", "time": "2020-07-23 14:56;17", "who": "admin", "typeOfanno": "PersonManul"}]</info><confidence>0.728378</confidence><bndbox><xmin>7295.021345363458</xmin><ymin>27675.1670572559</ymin><xmax>7427.46374997223</xmax><ymax>27852.16952322838</ymax></bndbox><segmentation><points><x>7295.021345363458</x><y>27852.16952322838</y></points><points><x>7295.021345363458</x><y>27675.1670572559</y></points><points><x>7427.46374997223</x><y>27675.1670572559</y></points><points><x>7427.46374997223</x><y>27852.16952322838</y></points></segmentation></object><object><name>LSIL</name><difficult>0</difficult><truncated>0</truncated><info>[{"confidence": "0.736005"}, {"action": "CREATE", "cat": "LSIL", "time": "2020-07-23 14:56;17", "who": "admin", "typeOfanno": "PersonManul"}]</info><confidence>0.736005</confidence><bndbox><xmin>45627.5619773928</xmin><ymin>9850.852191946873</ymin><xmax>46051.25969842719</xmax><ymax>10129.563649637254</ymax></bndbox><segmentation><points><x>45627.5619773928</x><y>10129.563649637254</y></points><points><x>45627.5619773928</x><y>9850.852191946873</y></points><points><x>46051.25969842719</x><y>9850.852191946873</y></points><points><x>46051.25969842719</x><y>10129.563649637254</y></points></segmentation></object><object><name>ASC_US</name><difficult>0</difficult><truncated>0</truncated><info>[{"confidence": "0.73819"}, {"action": "CREATE", "cat": "ASC_US", "time": "2020-07-23 14:56;17", "who": "admin", "typeOfanno": "PersonManul"}]</info><confidence>0.73819</confidence><bndbox><xmin>12706.124041811527</xmin><ymin>35502.82221556303</ymin><xmax>12952.984762721264</xmax><ymax>35760.573850630535</ymax></bndbox><segmentation><points><x>12706.124041811527</x><y>35760.573850630535</y></points><points><x>12706.124041811527</x><y>35502.82221556303</y></points><points><x>12952.984762721264</x><y>35502.82221556303</y></points><points><x>12952.984762721264</x><y>35760.573850630535</y></points></segmentation></object><object><name>LSIL</name><difficult>0</difficult><truncated>0</truncated><info>[{"confidence": "0.73897"}, {"action": "CREATE", "cat": "LSIL", "time": "2020-07-23 14:56;17", "who": "admin", "typeOfanno": "PersonManul"}]</info><confidence>0.73897</confidence><bndbox><xmin>17620.0</xmin><ymin>14595.0</ymin><xmax>18066.0</xmax><ymax>14962.0</ymax></bndbox><segmentation><points><x>17620.0</x><y>14962.0</y></points><points><x>17620.0</x><y>14595.0</y></points><points><x>18066.0</x><y>14595.0</y></points><points><x>18066.0</x><y>14962.0</y></points></segmentation></object><object><name>NILM</name><difficult>0</difficult><truncated>0</truncated><info>[{"confidence": "0.745811"}, {"action": "CREATE", "cat": "NILM", "time": "2020-07-23 14:56;17", "who": "admin", "typeOfanno": "PersonManul"}]</info><confidence>0.745811</confidence><bndbox><xmin>29665.0</xmin><ymin>30245.0</ymin><xmax>29838.0</xmax><ymax>30374.0</ymax></bndbox><segmentation><points><x>29665.0</x><y>30374.0</y></points><points><x>29665.0</x><y>30245.0</y></points><points><x>29838.0</x><y>30245.0</y></points><points><x>29838.0</x><y>30374.0</y></points></segmentation></object><object><name>LSIL</name><difficult>0</difficult><truncated>0</truncated><info>[{"confidence": "0.771839"}, {"action": "CREATE", "cat": "LSIL", "time": "2020-07-23 14:56;17", "who": "admin", "typeOfanno": "PersonManul"}]</info><confidence>0.771839</confidence><bndbox><xmin>31145.5961959469</xmin><ymin>16420.417358012717</ymin><xmax>31608.403804053094</xmax><ymax>16973.58264198728</ymax></bndbox><segmentation><points><x>31145.5961959469</x><y>16973.58264198728</y></points><points><x>31145.5961959469</x><y>16420.417358012717</y></points><points><x>31608.403804053094</x><y>16420.417358012717</y></points><points><x>31608.403804053094</x><y>16973.58264198728</y></points></segmentation></object><object><name>ASC_US</name><difficult>0</difficult><truncated>0</truncated><info>[{"confidence": "0.784326"}, {"action": "CREATE", "cat": "ASC_US", "time": "2020-07-23 14:56;17", "who": "admin", "typeOfanno": "PersonManul"}]</info><confidence>0.784326</confidence><bndbox><xmin>14904.93790201895</xmin><ymin>44960.58541478674</ymin><xmax>15084.002479323859</xmax><ymax>45084.553199074755</ymax></bndbox><segmentation><points><x>14904.93790201895</x><y>45084.553199074755</y></points><points><x>14904.93790201895</x><y>44960.58541478674</y></points><points><x>15084.002479323859</x><y>44960.58541478674</y></points><points><x>15084.002479323859</x><y>45084.553199074755</y></points></segmentation></object><object><name>NONE</name><difficult>0</difficult><truncated>0</truncated><info>[{"confidence": "0.78595"}, {"action": "CREATE", "cat": "NONE", "time": "2020-07-23 14:56;17", "who": "admin", "typeOfanno": "PersonManul"}]</info><confidence>0.78595</confidence><bndbox><xmin>25701.0</xmin><ymin>38845.0</ymin><xmax>25845.0</xmax><ymax>39006.0</ymax></bndbox><segmentation><points><x>25701.0</x><y>39006.0</y></points><points><x>25701.0</x><y>38845.0</y></points><points><x>25845.0</x><y>38845.0</y></points><points><x>25845.0</x><y>39006.0</y></points></segmentation></object><object><name>LSIL</name><difficult>0</difficult><truncated>0</truncated><info>[{"confidence": "0.792527"}, {"action": "CREATE", "cat": "LSIL", "time": "2020-07-23 14:56;17", "who": "admin", "typeOfanno": "PersonManul"}]</info><confidence>0.792527</confidence><bndbox><xmin>32900.0</xmin><ymin>27858.0</ymin><xmax>33118.0</xmax><ymax>28130.0</ymax></bndbox><segmentation><points><x>32900.0</x><y>28130.0</y></points><points><x>32900.0</x><y>27858.0</y></points><points><x>33118.0</x><y>27858.0</y></points><points><x>33118.0</x><y>28130.0</y></points></segmentation></object><object><name>ASC_US</name><difficult>0</difficult><truncated>0</truncated><info>[{"confidence": "0.801168"}, {"action": "CREATE", "cat": "ASC_US", "time": "2020-07-23 14:56;17", "who": "admin", "typeOfanno": "PersonManul"}]</info><confidence>0.801168</confidence><bndbox><xmin>27452.0</xmin><ymin>10091.0</ymin><xmax>27668.0</xmax><ymax>10440.0</ymax></bndbox><segmentation><points><x>27452.0</x><y>10440.0</y></points><points><x>27452.0</x><y>10091.0</y></points><points><x>27668.0</x><y>10091.0</y></points><points><x>27668.0</x><y>10440.0</y></points></segmentation></object><object><name>LSIL</name><difficult>0</difficult><truncated>0</truncated><info>[{"confidence": "0.80953"}, {"action": "CREATE", "cat": "LSIL", "time": "2020-07-23 14:56;17", "who": "admin", "typeOfanno": "PersonManul"}]</info><confidence>0.80953</confidence><bndbox><xmin>47705.27085242524</xmin><ymin>27827.355320713585</ymin><xmax>48022.04581972047</xmax><ymax>28095.565484660412</ymax></bndbox><segmentation><points><x>47705.27085242524</x><y>28095.565484660412</y></points><points><x>47705.27085242524</x><y>27827.355320713585</y></points><points><x>48022.04581972047</x><y>27827.355320713585</y></points><points><x>48022.04581972047</x><y>28095.565484660412</y></points></segmentation></object><object><name>LSIL</name><difficult>0</difficult><truncated>0</truncated><info>[{"confidence": "0.822458"}, {"action": "CREATE", "cat": "LSIL", "time": "2020-07-23 14:56;17", "who": "admin", "typeOfanno": "PersonManul"}]</info><confidence>0.822458</confidence><bndbox><xmin>52260.0</xmin><ymin>22110.0</ymin><xmax>53216.0</xmax><ymax>22954.0</ymax></bndbox><segmentation><points><x>52260.0</x><y>22954.0</y></points><points><x>52260.0</x><y>22110.0</y></points><points><x>53216.0</x><y>22110.0</y></points><points><x>53216.0</x><y>22954.0</y></points></segmentation></object><object><name>ASC_US</name><difficult>0</difficult><truncated>0</truncated><info>[{"confidence": "0.832683"}, {"action": "CREATE", "cat": "ASC_US", "time": "2020-07-23 14:56;17", "who": "admin", "typeOfanno": "PersonManul"}]</info><confidence>0.832683</confidence><bndbox><xmin>20500.0</xmin><ymin>22164.0</ymin><xmax>21007.0</xmax><ymax>22723.0</ymax></bndbox><segmentation><points><x>20500.0</x><y>22723.0</y></points><points><x>20500.0</x><y>22164.0</y></points><points><x>21007.0</x><y>22164.0</y></points><points><x>21007.0</x><y>22723.0</y></points></segmentation></object><object><name>ASC_US</name><difficult>0</difficult><truncated>0</truncated><info>[{"confidence": "0.871058"}, {"action": "CREATE", "cat": "ASC_US", "time": "2020-07-23 14:56;17", "who": "admin", "typeOfanno": "PersonManul"}]</info><confidence>0.871058</confidence><bndbox><xmin>56006.0</xmin><ymin>34580.0</ymin><xmax>56268.0</xmax><ymax>34700.0</ymax></bndbox><segmentation><points><x>56006.0</x><y>34700.0</y></points><points><x>56006.0</x><y>34580.0</y></points><points><x>56268.0</x><y>34580.0</y></points><points><x>56268.0</x><y>34700.0</y></points></segmentation></object><object><name>ASC_US</name><difficult>0</difficult><truncated>0</truncated><info>[{"confidence": "0.876213"}, {"action": "CREATE", "cat": "ASC_US", "time": "2020-07-23 14:56;17", "who": "admin", "typeOfanno": "PersonManul"}]</info><confidence>0.876213</confidence><bndbox><xmin>14215.0</xmin><ymin>29220.0</ymin><xmax>14556.0</xmax><ymax>29578.0</ymax></bndbox><segmentation><points><x>14215.0</x><y>29578.0</y></points><points><x>14215.0</x><y>29220.0</y></points><points><x>14556.0</x><y>29220.0</y></points><points><x>14556.0</x><y>29578.0</y></points></segmentation></object><object><name>ASC_US</name><difficult>0</difficult><truncated>0</truncated><info>[{"confidence": "0.884247"}, {"action": "CREATE", "cat": "ASC_US", "time": "2020-07-23 14:56;17", "who": "admin", "typeOfanno": "PersonManul"}]</info><confidence>0.884247</confidence><bndbox><xmin>22789.737145326017</xmin><ymin>13287.62495433694</ymin><xmax>23145.82721110965</xmax><ymax>13645.86014099879</ymax></bndbox><segmentation><points><x>22789.737145326017</x><y>13645.86014099879</y></points><points><x>22789.737145326017</x><y>13287.62495433694</y></points><points><x>23145.82721110965</x><y>13287.62495433694</y></points><points><x>23145.82721110965</x><y>13645.86014099879</y></points></segmentation></object><object><name>ASC_US</name><difficult>0</difficult><truncated>0</truncated><info>[{"confidence": "0.888118"}, {"action": "CREATE", "cat": "ASC_US", "time": "2020-07-23 14:56;17", "who": "admin", "typeOfanno": "PersonManul"}]</info><confidence>0.888118</confidence><bndbox><xmin>27544.0</xmin><ymin>42973.0</ymin><xmax>27796.0</xmax><ymax>43155.0</ymax></bndbox><segmentation><points><x>27544.0</x><y>43155.0</y></points><points><x>27544.0</x><y>42973.0</y></points><points><x>27796.0</x><y>42973.0</y></points><points><x>27796.0</x><y>43155.0</y></points></segmentation></object><object><name>ASC_US</name><difficult>0</difficult><truncated>0</truncated><info>[{"confidence": "0.888853"}, {"action": "CREATE", "cat": "ASC_US", "time": "2020-07-23 14:56;17", "who": "admin", "typeOfanno": "PersonManul"}]</info><confidence>0.888853</confidence><bndbox><xmin>32195.0</xmin><ymin>4560.0</ymin><xmax>32518.0</xmax><ymax>4804.0</ymax></bndbox><segmentation><points><x>32195.0</x><y>4804.0</y></points><points><x>32195.0</x><y>4560.0</y></points><points><x>32518.0</x><y>4560.0</y></points><points><x>32518.0</x><y>4804.0</y></points></segmentation></object><object><name>NILM</name><difficult>0</difficult><truncated>0</truncated><info>[{"confidence": "0.893515"}, {"action": "CREATE", "cat": "NILM", "time": "2020-07-23 14:56;17", "who": "admin", "typeOfanno": "PersonManul"}]</info><confidence>0.893515</confidence><bndbox><xmin>6722.0</xmin><ymin>27656.0</ymin><xmax>6872.0</xmax><ymax>27847.0</ymax></bndbox><segmentation><points><x>6722.0</x><y>27847.0</y></points><points><x>6722.0</x><y>27656.0</y></points><points><x>6872.0</x><y>27656.0</y></points><points><x>6872.0</x><y>27847.0</y></points></segmentation></object><object><name>NILM</name><difficult>0</difficult><truncated>0</truncated><info>[{"confidence": "0.897443"}, {"action": "CREATE", "cat": "NILM", "time": "2020-07-23 14:56;17", "who": "admin", "typeOfanno": "PersonManul"}]</info><confidence>0.897443</confidence><bndbox><xmin>7148.0</xmin><ymin>37640.0</ymin><xmax>7376.0</xmax><ymax>37842.0</ymax></bndbox><segmentation><points><x>7148.0</x><y>37842.0</y></points><points><x>7148.0</x><y>37640.0</y></points><points><x>7376.0</x><y>37640.0</y></points><points><x>7376.0</x><y>37842.0</y></points></segmentation></object><object><name>NILM</name><difficult>0</difficult><truncated>0</truncated><info>[{"confidence": "0.909597"}, {"action": "CREATE", "cat": "NILM", "time": "2020-07-23 14:56;17", "who": "admin", "typeOfanno": "PersonManul"}]</info><confidence>0.909597</confidence><bndbox><xmin>12170.0</xmin><ymin>38879.0</ymin><xmax>12611.0</xmax><ymax>39134.0</ymax></bndbox><segmentation><points><x>12170.0</x><y>39134.0</y></points><points><x>12170.0</x><y>38879.0</y></points><points><x>12611.0</x><y>38879.0</y></points><points><x>12611.0</x><y>39134.0</y></points></segmentation></object><object><name>LSIL</name><difficult>0</difficult><truncated>0</truncated><info>[{"confidence": "0.926407"}, {"action": "CREATE", "cat": "LSIL", "time": "2020-07-23 14:56;17", "who": "admin", "typeOfanno": "PersonManul"}]</info><confidence>0.926407</confidence><bndbox><xmin>23919.98027778859</xmin><ymin>28886.673273974142</ymin><xmax>24152.98027778859</xmax><ymax>29119.673273974142</ymax></bndbox><segmentation><points><x>23919.98027778859</x><y>29119.673273974142</y></points><points><x>23919.98027778859</x><y>28886.673273974142</y></points><points><x>24152.98027778859</x><y>28886.673273974142</y></points><points><x>24152.98027778859</x><y>29119.673273974142</y></points></segmentation></object><object><name>LSIL</name><difficult>0</difficult><truncated>0</truncated><info>[{"confidence": "0.942339"}, {"action": "CREATE", "cat": "LSIL", "time": "2020-07-23 14:56;17", "who": "admin", "typeOfanno": "PersonManul"}]</info><confidence>0.942339</confidence><bndbox><xmin>48567.0</xmin><ymin>50706.0</ymin><xmax>48900.0</xmax><ymax>51155.0</ymax></bndbox><segmentation><points><x>48567.0</x><y>51155.0</y></points><points><x>48567.0</x><y>50706.0</y></points><points><x>48900.0</x><y>50706.0</y></points><points><x>48900.0</x><y>51155.0</y></points></segmentation></object><object><name>LSIL</name><difficult>0</difficult><truncated>0</truncated><info>[{"confidence": "0.947584"}, {"action": "CREATE", "cat": "LSIL", "time": "2020-07-23 14:56;17", "who": "admin", "typeOfanno": "PersonManul"}]</info><confidence>0.947584</confidence><bndbox><xmin>52495.0</xmin><ymin>18093.0</ymin><xmax>52817.0</xmax><ymax>18401.0</ymax></bndbox><segmentation><points><x>52495.0</x><y>18401.0</y></points><points><x>52495.0</x><y>18093.0</y></points><points><x>52817.0</x><y>18093.0</y></points><points><x>52817.0</x><y>18401.0</y></points></segmentation></object><object><name>ASC_US</name><difficult>0</difficult><truncated>0</truncated><info>[{"confidence": "0.954783"}, {"action": "CREATE", "cat": "ASC_US", "time": "2020-07-23 14:56;17", "who": "admin", "typeOfanno": "PersonManul"}]</info><confidence>0.954783</confidence><bndbox><xmin>44894.0</xmin><ymin>7052.0</ymin><xmax>45136.0</xmax><ymax>7189.0</ymax></bndbox><segmentation><points><x>44894.0</x><y>7189.0</y></points><points><x>44894.0</x><y>7052.0</y></points><points><x>45136.0</x><y>7052.0</y></points><points><x>45136.0</x><y>7189.0</y></points></segmentation></object><object><name>NILM</name><difficult>0</difficult><truncated>0</truncated><info>[{"confidence": "0.95794"}, {"action": "CREATE", "cat": "NILM", "time": "2020-07-23 14:56;17", "who": "admin", "typeOfanno": "PersonManul"}]</info><confidence>0.95794</confidence><bndbox><xmin>21513.0</xmin><ymin>9051.0</ymin><xmax>21650.0</xmax><ymax>9215.0</ymax></bndbox><segmentation><points><x>21513.0</x><y>9215.0</y></points><points><x>21513.0</x><y>9051.0</y></points><points><x>21650.0</x><y>9051.0</y></points><points><x>21650.0</x><y>9215.0</y></points></segmentation></object><object><name>ASC_US</name><difficult>0</difficult><truncated>0</truncated><info>[{"confidence": "0.992813"}, {"action": "CREATE", "cat": "ASC_US", "time": "2020-07-23 14:56;17", "who": "admin", "typeOfanno": "PersonManul"}]</info><confidence>0.992813</confidence><bndbox><xmin>21567.0</xmin><ymin>8870.0</ymin><xmax>21770.0</xmax><ymax>9014.0</ymax></bndbox><segmentation><points><x>21567.0</x><y>9014.0</y></points><points><x>21567.0</x><y>8870.0</y></points><points><x>21770.0</x><y>8870.0</y></points><points><x>21770.0</x><y>9014.0</y></points></segmentation></object><object><name>LSIL</name><difficult>0</difficult><truncated>0</truncated><info>[{"confidence": "0.680991"}, {"action": "CREATE", "cat": "LSIL", "time": "2020-07-23 14:56;17", "who": "admin", "typeOfanno": "PersonManul"}]</info><confidence>0.680991</confidence><bndbox><xmin>12644.362249194912</xmin><ymin>42221.94215452336</ymin><xmax>13049.598040486417</xmax><ymax>42590.68155467371</ymax></bndbox><segmentation><points><x>12644.362249194912</x><y>42590.68155467371</y></points><points><x>12644.362249194912</x><y>42221.94215452336</y></points><points><x>13049.598040486417</x><y>42221.94215452336</y></points><points><x>13049.598040486417</x><y>42590.68155467371</y></points></segmentation></object><object><name>LSIL</name><difficult>0</difficult><truncated>0</truncated><info>[{"confidence": "0.721326"}, {"action": "CREATE", "cat": "LSIL", "time": "2020-07-23 14:56;17", "who": "admin", "typeOfanno": "PersonManul"}]</info><confidence>0.721326</confidence><bndbox><xmin>36531.0</xmin><ymin>25771.0</ymin><xmax>36763.0</xmax><ymax>25989.0</ymax></bndbox><segmentation><points><x>36531.0</x><y>25989.0</y></points><points><x>36531.0</x><y>25771.0</y></points><points><x>36763.0</x><y>25771.0</y></points><points><x>36763.0</x><y>25989.0</y></points></segmentation></object><object><name>NILM</name><difficult>0</difficult><truncated>0</truncated><info>[{"confidence": "0.721747"}, {"action": "CREATE", "cat": "NILM", "time": "2020-07-23 14:56;17", "who": "admin", "typeOfanno": "PersonManul"}]</info><confidence>0.721747</confidence><bndbox><xmin>27382.0</xmin><ymin>16958.0</ymin><xmax>27540.0</xmax><ymax>17080.0</ymax></bndbox><segmentation><points><x>27382.0</x><y>17080.0</y></points><points><x>27382.0</x><y>16958.0</y></points><points><x>27540.0</x><y>16958.0</y></points><points><x>27540.0</x><y>17080.0</y></points></segmentation></object><object><name>LSIL</name><difficult>0</difficult><truncated>0</truncated><info>[{"confidence": "0.726101"}, {"action": "CREATE", "cat": "LSIL", "time": "2020-07-23 14:56;17", "who": "admin", "typeOfanno": "PersonManul"}]</info><confidence>0.726101</confidence><bndbox><xmin>45234.0</xmin><ymin>15418.0</ymin><xmax>45567.0</xmax><ymax>15706.0</ymax></bndbox><segmentation><points><x>45234.0</x><y>15706.0</y></points><points><x>45234.0</x><y>15418.0</y></points><points><x>45567.0</x><y>15418.0</y></points><points><x>45567.0</x><y>15706.0</y></points></segmentation></object><object><name>NILM</name><difficult>0</difficult><truncated>0</truncated><info>[{"confidence": "0.820825"}, {"action": "CREATE", "cat": "NILM", "time": "2020-07-23 14:56;17", "who": "admin", "typeOfanno": "PersonManul"}]</info><confidence>0.820825</confidence><bndbox><xmin>39872.0</xmin><ymin>46235.0</ymin><xmax>40155.0</xmax><ymax>46433.0</ymax></bndbox><segmentation><points><x>39872.0</x><y>46433.0</y></points><points><x>39872.0</x><y>46235.0</y></points><points><x>40155.0</x><y>46235.0</y></points><points><x>40155.0</x><y>46433.0</y></points></segmentation></object><object><name>NILM</name><difficult>0</difficult><truncated>0</truncated><info>[{"confidence": "0.824709"}, {"action": "CREATE", "cat": "NILM", "time": "2020-07-23 14:56;17", "who": "admin", "typeOfanno": "PersonManul"}]</info><confidence>0.824709</confidence><bndbox><xmin>10474.0</xmin><ymin>40310.0</ymin><xmax>10903.0</xmax><ymax>40628.0</ymax></bndbox><segmentation><points><x>10474.0</x><y>40628.0</y></points><points><x>10474.0</x><y>40310.0</y></points><points><x>10903.0</x><y>40310.0</y></points><points><x>10903.0</x><y>40628.0</y></points></segmentation></object><object><name>NILM</name><difficult>0</difficult><truncated>0</truncated><info>[{"confidence": "0.835652"}, {"action": "CREATE", "cat": "NILM", "time": "2020-07-23 14:56;17", "who": "admin", "typeOfanno": "PersonManul"}]</info><confidence>0.835652</confidence><bndbox><xmin>19354.0</xmin><ymin>19104.0</ymin><xmax>19606.0</xmax><ymax>19562.0</ymax></bndbox><segmentation><points><x>19354.0</x><y>19562.0</y></points><points><x>19354.0</x><y>19104.0</y></points><points><x>19606.0</x><y>19104.0</y></points><points><x>19606.0</x><y>19562.0</y></points></segmentation></object><object><name>LSIL</name><difficult>0</difficult><truncated>0</truncated><info>[{"confidence": "0.916717"}, {"action": "CREATE", "cat": "LSIL", "time": "2020-07-23 14:56;17", "who": "admin", "typeOfanno": "PersonManul"}]</info><confidence>0.916717</confidence><bndbox><xmin>50283.0</xmin><ymin>35888.0</ymin><xmax>50684.0</xmax><ymax>36160.0</ymax></bndbox><segmentation><points><x>50283.0</x><y>36160.0</y></points><points><x>50283.0</x><y>35888.0</y></points><points><x>50684.0</x><y>35888.0</y></points><points><x>50684.0</x><y>36160.0</y></points></segmentation></object><object><name>NILM</name><difficult>0</difficult><truncated>0</truncated><info>[{"confidence": "0.904171"}, {"action": "CREATE", "cat": "NILM", "time": "2020-07-23 14:56;17", "who": "admin", "typeOfanno": "PersonManul"}]</info><confidence>0.904171</confidence><bndbox><xmin>25375.0</xmin><ymin>21128.0</ymin><xmax>25713.0</xmax><ymax>21592.0</ymax></bndbox><segmentation><points><x>25375.0</x><y>21592.0</y></points><points><x>25375.0</x><y>21128.0</y></points><points><x>25713.0</x><y>21128.0</y></points><points><x>25713.0</x><y>21592.0</y></points></segmentation></object><object><name>LSIL</name><difficult>0</difficult><truncated>0</truncated><info>[{"confidence": "1.0"}, {"action": "CREATE", "cat": "LSIL", "time": "2020-07-23 14:56;17", "who": "admin", "typeOfanno": "PersonManul"}]</info><confidence>1.0</confidence><bndbox><xmin>18486.317853457174</xmin><ymin>17019.703302373582</ymin><xmax>18725.843137254906</xmax><ymax>17263.769349845203</ymax></bndbox><segmentation><points><x>18486.317853457174</x><y>17263.769349845203</y></points><points><x>18486.317853457174</x><y>17019.703302373582</y></points><points><x>18725.843137254906</x><y>17019.703302373582</y></points><points><x>18725.843137254906</x><y>17263.769349845203</y></points></segmentation></object><object><name>LSIL</name><difficult>0</difficult><truncated>0</truncated><info>[{"confidence": "1.0"}, {"action": "CREATE", "cat": "LSIL", "time": "2020-07-23 14:56;17", "who": "admin", "typeOfanno": "PersonManul"}]</info><confidence>1.0</confidence><bndbox><xmin>9672.139834881324</xmin><ymin>40272.40505675953</ymin><xmax>10151.190402476785</xmax><ymax>40644.74767801856</ymax></bndbox><segmentation><points><x>9672.139834881324</x><y>40644.74767801856</y></points><points><x>9672.139834881324</x><y>40272.40505675953</y></points><points><x>10151.190402476785</x><y>40272.40505675953</y></points><points><x>10151.190402476785</x><y>40644.74767801856</y></points></segmentation></object><object><name>LSIL</name><difficult>0</difficult><truncated>0</truncated><info>[{"confidence": "1.0"}, {"action": "CREATE", "cat": "LSIL", "time": "2020-07-23 14:56;17", "who": "admin", "typeOfanno": "PersonManul"}]</info><confidence>1.0</confidence><bndbox><xmin>47289.30959752321</xmin><ymin>17675.525283797728</ymin><xmax>47802.41589267285</xmax><ymax>18283.987616099068</ymax></bndbox><segmentation><points><x>47289.30959752321</x><y>18283.987616099068</y></points><points><x>47289.30959752321</x><y>17675.525283797728</y></points><points><x>47802.41589267285</x><y>17675.525283797728</y></points><points><x>47802.41589267285</x><y>18283.987616099068</y></points></segmentation></object><object><name>LSIL</name><difficult>0</difficult><truncated>0</truncated><info>[{"confidence": "1.0"}, {"action": "CREATE", "cat": "LSIL", "time": "2020-07-23 14:56;17", "who": "admin", "typeOfanno": "PersonManul"}]</info><confidence>1.0</confidence><bndbox><xmin>31815.733329604267</xmin><ymin>35901.47130083354</ymin><xmax>32291.712308765906</xmax><ymax>36108.73303353175</ymax></bndbox><segmentation><points><x>31815.733329604267</x><y>36108.73303353175</y></points><points><x>31815.733329604267</x><y>35901.47130083354</y></points><points><x>32291.712308765906</x><y>35901.47130083354</y></points><points><x>32291.712308765906</x><y>36108.73303353175</y></points></segmentation></object><object><name>BOX_SCREEN</name><difficult>0</difficult><truncated>0</truncated><info>[{"confidence": "1.0"}, {"action": "CREATE", "cat": "BOX_SCREEN", "time": "2020-07-23 14:56;17", "who": "admin", "typeOfanno": "PersonManul"}]</info><confidence>1.0</confidence><bndbox><xmin>44139.70853691253</xmin><ymin>14613.751140967699</ymin><xmax>46187.70853691253</xmax><ymax>16661.7511409677</ymax></bndbox><segmentation><points><x>44139.70853691253</x><y>16661.7511409677</y></points><points><x>44139.70853691253</x><y>14613.751140967699</y></points><points><x>46187.70853691253</x><y>14613.751140967699</y></points><points><x>46187.70853691253</x><y>16661.7511409677</y></points></segmentation></object><object><name>BOX_SCREEN</name><difficult>0</difficult><truncated>0</truncated><info>[{"confidence": "1.0"}, {"action": "CREATE", "cat": "BOX_SCREEN", "time": "2020-07-23 14:56;17", "who": "admin", "typeOfanno": "PersonManul"}]</info><confidence>1.0</confidence><bndbox><xmin>11390.118143841735</xmin><ymin>13885.195394851875</ymin><xmax>13438.118143841735</xmax><ymax>15933.195394851875</ymax></bndbox><segmentation><points><x>11390.118143841735</x><y>15933.195394851875</y></points><points><x>11390.118143841735</x><y>13885.195394851875</y></points><points><x>13438.118143841735</x><y>13885.195394851875</y></points><points><x>13438.118143841735</x><y>15933.195394851875</y></points></segmentation></object><object><name>BOX_SCREEN</name><difficult>0</difficult><truncated>0</truncated><info>[{"confidence": "1.0"}, {"action": "CREATE", "cat": "BOX_SCREEN", "time": "2020-07-23 14:56;17", "who": "admin", "typeOfanno": "PersonManul"}]</info><confidence>1.0</confidence><bndbox><xmin>49086.75719186553</xmin><ymin>35281.228783715436</ymin><xmax>51134.75719186553</xmax><ymax>37329.228783715436</ymax></bndbox><segmentation><points><x>49086.75719186553</x><y>37329.228783715436</y></points><points><x>49086.75719186553</x><y>35281.228783715436</y></points><points><x>51134.75719186553</x><y>35281.228783715436</y></points><points><x>51134.75719186553</x><y>37329.228783715436</y></points></segmentation></object><object><name>LSIL</name><difficult>0</difficult><truncated>0</truncated><info>[{"confidence": 1}, {"action": "CREATE", "cat": "LSIL", "time": "2020-07-29 10:25;00", "who": "chenrui", "typeOfanno": "PersonManul"}]</info><confidence>1.0</confidence><bndbox><xmin>12326.120379409034</xmin><ymin>14519.790082379333</ymin><xmax>13063.85673189975</xmax><ymax>15179.235989712253</ymax></bndbox><segmentation><points><x>12326.120379409034</x><y>15179.235989712253</y></points><points><x>12326.120379409034</x><y>14519.790082379333</y></points><points><x>13063.85673189975</x><y>14519.790082379333</y></points><points><x>13063.85673189975</x><y>15179.235989712253</y></points></segmentation></object><object><name>ASC_US</name><difficult>0</difficult><truncated>0</truncated><info>[{"confidence": 1}, {"action": "CREATE", "cat": "ASC_US", "time": "2020-07-29 10:25;00", "who": "chenrui", "typeOfanno": "PersonManul"}]</info><confidence>1.0</confidence><bndbox><xmin>9958.618533911746</xmin><ymin>22490.87319883269</ymin><xmax>10234.816527124154</xmax><ymax>22792.338532072557</ymax></bndbox><segmentation><points><x>9958.618533911746</x><y>22792.338532072557</y></points><points><x>9958.618533911746</x><y>22490.87319883269</y></points><points><x>10234.816527124154</x><y>22490.87319883269</y></points><points><x>10234.816527124154</x><y>22792.338532072557</y></points></segmentation></object></annotation>
