# Supplementary material for: Artificial intelligence enables precision diagnosis of cervical cytology grades and cervical cancer
Source: Nat Commun. 2024 May 22;15:4369. doi: 10.1038/s41467-024-48705-3 (PMC11111770; doi:10.1038/s41467-024-48705-3)
Supplement: Supplementary file 4 — Source Data [file 41467_2024_48705_MOESM4_ESM.zip › Source Data/Table S1.Average precision in the patch-level detection and classification./ground_truth_126/V201907262_L.TMAP.xml]

<?xml version="1.0"?><annotation><folder>med</folder><filename>/datasets/Review/label-check/kfbtmap682/V201907262_L.TMAP</filename><size><width>56832</width><height>52480</height></size><mpp>0.25294119041063823</mpp><object><name>NILM</name><difficult>0</difficult><truncated>0</truncated><info>[{"confidence": "0.754912"}, {"action": "CREATE", "cat": "NILM", "time": "2020-07-23 14:54;33", "who": "admin", "typeOfanno": "PersonManul"}]</info><confidence>0.754912</confidence><bndbox><xmin>15588.0</xmin><ymin>19667.0</ymin><xmax>15789.0</xmax><ymax>19880.0</ymax></bndbox><segmentation><points><x>15588.0</x><y>19880.0</y></points><points><x>15588.0</x><y>19667.0</y></points><points><x>15789.0</x><y>19667.0</y></points><points><x>15789.0</x><y>19880.0</y></points></segmentation></object><object><name>ASC_US</name><difficult>0</difficult><truncated>0</truncated><info>[{"confidence": "0.839748"}, {"action": "CREATE", "cat": "ASC_US", "time": "2020-07-23 14:54;33", "who": "admin", "typeOfanno": "PersonManul"}]</info><confidence>0.839748</confidence><bndbox><xmin>43307.0</xmin><ymin>26490.0</ymin><xmax>43578.0</xmax><ymax>26694.0</ymax></bndbox><segmentation><points><x>43307.0</x><y>26694.0</y></points><points><x>43307.0</x><y>26490.0</y></points><points><x>43578.0</x><y>26490.0</y></points><points><x>43578.0</x><y>26694.0</y></points></segmentation></object><object><name>NILM</name><difficult>0</difficult><truncated>0</truncated><info>[{"confidence": "0.852374"}, {"action": "CREATE", "cat": "NILM", "time": "2020-07-23 14:54;33", "who": "admin", "typeOfanno": "PersonManul"}]</info><confidence>0.852374</confidence><bndbox><xmin>9239.0</xmin><ymin>30486.0</ymin><xmax>9525.0</xmax><ymax>30697.0</ymax></bndbox><segmentation><points><x>9239.0</x><y>30697.0</y></points><points><x>9239.0</x><y>30486.0</y></points><points><x>9525.0</x><y>30486.0</y></points><points><x>9525.0</x><y>30697.0</y></points></segmentation></object><object><name>MET</name><difficult>0</difficult><truncated>0</truncated><info>[{"confidence": "0.755132"}, {"action": "CREATE", "cat": "MET", "time": "2020-07-23 14:54;33", "who": "admin", "typeOfanno": "PersonManul"}]</info><confidence>0.755132</confidence><bndbox><xmin>26135.0</xmin><ymin>36868.0</ymin><xmax>26337.0</xmax><ymax>37074.0</ymax></bndbox><segmentation><points><x>26135.0</x><y>37074.0</y></points><points><x>26135.0</x><y>36868.0</y></points><points><x>26337.0</x><y>36868.0</y></points><points><x>26337.0</x><y>37074.0</y></points></segmentation></object><object><name>MET</name><difficult>0</difficult><truncated>0</truncated><info>[{"confidence": "0.763083"}, {"action": "CREATE", "cat": "MET", "time": "2020-07-23 14:54;33", "who": "admin", "typeOfanno": "PersonManul"}]</info><confidence>0.763083</confidence><bndbox><xmin>28649.0</xmin><ymin>24690.0</ymin><xmax>29082.0</xmax><ymax>25065.0</ymax></bndbox><segmentation><points><x>28649.0</x><y>25065.0</y></points><points><x>28649.0</x><y>24690.0</y></points><points><x>29082.0</x><y>24690.0</y></points><points><x>29082.0</x><y>25065.0</y></points></segmentation></object><object><name>MET</name><difficult>0</difficult><truncated>0</truncated><info>[{"confidence": "0.768346"}, {"action": "CREATE", "cat": "MET", "time": "2020-07-23 14:54;33", "who": "admin", "typeOfanno": "PersonManul"}]</info><confidence>0.768346</confidence><bndbox><xmin>38356.0</xmin><ymin>29280.0</ymin><xmax>38588.0</xmax><ymax>29523.0</ymax></bndbox><segmentation><points><x>38356.0</x><y>29523.0</y></points><points><x>38356.0</x><y>29280.0</y></points><points><x>38588.0</x><y>29280.0</y></points><points><x>38588.0</x><y>29523.0</y></points></segmentation></object><object><name>MET</name><difficult>0</difficult><truncated>0</truncated><info>[{"confidence": "0.768531"}, {"action": "CREATE", "cat": "MET", "time": "2020-07-23 14:54;33", "who": "admin", "typeOfanno": "PersonManul"}]</info><confidence>0.768531</confidence><bndbox><xmin>19471.0</xmin><ymin>17258.0</ymin><xmax>19614.0</xmax><ymax>17372.0</ymax></bndbox><segmentation><points><x>19471.0</x><y>17372.0</y></points><points><x>19471.0</x><y>17258.0</y></points><points><x>19614.0</x><y>17258.0</y></points><points><x>19614.0</x><y>17372.0</y></points></segmentation></object><object><name>MET</name><difficult>0</difficult><truncated>0</truncated><info>[{"confidence": "0.778365"}, {"action": "CREATE", "cat": "MET", "time": "2020-07-23 14:54;33", "who": "admin", "typeOfanno": "PersonManul"}]</info><confidence>0.778365</confidence><bndbox><xmin>18673.0</xmin><ymin>21108.0</ymin><xmax>18776.0</xmax><ymax>21257.0</ymax></bndbox><segmentation><points><x>18673.0</x><y>21257.0</y></points><points><x>18673.0</x><y>21108.0</y></points><points><x>18776.0</x><y>21108.0</y></points><points><x>18776.0</x><y>21257.0</y></points></segmentation></object><object><name>NILM</name><difficult>0</difficult><truncated>0</truncated><info>[{"confidence": "0.782093"}, {"action": "CREATE", "cat": "NILM", "time": "2020-07-23 14:54;33", "who": "admin", "typeOfanno": "PersonManul"}]</info><confidence>0.782093</confidence><bndbox><xmin>29780.0</xmin><ymin>24340.0</ymin><xmax>29952.0</xmax><ymax>24555.0</ymax></bndbox><segmentation><points><x>29780.0</x><y>24555.0</y></points><points><x>29780.0</x><y>24340.0</y></points><points><x>29952.0</x><y>24340.0</y></points><points><x>29952.0</x><y>24555.0</y></points></segmentation></object><object><name>MET</name><difficult>0</difficult><truncated>0</truncated><info>[{"confidence": "0.785391"}, {"action": "CREATE", "cat": "MET", "time": "2020-07-23 14:54;33", "who": "admin", "typeOfanno": "PersonManul"}]</info><confidence>0.785391</confidence><bndbox><xmin>47596.0</xmin><ymin>36207.0</ymin><xmax>48095.0</xmax><ymax>36791.0</ymax></bndbox><segmentation><points><x>47596.0</x><y>36791.0</y></points><points><x>47596.0</x><y>36207.0</y></points><points><x>48095.0</x><y>36207.0</y></points><points><x>48095.0</x><y>36791.0</y></points></segmentation></object><object><name>MET</name><difficult>0</difficult><truncated>0</truncated><info>[{"confidence": "0.794788"}, {"action": "CREATE", "cat": "MET", "time": "2020-07-23 14:54;33", "who": "admin", "typeOfanno": "PersonManul"}]</info><confidence>0.794788</confidence><bndbox><xmin>49772.0</xmin><ymin>16668.0</ymin><xmax>49932.0</xmax><ymax>16890.0</ymax></bndbox><segmentation><points><x>49772.0</x><y>16890.0</y></points><points><x>49772.0</x><y>16668.0</y></points><points><x>49932.0</x><y>16668.0</y></points><points><x>49932.0</x><y>16890.0</y></points></segmentation></object><object><name>NILM</name><difficult>0</difficult><truncated>0</truncated><info>[{"confidence": "0.796027"}, {"action": "CREATE", "cat": "NILM", "time": "2020-07-23 14:54;33", "who": "admin", "typeOfanno": "PersonManul"}]</info><confidence>0.796027</confidence><bndbox><xmin>23542.0</xmin><ymin>32559.0</ymin><xmax>23645.0</xmax><ymax>32641.0</ymax></bndbox><segmentation><points><x>23542.0</x><y>32641.0</y></points><points><x>23542.0</x><y>32559.0</y></points><points><x>23645.0</x><y>32559.0</y></points><points><x>23645.0</x><y>32641.0</y></points></segmentation></object><object><name>ASC_US</name><difficult>0</difficult><truncated>0</truncated><info>[{"confidence": "0.801035"}, {"action": "CREATE", "cat": "ASC_US", "time": "2020-07-23 14:54;33", "who": "admin", "typeOfanno": "PersonManul"}]</info><confidence>0.801035</confidence><bndbox><xmin>6530.0</xmin><ymin>20387.0</ymin><xmax>6687.0</xmax><ymax>20510.0</ymax></bndbox><segmentation><points><x>6530.0</x><y>20510.0</y></points><points><x>6530.0</x><y>20387.0</y></points><points><x>6687.0</x><y>20387.0</y></points><points><x>6687.0</x><y>20510.0</y></points></segmentation></object><object><name>MET</name><difficult>0</difficult><truncated>0</truncated><info>[{"confidence": "0.805186"}, {"action": "CREATE", "cat": "MET", "time": "2020-07-23 14:54;33", "who": "admin", "typeOfanno": "PersonManul"}]</info><confidence>0.805186</confidence><bndbox><xmin>24714.0</xmin><ymin>30479.0</ymin><xmax>24892.0</xmax><ymax>30752.0</ymax></bndbox><segmentation><points><x>24714.0</x><y>30752.0</y></points><points><x>24714.0</x><y>30479.0</y></points><points><x>24892.0</x><y>30479.0</y></points><points><x>24892.0</x><y>30752.0</y></points></segmentation></object><object><name>NILM</name><difficult>0</difficult><truncated>0</truncated><info>[{"confidence": "0.807842"}, {"action": "CREATE", "cat": "NILM", "time": "2020-07-23 14:54;33", "who": "admin", "typeOfanno": "PersonManul"}]</info><confidence>0.807842</confidence><bndbox><xmin>15284.0</xmin><ymin>15803.0</ymin><xmax>15357.0</xmax><ymax>15864.0</ymax></bndbox><segmentation><points><x>15284.0</x><y>15864.0</y></points><points><x>15284.0</x><y>15803.0</y></points><points><x>15357.0</x><y>15803.0</y></points><points><x>15357.0</x><y>15864.0</y></points></segmentation></object><object><name>MET</name><difficult>0</difficult><truncated>0</truncated><info>[{"confidence": "0.812942"}, {"action": "CREATE", "cat": "MET", "time": "2020-07-23 14:54;33", "who": "admin", "typeOfanno": "PersonManul"}]</info><confidence>0.812942</confidence><bndbox><xmin>42393.0</xmin><ymin>21259.0</ymin><xmax>42664.0</xmax><ymax>21418.0</ymax></bndbox><segmentation><points><x>42393.0</x><y>21418.0</y></points><points><x>42393.0</x><y>21259.0</y></points><points><x>42664.0</x><y>21259.0</y></points><points><x>42664.0</x><y>21418.0</y></points></segmentation></object><object><name>MET</name><difficult>0</difficult><truncated>0</truncated><info>[{"confidence": "0.814518"}, {"action": "CREATE", "cat": "MET", "time": "2020-07-23 14:54;33", "who": "admin", "typeOfanno": "PersonManul"}]</info><confidence>0.814518</confidence><bndbox><xmin>39554.0</xmin><ymin>25925.0</ymin><xmax>39861.0</xmax><ymax>26125.0</ymax></bndbox><segmentation><points><x>39554.0</x><y>26125.0</y></points><points><x>39554.0</x><y>25925.0</y></points><points><x>39861.0</x><y>25925.0</y></points><points><x>39861.0</x><y>26125.0</y></points></segmentation></object><object><name>MET</name><difficult>0</difficult><truncated>0</truncated><info>[{"confidence": "0.816673"}, {"action": "CREATE", "cat": "MET", "time": "2020-07-23 14:54;33", "who": "admin", "typeOfanno": "PersonManul"}]</info><confidence>0.816673</confidence><bndbox><xmin>10442.0</xmin><ymin>9632.0</ymin><xmax>10552.0</xmax><ymax>9750.0</ymax></bndbox><segmentation><points><x>10442.0</x><y>9750.0</y></points><points><x>10442.0</x><y>9632.0</y></points><points><x>10552.0</x><y>9632.0</y></points><points><x>10552.0</x><y>9750.0</y></points></segmentation></object><object><name>MET</name><difficult>0</difficult><truncated>0</truncated><info>[{"confidence": "0.819122"}, {"action": "CREATE", "cat": "MET", "time": "2020-07-23 14:54;33", "who": "admin", "typeOfanno": "PersonManul"}]</info><confidence>0.819122</confidence><bndbox><xmin>49355.0</xmin><ymin>21176.0</ymin><xmax>49504.0</xmax><ymax>21348.0</ymax></bndbox><segmentation><points><x>49355.0</x><y>21348.0</y></points><points><x>49355.0</x><y>21176.0</y></points><points><x>49504.0</x><y>21176.0</y></points><points><x>49504.0</x><y>21348.0</y></points></segmentation></object><object><name>MET</name><difficult>0</difficult><truncated>0</truncated><info>[{"confidence": "0.821258"}, {"action": "CREATE", "cat": "MET", "time": "2020-07-23 14:54;33", "who": "admin", "typeOfanno": "PersonManul"}]</info><confidence>0.821258</confidence><bndbox><xmin>14789.0</xmin><ymin>41452.0</ymin><xmax>15071.0</xmax><ymax>41605.0</ymax></bndbox><segmentation><points><x>14789.0</x><y>41605.0</y></points><points><x>14789.0</x><y>41452.0</y></points><points><x>15071.0</x><y>41452.0</y></points><points><x>15071.0</x><y>41605.0</y></points></segmentation></object><object><name>MET</name><difficult>0</difficult><truncated>0</truncated><info>[{"confidence": "0.836961"}, {"action": "CREATE", "cat": "MET", "time": "2020-07-23 14:54;33", "who": "admin", "typeOfanno": "PersonManul"}]</info><confidence>0.836961</confidence><bndbox><xmin>43585.0</xmin><ymin>27308.0</ymin><xmax>43761.0</xmax><ymax>27446.0</ymax></bndbox><segmentation><points><x>43585.0</x><y>27446.0</y></points><points><x>43585.0</x><y>27308.0</y></points><points><x>43761.0</x><y>27308.0</y></points><points><x>43761.0</x><y>27446.0</y></points></segmentation></object><object><name>MET</name><difficult>0</difficult><truncated>0</truncated><info>[{"confidence": "0.855071"}, {"action": "CREATE", "cat": "MET", "time": "2020-07-23 14:54;33", "who": "admin", "typeOfanno": "PersonManul"}]</info><confidence>0.855071</confidence><bndbox><xmin>14070.0</xmin><ymin>23404.0</ymin><xmax>14242.0</xmax><ymax>23568.0</ymax></bndbox><segmentation><points><x>14070.0</x><y>23568.0</y></points><points><x>14070.0</x><y>23404.0</y></points><points><x>14242.0</x><y>23404.0</y></points><points><x>14242.0</x><y>23568.0</y></points></segmentation></object><object><name>NILM</name><difficult>0</difficult><truncated>0</truncated><info>[{"confidence": "0.858946"}, {"action": "CREATE", "cat": "NILM", "time": "2020-07-23 14:54;33", "who": "admin", "typeOfanno": "PersonManul"}]</info><confidence>0.858946</confidence><bndbox><xmin>52723.0</xmin><ymin>32163.0</ymin><xmax>52849.0</xmax><ymax>32329.0</ymax></bndbox><segmentation><points><x>52723.0</x><y>32329.0</y></points><points><x>52723.0</x><y>32163.0</y></points><points><x>52849.0</x><y>32163.0</y></points><points><x>52849.0</x><y>32329.0</y></points></segmentation></object><object><name>NILM</name><difficult>0</difficult><truncated>0</truncated><info>[{"confidence": "0.863558"}, {"action": "CREATE", "cat": "NILM", "time": "2020-07-23 14:54;33", "who": "admin", "typeOfanno": "PersonManul"}]</info><confidence>0.863558</confidence><bndbox><xmin>41428.0</xmin><ymin>36964.0</ymin><xmax>41512.0</xmax><ymax>37048.0</ymax></bndbox><segmentation><points><x>41428.0</x><y>37048.0</y></points><points><x>41428.0</x><y>36964.0</y></points><points><x>41512.0</x><y>36964.0</y></points><points><x>41512.0</x><y>37048.0</y></points></segmentation></object><object><name>MET</name><difficult>0</difficult><truncated>0</truncated><info>[{"confidence": "0.863856"}, {"action": "CREATE", "cat": "MET", "time": "2020-07-23 14:54;33", "who": "admin", "typeOfanno": "PersonManul"}]</info><confidence>0.863856</confidence><bndbox><xmin>50344.0</xmin><ymin>32518.0</ymin><xmax>50439.0</xmax><ymax>32647.0</ymax></bndbox><segmentation><points><x>50344.0</x><y>32647.0</y></points><points><x>50344.0</x><y>32518.0</y></points><points><x>50439.0</x><y>32518.0</y></points><points><x>50439.0</x><y>32647.0</y></points></segmentation></object><object><name>MET</name><difficult>0</difficult><truncated>0</truncated><info>[{"confidence": "0.866253"}, {"action": "CREATE", "cat": "MET", "time": "2020-07-23 14:54;33", "who": "admin", "typeOfanno": "PersonManul"}]</info><confidence>0.866253</confidence><bndbox><xmin>23771.0</xmin><ymin>24924.0</ymin><xmax>23960.0</xmax><ymax>25088.0</ymax></bndbox><segmentation><points><x>23771.0</x><y>25088.0</y></points><points><x>23771.0</x><y>24924.0</y></points><points><x>23960.0</x><y>24924.0</y></points><points><x>23960.0</x><y>25088.0</y></points></segmentation></object><object><name>MET</name><difficult>0</difficult><truncated>0</truncated><info>[{"confidence": "0.877684"}, {"action": "CREATE", "cat": "MET", "time": "2020-07-23 14:54;33", "who": "admin", "typeOfanno": "PersonManul"}]</info><confidence>0.877684</confidence><bndbox><xmin>38418.0</xmin><ymin>16471.0</ymin><xmax>38695.0</xmax><ymax>16793.0</ymax></bndbox><segmentation><points><x>38418.0</x><y>16793.0</y></points><points><x>38418.0</x><y>16471.0</y></points><points><x>38695.0</x><y>16471.0</y></points><points><x>38695.0</x><y>16793.0</y></points></segmentation></object><object><name>MET</name><difficult>0</difficult><truncated>0</truncated><info>[{"confidence": "0.930936"}, {"action": "CREATE", "cat": "MET", "time": "2020-07-23 14:54;33", "who": "admin", "typeOfanno": "PersonManul"}]</info><confidence>0.930936</confidence><bndbox><xmin>36912.0</xmin><ymin>42965.0</ymin><xmax>37182.0</xmax><ymax>43213.0</ymax></bndbox><segmentation><points><x>36912.0</x><y>43213.0</y></points><points><x>36912.0</x><y>42965.0</y></points><points><x>37182.0</x><y>42965.0</y></points><points><x>37182.0</x><y>43213.0</y></points></segmentation></object><object><name>MET</name><difficult>0</difficult><truncated>0</truncated><info>[{"confidence": "0.764116"}, {"action": "CREATE", "cat": "MET", "time": "2020-07-23 14:54;33", "who": "admin", "typeOfanno": "PersonManul"}]</info><confidence>0.764116</confidence><bndbox><xmin>7131.0</xmin><ymin>28158.0</ymin><xmax>7389.0</xmax><ymax>28277.0</ymax></bndbox><segmentation><points><x>7131.0</x><y>28277.0</y></points><points><x>7131.0</x><y>28158.0</y></points><points><x>7389.0</x><y>28158.0</y></points><points><x>7389.0</x><y>28277.0</y></points></segmentation></object><object><name>NILM</name><difficult>0</difficult><truncated>0</truncated><info>[{"confidence": "0.80555"}, {"action": "CREATE", "cat": "NILM", "time": "2020-07-23 14:54;33", "who": "admin", "typeOfanno": "PersonManul"}]</info><confidence>0.80555</confidence><bndbox><xmin>16579.0</xmin><ymin>14650.0</ymin><xmax>17021.0</xmax><ymax>14926.0</ymax></bndbox><segmentation><points><x>16579.0</x><y>14926.0</y></points><points><x>16579.0</x><y>14650.0</y></points><points><x>17021.0</x><y>14650.0</y></points><points><x>17021.0</x><y>14926.0</y></points></segmentation></object><object><name>NILM</name><difficult>0</difficult><truncated>0</truncated><info>[{"confidence": "0.810389"}, {"action": "CREATE", "cat": "NILM", "time": "2020-07-23 14:54;33", "who": "admin", "typeOfanno": "PersonManul"}]</info><confidence>0.810389</confidence><bndbox><xmin>47512.0</xmin><ymin>10358.0</ymin><xmax>47648.0</xmax><ymax>10552.0</ymax></bndbox><segmentation><points><x>47512.0</x><y>10552.0</y></points><points><x>47512.0</x><y>10358.0</y></points><points><x>47648.0</x><y>10358.0</y></points><points><x>47648.0</x><y>10552.0</y></points></segmentation></object><object><name>NILM</name><difficult>0</difficult><truncated>0</truncated><info>[{"confidence": "0.837517"}, {"action": "CREATE", "cat": "NILM", "time": "2020-07-23 14:54;33", "who": "admin", "typeOfanno": "PersonManul"}]</info><confidence>0.837517</confidence><bndbox><xmin>44910.0</xmin><ymin>26509.0</ymin><xmax>45044.0</xmax><ymax>26717.0</ymax></bndbox><segmentation><points><x>44910.0</x><y>26717.0</y></points><points><x>44910.0</x><y>26509.0</y></points><points><x>45044.0</x><y>26509.0</y></points><points><x>45044.0</x><y>26717.0</y></points></segmentation></object><object><name>NILM</name><difficult>0</difficult><truncated>0</truncated><info>[{"confidence": "0.883572"}, {"action": "CREATE", "cat": "NILM", "time": "2020-07-23 14:54;33", "who": "admin", "typeOfanno": "PersonManul"}]</info><confidence>0.883572</confidence><bndbox><xmin>50045.0</xmin><ymin>12190.0</ymin><xmax>50204.0</xmax><ymax>12398.0</ymax></bndbox><segmentation><points><x>50045.0</x><y>12398.0</y></points><points><x>50045.0</x><y>12190.0</y></points><points><x>50204.0</x><y>12190.0</y></points><points><x>50204.0</x><y>12398.0</y></points></segmentation></object><object><name>ASC_US</name><difficult>0</difficult><truncated>0</truncated><info>[{"confidence": "0.767249"}, {"action": "CREATE", "cat": "ASC_US", "time": "2020-07-23 14:54;33", "who": "admin", "typeOfanno": "PersonManul"}]</info><confidence>0.767249</confidence><bndbox><xmin>6214.0</xmin><ymin>23538.0</ymin><xmax>6394.0</xmax><ymax>23699.0</ymax></bndbox><segmentation><points><x>6214.0</x><y>23699.0</y></points><points><x>6214.0</x><y>23538.0</y></points><points><x>6394.0</x><y>23538.0</y></points><points><x>6394.0</x><y>23699.0</y></points></segmentation></object><object><name>NILM</name><difficult>0</difficult><truncated>0</truncated><info>[{"confidence": "0.809409"}, {"action": "CREATE", "cat": "NILM", "time": "2020-07-23 14:54;33", "who": "admin", "typeOfanno": "PersonManul"}]</info><confidence>0.809409</confidence><bndbox><xmin>19451.0</xmin><ymin>3716.0</ymin><xmax>19567.0</xmax><ymax>3848.0</ymax></bndbox><segmentation><points><x>19451.0</x><y>3848.0</y></points><points><x>19451.0</x><y>3716.0</y></points><points><x>19567.0</x><y>3716.0</y></points><points><x>19567.0</x><y>3848.0</y></points></segmentation></object><object><name>ASC_US</name><difficult>0</difficult><truncated>0</truncated><info>[{"confidence": "0.842346"}, {"action": "CREATE", "cat": "ASC_US", "time": "2020-07-23 14:54;33", "who": "admin", "typeOfanno": "PersonManul"}]</info><confidence>0.842346</confidence><bndbox><xmin>17551.0</xmin><ymin>38384.0</ymin><xmax>17800.0</xmax><ymax>38522.0</ymax></bndbox><segmentation><points><x>17551.0</x><y>38522.0</y></points><points><x>17551.0</x><y>38384.0</y></points><points><x>17800.0</x><y>38384.0</y></points><points><x>17800.0</x><y>38522.0</y></points></segmentation></object><object><name>NILM</name><difficult>0</difficult><truncated>0</truncated><info>[{"confidence": "0.875742"}, {"action": "CREATE", "cat": "NILM", "time": "2020-07-23 14:54;33", "who": "admin", "typeOfanno": "PersonManul"}]</info><confidence>0.875742</confidence><bndbox><xmin>18676.0</xmin><ymin>42529.0</ymin><xmax>18804.0</xmax><ymax>42645.0</ymax></bndbox><segmentation><points><x>18676.0</x><y>42645.0</y></points><points><x>18676.0</x><y>42529.0</y></points><points><x>18804.0</x><y>42529.0</y></points><points><x>18804.0</x><y>42645.0</y></points></segmentation></object><object><name>ASC_US</name><difficult>0</difficult><truncated>0</truncated><info>[{"confidence": "0.887128"}, {"action": "CREATE", "cat": "ASC_US", "time": "2020-07-23 14:54;33", "who": "admin", "typeOfanno": "PersonManul"}]</info><confidence>0.887128</confidence><bndbox><xmin>44029.0</xmin><ymin>29314.0</ymin><xmax>44196.0</xmax><ymax>29490.0</ymax></bndbox><segmentation><points><x>44029.0</x><y>29490.0</y></points><points><x>44029.0</x><y>29314.0</y></points><points><x>44196.0</x><y>29314.0</y></points><points><x>44196.0</x><y>29490.0</y></points></segmentation></object><object><name>NILM</name><difficult>0</difficult><truncated>0</truncated><info>[{"confidence": "0.908733"}, {"action": "CREATE", "cat": "NILM", "time": "2020-07-23 14:54;33", "who": "admin", "typeOfanno": "PersonManul"}]</info><confidence>0.908733</confidence><bndbox><xmin>29327.0</xmin><ymin>47609.0</ymin><xmax>29469.0</xmax><ymax>47743.0</ymax></bndbox><segmentation><points><x>29327.0</x><y>47743.0</y></points><points><x>29327.0</x><y>47609.0</y></points><points><x>29469.0</x><y>47609.0</y></points><points><x>29469.0</x><y>47743.0</y></points></segmentation></object><object><name>NILM</name><difficult>0</difficult><truncated>0</truncated><info>[{"confidence": "0.908875"}, {"action": "CREATE", "cat": "NILM", "time": "2020-07-23 14:54;33", "who": "admin", "typeOfanno": "PersonManul"}]</info><confidence>0.908875</confidence><bndbox><xmin>13703.0</xmin><ymin>16284.0</ymin><xmax>13845.0</xmax><ymax>16419.0</ymax></bndbox><segmentation><points><x>13703.0</x><y>16419.0</y></points><points><x>13703.0</x><y>16284.0</y></points><points><x>13845.0</x><y>16284.0</y></points><points><x>13845.0</x><y>16419.0</y></points></segmentation></object><object><name>ASC_US</name><difficult>0</difficult><truncated>0</truncated><info>[{"confidence": "0.941007"}, {"action": "CREATE", "cat": "ASC_US", "time": "2020-07-23 14:54;33", "who": "admin", "typeOfanno": "PersonManul"}]</info><confidence>0.941007</confidence><bndbox><xmin>26525.0</xmin><ymin>46628.0</ymin><xmax>26785.0</xmax><ymax>46850.0</ymax></bndbox><segmentation><points><x>26525.0</x><y>46850.0</y></points><points><x>26525.0</x><y>46628.0</y></points><points><x>26785.0</x><y>46628.0</y></points><points><x>26785.0</x><y>46850.0</y></points></segmentation></object><object><name>NILM</name><difficult>0</difficult><truncated>0</truncated><info>[{"confidence": "0.944142"}, {"action": "CREATE", "cat": "NILM", "time": "2020-07-23 14:54;33", "who": "admin", "typeOfanno": "PersonManul"}]</info><confidence>0.944142</confidence><bndbox><xmin>23431.0</xmin><ymin>42419.0</ymin><xmax>23576.0</xmax><ymax>42582.0</ymax></bndbox><segmentation><points><x>23431.0</x><y>42582.0</y></points><points><x>23431.0</x><y>42419.0</y></points><points><x>23576.0</x><y>42419.0</y></points><points><x>23576.0</x><y>42582.0</y></points></segmentation></object><object><name>NILM</name><difficult>0</difficult><truncated>0</truncated><info>[{"confidence": "0.952846"}, {"action": "CREATE", "cat": "NILM", "time": "2020-07-23 14:54;33", "who": "admin", "typeOfanno": "PersonManul"}]</info><confidence>0.952846</confidence><bndbox><xmin>11844.0</xmin><ymin>29792.0</ymin><xmax>11946.0</xmax><ymax>29913.0</ymax></bndbox><segmentation><points><x>11844.0</x><y>29913.0</y></points><points><x>11844.0</x><y>29792.0</y></points><points><x>11946.0</x><y>29792.0</y></points><points><x>11946.0</x><y>29913.0</y></points></segmentation></object><object><name>BOX_SCREEN</name><difficult>0</difficult><truncated>0</truncated><info>[{"confidence": "1.0"}, {"action": "CREATE", "cat": "BOX_SCREEN", "time": "2020-07-23 14:54;33", "who": "admin", "typeOfanno": "PersonManul"}]</info><confidence>1.0</confidence><bndbox><xmin>43044.68163054694</xmin><ymin>28418.866873065006</ymin><xmax>45092.68163054694</xmax><ymax>30466.866873065006</ymax></bndbox><segmentation><points><x>43044.68163054694</x><y>30466.866873065006</y></points><points><x>43044.68163054694</x><y>28418.866873065006</y></points><points><x>45092.68163054694</x><y>28418.866873065006</y></points><points><x>45092.68163054694</x><y>30466.866873065006</y></points></segmentation></object><object><name>MET</name><difficult>0</difficult><truncated>0</truncated><info>[{"confidence": "1.0"}, {"action": "CREATE", "cat": "MET", "time": "2020-07-23 14:54;33", "who": "admin", "typeOfanno": "PersonManul"}]</info><confidence>1.0</confidence><bndbox><xmin>43260.79894351631</xmin><ymin>29400.655524782018</ymin><xmax>43741.00104877947</xmax><ymax>29744.329580509573</ymax></bndbox><segmentation><points><x>43260.79894351631</x><y>29744.329580509573</y></points><points><x>43260.79894351631</x><y>29400.655524782018</y></points><points><x>43741.00104877947</x><y>29400.655524782018</y></points><points><x>43741.00104877947</x><y>29744.329580509573</y></points></segmentation></object><object><name>BOX_SCREEN</name><difficult>0</difficult><truncated>0</truncated><info>[{"confidence": "1.0"}, {"action": "CREATE", "cat": "BOX_SCREEN", "time": "2020-07-23 14:54;33", "who": "admin", "typeOfanno": "PersonManul"}]</info><confidence>1.0</confidence><bndbox><xmin>42693.062615479874</xmin><ymin>25644.103380804972</ymin><xmax>44741.062615479874</xmax><ymax>27692.103380804972</ymax></bndbox><segmentation><points><x>42693.062615479874</x><y>27692.103380804972</y></points><points><x>42693.062615479874</x><y>25644.103380804972</y></points><points><x>44741.062615479874</x><y>25644.103380804972</y></points><points><x>44741.062615479874</x><y>27692.103380804972</y></points></segmentation></object><object><name>BOX_SCREEN</name><difficult>0</difficult><truncated>0</truncated><info>[{"confidence": "1.0"}, {"action": "CREATE", "cat": "BOX_SCREEN", "time": "2020-07-23 14:54;33", "who": "admin", "typeOfanno": "PersonManul"}]</info><confidence>1.0</confidence><bndbox><xmin>42693.062615479874</xmin><ymin>25644.103380804972</ymin><xmax>44741.062615479874</xmax><ymax>27692.103380804972</ymax></bndbox><segmentation><points><x>42693.062615479874</x><y>27692.103380804972</y></points><points><x>42693.062615479874</x><y>25644.103380804972</y></points><points><x>44741.062615479874</x><y>25644.103380804972</y></points><points><x>44741.062615479874</x><y>27692.103380804972</y></points></segmentation></object><object><name>MET</name><difficult>0</difficult><truncated>0</truncated><info>[{"confidence": "1.0"}, {"action": "CREATE", "cat": "MET", "time": "2020-07-23 14:54;33", "who": "admin", "typeOfanno": "PersonManul"}]</info><confidence>1.0</confidence><bndbox><xmin>43990.51782896523</xmin><ymin>29628.98691797087</ymin><xmax>44251.80426859372</xmax><ymax>29975.014905586973</ymax></bndbox><segmentation><points><x>43990.51782896523</x><y>29975.014905586973</y></points><points><x>43990.51782896523</x><y>29628.98691797087</y></points><points><x>44251.80426859372</x><y>29628.98691797087</y></points><points><x>44251.80426859372</x><y>29975.014905586973</y></points></segmentation></object><object><name>MET</name><difficult>0</difficult><truncated>0</truncated><info>[{"confidence": "1.0"}, {"action": "CREATE", "cat": "MET", "time": "2020-07-23 14:54;33", "who": "admin", "typeOfanno": "PersonManul"}]</info><confidence>1.0</confidence><bndbox><xmin>43982.35487683867</xmin><ymin>25958.332820228825</ymin><xmax>44627.33221429997</xmax><ymax>26605.66408957867</ymax></bndbox><segmentation><points><x>43982.35487683867</x><y>26605.66408957867</y></points><points><x>43982.35487683867</x><y>25958.332820228825</y></points><points><x>44627.33221429997</x><y>25958.332820228825</y></points><points><x>44627.33221429997</x><y>26605.66408957867</y></points></segmentation></object><object><name>MET</name><difficult>0</difficult><truncated>0</truncated><info>[{"confidence": "1.0"}, {"action": "CREATE", "cat": "MET", "time": "2020-07-23 14:54;33", "who": "admin", "typeOfanno": "PersonManul"}]</info><confidence>1.0</confidence><bndbox><xmin>43990.51782896523</xmin><ymin>29628.98691797087</ymin><xmax>44251.80426859372</xmax><ymax>29975.014905586973</ymax></bndbox><segmentation><points><x>43990.51782896523</x><y>29975.014905586973</y></points><points><x>43990.51782896523</x><y>29628.98691797087</y></points><points><x>44251.80426859372</x><y>29628.98691797087</y></points><points><x>44251.80426859372</x><y>29975.014905586973</y></points></segmentation></object><object><name>MET</name><difficult>0</difficult><truncated>0</truncated><info>[{"confidence": "1.0"}, {"action": "CREATE", "cat": "MET", "time": "2020-07-23 14:54;33", "who": "admin", "typeOfanno": "PersonManul"}]</info><confidence>1.0</confidence><bndbox><xmin>43982.35487683867</xmin><ymin>25958.332820228825</ymin><xmax>44627.33221429997</xmax><ymax>26605.66408957867</ymax></bndbox><segmentation><points><x>43982.35487683867</x><y>26605.66408957867</y></points><points><x>43982.35487683867</x><y>25958.332820228825</y></points><points><x>44627.33221429997</x><y>25958.332820228825</y></points><points><x>44627.33221429997</x><y>26605.66408957867</y></points></segmentation></object></annotation>
