# Supplementary material for: Artificial intelligence enables precision diagnosis of cervical cytology grades and cervical cancer
Source: Nat Commun. 2024 May 22;15:4369. doi: 10.1038/s41467-024-48705-3 (PMC11111770; doi:10.1038/s41467-024-48705-3)
Supplement: Supplementary file 4 — Source Data [file 41467_2024_48705_MOESM4_ESM.zip › Source Data/Table S1.Average precision in the patch-level detection and classification./ground_truth_126/C201700035_A.tif.xml]

<?xml version="1.0"?><annotation><folder>med</folder><filename>/datasets/Review/label-check/tif-tiff/C201700035_A.tif</filename><size><width>53802</width><height>56305</height></size><mpp>0.248447</mpp><object><name>NILM</name><difficult>0</difficult><truncated>0</truncated><info>[{"confidence": "0"}, {"action": "CREATE", "cat": "NILM", "time": "2020-07-23 14:39;04", "who": "admin", "typeOfanno": "PersonManul"}]</info><confidence>0</confidence><bndbox><xmin>35353.5234375</xmin><ymin>3702.884765625</ymin><xmax>35547.10546875</xmax><ymax>3825.842529296875</ymax></bndbox><segmentation><points><x>35492.7421875</x><y>3714.57080078125</y></points><points><x>35521.703125</x><y>3714.57080078125</y></points><points><x>35522.2109375</x><y>3714.57080078125</y></points><points><x>35545.58203125</x><y>3734.89453125</y></points><points><x>35545.58203125</x><y>3735.402587890625</y></points><points><x>35547.10546875</x><y>3756.234130859375</y></points><points><x>35547.10546875</x><y>3756.234130859375</y></points><points><x>35526.78515625</x><y>3781.130615234375</y></points><points><x>35526.78515625</x><y>3781.130615234375</y></points><points><x>35496.296875</x><y>3802.470458984375</y></points><points><x>35468.3515625</x><y>3820.76171875</y></points><points><x>35442.44140625</x><y>3825.842529296875</y></points><points><x>35413.48046875</x><y>3824.318359375</y></points><points><x>35372.83203125</x><y>3810.599853515625</y></points><points><x>35364.703125</x><y>3779.6064453125</y></points><points><x>35364.703125</x><y>3779.6064453125</y></points><points><x>35364.1953125</x><y>3775.541748046875</y></points><points><x>35358.09765625</x><y>3751.661376953125</y></points><points><x>35353.5234375</x><y>3729.305419921875</y></points><points><x>35353.5234375</x><y>3729.305419921875</y></points><points><x>35367.75</x><y>3706.44140625</y></points><points><x>35391.125</x><y>3702.884765625</y></points><points><x>35391.125</x><y>3702.884765625</y></points><points><x>35393.6640625</x><y>3702.884765625</y></points><points><x>35427.70703125</x><y>3707.965576171875</y></points><points><x>35427.70703125</x><y>3707.965576171875</y></points><points><x>35430.24609375</x><y>3708.473876953125</y></points><points><x>35458.69921875</x><y>3707.45751953125</y></points><points><x>35458.69921875</x><y>3707.45751953125</y></points><points><x>35460.73046875</x><y>3707.45751953125</y></points><points><x>35477.5</x><y>3709.489990234375</y></points><points><x>35477.5</x><y>3709.489990234375</y></points></segmentation></object><object><name>NILM</name><difficult>0</difficult><truncated>0</truncated><info>[{"confidence": "0"}, {"action": "CREATE", "cat": "NILM", "time": "2020-07-23 14:39;04", "who": "admin", "typeOfanno": "PersonManul"}]</info><confidence>0</confidence><bndbox><xmin>38906.0</xmin><ymin>4973.0</ymin><xmax>39078.80078125</xmax><ymax>5115.0</ymax></bndbox><segmentation><points><x>38972.0</x><y>4973.0</y></points><points><x>38955.0</x><y>4980.0</y></points><points><x>38937.0</x><y>4981.0</y></points><points><x>38934.0</x><y>4978.0</y></points><points><x>38917.0</x><y>4978.0</y></points><points><x>38907.0</x><y>4982.0</y></points><points><x>38906.0</x><y>4995.0</y></points><points><x>38914.0</x><y>5003.0</y></points><points><x>38917.0</x><y>5007.0</y></points><points><x>38923.0</x><y>5012.0</y></points><points><x>38926.0</x><y>5021.0</y></points><points><x>38929.0</x><y>5028.0</y></points><points><x>38933.0</x><y>5033.0</y></points><points><x>38940.0</x><y>5048.0</y></points><points><x>38947.0</x><y>5053.0</y></points><points><x>38959.0</x><y>5060.0</y></points><points><x>38977.0</x><y>5067.0</y></points><points><x>38986.0</x><y>5069.0</y></points><points><x>39001.0</x><y>5083.0</y></points><points><x>39004.0</x><y>5086.0</y></points><points><x>39023.0</x><y>5100.0</y></points><points><x>39029.0</x><y>5101.0</y></points><points><x>39073.0</x><y>5115.0</y></points><points><x>39078.80078125</x><y>5086.6796875</y></points><points><x>39072.0</x><y>5066.0</y></points><points><x>39069.0</x><y>5048.0</y></points><points><x>39068.0</x><y>5038.0</y></points><points><x>39066.0</x><y>5029.0</y></points><points><x>39057.0</x><y>5018.0</y></points><points><x>39054.0</x><y>5006.0</y></points><points><x>39039.0</x><y>4991.0</y></points><points><x>39034.0</x><y>4986.0</y></points><points><x>39021.0</x><y>4978.0</y></points><points><x>39012.0</x><y>4976.0</y></points><points><x>38986.0</x><y>4975.0</y></points></segmentation></object><object><name>NILM</name><difficult>0</difficult><truncated>0</truncated><info>[{"confidence": "0"}, {"action": "CREATE", "cat": "NILM", "time": "2020-07-23 14:39;04", "who": "admin", "typeOfanno": "PersonManul"}]</info><confidence>0</confidence><bndbox><xmin>48015.671875</xmin><ymin>13087.6552734375</ymin><xmax>48227.546875</xmax><ymax>13359.4833984375</ymax></bndbox><segmentation><points><x>48191.47265625</x><y>13155.2314453125</y></points><points><x>48216.3671875</x><y>13167.42578125</y></points><points><x>48222.46484375</x><y>13202.484375</y></points><points><x>48227.546875</x><y>13239.57421875</y></points><points><x>48212.3046875</x><y>13264.978515625</y></points><points><x>48195.53515625</x><y>13287.8427734375</y></points><points><x>48183.8515625</x><y>13336.111328125</y></points><points><x>48183.8515625</x><y>13336.111328125</y></points><points><x>48183.8515625</x><y>13338.1435546875</y></points><points><x>48164.03515625</x><y>13355.9267578125</y></points><points><x>48130.5</x><y>13359.4833984375</y></points><points><x>48112.71875</x><y>13340.6845703125</y></points><points><x>48096.4609375</x><y>13330.5224609375</y></points><points><x>48069.53125</x><y>13335.095703125</y></points><points><x>48055.3046875</x><y>13331.0302734375</y></points><points><x>48036.50390625</x><y>13304.6103515625</y></points><points><x>48036.50390625</x><y>13304.6103515625</y></points><points><x>48036.50390625</x><y>13302.0693359375</y></points><points><x>48035.99609375</x><y>13264.470703125</y></points><points><x>48015.671875</x><y>13235.509765625</y></points><points><x>48027.359375</x><y>13171.490234375</y></points><points><x>48055.8125</x><y>13146.59375</y></points><points><x>48094.42578125</x><y>13142.529296875</y></points><points><x>48094.93359375</x><y>13142.529296875</y></points><points><x>48096.4609375</x><y>13141.5126953125</y></points><points><x>48097.4765625</x><y>13141.0048828125</y></points><points><x>48109.66796875</x><y>13128.302734375</y></points><points><x>48121.35546875</x><y>13101.3740234375</y></points><points><x>48121.86328125</x><y>13101.3740234375</y></points><points><x>48123.38671875</x><y>13100.357421875</y></points><points><x>48139.140625</x><y>13088.671875</y></points><points><x>48139.140625</x><y>13088.671875</y></points><points><x>48141.171875</x><y>13088.1640625</y></points><points><x>48164.54296875</x><y>13087.6552734375</y></points><points><x>48164.54296875</x><y>13087.6552734375</y></points><points><x>48166.57421875</x><y>13090.1962890625</y></points><points><x>48182.328125</x><y>13122.2060546875</y></points><points><x>48182.8359375</x><y>13122.2060546875</y></points></segmentation></object><object><name>NILM</name><difficult>0</difficult><truncated>0</truncated><info>[{"confidence": "0"}, {"action": "CREATE", "cat": "NILM", "time": "2020-07-23 14:39;04", "who": "admin", "typeOfanno": "PersonManul"}]</info><confidence>0</confidence><bndbox><xmin>43777.42578125</xmin><ymin>17192.41796875</ymin><xmax>43954.75</xmax><ymax>17377.36328125</ymax></bndbox><segmentation><points><x>43901.3984375</x><y>17205.62890625</y></points><points><x>43921.72265625</x><y>17192.41796875</y></points><points><x>43947.12890625</x><y>17195.466796875</y></points><points><x>43947.12890625</x><y>17195.466796875</y></points><points><x>43954.75</x><y>17231.541015625</y></points><points><x>43954.75</x><y>17231.541015625</y></points><points><x>43954.75</x><y>17236.11328125</y></points><points><x>43940.5234375</x><y>17295.052734375</y></points><points><x>43940.5234375</x><y>17295.052734375</y></points><points><x>43939.5078125</x><y>17298.1015625</y></points><points><x>43907.49609375</x><y>17338.748046875</y></points><points><x>43907.49609375</x><y>17338.748046875</y></points><points><x>43904.95703125</x><y>17340.2734375</y></points><points><x>43904.44921875</x><y>17341.2890625</y></points><points><x>43903.43359375</x><y>17342.3046875</y></points><points><x>43872.94921875</x><y>17377.36328125</y></points><points><x>43850.08203125</x><y>17374.822265625</y></points><points><x>43840.4296875</x><y>17353.990234375</y></points><points><x>43837.3828125</x><y>17327.0625</y></points><points><x>43837.3828125</x><y>17327.0625</y></points><points><x>43816.04296875</x><y>17308.263671875</y></points><points><x>43787.58984375</x><y>17291.49609375</y></points><points><x>43777.42578125</x><y>17267.107421875</y></points><points><x>43795.2109375</x><y>17241.1953125</y></points><points><x>43795.2109375</x><y>17240.6875</y></points><points><x>43807.91015625</x><y>17222.396484375</y></points><points><x>43807.91015625</x><y>17222.396484375</y></points><points><x>43831.28515625</x><y>17212.234375</y></points><points><x>43831.79296875</x><y>17212.234375</y></points><points><x>43853.1328125</x><y>17198.0078125</y></points><points><x>43853.640625</x><y>17198.0078125</y></points><points><x>43855.1640625</x><y>17197.5</y></points><points><x>43856.1796875</x><y>17196.990234375</y></points><points><x>43877.51953125</x><y>17198.0078125</y></points><points><x>43878.53515625</x><y>17198.515625</y></points></segmentation></object><object><name>NILM</name><difficult>0</difficult><truncated>0</truncated><info>[{"confidence": "0"}, {"action": "CREATE", "cat": "NILM", "time": "2020-07-23 14:39;04", "who": "admin", "typeOfanno": "PersonManul"}]</info><confidence>0</confidence><bndbox><xmin>41360.6953125</xmin><ymin>17857.009765625</ymin><xmax>41503.0</xmax><ymax>17985.666015625</ymax></bndbox><segmentation><points><x>41503.0</x><y>17914.001953125</y></points><points><x>41499.5859375</x><y>17934.4765625</y></points><points><x>41487.984375</x><y>17955.634765625</y></points><points><x>41487.984375</x><y>17955.634765625</y></points><points><x>41464.09765625</x><y>17970.9921875</y></points><points><x>41436.453125</x><y>17980.888671875</y></points><points><x>41413.58984375</x><y>17984.982421875</y></points><points><x>41413.58984375</x><y>17984.982421875</y></points><points><x>41411.19921875</x><y>17985.666015625</y></points><points><x>41388.3359375</x><y>17984.30078125</y></points><points><x>41387.99609375</x><y>17984.30078125</y></points><points><x>41386.2890625</x><y>17983.958984375</y></points><points><x>41363.42578125</x><y>17957.341796875</y></points><points><x>41363.42578125</x><y>17957.341796875</y></points><points><x>41360.6953125</x><y>17930.380859375</y></points><points><x>41360.6953125</x><y>17910.9296875</y></points><points><x>41366.15625</x><y>17892.84375</y></points><points><x>41373.6640625</x><y>17879.193359375</y></points><points><x>41395.84375</x><y>17860.763671875</y></points><points><x>41420.7578125</x><y>17857.009765625</y></points><points><x>41451.46875</x><y>17859.740234375</y></points><points><x>41469.5546875</x><y>17864.859375</y></points><points><x>41486.9609375</x><y>17878.8515625</y></points><points><x>41486.9609375</x><y>17878.8515625</y></points><points><x>41489.3515625</x><y>17881.58203125</y></points><points><x>41502.66015625</x><y>17900.009765625</y></points><points><x>41502.66015625</x><y>17900.009765625</y></points></segmentation></object><object><name>NILM</name><difficult>0</difficult><truncated>0</truncated><info>[{"confidence": "0"}, {"action": "CREATE", "cat": "NILM", "time": "2020-07-23 14:39;04", "who": "admin", "typeOfanno": "PersonManul"}]</info><confidence>0</confidence><bndbox><xmin>39735.54296875</xmin><ymin>18474.19140625</ymin><xmax>39938.26953125</xmax><ymax>18684.033203125</ymax></bndbox><segmentation><points><x>39866.62890625</x><y>18492.482421875</y></points><points><x>39908.29296875</x><y>18512.298828125</y></points><points><x>39938.26953125</x><y>18546.84765625</y></points><points><x>39938.26953125</x><y>18546.84765625</y></points><points><x>39938.26953125</x><y>18549.896484375</y></points><points><x>39933.69921875</x><y>18605.787109375</y></points><points><x>39933.69921875</x><y>18605.787109375</y></points><points><x>39931.6640625</x><y>18607.310546875</y></points><points><x>39892.54296875</x><y>18653.546875</y></points><points><x>39892.54296875</x><y>18653.546875</y></points><points><x>39889.4921875</x><y>18655.072265625</y></points><points><x>39834.11328125</x><y>18682.5078125</y></points><points><x>39834.11328125</x><y>18682.5078125</y></points><points><x>39831.5703125</x><y>18684.033203125</y></points><points><x>39830.046875</x><y>18684.033203125</y></points><points><x>39763.48828125</x><y>18676.412109375</y></points><points><x>39736.05078125</x><y>18614.931640625</y></points><points><x>39736.05078125</x><y>18614.931640625</y></points><points><x>39735.54296875</x><y>18612.900390625</y></points><points><x>39739.60546875</x><y>18577.841796875</y></points><points><x>39755.359375</x><y>18529.064453125</y></points><points><x>39755.359375</x><y>18529.064453125</y></points><points><x>39756.8828125</x><y>18527.541015625</y></points><points><x>39784.3203125</x><y>18488.41796875</y></points><points><x>39784.3203125</x><y>18488.41796875</y></points><points><x>39814.296875</x><y>18474.19140625</y></points><points><x>39841.2265625</x><y>18480.796875</y></points><points><x>39841.734375</x><y>18480.796875</y></points></segmentation></object><object><name>NILM</name><difficult>0</difficult><truncated>0</truncated><info>[{"confidence": "0"}, {"action": "CREATE", "cat": "NILM", "time": "2020-07-23 14:39;04", "who": "admin", "typeOfanno": "PersonManul"}]</info><confidence>0</confidence><bndbox><xmin>46540.6015625</xmin><ymin>28115.3046875</ymin><xmax>46730.62890625</xmax><ymax>28295.677734375</ymax></bndbox><segmentation><points><x>46648.31640625</x><y>28134.61328125</y></points><points><x>46669.1484375</x><y>28122.927734375</y></points><points><x>46693.02734375</x><y>28115.3046875</y></points><points><x>46717.41796875</x><y>28117.845703125</y></points><points><x>46729.10546875</x><y>28134.10546875</y></points><points><x>46730.62890625</x><y>28146.298828125</y></points><points><x>46726.5625</x><y>28182.880859375</y></points><points><x>46726.5625</x><y>28183.388671875</y></points><points><x>46725.546875</x><y>28184.9140625</y></points><points><x>46706.23828125</x><y>28214.890625</y></points><points><x>46706.23828125</x><y>28249.94921875</y></points><points><x>46706.23828125</x><y>28249.94921875</y></points><points><x>46679.8203125</x><y>28269.255859375</y></points><points><x>46679.8203125</x><y>28269.255859375</y></points><points><x>46678.29296875</x><y>28270.78125</y></points><points><x>46646.79296875</x><y>28292.62890625</y></points><points><x>46646.28515625</x><y>28292.62890625</y></points><points><x>46643.74609375</x><y>28294.15234375</y></points><points><x>46614.2734375</x><y>28295.677734375</y></points><points><x>46614.2734375</x><y>28295.677734375</y></points><points><x>46595.4765625</x><y>28267.732421875</y></points><points><x>46595.4765625</x><y>28267.732421875</y></points><points><x>46594.4609375</x><y>28265.19140625</y></points><points><x>46583.7890625</x><y>28232.166015625</y></points><points><x>46583.7890625</x><y>28232.166015625</y></points><points><x>46582.265625</x><y>28230.134765625</y></points><points><x>46556.3515625</x><y>28206.76171875</y></points><points><x>46556.3515625</x><y>28206.76171875</y></points><points><x>46554.3203125</x><y>28204.728515625</y></points><points><x>46540.6015625</x><y>28182.373046875</y></points><points><x>46540.6015625</x><y>28182.373046875</y></points><points><x>46540.6015625</x><y>28180.341796875</y></points><points><x>46540.6015625</x><y>28179.32421875</y></points><points><x>46568.0390625</x><y>28150.36328125</y></points><points><x>46568.0390625</x><y>28150.36328125</y></points><points><x>46605.63671875</x><y>28136.64453125</y></points><points><x>46605.63671875</x><y>28136.64453125</y></points><points><x>46635.61328125</x><y>28136.13671875</y></points><points><x>46635.61328125</x><y>28136.13671875</y></points></segmentation></object><object><name>NILM</name><difficult>0</difficult><truncated>0</truncated><info>[{"confidence": "0"}, {"action": "CREATE", "cat": "NILM", "time": "2020-07-23 14:39;04", "who": "admin", "typeOfanno": "PersonManul"}]</info><confidence>0</confidence><bndbox><xmin>43611.50390625</xmin><ymin>26745.609375</ymin><xmax>43786.28515625</xmax><ymax>26913.279296875</ymax></bndbox><segmentation><points><x>43745.12890625</x><y>26800.990234375</y></points><points><x>43764.9453125</x><y>26804.546875</y></points><points><x>43781.203125</x><y>26808.103515625</y></points><points><x>43786.28515625</x><y>26814.708984375</y></points><points><x>43786.28515625</x><y>26814.708984375</y></points><points><x>43781.7109375</x><y>26830.96875</y></points><points><x>43781.7109375</x><y>26830.96875</y></points><points><x>43779.6796875</x><y>26833.5078125</y></points><points><x>43779.6796875</x><y>26834.015625</y></points><points><x>43764.9453125</x><y>26855.35546875</y></points><points><x>43764.9453125</x><y>26855.35546875</y></points><points><x>43763.421875</x><y>26856.880859375</y></points><points><x>43762.40625</x><y>26857.896484375</y></points><points><x>43737.5078125</x><y>26876.6953125</y></points><points><x>43737.5078125</x><y>26876.6953125</y></points><points><x>43710.0703125</x><y>26905.1484375</y></points><points><x>43692.796875</x><y>26913.279296875</y></points><points><x>43669.93359375</x><y>26888.890625</y></points><points><x>43646.5625</x><y>26871.615234375</y></points><points><x>43646.05078125</x><y>26871.615234375</y></points><points><x>43623.6953125</x><y>26846.2109375</y></points><points><x>43623.6953125</x><y>26846.2109375</y></points><points><x>43611.50390625</x><y>26808.611328125</y></points><points><x>43611.50390625</x><y>26808.611328125</y></points><points><x>43611.50390625</x><y>26806.580078125</y></points><points><x>43611.50390625</x><y>26806.072265625</y></points><points><x>43623.1875</x><y>26772.537109375</y></points><points><x>43623.1875</x><y>26772.537109375</y></points><points><x>43625.22265625</x><y>26771.013671875</y></points><points><x>43625.73046875</x><y>26770.505859375</y></points><points><x>43663.328125</x><y>26745.609375</y></points><points><x>43684.16015625</x><y>26746.1171875</y></points><points><x>43684.16015625</x><y>26746.1171875</y></points><points><x>43685.68359375</x><y>26747.640625</y></points><points><x>43694.828125</x><y>26773.044921875</y></points><points><x>43694.828125</x><y>26773.044921875</y></points><points><x>43696.3515625</x><y>26775.078125</y></points><points><x>43696.86328125</x><y>26775.5859375</y></points><points><x>43720.7421875</x><y>26793.876953125</y></points><points><x>43721.25</x><y>26793.876953125</y></points></segmentation></object><object><name>NILM</name><difficult>0</difficult><truncated>0</truncated><info>[{"confidence": "0"}, {"action": "CREATE", "cat": "NILM", "time": "2020-07-23 14:39;04", "who": "admin", "typeOfanno": "PersonManul"}]</info><confidence>0</confidence><bndbox><xmin>47041.08203125</xmin><ymin>40258.55078125</ymin><xmax>47175.6171875</xmax><ymax>40417.59375</ymax></bndbox><segmentation><points><x>47062.12109375</x><y>40268.86328125</y></points><points><x>47046.85546875</x><y>40306.40625</y></points><points><x>47041.08203125</x><y>40353.8515625</y></points><points><x>47063.0</x><y>40408.0</y></points><points><x>47088.5546875</x><y>40417.59375</y></points><points><x>47105.734375</x><y>40409.83203125</y></points><points><x>47119.0</x><y>40407.0</y></points><points><x>47128.0</x><y>40399.0</y></points><points><x>47133.0</x><y>40395.0</y></points><points><x>47138.0</x><y>40380.0</y></points><points><x>47143.0</x><y>40376.0</y></points><points><x>47146.0</x><y>40370.0</y></points><points><x>47146.0</x><y>40366.0</y></points><points><x>47157.18359375</x><y>40356.40625</y></points><points><x>47168.05859375</x><y>40342.65625</y></points><points><x>47170.55859375</x><y>40333.90625</y></points><points><x>47172.80859375</x><y>40314.78125</y></points><points><x>47173.23046875</x><y>40303.41796875</y></points><points><x>47175.6171875</x><y>40284.30859375</y></points><points><x>47161.28515625</x><y>40271.0</y></points><points><x>47140.50390625</x><y>40272.578125</y></points><points><x>47127.3046875</x><y>40279.1796875</y></points><points><x>47111.19140625</x><y>40268.99609375</y></points><points><x>47095.53515625</x><y>40258.55078125</y></points></segmentation></object><object><name>NILM</name><difficult>0</difficult><truncated>0</truncated><info>[{"confidence": "0"}, {"action": "CREATE", "cat": "NILM", "time": "2020-07-23 14:39;04", "who": "admin", "typeOfanno": "PersonManul"}]</info><confidence>0</confidence><bndbox><xmin>39547.828125</xmin><ymin>41231.484375</ymin><xmax>39699.26171875</xmax><ymax>41392.9453125</ymax></bndbox><segmentation><points><x>39617.0</x><y>41232.0</y></points><points><x>39601.0</x><y>41237.0</y></points><points><x>39567.0</x><y>41240.0</y></points><points><x>39556.0</x><y>41252.0</y></points><points><x>39552.0</x><y>41259.0</y></points><points><x>39552.0</x><y>41266.0</y></points><points><x>39550.69921875</x><y>41274.64453125</y></points><points><x>39552.0</x><y>41280.0</y></points><points><x>39553.0</x><y>41287.0</y></points><points><x>39557.0</x><y>41292.0</y></points><points><x>39552.8515625</x><y>41307.43359375</y></points><points><x>39547.828125</x><y>41327.53125</y></points><points><x>39551.0</x><y>41338.0</y></points><points><x>39556.0</x><y>41344.0</y></points><points><x>39560.0</x><y>41347.0</y></points><points><x>39571.6484375</x><y>41358.984375</y></points><points><x>39581.0</x><y>41363.0</y></points><points><x>39594.54296875</x><y>41368.2890625</y></points><points><x>39602.171875</x><y>41370.7109375</y></points><points><x>39616.0</x><y>41374.0</y></points><points><x>39625.0625</x><y>41377.96875</y></points><points><x>39633.0</x><y>41380.0</y></points><points><x>39648.0</x><y>41380.0</y></points><points><x>39656.0</x><y>41384.0</y></points><points><x>39675.34375</x><y>41392.9453125</y></points><points><x>39690.046875</x><y>41384.7578125</y></points><points><x>39688.7421875</x><y>41371.73046875</y></points><points><x>39683.0</x><y>41366.0</y></points><points><x>39682.0</x><y>41360.0</y></points><points><x>39683.0</x><y>41350.0</y></points><points><x>39687.53515625</x><y>41333.47265625</y></points><points><x>39699.26171875</x><y>41318.02734375</y></points><points><x>39684.1875</x><y>41294.57421875</y></points><points><x>39672.83203125</x><y>41284.8984375</y></points><points><x>39665.203125</x><y>41261.26171875</y></points><points><x>39671.71484375</x><y>41240.41796875</y></points><points><x>39665.76171875</x><y>41233.71875</y></points><points><x>39652.36328125</x><y>41231.484375</y></points></segmentation></object><object><name>NILM</name><difficult>0</difficult><truncated>0</truncated><info>[{"confidence": "0"}, {"action": "CREATE", "cat": "NILM", "time": "2020-07-23 14:39;04", "who": "admin", "typeOfanno": "PersonManul"}]</info><confidence>0</confidence><bndbox><xmin>34717.8515625</xmin><ymin>44850.94921875</ymin><xmax>34869.671875</xmax><ymax>45000.703125</ymax></bndbox><segmentation><points><x>34851.9296875</x><y>44886.42578125</y></points><points><x>34868.84375</x><y>44909.94140625</y></points><points><x>34869.671875</x><y>44955.734375</y></points><points><x>34869.671875</x><y>44955.734375</y></points><points><x>34869.2578125</x><y>44959.03515625</y></points><points><x>34869.2578125</x><y>44959.859375</y></points><points><x>34858.9453125</x><y>44999.87890625</y></points><points><x>34827.1796875</x><y>45000.703125</y></points><points><x>34826.765625</x><y>45000.703125</y></points><points><x>34780.55859375</x><y>44989.15234375</y></points><points><x>34780.55859375</x><y>44989.15234375</y></points><points><x>34749.20703125</x><y>44949.9609375</y></points><points><x>34724.8671875</x><y>44898.8046875</y></points><points><x>34724.8671875</x><y>44898.8046875</y></points><points><x>34724.8671875</x><y>44896.328125</y></points><points><x>34717.8515625</x><y>44860.0234375</y></points><points><x>34742.19140625</x><y>44850.94921875</y></points><points><x>34742.60546875</x><y>44850.94921875</y></points><points><x>34781.796875</x><y>44855.8984375</y></points><points><x>34820.1640625</x><y>44864.5625</y></points><points><x>34820.1640625</x><y>44864.5625</y></points></segmentation></object><object><name>NILM</name><difficult>0</difficult><truncated>0</truncated><info>[{"confidence": "0"}, {"action": "CREATE", "cat": "NILM", "time": "2020-07-23 14:39;04", "who": "admin", "typeOfanno": "PersonManul"}]</info><confidence>0</confidence><bndbox><xmin>27986.146484375</xmin><ymin>47575.80078125</ymin><xmax>28206.041015625</xmax><ymax>47764.3671875</ymax></bndbox><segmentation><points><x>28048.18359375</x><y>47577.640625</y></points><points><x>28094.865234375</x><y>47575.80078125</y></points><points><x>28094.865234375</x><y>47575.80078125</y></points><points><x>28096.708984375</x><y>47577.02734375</y></points><points><x>28097.322265625</x><y>47577.640625</y></points><points><x>28099.779296875</x><y>47578.87109375</y></points><points><x>28117.591796875</x><y>47591.76953125</y></points><points><x>28117.591796875</x><y>47591.76953125</y></points><points><x>28117.591796875</x><y>47594.2265625</y></points><points><x>28117.591796875</x><y>47596.0703125</y></points><points><x>28108.9921875</x><y>47623.7109375</y></points><points><x>28108.9921875</x><y>47624.32421875</y></points><points><x>28107.763671875</x><y>47626.16796875</y></points><points><x>28107.763671875</x><y>47626.78125</y></points><points><x>28099.779296875</x><y>47656.26171875</y></points><points><x>28099.779296875</x><y>47656.26171875</y></points><points><x>28099.779296875</x><y>47658.71875</y></points><points><x>28099.779296875</x><y>47659.94921875</y></points><points><x>28131.71875</x><y>47661.79296875</y></points><points><x>28155.060546875</x><y>47643.98046875</y></points><points><x>28155.060546875</x><y>47643.98046875</y></points><points><x>28158.74609375</x><y>47643.98046875</y></points><points><x>28185.15625</x><y>47651.96484375</y></points><points><x>28185.15625</x><y>47652.578125</y></points><points><x>28187.0</x><y>47653.8046875</y></points><points><x>28187.61328125</x><y>47654.421875</y></points><points><x>28206.041015625</x><y>47663.01953125</y></points><points><x>28206.041015625</x><y>47663.01953125</y></points><points><x>28206.041015625</x><y>47666.08984375</y></points><points><x>28203.583984375</x><y>47692.50390625</y></points><points><x>28203.583984375</x><y>47692.50390625</y></points><points><x>28202.35546875</x><y>47694.9609375</y></points><points><x>28185.15625</x><y>47723.21484375</y></points><points><x>28185.15625</x><y>47723.21484375</y></points><points><x>28183.927734375</x><y>47725.05859375</y></points><points><x>28183.314453125</x><y>47726.28515625</y></points><points><x>28182.0859375</x><y>47728.7421875</y></points><points><x>28167.34375</x><y>47760.06640625</y></points><points><x>28167.34375</x><y>47760.06640625</y></points><points><x>28165.501953125</x><y>47762.5234375</y></points><points><x>28164.88671875</x><y>47764.3671875</y></points><points><x>28144.6171875</x><y>47764.3671875</y></points><points><x>28114.521484375</x><y>47751.46875</y></points><points><x>28114.521484375</x><y>47751.46875</y></points><points><x>28111.44921875</x><y>47751.46875</y></points><points><x>28110.8359375</x><y>47751.46875</y></points><points><x>28083.1953125</x><y>47752.6953125</y></points><points><x>28083.1953125</x><y>47752.6953125</y></points><points><x>28080.73828125</x><y>47752.6953125</y></points><points><x>28038.35546875</x><y>47736.7265625</y></points><points><x>28038.35546875</x><y>47736.7265625</y></points><points><x>28036.513671875</x><y>47734.8828125</y></points><points><x>27991.67578125</x><y>47709.703125</y></points><points><x>27991.67578125</x><y>47709.703125</y></points><points><x>27990.447265625</x><y>47707.859375</y></points><points><x>27986.146484375</x><y>47663.01953125</y></points><points><x>27991.060546875</x><y>47611.42578125</y></points><points><x>28021.771484375</x><y>47583.171875</y></points><points><x>28021.771484375</x><y>47583.171875</y></points></segmentation></object><object><name>NILM</name><difficult>0</difficult><truncated>0</truncated><info>[{"confidence": "0"}, {"action": "CREATE", "cat": "NILM", "time": "2020-07-23 14:39;04", "who": "admin", "typeOfanno": "PersonManul"}]</info><confidence>0</confidence><bndbox><xmin>23573.95703125</xmin><ymin>49149.890625</ymin><xmax>23765.99609375</xmax><ymax>49312.06640625</ymax></bndbox><segmentation><points><x>23701.2890625</x><y>49152.23828125</y></points><points><x>23695.2890625</x><y>49157.23828125</y></points><points><x>23688.82421875</x><y>49159.0546875</y></points><points><x>23687.9140625</x><y>49164.86328125</y></points><points><x>23684.7890625</x><y>49167.73828125</y></points><points><x>23685.0390625</x><y>49170.61328125</y></points><points><x>23680.6953125</x><y>49175.91015625</y></points><points><x>23678.0703125</x><y>49182.16015625</y></points><points><x>23672.9453125</x><y>49186.91015625</y></points><points><x>23669.0</x><y>49189.0</y></points><points><x>23661.3203125</x><y>49191.53515625</y></points><points><x>23654.0</x><y>49193.0</y></points><points><x>23649.0</x><y>49194.0</y></points><points><x>23633.0</x><y>49196.0</y></points><points><x>23627.0</x><y>49197.0</y></points><points><x>23622.0</x><y>49198.0</y></points><points><x>23606.134765625</x><y>49195.5234375</y></points><points><x>23599.53515625</x><y>49205.8359375</y></points><points><x>23592.0</x><y>49209.0</y></points><points><x>23580.0</x><y>49234.0</y></points><points><x>23573.95703125</x><y>49262.76953125</y></points><points><x>23574.763671875</x><y>49285.1875</y></points><points><x>23587.0</x><y>49290.0</y></points><points><x>23591.0</x><y>49299.0</y></points><points><x>23610.23046875</x><y>49312.06640625</y></points><points><x>23645.0</x><y>49305.0</y></points><points><x>23683.0</x><y>49293.0</y></points><points><x>23692.859375</x><y>49288.40234375</y></points><points><x>23703.734375</x><y>49276.02734375</y></points><points><x>23709.859375</x><y>49263.27734375</y></points><points><x>23711.859375</x><y>49245.65234375</y></points><points><x>23719.4453125</x><y>49239.671875</y></points><points><x>23732.46875</x><y>49236.90234375</y></points><points><x>23738.287109375</x><y>49220.828125</y></points><points><x>23744.9375</x><y>49211.41015625</y></points><points><x>23757.12890625</x><y>49198.109375</y></points><points><x>23752.41796875</x><y>49184.53125</y></points><points><x>23765.99609375</x><y>49163.75</y></points><points><x>23756.8515625</x><y>49152.6640625</y></points><points><x>23743.828125</x><y>49155.71484375</y></points><points><x>23727.603515625</x><y>49150.3046875</y></points><points><x>23711.92578125</x><y>49149.890625</y></points></segmentation></object><object><name>NILM</name><difficult>0</difficult><truncated>0</truncated><info>[{"confidence": "0"}, {"action": "CREATE", "cat": "NILM", "time": "2020-07-23 14:39;04", "who": "admin", "typeOfanno": "PersonManul"}]</info><confidence>0</confidence><bndbox><xmin>8874.1748046875</xmin><ymin>42000.0</ymin><xmax>8964.505859375</xmax><ymax>42141.83984375</ymax></bndbox><segmentation><points><x>8896.0</x><y>42000.0</y></points><points><x>8885.53515625</x><y>42022.4140625</y></points><points><x>8883.595703125</x><y>42056.7734375</y></points><points><x>8874.1748046875</x><y>42093.625</y></points><points><x>8893.2939453125</x><y>42108.3125</y></points><points><x>8902.9921875</x><y>42128.26171875</y></points><points><x>8929.5927734375</x><y>42141.83984375</y></points><points><x>8946.771484375</x><y>42140.453125</y></points><points><x>8953.9765625</x><y>42134.9140625</y></points><points><x>8958.1328125</x><y>42129.37109375</y></points><points><x>8964.0</x><y>42117.0</y></points><points><x>8964.0</x><y>42106.0</y></points><points><x>8964.505859375</x><y>42093.90234375</y></points><points><x>8964.0</x><y>42083.0</y></points><points><x>8960.349609375</x><y>42074.23046875</y></points><points><x>8957.0</x><y>42065.0</y></points><points><x>8954.0</x><y>42056.0</y></points><points><x>8947.0</x><y>42046.0</y></points><points><x>8947.0</x><y>42042.0</y></points><points><x>8941.0</x><y>42036.0</y></points><points><x>8937.0</x><y>42029.0</y></points><points><x>8934.0</x><y>42025.0</y></points><points><x>8931.0</x><y>42021.0</y></points><points><x>8923.0</x><y>42012.0</y></points><points><x>8918.0</x><y>42002.0</y></points></segmentation></object><object><name>NILM</name><difficult>0</difficult><truncated>0</truncated><info>[{"confidence": "0"}, {"action": "CREATE", "cat": "NILM", "time": "2020-07-23 14:39;04", "who": "admin", "typeOfanno": "PersonManul"}]</info><confidence>0</confidence><bndbox><xmin>24021.443359375</xmin><ymin>21750.341796875</ymin><xmax>24121.755859375</xmax><ymax>21869.3984375</ymax></bndbox><segmentation><points><x>24097.048828125</x><y>21756.296875</y></points><points><x>24091.09375</x><y>21753.1328125</y></points><points><x>24085.509765625</x><y>21751.830078125</y></points><points><x>24080.669921875</x><y>21751.64453125</y></points><points><x>24065.224609375</x><y>21750.341796875</y></points><points><x>24056.662109375</x><y>21752.57421875</y></points><points><x>24050.4765625</x><y>21757.548828125</y></points><points><x>24046.0</x><y>21763.0</y></points><points><x>24042.0</x><y>21769.0</y></points><points><x>24038.0</x><y>21773.0</y></points><points><x>24035.0</x><y>21783.0</y></points><points><x>24032.423828125</x><y>21793.654296875</y></points><points><x>24032.0</x><y>21818.0</y></points><points><x>24027.583984375</x><y>21826.78125</y></points><points><x>24021.443359375</x><y>21845.390625</y></points><points><x>24033.353515625</x><y>21865.490234375</y></points><points><x>24050.4765625</x><y>21869.3984375</y></points><points><x>24069.0859375</x><y>21854.51171875</y></points><points><x>24088.0703125</x><y>21850.044921875</y></points><points><x>24107.42578125</x><y>21836.458984375</y></points><points><x>24118.40625</x><y>21817.103515625</y></points><points><x>24121.755859375</x><y>21798.119140625</y></points><points><x>24120.265625</x><y>21781.18359375</y></points><points><x>24113.052734375</x><y>21773.791015625</y></points><points><x>24108.958984375</x><y>21768.20703125</y></points><points><x>24108.958984375</x><y>21766.345703125</y></points><points><x>24102.4453125</x><y>21760.94921875</y></points></segmentation></object><object><name>NONE</name><difficult>0</difficult><truncated>0</truncated><info>[{"confidence": "0"}, {"action": "CREATE", "cat": "NONE", "time": "2020-07-23 14:39;04", "who": "admin", "typeOfanno": "PersonManul"}]</info><confidence>0</confidence><bndbox><xmin>33119.74609375</xmin><ymin>10342.9189453125</ymin><xmax>33262.4609375</xmax><ymax>10447.9453125</ymax></bndbox><segmentation><points><x>33215.8671875</x><y>10342.9189453125</y></points><points><x>33202.83984375</x><y>10347.5712890625</y></points><points><x>33195.0234375</x><y>10348.31640625</y></points><points><x>33186.83203125</x><y>10349.24609375</y></points><points><x>33179.671875</x><y>10351.3603515625</y></points><points><x>33173.71875</x><y>10349.3134765625</y></points><points><x>33158.828125</x><y>10344.66015625</y></points><points><x>33148.21875</x><y>10348.568359375</y></points><points><x>33141.51953125</x><y>10352.849609375</y></points><points><x>33139.28515625</x><y>10358.4326171875</y></points><points><x>33133.33203125</x><y>10363.8291015625</y></points><points><x>33129.05078125</x><y>10373.134765625</y></points><points><x>33119.74609375</x><y>10383.37109375</y></points><points><x>33128.0</x><y>10399.0</y></points><points><x>33133.0</x><y>10404.0</y></points><points><x>33144.0</x><y>10411.0</y></points><points><x>33159.7578125</x><y>10423.755859375</y></points><points><x>33185.44140625</x><y>10428.78125</y></points><points><x>33196.421875</x><y>10447.578125</y></points><points><x>33224.3359375</x><y>10447.9453125</y></points><points><x>33248.34375</x><y>10443.478515625</y></points><points><x>33256.8359375</x><y>10435.3974609375</y></points><points><x>33260.0</x><y>10420.0</y></points><points><x>33262.4609375</x><y>10411.1474609375</y></points><points><x>33258.0</x><y>10405.0</y></points><points><x>33256.0</x><y>10398.0</y></points><points><x>33254.0</x><y>10388.0</y></points><points><x>33246.0</x><y>10374.0</y></points><points><x>33241.0</x><y>10357.0</y></points><points><x>33233.0</x><y>10350.0</y></points></segmentation></object><object><name>NILM</name><difficult>0</difficult><truncated>0</truncated><info>[{"confidence": "0"}, {"action": "CREATE", "cat": "NILM", "time": "2020-07-23 14:39;04", "who": "admin", "typeOfanno": "PersonManul"}]</info><confidence>0</confidence><bndbox><xmin>18941.412109375</xmin><ymin>29253.69921875</ymin><xmax>19152.70703125</xmax><ymax>29417.083984375</ymax></bndbox><segmentation><points><x>19032.931640625</x><y>29388.830078125</y></points><points><x>19023.10546875</x><y>29407.255859375</y></points><points><x>19001.607421875</x><y>29417.083984375</y></points><points><x>18975.1953125</x><y>29413.3984375</y></points><points><x>18956.154296875</x><y>29398.04296875</y></points><points><x>18944.484375</x><y>29383.916015625</y></points><points><x>18941.412109375</x><y>29369.173828125</y></points><points><x>18954.310546875</x><y>29350.1328125</y></points><points><x>18975.80859375</x><y>29338.462890625</y></points><points><x>18991.779296875</x><y>29331.70703125</y></points><points><x>18999.763671875</x><y>29331.091796875</y></points><points><x>19008.36328125</x><y>29307.751953125</y></points><points><x>19021.26171875</x><y>29278.26953125</y></points><points><x>19045.83203125</x><y>29254.314453125</y></points><points><x>19080.228515625</x><y>29253.69921875</y></points><points><x>19080.228515625</x><y>29253.69921875</y></points><points><x>19085.142578125</x><y>29255.54296875</y></points><points><x>19120.15234375</x><y>29276.42578125</y></points><points><x>19120.15234375</x><y>29276.42578125</y></points><points><x>19121.380859375</x><y>29278.26953125</y></points><points><x>19142.265625</x><y>29301.609375</y></points><points><x>19142.265625</x><y>29301.609375</y></points><points><x>19143.494140625</x><y>29303.453125</y></points><points><x>19152.70703125</x><y>29319.421875</y></points><points><x>19152.70703125</x><y>29347.67578125</y></points><points><x>19152.70703125</x><y>29347.67578125</y></points><points><x>19150.86328125</x><y>29349.51953125</y></points><points><x>19141.037109375</x><y>29369.7890625</y></points><points><x>19141.037109375</x><y>29369.7890625</y></points><points><x>19139.193359375</x><y>29371.017578125</y></points><points><x>19124.453125</x><y>29388.830078125</y></points><points><x>19093.126953125</x><y>29399.88671875</y></points><points><x>19093.126953125</x><y>29399.88671875</y></points><points><x>19090.0546875</x><y>29400.5</y></points><points><x>19088.212890625</x><y>29401.728515625</y></points><points><x>19067.330078125</x><y>29402.95703125</y></points><points><x>19067.330078125</x><y>29402.95703125</y></points><points><x>19045.83203125</x><y>29394.357421875</y></points><points><x>19045.216796875</x><y>29394.357421875</y></points></segmentation></object><object><name>NILM</name><difficult>0</difficult><truncated>0</truncated><info>[{"confidence": "0"}, {"action": "CREATE", "cat": "NILM", "time": "2020-07-23 14:39;04", "who": "admin", "typeOfanno": "PersonManul"}]</info><confidence>0</confidence><bndbox><xmin>11774.7451171875</xmin><ymin>16384.51171875</ymin><xmax>11901.3974609375</xmax><ymax>16480.224609375</ymax></bndbox><segmentation><points><x>11889.021484375</x><y>16401.013671875</y></points><points><x>11899.7470703125</x><y>16428.654296875</y></points><points><x>11899.7470703125</x><y>16428.654296875</y></points><points><x>11901.3974609375</x><y>16462.072265625</y></points><points><x>11894.3837890625</x><y>16477.748046875</y></points><points><x>11876.64453125</x><y>16480.224609375</y></points><points><x>11831.2646484375</x><y>16469.498046875</y></points><points><x>11801.560546875</x><y>16455.470703125</y></points><points><x>11801.560546875</x><y>16455.470703125</y></points><points><x>11785.4716796875</x><y>16435.66796875</y></points><points><x>11785.4716796875</x><y>16435.255859375</y></points><points><x>11774.7451171875</x><y>16415.041015625</y></points><points><x>11781.345703125</x><y>16394.001953125</y></points><points><x>11781.345703125</x><y>16394.001953125</y></points><points><x>11793.72265625</x><y>16388.638671875</y></points><points><x>11794.134765625</x><y>16388.638671875</y></points><points><x>11795.78515625</x><y>16388.638671875</y></points><points><x>11817.650390625</x><y>16385.337890625</y></points><points><x>11840.33984375</x><y>16384.51171875</y></points><points><x>11866.7431640625</x><y>16390.701171875</y></points><points><x>11866.7431640625</x><y>16390.701171875</y></points></segmentation></object><object><name>NILM</name><difficult>0</difficult><truncated>0</truncated><info>[{"confidence": "0"}, {"action": "CREATE", "cat": "NILM", "time": "2020-07-23 14:39;04", "who": "admin", "typeOfanno": "PersonManul"}]</info><confidence>0</confidence><bndbox><xmin>2227.451171875</xmin><ymin>45129.58984375</ymin><xmax>2268.826171875</xmax><ymax>45164.21484375</ymax></bndbox><segmentation><points><x>2251.201171875</x><y>45131.58984375</y></points><points><x>2258.076171875</x><y>45130.46484375</y></points><points><x>2262.576171875</x><y>45133.33984375</y></points><points><x>2264.951171875</x><y>45138.46484375</y></points><points><x>2268.826171875</x><y>45142.58984375</y></points><points><x>2268.326171875</x><y>45147.96484375</y></points><points><x>2262.576171875</x><y>45155.08984375</y></points><points><x>2256.576171875</x><y>45160.58984375</y></points><points><x>2247.951171875</x><y>45163.33984375</y></points><points><x>2238.576171875</x><y>45164.21484375</y></points><points><x>2232.201171875</x><y>45163.58984375</y></points><points><x>2229.951171875</x><y>45157.33984375</y></points><points><x>2228.201171875</x><y>45149.33984375</y></points><points><x>2227.451171875</x><y>45141.71484375</y></points><points><x>2230.576171875</x><y>45137.58984375</y></points><points><x>2232.701171875</x><y>45136.46484375</y></points><points><x>2235.951171875</x><y>45131.33984375</y></points><points><x>2240.451171875</x><y>45129.71484375</y></points><points><x>2246.826171875</x><y>45129.58984375</y></points><points><x>2246.826171875</x><y>45129.58984375</y></points></segmentation></object><object><name>NILM</name><difficult>0</difficult><truncated>0</truncated><info>[{"confidence": "0"}, {"action": "CREATE", "cat": "NILM", "time": "2020-07-23 14:39;04", "who": "admin", "typeOfanno": "PersonManul"}]</info><confidence>0</confidence><bndbox><xmin>28617.66796875</xmin><ymin>11031.6474609375</ymin><xmax>28843.705078125</xmax><ymax>11259.525390625</ymax></bndbox><segmentation><points><x>28843.705078125</x><y>11095.52734375</y></points><points><x>28816.677734375</x><y>11134.837890625</y></points><points><x>28790.267578125</x><y>11184.58984375</y></points><points><x>28790.267578125</x><y>11184.58984375</y></points><points><x>28788.423828125</x><y>11185.818359375</y></points><points><x>28760.169921875</x><y>11222.671875</y></points><points><x>28728.84375</x><y>11255.8408203125</y></points><points><x>28728.84375</x><y>11255.8408203125</y></points><points><x>28727.001953125</x><y>11257.0693359375</y></points><points><x>28689.533203125</x><y>11259.525390625</y></points><points><x>28689.533203125</x><y>11259.525390625</y></points><points><x>28687.076171875</x><y>11259.525390625</y></points><points><x>28620.740234375</x><y>11231.271484375</y></points><points><x>28620.740234375</x><y>11231.271484375</y></points><points><x>28620.740234375</x><y>11228.814453125</y></points><points><x>28620.125</x><y>11186.4326171875</y></points><points><x>28620.125</x><y>11186.4326171875</y></points><points><x>28621.353515625</x><y>11184.58984375</y></points><points><x>28637.9375</x><y>11158.177734375</y></points><points><x>28623.197265625</x><y>11141.59375</y></points><points><x>28623.197265625</x><y>11140.9794921875</y></points><points><x>28617.66796875</x><y>11114.568359375</y></points><points><x>28617.66796875</x><y>11113.9541015625</y></points><points><x>28617.66796875</x><y>11112.111328125</y></points><points><x>28618.283203125</x><y>11111.4970703125</y></points><points><x>28643.466796875</x><y>11086.927734375</y></points><points><x>28680.3203125</x><y>11064.201171875</y></points><points><x>28714.103515625</x><y>11047.0029296875</y></points><points><x>28714.716796875</x><y>11047.0029296875</y></points><points><x>28716.55859375</x><y>11045.16015625</y></points><points><x>28764.46875</x><y>11033.490234375</y></points><points><x>28801.9375</x><y>11031.6474609375</y></points><points><x>28802.55078125</x><y>11031.6474609375</y></points><points><x>28829.578125</x><y>11045.16015625</y></points><points><x>28840.6328125</x><y>11068.5009765625</y></points><points><x>28840.6328125</x><y>11068.5009765625</y></points></segmentation></object><object><name>NILM</name><difficult>0</difficult><truncated>0</truncated><info>[{"confidence": "0"}, {"action": "CREATE", "cat": "NILM", "time": "2020-07-23 14:39;04", "who": "admin", "typeOfanno": "PersonManul"}]</info><confidence>0</confidence><bndbox><xmin>2743.28125</xmin><ymin>51236.171875</ymin><xmax>2784.15625</xmax><ymax>51281.421875</ymax></bndbox><segmentation><points><x>2774.03125</x><y>51242.171875</y></points><points><x>2779.53125</x><y>51247.046875</y></points><points><x>2783.78125</x><y>51259.546875</y></points><points><x>2784.15625</x><y>51273.296875</y></points><points><x>2777.65625</x><y>51278.046875</y></points><points><x>2770.53125</x><y>51281.421875</y></points><points><x>2762.28125</x><y>51279.171875</y></points><points><x>2758.40625</x><y>51272.796875</y></points><points><x>2748.28125</x><y>51263.796875</y></points><points><x>2743.28125</x><y>51254.671875</y></points><points><x>2744.78125</x><y>51244.671875</y></points><points><x>2753.53125</x><y>51237.921875</y></points><points><x>2763.90625</x><y>51236.171875</y></points><points><x>2763.90625</x><y>51236.171875</y></points></segmentation></object><object><name>NILM</name><difficult>0</difficult><truncated>0</truncated><info>[{"confidence": "0"}, {"action": "CREATE", "cat": "NILM", "time": "2020-07-23 14:39;04", "who": "admin", "typeOfanno": "PersonManul"}]</info><confidence>0</confidence><bndbox><xmin>36739.5859375</xmin><ymin>23915.3046875</ymin><xmax>36843.21875</xmax><ymax>24037.77734375</ymax></bndbox><segmentation><points><x>36814.125</x><y>23915.3046875</y></points><points><x>36830.75</x><y>23944.67578125</y></points><points><x>36842.6640625</x><y>23978.48046875</y></points><points><x>36843.21875</x><y>24007.853515625</y></points><points><x>36839.89453125</x><y>24030.01953125</y></points><points><x>36839.89453125</x><y>24030.01953125</y></points><points><x>36819.11328125</x><y>24037.77734375</y></points><points><x>36819.11328125</x><y>24037.77734375</y></points><points><x>36795.8359375</x><y>24034.453125</y></points><points><x>36768.40625</x><y>24013.1171875</y></points><points><x>36768.40625</x><y>24013.1171875</y></points><points><x>36748.453125</x><y>23988.1796875</y></points><points><x>36739.86328125</x><y>23962.96484375</y></points><points><x>36739.5859375</x><y>23953.265625</y></points><points><x>36764.80078125</x><y>23940.51953125</y></points><points><x>36764.80078125</x><y>23940.51953125</y></points><points><x>36781.98046875</x><y>23922.232421875</y></points><points><x>36801.93359375</x><y>23918.076171875</y></points><points><x>36801.93359375</x><y>23918.076171875</y></points></segmentation></object><object><name>NILM</name><difficult>0</difficult><truncated>0</truncated><info>[{"confidence": "0"}, {"action": "CREATE", "cat": "NILM", "time": "2020-07-23 14:39;04", "who": "admin", "typeOfanno": "PersonManul"}]</info><confidence>0</confidence><bndbox><xmin>26239.5703125</xmin><ymin>39150.8046875</ymin><xmax>26373.47265625</xmax><ymax>39382.3671875</ymax></bndbox><segmentation><points><x>26272.125</x><y>39330.15625</y></points><points><x>26257.3828125</x><y>39311.1171875</y></points><points><x>26257.3828125</x><y>39310.50390625</y></points><points><x>26256.76953125</x><y>39308.66015625</y></points><points><x>26251.240234375</x><y>39283.4765625</y></points><points><x>26239.5703125</x><y>39243.55078125</y></points><points><x>26242.640625</x><y>39219.59765625</y></points><points><x>26242.640625</x><y>39219.59765625</y></points><points><x>26259.2265625</x><y>39197.484375</y></points><points><x>26259.83984375</x><y>39197.484375</y></points><points><x>26261.068359375</x><y>39196.2578125</y></points><points><x>26270.28125</x><y>39154.48828125</y></points><points><x>26306.521484375</x><y>39150.8046875</y></points><points><x>26332.93359375</x><y>39183.35546875</y></points><points><x>26331.08984375</x><y>39212.2265625</y></points><points><x>26331.08984375</x><y>39212.83984375</y></points><points><x>26359.958984375</x><y>39249.6953125</y></points><points><x>26359.958984375</x><y>39249.6953125</y></points><points><x>26361.1875</x><y>39253.37890625</y></points><points><x>26373.47265625</x><y>39285.3203125</y></points><points><x>26373.47265625</x><y>39285.3203125</y></points><points><x>26373.47265625</x><y>39289.00390625</y></points><points><x>26373.47265625</x><y>39290.234375</y></points><points><x>26363.029296875</x><y>39323.40234375</y></points><points><x>26363.029296875</x><y>39323.40234375</y></points><points><x>26361.80078125</x><y>39325.2421875</y></points><points><x>26360.57421875</x><y>39326.47265625</y></points><points><x>26346.4453125</x><y>39353.5</y></points><points><x>26346.4453125</x><y>39353.5</y></points><points><x>26350.130859375</x><y>39375.609375</y></points><points><x>26350.130859375</x><y>39375.609375</y></points><points><x>26336.619140625</x><y>39382.3671875</y></points><points><x>26323.71875</x><y>39380.5234375</y></points><points><x>26323.10546875</x><y>39380.5234375</y></points><points><x>26304.677734375</x><y>39381.13671875</y></points><points><x>26284.408203125</x><y>39365.78125</y></points><points><x>26284.408203125</x><y>39365.16796875</y></points></segmentation></object><object><name>NILM</name><difficult>0</difficult><truncated>0</truncated><info>[{"confidence": "0"}, {"action": "CREATE", "cat": "NILM", "time": "2020-07-23 14:39;04", "who": "admin", "typeOfanno": "PersonManul"}]</info><confidence>0</confidence><bndbox><xmin>27667.8515625</xmin><ymin>33912.0078125</ymin><xmax>27712.33203125</xmax><ymax>33957.41796875</ymax></bndbox><segmentation><points><x>27691.673828125</x><y>33912.0078125</y></points><points><x>27699.67578125</x><y>33913.68359375</y></points><points><x>27707.12109375</x><y>33916.2890625</y></points><points><x>27710.470703125</x><y>33922.24609375</y></points><points><x>27712.33203125</x><y>33933.2265625</y></points><points><x>27709.7265625</x><y>33943.6484375</y></points><points><x>27705.072265625</x><y>33952.58203125</y></points><points><x>27694.279296875</x><y>33957.41796875</y></points><points><x>27683.669921875</x><y>33957.046875</y></points><points><x>27675.294921875</x><y>33951.8359375</y></points><points><x>27670.830078125</x><y>33945.5078125</y></points><points><x>27667.8515625</x><y>33936.390625</y></points><points><x>27668.595703125</x><y>33929.31640625</y></points><points><x>27671.57421875</x><y>33922.4296875</y></points><points><x>27676.2265625</x><y>33915.73046875</y></points><points><x>27682.740234375</x><y>33912.94140625</y></points><points><x>27682.740234375</x><y>33912.94140625</y></points></segmentation></object><object><name>NILM</name><difficult>0</difficult><truncated>0</truncated><info>[{"confidence": "0"}, {"action": "CREATE", "cat": "NILM", "time": "2020-07-23 14:39;04", "who": "admin", "typeOfanno": "PersonManul"}]</info><confidence>0</confidence><bndbox><xmin>36227.9140625</xmin><ymin>31253.494140625</ymin><xmax>36366.70703125</xmax><ymax>31433.162109375</ymax></bndbox><segmentation><points><x>36317.9375</x><y>31253.494140625</y></points><points><x>36303.0</x><y>31273.0</y></points><points><x>36303.0</x><y>31287.0</y></points><points><x>36307.4375</x><y>31294.49609375</y></points><points><x>36304.9453125</x><y>31300.869140625</y></points><points><x>36296.62890625</x><y>31304.193359375</y></points><points><x>36278.06640625</x><y>31305.025390625</y></points><points><x>36267.8125</x><y>31313.615234375</y></points><points><x>36257.0</x><y>31315.0</y></points><points><x>36243.984375</x><y>31329.408203125</y></points><points><x>36235.671875</x><y>31333.2890625</y></points><points><x>36227.9140625</x><y>31351.853515625</y></points><points><x>36232.8984375</x><y>31365.70703125</y></points><points><x>36241.21484375</x><y>31366.81640625</y></points><points><x>36251.1875</x><y>31367.09375</y></points><points><x>36246.19921875</x><y>31373.744140625</y></points><points><x>36243.75390625</x><y>31382.912109375</y></points><points><x>36241.5234375</x><y>31399.2890625</y></points><points><x>36241.3359375</x><y>31412.875</y></points><points><x>36240.77734375</x><y>31431.671875</y></points><points><x>36260.1328125</x><y>31433.162109375</y></points><points><x>36290.0</x><y>31409.0</y></points><points><x>36292.328125</x><y>31400.220703125</y></points><points><x>36302.9375</x><y>31389.984375</y></points><points><x>36307.58984375</x><y>31389.798828125</y></points><points><x>36312.0</x><y>31399.0</y></points><points><x>36317.0</x><y>31405.0</y></points><points><x>36321.0</x><y>31415.0</y></points><points><x>36336.0</x><y>31415.0</y></points><points><x>36345.0</x><y>31413.0</y></points><points><x>36351.46484375</x><y>31399.2421875</y></points><points><x>36348.6953125</x><y>31377.630859375</y></points><points><x>36332.90234375</x><y>31363.775390625</y></points><points><x>36341.4921875</x><y>31351.029296875</y></points><points><x>36347.03125</x><y>31328.30859375</y></points><points><x>36366.70703125</x><y>31300.044921875</y></points><points><x>36353.68359375</x><y>31291.177734375</y></points><points><x>36347.0</x><y>31277.0</y></points><points><x>36335.94921875</x><y>31255.43359375</y></points></segmentation></object><object><name>NILM</name><difficult>0</difficult><truncated>0</truncated><info>[{"confidence": "0"}, {"action": "CREATE", "cat": "NILM", "time": "2020-07-23 14:39;04", "who": "admin", "typeOfanno": "PersonManul"}]</info><confidence>0</confidence><bndbox><xmin>3359.0</xmin><ymin>21510.27734375</ymin><xmax>3400.155029296875</xmax><ymax>21550.27734375</ymax></bndbox><segmentation><points><x>3372.405029296875</x><y>21510.27734375</y></points><points><x>3361.0</x><y>21519.0</y></points><points><x>3359.0</x><y>21537.0</y></points><points><x>3374.155029296875</x><y>21550.27734375</y></points><points><x>3394.0</x><y>21547.0</y></points><points><x>3400.155029296875</x><y>21529.15234375</y></points><points><x>3388.280029296875</x><y>21511.02734375</y></points></segmentation></object><object><name>NILM</name><difficult>0</difficult><truncated>0</truncated><info>[{"confidence": "0"}, {"action": "CREATE", "cat": "NILM", "time": "2020-07-23 14:39;04", "who": "admin", "typeOfanno": "PersonManul"}]</info><confidence>0</confidence><bndbox><xmin>26915.806640625</xmin><ymin>20600.423828125</ymin><xmax>27098.978515625</xmax><ymax>20770.39453125</ymax></bndbox><segmentation><points><x>26951.69921875</x><y>20665.607421875</y></points><points><x>26962.837890625</x><y>20644.56640625</y></points><points><x>26974.802734375</x><y>20624.3515625</y></points><points><x>26988.416015625</x><y>20607.849609375</y></points><points><x>27019.357421875</x><y>20601.662109375</y></points><points><x>27060.19921875</x><y>20600.423828125</y></points><points><x>27085.365234375</x><y>20609.5</y></points><points><x>27098.978515625</x><y>20631.365234375</y></points><points><x>27098.978515625</x><y>20631.365234375</y></points><points><x>27098.154296875</x><y>20633.83984375</y></points><points><x>27082.888671875</x><y>20662.306640625</y></points><points><x>27082.888671875</x><y>20662.306640625</y></points><points><x>27081.65234375</x><y>20663.95703125</y></points><points><x>27067.212890625</x><y>20672.20703125</y></points><points><x>27067.212890625</x><y>20672.20703125</y></points><points><x>27046.5859375</x><y>20677.982421875</y></points><points><x>27032.146484375</x><y>20697.373046875</y></points><points><x>27036.271484375</x><y>20729.96484375</y></points><points><x>27004.91796875</x><y>20739.865234375</y></points><points><x>27004.91796875</x><y>20739.865234375</y></points><points><x>27003.267578125</x><y>20741.515625</y></points><points><x>27002.443359375</x><y>20743.166015625</y></points><points><x>26979.751953125</x><y>20765.443359375</y></points><points><x>26979.751953125</x><y>20765.443359375</y></points><points><x>26978.515625</x><y>20767.505859375</y></points><points><x>26977.689453125</x><y>20768.33203125</y></points><points><x>26957.0625</x><y>20770.39453125</y></points><points><x>26957.0625</x><y>20770.39453125</y></points><points><x>26928.595703125</x><y>20750.591796875</y></points><points><x>26915.806640625</x><y>20735.328125</y></points><points><x>26922.8203125</x><y>20719.23828125</y></points><points><x>26922.8203125</x><y>20719.23828125</y></points><points><x>26925.296875</x><y>20717.587890625</y></points><points><x>26945.51171875</x><y>20681.6953125</y></points><points><x>26945.51171875</x><y>20681.6953125</y></points></segmentation></object><object><name>NILM</name><difficult>0</difficult><truncated>0</truncated><info>[{"confidence": "0"}, {"action": "CREATE", "cat": "NILM", "time": "2020-07-23 14:39;04", "who": "admin", "typeOfanno": "PersonManul"}]</info><confidence>0</confidence><bndbox><xmin>6586.3671875</xmin><ymin>11667.4462890625</ymin><xmax>6743.13525390625</xmax><ymax>11868.76953125</ymax></bndbox><segmentation><points><x>6743.13525390625</x><y>11743.767578125</y></points><points><x>6741.07275390625</x><y>11763.5693359375</y></points><points><x>6738.18505859375</x><y>11784.609375</y></points><points><x>6738.18505859375</x><y>11784.609375</y></points><points><x>6741.4853515625</x><y>11810.1875</y></points><points><x>6733.64697265625</x><y>11830.8154296875</y></points><points><x>6720.4453125</x><y>11836.177734375</y></points><points><x>6692.39208984375</x><y>11839.478515625</y></points><points><x>6674.65234375</x><y>11850.205078125</y></points><points><x>6659.38818359375</x><y>11865.056640625</y></points><points><x>6639.5859375</x><y>11868.76953125</y></points><points><x>6639.5859375</x><y>11868.76953125</y></points><points><x>6612.77001953125</x><y>11862.994140625</y></points><points><x>6602.45654296875</x><y>11850.6171875</y></points><points><x>6608.64453125</x><y>11820.9140625</y></points><points><x>6608.64453125</x><y>11820.9140625</y></points><points><x>6609.88232421875</x><y>11819.263671875</y></points><points><x>6612.77001953125</x><y>11790.3857421875</y></points><points><x>6588.4296875</x><y>11776.3583984375</y></points><points><x>6588.4296875</x><y>11755.318359375</y></points><points><x>6589.2548828125</x><y>11737.9912109375</y></points><points><x>6586.3671875</x><y>11726.4404296875</y></points><points><x>6586.77978515625</x><y>11703.75</y></points><points><x>6593.38037109375</x><y>11689.310546875</y></points><points><x>6611.94482421875</x><y>11682.2978515625</y></points><points><x>6621.43359375</x><y>11671.5712890625</y></points><points><x>6621.43359375</x><y>11671.5712890625</y></points><points><x>6643.71142578125</x><y>11667.4462890625</y></points><points><x>6663.513671875</x><y>11677.759765625</y></points><points><x>6663.513671875</x><y>11677.759765625</y></points><points><x>6665.576171875</x><y>11679.822265625</y></points><points><x>6679.1904296875</x><y>11706.6376953125</y></points><points><x>6679.1904296875</x><y>11706.6376953125</y></points><points><x>6680.42822265625</x><y>11708.2880859375</y></points><points><x>6681.66552734375</x><y>11709.11328125</y></points><points><x>6705.59326171875</x><y>11712.4140625</y></points><points><x>6705.59326171875</x><y>11712.4140625</y></points><points><x>6727.87109375</x><y>11722.314453125</y></points><points><x>6727.87109375</x><y>11722.7275390625</y></points></segmentation></object><object><name>NILM</name><difficult>0</difficult><truncated>0</truncated><info>[{"confidence": "0"}, {"action": "CREATE", "cat": "NILM", "time": "2020-07-23 14:39;04", "who": "admin", "typeOfanno": "PersonManul"}]</info><confidence>0</confidence><bndbox><xmin>3724.712158203125</xmin><ymin>25744.279296875</ymin><xmax>3767.587158203125</xmax><ymax>25788.529296875</ymax></bndbox><segmentation><points><x>3738.337158203125</x><y>25744.279296875</y></points><points><x>3726.087158203125</x><y>25751.779296875</y></points><points><x>3724.712158203125</x><y>25760.779296875</y></points><points><x>3725.087158203125</x><y>25778.404296875</y></points><points><x>3741.837158203125</x><y>25788.529296875</y></points><points><x>3763.837158203125</x><y>25781.529296875</y></points><points><x>3767.587158203125</x><y>25753.654296875</y></points><points><x>3754.212158203125</x><y>25746.404296875</y></points></segmentation></object><object><name>NILM</name><difficult>0</difficult><truncated>0</truncated><info>[{"confidence": "0"}, {"action": "CREATE", "cat": "NILM", "time": "2020-07-23 14:39;04", "who": "admin", "typeOfanno": "PersonManul"}]</info><confidence>0</confidence><bndbox><xmin>3410.0</xmin><ymin>18230.0</ymin><xmax>3479.0</xmax><ymax>18301.46484375</ymax></bndbox><segmentation><points><x>3429.0</x><y>18230.0</y></points><points><x>3421.93603515625</x><y>18232.046875</y></points><points><x>3417.0</x><y>18240.0</y></points><points><x>3410.0</x><y>18248.0</y></points><points><x>3410.0</x><y>18276.0</y></points><points><x>3411.0</x><y>18281.0</y></points><points><x>3415.0</x><y>18288.0</y></points><points><x>3422.122314453125</x><y>18293.091796875</y></points><points><x>3432.91650390625</x><y>18300.162109375</y></points><points><x>3453.01611328125</x><y>18301.46484375</y></points><points><x>3466.0</x><y>18299.0</y></points><points><x>3469.0</x><y>18296.0</y></points><points><x>3475.0</x><y>18292.0</y></points><points><x>3478.88525390625</x><y>18275.783203125</y></points><points><x>3479.0</x><y>18260.0</y></points><points><x>3472.74365234375</x><y>18245.447265625</y></points><points><x>3467.0</x><y>18236.0</y></points><points><x>3452.0</x><y>18231.0</y></points></segmentation></object><object><name>BOX_SCREEN</name><difficult>0</difficult><truncated>0</truncated><info>[{"confidence": "0"}, {"action": "CREATE", "cat": "BOX_SCREEN", "time": "2020-07-23 14:39;04", "who": "admin", "typeOfanno": "PersonManul"}]</info><confidence>0</confidence><bndbox><xmin>5640.751220703127</xmin><ymin>10854.10791015625</ymin><xmax>7688.751220703127</xmax><ymax>12902.10791015625</ymax></bndbox><segmentation><points><x>5640.751220703127</x><y>12902.10791015625</y></points><points><x>5640.751220703127</x><y>10854.10791015625</y></points><points><x>7688.751220703127</x><y>10854.10791015625</y></points><points><x>7688.751220703127</x><y>12902.10791015625</y></points></segmentation></object></annotation>
