# Supplementary material for: Artificial intelligence enables precision diagnosis of cervical cytology grades and cervical cancer
Source: Nat Commun. 2024 May 22;15:4369. doi: 10.1038/s41467-024-48705-3 (PMC11111770; doi:10.1038/s41467-024-48705-3)
Supplement: Supplementary file 4 — Source Data [file 41467_2024_48705_MOESM4_ESM.zip › Source Data/Table S1.Average precision in the patch-level detection and classification./ground_truth_126/L201816131H.tif.xml]

<?xml version="1.0"?><annotation><folder>med</folder><filename>/datasets/Review/label-check/tif-tiff/L201816131H.tif</filename><size><width>60000</width><height>54272</height></size><mpp>0.248447</mpp><object><name>HSIL</name><difficult>0</difficult><truncated>0</truncated><info>[{"confidence": "0"}, {"action": "CREATE", "cat": "HSIL", "time": "2020-07-23 14:39;24", "who": "admin", "typeOfanno": "PersonManul"}]</info><confidence>0</confidence><bndbox><xmin>8802.1884765625</xmin><ymin>22671.369140625</ymin><xmax>10247.2021484375</xmax><ymax>23793.11328125</ymax></bndbox><segmentation><points><x>9337.19921875</x><y>23686.43359375</y></points><points><x>9351.74609375</x><y>23700.98046875</y></points><points><x>9332.3505859375</x><y>23726.841796875</y></points><points><x>9304.8720703125</x><y>23738.15625</y></points><points><x>9288.708984375</x><y>23757.552734375</y></points><points><x>9288.708984375</x><y>23757.552734375</y></points><points><x>9285.4755859375</x><y>23760.78515625</y></points><points><x>9249.916015625</x><y>23770.484375</y></points><points><x>9193.3447265625</x><y>23773.716796875</y></points><points><x>9162.6337890625</x><y>23754.3203125</y></points><points><x>9122.224609375</x><y>23764.01953125</y></points><points><x>9104.4453125</x><y>23749.470703125</y></points><points><x>9064.037109375</x><y>23752.705078125</y></points><points><x>9055.955078125</x><y>23743.005859375</y></points><points><x>9023.6279296875</x><y>23736.541015625</y></points><points><x>8989.6845703125</x><y>23736.541015625</y></points><points><x>8981.6025390625</x><y>23741.390625</y></points><points><x>8973.521484375</x><y>23762.40234375</y></points><points><x>8941.1943359375</x><y>23773.716796875</y></points><points><x>8904.0185546875</x><y>23760.78515625</y></points><points><x>8904.0185546875</x><y>23786.6484375</y></points><points><x>8879.7734375</x><y>23793.11328125</y></points><points><x>8868.458984375</x><y>23780.181640625</y></points><points><x>8868.458984375</x><y>23780.181640625</y></points><points><x>8871.69140625</x><y>23759.169921875</y></points><points><x>8849.0625</x><y>23726.841796875</y></points><points><x>8850.6787109375</x><y>23715.52734375</y></points><points><x>8850.6787109375</x><y>23684.818359375</y></points><points><x>8850.6787109375</x><y>23663.8046875</y></points><points><x>8861.9931640625</x><y>23628.24609375</y></points><points><x>8844.2138671875</x><y>23602.384765625</y></points><points><x>8826.43359375</x><y>23576.5234375</y></points><points><x>8808.654296875</x><y>23560.359375</y></points><points><x>8816.7353515625</x><y>23519.951171875</y></points><points><x>8829.666015625</x><y>23502.169921875</y></points><points><x>8832.8994140625</x><y>23476.30859375</y></points><points><x>8823.201171875</x><y>23464.994140625</y></points><points><x>8810.2705078125</x><y>23418.12109375</y></points><points><x>8828.0498046875</x><y>23410.0390625</y></points><points><x>8840.98046875</x><y>23387.41015625</y></points><points><x>8834.515625</x><y>23355.083984375</y></points><points><x>8824.8173828125</x><y>23313.05859375</y></points><points><x>8824.8173828125</x><y>23271.033203125</y></points><points><x>8824.8173828125</x><y>23250.021484375</y></points><points><x>8802.1884765625</x><y>23209.611328125</y></points><points><x>8823.201171875</x><y>23170.8203125</y></points><points><x>8861.9931640625</x><y>23148.19140625</y></points><points><x>8913.716796875</x><y>23140.109375</y></points><points><x>8916.94921875</x><y>23151.423828125</y></points><points><x>8939.578125</x><y>23149.806640625</y></points><points><x>8937.9619140625</x><y>23123.9453125</y></points><points><x>8920.181640625</x><y>23109.3984375</y></points><points><x>8939.578125</x><y>23083.537109375</y></points><points><x>8973.521484375</x><y>23062.525390625</y></points><points><x>8999.3828125</x><y>23067.373046875</y></points><points><x>9022.01171875</x><y>23049.59375</y></points><points><x>9055.955078125</x><y>23046.361328125</y></points><points><x>9070.501953125</x><y>23062.525390625</y></points><points><x>9081.81640625</x><y>23065.7578125</y></points><points><x>9096.36328125</x><y>23046.361328125</y></points><points><x>9114.1435546875</x><y>23051.2109375</y></points><points><x>9123.841796875</x><y>23059.291015625</y></points><points><x>9135.15625</x><y>23039.896484375</y></points><points><x>9149.703125</x><y>23010.80078125</y></points><points><x>9167.482421875</x><y>23010.80078125</y></points><points><x>9190.111328125</x><y>23002.71875</y></points><points><x>9201.42578125</x><y>22983.32421875</y></points><points><x>9212.740234375</x><y>22975.2421875</y></points><points><x>9241.8349609375</x><y>22947.763671875</y></points><points><x>9288.708984375</x><y>22941.298828125</y></points><points><x>9340.431640625</x><y>22921.90234375</y></points><points><x>9367.91015625</x><y>22910.587890625</y></points><points><x>9403.4697265625</x><y>22920.28515625</y></points><points><x>9416.400390625</x><y>22883.109375</y></points><points><x>9450.34375</x><y>22881.494140625</y></points><points><x>9442.26171875</x><y>22845.93359375</y></points><points><x>9464.890625</x><y>22821.689453125</y></points><points><x>9498.833984375</x><y>22824.921875</y></points><points><x>9518.2294921875</x><y>22844.318359375</y></points><points><x>9532.77734375</x><y>22873.412109375</y></points><points><x>9542.4755859375</x><y>22887.958984375</y></points><points><x>9557.0224609375</x><y>22849.166015625</y></points><points><x>9581.267578125</x><y>22842.701171875</y></points><points><x>9595.814453125</x><y>22821.689453125</y></points><points><x>9613.5947265625</x><y>22781.279296875</y></points><points><x>9610.361328125</x><y>22750.5703125</y></points><points><x>9600.6630859375</x><y>22713.39453125</y></points><points><x>9600.6630859375</x><y>22676.216796875</y></points><points><x>9629.7578125</x><y>22671.369140625</y></points><points><x>9641.072265625</x><y>22703.6953125</y></points><points><x>9641.072265625</x><y>22703.6953125</y></points><points><x>9642.6884765625</x><y>22705.3125</y></points><points><x>9644.3046875</x><y>22708.544921875</y></points><points><x>9658.8515625</x><y>22713.39453125</y></points><points><x>9660.46875</x><y>22713.39453125</y></points><points><x>9699.2607421875</x><y>22711.77734375</y></points><points><x>9699.2607421875</x><y>22711.77734375</y></points><points><x>9729.9716796875</x><y>22719.859375</y></points><points><x>9729.9716796875</x><y>22719.859375</y></points><points><x>9731.587890625</x><y>22721.474609375</y></points><points><x>9760.681640625</x><y>22734.40625</y></points><points><x>9760.681640625</x><y>22734.40625</y></points><points><x>9762.2978515625</x><y>22736.0234375</y></points><points><x>9786.54296875</x><y>22736.0234375</y></points><points><x>9823.7197265625</x><y>22734.40625</y></points><points><x>9831.80078125</x><y>22753.802734375</y></points><points><x>9831.80078125</x><y>22755.41796875</y></points><points><x>9807.5556640625</x><y>22778.046875</y></points><points><x>9846.3486328125</x><y>22765.1171875</y></points><points><x>9883.5244140625</x><y>22758.650390625</y></points><points><x>9915.8515625</x><y>22784.513671875</y></points><points><x>9915.8515625</x><y>22784.513671875</y></points><points><x>9936.86328125</x><y>22831.38671875</y></points><points><x>9956.259765625</x><y>22855.6328125</y></points><points><x>9954.6435546875</x><y>22884.7265625</y></points><points><x>9954.6435546875</x><y>22905.73828125</y></points><points><x>9967.57421875</x><y>22915.4375</y></points><points><x>9995.0517578125</x><y>22905.73828125</y></points><points><x>10043.5419921875</x><y>22894.423828125</y></points><points><x>10069.404296875</x><y>22913.8203125</y></points><points><x>10069.404296875</x><y>22913.8203125</y></points><points><x>10072.63671875</x><y>22915.4375</y></points><points><x>10074.2529296875</x><y>22915.4375</y></points><points><x>10095.265625</x><y>22918.669921875</y></points><points><x>10106.580078125</x><y>22881.494140625</y></points><points><x>10108.1962890625</x><y>22881.494140625</y></points><points><x>10138.9072265625</x><y>22912.205078125</y></points><points><x>10145.3720703125</x><y>22955.845703125</y></points><points><x>10145.3720703125</x><y>22955.845703125</y></points><points><x>10135.673828125</x><y>23001.103515625</y></points><points><x>10135.673828125</x><y>23001.103515625</y></points><points><x>10109.8125</x><y>23025.34765625</y></points><points><x>10101.73046875</x><y>23046.361328125</y></points><points><x>10116.2783203125</x><y>23047.9765625</y></points><points><x>10116.2783203125</x><y>23047.9765625</y></points><points><x>10117.89453125</x><y>23049.59375</y></points><points><x>10119.5107421875</x><y>23052.826171875</y></points><points><x>10140.5234375</x><y>23077.072265625</y></points><points><x>10142.1396484375</x><y>23077.072265625</y></points><points><x>10143.755859375</x><y>23078.6875</y></points><points><x>10156.6865234375</x><y>23120.712890625</y></points><points><x>10168.0009765625</x><y>23144.958984375</y></points><points><x>10177.69921875</x><y>23154.65625</y></points><points><x>10177.69921875</x><y>23154.65625</y></points><points><x>10179.3154296875</x><y>23157.888671875</y></points><points><x>10197.095703125</x><y>23151.423828125</y></points><points><x>10197.095703125</x><y>23151.423828125</y></points><points><x>10219.724609375</x><y>23154.65625</y></points><points><x>10219.724609375</x><y>23154.65625</y></points><points><x>10218.107421875</x><y>23186.982421875</y></points><points><x>10214.875</x><y>23211.228515625</y></points><points><x>10239.1201171875</x><y>23233.857421875</y></points><points><x>10239.1201171875</x><y>23233.857421875</y></points><points><x>10242.3525390625</x><y>23235.47265625</y></points><points><x>10242.3525390625</x><y>23237.08984375</y></points><points><x>10247.2021484375</x><y>23256.486328125</y></points><points><x>10247.2021484375</x><y>23256.486328125</y></points><points><x>10222.95703125</x><y>23275.8828125</y></points><points><x>10205.1767578125</x><y>23298.51171875</y></points><points><x>10205.1767578125</x><y>23298.51171875</y></points><points><x>10203.560546875</x><y>23300.126953125</y></points><points><x>10197.095703125</x><y>23324.373046875</y></points><points><x>10164.7685546875</x><y>23327.60546875</y></points><points><x>10129.208984375</x><y>23327.60546875</y></points><points><x>10100.1142578125</x><y>23347.001953125</y></points><points><x>10100.1142578125</x><y>23347.001953125</y></points><points><x>10051.6240234375</x><y>23372.86328125</y></points><points><x>10053.240234375</x><y>23392.259765625</y></points><points><x>10053.240234375</x><y>23392.259765625</y></points><points><x>10016.064453125</x><y>23410.0390625</y></points><points><x>10022.5302734375</x><y>23435.900390625</y></points><points><x>10016.064453125</x><y>23466.611328125</y></points><points><x>9998.28515625</x><y>23487.623046875</y></points><points><x>9961.1083984375</x><y>23487.623046875</y></points><points><x>9961.1083984375</x><y>23487.623046875</y></points><points><x>9938.4794921875</x><y>23486.0078125</y></points><points><x>9922.31640625</x><y>23484.390625</y></points><points><x>9889.9892578125</x><y>23497.322265625</y></points><points><x>9878.6748046875</x><y>23505.40234375</y></points><points><x>9856.0458984375</x><y>23495.705078125</y></points><points><x>9825.3359375</x><y>23495.705078125</y></points><points><x>9814.021484375</x><y>23515.1015625</y></points><points><x>9794.625</x><y>23518.333984375</y></points><points><x>9773.6123046875</x><y>23519.951171875</y></points><points><x>9773.6123046875</x><y>23519.951171875</y></points><points><x>9752.6005859375</x><y>23526.416015625</y></points><points><x>9744.5185546875</x><y>23552.27734375</y></points><points><x>9725.1220703125</x><y>23573.2890625</y></points><points><x>9697.64453125</x><y>23571.673828125</y></points><points><x>9686.330078125</x><y>23574.90625</y></points><points><x>9684.7138671875</x><y>23574.90625</y></points><points><x>9683.09765625</x><y>23574.90625</y></points><points><x>9681.48046875</x><y>23574.90625</y></points><points><x>9670.166015625</x><y>23582.98828125</y></points><points><x>9681.48046875</x><y>23592.685546875</y></points><points><x>9675.015625</x><y>23612.08203125</y></points><points><x>9662.0849609375</x><y>23628.24609375</y></points><points><x>9670.166015625</x><y>23655.72265625</y></points><points><x>9652.38671875</x><y>23667.037109375</y></points><points><x>9618.443359375</x><y>23646.025390625</y></points><points><x>9589.349609375</x><y>23626.62890625</y></points><points><x>9573.185546875</x><y>23613.69921875</y></points><points><x>9555.40625</x><y>23612.08203125</y></points><points><x>9505.298828125</x><y>23646.025390625</y></points><points><x>9487.51953125</x><y>23652.490234375</y></points><points><x>9450.34375</x><y>23668.654296875</y></points><points><x>9437.4130859375</x><y>23684.818359375</y></points><points><x>9397.00390625</x><y>23705.830078125</y></points><points><x>9397.00390625</x><y>23705.830078125</y></points></segmentation></object><object><name>KUAN</name><difficult>0</difficult><truncated>0</truncated><info>[{"confidence": "0"}, {"action": "CREATE", "cat": "KUAN", "time": "2020-07-23 14:39;24", "who": "admin", "typeOfanno": "PersonManul"}]</info><confidence>0</confidence><bndbox><xmin>4067.028471080992</xmin><ymin>8806.111923765407</ymin><xmax>20608.064841341824</xmax><ymax>17777.889284570592</ymax></bndbox><segmentation><points><x>4067.028471080992</x><y>17777.889284570592</y></points><points><x>4067.028471080992</x><y>8806.111923765407</y></points><points><x>20608.064841341824</x><y>8806.111923765407</y></points><points><x>20608.064841341824</x><y>17777.889284570592</y></points></segmentation></object><object><name>HSIL</name><difficult>0</difficult><truncated>0</truncated><info>[{"confidence": "0"}, {"action": "CREATE", "cat": "HSIL", "time": "2020-07-23 14:39;24", "who": "admin", "typeOfanno": "PersonManul"}]</info><confidence>0</confidence><bndbox><xmin>9531.4580078125</xmin><ymin>15384.0</ymin><xmax>9953.0</xmax><ymax>15747.4716796875</ymax></bndbox><segmentation><points><x>9535.0</x><y>15384.0</y></points><points><x>9531.4580078125</x><y>15447.25390625</y></points><points><x>9547.0</x><y>15480.0</y></points><points><x>9556.0</x><y>15493.0</y></points><points><x>9560.0</x><y>15496.0</y></points><points><x>9564.0</x><y>15499.0</y></points><points><x>9583.0</x><y>15511.0</y></points><points><x>9603.0</x><y>15519.0</y></points><points><x>9603.0</x><y>15537.0</y></points><points><x>9607.0</x><y>15541.0</y></points><points><x>9628.0</x><y>15547.0</y></points><points><x>9630.0</x><y>15539.0</y></points><points><x>9639.0</x><y>15545.0</y></points><points><x>9636.0</x><y>15548.0</y></points><points><x>9632.0</x><y>15560.0</y></points><points><x>9623.0</x><y>15557.0</y></points><points><x>9598.0</x><y>15555.0</y></points><points><x>9591.0</x><y>15560.0</y></points><points><x>9590.0</x><y>15576.0</y></points><points><x>9582.0</x><y>15577.0</y></points><points><x>9573.0</x><y>15582.0</y></points><points><x>9570.0</x><y>15599.0</y></points><points><x>9571.0</x><y>15604.0</y></points><points><x>9577.0</x><y>15614.0</y></points><points><x>9577.0</x><y>15621.0</y></points><points><x>9581.0</x><y>15625.0</y></points><points><x>9586.0</x><y>15633.0</y></points><points><x>9583.0</x><y>15636.0</y></points><points><x>9580.0</x><y>15640.0</y></points><points><x>9572.0</x><y>15663.0</y></points><points><x>9571.0</x><y>15668.0</y></points><points><x>9570.0</x><y>15683.0</y></points><points><x>9575.0</x><y>15689.0</y></points><points><x>9589.0</x><y>15691.0</y></points><points><x>9595.0</x><y>15697.0</y></points><points><x>9616.0</x><y>15701.0</y></points><points><x>9626.0</x><y>15701.0</y></points><points><x>9633.0</x><y>15710.0</y></points><points><x>9640.0</x><y>15719.0</y></points><points><x>9653.0</x><y>15726.0</y></points><points><x>9657.0</x><y>15729.0</y></points><points><x>9663.0</x><y>15734.0</y></points><points><x>9664.0</x><y>15745.0</y></points><points><x>9697.2861328125</x><y>15742.57421875</y></points><points><x>9728.6298828125</x><y>15747.4716796875</y></points><points><x>9774.0</x><y>15745.0</y></points><points><x>9778.0</x><y>15741.0</y></points><points><x>9780.0</x><y>15729.0</y></points><points><x>9788.0</x><y>15723.0</y></points><points><x>9795.0</x><y>15711.0</y></points><points><x>9795.0</x><y>15706.0</y></points><points><x>9834.0</x><y>15705.0</y></points><points><x>9846.0</x><y>15704.0</y></points><points><x>9849.0</x><y>15701.0</y></points><points><x>9855.0</x><y>15675.0</y></points><points><x>9849.0</x><y>15668.0</y></points><points><x>9837.0</x><y>15667.0</y></points><points><x>9833.0</x><y>15662.0</y></points><points><x>9822.0</x><y>15645.0</y></points><points><x>9817.0</x><y>15628.0</y></points><points><x>9823.0</x><y>15618.0</y></points><points><x>9833.0</x><y>15616.0</y></points><points><x>9845.0</x><y>15614.0</y></points><points><x>9851.0</x><y>15615.0</y></points><points><x>9868.0</x><y>15616.0</y></points><points><x>9874.0</x><y>15615.0</y></points><points><x>9882.0</x><y>15614.0</y></points><points><x>9912.0</x><y>15617.0</y></points><points><x>9930.0</x><y>15623.0</y></points><points><x>9939.0</x><y>15615.0</y></points><points><x>9939.0</x><y>15609.0</y></points><points><x>9941.0</x><y>15597.0</y></points><points><x>9942.0</x><y>15582.0</y></points><points><x>9953.0</x><y>15557.0</y></points><points><x>9948.0</x><y>15548.0</y></points><points><x>9944.0</x><y>15542.0</y></points><points><x>9941.0</x><y>15538.0</y></points><points><x>9936.0</x><y>15531.0</y></points><points><x>9931.0</x><y>15531.0</y></points><points><x>9929.0</x><y>15523.0</y></points><points><x>9926.0</x><y>15518.0</y></points><points><x>9922.0</x><y>15514.0</y></points><points><x>9913.0</x><y>15506.0</y></points><points><x>9908.0</x><y>15496.0</y></points><points><x>9908.0</x><y>15490.0</y></points><points><x>9906.0</x><y>15478.0</y></points><points><x>9902.0</x><y>15474.0</y></points><points><x>9886.0</x><y>15474.0</y></points><points><x>9876.0</x><y>15478.0</y></points><points><x>9863.0</x><y>15469.0</y></points><points><x>9859.0</x><y>15466.0</y></points><points><x>9859.0</x><y>15453.0</y></points><points><x>9858.0</x><y>15447.0</y></points><points><x>9846.0</x><y>15439.0</y></points><points><x>9832.0</x><y>15438.0</y></points><points><x>9832.0</x><y>15452.0</y></points><points><x>9819.0</x><y>15453.0</y></points><points><x>9810.0</x><y>15439.0</y></points><points><x>9803.0</x><y>15430.0</y></points><points><x>9799.0</x><y>15424.0</y></points><points><x>9799.0</x><y>15419.0</y></points><points><x>9787.0</x><y>15418.0</y></points><points><x>9770.943359375</x><y>15417.869140625</y></points><points><x>9739.109375</x><y>15426.6845703125</y></points><points><x>9678.208984375</x><y>15426.1162109375</y></points><points><x>9624.0</x><y>15409.0</y></points><points><x>9625.0</x><y>15414.0</y></points><points><x>9621.0</x><y>15433.0</y></points><points><x>9614.0</x><y>15424.0</y></points><points><x>9614.0</x><y>15420.0</y></points><points><x>9607.0</x><y>15409.0</y></points><points><x>9604.0</x><y>15405.0</y></points><points><x>9601.0</x><y>15401.0</y></points><points><x>9594.0</x><y>15395.0</y></points><points><x>9577.00390625</x><y>15387.994140625</y></points></segmentation></object><object><name>HSIL</name><difficult>0</difficult><truncated>0</truncated><info>[{"confidence": "0"}, {"action": "CREATE", "cat": "HSIL", "time": "2020-07-23 14:39;24", "who": "admin", "typeOfanno": "PersonManul"}]</info><confidence>0</confidence><bndbox><xmin>11008.494140625</xmin><ymin>15539.0322265625</ymin><xmax>12168.064453125</xmax><ymax>16190.5625</ymax></bndbox><segmentation><points><x>11572.056640625</x><y>15539.0322265625</y></points><points><x>11529.0</x><y>15590.0</y></points><points><x>11525.0</x><y>15598.0</y></points><points><x>11518.0</x><y>15598.0</y></points><points><x>11508.0</x><y>15602.0</y></points><points><x>11469.0</x><y>15594.0</y></points><points><x>11460.0</x><y>15600.0</y></points><points><x>11456.0</x><y>15600.0</y></points><points><x>11439.0</x><y>15615.0</y></points><points><x>11435.0</x><y>15615.0</y></points><points><x>11419.0</x><y>15601.0</y></points><points><x>11410.0</x><y>15601.0</y></points><points><x>11403.0</x><y>15600.0</y></points><points><x>11381.0</x><y>15593.0</y></points><points><x>11365.0</x><y>15597.0</y></points><points><x>11351.0</x><y>15599.0</y></points><points><x>11337.0</x><y>15598.0</y></points><points><x>11319.0</x><y>15600.0</y></points><points><x>11318.0</x><y>15594.0</y></points><points><x>11302.0</x><y>15593.0</y></points><points><x>11288.0</x><y>15602.0</y></points><points><x>11274.0</x><y>15605.0</y></points><points><x>11264.0</x><y>15594.0</y></points><points><x>11246.0</x><y>15594.0</y></points><points><x>11241.0</x><y>15607.0</y></points><points><x>11242.0</x><y>15617.0</y></points><points><x>11252.0</x><y>15634.0</y></points><points><x>11257.0</x><y>15641.0</y></points><points><x>11245.0</x><y>15642.0</y></points><points><x>11239.0</x><y>15644.0</y></points><points><x>11233.0</x><y>15651.0</y></points><points><x>11226.0</x><y>15651.0</y></points><points><x>11211.0</x><y>15658.0</y></points><points><x>11196.0</x><y>15669.0</y></points><points><x>11196.0</x><y>15674.0</y></points><points><x>11187.0</x><y>15675.0</y></points><points><x>11172.0</x><y>15676.0</y></points><points><x>11166.0</x><y>15678.0</y></points><points><x>11159.0</x><y>15682.0</y></points><points><x>11155.0</x><y>15682.0</y></points><points><x>11134.0</x><y>15696.0</y></points><points><x>11132.0</x><y>15709.0</y></points><points><x>11140.0</x><y>15720.0</y></points><points><x>11135.0</x><y>15723.0</y></points><points><x>11127.0</x><y>15741.0</y></points><points><x>11125.0</x><y>15760.0</y></points><points><x>11119.0</x><y>15772.0</y></points><points><x>11115.0</x><y>15778.0</y></points><points><x>11110.0</x><y>15785.0</y></points><points><x>11087.8330078125</x><y>15803.2587890625</y></points><points><x>11027.1044921875</x><y>15811.0947265625</y></points><points><x>11008.494140625</x><y>15852.7236328125</y></points><points><x>11041.306640625</x><y>15870.3544921875</y></points><points><x>11098.607421875</x><y>15905.615234375</y></points><points><x>11100.0</x><y>15955.0</y></points><points><x>11109.0</x><y>15965.0</y></points><points><x>11109.0</x><y>15974.0</y></points><points><x>11114.0</x><y>15975.0</y></points><points><x>11117.0</x><y>15983.0</y></points><points><x>11118.0</x><y>15989.0</y></points><points><x>11122.0</x><y>15993.0</y></points><points><x>11133.0</x><y>16008.0</y></points><points><x>11145.0</x><y>16031.0</y></points><points><x>11148.0</x><y>16035.0</y></points><points><x>11157.0</x><y>16040.0</y></points><points><x>11169.0</x><y>16052.0</y></points><points><x>11176.0</x><y>16057.0</y></points><points><x>11178.0</x><y>16065.0</y></points><points><x>11182.0</x><y>16069.0</y></points><points><x>11188.0</x><y>16076.0</y></points><points><x>11197.0</x><y>16086.0</y></points><points><x>11200.0</x><y>16092.0</y></points><points><x>11209.0</x><y>16106.0</y></points><points><x>11214.0</x><y>16116.0</y></points><points><x>11225.0</x><y>16129.0</y></points><points><x>11234.0</x><y>16142.0</y></points><points><x>11239.0</x><y>16147.0</y></points><points><x>11245.0</x><y>16148.0</y></points><points><x>11246.0</x><y>16153.0</y></points><points><x>11306.8466796875</x><y>16188.375</y></points><points><x>11367.3671875</x><y>16174.521484375</y></points><points><x>11399.0</x><y>16152.0</y></points><points><x>11404.0</x><y>16151.0</y></points><points><x>11412.0</x><y>16138.0</y></points><points><x>11417.0</x><y>16134.0</y></points><points><x>11417.0</x><y>16116.0</y></points><points><x>11413.0</x><y>16111.0</y></points><points><x>11400.0</x><y>16109.0</y></points><points><x>11395.0</x><y>16104.0</y></points><points><x>11387.0</x><y>16095.0</y></points><points><x>11397.0</x><y>16096.0</y></points><points><x>11403.0</x><y>16103.0</y></points><points><x>11430.0</x><y>16104.0</y></points><points><x>11437.0</x><y>16099.0</y></points><points><x>11458.0</x><y>16097.0</y></points><points><x>11474.0</x><y>16088.0</y></points><points><x>11484.0</x><y>16086.0</y></points><points><x>11511.0</x><y>16090.0</y></points><points><x>11534.0</x><y>16079.0</y></points><points><x>11550.0</x><y>16080.0</y></points><points><x>11556.0</x><y>16086.0</y></points><points><x>11560.0</x><y>16091.0</y></points><points><x>11570.0</x><y>16093.0</y></points><points><x>11588.0</x><y>16094.0</y></points><points><x>11597.0</x><y>16102.0</y></points><points><x>11602.0</x><y>16107.0</y></points><points><x>11631.0</x><y>16112.0</y></points><points><x>11647.0</x><y>16103.0</y></points><points><x>11648.0</x><y>16099.0</y></points><points><x>11662.0</x><y>16101.0</y></points><points><x>11684.0</x><y>16107.0</y></points><points><x>11684.0</x><y>16096.0</y></points><points><x>11681.0</x><y>16081.0</y></points><points><x>11674.0</x><y>16073.0</y></points><points><x>11682.0</x><y>16069.0</y></points><points><x>11687.0</x><y>16075.0</y></points><points><x>11708.0</x><y>16077.0</y></points><points><x>11713.0</x><y>16076.0</y></points><points><x>11716.0</x><y>16073.0</y></points><points><x>11726.0</x><y>16079.0</y></points><points><x>11743.0</x><y>16080.0</y></points><points><x>11749.0</x><y>16079.0</y></points><points><x>11747.0</x><y>16084.0</y></points><points><x>11746.0</x><y>16098.0</y></points><points><x>11745.0</x><y>16103.0</y></points><points><x>11729.0</x><y>16107.0</y></points><points><x>11716.0</x><y>16129.0</y></points><points><x>11715.0</x><y>16142.0</y></points><points><x>11706.0</x><y>16149.0</y></points><points><x>11710.07421875</x><y>16185.458984375</y></points><points><x>11742.1572265625</x><y>16190.5625</y></points><points><x>11780.802734375</x><y>16178.1669921875</y></points><points><x>11806.3232421875</x><y>16149.0</y></points><points><x>11803.0</x><y>16101.0</y></points><points><x>11809.0</x><y>16099.0</y></points><points><x>11814.0</x><y>16095.0</y></points><points><x>11814.0</x><y>16091.0</y></points><points><x>11818.0</x><y>16085.0</y></points><points><x>11837.0</x><y>16087.0</y></points><points><x>11860.0</x><y>16083.0</y></points><points><x>11849.0</x><y>16109.0</y></points><points><x>11858.0</x><y>16119.0</y></points><points><x>11875.0</x><y>16133.0</y></points><points><x>11946.6328125</x><y>16172.15625</y></points><points><x>12036.255859375</x><y>16164.810546875</y></points><points><x>12103.3505859375</x><y>16166.279296875</y></points><points><x>12166.0634765625</x><y>16139.185546875</y></points><points><x>12149.6171875</x><y>16103.33203125</y></points><points><x>12114.0</x><y>16092.0</y></points><points><x>12094.0</x><y>16082.0</y></points><points><x>12077.0</x><y>16076.0</y></points><points><x>12063.0</x><y>16075.0</y></points><points><x>12046.0</x><y>16085.0</y></points><points><x>12046.0</x><y>16090.0</y></points><points><x>12032.0</x><y>16084.0</y></points><points><x>12027.0</x><y>16080.0</y></points><points><x>12023.0</x><y>16075.0</y></points><points><x>12015.0</x><y>16073.0</y></points><points><x>11993.0</x><y>16072.0</y></points><points><x>11992.0</x><y>16063.0</y></points><points><x>11998.0</x><y>16060.0</y></points><points><x>12010.0</x><y>16060.0</y></points><points><x>12016.0</x><y>16041.0</y></points><points><x>12026.0</x><y>16027.0</y></points><points><x>12038.0</x><y>16012.0</y></points><points><x>12042.0</x><y>16009.0</y></points><points><x>12049.0</x><y>16008.0</y></points><points><x>12064.0</x><y>15999.0</y></points><points><x>12071.0</x><y>15992.0</y></points><points><x>12075.0</x><y>15989.0</y></points><points><x>12103.0</x><y>15990.0</y></points><points><x>12112.0</x><y>15985.0</y></points><points><x>12130.0</x><y>15980.0</y></points><points><x>12135.0</x><y>15976.0</y></points><points><x>12135.0</x><y>15956.0</y></points><points><x>12132.0</x><y>15953.0</y></points><points><x>12168.064453125</x><y>15910.3154296875</y></points><points><x>12129.0</x><y>15881.0</y></points><points><x>12119.0</x><y>15873.0</y></points><points><x>12115.0</x><y>15870.0</y></points><points><x>12098.0</x><y>15859.0</y></points><points><x>12080.0</x><y>15850.0</y></points><points><x>12075.0</x><y>15849.0</y></points><points><x>12049.0</x><y>15848.0</y></points><points><x>12027.0</x><y>15860.0</y></points><points><x>12030.0</x><y>15844.0</y></points><points><x>12021.0</x><y>15834.0</y></points><points><x>12034.0</x><y>15823.0</y></points><points><x>12039.0</x><y>15795.0</y></points><points><x>12035.0</x><y>15795.0</y></points><points><x>12034.0</x><y>15790.0</y></points><points><x>12028.0</x><y>15760.0</y></points><points><x>12022.0</x><y>15755.0</y></points><points><x>12008.0</x><y>15752.0</y></points><points><x>12010.0</x><y>15742.0</y></points><points><x>12012.0</x><y>15726.0</y></points><points><x>12009.0</x><y>15723.0</y></points><points><x>11989.0</x><y>15719.0</y></points><points><x>11984.0</x><y>15718.0</y></points><points><x>11975.0</x><y>15704.0</y></points><points><x>11970.0</x><y>15695.0</y></points><points><x>11960.0</x><y>15686.0</y></points><points><x>11955.0</x><y>15686.0</y></points><points><x>11944.0</x><y>15685.0</y></points><points><x>11932.0</x><y>15682.0</y></points><points><x>11931.0</x><y>15678.0</y></points><points><x>11940.0</x><y>15668.0</y></points><points><x>11945.0</x><y>15667.0</y></points><points><x>11955.0</x><y>15665.0</y></points><points><x>11959.0</x><y>15647.0</y></points><points><x>11956.0</x><y>15644.0</y></points><points><x>11948.0</x><y>15643.0</y></points><points><x>11934.0</x><y>15642.0</y></points><points><x>11906.0</x><y>15644.0</y></points><points><x>11899.0</x><y>15649.0</y></points><points><x>11893.0</x><y>15653.0</y></points><points><x>11860.0</x><y>15660.0</y></points><points><x>11848.0</x><y>15668.0</y></points><points><x>11843.0</x><y>15665.0</y></points><points><x>11848.0</x><y>15638.0</y></points><points><x>11840.0</x><y>15629.0</y></points><points><x>11833.0</x><y>15621.0</y></points><points><x>11826.0</x><y>15616.0</y></points><points><x>11818.0</x><y>15607.0</y></points><points><x>11810.0</x><y>15598.0</y></points><points><x>11805.0</x><y>15595.0</y></points><points><x>11787.0</x><y>15594.0</y></points><points><x>11778.0</x><y>15601.0</y></points><points><x>11773.0</x><y>15607.0</y></points><points><x>11764.0</x><y>15620.0</y></points><points><x>11756.0</x><y>15619.0</y></points><points><x>11745.0</x><y>15619.0</y></points><points><x>11744.0</x><y>15626.0</y></points><points><x>11741.0</x><y>15633.0</y></points><points><x>11738.0</x><y>15654.0</y></points><points><x>11746.0</x><y>15654.0</y></points><points><x>11760.0</x><y>15659.0</y></points><points><x>11772.0</x><y>15668.0</y></points><points><x>11780.0</x><y>15683.0</y></points><points><x>11773.0</x><y>15680.0</y></points><points><x>11763.0</x><y>15677.0</y></points><points><x>11733.0</x><y>15666.0</y></points><points><x>11717.0</x><y>15660.0</y></points><points><x>11708.0</x><y>15654.0</y></points><points><x>11701.0</x><y>15645.0</y></points><points><x>11687.0</x><y>15607.0</y></points><points><x>11685.0</x><y>15599.0</y></points><points><x>11647.0</x><y>15583.0</y></points><points><x>11644.0</x><y>15586.0</y></points><points><x>11640.0</x><y>15610.0</y></points><points><x>11648.0</x><y>15627.0</y></points><points><x>11650.0</x><y>15643.0</y></points><points><x>11653.0</x><y>15646.0</y></points><points><x>11647.0</x><y>15643.0</y></points><points><x>11642.0</x><y>15641.0</y></points><points><x>11613.0</x><y>15638.0</y></points><points><x>11603.0</x><y>15634.0</y></points><points><x>11602.0</x><y>15626.0</y></points><points><x>11592.0</x><y>15620.0</y></points><points><x>11578.0</x><y>15619.0</y></points><points><x>11575.0</x><y>15603.0</y></points><points><x>11594.85546875</x><y>15558.5732421875</y></points></segmentation></object><object><name>HSIL</name><difficult>0</difficult><truncated>0</truncated><info>[{"confidence": "0"}, {"action": "CREATE", "cat": "HSIL", "time": "2020-07-23 14:39;24", "who": "admin", "typeOfanno": "PersonManul"}]</info><confidence>0</confidence><bndbox><xmin>17820.0</xmin><ymin>15783.0</ymin><xmax>18168.0</xmax><ymax>16135.0</ymax></bndbox><segmentation><points><x>17904.0</x><y>15783.0</y></points><points><x>17902.0</x><y>15791.0</y></points><points><x>17899.0</x><y>15800.0</y></points><points><x>17897.83984375</x><y>15816.166015625</y></points><points><x>17900.142578125</x><y>15833.599609375</y></points><points><x>17889.9453125</x><y>15837.546875</y></points><points><x>17884.0234375</x><y>15838.5341796875</y></points><points><x>17884.353515625</x><y>15849.7177734375</y></points><points><x>17882.05078125</x><y>15860.244140625</y></points><points><x>17873.169921875</x><y>15864.849609375</y></points><points><x>17863.630859375</x><y>15864.5205078125</y></points><points><x>17860.669921875</x><y>15873.4013671875</y></points><points><x>17858.0390625</x><y>15877.01953125</y></points><points><x>17863.30078125</x><y>15889.51953125</y></points><points><x>17865.603515625</x><y>15898.4013671875</y></points><points><x>17871.525390625</x><y>15906.2958984375</y></points><points><x>17872.181640625</x><y>15915.1767578125</y></points><points><x>17863.630859375</x><y>15922.7421875</y></points><points><x>17851.7890625</x><y>15924.7158203125</y></points><points><x>17839.2890625</x><y>15930.3076171875</y></points><points><x>17836.65625</x><y>15938.8603515625</y></points><points><x>17836.0</x><y>15946.7548828125</y></points><points><x>17835.669921875</x><y>15954.3203125</y></points><points><x>17835.341796875</x><y>15952.67578125</y></points><points><x>17837.0</x><y>15962.0</y></points><points><x>17847.18359375</x><y>15967.4775390625</y></points><points><x>17826.0</x><y>15978.0</y></points><points><x>17826.0</x><y>15996.0</y></points><points><x>17820.0</x><y>16000.0</y></points><points><x>17820.0</x><y>16012.0</y></points><points><x>17830.0</x><y>16012.0</y></points><points><x>17831.0</x><y>16019.0</y></points><points><x>17852.0</x><y>16035.0</y></points><points><x>17856.0</x><y>16040.0</y></points><points><x>17879.0</x><y>16044.0</y></points><points><x>17886.0</x><y>16043.0</y></points><points><x>17886.0</x><y>16046.0</y></points><points><x>17885.0</x><y>16062.0</y></points><points><x>17890.0</x><y>16067.0</y></points><points><x>17891.0</x><y>16075.0</y></points><points><x>17899.0</x><y>16081.0</y></points><points><x>17912.0</x><y>16081.0</y></points><points><x>17917.0</x><y>16076.0</y></points><points><x>17921.0</x><y>16098.0</y></points><points><x>17922.0</x><y>16107.0</y></points><points><x>17923.0</x><y>16120.0</y></points><points><x>17926.0</x><y>16123.0</y></points><points><x>17939.0</x><y>16127.0</y></points><points><x>17945.0</x><y>16111.0</y></points><points><x>17960.0</x><y>16109.0</y></points><points><x>17980.0</x><y>16108.0</y></points><points><x>17983.0</x><y>16111.0</y></points><points><x>18013.0</x><y>16115.0</y></points><points><x>18017.0</x><y>16111.0</y></points><points><x>18027.0</x><y>16118.0</y></points><points><x>18038.0</x><y>16121.0</y></points><points><x>18058.0</x><y>16125.0</y></points><points><x>18071.0</x><y>16118.0</y></points><points><x>18075.0</x><y>16113.0</y></points><points><x>18079.0</x><y>16113.0</y></points><points><x>18080.0</x><y>16119.0</y></points><points><x>18111.0</x><y>16135.0</y></points><points><x>18114.0</x><y>16132.0</y></points><points><x>18115.0</x><y>16105.0</y></points><points><x>18114.0</x><y>16098.0</y></points><points><x>18113.0</x><y>16078.0</y></points><points><x>18118.0</x><y>16077.0</y></points><points><x>18139.0</x><y>16078.0</y></points><points><x>18142.0</x><y>16075.0</y></points><points><x>18143.0</x><y>16056.0</y></points><points><x>18151.0</x><y>16048.0</y></points><points><x>18153.0</x><y>16031.0</y></points><points><x>18152.0</x><y>16025.0</y></points><points><x>18160.0</x><y>16009.0</y></points><points><x>18165.0</x><y>15997.0</y></points><points><x>18167.0</x><y>15989.0</y></points><points><x>18168.0</x><y>15974.0</y></points><points><x>18165.0</x><y>15961.0</y></points><points><x>18159.0</x><y>15954.0</y></points><points><x>18154.0</x><y>15941.0</y></points><points><x>18148.0</x><y>15933.0</y></points><points><x>18128.0</x><y>15924.0</y></points><points><x>18129.0</x><y>15895.0</y></points><points><x>18106.0</x><y>15885.0</y></points><points><x>18100.0</x><y>15884.0</y></points><points><x>18085.0</x><y>15880.0</y></points><points><x>18074.0</x><y>15877.0</y></points><points><x>18067.0</x><y>15876.0</y></points><points><x>18066.0</x><y>15855.0</y></points><points><x>18061.0</x><y>15845.0</y></points><points><x>18028.0</x><y>15835.0</y></points><points><x>18022.0</x><y>15834.0</y></points><points><x>18017.0</x><y>15831.0</y></points><points><x>18009.0</x><y>15825.0</y></points><points><x>18001.0</x><y>15818.0</y></points><points><x>17995.0</x><y>15815.0</y></points><points><x>17982.0</x><y>15807.0</y></points><points><x>17971.0</x><y>15805.0</y></points><points><x>17961.0</x><y>15804.0</y></points><points><x>17956.0</x><y>15793.0</y></points><points><x>17935.0</x><y>15788.0</y></points><points><x>17926.0</x><y>15791.0</y></points><points><x>17921.0</x><y>15785.0</y></points></segmentation></object><object><name>HSIL</name><difficult>0</difficult><truncated>0</truncated><info>[{"confidence": "0"}, {"action": "CREATE", "cat": "HSIL", "time": "2020-07-23 14:39;24", "who": "admin", "typeOfanno": "PersonManul"}]</info><confidence>0</confidence><bndbox><xmin>18132.0</xmin><ymin>16189.0</ymin><xmax>18475.94140625</xmax><ymax>16477.0</ymax></bndbox><segmentation><points><x>18331.0</x><y>16189.0</y></points><points><x>18322.0</x><y>16196.0</y></points><points><x>18315.0</x><y>16191.0</y></points><points><x>18296.0</x><y>16190.0</y></points><points><x>18291.0</x><y>16191.0</y></points><points><x>18283.0</x><y>16198.0</y></points><points><x>18279.0</x><y>16203.0</y></points><points><x>18265.0</x><y>16206.0</y></points><points><x>18254.0</x><y>16214.0</y></points><points><x>18243.0</x><y>16207.0</y></points><points><x>18225.0</x><y>16207.0</y></points><points><x>18218.0</x><y>16212.0</y></points><points><x>18203.0</x><y>16211.0</y></points><points><x>18194.0</x><y>16200.0</y></points><points><x>18172.0</x><y>16199.0</y></points><points><x>18165.0</x><y>16205.0</y></points><points><x>18165.0</x><y>16224.0</y></points><points><x>18168.0</x><y>16227.0</y></points><points><x>18164.0</x><y>16231.0</y></points><points><x>18154.0</x><y>16239.0</y></points><points><x>18145.0</x><y>16241.0</y></points><points><x>18135.0</x><y>16242.0</y></points><points><x>18132.0</x><y>16245.0</y></points><points><x>18132.0</x><y>16269.0</y></points><points><x>18135.0</x><y>16272.0</y></points><points><x>18133.0</x><y>16289.0</y></points><points><x>18135.0</x><y>16303.0</y></points><points><x>18142.0</x><y>16317.0</y></points><points><x>18149.0</x><y>16338.0</y></points><points><x>18150.0</x><y>16343.0</y></points><points><x>18160.0</x><y>16358.0</y></points><points><x>18168.0</x><y>16369.0</y></points><points><x>18171.0</x><y>16380.0</y></points><points><x>18172.0</x><y>16389.0</y></points><points><x>18194.0</x><y>16400.0</y></points><points><x>18203.0</x><y>16411.0</y></points><points><x>18209.6640625</x><y>16415.74609375</y></points><points><x>18217.55859375</x><y>16418.048828125</y></points><points><x>18217.888671875</x><y>16422.984375</y></points><points><x>18223.80859375</x><y>16426.2734375</y></points><points><x>18223.80859375</x><y>16431.865234375</y></points><points><x>18226.76953125</x><y>16435.154296875</y></points><points><x>18222.1640625</x><y>16439.1015625</y></points><points><x>18224.466796875</x><y>16445.021484375</y></points><points><x>18224.45703125</x><y>16443.275390625</y></points><points><x>18228.4140625</x><y>16447.654296875</y></points><points><x>18233.95703125</x><y>16455.8671875</y></points><points><x>18237.0</x><y>16465.0</y></points><points><x>18240.0</x><y>16461.0</y></points><points><x>18243.0</x><y>16457.0</y></points><points><x>18247.0</x><y>16461.0</y></points><points><x>18251.0</x><y>16464.0</y></points><points><x>18258.0</x><y>16465.0</y></points><points><x>18263.0</x><y>16466.0</y></points><points><x>18286.0</x><y>16469.0</y></points><points><x>18292.0</x><y>16465.0</y></points><points><x>18296.0</x><y>16465.0</y></points><points><x>18315.0</x><y>16463.0</y></points><points><x>18330.0</x><y>16464.0</y></points><points><x>18338.0</x><y>16459.0</y></points><points><x>18338.0</x><y>16440.0</y></points><points><x>18333.0</x><y>16434.0</y></points><points><x>18351.0</x><y>16421.0</y></points><points><x>18357.0</x><y>16427.0</y></points><points><x>18367.0</x><y>16444.0</y></points><points><x>18373.0</x><y>16452.0</y></points><points><x>18377.0</x><y>16464.0</y></points><points><x>18400.0</x><y>16477.0</y></points><points><x>18405.0</x><y>16467.0</y></points><points><x>18406.0</x><y>16443.0</y></points><points><x>18411.0</x><y>16435.0</y></points><points><x>18413.0</x><y>16427.0</y></points><points><x>18419.0</x><y>16418.0</y></points><points><x>18419.0</x><y>16413.0</y></points><points><x>18426.0</x><y>16405.0</y></points><points><x>18438.0</x><y>16398.0</y></points><points><x>18438.0</x><y>16373.0</y></points><points><x>18455.86328125</x><y>16348.0625</y></points><points><x>18475.94140625</x><y>16324.0654296875</y></points><points><x>18462.71875</x><y>16296.6396484375</y></points><points><x>18433.0</x><y>16296.0</y></points><points><x>18426.0</x><y>16286.0</y></points><points><x>18418.0</x><y>16284.0</y></points><points><x>18401.0</x><y>16283.0</y></points><points><x>18395.0</x><y>16276.0</y></points><points><x>18394.0</x><y>16269.0</y></points><points><x>18405.0</x><y>16259.0</y></points><points><x>18407.0</x><y>16252.0</y></points><points><x>18408.0</x><y>16239.0</y></points><points><x>18407.0</x><y>16234.0</y></points><points><x>18392.0</x><y>16221.0</y></points><points><x>18392.0</x><y>16217.0</y></points><points><x>18371.0</x><y>16210.0</y></points><points><x>18357.0</x><y>16201.0</y></points><points><x>18350.0</x><y>16190.0</y></points></segmentation></object><object><name>HSIL</name><difficult>0</difficult><truncated>0</truncated><info>[{"confidence": "0"}, {"action": "CREATE", "cat": "HSIL", "time": "2020-07-23 14:39;24", "who": "admin", "typeOfanno": "PersonManul"}]</info><confidence>0</confidence><bndbox><xmin>22614.623046875</xmin><ymin>16276.2138671875</ymin><xmax>23055.8828125</xmax><ymax>16637.15625</ymax></bndbox><segmentation><points><x>22851.169921875</x><y>16287.478515625</y></points><points><x>22847.251953125</x><y>16302.66015625</y></points><points><x>22855.087890625</x><y>16322.740234375</y></points><points><x>22874.1875</x><y>16334.4931640625</y></points><points><x>22887.41015625</x><y>16333.0244140625</y></points><points><x>22909.44921875</x><y>16348.2060546875</y></points><points><x>22922.671875</x><y>16365.8369140625</y></points><points><x>22924.630859375</x><y>16378.5703125</y></points><points><x>22919.244140625</x><y>16384.9375</y></points><points><x>22919.244140625</x><y>16384.9375</y></points><points><x>22920.712890625</x><y>16386.40625</y></points><points><x>22941.283203125</x><y>16398.16015625</y></points><points><x>22956.955078125</x><y>16409.423828125</y></points><points><x>22956.955078125</x><y>16409.423828125</y></points><points><x>22958.423828125</x><y>16410.89453125</y></points><points><x>22978.013671875</x><y>16424.607421875</y></points><points><x>22978.013671875</x><y>16424.607421875</y></points><points><x>22979.482421875</x><y>16426.076171875</y></points><points><x>22979.97265625</x><y>16426.076171875</y></points><points><x>22980.953125</x><y>16427.544921875</y></points><points><x>22990.2578125</x><y>16435.87109375</y></points><points><x>22981.44140625</x><y>16450.07421875</y></points><points><x>22993.1953125</x><y>16456.439453125</y></points><points><x>23001.03125</x><y>16463.787109375</y></points><points><x>23021.111328125</x><y>16474.560546875</y></points><points><x>23021.111328125</x><y>16474.560546875</y></points><points><x>23055.8828125</x><y>16492.19140625</y></points><points><x>23053.43359375</x><y>16513.25</y></points><points><x>23053.43359375</x><y>16513.25</y></points><points><x>23047.556640625</x><y>16537.248046875</y></points><points><x>23047.556640625</x><y>16537.73828125</y></points><points><x>23047.068359375</x><y>16539.20703125</y></points><points><x>23047.068359375</x><y>16539.697265625</y></points><points><x>23024.5390625</x><y>16562.224609375</y></points><points><x>23009.84765625</x><y>16572.509765625</y></points><points><x>23009.84765625</x><y>16572.509765625</y></points><points><x>22978.013671875</x><y>16593.568359375</y></points><points><x>22968.21875</x><y>16590.630859375</y></points><points><x>22964.30078125</x><y>16599.935546875</y></points><points><x>22950.587890625</x><y>16600.9140625</y></points><points><x>22945.201171875</x><y>16610.220703125</y></points><points><x>22945.201171875</x><y>16610.220703125</y></points><points><x>22934.916015625</x><y>16617.56640625</y></points><points><x>22934.916015625</x><y>16617.56640625</y></points><points><x>22932.466796875</x><y>16617.56640625</y></points><points><x>22918.75390625</x><y>16607.28125</y></points><points><x>22905.041015625</x><y>16597.9765625</y></points><points><x>22883.982421875</x><y>16597.9765625</y></points><points><x>22871.25</x><y>16591.119140625</y></points><points><x>22866.841796875</x><y>16595.037109375</y></points><points><x>22854.59765625</x><y>16614.626953125</y></points><points><x>22836.4765625</x><y>16627.361328125</y></points><points><x>22816.3984375</x><y>16632.748046875</y></points><points><x>22791.91015625</x><y>16635.197265625</y></points><points><x>22791.91015625</x><y>16635.197265625</y></points><points><x>22789.951171875</x><y>16636.17578125</y></points><points><x>22788.482421875</x><y>16636.17578125</y></points><points><x>22787.013671875</x><y>16636.17578125</y></points><points><x>22767.9140625</x><y>16636.17578125</y></points><points><x>22742.447265625</x><y>16637.15625</y></points><points><x>22742.447265625</x><y>16637.15625</y></points><points><x>22716.98046875</x><y>16636.666015625</y></points><points><x>22694.94140625</x><y>16625.40234375</y></points><points><x>22673.8828125</x><y>16622.953125</y></points><points><x>22668.49609375</x><y>16615.1171875</y></points><points><x>22653.802734375</x><y>16597.486328125</y></points><points><x>22639.599609375</x><y>16581.814453125</y></points><points><x>22627.357421875</x><y>16570.060546875</y></points><points><x>22627.357421875</x><y>16570.060546875</y></points><points><x>22614.623046875</x><y>16547.533203125</y></points><points><x>22617.5625</x><y>16531.37109375</y></points><points><x>22617.5625</x><y>16531.37109375</y></points><points><x>22632.744140625</x><y>16530.390625</y></points><points><x>22636.171875</x><y>16508.353515625</y></points><points><x>22636.662109375</x><y>16486.314453125</y></points><points><x>22654.29296875</x><y>16481.416015625</y></points><points><x>22656.7421875</x><y>16468.68359375</y></points><points><x>22660.66015625</x><y>16464.275390625</y></points><points><x>22669.474609375</x><y>16457.91015625</y></points><points><x>22669.474609375</x><y>16443.216796875</y></points><points><x>22665.06640625</x><y>16428.03515625</y></points><points><x>22673.8828125</x><y>16415.30078125</y></points><points><x>22676.33203125</x><y>16399.140625</y></points><points><x>22673.8828125</x><y>16381.01953125</y></points><points><x>22675.841796875</x><y>16359.470703125</y></points><points><x>22688.57421875</x><y>16346.7373046875</y></points><points><x>22721.38671875</x><y>16346.2470703125</y></points><points><x>22734.611328125</x><y>16327.1474609375</y></points><points><x>22759.09765625</x><y>16326.658203125</y></points><points><x>22774.76953125</x><y>16316.373046875</y></points><points><x>22790.44140625</x><y>16319.3115234375</y></points><points><x>22814.9296875</x><y>16309.5166015625</y></points><points><x>22813.94921875</x><y>16293.35546875</y></points><points><x>22832.0703125</x><y>16276.2138671875</y></points><points><x>22832.0703125</x><y>16276.2138671875</y></points></segmentation></object><object><name>HSIL</name><difficult>0</difficult><truncated>0</truncated><info>[{"confidence": "0"}, {"action": "CREATE", "cat": "HSIL", "time": "2020-07-23 14:39;24", "who": "admin", "typeOfanno": "PersonManul"}]</info><confidence>0</confidence><bndbox><xmin>10014.8701171875</xmin><ymin>16568.498046875</ymin><xmax>10114.375</xmax><ymax>16878.720703125</ymax></bndbox><segmentation><points><x>10070.2919921875</x><y>16603.201171875</y></points><points><x>10054.521484375</x><y>16568.498046875</y></points><points><x>10049.134765625</x><y>16600.822265625</y></points><points><x>10048.4169921875</x><y>16607.701171875</y></points><points><x>10040.5751953125</x><y>16637.1796875</y></points><points><x>10014.8701171875</x><y>16697.478515625</y></points><points><x>10014.8701171875</x><y>16697.478515625</y></points><points><x>10016.392578125</x><y>16700.017578125</y></points><points><x>10016.900390625</x><y>16701.033203125</y></points><points><x>10017.408203125</x><y>16702.556640625</y></points><points><x>10017.408203125</x><y>16704.5859375</y></points><points><x>10017.916015625</x><y>16706.6171875</y></points><points><x>10018.931640625</x><y>16710.171875</y></points><points><x>10019.9462890625</x><y>16713.724609375</y></points><points><x>10019.9462890625</x><y>16718.29296875</y></points><points><x>10038.22265625</x><y>16792.923828125</y></points><points><x>10038.9248046875</x><y>16795.185546875</y></points><points><x>10039.74609375</x><y>16794.4453125</y></points><points><x>10041.26953125</x><y>16796.4765625</y></points><points><x>10042.7919921875</x><y>16799.015625</y></points><points><x>10043.8076171875</x><y>16800.03125</y></points><points><x>10044.8232421875</x><y>16801.046875</y></points><points><x>10045.837890625</x><y>16803.076171875</y></points><points><x>10046.853515625</x><y>16805.107421875</y></points><points><x>10048.376953125</x><y>16807.646484375</y></points><points><x>10049.8994140625</x><y>16810.18359375</y></points><points><x>10051.4228515625</x><y>16813.23046875</y></points><points><x>10053.453125</x><y>16816.27734375</y></points><points><x>10095.5908203125</x><y>16878.212890625</y></points><points><x>10095.5908203125</x><y>16878.212890625</y></points><points><x>10097.6220703125</x><y>16878.720703125</y></points><points><x>10098.1298828125</x><y>16878.720703125</y></points><points><x>10099.65234375</x><y>16878.720703125</y></points><points><x>10100.16015625</x><y>16878.720703125</y></points><points><x>10101.68359375</x><y>16878.720703125</y></points><points><x>10103.2060546875</x><y>16878.212890625</y></points><points><x>10105.7451171875</x><y>16877.705078125</y></points><points><x>10108.283203125</x><y>16875.67578125</y></points><points><x>10110.8212890625</x><y>16874.15234375</y></points><points><x>10114.375</x><y>16871.10546875</y></points><points><x>10114.0087890625</x><y>16833.552734375</y></points><points><x>10110.7080078125</x><y>16816.224609375</y></points><points><x>10093.7939453125</x><y>16795.59765625</y></points><points><x>10089.255859375</x><y>16770.845703125</y></points><points><x>10082.6552734375</x><y>16736.19140625</y></points><points><x>10083.6171875</x><y>16705.75</y></points><points><x>10089.0146484375</x><y>16698.119140625</y></points><points><x>10089.9443359375</x><y>16684.34765625</y></points><points><x>10089.7587890625</x><y>16670.76171875</y></points><points><x>10073.2529296875</x><y>16630.97265625</y></points><points><x>10073.2529296875</x><y>16630.46484375</y></points></segmentation></object><object><name>HSIL</name><difficult>0</difficult><truncated>0</truncated><info>[{"confidence": "0"}, {"action": "CREATE", "cat": "HSIL", "time": "2020-07-23 14:39;24", "who": "admin", "typeOfanno": "PersonManul"}]</info><confidence>0</confidence><bndbox><xmin>18753.2734375</xmin><ymin>16644.9140625</ymin><xmax>18983.453125</xmax><ymax>16862.8515625</ymax></bndbox><segmentation><points><x>18852.69140625</x><y>16673.3203125</y></points><points><x>18862.486328125</x><y>16664.015625</y></points><points><x>18878.158203125</x><y>16658.626953125</y></points><points><x>18894.3203125</x><y>16669.40234375</y></points><points><x>18904.115234375</x><y>16675.279296875</y></points><points><x>18897.748046875</x><y>16692.91015625</y></points><points><x>18902.15625</x><y>16698.296875</y></points><points><x>18902.15625</x><y>16698.296875</y></points><points><x>18919.296875</x><y>16704.6640625</y></points><points><x>18942.8046875</x><y>16717.396484375</y></points><points><x>18963.373046875</x><y>16722.294921875</y></points><points><x>18963.373046875</x><y>16722.294921875</y></points><points><x>18976.59765625</x><y>16734.537109375</y></points><points><x>18983.453125</x><y>16752.16796875</y></points><points><x>18977.576171875</x><y>16779.59375</y></points><points><x>18969.25</x><y>16787.919921875</y></points><points><x>18968.76171875</x><y>16795.755859375</y></points><points><x>18970.720703125</x><y>16807.01953125</y></points><points><x>18963.373046875</x><y>16822.69140625</y></points><points><x>18963.373046875</x><y>16822.69140625</y></points><points><x>18962.884765625</x><y>16824.650390625</y></points><points><x>18957.986328125</x><y>16836.89453125</y></points><points><x>18938.88671875</x><y>16837.384765625</y></points><points><x>18924.68359375</x><y>16842.771484375</y></points><points><x>18917.828125</x><y>16849.62890625</y></points><points><x>18907.54296875</x><y>16860.40234375</y></points><points><x>18893.33984375</x><y>16859.421875</y></points><points><x>18880.607421875</x><y>16854.03515625</y></points><points><x>18873.26171875</x><y>16847.1796875</y></points><points><x>18869.34375</x><y>16856.484375</y></points><points><x>18869.34375</x><y>16856.484375</y></points><points><x>18857.58984375</x><y>16862.8515625</y></points><points><x>18845.8359375</x><y>16860.892578125</y></points><points><x>18834.5703125</x><y>16858.93359375</y></points><points><x>18830.65234375</x><y>16853.056640625</y></points><points><x>18830.65234375</x><y>16839.34375</y></points><points><x>18840.9375</x><y>16819.263671875</y></points><points><x>18855.140625</x><y>16813.38671875</y></points><points><x>18866.404296875</x><y>16806.53125</y></points><points><x>18860.52734375</x><y>16793.796875</y></points><points><x>18856.119140625</x><y>16772.73828125</y></points><points><x>18846.814453125</x><y>16778.615234375</y></points><points><x>18838.978515625</x><y>16782.04296875</y></points><points><x>18832.611328125</x><y>16794.287109375</y></points><points><x>18835.060546875</x><y>16803.1015625</y></points><points><x>18829.673828125</x><y>16818.7734375</y></points><points><x>18824.287109375</x><y>16832.486328125</y></points><points><x>18811.552734375</x><y>16833.95703125</y></points><points><x>18801.267578125</x><y>16828.080078125</y></points><points><x>18794.412109375</x><y>16814.3671875</y></points><points><x>18783.1484375</x><y>16820.244140625</y></points><points><x>18765.517578125</x><y>16818.7734375</y></points><points><x>18755.232421875</x><y>16810.44921875</y></points><points><x>18753.2734375</x><y>16795.265625</y></points><points><x>18766.986328125</x><y>16784.001953125</y></points><points><x>18777.759765625</x><y>16778.125</y></points><points><x>18777.271484375</x><y>16773.228515625</y></points><points><x>18765.02734375</x><y>16765.392578125</y></points><points><x>18758.66015625</x><y>16755.59765625</y></points><points><x>18758.66015625</x><y>16741.39453125</y></points><points><x>18755.232421875</x><y>16727.19140625</y></points><points><x>18763.55859375</x><y>16711.029296875</y></points><points><x>18774.33203125</x><y>16695.84765625</y></points><points><x>18780.208984375</x><y>16680.666015625</y></points><points><x>18780.208984375</x><y>16680.666015625</y></points><points><x>18790.984375</x><y>16655.19921875</y></points><points><x>18803.716796875</x><y>16644.9140625</y></points><points><x>18803.716796875</x><y>16644.9140625</y></points><points><x>18826.24609375</x><y>16654.708984375</y></points><points><x>18836.529296875</x><y>16658.138671875</y></points><points><x>18836.529296875</x><y>16658.138671875</y></points></segmentation></object><object><name>HSIL</name><difficult>0</difficult><truncated>0</truncated><info>[{"confidence": "0"}, {"action": "CREATE", "cat": "HSIL", "time": "2020-07-23 14:39;24", "who": "admin", "typeOfanno": "PersonManul"}]</info><confidence>0</confidence><bndbox><xmin>14566.7607421875</xmin><ymin>16830.947265625</ymin><xmax>14840.7060546875</xmax><ymax>17135.603515625</ymax></bndbox><segmentation><points><x>14720.3173828125</x><y>16860.4296875</y></points><points><x>14721.5458984375</x><y>16877.62890625</y></points><points><x>14721.5458984375</x><y>16877.62890625</y></points><points><x>14743.0439453125</x><y>16896.669921875</y></points><points><x>14759.6279296875</x><y>16920.623046875</y></points><points><x>14776.8271484375</x><y>16940.279296875</y></points><points><x>14776.8271484375</x><y>16940.279296875</y></points><points><x>14805.6953125</x><y>16952.564453125</y></points><points><x>14837.6357421875</x><y>16960.548828125</y></points><points><x>14840.7060546875</x><y>16969.1484375</y></points><points><x>14827.193359375</x><y>16982.66015625</y></points><points><x>14827.193359375</x><y>16982.66015625</y></points><points><x>14825.3505859375</x><y>16994.9453125</y></points><points><x>14829.650390625</x><y>17005.38671875</y></points><points><x>14808.15234375</x><y>17023.19921875</y></points><points><x>14795.25390625</x><y>17022.5859375</y></points><points><x>14788.4970703125</x><y>17037.94140625</y></points><points><x>14788.4970703125</x><y>17038.556640625</y></points><points><x>14788.4970703125</x><y>17041.013671875</y></points><points><x>14784.8115234375</x><y>17062.509765625</y></points><points><x>14777.44140625</x><y>17073.56640625</y></points><points><x>14777.44140625</x><y>17074.181640625</y></points><points><x>14776.8271484375</x><y>17076.0234375</y></points><points><x>14775.5986328125</x><y>17077.8671875</y></points><points><x>14774.3701171875</x><y>17079.708984375</y></points><points><x>14768.2275390625</x><y>17087.080078125</y></points><points><x>14768.2275390625</x><y>17087.080078125</y></points><points><x>14752.8720703125</x><y>17106.12109375</y></points><points><x>14747.9580078125</x><y>17107.349609375</y></points><points><x>14737.5166015625</x><y>17128.232421875</y></points><points><x>14727.6884765625</x><y>17131.91796875</y></points><points><x>14710.490234375</x><y>17133.76171875</y></points><points><x>14694.5205078125</x><y>17135.603515625</y></points><points><x>14685.306640625</x><y>17129.4609375</y></points><points><x>14644.767578125</x><y>17107.962890625</y></points><points><x>14638.0107421875</x><y>17100.59375</y></points><points><x>14638.0107421875</x><y>17099.978515625</y></points><points><x>14632.4833984375</x><y>17078.48046875</y></points><points><x>14624.498046875</x><y>17062.509765625</y></points><points><x>14610.37109375</x><y>17037.328125</y></points><points><x>14609.142578125</x><y>17028.11328125</y></points><points><x>14609.142578125</x><y>17009.6875</y></points><points><x>14607.2998046875</x><y>17000.474609375</y></points><points><x>14596.857421875</x><y>16994.9453125</y></points><points><x>14578.4306640625</x><y>16985.732421875</y></points><points><x>14583.3447265625</x><y>16963.619140625</y></points><points><x>14572.9033203125</x><y>16956.86328125</y></points><points><x>14566.7607421875</x><y>16942.736328125</y></points><points><x>14566.7607421875</x><y>16920.623046875</y></points><points><x>14579.044921875</x><y>16893.59765625</y></points><points><x>14580.2734375</x><y>16878.857421875</y></points><points><x>14582.1162109375</x><y>16857.97265625</y></points><points><x>14591.9443359375</x><y>16843.845703125</y></points><points><x>14611.599609375</x><y>16830.947265625</y></points><points><x>14636.1689453125</x><y>16835.861328125</y></points><points><x>14657.052734375</x><y>16835.861328125</y></points><points><x>14657.052734375</x><y>16835.861328125</y></points><points><x>14683.4638671875</x><y>16833.404296875</y></points><points><x>14724.6171875</x><y>16840.16015625</y></points><points><x>14724.6171875</x><y>16840.7734375</y></points></segmentation></object><object><name>HSIL</name><difficult>0</difficult><truncated>0</truncated><info>[{"confidence": "0"}, {"action": "CREATE", "cat": "HSIL", "time": "2020-07-23 14:39;24", "who": "admin", "typeOfanno": "PersonManul"}]</info><confidence>0</confidence><bndbox><xmin>17417.86328125</xmin><ymin>16886.130859375</ymin><xmax>17597.966796875</xmax><ymax>17127.484375</ymax></bndbox><segmentation><points><x>17588.486328125</x><y>16983.109375</y></points><points><x>17587.029296875</x><y>16995.505859375</y></points><points><x>17576.8203125</x><y>17007.900390625</y></points><points><x>17562.966796875</x><y>17014.462890625</y></points><points><x>17557.1328125</x><y>17013.734375</y></points><points><x>17544.73828125</x><y>17025.400390625</y></points><points><x>17548.3828125</x><y>17039.984375</y></points><points><x>17548.3828125</x><y>17039.984375</y></points><points><x>17553.486328125</x><y>17061.12890625</y></points><points><x>17553.486328125</x><y>17061.12890625</y></points><points><x>17553.486328125</x><y>17063.31640625</y></points><points><x>17543.279296875</x><y>17094.671875</y></points><points><x>17530.8828125</x><y>17107.796875</y></points><points><x>17530.8828125</x><y>17107.796875</y></points><points><x>17510.466796875</x><y>17116.546875</y></points><points><x>17497.341796875</x><y>17127.484375</y></points><points><x>17497.341796875</x><y>17127.484375</y></points><points><x>17477.654296875</x><y>17114.359375</y></points><points><x>17477.654296875</x><y>17099.775390625</y></points><points><x>17484.9453125</x><y>17084.462890625</y></points><points><x>17479.841796875</x><y>17067.69140625</y></points><points><x>17479.11328125</x><y>17058.212890625</y></points><points><x>17476.1953125</x><y>17044.359375</y></points><points><x>17471.091796875</x><y>17044.359375</y></points><points><x>17462.341796875</x><y>17044.359375</y></points><points><x>17447.7578125</x><y>17039.984375</y></points><points><x>17438.279296875</x><y>17037.06640625</y></points><points><x>17430.98828125</x><y>17022.484375</y></points><points><x>17422.966796875</x><y>17012.275390625</y></points><points><x>17420.779296875</x><y>17004.255859375</y></points><points><x>17417.86328125</x><y>16985.296875</y></points><points><x>17417.86328125</x><y>16967.068359375</y></points><points><x>17419.322265625</x><y>16951.025390625</y></points><points><x>17432.4453125</x><y>16926.962890625</y></points><points><x>17445.5703125</x><y>16915.296875</y></points><points><x>17463.80078125</x><y>16914.568359375</y></points><points><x>17476.92578125</x><y>16899.984375</y></points><points><x>17492.23828125</x><y>16886.130859375</y></points><points><x>17509.0078125</x><y>16888.318359375</y></points><points><x>17509.0078125</x><y>16888.318359375</y></points><points><x>17516.30078125</x><y>16899.255859375</y></points><points><x>17516.30078125</x><y>16899.255859375</y></points><points><x>17534.529296875</x><y>16903.630859375</y></points><points><x>17537.4453125</x><y>16911.650390625</y></points><points><x>17538.904296875</x><y>16916.755859375</y></points><points><x>17557.1328125</x><y>16923.318359375</y></points><points><x>17563.6953125</x><y>16928.421875</y></points><points><x>17570.2578125</x><y>16937.171875</y></points><points><x>17577.548828125</x><y>16947.380859375</y></points><points><x>17595.779296875</x><y>16955.400390625</y></points><points><x>17597.966796875</x><y>16967.068359375</y></points><points><x>17597.966796875</x><y>16967.068359375</y></points></segmentation></object><object><name>HSIL</name><difficult>0</difficult><truncated>0</truncated><info>[{"confidence": "0"}, {"action": "CREATE", "cat": "HSIL", "time": "2020-07-23 14:39;24", "who": "admin", "typeOfanno": "PersonManul"}]</info><confidence>0</confidence><bndbox><xmin>15250.1611328125</xmin><ymin>16727.357421875</ymin><xmax>15919.9912109375</xmax><ymax>17441.69921875</ymax></bndbox><segmentation><points><x>15678.982421875</x><y>16727.357421875</y></points><points><x>15692.009765625</x><y>16731.701171875</y></points><points><x>15710.46484375</x><y>16733.87109375</y></points><points><x>15725.6640625</x><y>16753.4140625</y></points><points><x>15725.6640625</x><y>16753.4140625</y></points><points><x>15745.205078125</x><y>16774.0390625</y></points><points><x>15746.291015625</x><y>16774.0390625</y></points><points><x>15747.376953125</x><y>16775.125</y></points><points><x>15748.4619140625</x><y>16775.125</y></points><points><x>15783.2021484375</x><y>16783.810546875</y></points><points><x>15783.2021484375</x><y>16783.810546875</y></points><points><x>15785.373046875</x><y>16787.068359375</y></points><points><x>15786.458984375</x><y>16788.15234375</y></points><points><x>15801.658203125</x><y>16826.150390625</y></points><points><x>15798.400390625</x><y>16856.546875</y></points><points><x>15798.400390625</x><y>16856.546875</y></points><points><x>15798.400390625</x><y>16858.71875</y></points><points><x>15806.0</x><y>16880.431640625</y></points><points><x>15806.0</x><y>16880.431640625</y></points><points><x>15834.2265625</x><y>16894.544921875</y></points><points><x>15835.3125</x><y>16894.544921875</y></points><points><x>15836.3974609375</x><y>16895.62890625</y></points><points><x>15838.5693359375</x><y>16897.80078125</y></points><points><x>15872.2236328125</x><y>16922.76953125</y></points><points><x>15872.2236328125</x><y>16922.76953125</y></points><points><x>15876.5654296875</x><y>16926.02734375</y></points><points><x>15879.822265625</x><y>16928.19921875</y></points><points><x>15914.5625</x><y>16957.509765625</y></points><points><x>15914.5625</x><y>16957.509765625</y></points><points><x>15916.7333984375</x><y>16961.853515625</y></points><points><x>15913.4765625</x><y>17009.62109375</y></points><points><x>15885.2509765625</x><y>17009.62109375</y></points><points><x>15905.8779296875</x><y>17029.162109375</y></points><points><x>15916.7333984375</x><y>17061.73046875</y></points><points><x>15916.7333984375</x><y>17061.73046875</y></points><points><x>15919.9912109375</x><y>17085.61328125</y></points><points><x>15919.9912109375</x><y>17085.61328125</y></points><points><x>15919.9912109375</x><y>17087.78515625</y></points><points><x>15892.8505859375</x><y>17104.0703125</y></points><points><x>15889.5927734375</x><y>17125.78125</y></points><points><x>15889.5927734375</x><y>17148.580078125</y></points><points><x>15871.1376953125</x><y>17163.779296875</y></points><points><x>15861.3671875</x><y>17165.951171875</y></points><points><x>15861.3671875</x><y>17165.951171875</y></points><points><x>15861.3671875</x><y>17168.12109375</y></points><points><x>15861.3671875</x><y>17171.37890625</y></points><points><x>15867.880859375</x><y>17207.203125</y></points><points><x>15867.880859375</x><y>17208.2890625</y></points><points><x>15878.7373046875</x><y>17233.259765625</y></points><points><x>15878.7373046875</x><y>17233.259765625</y></points><points><x>15864.6240234375</x><y>17251.71484375</y></points><points><x>15847.25390625</x><y>17254.970703125</y></points><points><x>15847.25390625</x><y>17254.970703125</y></points><points><x>15846.16796875</x><y>17257.142578125</y></points><points><x>15846.16796875</x><y>17259.314453125</y></points><points><x>15846.16796875</x><y>17260.400390625</y></points><points><x>15846.16796875</x><y>17263.65625</y></points><points><x>15847.25390625</x><y>17266.9140625</y></points><points><x>15849.4248046875</x><y>17270.169921875</y></points><points><x>15852.681640625</x><y>17294.0546875</y></points><points><x>15852.681640625</x><y>17295.138671875</y></points><points><x>15852.681640625</x><y>17297.310546875</y></points><points><x>15842.9111328125</x><y>17323.365234375</y></points><points><x>15842.9111328125</x><y>17324.451171875</y></points><points><x>15841.826171875</x><y>17334.22265625</y></points><points><x>15841.826171875</x><y>17335.306640625</y></points><points><x>15841.826171875</x><y>17336.392578125</y></points><points><x>15841.826171875</x><y>17337.478515625</y></points><points><x>15812.513671875</x><y>17341.822265625</y></points><points><x>15775.6025390625</x><y>17326.623046875</y></points><points><x>15773.431640625</x><y>17346.1640625</y></points><points><x>15758.232421875</x><y>17355.93359375</y></points><points><x>15757.1474609375</x><y>17355.93359375</y></points><points><x>15756.0615234375</x><y>17355.93359375</y></points><points><x>15731.091796875</x><y>17338.564453125</y></points><points><x>15736.5205078125</x><y>17371.1328125</y></points><points><x>15702.8662109375</x><y>17373.3046875</y></points><points><x>15671.3828125</x><y>17352.677734375</y></points><points><x>15654.0126953125</x><y>17338.564453125</y></points><points><x>15654.0126953125</x><y>17338.564453125</y></points><points><x>15638.814453125</x><y>17339.650390625</y></points><points><x>15621.4443359375</x><y>17371.1328125</y></points><points><x>15599.7314453125</x><y>17373.3046875</y></points><points><x>15580.1904296875</x><y>17364.619140625</y></points><points><x>15566.0771484375</x><y>17361.36328125</y></points><points><x>15549.79296875</x><y>17361.36328125</y></points><points><x>15548.70703125</x><y>17361.36328125</y></points><points><x>15545.4501953125</x><y>17373.3046875</y></points><points><x>15545.4501953125</x><y>17373.3046875</y></points><points><x>15508.5390625</x><y>17381.990234375</y></points><points><x>15494.42578125</x><y>17399.359375</y></points><points><x>15490.083984375</x><y>17423.2421875</y></points><points><x>15460.771484375</x><y>17424.328125</y></points><points><x>15460.771484375</x><y>17424.328125</y></points><points><x>15427.1171875</x><y>17414.55859375</y></points><points><x>15427.1171875</x><y>17414.55859375</y></points><points><x>15392.3779296875</x><y>17404.787109375</y></points><points><x>15376.0927734375</x><y>17413.47265625</y></points><points><x>15376.0927734375</x><y>17413.47265625</y></points><points><x>15350.0380859375</x><y>17425.4140625</y></points><points><x>15350.0380859375</x><y>17425.4140625</y></points><points><x>15350.0380859375</x><y>17427.5859375</y></points><points><x>15350.0380859375</x><y>17428.671875</y></points><points><x>15308.7841796875</x><y>17441.69921875</y></points><points><x>15304.4423828125</x><y>17425.4140625</y></points><points><x>15304.4423828125</x><y>17424.328125</y></points><points><x>15304.4423828125</x><y>17421.072265625</y></points><points><x>15319.640625</x><y>17388.50390625</y></points><points><x>15337.0107421875</x><y>17371.1328125</y></points><points><x>15321.8115234375</x><y>17348.3359375</y></points><points><x>15308.7841796875</x><y>17328.79296875</y></points><points><x>15305.52734375</x><y>17298.396484375</y></points><points><x>15290.3291015625</x><y>17283.197265625</y></points><points><x>15291.4140625</x><y>17249.54296875</y></points><points><x>15301.1845703125</x><y>17251.71484375</y></points><points><x>15316.3837890625</x><y>17231.087890625</y></points><points><x>15320.7265625</x><y>17207.203125</y></points><points><x>15317.4697265625</x><y>17188.748046875</y></points><points><x>15297.927734375</x><y>17169.20703125</y></points><points><x>15271.873046875</x><y>17139.89453125</y></points><points><x>15250.1611328125</x><y>17118.18359375</y></points><points><x>15276.2158203125</x><y>17107.326171875</y></points><points><x>15310.9560546875</x><y>17106.240234375</y></points><points><x>15310.9560546875</x><y>17106.240234375</y></points><points><x>15347.8671875</x><y>17078.015625</y></points><points><x>15376.0927734375</x><y>17078.015625</y></points><points><x>15376.0927734375</x><y>17078.015625</y></points><points><x>15404.3193359375</x><y>17082.357421875</y></points><points><x>15422.775390625</x><y>17097.556640625</y></points><points><x>15415.17578125</x><y>17069.330078125</y></points><points><x>15433.630859375</x><y>17053.044921875</y></points><points><x>15458.6005859375</x><y>17035.67578125</y></points><points><x>15461.857421875</x><y>17015.048828125</y></points><points><x>15440.14453125</x><y>17004.19140625</y></points><points><x>15435.802734375</x><y>16981.39453125</y></points><points><x>15464.0283203125</x><y>16977.05078125</y></points><points><x>15465.1142578125</x><y>16977.05078125</y></points><points><x>15480.3134765625</x><y>16965.109375</y></points><points><x>15484.6552734375</x><y>16937.96875</y></points><points><x>15484.6552734375</x><y>16936.8828125</y></points><points><x>15490.083984375</x><y>16901.05859375</y></points><points><x>15547.6220703125</x><y>16889.115234375</y></points><points><x>15560.6494140625</x><y>16861.974609375</y></points><points><x>15543.279296875</x><y>16829.40625</y></points><points><x>15569.333984375</x><y>16828.3203125</y></points><points><x>15614.9306640625</x><y>16834.833984375</y></points><points><x>15638.814453125</x><y>16822.892578125</y></points><points><x>15638.814453125</x><y>16822.892578125</y></points><points><x>15638.814453125</x><y>16819.63671875</y></points><points><x>15638.814453125</x><y>16781.638671875</y></points><points><x>15650.755859375</x><y>16729.529296875</y></points><points><x>15650.755859375</x><y>16729.529296875</y></points></segmentation></object><object><name>HSIL</name><difficult>0</difficult><truncated>0</truncated><info>[{"confidence": "0"}, {"action": "CREATE", "cat": "HSIL", "time": "2020-07-23 14:39;24", "who": "admin", "typeOfanno": "PersonManul"}]</info><confidence>0</confidence><bndbox><xmin>16936.99609375</xmin><ymin>16995.056640625</ymin><xmax>17152.484375</xmax><ymax>17358.935546875</ymax></bndbox><segmentation><points><x>17110.365234375</x><y>16995.056640625</y></points><points><x>17099.591796875</x><y>16998.484375</y></points><points><x>17085.87890625</x><y>16998.484375</y></points><points><x>17077.552734375</x><y>17015.134765625</y></points><points><x>17068.248046875</x><y>17034.724609375</y></points><points><x>17050.6171875</x><y>17041.091796875</y></points><points><x>17050.6171875</x><y>17041.091796875</y></points><points><x>17049.63671875</x><y>17043.05078125</y></points><points><x>17025.150390625</x><y>17063.130859375</y></points><points><x>17025.150390625</x><y>17063.130859375</y></points><points><x>17023.19140625</x><y>17065.578125</y></points><points><x>17021.72265625</x><y>17067.537109375</y></points><points><x>17020.251953125</x><y>17069.49609375</y></points><points><x>17015.845703125</x><y>17087.126953125</y></points><points><x>17006.5390625</x><y>17110.634765625</y></points><points><x>17006.5390625</x><y>17110.634765625</y></points><points><x>16984.01171875</x><y>17122.87890625</y></points><points><x>16959.03515625</x><y>17130.224609375</y></points><points><x>16943.36328125</x><y>17149.814453125</y></points><points><x>16938.955078125</x><y>17164.998046875</y></points><points><x>16941.892578125</x><y>17186.056640625</y></points><points><x>16947.28125</x><y>17202.70703125</y></points><points><x>16952.177734375</x><y>17218.37890625</y></points><points><x>16945.322265625</x><y>17231.6015625</y></points><points><x>16945.322265625</x><y>17244.3359375</y></points><points><x>16938.46484375</x><y>17258.5390625</y></points><points><x>16944.83203125</x><y>17274.2109375</y></points><points><x>16943.8515625</x><y>17283.515625</y></points><points><x>16936.99609375</x><y>17291.3515625</y></points><points><x>16937.974609375</x><y>17306.533203125</y></points><points><x>16966.380859375</x><y>17322.6953125</y></points><points><x>16980.09375</x><y>17338.85546875</y></points><points><x>16996.744140625</x><y>17358.935546875</y></points><points><x>17016.333984375</x><y>17346.69140625</y></points><points><x>17024.66015625</x><y>17329.55078125</y></points><points><x>17046.208984375</x><y>17324.1640625</y></points><points><x>17074.125</x><y>17331.509765625</y></points><points><x>17084.8984375</x><y>17318.287109375</y></points><points><x>17084.8984375</x><y>17318.287109375</y></points><points><x>17083.4296875</x><y>17296.73828125</y></points><points><x>17105.46875</x><y>17282.53515625</y></points><points><x>17113.3046875</x><y>17261.966796875</y></points><points><x>17113.3046875</x><y>17261.966796875</y></points><points><x>17114.283203125</x><y>17240.908203125</y></points><points><x>17114.283203125</x><y>17240.908203125</y></points><points><x>17114.283203125</x><y>17237.478515625</y></points><points><x>17112.814453125</x><y>17224.74609375</y></points><points><x>17112.814453125</x><y>17224.74609375</y></points><points><x>17124.568359375</x><y>17202.216796875</y></points><points><x>17124.568359375</x><y>17202.216796875</y></points><points><x>17125.05859375</x><y>17200.2578125</y></points><points><x>17136.8125</x><y>17170.875</y></points><points><x>17143.177734375</x><y>17156.671875</y></points><points><x>17142.19921875</x><y>17137.572265625</y></points><points><x>17130.4453125</x><y>17118.470703125</y></points><points><x>17139.259765625</x><y>17092.025390625</y></points><points><x>17149.544921875</x><y>17075.373046875</y></points><points><x>17152.484375</x><y>17047.947265625</y></points><points><x>17145.626953125</x><y>17007.7890625</y></points></segmentation></object><object><name>HSIL</name><difficult>0</difficult><truncated>0</truncated><info>[{"confidence": "0"}, {"action": "CREATE", "cat": "HSIL", "time": "2020-07-23 14:39;24", "who": "admin", "typeOfanno": "PersonManul"}]</info><confidence>0</confidence><bndbox><xmin>20985.49609375</xmin><ymin>17068.431640625</ymin><xmax>21230.3671875</xmax><ymax>17413.701171875</ymax></bndbox><segmentation><points><x>21147.111328125</x><y>17082.14453125</y></points><points><x>21163.76171875</x><y>17074.798828125</y></points><points><x>21179.43359375</x><y>17074.798828125</y></points><points><x>21179.43359375</x><y>17074.798828125</y></points><points><x>21181.392578125</x><y>17075.2890625</y></points><points><x>21194.615234375</x><y>17080.185546875</y></points><points><x>21194.615234375</x><y>17087.533203125</y></points><points><x>21204.41015625</x><y>17097.328125</y></points><points><x>21204.41015625</x><y>17097.328125</y></points><points><x>21205.880859375</x><y>17098.796875</y></points><points><x>21207.349609375</x><y>17099.775390625</y></points><points><x>21215.185546875</x><y>17107.611328125</y></points><points><x>21215.185546875</x><y>17107.611328125</y></points><points><x>21219.103515625</x><y>17118.38671875</y></points><points><x>21209.30859375</x><y>17123.7734375</y></points><points><x>21209.30859375</x><y>17123.7734375</y></points><points><x>21209.30859375</x><y>17126.7109375</y></points><points><x>21214.6953125</x><y>17141.404296875</y></points><points><x>21219.103515625</x><y>17149.240234375</y></points><points><x>21211.267578125</x><y>17158.544921875</y></points><points><x>21216.1640625</x><y>17185.48046875</y></points><points><x>21214.205078125</x><y>17209.96875</y></points><points><x>21214.205078125</x><y>17209.96875</y></points><points><x>21215.67578125</x><y>17232.986328125</y></points><points><x>21215.67578125</x><y>17244.25</y></points><points><x>21229.388671875</x><y>17246.69921875</y></points><points><x>21229.876953125</x><y>17260.412109375</y></points><points><x>21229.876953125</x><y>17260.90234375</y></points><points><x>21222.53125</x><y>17276.083984375</y></points><points><x>21213.2265625</x><y>17272.166015625</y></points><points><x>21206.859375</x><y>17275.59375</y></points><points><x>21206.859375</x><y>17275.59375</y></points><points><x>21200.00390625</x><y>17283.919921875</y></points><points><x>21200.00390625</x><y>17283.919921875</y></points><points><x>21195.10546875</x><y>17294.693359375</y></points><points><x>21196.57421875</x><y>17303.509765625</y></points><points><x>21201.962890625</x><y>17310.365234375</y></points><points><x>21201.962890625</x><y>17310.365234375</y></points><points><x>21198.044921875</x><y>17330.935546875</y></points><points><x>21198.044921875</x><y>17330.935546875</y></points><points><x>21198.044921875</x><y>17334.36328125</y></points><points><x>21200.00390625</x><y>17345.626953125</y></points><points><x>21210.287109375</x><y>17355.912109375</y></points><points><x>21222.041015625</x><y>17352.484375</y></points><points><x>21222.041015625</x><y>17352.484375</y></points><points><x>21230.3671875</x><y>17377.4609375</y></points><points><x>21230.3671875</x><y>17377.4609375</y></points><points><x>21224.490234375</x><y>17400.96875</y></points><points><x>21224.490234375</x><y>17400.96875</y></points><points><x>21224.0</x><y>17402.927734375</y></points><points><x>21216.1640625</x><y>17413.701171875</y></points><points><x>21193.63671875</x><y>17411.25390625</y></points><points><x>21178.455078125</x><y>17389.21484375</y></points><points><x>21167.189453125</x><y>17381.869140625</y></points><points><x>21158.375</x><y>17388.724609375</y></points><points><x>21158.375</x><y>17388.724609375</y></points><points><x>21157.39453125</x><y>17390.68359375</y></points><points><x>21130.458984375</x><y>17393.623046875</y></points><points><x>21115.767578125</x><y>17381.37890625</y></points><points><x>21115.767578125</x><y>17381.37890625</y></points><points><x>21109.400390625</x><y>17363.748046875</y></points><points><x>21109.400390625</x><y>17363.748046875</y></points><points><x>21114.787109375</x><y>17347.09765625</y></points><points><x>21115.27734375</x><y>17325.05859375</y></points><points><x>21115.27734375</x><y>17307.427734375</y></points><points><x>21115.27734375</x><y>17288.328125</y></points><points><x>21110.380859375</x><y>17285.388671875</y></points><points><x>21090.30078125</x><y>17283.4296875</y></points><points><x>21082.46484375</x><y>17304.48828125</y></points><points><x>21082.46484375</x><y>17304.48828125</y></points><points><x>21060.916015625</x><y>17314.283203125</y></points><points><x>21060.916015625</x><y>17314.283203125</y></points><points><x>21058.95703125</x><y>17313.3046875</y></points><points><x>21049.65234375</x><y>17290.775390625</y></points><points><x>21054.05859375</x><y>17280.001953125</y></points><points><x>21044.75390625</x><y>17278.533203125</y></points><points><x>21033.490234375</x><y>17279.021484375</y></points><points><x>21033.490234375</x><y>17279.021484375</y></points><points><x>21018.30859375</x><y>17251.59765625</y></points><points><x>21017.328125</x><y>17230.537109375</y></points><points><x>21000.677734375</x><y>17211.4375</y></points><points><x>21000.677734375</x><y>17186.4609375</y></points><points><x>20993.8203125</x><y>17166.380859375</y></points><points><x>20985.49609375</x><y>17148.259765625</y></points><points><x>20993.330078125</x><y>17127.201171875</y></points><points><x>20997.248046875</x><y>17117.896484375</y></points><points><x>21007.04296875</x><y>17099.775390625</y></points><points><x>20998.228515625</x><y>17080.67578125</y></points><points><x>21000.1875</x><y>17074.30859375</y></points><points><x>21015.859375</x><y>17074.30859375</y></points><points><x>21044.263671875</x><y>17070.390625</y></points><points><x>21052.099609375</x><y>17080.185546875</y></points><points><x>21057.9765625</x><y>17083.615234375</y></points><points><x>21064.34375</x><y>17074.798828125</y></points><points><x>21076.587890625</x><y>17072.83984375</y></points><points><x>21097.15625</x><y>17079.20703125</y></points><points><x>21118.216796875</x><y>17076.7578125</y></points><points><x>21126.052734375</x><y>17075.779296875</y></points><points><x>21145.15234375</x><y>17068.431640625</y></points><points><x>21145.15234375</x><y>17068.431640625</y></points></segmentation></object><object><name>HSIL</name><difficult>0</difficult><truncated>0</truncated><info>[{"confidence": "0"}, {"action": "CREATE", "cat": "HSIL", "time": "2020-07-23 14:39;24", "who": "admin", "typeOfanno": "PersonManul"}]</info><confidence>0</confidence><bndbox><xmin>19801.947265625</xmin><ymin>17106.71484375</ymin><xmax>20211.375</xmax><ymax>17422.109375</ymax></bndbox><segmentation><points><x>20027.720703125</x><y>17132.669921875</y></points><points><x>20052.20703125</x><y>17114.060546875</y></points><points><x>20073.265625</x><y>17106.71484375</y></points><points><x>20092.85546875</x><y>17116.998046875</y></points><points><x>20112.935546875</x><y>17116.01953125</y></points><points><x>20143.30078125</x><y>17109.162109375</y></points><points><x>20170.724609375</x><y>17111.611328125</y></points><points><x>20194.232421875</x><y>17124.345703125</y></points><points><x>20194.232421875</x><y>17124.345703125</y></points><points><x>20195.703125</x><y>17125.814453125</y></points><points><x>20202.068359375</x><y>17139.52734375</y></points><points><x>20202.068359375</x><y>17139.52734375</y></points><points><x>20202.068359375</x><y>17141.9765625</y></points><points><x>20194.232421875</x><y>17158.626953125</y></points><points><x>20198.150390625</x><y>17180.17578125</y></points><points><x>20198.150390625</x><y>17180.17578125</y></points><points><x>20209.904296875</x><y>17190.951171875</y></points><points><x>20211.375</x><y>17208.091796875</y></points><points><x>20211.375</x><y>17208.091796875</y></points><points><x>20210.884765625</x><y>17210.05078125</y></points><points><x>20205.498046875</x><y>17219.35546875</y></points><points><x>20205.0078125</x><y>17234.048828125</y></points><points><x>20205.0078125</x><y>17234.048828125</y></points><points><x>20205.986328125</x><y>17236.0078125</y></points><points><x>20209.416015625</x><y>17252.16796875</y></points><points><x>20207.9453125</x><y>17267.349609375</y></points><points><x>20195.703125</x><y>17270.779296875</y></points><points><x>20198.150390625</x><y>17288.8984375</y></points><points><x>20183.458984375</x><y>17289.388671875</y></points><points><x>20166.806640625</x><y>17269.798828125</y></points><points><x>20160.9296875</x><y>17284.98046875</y></points><points><x>20153.583984375</x><y>17295.265625</y></points><points><x>20157.01171875</x><y>17314.85546875</y></points><points><x>20141.341796875</x><y>17323.181640625</y></points><points><x>20141.341796875</x><y>17323.181640625</y></points><points><x>20130.076171875</x><y>17339.34375</y></points><points><x>20116.36328125</x><y>17352.56640625</y></points><points><x>20112.4453125</x><y>17369.216796875</y></points><points><x>20087.958984375</x><y>17379.01171875</y></points><points><x>20066.41015625</x><y>17382.9296875</y></points><points><x>20056.125</x><y>17389.787109375</y></points><points><x>20048.2890625</x><y>17403.5</y></points><points><x>20028.208984375</x><y>17415.7421875</y></points><points><x>20006.662109375</x><y>17415.7421875</y></points><points><x>20002.25390625</x><y>17420.640625</y></points><points><x>19979.724609375</x><y>17422.109375</y></points><points><x>19962.09375</x><y>17418.19140625</y></points><points><x>19949.8515625</x><y>17412.314453125</y></points><points><x>19939.56640625</x><y>17408.396484375</y></points><points><x>19928.302734375</x><y>17403.009765625</y></points><points><x>19928.302734375</x><y>17403.009765625</y></points><points><x>19906.75390625</x><y>17383.419921875</y></points><points><x>19893.041015625</x><y>17353.544921875</y></points><points><x>19886.673828125</x><y>17338.36328125</y></points><points><x>19874.4296875</x><y>17313.876953125</y></points><points><x>19874.4296875</x><y>17313.876953125</y></points><points><x>19874.4296875</x><y>17310.9375</y></points><points><x>19875.41015625</x><y>17295.755859375</y></points><points><x>19862.67578125</x><y>17284.4921875</y></points><points><x>19840.1484375</x><y>17276.65625</y></points><points><x>19824.966796875</x><y>17269.798828125</y></points><points><x>19824.966796875</x><y>17269.798828125</y></points><points><x>19822.02734375</x><y>17266.861328125</y></points><points><x>19808.8046875</x><y>17250.208984375</y></points><points><x>19808.8046875</x><y>17250.208984375</y></points><points><x>19808.314453125</x><y>17246.78125</y></points><points><x>19801.947265625</x><y>17230.619140625</y></points><points><x>19801.947265625</x><y>17230.619140625</y></points><points><x>19801.947265625</x><y>17227.681640625</y></points><points><x>19805.376953125</x><y>17204.6640625</y></points><points><x>19814.681640625</x><y>17193.3984375</y></points><points><x>19821.537109375</x><y>17190.951171875</y></points><points><x>19824.966796875</x><y>17173.80859375</y></points><points><x>19842.107421875</x><y>17168.421875</y></points><points><x>19855.330078125</x><y>17175.279296875</y></points><points><x>19865.125</x><y>17164.50390625</y></points><points><x>19881.287109375</x><y>17168.912109375</y></points><points><x>19886.18359375</x><y>17151.28125</y></points><points><x>19903.32421875</x><y>17144.9140625</y></points><points><x>19913.609375</x><y>17154.708984375</y></points><points><x>19916.05859375</x><y>17159.1171875</y></points><points><x>19922.42578125</x><y>17153.240234375</y></points><points><x>19930.26171875</x><y>17145.89453125</y></points><points><x>19946.421875</x><y>17145.404296875</y></points><points><x>19960.625</x><y>17142.46484375</y></points><points><x>19954.2578125</x><y>17127.283203125</y></points><points><x>19971.400390625</x><y>17112.1015625</y></points><points><x>19994.908203125</x><y>17115.529296875</y></points><points><x>19994.908203125</x><y>17115.529296875</y></points><points><x>20002.25390625</x><y>17122.38671875</y></points><points><x>20002.25390625</x><y>17122.38671875</y></points></segmentation></object><object><name>HSIL</name><difficult>0</difficult><truncated>0</truncated><info>[{"confidence": "0"}, {"action": "CREATE", "cat": "HSIL", "time": "2020-07-23 14:39;24", "who": "admin", "typeOfanno": "PersonManul"}]</info><confidence>0</confidence><bndbox><xmin>10455.3837890625</xmin><ymin>17232.998046875</ymin><xmax>10606.7890625</xmax><ymax>17439.2734375</ymax></bndbox><segmentation><points><x>10534.59375</x><y>17245.787109375</y></points><points><x>10565.1220703125</x><y>17259.40234375</y></points><points><x>10588.224609375</x><y>17280.853515625</y></points><points><x>10599.7763671875</x><y>17307.669921875</y></points><points><x>10606.7890625</x><y>17328.708984375</y></points><points><x>10603.076171875</x><y>17353.05078125</y></points><points><x>10589.4619140625</x><y>17360.4765625</y></points><points><x>10601.42578125</x><y>17369.552734375</y></points><points><x>10602.2509765625</x><y>17383.166015625</y></points><points><x>10602.2509765625</x><y>17383.166015625</y></points><points><x>10595.23828125</x><y>17407.09375</y></points><points><x>10579.1484375</x><y>17409.15625</y></points><points><x>10563.884765625</x><y>17405.03125</y></points><points><x>10563.0595703125</x><y>17416.58203125</y></points><points><x>10553.158203125</x><y>17427.720703125</y></points><points><x>10538.306640625</x><y>17433.91015625</y></points><points><x>10522.6298828125</x><y>17437.208984375</y></points><points><x>10511.9033203125</x><y>17435.97265625</y></points><points><x>10499.5263671875</x><y>17437.208984375</y></points><points><x>10490.0380859375</x><y>17439.2734375</y></points><points><x>10480.13671875</x><y>17429.783203125</y></points><points><x>10479.724609375</x><y>17422.771484375</y></points><points><x>10472.7109375</x><y>17418.232421875</y></points><points><x>10464.0478515625</x><y>17405.85546875</y></points><points><x>10462.8095703125</x><y>17391.00390625</y></points><points><x>10457.447265625</x><y>17367.076171875</y></points><points><x>10455.3837890625</x><y>17349.75</y></points><points><x>10458.271484375</x><y>17338.197265625</y></points><points><x>10461.572265625</x><y>17323.345703125</y></points><points><x>10464.873046875</x><y>17296.53125</y></points><points><x>10463.22265625</x><y>17282.091796875</y></points><points><x>10463.634765625</x><y>17268.890625</y></points><points><x>10464.873046875</x><y>17253.212890625</y></points><points><x>10472.7109375</x><y>17242.486328125</y></points><points><x>10477.662109375</x><y>17232.998046875</y></points><points><x>10491.275390625</x><y>17232.998046875</y></points><points><x>10497.876953125</x><y>17241.25</y></points><points><x>10500.3515625</x><y>17249.912109375</y></points><points><x>10503.2392578125</x><y>17257.751953125</y></points><points><x>10506.1279296875</x><y>17266.4140625</y></points><points><x>10506.5400390625</x><y>17277.552734375</y></points><points><x>10523.0419921875</x><y>17279.6171875</y></points><points><x>10527.16796875</x><y>17280.029296875</y></points><points><x>10518.091796875</x><y>17270.541015625</y></points><points><x>10517.6787109375</x><y>17256.92578125</y></points><points><x>10522.216796875</x><y>17246.19921875</y></points><points><x>10522.216796875</x><y>17246.19921875</y></points></segmentation></object><object><name>HSIL</name><difficult>0</difficult><truncated>0</truncated><info>[{"confidence": "0"}, {"action": "CREATE", "cat": "HSIL", "time": "2020-07-23 14:39;24", "who": "admin", "typeOfanno": "PersonManul"}]</info><confidence>0</confidence><bndbox><xmin>11635.1123046875</xmin><ymin>17154.953125</ymin><xmax>11980.7353515625</xmax><ymax>17662.451171875</ymax></bndbox><segmentation><points><x>11904.173828125</x><y>17308.806640625</y></points><points><x>11922.40234375</x><y>17274.537109375</y></points><points><x>11936.2568359375</x><y>17252.662109375</y></points><points><x>11928.96484375</x><y>17224.953125</y></points><points><x>11910.0068359375</x><y>17203.806640625</y></points><points><x>11898.3408203125</x><y>17197.244140625</y></points><points><x>11892.5068359375</x><y>17179.015625</y></points><points><x>11873.548828125</x><y>17164.43359375</y></points><points><x>11873.548828125</x><y>17164.43359375</y></points><points><x>11871.361328125</x><y>17162.974609375</y></points><points><x>11848.0283203125</x><y>17154.953125</y></points><points><x>11802.8203125</x><y>17173.18359375</y></points><points><x>11799.9033203125</x><y>17197.974609375</y></points><points><x>11799.9033203125</x><y>17197.974609375</y></points><points><x>11783.8623046875</x><y>17232.974609375</y></points><points><x>11779.4873046875</x><y>17255.578125</y></points><points><x>11779.4873046875</x><y>17255.578125</y></points><points><x>11766.3623046875</x><y>17275.265625</y></points><points><x>11766.3623046875</x><y>17275.265625</y></points><points><x>11749.5908203125</x><y>17288.390625</y></points><points><x>11710.216796875</x><y>17286.203125</y></points><points><x>11721.8828125</x><y>17302.244140625</y></points><points><x>11732.091796875</x><y>17317.556640625</y></points><points><x>11721.8828125</x><y>17335.056640625</y></points><points><x>11717.5078125</x><y>17354.744140625</y></points><points><x>11717.5078125</x><y>17355.47265625</y></points><points><x>11717.5078125</x><y>17356.931640625</y></points><points><x>11709.4873046875</x><y>17372.97265625</y></points><points><x>11702.1953125</x><y>17375.16015625</y></points><points><x>11694.1748046875</x><y>17378.078125</y></points><points><x>11693.4453125</x><y>17399.22265625</y></points><points><x>11693.4453125</x><y>17399.22265625</y></points><points><x>11693.4453125</x><y>17401.41015625</y></points><points><x>11702.1953125</x><y>17418.91015625</y></points><points><x>11686.8828125</x><y>17434.22265625</y></points><points><x>11686.8828125</x><y>17434.22265625</y></points><points><x>11686.154296875</x><y>17452.451171875</y></points><points><x>11667.1962890625</x><y>17454.638671875</y></points><points><x>11666.466796875</x><y>17454.638671875</y></points><points><x>11665.0087890625</x><y>17454.638671875</y></points><points><x>11650.4248046875</x><y>17456.09765625</y></points><points><x>11650.4248046875</x><y>17456.09765625</y></points><points><x>11642.404296875</x><y>17482.34765625</y></points><points><x>11642.404296875</x><y>17482.34765625</y></points><points><x>11667.9248046875</x><y>17504.22265625</y></points><points><x>11667.9248046875</x><y>17504.22265625</y></points><points><x>11682.5078125</x><y>17518.076171875</y></points><points><x>11658.4462890625</x><y>17518.076171875</y></points><points><x>11642.404296875</x><y>17524.638671875</y></points><points><x>11635.1123046875</x><y>17547.244140625</y></points><points><x>11635.1123046875</x><y>17547.244140625</y></points><points><x>11644.591796875</x><y>17557.451171875</y></points><points><x>11640.216796875</x><y>17590.263671875</y></points><points><x>11640.216796875</x><y>17590.263671875</y></points><points><x>11642.404296875</x><y>17592.451171875</y></points><points><x>11642.404296875</x><y>17593.91015625</y></points><points><x>11669.3837890625</x><y>17607.03515625</y></points><points><x>11683.2373046875</x><y>17607.03515625</y></points><points><x>11683.2373046875</x><y>17607.03515625</y></points><points><x>11685.4248046875</x><y>17607.03515625</y></points><points><x>11686.154296875</x><y>17607.03515625</y></points><points><x>11687.6123046875</x><y>17607.03515625</y></points><points><x>11694.904296875</x><y>17609.951171875</y></points><points><x>11694.904296875</x><y>17609.951171875</y></points><points><x>11695.6328125</x><y>17612.138671875</y></points><points><x>11724.7998046875</x><y>17637.66015625</y></points><points><x>11748.1328125</x><y>17638.388671875</y></points><points><x>11777.2998046875</x><y>17631.09765625</y></points><points><x>11777.2998046875</x><y>17651.513671875</y></points><points><x>11777.2998046875</x><y>17651.513671875</y></points><points><x>11778.7578125</x><y>17653.701171875</y></points><points><x>11812.298828125</x><y>17662.451171875</y></points><points><x>11829.798828125</x><y>17642.763671875</y></points><points><x>11863.3408203125</x><y>17622.34765625</y></points><points><x>11853.861328125</x><y>17628.91015625</y></points><points><x>11865.5283203125</x><y>17620.16015625</y></points><points><x>11883.7568359375</x><y>17585.16015625</y></points><points><x>11883.7568359375</x><y>17585.16015625</y></points><points><x>11883.7568359375</x><y>17582.97265625</y></points><points><x>11889.5908203125</x><y>17550.888671875</y></points><points><x>11889.5908203125</x><y>17550.888671875</y></points><points><x>11891.048828125</x><y>17548.701171875</y></points><points><x>11897.611328125</x><y>17520.994140625</y></points><points><x>11897.611328125</x><y>17520.994140625</y></points><points><x>11885.2158203125</x><y>17499.84765625</y></points><points><x>11871.361328125</x><y>17480.16015625</y></points><points><x>11871.361328125</x><y>17480.16015625</y></points><points><x>11872.0908203125</x><y>17477.97265625</y></points><points><x>11888.1318359375</x><y>17464.84765625</y></points><points><x>11888.1318359375</x><y>17464.119140625</y></points><points><x>11945.0068359375</x><y>17462.66015625</y></points><points><x>11945.0068359375</x><y>17462.66015625</y></points><points><x>11947.1943359375</x><y>17461.931640625</y></points><points><x>11971.986328125</x><y>17442.97265625</y></points><points><x>11971.986328125</x><y>17405.056640625</y></points><points><x>11963.96484375</x><y>17376.619140625</y></points><points><x>11966.15234375</x><y>17342.34765625</y></points><points><x>11980.7353515625</x><y>17304.431640625</y></points><points><x>11976.361328125</x><y>17297.140625</y></points><points><x>11955.9443359375</x><y>17306.619140625</y></points><points><x>11955.9443359375</x><y>17306.619140625</y></points><points><x>11934.798828125</x><y>17322.66015625</y></points><points><x>11934.798828125</x><y>17322.66015625</y></points></segmentation></object><object><name>HSIL</name><difficult>0</difficult><truncated>0</truncated><info>[{"confidence": "0"}, {"action": "CREATE", "cat": "HSIL", "time": "2020-07-23 14:39;24", "who": "admin", "typeOfanno": "PersonManul"}]</info><confidence>0</confidence><bndbox><xmin>17885.890625</xmin><ymin>17379.8359375</ymin><xmax>18279.638671875</xmax><ymax>17627.751953125</ymax></bndbox><segmentation><points><x>18178.28515625</x><y>17462.9609375</y></points><points><x>18193.59765625</x><y>17470.251953125</y></points><points><x>18193.59765625</x><y>17470.251953125</y></points><points><x>18205.263671875</x><y>17481.189453125</y></points><points><x>18217.66015625</x><y>17492.857421875</y></points><points><x>18223.494140625</x><y>17505.982421875</y></points><points><x>18223.494140625</x><y>17505.982421875</y></points><points><x>18223.494140625</x><y>17508.169921875</y></points><points><x>18235.888671875</x><y>17514.001953125</y></points><points><x>18237.34765625</x><y>17526.3984375</y></points><points><x>18238.076171875</x><y>17535.1484375</y></points><points><x>18248.28515625</x><y>17535.876953125</y></points><points><x>18248.28515625</x><y>17535.876953125</y></points><points><x>18259.22265625</x><y>17553.376953125</y></points><points><x>18271.6171875</x><y>17562.85546875</y></points><points><x>18271.6171875</x><y>17562.85546875</y></points><points><x>18273.8046875</x><y>17564.314453125</y></points><points><x>18279.638671875</x><y>17579.626953125</y></points><points><x>18279.638671875</x><y>17579.626953125</y></points><points><x>18265.78515625</x><y>17592.751953125</y></points><points><x>18259.951171875</x><y>17600.04296875</y></points><points><x>18259.951171875</x><y>17600.04296875</y></points><points><x>18260.6796875</x><y>17602.23046875</y></points><points><x>18260.6796875</x><y>17602.9609375</y></points><points><x>18260.6796875</x><y>17604.41796875</y></points><points><x>18261.41015625</x><y>17606.60546875</y></points><points><x>18252.66015625</x><y>17622.6484375</y></points><points><x>18233.701171875</x><y>17627.751953125</y></points><points><x>18214.744140625</x><y>17619.73046875</y></points><points><x>18204.53515625</x><y>17623.376953125</y></points><points><x>18173.91015625</x><y>17622.6484375</y></points><points><x>18152.763671875</x><y>17611.7109375</y></points><points><x>18142.556640625</x><y>17610.98046875</y></points><points><x>18141.826171875</x><y>17610.98046875</y></points><points><x>18131.619140625</x><y>17602.23046875</y></points><points><x>18119.22265625</x><y>17608.79296875</y></points><points><x>18114.84765625</x><y>17605.1484375</y></points><points><x>18098.806640625</x><y>17611.7109375</y></points><points><x>18076.931640625</x><y>17612.439453125</y></points><points><x>18049.22265625</x><y>17588.376953125</y></points><points><x>18047.765625</x><y>17570.876953125</y></points><points><x>18039.744140625</x><y>17567.9609375</y></points><points><x>18030.265625</x><y>17575.251953125</y></points><points><x>18026.619140625</x><y>17583.2734375</y></points><points><x>18016.41015625</x><y>17585.4609375</y></points><points><x>17999.640625</x><y>17580.35546875</y></points><points><x>17992.349609375</x><y>17588.376953125</y></points><points><x>17974.119140625</x><y>17584.73046875</y></points><points><x>17966.099609375</x><y>17576.7109375</y></points><points><x>17965.369140625</x><y>17561.3984375</y></points><points><x>17940.578125</x><y>17561.3984375</y></points><points><x>17934.015625</x><y>17551.189453125</y></points><points><x>17934.015625</x><y>17551.189453125</y></points><points><x>17925.994140625</x><y>17535.876953125</y></points><points><x>17911.412109375</x><y>17544.626953125</y></points><points><x>17899.015625</x><y>17539.5234375</y></points><points><x>17885.890625</x><y>17525.669921875</y></points><points><x>17890.994140625</x><y>17515.4609375</y></points><points><x>17896.099609375</x><y>17497.9609375</y></points><points><x>17909.224609375</x><y>17492.126953125</y></points><points><x>17911.412109375</x><y>17464.419921875</y></points><points><x>17924.537109375</x><y>17457.857421875</y></points><points><x>17936.931640625</x><y>17452.751953125</y></points><points><x>17923.806640625</x><y>17446.189453125</y></points><points><x>17923.806640625</x><y>17425.7734375</y></points><points><x>17925.265625</x><y>17420.669921875</y></points><points><x>17915.787109375</x><y>17415.56640625</y></points><points><x>17914.328125</x><y>17396.607421875</y></points><points><x>17931.828125</x><y>17385.669921875</y></points><points><x>17949.328125</x><y>17391.50390625</y></points><points><x>17958.078125</x><y>17400.25390625</y></points><points><x>17958.078125</x><y>17400.25390625</y></points><points><x>17959.537109375</x><y>17401.7109375</y></points><points><x>17969.015625</x><y>17414.107421875</y></points><points><x>17976.306640625</x><y>17419.2109375</y></points><points><x>17985.787109375</x><y>17406.81640625</y></points><points><x>17995.265625</x><y>17399.5234375</y></points><points><x>18009.84765625</x><y>17392.232421875</y></points><points><x>18023.703125</x><y>17390.044921875</y></points><points><x>18034.640625</x><y>17379.8359375</y></points><points><x>18046.306640625</x><y>17390.044921875</y></points><points><x>18045.578125</x><y>17406.81640625</y></points><points><x>18071.828125</x><y>17400.982421875</y></points><points><x>18071.828125</x><y>17400.982421875</y></points><points><x>18087.869140625</x><y>17397.3359375</y></points><points><x>18087.869140625</x><y>17397.3359375</y></points><points><x>18090.056640625</x><y>17397.3359375</y></points><points><x>18115.578125</x><y>17397.3359375</y></points><points><x>18127.244140625</x><y>17400.25390625</y></points><points><x>18127.244140625</x><y>17400.25390625</y></points><points><x>18128.701171875</x><y>17401.7109375</y></points><points><x>18143.28515625</x><y>17411.919921875</y></points><points><x>18162.97265625</x><y>17419.2109375</y></points><points><x>18162.97265625</x><y>17419.2109375</y></points><points><x>18165.888671875</x><y>17419.2109375</y></points><points><x>18199.431640625</x><y>17417.0234375</y></points><points><x>18211.09765625</x><y>17430.1484375</y></points><points><x>18211.09765625</x><y>17430.1484375</y></points><points><x>18211.09765625</x><y>17432.3359375</y></points><points><x>18211.09765625</x><y>17434.5234375</y></points><points><x>18197.244140625</x><y>17446.193359375</y></points><points><x>18186.306640625</x><y>17453.484375</y></points></segmentation></object><object><name>HSIL</name><difficult>0</difficult><truncated>0</truncated><info>[{"confidence": "0"}, {"action": "CREATE", "cat": "HSIL", "time": "2020-07-23 14:39;24", "who": "admin", "typeOfanno": "PersonManul"}]</info><confidence>0</confidence><bndbox><xmin>18556.00390625</xmin><ymin>17196.861328125</ymin><xmax>19262.744140625</xmax><ymax>17831.951171875</ymax></bndbox><segmentation><points><x>18783.984375</x><y>17346.677734375</y></points><points><x>18762.271484375</x><y>17356.447265625</y></points><points><x>18761.1875</x><y>17356.447265625</y></points><points><x>18744.90234375</x><y>17383.587890625</y></points><points><x>18744.90234375</x><y>17383.587890625</y></points><points><x>18742.73046875</x><y>17384.673828125</y></points><points><x>18739.474609375</x><y>17404.21484375</y></points><points><x>18739.474609375</x><y>17404.21484375</y></points><points><x>18738.388671875</x><y>17407.47265625</y></points><points><x>18711.248046875</x><y>17424.841796875</y></points><points><x>18691.70703125</x><y>17424.841796875</y></points><points><x>18683.021484375</x><y>17405.30078125</y></points><points><x>18664.56640625</x><y>17412.900390625</y></points><points><x>18647.1953125</x><y>17432.44140625</y></points><points><x>18647.1953125</x><y>17432.44140625</y></points><points><x>18647.1953125</x><y>17434.61328125</y></points><points><x>18633.08203125</x><y>17469.353515625</y></points><points><x>18663.48046875</x><y>17493.236328125</y></points><points><x>18663.48046875</x><y>17493.236328125</y></points><points><x>18702.5625</x><y>17487.80859375</y></points><points><x>18703.6484375</x><y>17487.80859375</y></points><points><x>18672.166015625</x><y>17510.607421875</y></points><points><x>18672.166015625</x><y>17510.607421875</y></points><points><x>18671.080078125</x><y>17512.77734375</y></points><points><x>18669.994140625</x><y>17516.03515625</y></points><points><x>18668.908203125</x><y>17518.20703125</y></points><points><x>18640.681640625</x><y>17552.9453125</y></points><points><x>18640.681640625</x><y>17552.9453125</y></points><points><x>18640.681640625</x><y>17555.1171875</y></points><points><x>18640.681640625</x><y>17556.203125</y></points><points><x>18648.28125</x><y>17577.916015625</y></points><points><x>18648.28125</x><y>17577.916015625</y></points><points><x>18648.28125</x><y>17581.171875</y></points><points><x>18625.484375</x><y>17599.626953125</y></points><points><x>18594.0</x><y>17616.998046875</y></points><points><x>18575.544921875</x><y>17633.283203125</y></points><points><x>18575.544921875</x><y>17634.3671875</y></points><points><x>18556.00390625</x><y>17653.908203125</y></points><points><x>18556.00390625</x><y>17653.908203125</y></points><points><x>18556.00390625</x><y>17656.080078125</y></points><points><x>18557.08984375</x><y>17703.84765625</y></points><points><x>18557.08984375</x><y>17703.84765625</y></points><points><x>18557.08984375</x><y>17706.01953125</y></points><points><x>18577.716796875</x><y>17730.98828125</y></points><points><x>18577.716796875</x><y>17730.98828125</y></points><points><x>18623.3125</x><y>17697.333984375</y></points><points><x>18623.3125</x><y>17696.248046875</y></points><points><x>18624.3984375</x><y>17695.162109375</y></points><points><x>18625.484375</x><y>17695.162109375</y></points><points><x>18655.880859375</x><y>17661.5078125</y></points><points><x>18655.880859375</x><y>17661.5078125</y></points><points><x>18655.880859375</x><y>17659.337890625</y></points><points><x>18655.880859375</x><y>17658.251953125</y></points><points><x>18680.849609375</x><y>17633.283203125</y></points><points><x>18707.990234375</x><y>17658.251953125</y></points><points><x>18707.990234375</x><y>17659.337890625</y></points><points><x>18709.076171875</x><y>17660.423828125</y></points><points><x>18710.162109375</x><y>17662.59375</y></points><points><x>18739.474609375</x><y>17690.8203125</y></points><points><x>18739.474609375</x><y>17691.90625</y></points><points><x>18739.474609375</x><y>17694.078125</y></points><points><x>18740.560546875</x><y>17695.162109375</y></points><points><x>18741.64453125</x><y>17698.419921875</y></points><points><x>18741.64453125</x><y>17700.591796875</y></points><points><x>18781.814453125</x><y>17728.81640625</y></points><points><x>18833.923828125</x><y>17741.84375</y></points><points><x>18833.923828125</x><y>17741.84375</y></points><points><x>18835.009765625</x><y>17744.015625</y></points><points><x>18833.923828125</x><y>17767.900390625</y></points><points><x>18833.923828125</x><y>17768.984375</y></points><points><x>18833.923828125</x><y>17770.0703125</y></points><points><x>18833.923828125</x><y>17772.2421875</y></points><points><x>18833.923828125</x><y>17773.328125</y></points><points><x>18810.0390625</x><y>17792.869140625</y></points><points><x>18810.0390625</x><y>17793.955078125</y></points><points><x>18810.0390625</x><y>17795.041015625</y></points><points><x>18810.0390625</x><y>17797.2109375</y></points><points><x>18810.0390625</x><y>17799.3828125</y></points><points><x>18810.0390625</x><y>17800.46875</y></points><points><x>18810.0390625</x><y>17802.638671875</y></points><points><x>18812.2109375</x><y>17829.779296875</y></points><points><x>18812.2109375</x><y>17829.779296875</y></points><points><x>18815.46875</x><y>17831.951171875</y></points><points><x>18873.005859375</x><y>17828.6953125</y></points><points><x>18874.091796875</x><y>17828.6953125</y></points><points><x>18875.177734375</x><y>17828.6953125</y></points><points><x>18944.65625</x><y>17813.49609375</y></points><points><x>18944.65625</x><y>17813.49609375</y></points><points><x>18947.9140625</x><y>17813.49609375</y></points><points><x>18949.0</x><y>17813.49609375</y></points><points><x>18997.853515625</x><y>17808.068359375</y></points><points><x>19021.736328125</x><y>17764.642578125</y></points><points><x>19030.421875</x><y>17732.07421875</y></points><points><x>19029.3359375</x><y>17724.474609375</y></points><points><x>19035.849609375</x><y>17698.419921875</y></points><points><x>19042.36328125</x><y>17660.423828125</y></points><points><x>19056.4765625</x><y>17630.025390625</y></points><points><x>19056.4765625</x><y>17628.939453125</y></points><points><x>19072.759765625</x><y>17586.599609375</y></points><points><x>19087.958984375</x><y>17559.458984375</y></points><points><x>19079.275390625</x><y>17541.00390625</y></points><points><x>19107.5</x><y>17539.91796875</y></points><points><x>19154.181640625</x><y>17570.31640625</y></points><points><x>19155.267578125</x><y>17570.31640625</y></points><points><x>19176.98046875</x><y>17571.40234375</y></points><points><x>19176.98046875</x><y>17571.40234375</y></points><points><x>19178.06640625</x><y>17569.23046875</y></points><points><x>19196.521484375</x><y>17542.08984375</y></points><points><x>19197.607421875</x><y>17542.08984375</y></points><points><x>19198.693359375</x><y>17542.08984375</y></points><points><x>19225.833984375</x><y>17548.603515625</y></points><points><x>19226.919921875</x><y>17548.603515625</y></points><points><x>19229.08984375</x><y>17548.603515625</y></points><points><x>19230.17578125</x><y>17548.603515625</y></points><points><x>19255.146484375</x><y>17522.548828125</y></points><points><x>19255.146484375</x><y>17522.548828125</y></points><points><x>19256.23046875</x><y>17520.376953125</y></points><points><x>19262.744140625</x><y>17503.0078125</y></points><points><x>19262.744140625</x><y>17503.0078125</y></points><points><x>19255.146484375</x><y>17479.123046875</y></points><points><x>19237.775390625</x><y>17465.009765625</y></points><points><x>19200.865234375</x><y>17460.66796875</y></points><points><x>19188.921875</x><y>17460.66796875</y></points><points><x>19188.921875</x><y>17460.66796875</y></points><points><x>19174.80859375</x><y>17440.041015625</y></points><points><x>19174.80859375</x><y>17440.041015625</y></points><points><x>19172.638671875</x><y>17436.78515625</y></points><points><x>19156.353515625</x><y>17413.986328125</y></points><points><x>19118.357421875</x><y>17405.30078125</y></points><points><x>19116.185546875</x><y>17405.30078125</y></points><points><x>19116.185546875</x><y>17405.30078125</y></points><points><x>19103.158203125</x><y>17366.21875</y></points><points><x>19114.013671875</x><y>17343.419921875</y></points><points><x>19112.9296875</x><y>17330.392578125</y></points><points><x>19102.072265625</x><y>17310.8515625</y></points><points><x>19082.53125</x><y>17293.482421875</y></points><points><x>19071.67578125</x><y>17316.279296875</y></points><points><x>19071.67578125</x><y>17316.279296875</y></points><points><x>19066.24609375</x><y>17345.591796875</y></points><points><x>19052.134765625</x><y>17322.79296875</y></points><points><x>19039.10546875</x><y>17313.0234375</y></points><points><x>19017.39453125</x><y>17315.1953125</y></points><points><x>19017.39453125</x><y>17315.1953125</y></points><points><x>19006.537109375</x><y>17322.79296875</y></points><points><x>18980.482421875</x><y>17335.822265625</y></points><points><x>18966.369140625</x><y>17329.306640625</y></points><points><x>18943.572265625</x><y>17314.109375</y></points><points><x>18943.572265625</x><y>17313.0234375</y></points><points><x>18920.7734375</x><y>17296.73828125</y></points><points><x>18916.431640625</x><y>17272.85546875</y></points><points><x>18890.375</x><y>17257.65625</y></points><points><x>18873.005859375</x><y>17244.62890625</y></points><points><x>18850.20703125</x><y>17238.115234375</y></points><points><x>18829.580078125</x><y>17234.857421875</y></points><points><x>18786.15625</x><y>17216.40234375</y></points><points><x>18776.384765625</x><y>17202.2890625</y></points><points><x>18755.7578125</x><y>17196.861328125</y></points><points><x>18754.673828125</x><y>17196.861328125</y></points><points><x>18732.9609375</x><y>17203.375</y></points><points><x>18707.990234375</x><y>17203.375</y></points><points><x>18680.849609375</x><y>17203.375</y></points><points><x>18658.052734375</x><y>17207.716796875</y></points><points><x>18658.052734375</x><y>17207.716796875</y></points><points><x>18649.3671875</x><y>17230.515625</y></points><points><x>18656.966796875</x><y>17247.88671875</y></points><points><x>18671.080078125</x><y>17268.51171875</y></points><points><x>18691.70703125</x><y>17304.337890625</y></points><points><x>18691.70703125</x><y>17304.337890625</y></points><points><x>18713.419921875</x><y>17333.650390625</y></points><points><x>18713.419921875</x><y>17333.650390625</y></points><points><x>18736.216796875</x><y>17355.36328125</y></points><points><x>18736.216796875</x><y>17355.36328125</y></points></segmentation></object><object><name>HSIL</name><difficult>0</difficult><truncated>0</truncated><info>[{"confidence": "0"}, {"action": "CREATE", "cat": "HSIL", "time": "2020-07-23 14:39;24", "who": "admin", "typeOfanno": "PersonManul"}]</info><confidence>0</confidence><bndbox><xmin>10528.78515625</xmin><ymin>17580.244140625</ymin><xmax>10647.1025390625</xmax><ymax>17665.033203125</ymax></bndbox><segmentation><points><x>10592.515625</x><y>17593.8203125</y></points><points><x>10585.8662109375</x><y>17586.89453125</y></points><points><x>10577.830078125</x><y>17581.62890625</y></points><points><x>10568.1318359375</x><y>17580.244140625</y></points><points><x>10559.5419921875</x><y>17582.73828125</y></points><points><x>10558.98828125</x><y>17590.7734375</y></points><points><x>10565.083984375</x><y>17602.96484375</y></points><points><x>10557.048828125</x><y>17602.41015625</y></points><points><x>10547.0732421875</x><y>17606.013671875</y></points><points><x>10544.5791015625</x><y>17612.662109375</y></points><points><x>10545.96484375</x><y>17616.265625</y></points><points><x>10537.65234375</x><y>17618.759765625</y></points><points><x>10531.556640625</x><y>17625.685546875</y></points><points><x>10528.78515625</x><y>17633.16796875</y></points><points><x>10528.78515625</x><y>17633.4453125</y></points><points><x>10531.001953125</x><y>17642.865234375</y></points><points><x>10539.591796875</x><y>17653.39453125</y></points><points><x>10551.2294921875</x><y>17655.05859375</y></points><points><x>10551.5068359375</x><y>17655.05859375</y></points><points><x>10553.4462890625</x><y>17655.05859375</y></points><points><x>10562.8671875</x><y>17652.009765625</y></points><points><x>10563.14453125</x><y>17652.009765625</y></points><points><x>10564.2529296875</x><y>17653.671875</y></points><points><x>10564.5302734375</x><y>17654.2265625</y></points><points><x>10571.45703125</x><y>17661.70703125</y></points><points><x>10593.3466796875</x><y>17665.033203125</y></points><points><x>10604.4306640625</x><y>17655.333984375</y></points><points><x>10609.6953125</x><y>17648.685546875</y></points><points><x>10628.814453125</x><y>17644.251953125</y></points><points><x>10642.6689453125</x><y>17634.552734375</y></points><points><x>10642.6689453125</x><y>17634.275390625</y></points><points><x>10647.1025390625</x><y>17624.578125</y></points><points><x>10638.2353515625</x><y>17619.58984375</y></points><points><x>10641.0068359375</x><y>17612.939453125</y></points><points><x>10646.8251953125</x><y>17602.6875</y></points><points><x>10645.994140625</x><y>17593.8203125</y></points><points><x>10636.5732421875</x><y>17586.0625</y></points><points><x>10625.212890625</x><y>17581.3515625</y></points><points><x>10609.97265625</x><y>17580.796875</y></points><points><x>10607.755859375</x><y>17581.90625</y></points><points><x>10607.755859375</x><y>17581.90625</y></points></segmentation></object><object><name>HSIL</name><difficult>0</difficult><truncated>0</truncated><info>[{"confidence": "0"}, {"action": "CREATE", "cat": "HSIL", "time": "2020-07-23 14:39;24", "who": "admin", "typeOfanno": "PersonManul"}]</info><confidence>0</confidence><bndbox><xmin>24413.9609375</xmin><ymin>17637.2890625</ymin><xmax>24777.67578125</xmax><ymax>18165.6328125</ymax></bndbox><segmentation><points><x>24552.775390625</x><y>18114.0390625</y></points><points><x>24559.533203125</x><y>18123.865234375</y></points><points><x>24569.361328125</x><y>18129.39453125</y></points><points><x>24583.48828125</x><y>18137.9921875</y></points><points><x>24590.244140625</x><y>18153.962890625</y></points><points><x>24574.2734375</x><y>18165.6328125</y></points><points><x>24573.66015625</x><y>18165.6328125</y></points><points><x>24563.83203125</x><y>18165.6328125</y></points><points><x>24544.791015625</x><y>18162.5625</y></points><points><x>24532.505859375</x><y>18152.734375</y></points><points><x>24531.892578125</x><y>18141.064453125</y></points><points><x>24519.607421875</x><y>18129.39453125</y></points><points><x>24503.0234375</x><y>18123.251953125</y></points><points><x>24488.896484375</x><y>18115.267578125</y></points><points><x>24487.0546875</x><y>18107.28125</y></points><points><x>24475.3828125</x><y>18105.439453125</y></points><points><x>24460.02734375</x><y>18101.138671875</y></points><points><x>24460.02734375</x><y>18101.138671875</y></points><points><x>24428.703125</x><y>18088.85546875</y></points><points><x>24419.48828125</x><y>18078.412109375</y></points><points><x>24419.48828125</x><y>18078.412109375</y></points><points><x>24418.875</x><y>18075.955078125</y></points><points><x>24413.9609375</x><y>18059.986328125</y></points><points><x>24418.259765625</x><y>18051.38671875</y></points><points><x>24415.802734375</x><y>18031.732421875</y></points><points><x>24421.9453125</x><y>18017.603515625</y></points><points><x>24431.158203125</x><y>18014.533203125</y></points><points><x>24436.6875</x><y>17996.720703125</y></points><points><x>24437.30078125</x><y>17986.279296875</y></points><points><x>24445.900390625</x><y>17979.521484375</y></points><points><x>24441.6015625</x><y>17953.724609375</y></points><points><x>24445.900390625</x><y>17937.75390625</y></points><points><x>24471.083984375</x><y>17928.541015625</y></points><points><x>24487.0546875</x><y>17927.927734375</y></points><points><x>24498.109375</x><y>17919.328125</y></points><points><x>24504.251953125</x><y>17913.185546875</y></points><points><x>24505.48046875</x><y>17891.6875</y></points><points><x>24514.080078125</x><y>17880.017578125</y></points><points><x>24537.419921875</x><y>17882.474609375</y></points><points><x>24543.5625</x><y>17872.033203125</y></points><points><x>24549.705078125</x><y>17844.392578125</y></points><points><x>24546.634765625</x><y>17836.40625</y></points><points><x>24537.419921875</x><y>17826.580078125</y></points><points><x>24537.419921875</x><y>17814.908203125</y></points><points><x>24545.40625</x><y>17794.638671875</y></points><points><x>24541.720703125</x><y>17784.197265625</y></points><points><x>24538.03515625</x><y>17761.470703125</y></points><points><x>24534.962890625</x><y>17743.044921875</y></points><points><x>24544.4765625</x><y>17721.423828125</y></points><points><x>24562.767578125</x><y>17726.91015625</y></points><points><x>24571.912109375</x><y>17708.62109375</y></points><points><x>24582.88671875</x><y>17693.98828125</y></points><points><x>24601.17578125</x><y>17691.24609375</y></points><points><x>24606.6640625</x><y>17680.271484375</y></points><points><x>24610.322265625</x><y>17658.32421875</y></points><points><x>24624.953125</x><y>17645.51953125</y></points><points><x>24638.671875</x><y>17637.2890625</y></points><points><x>24650.560546875</x><y>17637.2890625</y></points><points><x>24666.10546875</x><y>17639.119140625</y></points><points><x>24675.251953125</x><y>17646.435546875</y></points><points><x>24684.396484375</x><y>17651.0078125</y></points><points><x>24701.771484375</x><y>17651.921875</y></points><points><x>24701.771484375</x><y>17651.921875</y></points><points><x>24703.6015625</x><y>17652.8359375</y></points><points><x>24710.916015625</x><y>17657.408203125</y></points><points><x>24710.916015625</x><y>17658.32421875</y></points><points><x>24727.376953125</x><y>17662.896484375</y></points><points><x>24747.49609375</x><y>17662.896484375</y></points><points><x>24753.8984375</x><y>17666.5546875</y></points><points><x>24753.8984375</x><y>17666.5546875</y></points><points><x>24754.8125</x><y>17670.2109375</y></points><points><x>24754.8125</x><y>17672.041015625</y></points><points><x>24763.04296875</x><y>17683.9296875</y></points><points><x>24763.04296875</x><y>17683.9296875</y></points><points><x>24763.95703125</x><y>17686.671875</y></points><points><x>24772.1875</x><y>17700.390625</y></points><points><x>24772.1875</x><y>17700.390625</y></points><points><x>24770.359375</x><y>17715.9375</y></points><points><x>24770.359375</x><y>17715.9375</y></points><points><x>24770.359375</x><y>17733.3125</y></points><points><x>24762.12890625</x><y>17749.7734375</y></points><points><x>24777.67578125</x><y>17770.806640625</y></points><points><x>24772.1875</x><y>17786.353515625</y></points><points><x>24755.7265625</x><y>17779.951171875</y></points><points><x>24755.7265625</x><y>17796.412109375</y></points><points><x>24755.7265625</x><y>17797.328125</y></points><points><x>24756.642578125</x><y>17798.2421875</y></points><points><x>24756.642578125</x><y>17800.0703125</y></points><points><x>24763.04296875</x><y>17818.361328125</y></points><points><x>24774.017578125</x><y>17832.994140625</y></points><points><x>24774.931640625</x><y>17855.85546875</y></points><points><x>24766.701171875</x><y>17874.146484375</y></points><points><x>24751.154296875</x><y>17874.146484375</y></points><points><x>24762.12890625</x><y>17892.435546875</y></points><points><x>24770.359375</x><y>17909.810546875</y></points><points><x>24753.8984375</x><y>17914.384765625</y></points><points><x>24753.8984375</x><y>17914.384765625</y></points><points><x>24752.984375</x><y>17916.212890625</y></points><points><x>24740.181640625</x><y>17920.78515625</y></points><points><x>24730.12109375</x><y>17924.443359375</y></points><points><x>24703.6015625</x><y>17921.69921875</y></points><points><x>24685.310546875</x><y>17918.041015625</y></points><points><x>24686.224609375</x><y>17935.41796875</y></points><points><x>24686.224609375</x><y>17935.41796875</y></points><points><x>24677.080078125</x><y>17959.1953125</y></points><points><x>24661.533203125</x><y>17972.912109375</y></points><points><x>24661.533203125</x><y>17972.912109375</y></points><points><x>24634.09765625</x><y>17978.3984375</y></points><points><x>24633.18359375</x><y>17989.373046875</y></points><points><x>24617.63671875</x><y>17990.287109375</y></points><points><x>24617.63671875</x><y>17990.287109375</y></points><points><x>24607.578125</x><y>17982.056640625</y></points><points><x>24592.03125</x><y>17978.3984375</y></points><points><x>24587.458984375</x><y>17978.3984375</y></points><points><x>24574.65625</x><y>17977.484375</y></points><points><x>24573.7421875</x><y>17977.484375</y></points><points><x>24572.826171875</x><y>17979.314453125</y></points><points><x>24573.7421875</x><y>17993.9453125</y></points><points><x>24573.7421875</x><y>17994.859375</y></points><points><x>24573.7421875</x><y>17996.689453125</y></points><points><x>24573.7421875</x><y>17997.603515625</y></points><points><x>24579.228515625</x><y>18011.3203125</y></points><points><x>24579.228515625</x><y>18012.236328125</y></points><points><x>24580.142578125</x><y>18013.150390625</y></points><points><x>24580.142578125</x><y>18014.978515625</y></points><points><x>24582.88671875</x><y>18030.525390625</y></points><points><x>24582.88671875</x><y>18030.525390625</y></points><points><x>24563.681640625</x><y>18036.01171875</y></points><points><x>24565.51171875</x><y>18055.216796875</y></points><points><x>24563.681640625</x><y>18068.935546875</y></points><points><x>24554.537109375</x><y>18083.56640625</y></points><points><x>24554.537109375</x><y>18083.56640625</y></points></segmentation></object><object><name>HSIL</name><difficult>0</difficult><truncated>0</truncated><info>[{"confidence": "0"}, {"action": "CREATE", "cat": "HSIL", "time": "2020-07-23 14:39;24", "who": "admin", "typeOfanno": "PersonManul"}]</info><confidence>0</confidence><bndbox><xmin>23009.009765625</xmin><ymin>18022.517578125</ymin><xmax>23450.857421875</xmax><ymax>18584.87109375</ymax></bndbox><segmentation><points><x>23305.384765625</x><y>18061.6015625</y></points><points><x>23321.66796875</x><y>18093.083984375</y></points><points><x>23318.412109375</x><y>18111.5390625</y></points><points><x>23329.267578125</x><y>18129.994140625</y></points><points><x>23320.58203125</x><y>18146.279296875</y></points><points><x>23320.58203125</x><y>18146.279296875</y></points><points><x>23337.953125</x><y>18165.8203125</y></points><points><x>23337.953125</x><y>18165.8203125</y></points><points><x>23334.6953125</x><y>18178.84765625</y></points><points><x>23365.09375</x><y>18225.529296875</y></points><points><x>23383.548828125</x><y>18241.814453125</y></points><points><x>23378.12109375</x><y>18257.013671875</y></points><points><x>23400.919921875</x><y>18289.58203125</y></points><points><x>23400.919921875</x><y>18289.58203125</y></points><points><x>23405.26171875</x><y>18305.865234375</y></points><points><x>23405.26171875</x><y>18305.865234375</y></points><points><x>23405.26171875</x><y>18308.037109375</y></points><points><x>23433.48828125</x><y>18337.349609375</y></points><points><x>23433.48828125</x><y>18337.349609375</y></points><points><x>23435.658203125</x><y>18339.51953125</y></points><points><x>23435.658203125</x><y>18340.60546875</y></points><points><x>23448.6875</x><y>18372.08984375</y></points><points><x>23448.6875</x><y>18372.08984375</y></points><points><x>23448.6875</x><y>18374.259765625</y></points><points><x>23450.857421875</x><y>18393.80078125</y></points><points><x>23450.857421875</x><y>18394.88671875</y></points><points><x>23433.48828125</x><y>18412.2578125</y></points><points><x>23433.48828125</x><y>18412.2578125</y></points><points><x>23410.689453125</x><y>18420.94140625</y></points><points><x>23409.603515625</x><y>18420.94140625</y></points><points><x>23408.517578125</x><y>18422.02734375</y></points><points><x>23407.43359375</x><y>18422.02734375</y></points><points><x>23396.576171875</x><y>18426.37109375</y></points><points><x>23395.490234375</x><y>18460.025390625</y></points><points><x>23395.490234375</x><y>18502.36328125</y></points><points><x>23395.490234375</x><y>18502.36328125</y></points><points><x>23395.490234375</x><y>18504.53515625</y></points><points><x>23396.576171875</x><y>18504.53515625</y></points><points><x>23411.775390625</x><y>18541.447265625</y></points><points><x>23411.775390625</x><y>18541.447265625</y></points><points><x>23422.630859375</x><y>18577.271484375</y></points><points><x>23397.662109375</x><y>18584.87109375</y></points><points><x>23396.576171875</x><y>18584.87109375</y></points><points><x>23375.94921875</x><y>18566.416015625</y></points><points><x>23352.06640625</x><y>18563.158203125</y></points><points><x>23350.98046875</x><y>18563.158203125</y></points><points><x>23318.412109375</x><y>18564.244140625</y></points><points><x>23276.072265625</x><y>18552.302734375</y></points><points><x>23273.900390625</x><y>18542.53125</y></points><points><x>23258.703125</x><y>18527.333984375</y></points><points><x>23240.24609375</x><y>18501.279296875</y></points><points><x>23225.048828125</x><y>18511.048828125</y></points><points><x>23205.505859375</x><y>18511.048828125</y></points><points><x>23183.794921875</x><y>18507.79296875</y></points><points><x>23183.794921875</x><y>18507.79296875</y></points><points><x>23188.13671875</x><y>18484.994140625</y></points><points><x>23189.22265625</x><y>18455.681640625</y></points><points><x>23172.9375</x><y>18465.453125</y></points><points><x>23172.9375</x><y>18465.453125</y></points><points><x>23147.96875</x><y>18468.708984375</y></points><points><x>23140.369140625</x><y>18461.109375</y></points><points><x>23111.056640625</x><y>18439.3984375</y></points><points><x>23091.515625</x><y>18419.857421875</y></points><points><x>23086.087890625</x><y>18413.34375</y></points><points><x>23063.291015625</x><y>18413.34375</y></points><points><x>23049.177734375</x><y>18403.572265625</y></points><points><x>23050.26171875</x><y>18372.08984375</y></points><points><x>23056.775390625</x><y>18371.00390625</y></points><points><x>23050.26171875</x><y>18354.71875</y></points><points><x>23030.720703125</x><y>18351.462890625</y></points><points><x>23029.634765625</x><y>18316.72265625</y></points><points><x>23037.234375</x><y>18291.75390625</y></points><points><x>23057.861328125</x><y>18293.923828125</y></points><points><x>23048.091796875</x><y>18268.955078125</y></points><points><x>23047.005859375</x><y>18257.013671875</y></points><points><x>23041.578125</x><y>18254.841796875</y></points><points><x>23040.4921875</x><y>18254.841796875</y></points><points><x>23017.693359375</x><y>18254.841796875</y></points><points><x>23009.009765625</x><y>18224.443359375</y></points><points><x>23011.1796875</x><y>18197.302734375</y></points><points><x>23025.29296875</x><y>18183.19140625</y></points><points><x>23033.978515625</x><y>18152.79296875</y></points><points><x>23050.26171875</x><y>18151.70703125</y></points><points><x>23055.69140625</x><y>18132.166015625</y></points><points><x>23078.48828125</x><y>18120.224609375</y></points><points><x>23085.001953125</x><y>18091.998046875</y></points><points><x>23085.001953125</x><y>18090.912109375</y></points><points><x>23087.173828125</x><y>18090.912109375</y></points><points><x>23089.345703125</x><y>18090.912109375</y></points><points><x>23090.431640625</x><y>18090.912109375</y></points><points><x>23092.6015625</x><y>18090.912109375</y></points><points><x>23159.91015625</x><y>18093.083984375</y></points><points><x>23259.787109375</x><y>18022.517578125</y></points></segmentation></object><object><name>HSIL</name><difficult>0</difficult><truncated>0</truncated><info>[{"confidence": "0"}, {"action": "CREATE", "cat": "HSIL", "time": "2020-07-23 14:39;24", "who": "admin", "typeOfanno": "PersonManul"}]</info><confidence>0</confidence><bndbox><xmin>18697.271484375</xmin><ymin>18474.40234375</ymin><xmax>18984.26171875</xmax><ymax>18706.05078125</ymax></bndbox><segmentation><points><x>18802.56640625</x><y>18486.15625</y></points><points><x>18822.646484375</x><y>18490.564453125</y></points><points><x>18823.13671875</x><y>18497.419921875</y></points><points><x>18832.931640625</x><y>18492.033203125</y></points><points><x>18850.560546875</x><y>18493.01171875</y></points><points><x>18864.2734375</x><y>18487.625</y></points><points><x>18874.55859375</x><y>18481.748046875</y></points><points><x>18882.39453125</x><y>18483.21875</y></points><points><x>18892.189453125</x><y>18474.40234375</y></points><points><x>18908.3515625</x><y>18479.30078125</y></points><points><x>18912.759765625</x><y>18486.15625</y></points><points><x>18931.859375</x><y>18476.361328125</y></points><points><x>18944.591796875</x><y>18481.259765625</y></points><points><x>18944.591796875</x><y>18481.259765625</y></points><points><x>18949.98046875</x><y>18491.54296875</y></points><points><x>18949.98046875</x><y>18491.54296875</y></points><points><x>18964.671875</x><y>18499.869140625</y></points><points><x>18964.671875</x><y>18499.869140625</y></points><points><x>18967.12109375</x><y>18501.337890625</y></points><points><x>18972.5078125</x><y>18512.11328125</y></points><points><x>18976.42578125</x><y>18524.845703125</y></points><points><x>18976.42578125</x><y>18524.845703125</y></points><points><x>18984.26171875</x><y>18536.109375</y></points><points><x>18976.42578125</x><y>18554.720703125</y></points><points><x>18965.162109375</x><y>18574.310546875</y></points><points><x>18965.162109375</x><y>18574.310546875</y></points><points><x>18958.794921875</x><y>18583.615234375</y></points><points><x>18953.408203125</x><y>18598.30859375</y></points><points><x>18949.98046875</x><y>18612.509765625</y></points><points><x>18955.857421875</x><y>18629.65234375</y></points><points><x>18960.75390625</x><y>18637.9765625</y></points><points><x>18966.630859375</x><y>18660.994140625</y></points><points><x>18966.630859375</x><y>18660.994140625</y></points><points><x>18967.12109375</x><y>18662.953125</y></points><points><x>18963.203125</x><y>18682.0546875</y></points><points><x>18945.08203125</x><y>18687.44140625</y></points><points><x>18930.390625</x><y>18669.3203125</y></points><points><x>18924.513671875</x><y>18678.625</y></points><points><x>18916.1875</x><y>18688.91015625</y></points><points><x>18890.23046875</x><y>18690.37890625</y></points><points><x>18872.109375</x><y>18675.197265625</y></points><points><x>18864.763671875</x><y>18679.60546875</y></points><points><x>18864.763671875</x><y>18679.60546875</y></points><points><x>18863.78515625</x><y>18681.564453125</y></points><points><x>18836.849609375</x><y>18688.419921875</y></points><points><x>18824.60546875</x><y>18701.154296875</y></points><points><x>18801.587890625</x><y>18702.623046875</y></points><points><x>18783.466796875</x><y>18701.154296875</y></points><points><x>18761.427734375</x><y>18701.154296875</y></points><points><x>18733.0234375</x><y>18706.05078125</y></points><points><x>18699.720703125</x><y>18697.236328125</y></points><points><x>18697.271484375</x><y>18684.013671875</y></points><points><x>18700.2109375</x><y>18686.951171875</y></points><points><x>18701.189453125</x><y>18683.033203125</y></points><points><x>18697.76171875</x><y>18678.625</y></points><points><x>18698.251953125</x><y>18676.177734375</y></points><points><x>18697.76171875</x><y>18662.953125</y></points><points><x>18701.6796875</x><y>18646.302734375</y></points><points><x>18720.779296875</x><y>18617.408203125</y></points><points><x>18745.755859375</x><y>18615.939453125</y></points><points><x>18762.408203125</x><y>18591.94140625</y></points><points><x>18785.916015625</x><y>18564.025390625</y></points><points><x>18788.853515625</x><y>18525.826171875</y></points><points><x>18781.017578125</x><y>18498.888671875</y></points></segmentation></object><object><name>HSIL</name><difficult>0</difficult><truncated>0</truncated><info>[{"confidence": "0"}, {"action": "CREATE", "cat": "HSIL", "time": "2020-07-23 14:39;24", "who": "admin", "typeOfanno": "PersonManul"}]</info><confidence>0</confidence><bndbox><xmin>13763.5068359375</xmin><ymin>18552.23828125</ymin><xmax>14208.2958984375</xmax><ymax>18841.716796875</ymax></bndbox><segmentation><points><x>14190.7958984375</x><y>18620.05078125</y></points><points><x>14176.212890625</x><y>18630.98828125</y></points><points><x>14166.00390625</x><y>18649.947265625</y></points><points><x>14147.0458984375</x><y>18655.779296875</y></points><points><x>14136.837890625</x><y>18663.0703125</y></points><points><x>14136.837890625</x><y>18663.0703125</y></points><points><x>14135.3798828125</x><y>18664.529296875</y></points><points><x>14135.3798828125</x><y>18666.716796875</y></points><points><x>14127.3583984375</x><y>18681.30078125</y></points><points><x>14127.3583984375</x><y>18681.30078125</y></points><points><x>14113.5048828125</x><y>18689.3203125</y></points><points><x>14113.5048828125</x><y>18689.3203125</y></points><points><x>14098.1923828125</x><y>18694.42578125</y></points><points><x>14098.1923828125</x><y>18694.42578125</y></points><points><x>14075.587890625</x><y>18702.4453125</y></points><points><x>14075.587890625</x><y>18702.4453125</y></points><points><x>14063.1923828125</x><y>18700.2578125</y></points><points><x>14050.0673828125</x><y>18684.216796875</y></points><points><x>14024.546875</x><y>18674.73828125</y></points><points><x>14017.984375</x><y>18674.73828125</y></points><points><x>14017.2548828125</x><y>18674.73828125</y></points><points><x>14010.6923828125</x><y>18660.154296875</y></points><points><x>14006.3173828125</x><y>18643.384765625</y></points><points><x>14001.9423828125</x><y>18622.23828125</y></points><points><x>13998.296875</x><y>18614.947265625</y></points><points><x>13990.2763671875</x><y>18616.404296875</y></points><points><x>13977.880859375</x><y>18618.591796875</y></points><points><x>13967.671875</x><y>18604.009765625</y></points><points><x>13950.9013671875</x><y>18603.279296875</y></points><points><x>13944.3388671875</x><y>18601.091796875</y></points><points><x>13938.505859375</x><y>18579.947265625</y></points><points><x>13926.8388671875</x><y>18562.447265625</y></points><points><x>13915.1728515625</x><y>18563.904296875</y></points><points><x>13915.1728515625</x><y>18581.404296875</y></points><points><x>13912.255859375</x><y>18590.884765625</y></points><points><x>13896.943359375</x><y>18584.322265625</y></points><points><x>13896.943359375</x><y>18584.322265625</y></points><points><x>13888.9228515625</x><y>18570.466796875</y></points><points><x>13869.88671875</x><y>18567.27734375</y></points><points><x>13858.703125</x><y>18569.580078125</y></points><points><x>13840.611328125</x><y>18573.197265625</y></points><points><x>13826.1376953125</x><y>18567.60546875</y></points><points><x>13814.5478515625</x><y>18552.23828125</y></points><points><x>13813.08984375</x><y>18565.36328125</y></points><points><x>13809.443359375</x><y>18585.05078125</y></points><points><x>13809.443359375</x><y>18585.05078125</y></points><points><x>13797.0478515625</x><y>18605.466796875</y></points><points><x>13797.0478515625</x><y>18605.466796875</y></points><points><x>13786.83984375</x><y>18622.23828125</y></points><points><x>13781.0068359375</x><y>18647.759765625</y></points><points><x>13775.90234375</x><y>18668.904296875</y></points><points><x>13775.90234375</x><y>18668.904296875</y></points><points><x>13775.90234375</x><y>18671.091796875</y></points><points><x>13763.5068359375</x><y>18705.36328125</y></points><points><x>13778.08984375</x><y>18727.23828125</y></points><points><x>13778.8193359375</x><y>18727.23828125</y></points><points><x>13780.27734375</x><y>18727.966796875</y></points><points><x>13810.1728515625</x><y>18754.216796875</y></points><points><x>13810.1728515625</x><y>18754.216796875</y></points><points><x>13824.02734375</x><y>18770.2578125</y></points><points><x>13824.02734375</x><y>18770.2578125</y></points><points><x>13825.4853515625</x><y>18771.716796875</y></points><points><x>13851.005859375</x><y>18779.73828125</y></points><points><x>13875.7978515625</x><y>18778.279296875</y></points><points><x>13895.4853515625</x><y>18772.4453125</y></points><points><x>13920.2763671875</x><y>18772.4453125</y></points><points><x>13922.4638671875</x><y>18788.486328125</y></points><points><x>13922.4638671875</x><y>18788.486328125</y></points><points><x>13922.4638671875</x><y>18791.404296875</y></points><points><x>13933.4013671875</x><y>18821.298828125</y></points><points><x>13961.109375</x><y>18827.861328125</y></points><points><x>13996.8388671875</x><y>18838.0703125</y></points><points><x>14011.421875</x><y>18837.341796875</y></points><points><x>14042.046875</x><y>18828.591796875</y></points><points><x>14066.109375</x><y>18837.341796875</y></points><points><x>14074.1298828125</x><y>18829.3203125</y></points><points><x>14093.8173828125</x><y>18841.716796875</y></points><points><x>14112.0458984375</x><y>18830.048828125</y></points><points><x>14125.1708984375</x><y>18820.5703125</y></points><points><x>14139.7548828125</x><y>18817.654296875</y></points><points><x>14161.6298828125</x><y>18807.4453125</y></points><points><x>14174.75390625</x><y>18794.3203125</y></points><points><x>14173.2958984375</x><y>18779.73828125</y></points><points><x>14155.7958984375</x><y>18774.6328125</y></points><points><x>14171.1083984375</x><y>18744.0078125</y></points><points><x>14182.775390625</x><y>18719.216796875</y></points><points><x>14185.69140625</x><y>18702.4453125</y></points><points><x>14184.2333984375</x><y>18674.0078125</y></points><points><x>14202.462890625</x><y>18660.154296875</y></points><points><x>14208.2958984375</x><y>18645.572265625</y></points><points><x>14208.2958984375</x><y>18630.259765625</y></points><points><x>14208.2958984375</x><y>18630.259765625</y></points></segmentation></object><object><name>HSIL</name><difficult>0</difficult><truncated>0</truncated><info>[{"confidence": "0"}, {"action": "CREATE", "cat": "HSIL", "time": "2020-07-23 14:39;24", "who": "admin", "typeOfanno": "PersonManul"}]</info><confidence>0</confidence><bndbox><xmin>14826.408203125</xmin><ymin>18840.8125</ymin><xmax>15158.90625</xmax><ymax>19133.20703125</ymax></bndbox><segmentation><points><x>15093.28125</x><y>18896.958984375</y></points><points><x>15098.3857421875</x><y>18906.4375</y></points><points><x>15110.78125</x><y>18908.625</y></points><points><x>15110.78125</x><y>18908.625</y></points><points><x>15125.3642578125</x><y>18880.916015625</y></points><points><x>15145.78125</x><y>18875.083984375</y></points><points><x>15147.2392578125</x><y>18888.9375</y></points><points><x>15147.96875</x><y>18897.6875</y></points><points><x>15147.96875</x><y>18897.6875</y></points><points><x>15158.90625</x><y>18915.1875</y></points><points><x>15158.1767578125</x><y>18930.5</y></points><points><x>15158.1767578125</x><y>18930.5</y></points><points><x>15147.2392578125</x><y>18937.0625</y></points><points><x>15134.1142578125</x><y>18939.25</y></points><points><x>15125.3642578125</x><y>18964.771484375</y></points><points><x>15116.615234375</x><y>18980.8125</y></points><points><x>15105.677734375</x><y>18999.76953125</y></points><points><x>15090.365234375</x><y>19019.45703125</y></points><points><x>15090.365234375</x><y>19019.45703125</y></points><points><x>15057.552734375</x><y>19036.228515625</y></points><points><x>15057.552734375</x><y>19036.228515625</y></points><points><x>15028.3857421875</x><y>19055.1875</y></points><points><x>15007.240234375</x><y>19070.5</y></points><points><x>15007.240234375</x><y>19070.5</y></points><points><x>14988.2822265625</x><y>19087.26953125</y></points><points><x>14966.4072265625</x><y>19094.5625</y></points><points><x>14962.76171875</x><y>19109.873046875</y></points><points><x>14949.63671875</x><y>19120.08203125</y></points><points><x>14938.69921875</x><y>19122.998046875</y></points><points><x>14909.5322265625</x><y>19124.45703125</y></points><points><x>14892.0322265625</x><y>19133.20703125</y></points><points><x>14878.9072265625</x><y>19126.64453125</y></points><points><x>14863.595703125</x><y>19120.08203125</y></points><points><x>14859.220703125</x><y>19110.603515625</y></points><points><x>14846.095703125</x><y>19093.83203125</y></points><points><x>14836.6162109375</x><y>19077.0625</y></points><points><x>14826.408203125</x><y>19063.20703125</y></points><points><x>14838.07421875</x><y>19051.541015625</y></points><points><x>14842.44921875</x><y>19040.603515625</y></points><points><x>14842.44921875</x><y>19040.603515625</y></points><points><x>14844.63671875</x><y>19018.0</y></points><points><x>14861.408203125</x><y>19004.875</y></points><points><x>14871.6162109375</x><y>18996.125</y></points><points><x>14882.5537109375</x><y>18974.25</y></points><points><x>14896.4072265625</x><y>18950.1875</y></points><points><x>14916.82421875</x><y>18931.228515625</y></points><points><x>14923.38671875</x><y>18930.5</y></points><points><x>14935.0537109375</x><y>18908.625</y></points><points><x>14955.4697265625</x><y>18898.416015625</y></points><points><x>14964.94921875</x><y>18893.3125</y></points><points><x>14978.07421875</x><y>18880.1875</y></points><points><x>15000.677734375</x><y>18872.896484375</y></points><points><x>15016.7197265625</x><y>18867.791015625</y></points><points><x>15030.5732421875</x><y>18853.9375</y></points><points><x>15056.8232421875</x><y>18840.8125</y></points><points><x>15066.302734375</x><y>18844.458984375</y></points><points><x>15071.40625</x><y>18856.853515625</y></points><points><x>15071.40625</x><y>18856.853515625</y></points><points><x>15090.365234375</x><y>18869.978515625</y></points><points><x>15090.365234375</x><y>18869.978515625</y></points></segmentation></object><object><name>HSIL</name><difficult>0</difficult><truncated>0</truncated><info>[{"confidence": "0"}, {"action": "CREATE", "cat": "HSIL", "time": "2020-07-23 14:39;24", "who": "admin", "typeOfanno": "PersonManul"}]</info><confidence>0</confidence><bndbox><xmin>17750.509765625</xmin><ymin>18965.11328125</ymin><xmax>18165.404296875</xmax><ymax>19422.298828125</ymax></bndbox><segmentation><points><x>17949.572265625</x><y>19153.966796875</y></points><points><x>17975.091796875</x><y>19176.5703125</y></points><points><x>17997.6953125</x><y>19206.46484375</y></points><points><x>17999.8828125</x><y>19231.2578125</y></points><points><x>17999.8828125</x><y>19231.2578125</y></points><points><x>18015.1953125</x><y>19262.611328125</y></points><points><x>18026.86328125</x><y>19273.548828125</y></points><points><x>18061.1328125</x><y>19270.6328125</y></points><points><x>18061.86328125</x><y>19270.6328125</y></points><points><x>18084.466796875</x><y>19279.3828125</y></points><points><x>18099.779296875</x><y>19296.8828125</y></points><points><x>18101.236328125</x><y>19319.486328125</y></points><points><x>18101.236328125</x><y>19319.486328125</y></points><points><x>18141.341796875</x><y>19340.630859375</y></points><points><x>18141.341796875</x><y>19340.630859375</y></points><points><x>18142.798828125</x><y>19342.08984375</y></points><points><x>18165.404296875</x><y>19352.298828125</y></points><points><x>18153.736328125</x><y>19366.15234375</y></points><points><x>18120.923828125</x><y>19374.90234375</y></points><points><x>18086.654296875</x><y>19373.443359375</y></points><points><x>18070.61328125</x><y>19385.111328125</y></points><points><x>18071.341796875</x><y>19396.77734375</y></points><points><x>18053.11328125</x><y>19409.173828125</y></points><points><x>18025.404296875</x><y>19413.548828125</y></points><points><x>18007.17578125</x><y>19412.08984375</y></points><points><x>17969.98828125</x><y>19412.08984375</y></points><points><x>17956.86328125</x><y>19412.818359375</y></points><points><x>17938.634765625</x><y>19417.923828125</y></points><points><x>17909.466796875</x><y>19422.298828125</y></points><points><x>17903.634765625</x><y>19406.255859375</y></points><points><x>17910.92578125</x><y>19384.380859375</y></points><points><x>17917.48828125</x><y>19366.880859375</y></points><points><x>17937.904296875</x><y>19350.83984375</y></points><points><x>17947.384765625</x><y>19347.193359375</y></points><points><x>17928.42578125</x><y>19328.96484375</y></points><points><x>17917.48828125</x><y>19320.21484375</y></points><points><x>17900.716796875</x><y>19316.568359375</y></points><points><x>17886.86328125</x><y>19310.736328125</y></points><points><x>17867.904296875</x><y>19310.736328125</y></points><points><x>17862.9921875</x><y>19322.734375</y></points><points><x>17845.888671875</x><y>19318.458984375</y></points><points><x>17826.15234375</x><y>19294.447265625</y></points><points><x>17830.716796875</x><y>19268.4453125</y></points><points><x>17830.716796875</x><y>19253.1328125</y></points><points><x>17830.716796875</x><y>19253.1328125</y></points><points><x>17813.947265625</x><y>19238.548828125</y></points><points><x>17796.447265625</x><y>19243.65234375</y></points><points><x>17796.447265625</x><y>19243.65234375</y></points><points><x>17771.65625</x><y>19240.736328125</y></points><points><x>17768.009765625</x><y>19223.236328125</y></points><points><x>17776.759765625</x><y>19206.46484375</y></points><points><x>17782.59375</x><y>19202.08984375</y></points><points><x>17776.759765625</x><y>19175.841796875</y></points><points><x>17764.36328125</x><y>19159.798828125</y></points><points><x>17761.447265625</x><y>19151.048828125</y></points><points><x>17761.447265625</x><y>19126.2578125</y></points><points><x>17750.509765625</x><y>19106.5703125</y></points><points><x>17751.96875</x><y>19086.8828125</y></points><points><x>17757.80078125</x><y>19075.216796875</y></points><points><x>17754.15625</x><y>19054.0703125</y></points><points><x>17770.92578125</x><y>19041.67578125</y></points><points><x>17777.48828125</x><y>19034.3828125</y></points><points><x>17782.59375</x><y>19013.23828125</y></points><points><x>17788.42578125</x><y>18990.6328125</y></points><points><x>17801.55078125</x><y>18972.404296875</y></points><points><x>17833.634765625</x><y>18966.5703125</y></points><points><x>17835.091796875</x><y>18989.17578125</y></points><points><x>17844.572265625</x><y>18974.591796875</y></points><points><x>17859.884765625</x><y>18965.841796875</y></points><points><x>17881.029296875</x><y>18965.841796875</y></points><points><x>17881.029296875</x><y>18965.841796875</y></points><points><x>17908.009765625</x><y>18965.11328125</y></points><points><x>17908.009765625</x><y>18965.11328125</y></points><points><x>17937.904296875</x><y>18980.42578125</y></points><points><x>17947.384765625</x><y>18995.73828125</y></points><points><x>17945.92578125</x><y>19003.029296875</y></points><points><x>17958.3203125</x><y>19020.529296875</y></points><points><x>17952.48828125</x><y>19035.11328125</y></points><points><x>17952.48828125</x><y>19035.11328125</y></points><points><x>17943.73828125</x><y>19048.966796875</y></points><points><x>17956.1328125</x><y>19071.5703125</y></points><points><x>17962.6953125</x><y>19083.966796875</y></points><points><x>17959.05078125</x><y>19094.173828125</y></points><points><x>17951.759765625</x><y>19102.923828125</y></points><points><x>17945.197265625</x><y>19113.1328125</y></points><points><x>17928.42578125</x><y>19123.341796875</y></points><points><x>17928.42578125</x><y>19123.341796875</y></points><points><x>17895.61328125</x><y>19123.341796875</y></points><points><x>17907.279296875</x><y>19137.1953125</y></points><points><x>17929.884765625</x><y>19134.279296875</y></points><points><x>17945.197265625</x><y>19137.923828125</y></points><points><x>17945.197265625</x><y>19137.923828125</y></points></segmentation></object><object><name>HSIL</name><difficult>0</difficult><truncated>0</truncated><info>[{"confidence": "0"}, {"action": "CREATE", "cat": "HSIL", "time": "2020-07-23 14:39;24", "who": "admin", "typeOfanno": "PersonManul"}]</info><confidence>0</confidence><bndbox><xmin>14510.8603515625</xmin><ymin>19043.609375</ymin><xmax>14847.00390625</xmax><ymax>19395.06640625</ymax></bndbox><segmentation><points><x>14765.337890625</x><y>19072.046875</y></points><points><x>14785.025390625</x><y>19083.71484375</y></points><points><x>14779.9208984375</x><y>19094.650390625</y></points><points><x>14778.462890625</x><y>19109.962890625</y></points><points><x>14776.275390625</x><y>19132.568359375</y></points><points><x>14758.0458984375</x><y>19139.859375</y></points><points><x>14746.3798828125</x><y>19140.587890625</y></points><points><x>14742.734375</x><y>19149.337890625</y></points><points><x>14740.546875</x><y>19163.193359375</y></points><points><x>14757.3173828125</x><y>19172.671875</y></points><points><x>14755.8583984375</x><y>19196.005859375</y></points><points><x>14761.6923828125</x><y>19209.859375</y></points><points><x>14760.962890625</x><y>19227.359375</y></points><points><x>14753.6708984375</x><y>19247.046875</y></points><points><x>14752.212890625</x><y>19260.900390625</y></points><points><x>14746.3798828125</x><y>19279.12890625</y></points><points><x>14760.2333984375</x><y>19287.87890625</y></points><points><x>14783.5673828125</x><y>19292.25390625</y></points><points><x>14806.900390625</x><y>19307.56640625</y></points><points><x>14806.900390625</x><y>19307.56640625</y></points><points><x>14837.525390625</x><y>19328.712890625</y></points><points><x>14847.00390625</x><y>19338.19140625</y></points><points><x>14847.00390625</x><y>19338.19140625</y></points><points><x>14841.1708984375</x><y>19362.982421875</y></points><points><x>14841.1708984375</x><y>19362.982421875</y></points><points><x>14839.712890625</x><y>19364.44140625</y></points><points><x>14823.6708984375</x><y>19389.962890625</y></points><points><x>14809.087890625</x><y>19395.06640625</y></points><points><x>14790.8583984375</x><y>19380.482421875</y></points><points><x>14779.1923828125</x><y>19368.087890625</y></points><points><x>14763.8798828125</x><y>19356.419921875</y></points><points><x>14756.587890625</x><y>19346.94140625</y></points><points><x>14742.734375</x><y>19346.94140625</y></points><points><x>14725.234375</x><y>19344.025390625</y></points><points><x>14701.900390625</x><y>19334.546875</y></points><points><x>14691.6923828125</x><y>19341.837890625</y></points><points><x>14685.1298828125</x><y>19352.044921875</y></points><points><x>14666.9013671875</x><y>19355.69140625</y></points><points><x>14662.5263671875</x><y>19365.169921875</y></points><points><x>14651.5888671875</x><y>19374.650390625</y></points><points><x>14615.859375</x><y>19376.107421875</y></points><points><x>14601.2763671875</x><y>19364.44140625</y></points><points><x>14596.9013671875</x><y>19353.50390625</y></points><points><x>14586.693359375</x><y>19340.37890625</y></points><points><x>14574.296875</x><y>19327.984375</y></points><points><x>14576.484375</x><y>19310.484375</y></points><points><x>14556.068359375</x><y>19297.359375</y></points><points><x>14540.755859375</x><y>19287.150390625</y></points><points><x>14513.7763671875</x><y>19269.650390625</y></points><points><x>14510.8603515625</x><y>19260.900390625</y></points><points><x>14524.7138671875</x><y>19259.44140625</y></points><points><x>14526.1728515625</x><y>19252.150390625</y></points><points><x>14526.1728515625</x><y>19251.421875</y></points><points><x>14526.1728515625</x><y>19226.62890625</y></points><points><x>14529.0888671875</x><y>19212.775390625</y></points><points><x>14529.818359375</x><y>19196.734375</y></points><points><x>14544.4013671875</x><y>19174.859375</y></points><points><x>14552.4228515625</x><y>19162.462890625</y></points><points><x>14577.943359375</x><y>19152.255859375</y></points><points><x>14602.734375</x><y>19136.212890625</y></points><points><x>14604.193359375</x><y>19125.275390625</y></points><points><x>14606.380859375</x><y>19112.880859375</y></points><points><x>14597.630859375</x><y>19100.484375</y></points><points><x>14597.630859375</x><y>19100.484375</y></points><points><x>14597.630859375</x><y>19077.15234375</y></points><points><x>14615.130859375</x><y>19066.21484375</y></points><points><x>14623.1513671875</x><y>19070.58984375</y></points><points><x>14656.6923828125</x><y>19069.859375</y></points><points><x>14658.8798828125</x><y>19061.109375</y></points><points><x>14679.296875</x><y>19053.08984375</y></points><points><x>14685.859375</x><y>19049.443359375</y></points><points><x>14693.8798828125</x><y>19050.90234375</y></points><points><x>14702.6298828125</x><y>19045.796875</y></points><points><x>14716.484375</x><y>19043.609375</y></points><points><x>14729.609375</x><y>19052.359375</y></points><points><x>14729.609375</x><y>19052.359375</y></points><points><x>14755.8583984375</x><y>19053.08984375</y></points><points><x>14762.4208984375</x><y>19058.921875</y></points><points><x>14762.4208984375</x><y>19058.921875</y></points></segmentation></object><object><name>HSIL</name><difficult>0</difficult><truncated>0</truncated><info>[{"confidence": "0"}, {"action": "CREATE", "cat": "HSIL", "time": "2020-07-23 14:39;24", "who": "admin", "typeOfanno": "PersonManul"}]</info><confidence>0</confidence><bndbox><xmin>16996.52734375</xmin><ymin>19178.154296875</ymin><xmax>17210.0546875</xmax><ymax>19385.806640625</ymax></bndbox><segmentation><points><x>17068.029296875</x><y>19240.3515625</y></points><points><x>17084.19140625</x><y>19236.923828125</y></points><points><x>17099.86328125</x><y>19232.515625</y></points><points><x>17092.517578125</x><y>19218.802734375</y></points><points><x>17092.02734375</x><y>19202.15234375</y></points><points><x>17105.25</x><y>19198.724609375</y></points><points><x>17122.880859375</x><y>19184.03125</y></points><points><x>17132.185546875</x><y>19178.154296875</y></points><points><x>17150.796875</x><y>19186.48046875</y></points><points><x>17164.998046875</x><y>19208.51953125</y></points><points><x>17178.7109375</x><y>19228.109375</y></points><points><x>17197.322265625</x><y>19209.498046875</y></points><points><x>17210.0546875</x><y>19224.6796875</y></points><points><x>17203.689453125</x><y>19243.291015625</y></points><points><x>17203.689453125</x><y>19243.291015625</y></points><points><x>17202.708984375</x><y>19246.228515625</y></points><points><x>17192.9140625</x><y>19263.369140625</y></points><points><x>17192.9140625</x><y>19263.369140625</y></points><points><x>17190.955078125</x><y>19265.328125</y></points><points><x>17189.9765625</x><y>19266.798828125</y></points><points><x>17188.505859375</x><y>19273.1640625</y></points><points><x>17188.505859375</x><y>19273.1640625</y></points><points><x>17188.505859375</x><y>19276.59375</y></points><points><x>17188.505859375</x><y>19278.0625</y></points><points><x>17188.505859375</x><y>19287.3671875</y></points><points><x>17177.732421875</x><y>19303.529296875</y></points><points><x>17167.447265625</x><y>19304.998046875</y></points><points><x>17169.896484375</x><y>19320.1796875</y></points><points><x>17160.591796875</x><y>19335.36328125</y></points><points><x>17141.98046875</x><y>19336.83203125</y></points><points><x>17132.185546875</x><y>19336.83203125</y></points><points><x>17123.861328125</x><y>19345.646484375</y></points><points><x>17111.6171875</x><y>19354.462890625</y></points><points><x>17099.86328125</x><y>19360.33984375</y></points><points><x>17093.49609375</x><y>19373.072265625</y></points><points><x>17078.8046875</x><y>19380.419921875</y></points><points><x>17069.98828125</x><y>19380.419921875</y></points><points><x>17059.703125</x><y>19375.521484375</y></points><points><x>17051.8671875</x><y>19381.3984375</y></points><points><x>17025.912109375</x><y>19385.806640625</y></points><points><x>17005.341796875</x><y>19377.970703125</y></points><points><x>16997.505859375</x><y>19363.767578125</y></points><points><x>17010.240234375</x><y>19363.27734375</y></points><points><x>17002.892578125</x><y>19351.5234375</y></points><points><x>16996.52734375</x><y>19328.015625</y></points><points><x>17006.810546875</x><y>19314.79296875</y></points><points><x>17029.830078125</x><y>19304.01953125</y></points><points><x>17036.685546875</x><y>19282.958984375</y></points><points><x>17023.953125</x><y>19281.0</y></points><points><x>17023.953125</x><y>19281.0</y></points><points><x>17007.30078125</x><y>19281.0</y></points><points><x>17001.423828125</x><y>19272.185546875</y></points><points><x>17007.30078125</x><y>19250.63671875</y></points><points><x>17013.66796875</x><y>19244.759765625</y></points><points><x>17019.0546875</x><y>19217.333984375</y></points><points><x>17035.70703125</x><y>19209.498046875</y></points><points><x>17052.357421875</x><y>19209.98828125</y></points><points><x>17062.15234375</x><y>19216.84375</y></points><points><x>17062.15234375</x><y>19216.84375</y></points></segmentation></object><object><name>HSIL</name><difficult>0</difficult><truncated>0</truncated><info>[{"confidence": "0"}, {"action": "CREATE", "cat": "HSIL", "time": "2020-07-23 14:39;24", "who": "admin", "typeOfanno": "PersonManul"}]</info><confidence>0</confidence><bndbox><xmin>19724.890625</xmin><ymin>19420.3515625</ymin><xmax>20033.326171875</xmax><ymax>19797.328125</ymax></bndbox><segmentation><points><x>19956.763671875</x><y>19496.18359375</y></points><points><x>20033.326171875</x><y>19706.912109375</y></points><points><x>20029.6796875</x><y>19764.515625</y></points><points><x>20029.6796875</x><y>19764.515625</y></points><points><x>20029.6796875</x><y>19791.494140625</y></points><points><x>19999.78515625</x><y>19795.869140625</y></points><points><x>19975.72265625</x><y>19797.328125</y></points><points><x>19954.576171875</x><y>19795.140625</y></points><points><x>19954.576171875</x><y>19795.140625</y></points><points><x>19952.388671875</x><y>19795.140625</y></points><points><x>19923.951171875</x><y>19784.203125</y></points><points><x>19909.369140625</x><y>19779.099609375</y></points><points><x>19902.806640625</x><y>19767.431640625</y></points><points><x>19879.47265625</x><y>19771.806640625</y></points><points><x>19871.451171875</x><y>19763.787109375</y></points><points><x>19861.97265625</x><y>19744.099609375</y></points><points><x>19851.763671875</x><y>19750.662109375</y></points><points><x>19832.078125</x><y>19743.369140625</y></points><points><x>19820.41015625</x><y>19742.640625</y></points><points><x>19806.556640625</x><y>19744.099609375</y></points><points><x>19799.994140625</x><y>19746.287109375</y></points><points><x>19799.994140625</x><y>19746.287109375</y></points><points><x>19782.494140625</x><y>19751.390625</y></points><points><x>19764.265625</x><y>19749.203125</y></points><points><x>19763.53515625</x><y>19739.724609375</y></points><points><x>19750.41015625</x><y>19730.974609375</y></points><points><x>19740.203125</x><y>19730.244140625</y></points><points><x>19724.890625</x><y>19718.578125</y></points><points><x>19727.806640625</x><y>19709.099609375</y></points><points><x>19747.494140625</x><y>19702.537109375</y></points><points><x>19748.953125</x><y>19683.578125</y></points><points><x>19748.953125</x><y>19659.515625</y></points><points><x>19767.181640625</x><y>19639.099609375</y></points><points><x>19769.369140625</x><y>19628.890625</y></points><points><x>19763.53515625</x><y>19617.953125</y></points><points><x>19756.97265625</x><y>19602.640625</y></points><points><x>19748.22265625</x><y>19590.974609375</y></points><points><x>19748.953125</x><y>19571.287109375</y></points><points><x>19749.681640625</x><y>19562.537109375</y></points><points><x>19749.681640625</x><y>19562.537109375</y></points><points><x>19736.556640625</x><y>19549.412109375</y></points><points><x>19737.28515625</x><y>19535.55859375</y></points><points><x>19737.28515625</x><y>19535.55859375</y></points><points><x>19743.119140625</x><y>19528.99609375</y></points><points><x>19739.47265625</x><y>19515.87109375</y></points><points><x>19732.91015625</x><y>19502.017578125</y></points><points><x>19732.91015625</x><y>19493.267578125</y></points><points><x>19735.828125</x><y>19471.392578125</y></points><points><x>19744.578125</x><y>19451.705078125</y></points><points><x>19753.328125</x><y>19443.68359375</y></points><points><x>19758.431640625</x><y>19420.3515625</y></points><points><x>19778.119140625</x><y>19420.3515625</y></points><points><x>19781.765625</x><y>19435.6640625</y></points><points><x>19781.765625</x><y>19447.330078125</y></points><points><x>19797.078125</x><y>19434.205078125</y></points><points><x>19811.66015625</x><y>19432.74609375</y></points><points><x>19826.244140625</x><y>19438.580078125</y></points><points><x>19826.244140625</x><y>19438.580078125</y></points><points><x>19827.703125</x><y>19440.037109375</y></points><points><x>19828.431640625</x><y>19440.037109375</y></points><points><x>19847.388671875</x><y>19448.05859375</y></points><points><x>19847.388671875</x><y>19448.05859375</y></points><points><x>19853.22265625</x><y>19458.267578125</y></points><points><x>19861.244140625</x><y>19446.599609375</y></points><points><x>19876.556640625</x><y>19456.080078125</y></points><points><x>19883.84765625</x><y>19467.017578125</y></points><points><x>19904.263671875</x><y>19461.912109375</y></points><points><x>19915.201171875</x><y>19466.287109375</y></points><points><x>19915.201171875</x><y>19466.287109375</y></points><points><x>19918.119140625</x><y>19479.412109375</y></points><points><x>19934.16015625</x><y>19481.599609375</y></points><points><x>19936.34765625</x><y>19482.330078125</y></points></segmentation></object><object><name>HSIL</name><difficult>0</difficult><truncated>0</truncated><info>[{"confidence": "0"}, {"action": "CREATE", "cat": "HSIL", "time": "2020-07-23 14:39;24", "who": "admin", "typeOfanno": "PersonManul"}]</info><confidence>0</confidence><bndbox><xmin>15134.15234375</xmin><ymin>19729.03515625</ymin><xmax>15348.6611328125</xmax><ymax>19960.193359375</ymax></bndbox><segmentation><points><x>15217.8994140625</x><y>19805.435546875</y></points><points><x>15218.388671875</x><y>19788.783203125</y></points><points><x>15229.1630859375</x><y>19775.560546875</y></points><points><x>15229.1630859375</x><y>19760.37890625</y></points><points><x>15235.0400390625</x><y>19745.1953125</y></points><points><x>15248.263671875</x><y>19742.2578125</y></points><points><x>15256.5888671875</x><y>19729.03515625</y></points><points><x>15280.0966796875</x><y>19732.462890625</y></points><points><x>15284.994140625</x><y>19742.748046875</y></points><points><x>15284.994140625</x><y>19742.748046875</y></points><points><x>15286.462890625</x><y>19744.216796875</y></points><points><x>15304.09375</x><y>19739.318359375</y></points><points><x>15304.09375</x><y>19739.318359375</y></points><points><x>15331.51953125</x><y>19749.603515625</y></points><points><x>15331.51953125</x><y>19749.603515625</y></points><points><x>15339.35546875</x><y>19763.806640625</y></points><points><x>15339.35546875</x><y>19763.806640625</y></points><points><x>15339.35546875</x><y>19766.255859375</y></points><points><x>15339.35546875</x><y>19767.234375</y></points><points><x>15333.478515625</x><y>19786.333984375</y></points><points><x>15332.4990234375</x><y>19795.640625</y></points><points><x>15334.9482421875</x><y>19812.78125</y></points><points><x>15327.6015625</x><y>19820.126953125</y></points><points><x>15331.51953125</x><y>19833.83984375</y></points><points><x>15331.51953125</x><y>19833.83984375</y></points><points><x>15333.478515625</x><y>19835.30859375</y></points><points><x>15348.6611328125</x><y>19847.0625</y></points><points><x>15345.72265625</x><y>19869.1015625</y></points><points><x>15334.9482421875</x><y>19875.46875</y></points><points><x>15322.7041015625</x><y>19883.79296875</y></points><points><x>15320.255859375</x><y>19898.9765625</y></points><points><x>15304.583984375</x><y>19898.486328125</y></points><points><x>15304.09375</x><y>19898.486328125</y></points><points><x>15294.298828125</x><y>19893.099609375</y></points><points><x>15267.36328125</x><y>19885.263671875</y></points><points><x>15266.3837890625</x><y>19875.46875</y></points><points><x>15253.650390625</x><y>19868.611328125</y></points><points><x>15249.2431640625</x><y>19851.9609375</y></points><points><x>15238.46875</x><y>19857.837890625</y></points><points><x>15247.7734375</x><y>19870.5703125</y></points><points><x>15246.7939453125</x><y>19880.365234375</y></points><points><x>15238.9580078125</x><y>19887.22265625</y></points><points><x>15224.265625</x><y>19885.263671875</y></points><points><x>15221.8173828125</x><y>19892.119140625</y></points><points><x>15221.3271484375</x><y>19903.3828125</y></points><points><x>15221.3271484375</x><y>19903.3828125</y></points><points><x>15213.9814453125</x><y>19910.240234375</y></points><points><x>15200.7578125</x><y>19915.626953125</y></points><points><x>15195.8603515625</x><y>19929.33984375</y></points><points><x>15193.9013671875</x><y>19944.521484375</y></points><points><x>15188.0244140625</x><y>19959.21484375</y></points><points><x>15188.0244140625</x><y>19959.21484375</y></points><points><x>15186.0654296875</x><y>19960.193359375</y></points><points><x>15184.5966796875</x><y>19960.193359375</y></points><points><x>15182.6376953125</x><y>19960.193359375</y></points><points><x>15166.4755859375</x><y>19957.255859375</y></points><points><x>15165.986328125</x><y>19957.255859375</y></points><points><x>15164.5166015625</x><y>19956.765625</y></points><points><x>15164.02734375</x><y>19956.765625</y></points><points><x>15135.6220703125</x><y>19935.216796875</y></points><points><x>15134.15234375</x><y>19916.607421875</y></points><points><x>15134.15234375</x><y>19916.607421875</y></points><points><x>15134.642578125</x><y>19914.6484375</y></points><points><x>15135.1318359375</x><y>19913.66796875</y></points><points><x>15142.9677734375</x><y>19901.9140625</y></points><points><x>15158.6396484375</x><y>19894.078125</y></points><points><x>15162.068359375</x><y>19879.38671875</y></points><points><x>15162.068359375</x><y>19879.38671875</y></points><points><x>15169.4140625</x><y>19867.6328125</y></points><points><x>15178.7197265625</x><y>19864.693359375</y></points><points><x>15174.3115234375</x><y>19850.490234375</y></points><points><x>15165.986328125</x><y>19834.330078125</y></points><points><x>15165.986328125</x><y>19820.6171875</y></points><points><x>15169.4140625</x><y>19802.49609375</y></points><points><x>15179.208984375</x><y>19805.923828125</y></points><points><x>15189.00390625</x><y>19807.8828125</y></points><points><x>15192.4326171875</x><y>19799.068359375</y></points><points><x>15206.1455078125</x><y>19795.640625</y></points><points><x>15206.1455078125</x><y>19795.640625</y></points></segmentation></object><object><name>NONE</name><difficult>0</difficult><truncated>0</truncated><info>[{"confidence": "0"}, {"action": "CREATE", "cat": "NONE", "time": "2020-07-23 14:39;24", "who": "admin", "typeOfanno": "PersonManul"}]</info><confidence>0</confidence><bndbox><xmin>19513.03125</xmin><ymin>19828.9765625</ymin><xmax>19709.078125</xmax><ymax>19979.958984375</ymax></bndbox><segmentation><points><x>19630.462890625</x><y>19858.91015625</y></points><points><x>19623.5546875</x><y>19851.015625</y></points><points><x>19621.251953125</x><y>19843.451171875</y></points><points><x>19632.107421875</x><y>19831.9375</y></points><points><x>19640.66015625</x><y>19828.9765625</y></points><points><x>19649.2109375</x><y>19835.556640625</y></points><points><x>19649.2109375</x><y>19835.884765625</y></points><points><x>19650.52734375</x><y>19837.529296875</y></points><points><x>19654.474609375</x><y>19847.3984375</y></points><points><x>19650.52734375</x><y>19856.607421875</y></points><points><x>19665.0</x><y>19863.1875</y></points><points><x>19665.0</x><y>19863.1875</y></points><points><x>19669.60546875</x><y>19868.44921875</y></points><points><x>19679.802734375</x><y>19863.84375</y></points><points><x>19689.671875</x><y>19870.09375</y></points><points><x>19692.9609375</x><y>19879.6328125</y></points><points><x>19683.75</x><y>19887.857421875</y></points><points><x>19687.0390625</x><y>19902.66015625</y></points><points><x>19690.986328125</x><y>19911.2109375</y></points><points><x>19704.47265625</x><y>19929.9609375</y></points><points><x>19704.47265625</x><y>19929.9609375</y></points><points><x>19709.078125</x><y>19946.080078125</y></points><points><x>19700.197265625</x><y>19953.974609375</y></points><points><x>19692.302734375</x><y>19956.93359375</y></points><points><x>19688.35546875</x><y>19969.43359375</y></points><points><x>19679.14453125</x><y>19978.314453125</y></points><points><x>19666.646484375</x><y>19979.958984375</y></points><points><x>19657.435546875</x><y>19973.380859375</y></points><points><x>19654.146484375</x><y>19958.908203125</y></points><points><x>19653.81640625</x><y>19954.9609375</y></points><points><x>19646.91015625</x><y>19961.2109375</y></points><points><x>19643.291015625</x><y>19967.7890625</y></points><points><x>19632.435546875</x><y>19969.763671875</y></points><points><x>19623.2265625</x><y>19968.1171875</y></points><points><x>19614.673828125</x><y>19965.486328125</y></points><points><x>19609.41015625</x><y>19966.14453125</y></points><points><x>19600.19921875</x><y>19962.85546875</y></points><points><x>19593.62109375</x><y>19966.802734375</y></points><points><x>19585.7265625</x><y>19969.10546875</y></points><points><x>19579.4765625</x><y>19961.869140625</y></points><points><x>19579.4765625</x><y>19961.869140625</y></points><points><x>19578.818359375</x><y>19959.89453125</y></points><points><x>19576.845703125</x><y>19947.06640625</y></points><points><x>19566.9765625</x><y>19951.013671875</y></points><points><x>19554.1484375</x><y>19946.408203125</y></points><points><x>19546.912109375</x><y>19951.671875</y></points><points><x>19536.056640625</x><y>19950.35546875</y></points><points><x>19527.50390625</x><y>19934.56640625</y></points><points><x>19525.201171875</x><y>19916.802734375</y></points><points><x>19513.359375</x><y>19913.84375</y></points><points><x>19513.359375</x><y>19913.84375</y></points><points><x>19513.03125</x><y>19911.869140625</y></points><points><x>19513.03125</x><y>19910.8828125</y></points><points><x>19513.359375</x><y>19894.765625</y></points><points><x>19521.583984375</x><y>19880.94921875</y></points><points><x>19534.412109375</x><y>19873.384765625</y></points><points><x>19540.662109375</x><y>19871.08203125</y></points><points><x>19548.228515625</x><y>19857.595703125</y></points><points><x>19553.8203125</x><y>19847.3984375</y></points><points><x>19575.529296875</x><y>19852.001953125</y></points><points><x>19587.37109375</x><y>19855.29296875</y></points><points><x>19587.37109375</x><y>19855.29296875</y></points><points><x>19593.29296875</x><y>19861.87109375</y></points><points><x>19593.29296875</x><y>19861.87109375</y></points><points><x>19593.62109375</x><y>19864.83203125</y></points><points><x>19595.265625</x><y>19868.12109375</y></points><points><x>19604.8046875</x><y>19859.240234375</y></points><points><x>19612.37109375</x><y>19858.251953125</y></points><points><x>19612.69921875</x><y>19858.251953125</y></points></segmentation></object><object><name>HSIL</name><difficult>0</difficult><truncated>0</truncated><info>[{"confidence": "0"}, {"action": "CREATE", "cat": "HSIL", "time": "2020-07-23 14:39;24", "who": "admin", "typeOfanno": "PersonManul"}]</info><confidence>0</confidence><bndbox><xmin>11018.439453125</xmin><ymin>19871.638671875</ymin><xmax>11283.390625</xmax><ymax>20117.490234375</ymax></bndbox><segmentation><points><x>11179.0751953125</x><y>19894.65625</y></points><points><x>11184.462890625</x><y>19882.412109375</y></points><points><x>11197.685546875</x><y>19882.412109375</y></points><points><x>11206.990234375</x><y>19878.494140625</y></points><points><x>11218.744140625</x><y>19882.90234375</y></points><points><x>11226.0908203125</x><y>19891.71875</y></points><points><x>11236.375</x><y>19888.779296875</y></points><points><x>11236.375</x><y>19888.779296875</y></points><points><x>11247.1494140625</x><y>19890.73828125</y></points><points><x>11264.291015625</x><y>19886.8203125</y></points><points><x>11264.291015625</x><y>19886.8203125</y></points><points><x>11265.759765625</x><y>19888.2890625</y></points><points><x>11278.4931640625</x><y>19899.5546875</y></points><points><x>11283.390625</x><y>19907.87890625</y></points><points><x>11278.4931640625</x><y>19921.591796875</y></points><points><x>11276.5341796875</x><y>19941.671875</y></points><points><x>11275.5546875</x><y>19951.466796875</y></points><points><x>11274.0859375</x><y>19960.771484375</y></points><points><x>11274.0859375</x><y>19960.771484375</y></points><points><x>11278.9833984375</x><y>19988.6875</y></points><points><x>11271.63671875</x><y>19998.482421875</y></points><points><x>11275.0654296875</x><y>20011.705078125</y></points><points><x>11280.9423828125</x><y>20018.072265625</y></points><points><x>11278.00390625</x><y>20029.826171875</y></points><points><x>11260.8623046875</x><y>20039.62109375</y></points><points><x>11257.4345703125</x><y>20049.416015625</y></points><points><x>11257.4345703125</x><y>20049.416015625</y></points><points><x>11244.701171875</x><y>20063.619140625</y></points><points><x>11231.9677734375</x><y>20066.06640625</y></points><points><x>11221.193359375</x><y>20075.861328125</y></points><points><x>11215.31640625</x><y>20084.1875</y></points><points><x>11215.31640625</x><y>20084.1875</y></points><points><x>11208.94921875</x><y>20091.04296875</y></points><points><x>11209.439453125</x><y>20105.736328125</y></points><points><x>11171.7294921875</x><y>20087.615234375</y></points><points><x>11168.30078125</x><y>20099.369140625</y></points><points><x>11158.99609375</x><y>20115.041015625</y></points><points><x>11142.3447265625</x><y>20117.490234375</y></points><points><x>11124.2236328125</x><y>20114.55078125</y></points><points><x>11107.572265625</x><y>20104.267578125</y></points><points><x>11101.6953125</x><y>20100.837890625</y></points><points><x>11081.6162109375</x><y>20094.9609375</y></points><points><x>11074.26953125</x><y>20084.1875</y></points><points><x>11073.7802734375</x><y>20071.943359375</y></points><points><x>11061.046875</x><y>20069.005859375</y></points><points><x>11046.3544921875</x><y>20059.2109375</y></points><points><x>11040.4775390625</x><y>20042.55859375</y></points><points><x>11040.9677734375</x><y>20021.990234375</y></points><points><x>11054.6806640625</x><y>20014.154296875</y></points><points><x>11057.12890625</x><y>20005.828125</y></points><points><x>11044.8857421875</x><y>19996.033203125</y></points><points><x>11026.275390625</x><y>19987.21875</y></points><points><x>11018.439453125</x><y>19975.46484375</y></points><points><x>11021.8671875</x><y>19964.689453125</y></points><points><x>11035.0908203125</x><y>19964.689453125</y></points><points><x>11030.6826171875</x><y>19957.833984375</y></points><points><x>11022.8466796875</x><y>19943.140625</y></points><points><x>11029.703125</x><y>19935.3046875</y></points><points><x>11041.947265625</x><y>19931.876953125</y></points><points><x>11037.5390625</x><y>19920.123046875</y></points><points><x>11049.783203125</x><y>19911.796875</y></points><points><x>11069.8623046875</x><y>19918.1640625</y></points><points><x>11061.046875</x><y>19900.04296875</y></points><points><x>11058.59765625</x><y>19879.96484375</y></points><points><x>11074.759765625</x><y>19871.638671875</y></points><points><x>11092.8798828125</x><y>19879.96484375</y></points><points><x>11092.8798828125</x><y>19879.96484375</y></points><points><x>11093.859375</x><y>19881.923828125</y></points><points><x>11104.14453125</x><y>19889.26953125</y></points><points><x>11118.8369140625</x><y>19886.330078125</y></points><points><x>11136.4677734375</x><y>19875.06640625</y></points><points><x>11158.505859375</x><y>19872.6171875</y></points><points><x>11158.99609375</x><y>19872.6171875</y></points></segmentation></object><object><name>HSIL</name><difficult>0</difficult><truncated>0</truncated><info>[{"confidence": "0"}, {"action": "CREATE", "cat": "HSIL", "time": "2020-07-23 14:39;24", "who": "admin", "typeOfanno": "PersonManul"}]</info><confidence>0</confidence><bndbox><xmin>23058.625</xmin><ymin>20002.109375</ymin><xmax>23609.587890625</xmax><ymax>20478.658203125</ymax></bndbox><segmentation><points><x>23417.646484375</x><y>20002.109375</y></points><points><x>23444.359375</x><y>20023.513671875</y></points><points><x>23452.345703125</x><y>20038.869140625</y></points><points><x>23453.57421875</x><y>20050.541015625</y></points><points><x>23446.81640625</x><y>20059.138671875</y></points><points><x>23457.259765625</x><y>20068.966796875</y></points><points><x>23467.701171875</x><y>20051.154296875</y></points><points><x>23481.828125</x><y>20059.138671875</y></points><points><x>23485.513671875</x><y>20071.423828125</y></points><points><x>23483.056640625</x><y>20085.55078125</y></points><points><x>23487.970703125</x><y>20092.30859375</y></points><points><x>23510.697265625</x><y>20097.220703125</y></points><points><x>23530.966796875</x><y>20105.8203125</y></points><points><x>23531.580078125</x><y>20105.8203125</y></points><points><x>23532.80859375</x><y>20107.048828125</y></points><points><x>23548.1640625</x><y>20120.5625</y></points><points><x>23548.1640625</x><y>20120.5625</y></points><points><x>23560.44921875</x><y>20130.390625</y></points><points><x>23583.17578125</x><y>20133.4609375</y></points><points><x>23599.146484375</x><y>20140.83203125</y></points><points><x>23609.587890625</x><y>20155.57421875</y></points><points><x>23596.07421875</x><y>20170.314453125</y></points><points><x>23583.7890625</x><y>20173.38671875</y></points><points><x>23567.205078125</x><y>20177.685546875</y></points><points><x>23563.51953125</x><y>20183.212890625</y></points><points><x>23572.119140625</x><y>20190.583984375</y></points><points><x>23578.26171875</x><y>20197.341796875</y></points><points><x>23578.26171875</x><y>20197.955078125</y></points><points><x>23590.546875</x><y>20208.396484375</y></points><points><x>23591.16015625</x><y>20208.396484375</y></points><points><x>23592.388671875</x><y>20210.240234375</y></points><points><x>23592.388671875</x><y>20211.46875</y></points><points><x>23592.388671875</x><y>20212.697265625</y></points><points><x>23588.703125</x><y>20226.208984375</y></points><points><x>23588.703125</x><y>20226.208984375</y></points><points><x>23576.419921875</x><y>20239.72265625</y></points><points><x>23569.662109375</x><y>20259.9921875</y></points><points><x>23565.9765625</x><y>20271.048828125</y></points><points><x>23561.064453125</x><y>20279.033203125</y></points><points><x>23547.55078125</x><y>20295.00390625</y></points><points><x>23541.408203125</x><y>20304.830078125</y></points><points><x>23541.408203125</x><y>20326.943359375</y></points><points><x>23542.021484375</x><y>20326.943359375</y></points><points><x>23538.951171875</x><y>20342.912109375</y></points><points><x>23526.666015625</x><y>20352.740234375</y></points><points><x>23513.154296875</x><y>20353.96875</y></points><points><x>23504.5546875</x><y>20352.126953125</y></points><points><x>23505.783203125</x><y>20370.552734375</y></points><points><x>23505.783203125</x><y>20370.552734375</y></points><points><x>23495.341796875</x><y>20388.365234375</y></points><points><x>23472.0</x><y>20396.3515625</y></points><points><x>23459.71484375</x><y>20400.037109375</y></points><points><x>23449.888671875</x><y>20421.53515625</y></points><points><x>23442.517578125</x><y>20440.576171875</y></points><points><x>23421.01953125</x><y>20441.189453125</y></points><points><x>23407.505859375</x><y>20439.9609375</y></points><points><x>23374.953125</x><y>20430.1328125</y></points><points><x>23363.896484375</x><y>20428.904296875</y></points><points><x>23363.896484375</x><y>20429.51953125</y></points><points><x>23360.2109375</x><y>20435.662109375</y></points><points><x>23360.2109375</x><y>20435.662109375</y></points><points><x>23360.82421875</x><y>20438.119140625</y></points><points><x>23362.052734375</x><y>20439.9609375</y></points><points><x>23362.66796875</x><y>20442.41796875</y></points><points><x>23366.353515625</x><y>20457.16015625</y></points><points><x>23362.052734375</x><y>20467.6015625</y></points><points><x>23344.85546875</x><y>20468.830078125</y></points><points><x>23336.255859375</x><y>20465.7578125</y></points><points><x>23336.255859375</x><y>20465.7578125</y></points><points><x>23322.12890625</x><y>20466.986328125</y></points><points><x>23322.12890625</x><y>20466.986328125</y></points><points><x>23320.28515625</x><y>20468.830078125</y></points><points><x>23300.015625</x><y>20477.4296875</y></points><points><x>23278.517578125</x><y>20478.658203125</y></points><points><x>23252.720703125</x><y>20474.357421875</y></points><points><x>23221.39453125</x><y>20463.916015625</y></points><points><x>23214.025390625</x><y>20465.7578125</y></points><points><x>23199.896484375</x><y>20467.6015625</y></points><points><x>23199.283203125</x><y>20467.6015625</y></points><points><x>23180.2421875</x><y>20456.544921875</y></points><points><x>23193.140625</x><y>20439.9609375</y></points><points><x>23203.58203125</x><y>20427.0625</y></points><points><x>23201.740234375</x><y>20421.53515625</y></points><points><x>23193.755859375</x><y>20412.935546875</y></points><points><x>23179.626953125</x><y>20390.822265625</y></points><points><x>23171.029296875</x><y>20372.396484375</y></points><points><x>23148.302734375</x><y>20361.953125</y></points><points><x>23128.033203125</x><y>20355.8125</y></points><points><x>23112.677734375</x><y>20354.583984375</y></points><points><x>23112.677734375</x><y>20333.69921875</y></points><points><x>23112.677734375</x><y>20320.1875</y></points><points><x>23096.091796875</x><y>20299.302734375</y></points><points><x>23088.107421875</x><y>20290.703125</y></points><points><x>23067.224609375</x><y>20283.33203125</y></points><points><x>23058.625</x><y>20282.71875</y></points><points><x>23058.625</x><y>20282.71875</y></points><points><x>23059.853515625</x><y>20261.220703125</y></points><points><x>23059.853515625</x><y>20261.220703125</y></points><points><x>23065.99609375</x><y>20242.79296875</y></points><points><x>23065.99609375</x><y>20242.1796875</y></points><points><x>23069.06640625</x><y>20221.294921875</y></points><points><x>23075.822265625</x><y>20215.767578125</y></points><points><x>23085.037109375</x><y>20209.625</y></points><points><x>23087.494140625</x><y>20186.8984375</y></points><points><x>23087.494140625</x><y>20186.28515625</y></points><points><x>23097.3203125</x><y>20173.38671875</y></points><points><x>23097.3203125</x><y>20157.416015625</y></points><points><x>23092.408203125</x><y>20140.216796875</y></points><points><x>23092.408203125</x><y>20122.404296875</y></points><points><x>23100.392578125</x><y>20114.419921875</y></points><points><x>23114.51953125</x><y>20114.419921875</y></points><points><x>23113.291015625</x><y>20098.44921875</y></points><points><x>23118.818359375</x><y>20079.408203125</y></points><points><x>23130.490234375</x><y>20078.1796875</y></points><points><x>23134.7890625</x><y>20065.28125</y></points><points><x>23140.931640625</x><y>20052.3828125</y></points><points><x>23147.6875</x><y>20032.728515625</y></points><points><x>23159.97265625</x><y>20038.869140625</y></points><points><x>23167.34375</x><y>20047.46875</y></points><points><x>23167.34375</x><y>20048.083984375</y></points><points><x>23167.34375</x><y>20049.92578125</y></points><points><x>23167.34375</x><y>20054.83984375</y></points><points><x>23191.912109375</x><y>20060.3671875</y></points><points><x>23210.33984375</x><y>20061.595703125</y></points><points><x>23210.953125</x><y>20061.595703125</y></points><points><x>23228.765625</x><y>20063.439453125</y></points><points><x>23233.06640625</x><y>20049.92578125</y></points><points><x>23245.96484375</x><y>20043.169921875</y></points><points><x>23246.578125</x><y>20029.04296875</y></points><points><x>23258.86328125</x><y>20023.513671875</y></points><points><x>23286.50390625</x><y>20023.513671875</y></points><points><x>23292.03125</x><y>20037.02734375</y></points><points><x>23303.087890625</x><y>20050.541015625</y></points><points><x>23311.6875</x><y>20060.3671875</y></points><points><x>23313.529296875</x><y>20056.068359375</y></points><points><x>23313.529296875</x><y>20056.068359375</y></points><points><x>23313.529296875</x><y>20053.611328125</y></points><points><x>23319.671875</x><y>20033.95703125</y></points><points><x>23336.255859375</x><y>20021.056640625</y></points><points><x>23373.724609375</x><y>20019.828125</y></points><points><x>23378.0234375</x><y>20021.056640625</y></points><points><x>23378.0234375</x><y>20021.056640625</y></points></segmentation></object><object><name>HSIL</name><difficult>0</difficult><truncated>0</truncated><info>[{"confidence": "0"}, {"action": "CREATE", "cat": "HSIL", "time": "2020-07-23 14:39;24", "who": "admin", "typeOfanno": "PersonManul"}]</info><confidence>0</confidence><bndbox><xmin>24687.541015625</xmin><ymin>20034.4296875</ymin><xmax>25120.705078125</xmax><ymax>20451.310546875</ymax></bndbox><segmentation><points><x>24983.916015625</x><y>20081.111328125</y></points><points><x>25002.373046875</x><y>20072.427734375</y></points><points><x>25027.341796875</x><y>20060.486328125</y></points><points><x>25041.455078125</x><y>20060.486328125</y></points><points><x>25066.423828125</x><y>20034.4296875</y></points><points><x>25087.05078125</x><y>20034.4296875</y></points><points><x>25088.13671875</x><y>20034.4296875</y></points><points><x>25102.25</x><y>20044.201171875</y></points><points><x>25102.25</x><y>20044.201171875</y></points><points><x>25104.419921875</x><y>20064.828125</y></points><points><x>25120.705078125</x><y>20080.02734375</y></points><points><x>25115.27734375</x><y>20111.509765625</y></points><points><x>25114.19140625</x><y>20111.509765625</y></points><points><x>25101.1640625</x><y>20133.22265625</y></points><points><x>25088.13671875</x><y>20138.650390625</y></points><points><x>25085.96484375</x><y>20161.44921875</y></points><points><x>25078.365234375</x><y>20186.41796875</y></points><points><x>25066.423828125</x><y>20211.38671875</y></points><points><x>25042.541015625</x><y>20225.5</y></points><points><x>25042.541015625</x><y>20249.384765625</y></points><points><x>25036.02734375</x><y>20271.095703125</y></points><points><x>25014.314453125</x><y>20268.92578125</y></points><points><x>25008.88671875</x><y>20280.8671875</y></points><points><x>25020.828125</x><y>20289.552734375</y></points><points><x>25021.9140625</x><y>20308.0078125</y></points><points><x>25012.142578125</x><y>20325.376953125</y></points><points><x>25006.71484375</x><y>20360.1171875</y></points><points><x>25011.056640625</x><y>20372.05859375</y></points><points><x>25002.373046875</x><y>20392.685546875</y></points><points><x>24995.857421875</x><y>20399.19921875</y></points><points><x>24982.830078125</x><y>20414.3984375</y></points><points><x>24941.576171875</x><y>20426.33984375</y></points><points><x>24841.69921875</x><y>20435.025390625</y></points><points><x>24814.55859375</x><y>20451.310546875</y></points><points><x>24710.33984375</x><y>20440.453125</y></points><points><x>24708.16796875</x><y>20420.912109375</y></points><points><x>24716.853515625</x><y>20416.5703125</y></points><points><x>24702.740234375</x><y>20404.62890625</y></points><points><x>24687.541015625</x><y>20363.375</y></points><points><x>24687.541015625</x><y>20340.576171875</y></points><points><x>24700.568359375</x><y>20317.77734375</y></points><points><x>24724.453125</x><y>20315.607421875</y></points><points><x>24727.708984375</x><y>20285.208984375</y></points><points><x>24728.794921875</x><y>20264.58203125</y></points><points><x>24737.48046875</x><y>20237.44140625</y></points><points><x>24737.48046875</x><y>20237.44140625</y></points><points><x>24737.48046875</x><y>20235.271484375</y></points><points><x>24729.880859375</x><y>20213.55859375</y></points><points><x>24719.0234375</x><y>20183.16015625</y></points><points><x>24765.705078125</x><y>20202.701171875</y></points><points><x>24773.3046875</x><y>20197.2734375</y></points><points><x>24773.3046875</x><y>20196.1875</y></points><points><x>24767.876953125</x><y>20173.390625</y></points><points><x>24767.876953125</x><y>20149.505859375</y></points><points><x>24777.6484375</x><y>20110.423828125</y></points><points><x>24798.275390625</x><y>20133.22265625</y></points><points><x>24798.275390625</x><y>20134.30859375</y></points><points><x>24799.361328125</x><y>20135.392578125</y></points><points><x>24813.47265625</x><y>20139.736328125</y></points><points><x>24828.671875</x><y>20133.22265625</y></points><points><x>24835.185546875</x><y>20096.310546875</y></points><points><x>24835.185546875</x><y>20096.310546875</y></points><points><x>24835.185546875</x><y>20091.96875</y></points><points><x>24835.185546875</x><y>20088.7109375</y></points><points><x>24857.984375</x><y>20055.056640625</y></points><points><x>24876.439453125</x><y>20036.6015625</y></points><points><x>24899.23828125</x><y>20037.6875</y></points><points><x>24914.4375</x><y>20061.5703125</y></points><points><x>24944.833984375</x><y>20070.255859375</y></points><points><x>24945.919921875</x><y>20070.255859375</y></points></segmentation></object><object><name>HSIL</name><difficult>0</difficult><truncated>0</truncated><info>[{"confidence": "0"}, {"action": "CREATE", "cat": "HSIL", "time": "2020-07-23 14:39;24", "who": "admin", "typeOfanno": "PersonManul"}]</info><confidence>0</confidence><bndbox><xmin>20778.578125</xmin><ymin>20507.365234375</ymin><xmax>20964.681640625</xmax><ymax>20670.44921875</ymax></bndbox><segmentation><points><x>20913.2578125</x><y>20624.4140625</y></points><points><x>20925.01171875</x><y>20619.515625</y></points><points><x>20936.765625</x><y>20620.005859375</y></points><points><x>20957.826171875</x><y>20621.96484375</y></points><points><x>20964.681640625</x><y>20615.59765625</y></points><points><x>20964.681640625</x><y>20601.884765625</y></points><points><x>20964.681640625</x><y>20601.884765625</y></points><points><x>20959.78515625</x><y>20587.193359375</y></points><points><x>20954.88671875</x><y>20576.908203125</y></points><points><x>20955.8671875</x><y>20567.11328125</y></points><points><x>20957.826171875</x><y>20564.17578125</y></points><points><x>20958.314453125</x><y>20551.44140625</y></points><points><x>20951.94921875</x><y>20540.177734375</y></points><points><x>20951.94921875</x><y>20533.810546875</y></points><points><x>20951.94921875</x><y>20527.93359375</y></points><points><x>20944.11328125</x><y>20523.037109375</y></points><points><x>20930.888671875</x><y>20523.037109375</y></points><points><x>20920.115234375</x><y>20520.09765625</y></points><points><x>20914.23828125</x><y>20512.26171875</y></points><points><x>20901.50390625</x><y>20511.283203125</y></points><points><x>20889.26171875</x><y>20510.79296875</y></points><points><x>20880.935546875</x><y>20507.365234375</y></points><points><x>20865.263671875</x><y>20510.79296875</y></points><points><x>20858.40625</x><y>20515.201171875</y></points><points><x>20851.55078125</x><y>20510.79296875</y></points><points><x>20838.328125</x><y>20520.09765625</y></points><points><x>20834.41015625</x><y>20520.09765625</y></points><points><x>20834.41015625</x><y>20520.09765625</y></points><points><x>20833.4296875</x><y>20522.056640625</y></points><points><x>20830.982421875</x><y>20527.93359375</y></points><points><x>20830.982421875</x><y>20527.93359375</y></points><points><x>20826.57421875</x><y>20535.76953125</y></points><points><x>20826.57421875</x><y>20535.76953125</y></points><points><x>20826.57421875</x><y>20538.708984375</y></points><points><x>20825.59375</x><y>20553.400390625</y></points><points><x>20825.59375</x><y>20553.400390625</y></points><points><x>20827.064453125</x><y>20556.33984375</y></points><points><x>20831.470703125</x><y>20564.666015625</y></points><points><x>20841.265625</x><y>20567.11328125</y></points><points><x>20836.859375</x><y>20575.9296875</y></points><points><x>20828.533203125</x><y>20576.419921875</y></points><points><x>20828.533203125</x><y>20576.419921875</y></points><points><x>20807.962890625</x><y>20576.908203125</y></points><points><x>20789.353515625</x><y>20576.908203125</y></points><points><x>20778.578125</x><y>20580.826171875</y></points><points><x>20782.986328125</x><y>20587.193359375</y></points><points><x>20800.6171875</x><y>20588.662109375</y></points><points><x>20803.06640625</x><y>20592.091796875</y></points><points><x>20803.06640625</x><y>20592.091796875</y></points><points><x>20797.189453125</x><y>20598.947265625</y></points><points><x>20788.373046875</x><y>20599.92578125</y></points><points><x>20788.373046875</x><y>20599.92578125</y></points><points><x>20794.25</x><y>20617.556640625</y></points><points><x>20794.25</x><y>20617.556640625</y></points><points><x>20795.23046875</x><y>20619.515625</y></points><points><x>20799.1484375</x><y>20629.310546875</y></points><points><x>20805.025390625</x><y>20635.677734375</y></points><points><x>20817.7578125</x><y>20643.0234375</y></points><points><x>20817.7578125</x><y>20643.0234375</y></points><points><x>20832.94140625</x><y>20650.37109375</y></points><points><x>20845.673828125</x><y>20659.185546875</y></points><points><x>20856.447265625</x><y>20668.98046875</y></points><points><x>20866.2421875</x><y>20670.44921875</y></points><points><x>20873.099609375</x><y>20667.51171875</y></points><points><x>20886.8125</x><y>20668.98046875</y></points><points><x>20894.158203125</x><y>20670.44921875</y></points><points><x>20901.015625</x><y>20664.572265625</y></points><points><x>20901.994140625</x><y>20655.7578125</y></points><points><x>20914.23828125</x><y>20649.390625</y></points><points><x>20917.666015625</x><y>20640.576171875</y></points><points><x>20917.666015625</x><y>20640.576171875</y></points></segmentation></object><object><name>HSIL</name><difficult>0</difficult><truncated>0</truncated><info>[{"confidence": "0"}, {"action": "CREATE", "cat": "HSIL", "time": "2020-07-23 14:39;24", "who": "admin", "typeOfanno": "PersonManul"}]</info><confidence>0</confidence><bndbox><xmin>20865.263671875</xmin><ymin>20679.265625</ymin><xmax>20966.640625</xmax><ymax>20840.880859375</ymax></bndbox><segmentation><points><x>20919.134765625</x><y>20693.95703125</y></points><points><x>20929.419921875</x><y>20683.18359375</y></points><points><x>20944.6015625</x><y>20679.265625</y></points><points><x>20952.4375</x><y>20681.71484375</y></points><points><x>20961.744140625</x><y>20683.18359375</y></points><points><x>20966.640625</x><y>20691.509765625</y></points><points><x>20965.171875</x><y>20700.32421875</y></points><points><x>20965.171875</x><y>20700.32421875</y></points><points><x>20963.212890625</x><y>20701.79296875</y></points><points><x>20962.72265625</x><y>20701.79296875</y></points><points><x>20951.94921875</x><y>20706.69140625</y></points><points><x>20946.072265625</x><y>20707.181640625</y></points><points><x>20939.21484375</x><y>20716.9765625</y></points><points><x>20939.21484375</x><y>20716.9765625</y></points><points><x>20938.236328125</x><y>20719.423828125</y></points><points><x>20938.236328125</x><y>20720.404296875</y></points><points><x>20933.337890625</x><y>20733.13671875</y></points><points><x>20936.765625</x><y>20741.462890625</y></points><points><x>20937.255859375</x><y>20761.052734375</y></points><points><x>20937.255859375</x><y>20761.052734375</y></points><points><x>20940.1953125</x><y>20773.78515625</y></points><points><x>20940.1953125</x><y>20773.78515625</y></points><points><x>20945.58203125</x><y>20791.90625</y></points><points><x>20945.58203125</x><y>20791.90625</y></points><points><x>20946.072265625</x><y>20793.865234375</y></points><points><x>20949.009765625</x><y>20811.986328125</y></points><points><x>20949.009765625</x><y>20811.986328125</y></points><points><x>20949.009765625</x><y>20815.4140625</y></points><points><x>20942.642578125</x><y>20834.025390625</y></points><points><x>20930.400390625</x><y>20840.880859375</y></points><points><x>20919.134765625</x><y>20834.513671875</y></points><points><x>20909.830078125</x><y>20827.16796875</y></points><points><x>20909.830078125</x><y>20818.841796875</y></points><points><x>20894.6484375</x><y>20822.271484375</y></points><points><x>20894.6484375</x><y>20822.271484375</y></points><points><x>20888.771484375</x><y>20813.455078125</y></points><points><x>20888.771484375</x><y>20813.455078125</y></points><points><x>20888.771484375</x><y>20811.005859375</y></points><points><x>20888.771484375</x><y>20810.02734375</y></points><points><x>20888.771484375</x><y>20796.8046875</y></points><points><x>20888.771484375</x><y>20787.498046875</y></points><points><x>20890.73046875</x><y>20769.37890625</y></points><points><x>20893.66796875</x><y>20763.01171875</y></points><points><x>20886.8125</x><y>20769.8671875</y></points><points><x>20875.548828125</x><y>20771.826171875</y></points><points><x>20866.2421875</x><y>20761.052734375</y></points><points><x>20865.263671875</x><y>20748.318359375</y></points><points><x>20871.630859375</x><y>20739.994140625</y></points><points><x>20874.568359375</x><y>20739.994140625</y></points><points><x>20875.05859375</x><y>20730.19921875</y></points><points><x>20877.99609375</x><y>20722.853515625</y></points><points><x>20874.568359375</x><y>20719.423828125</y></points><points><x>20867.712890625</x><y>20712.568359375</y></points><points><x>20876.037109375</x><y>20698.365234375</y></points><points><x>20888.28125</x><y>20695.427734375</y></points><points><x>20898.076171875</x><y>20698.85546875</y></points><points><x>20903.462890625</x><y>20696.40625</y></points><points><x>20903.462890625</x><y>20696.40625</y></points></segmentation></object><object><name>HSIL</name><difficult>0</difficult><truncated>0</truncated><info>[{"confidence": "0"}, {"action": "CREATE", "cat": "HSIL", "time": "2020-07-23 14:39;24", "who": "admin", "typeOfanno": "PersonManul"}]</info><confidence>0</confidence><bndbox><xmin>13801.21484375</xmin><ymin>21184.28125</ymin><xmax>14214.8369140625</xmax><ymax>21766.17578125</ymax></bndbox><segmentation><points><x>14012.9111328125</x><y>21184.28125</y></points><points><x>14033.5380859375</x><y>21199.48046875</y></points><points><x>14033.5380859375</x><y>21199.48046875</y></points><points><x>14033.5380859375</x><y>21201.65234375</y></points><points><x>14031.3671875</x><y>21223.365234375</y></points><points><x>14031.3671875</x><y>21224.44921875</y></points><points><x>14073.7060546875</x><y>21250.505859375</y></points><points><x>14074.7919921875</x><y>21250.505859375</y></points><points><x>14076.962890625</x><y>21252.67578125</y></points><points><x>14117.130859375</x><y>21283.07421875</y></points><points><x>14117.130859375</x><y>21284.16015625</y></points><points><x>14119.302734375</x><y>21284.16015625</y></points><points><x>14121.4736328125</x><y>21287.416015625</y></points><points><x>14152.95703125</x><y>21310.21484375</y></points><points><x>14152.95703125</x><y>21310.21484375</y></points><points><x>14176.8408203125</x><y>21351.46875</y></points><points><x>14176.8408203125</x><y>21352.552734375</y></points><points><x>14175.7548828125</x><y>21399.236328125</y></points><points><x>14175.7548828125</x><y>21400.3203125</y></points><points><x>14175.7548828125</x><y>21401.40625</y></points><points><x>14175.7548828125</x><y>21402.4921875</y></points><points><x>14176.8408203125</x><y>21404.6640625</y></points><points><x>14214.8369140625</x><y>21452.431640625</y></points><points><x>14202.8955078125</x><y>21470.88671875</y></points><points><x>14201.8095703125</x><y>21470.88671875</y></points><points><x>14200.724609375</x><y>21470.88671875</y></points><points><x>14199.638671875</x><y>21470.88671875</y></points><points><x>14183.3544921875</x><y>21467.62890625</y></points><points><x>14183.3544921875</x><y>21468.71484375</y></points><points><x>14182.2685546875</x><y>21469.80078125</y></points><points><x>14182.2685546875</x><y>21471.97265625</y></points><points><x>14181.1826171875</x><y>21473.05859375</y></points><points><x>14181.1826171875</x><y>21476.314453125</y></points><points><x>14176.8408203125</x><y>21501.283203125</y></points><points><x>14175.7548828125</x><y>21501.283203125</y></points><points><x>14175.7548828125</x><y>21504.541015625</y></points><points><x>14176.8408203125</x><y>21504.541015625</y></points><points><x>14192.0390625</x><y>21529.509765625</y></points><points><x>14193.125</x><y>21529.509765625</y></points><points><x>14181.1826171875</x><y>21574.021484375</y></points><points><x>14172.498046875</x><y>21614.189453125</y></points><points><x>14172.498046875</x><y>21614.189453125</y></points><points><x>14176.8408203125</x><y>21653.271484375</y></points><points><x>14163.8134765625</x><y>21679.326171875</y></points><points><x>14163.8134765625</x><y>21679.326171875</y></points><points><x>14145.357421875</x><y>21709.724609375</y></points><points><x>14145.357421875</x><y>21709.724609375</y></points><points><x>14118.216796875</x><y>21703.2109375</y></points><points><x>14111.703125</x><y>21717.32421875</y></points><points><x>14111.703125</x><y>21717.32421875</y></points><points><x>14111.703125</x><y>21720.580078125</y></points><points><x>14110.6171875</x><y>21723.837890625</y></points><points><x>14096.50390625</x><y>21752.0625</y></points><points><x>14078.048828125</x><y>21748.806640625</y></points><points><x>14061.7646484375</x><y>21766.17578125</y></points><points><x>14035.708984375</x><y>21742.29296875</y></points><points><x>14035.708984375</x><y>21741.20703125</y></points><points><x>14035.708984375</x><y>21739.03515625</y></points><points><x>14035.708984375</x><y>21711.89453125</y></points><points><x>14035.708984375</x><y>21711.89453125</y></points><points><x>14013.9970703125</x><y>21721.666015625</y></points><points><x>13993.3701171875</x><y>21707.552734375</y></points><points><x>13992.2841796875</x><y>21702.125</y></points><points><x>13967.3154296875</x><y>21716.23828125</y></points><points><x>13920.6328125</x><y>21717.32421875</y></points><points><x>13894.578125</x><y>21717.32421875</y></points><points><x>13876.123046875</x><y>21703.2109375</y></points><points><x>13854.41015625</x><y>21708.638671875</y></points><points><x>13822.9267578125</x><y>21709.724609375</y></points><points><x>13834.869140625</x><y>21679.326171875</y></points><points><x>13856.5810546875</x><y>21657.61328125</y></points><points><x>13846.810546875</x><y>21642.416015625</y></points><points><x>13845.7255859375</x><y>21642.416015625</y></points><points><x>13842.46875</x><y>21642.416015625</y></points><points><x>13824.0126953125</x><y>21639.158203125</y></points><points><x>13824.0126953125</x><y>21639.158203125</y></points><points><x>13801.21484375</x><y>21618.53125</y></points><points><x>13801.21484375</x><y>21618.53125</y></points><points><x>13824.0126953125</x><y>21589.21875</y></points><points><x>13824.0126953125</x><y>21589.21875</y></points><points><x>13839.2119140625</x><y>21566.421875</y></points><points><x>13839.2119140625</x><y>21566.421875</y></points><points><x>13838.1259765625</x><y>21563.1640625</y></points><points><x>13838.1259765625</x><y>21559.908203125</y></points><points><x>13828.35546875</x><y>21541.453125</y></points><points><x>13828.35546875</x><y>21540.3671875</y></points><points><x>13839.2119140625</x><y>21515.396484375</y></points><points><x>13840.296875</x><y>21515.396484375</y></points><points><x>13875.037109375</x><y>21500.19921875</y></points><points><x>13891.3212890625</x><y>21466.544921875</y></points><points><x>13893.4921875</x><y>21445.91796875</y></points><points><x>13907.60546875</x><y>21405.75</y></points><points><x>13910.8623046875</x><y>21393.806640625</y></points><points><x>13906.5205078125</x><y>21371.009765625</y></points><points><x>13906.5205078125</x><y>21330.841796875</y></points><points><x>13916.291015625</x><y>21286.330078125</y></points><points><x>13935.83203125</x><y>21267.875</y></points><points><x>13939.0888671875</x><y>21219.021484375</y></points><points><x>13947.7734375</x><y>21198.39453125</y></points><points><x>13947.7734375</x><y>21198.39453125</y></points></segmentation></object><object><name>HSIL</name><difficult>0</difficult><truncated>0</truncated><info>[{"confidence": "0"}, {"action": "CREATE", "cat": "HSIL", "time": "2020-07-23 14:39;24", "who": "admin", "typeOfanno": "PersonManul"}]</info><confidence>0</confidence><bndbox><xmin>23484.69921875</xmin><ymin>21595.021484375</ymin><xmax>23684.025390625</xmax><ymax>21755.65625</ymax></bndbox><segmentation><points><x>23509.1875</x><y>21655.259765625</y></points><points><x>23501.841796875</x><y>21643.505859375</y></points><points><x>23509.1875</x><y>21624.89453125</y></points><points><x>23518.001953125</x><y>21611.671875</y></points><points><x>23524.859375</x><y>21602.3671875</y></points><points><x>23542.490234375</x><y>21603.8359375</y></points><points><x>23557.671875</x><y>21595.021484375</y></points><points><x>23557.671875</x><y>21595.021484375</y></points><points><x>23560.12109375</x><y>21596.0</y></points><points><x>23573.833984375</x><y>21600.896484375</y></points><points><x>23573.833984375</x><y>21600.896484375</y></points><points><x>23574.8125</x><y>21603.345703125</y></points><points><x>23575.302734375</x><y>21603.8359375</y></points><points><x>23579.7109375</x><y>21612.650390625</y></points><points><x>23589.505859375</x><y>21614.12109375</y></points><points><x>23597.341796875</x><y>21625.384765625</y></points><points><x>23601.259765625</x><y>21635.669921875</y></points><points><x>23601.259765625</x><y>21635.669921875</y></points><points><x>23623.787109375</x><y>21639.09765625</y></points><points><x>23625.255859375</x><y>21649.87109375</y></points><points><x>23637.5</x><y>21653.30078125</y></points><points><x>23638.48046875</x><y>21665.54296875</y></points><points><x>23641.41796875</x><y>21672.400390625</y></points><points><x>23655.130859375</x><y>21670.44140625</y></points><points><x>23666.39453125</x><y>21679.74609375</y></points><points><x>23666.39453125</x><y>21689.541015625</y></points><points><x>23667.375</x><y>21693.94921875</y></points><points><x>23681.087890625</x><y>21706.193359375</y></points><points><x>23684.025390625</x><y>21716.966796875</y></points><points><x>23681.087890625</x><y>21724.802734375</y></points><points><x>23674.720703125</x><y>21724.802734375</y></points><points><x>23677.169921875</x><y>21737.046875</y></points><points><x>23664.435546875</x><y>21749.2890625</y></points><points><x>23659.5390625</x><y>21755.65625</y></points><points><x>23646.31640625</x><y>21743.90234375</y></points><points><x>23647.78515625</x><y>21739.984375</y></points><points><x>23620.849609375</x><y>21741.455078125</y></points><points><x>23610.07421875</x><y>21749.779296875</y></points><points><x>23585.587890625</x><y>21754.677734375</y></points><points><x>23551.794921875</x><y>21742.923828125</y></points><points><x>23542.0</x><y>21747.8203125</y></points><points><x>23529.755859375</x><y>21752.228515625</y></points><points><x>23516.04296875</x><y>21748.310546875</y></points><points><x>23516.04296875</x><y>21748.310546875</y></points><points><x>23514.083984375</x><y>21747.8203125</y></points><points><x>23496.453125</x><y>21740.96484375</y></points><points><x>23496.453125</x><y>21740.96484375</y></points><points><x>23495.474609375</x><y>21738.515625</y></points><points><x>23489.107421875</x><y>21714.517578125</y></points><points><x>23484.69921875</x><y>21681.21484375</y></points><points><x>23486.169921875</x><y>21658.197265625</y></points><points><x>23489.59765625</x><y>21656.728515625</y></points><points><x>23489.59765625</x><y>21656.728515625</y></points></segmentation></object><object><name>HSIL</name><difficult>0</difficult><truncated>0</truncated><info>[{"confidence": "0"}, {"action": "CREATE", "cat": "HSIL", "time": "2020-07-23 14:39;24", "who": "admin", "typeOfanno": "PersonManul"}]</info><confidence>0</confidence><bndbox><xmin>10991.9169921875</xmin><ymin>21559.943359375</ymin><xmax>11435.1357421875</xmax><ymax>21900.8046875</ymax></bndbox><segmentation><points><x>11382.7333984375</x><y>21571.697265625</y></points><points><x>11376.8564453125</x><y>21580.51171875</y></points><points><x>11400.8544921875</x><y>21583.451171875</y></points><points><x>11418.484375</x><y>21586.388671875</y></points><points><x>11418.484375</x><y>21586.388671875</y></points><points><x>11427.2998046875</x><y>21604.01953125</y></points><points><x>11427.2998046875</x><y>21604.01953125</y></points><points><x>11428.279296875</x><y>21606.46875</y></points><points><x>11435.1357421875</x><y>21620.671875</y></points><points><x>11431.2177734375</x><y>21635.36328125</y></points><points><x>11431.2177734375</x><y>21635.36328125</y></points><points><x>11429.7490234375</x><y>21636.83203125</y></points><points><x>11414.56640625</x><y>21644.177734375</y></points><points><x>11404.771484375</x><y>21661.80859375</y></points><points><x>11392.0390625</x><y>21671.603515625</y></points><points><x>11392.0390625</x><y>21676.01171875</y></points><points><x>11396.9365234375</x><y>21697.560546875</y></points><points><x>11379.794921875</x><y>21707.35546875</y></points><points><x>11362.654296875</x><y>21700.009765625</y></points><points><x>11360.6953125</x><y>21715.19140625</y></points><points><x>11371.4697265625</x><y>21720.578125</y></points><points><x>11388.12109375</x><y>21716.171875</y></points><points><x>11388.12109375</x><y>21716.171875</y></points><points><x>11394.9775390625</x><y>21726.9453125</y></points><points><x>11394.9775390625</x><y>21741.1484375</y></points><points><x>11381.75390625</x><y>21750.453125</y></points><points><x>11378.326171875</x><y>21760.248046875</y></points><points><x>11364.123046875</x><y>21770.533203125</y></points><points><x>11353.8388671875</x><y>21784.24609375</y></points><points><x>11340.615234375</x><y>21796.0</y></points><points><x>11312.2099609375</x><y>21811.671875</y></points><points><x>11309.271484375</x><y>21821.955078125</y></points><points><x>11296.048828125</x><y>21836.158203125</y></points><points><x>11285.763671875</x><y>21842.525390625</y></points><points><x>11274.009765625</x><y>21829.791015625</y></points><points><x>11269.1123046875</x><y>21829.791015625</y></points><points><x>11266.6640625</x><y>21846.443359375</y></points><points><x>11257.3583984375</x><y>21867.01171875</y></points><points><x>11248.0537109375</x><y>21880.724609375</y></points><points><x>11237.279296875</x><y>21881.21484375</y></points><points><x>11233.361328125</x><y>21860.646484375</y></points><points><x>11234.3408203125</x><y>21850.361328125</y></points><points><x>11227.974609375</x><y>21843.50390625</y></points><points><x>11218.1796875</x><y>21856.23828125</y></points><points><x>11215.73046875</x><y>21875.337890625</y></points><points><x>11202.5078125</x><y>21889.541015625</y></points><points><x>11171.6533203125</x><y>21891.990234375</y></points><points><x>11163.8173828125</x><y>21900.8046875</y></points><points><x>11142.7587890625</x><y>21892.96875</y></points><points><x>11141.779296875</x><y>21883.173828125</y></points><points><x>11135.90234375</x><y>21871.91015625</y></points><points><x>11131.984375</x><y>21889.05078125</y></points><points><x>11116.3125</x><y>21891.009765625</y></points><points><x>11116.3125</x><y>21891.009765625</y></points><points><x>11114.353515625</x><y>21891.5</y></points><points><x>11113.3740234375</x><y>21891.5</y></points><points><x>11095.25390625</x><y>21884.154296875</y></points><points><x>11095.7431640625</x><y>21866.5234375</y></points><points><x>11085.458984375</x><y>21874.359375</y></points><points><x>11070.2763671875</x><y>21874.359375</y></points><points><x>11060.9716796875</x><y>21857.70703125</y></points><points><x>11059.0126953125</x><y>21848.40234375</y></points><points><x>11045.2998046875</x><y>21848.40234375</y></points><points><x>11037.4638671875</x><y>21830.28125</y></points><points><x>11037.4638671875</x><y>21807.75390625</y></points><points><x>11044.3203125</x><y>21795.01953125</y></points><points><x>11028.158203125</x><y>21791.1015625</y></points><points><x>11011.9970703125</x><y>21777.87890625</y></points><points><x>11011.9970703125</x><y>21777.87890625</y></points><points><x>11009.5478515625</x><y>21775.4296875</y></points><points><x>11001.7119140625</x><y>21763.1875</y></points><points><x>11001.7119140625</x><y>21763.1875</y></points><points><x>11001.7119140625</x><y>21760.73828125</y></points><points><x>11001.7119140625</x><y>21759.26953125</y></points><points><x>11003.181640625</x><y>21750.453125</y></points><points><x>11011.9970703125</x><y>21739.189453125</y></points><points><x>11001.22265625</x><y>21730.86328125</y></points><points><x>10991.9169921875</x><y>21708.3359375</y></points><points><x>11008.0791015625</x><y>21681.888671875</y></points><points><x>11023.7509765625</x><y>21671.603515625</y></points><points><x>11032.076171875</x><y>21660.830078125</y></points><points><x>11038.9326171875</x><y>21643.689453125</y></points><points><x>11047.748046875</x><y>21643.689453125</y></points><points><x>11050.197265625</x><y>21633.89453125</y></points><points><x>11059.9921875</x><y>21620.671875</y></points><points><x>11080.5615234375</x><y>21621.16015625</y></points><points><x>11096.2333984375</x><y>21624.099609375</y></points><points><x>11113.86328125</x><y>21613.814453125</y></points><points><x>11126.5966796875</x><y>21620.671875</y></points><points><x>11135.412109375</x><y>21611.85546875</y></points><points><x>11153.533203125</x><y>21611.365234375</y></points><points><x>11153.533203125</x><y>21611.365234375</y></points><points><x>11185.3662109375</x><y>21606.958984375</y></points><points><x>11199.0791015625</x><y>21596.673828125</y></points><points><x>11213.2822265625</x><y>21588.837890625</y></points><points><x>11231.40234375</x><y>21589.81640625</y></points><points><x>11231.40234375</x><y>21589.81640625</y></points><points><x>11250.9921875</x><y>21595.205078125</y></points><points><x>11258.828125</x><y>21592.265625</y></points><points><x>11267.6435546875</x><y>21581.4921875</y></points><points><x>11283.8046875</x><y>21576.103515625</y></points><points><x>11293.1103515625</x><y>21576.103515625</y></points><points><x>11306.8232421875</x><y>21570.716796875</y></points><points><x>11306.8232421875</x><y>21570.716796875</y></points><points><x>11309.271484375</x><y>21570.716796875</y></points><points><x>11323.9638671875</x><y>21569.73828125</y></points><points><x>11323.9638671875</x><y>21569.73828125</y></points><points><x>11347.9619140625</x><y>21562.390625</y></points><points><x>11361.1845703125</x><y>21559.943359375</y></points><points><x>11365.1025390625</x><y>21559.943359375</y></points><points><x>11365.1025390625</x><y>21559.943359375</y></points></segmentation></object><object><name>HSIL</name><difficult>0</difficult><truncated>0</truncated><info>[{"confidence": "0"}, {"action": "CREATE", "cat": "HSIL", "time": "2020-07-23 14:39;24", "who": "admin", "typeOfanno": "PersonManul"}]</info><confidence>0</confidence><bndbox><xmin>23375.486328125</xmin><ymin>21740.96484375</ymin><xmax>23540.53125</xmax><ymax>21928.537109375</ymax></bndbox><segmentation><points><x>23491.06640625</x><y>21756.63671875</y></points><points><x>23503.310546875</x><y>21775.736328125</y></points><points><x>23497.923828125</x><y>21784.0625</y></points><points><x>23509.677734375</x><y>21792.876953125</y></points><points><x>23513.595703125</x><y>21809.529296875</y></points><points><x>23516.04296875</x><y>21830.09765625</y></points><points><x>23536.61328125</x><y>21834.015625</y></points><points><x>23536.123046875</x><y>21850.177734375</y></points><points><x>23540.53125</x><y>21889.357421875</y></points><points><x>23536.61328125</x><y>21896.703125</y></points><points><x>23529.267578125</x><y>21894.744140625</y></points><points><x>23522.900390625</x><y>21911.39453125</y></points><points><x>23507.228515625</x><y>21922.66015625</y></points><points><x>23493.025390625</x><y>21928.537109375</y></points><points><x>23483.720703125</x><y>21925.107421875</y></points><points><x>23483.720703125</x><y>21925.107421875</y></points><points><x>23490.087890625</x><y>21908.947265625</y></points><points><x>23481.271484375</x><y>21896.212890625</y></points><points><x>23470.0078125</x><y>21886.908203125</y></points><points><x>23461.681640625</x><y>21889.357421875</y></points><points><x>23449.4375</x><y>21898.171875</y></points><points><x>23433.765625</x><y>21898.662109375</y></points><points><x>23433.765625</x><y>21898.662109375</y></points><points><x>23433.27734375</x><y>21895.72265625</y></points><points><x>23432.787109375</x><y>21884.94921875</y></points><points><x>23427.400390625</x><y>21868.787109375</y></points><points><x>23416.625</x><y>21860.462890625</y></points><points><x>23410.748046875</x><y>21868.298828125</y></points><points><x>23395.076171875</x><y>21869.767578125</y></points><points><x>23384.79296875</x><y>21853.60546875</y></points><points><x>23384.79296875</x><y>21853.60546875</y></points><points><x>23384.79296875</x><y>21850.66796875</y></points><points><x>23383.8125</x><y>21834.505859375</y></points><points><x>23383.8125</x><y>21834.505859375</y></points><points><x>23383.8125</x><y>21832.056640625</y></points><points><x>23381.36328125</x><y>21818.833984375</y></points><points><x>23375.486328125</x><y>21805.611328125</y></points><points><x>23378.42578125</x><y>21787.98046875</y></points><points><x>23378.42578125</x><y>21787.98046875</y></points><points><x>23378.916015625</x><y>21786.021484375</y></points><points><x>23384.79296875</x><y>21771.818359375</y></points><points><x>23392.138671875</x><y>21754.677734375</y></points><points><x>23392.138671875</x><y>21754.677734375</y></points><points><x>23393.1171875</x><y>21752.71875</y></points><points><x>23402.421875</x><y>21740.96484375</y></points><points><x>23402.421875</x><y>21740.96484375</y></points><points><x>23404.87109375</x><y>21740.96484375</y></points><points><x>23406.830078125</x><y>21740.96484375</y></points><points><x>23415.15625</x><y>21747.330078125</y></points><points><x>23430.828125</x><y>21742.43359375</y></points><points><x>23446.5</x><y>21740.96484375</y></points><points><x>23459.232421875</x><y>21747.8203125</y></points><points><x>23456.78515625</x><y>21755.65625</y></points><points><x>23468.5390625</x><y>21747.8203125</y></points><points><x>23476.86328125</x><y>21749.2890625</y></points><points><x>23476.86328125</x><y>21749.2890625</y></points></segmentation></object><object><name>HSIL</name><difficult>0</difficult><truncated>0</truncated><info>[{"confidence": "0"}, {"action": "CREATE", "cat": "HSIL", "time": "2020-07-23 14:39;24", "who": "admin", "typeOfanno": "PersonManul"}]</info><confidence>0</confidence><bndbox><xmin>17011.943359375</xmin><ymin>21662.888671875</ymin><xmax>17475.50390625</xmax><ymax>22401.11328125</ymax></bndbox><segmentation><points><x>17356.0859375</x><y>21663.974609375</y></points><points><x>17388.654296875</x><y>21692.201171875</y></points><points><x>17411.453125</x><y>21721.51171875</y></points><points><x>17411.453125</x><y>21721.51171875</y></points><points><x>17430.994140625</x><y>21747.56640625</y></points><points><x>17430.994140625</x><y>21748.65234375</y></points><points><x>17430.994140625</x><y>21749.73828125</y></points><points><x>17430.994140625</x><y>21750.82421875</y></points><points><x>17433.1640625</x><y>21752.99609375</y></points><points><x>17434.25</x><y>21755.166015625</y></points><points><x>17435.3359375</x><y>21756.251953125</y></points><points><x>17450.53515625</x><y>21775.79296875</y></points><points><x>17450.53515625</x><y>21775.79296875</y></points><points><x>17452.70703125</x><y>21776.87890625</y></points><points><x>17454.876953125</x><y>21779.05078125</y></points><points><x>17470.076171875</x><y>21805.10546875</y></points><points><x>17470.076171875</x><y>21806.19140625</y></points><points><x>17470.076171875</x><y>21808.361328125</y></points><points><x>17470.076171875</x><y>21809.447265625</y></points><points><x>17471.162109375</x><y>21811.619140625</y></points><points><x>17475.50390625</x><y>21848.529296875</y></points><points><x>17475.50390625</x><y>21848.529296875</y></points><points><x>17475.50390625</x><y>21850.701171875</y></points><points><x>17475.50390625</x><y>21855.04296875</y></points><points><x>17466.818359375</x><y>21926.6953125</y></points><points><x>17466.818359375</x><y>21926.6953125</y></points><points><x>17465.734375</x><y>21928.8671875</y></points><points><x>17465.734375</x><y>21929.951171875</y></points><points><x>17465.734375</x><y>21932.123046875</y></points><points><x>17465.734375</x><y>21934.294921875</y></points><points><x>17465.734375</x><y>21936.46484375</y></points><points><x>17465.734375</x><y>21939.72265625</y></points><points><x>17465.734375</x><y>21944.064453125</y></points><points><x>17465.734375</x><y>21990.74609375</y></points><points><x>17465.734375</x><y>21990.74609375</y></points><points><x>17465.734375</x><y>21995.08984375</y></points><points><x>17467.904296875</x><y>22036.34375</y></points><points><x>17467.904296875</x><y>22037.4296875</y></points><points><x>17467.904296875</x><y>22038.513671875</y></points><points><x>17466.818359375</x><y>22040.685546875</y></points><points><x>17464.6484375</x><y>22043.943359375</y></points><points><x>17464.6484375</x><y>22045.02734375</y></points><points><x>17427.736328125</x><y>22093.880859375</y></points><points><x>17427.736328125</x><y>22094.966796875</y></points><points><x>17426.650390625</x><y>22096.052734375</y></points><points><x>17426.650390625</x><y>22098.224609375</y></points><points><x>17426.650390625</x><y>22103.65234375</y></points><points><x>17426.650390625</x><y>22107.994140625</y></points><points><x>17425.56640625</x><y>22114.5078125</y></points><points><x>17396.25390625</x><y>22149.248046875</y></points><points><x>17396.25390625</x><y>22149.248046875</y></points><points><x>17395.16796875</x><y>22151.419921875</y></points><points><x>17395.16796875</x><y>22152.505859375</y></points><points><x>17395.16796875</x><y>22153.58984375</y></points><points><x>17395.16796875</x><y>22154.67578125</y></points><points><x>17394.08203125</x><y>22155.76171875</y></points><points><x>17361.513671875</x><y>22167.703125</y></points><points><x>17346.314453125</x><y>22172.046875</y></points><points><x>17346.314453125</x><y>22172.046875</y></points><points><x>17362.599609375</x><y>22187.244140625</y></points><points><x>17339.80078125</x><y>22195.9296875</y></points><points><x>17339.80078125</x><y>22195.9296875</y></points><points><x>17337.630859375</x><y>22195.9296875</y></points><points><x>17324.603515625</x><y>22214.384765625</y></points><points><x>17324.603515625</x><y>22214.384765625</y></points><points><x>17310.490234375</x><y>22243.697265625</y></points><points><x>17310.490234375</x><y>22243.697265625</y></points><points><x>17310.490234375</x><y>22245.869140625</y></points><points><x>17310.490234375</x><y>22246.955078125</y></points><points><x>17310.490234375</x><y>22249.125</y></points><points><x>17286.60546875</x><y>22282.779296875</y></points><points><x>17282.263671875</x><y>22308.833984375</y></points><points><x>17264.892578125</x><y>22350.087890625</y></points><points><x>17234.49609375</x><y>22357.6875</y></points><points><x>17221.46875</x><y>22362.03125</y></points><points><x>17204.09765625</x><y>22345.74609375</y></points><points><x>17212.783203125</x><y>22333.8046875</y></points><points><x>17198.669921875</x><y>22326.205078125</y></points><points><x>17186.728515625</x><y>22332.71875</y></points><points><x>17186.728515625</x><y>22332.71875</y></points><points><x>17186.728515625</x><y>22335.974609375</y></points><points><x>17186.728515625</x><y>22338.146484375</y></points><points><x>17186.728515625</x><y>22341.404296875</y></points><points><x>17186.728515625</x><y>22344.66015625</y></points><points><x>17173.701171875</x><y>22363.115234375</y></points><points><x>17176.95703125</x><y>22381.572265625</y></points><points><x>17151.98828125</x><y>22401.11328125</y></points><points><x>17151.98828125</x><y>22401.11328125</y></points><points><x>17120.505859375</x><y>22382.65625</y></points><points><x>17120.505859375</x><y>22382.65625</y></points><points><x>17118.333984375</x><y>22380.486328125</y></points><points><x>17105.306640625</x><y>22352.259765625</y></points><points><x>17105.306640625</x><y>22352.259765625</y></points><points><x>17105.306640625</x><y>22325.119140625</y></points><points><x>17105.306640625</x><y>22324.033203125</y></points><points><x>17091.193359375</x><y>22284.951171875</y></points><points><x>17091.193359375</x><y>22284.951171875</y></points><points><x>17084.6796875</x><y>22265.41015625</y></points><points><x>17084.6796875</x><y>22264.32421875</y></points><points><x>17083.59375</x><y>22263.23828125</y></points><points><x>17075.994140625</x><y>22227.412109375</y></points><points><x>17075.994140625</x><y>22226.328125</y></points><points><x>17075.994140625</x><y>22225.2421875</y></points><points><x>17075.994140625</x><y>22224.15625</y></points><points><x>17075.994140625</x><y>22223.0703125</y></points><points><x>17074.908203125</x><y>22195.9296875</y></points><points><x>17074.908203125</x><y>22195.9296875</y></points><points><x>17061.880859375</x><y>22167.703125</y></points><points><x>17061.880859375</x><y>22167.703125</y></points><points><x>17061.880859375</x><y>22164.447265625</y></points><points><x>17061.880859375</x><y>22163.361328125</y></points><points><x>17061.880859375</x><y>22138.392578125</y></points><points><x>17061.880859375</x><y>22137.306640625</y></points><points><x>17061.880859375</x><y>22135.134765625</y></points><points><x>17054.28125</x><y>22117.765625</y></points><points><x>17054.28125</x><y>22116.6796875</y></points><points><x>17054.28125</x><y>22114.5078125</y></points><points><x>17054.28125</x><y>22113.421875</y></points><points><x>17054.28125</x><y>22111.251953125</y></points><points><x>17054.28125</x><y>22110.166015625</y></points><points><x>17034.740234375</x><y>22079.767578125</y></points><points><x>17034.740234375</x><y>22079.767578125</y></points><points><x>17033.65625</x><y>22075.42578125</y></points><points><x>17019.54296875</x><y>22036.34375</y></points><points><x>17019.54296875</x><y>22035.2578125</y></points><points><x>17011.943359375</x><y>22007.03125</y></points><points><x>17039.083984375</x><y>21997.259765625</y></points><points><x>17064.052734375</x><y>22013.544921875</y></points><points><x>17082.5078125</x><y>22026.572265625</y></points><points><x>17106.392578125</x><y>22011.373046875</y></points><points><x>17106.392578125</x><y>21995.08984375</y></points><points><x>17106.392578125</x><y>21995.08984375</y></points><points><x>17138.9609375</x><y>22013.544921875</y></points><points><x>17149.81640625</x><y>22033.0859375</y></points><points><x>17149.81640625</x><y>22033.0859375</y></points><points><x>17166.1015625</x><y>22042.857421875</y></points><points><x>17181.30078125</x><y>22033.0859375</y></points><points><x>17183.470703125</x><y>22015.716796875</y></points><points><x>17211.697265625</x><y>22010.2890625</y></points><points><x>17219.296875</x><y>22014.630859375</y></points><points><x>17219.296875</x><y>22014.630859375</y></points><points><x>17225.810546875</x><y>21988.576171875</y></points><points><x>17254.037109375</x><y>21974.462890625</y></points><points><x>17267.064453125</x><y>21963.60546875</y></points><points><x>17281.177734375</x><y>21942.978515625</y></points><points><x>17274.6640625</x><y>21929.951171875</y></points><points><x>17258.37890625</x><y>21920.181640625</y></points><points><x>17244.265625</x><y>21895.212890625</y></points><points><x>17257.29296875</x><y>21883.26953125</y></points><points><x>17258.37890625</x><y>21883.26953125</y></points><points><x>17298.546875</x><y>21890.869140625</y></points><points><x>17305.060546875</x><y>21881.099609375</y></points><points><x>17302.890625</x><y>21856.12890625</y></points><points><x>17296.376953125</x><y>21836.587890625</y></points><points><x>17290.947265625</x><y>21806.19140625</y></points><points><x>17288.77734375</x><y>21770.365234375</y></points><points><x>17299.6328125</x><y>21756.251953125</y></points><points><x>17302.890625</x><y>21735.625</y></points><points><x>17303.9765625</x><y>21719.341796875</y></points><points><x>17320.259765625</x><y>21684.6015625</y></points><points><x>17326.7734375</x><y>21662.888671875</y></points><points><x>17326.7734375</x><y>21662.888671875</y></points></segmentation></object><object><name>HSIL</name><difficult>0</difficult><truncated>0</truncated><info>[{"confidence": "0"}, {"action": "CREATE", "cat": "HSIL", "time": "2020-07-23 14:39;24", "who": "admin", "typeOfanno": "PersonManul"}]</info><confidence>0</confidence><bndbox><xmin>15045.2021484375</xmin><ymin>21271.76953125</ymin><xmax>15747.9052734375</xmax><ymax>22925.046875</ymax></bndbox><segmentation><points><x>15278.634765625</x><y>21288.615234375</y></points><points><x>15341.2041015625</x><y>21274.17578125</y></points><points><x>15341.2041015625</x><y>21271.76953125</y></points><points><x>15415.8056640625</x><y>21283.80078125</y></points><points><x>15415.8056640625</x><y>21283.80078125</y></points><points><x>15468.7490234375</x><y>21322.306640625</y></points><points><x>15468.7490234375</x><y>21324.712890625</y></points><points><x>15471.15625</x><y>21324.712890625</y></points><points><x>15473.5625</x><y>21327.119140625</y></points><points><x>15473.5625</x><y>21329.525390625</y></points><points><x>15519.2861328125</x><y>21389.6875</y></points><points><x>15521.6923828125</x><y>21389.6875</y></points><points><x>15521.6923828125</x><y>21392.095703125</y></points><points><x>15521.6923828125</x><y>21394.501953125</y></points><points><x>15512.06640625</x><y>21469.103515625</y></points><points><x>15512.06640625</x><y>21469.103515625</y></points><points><x>15512.06640625</x><y>21471.509765625</y></points><points><x>15543.3515625</x><y>21548.51953125</y></points><points><x>15543.3515625</x><y>21548.51953125</y></points><points><x>15528.912109375</x><y>21603.869140625</y></points><points><x>15528.912109375</x><y>21603.869140625</y></points><points><x>15526.505859375</x><y>21603.869140625</y></points><points><x>15526.505859375</x><y>21606.275390625</y></points><points><x>15524.099609375</x><y>21611.087890625</y></points><points><x>15524.099609375</x><y>21613.494140625</y></points><points><x>15466.3427734375</x><y>21656.8125</y></points><points><x>15466.3427734375</x><y>21656.8125</y></points><points><x>15459.123046875</x><y>21741.041015625</y></points><points><x>15459.123046875</x><y>21743.447265625</y></points><points><x>15456.716796875</x><y>21745.853515625</y></points><points><x>15454.310546875</x><y>21748.259765625</y></points><points><x>15415.8056640625</x><y>21791.576171875</y></points><points><x>15415.8056640625</x><y>21791.576171875</y></points><points><x>15415.8056640625</x><y>21793.984375</y></points><points><x>15425.431640625</x><y>21854.146484375</y></points><points><x>15459.123046875</x><y>21880.619140625</y></points><points><x>15463.9365234375</x><y>21883.025390625</y></points><points><x>15463.9365234375</x><y>21883.025390625</y></points><points><x>15490.408203125</x><y>21834.89453125</y></points><points><x>15490.408203125</x><y>21834.89453125</y></points><points><x>15492.814453125</x><y>21834.89453125</y></points><points><x>15497.6279296875</x><y>21834.89453125</y></points><points><x>15552.9775390625</x><y>21834.89453125</y></points><points><x>15555.3837890625</x><y>21834.89453125</y></points><points><x>15557.791015625</x><y>21834.89453125</y></points><points><x>15562.603515625</x><y>21834.89453125</y></points><points><x>15605.9208984375</x><y>21844.51953125</y></points><points><x>15608.3271484375</x><y>21844.51953125</y></points><points><x>15596.294921875</x><y>21887.837890625</y></points><points><x>15605.9208984375</x><y>21969.66015625</y></points><points><x>15605.9208984375</x><y>21969.66015625</y></points><points><x>15605.9208984375</x><y>21972.06640625</y></points><points><x>15608.3271484375</x><y>22053.88671875</y></points><points><x>15608.3271484375</x><y>22056.294921875</y></points><points><x>15608.3271484375</x><y>22058.701171875</y></points><points><x>15658.8642578125</x><y>22092.392578125</y></points><points><x>15699.775390625</x><y>22140.521484375</y></points><points><x>15699.775390625</x><y>22140.521484375</y></points><points><x>15699.775390625</x><y>22142.9296875</y></points><points><x>15699.775390625</x><y>22145.3359375</y></points><points><x>15699.775390625</x><y>22147.7421875</y></points><points><x>15711.8076171875</x><y>22217.53125</y></points><points><x>15711.8076171875</x><y>22217.53125</y></points><points><x>15714.21484375</x><y>22217.53125</y></points><points><x>15690.1494140625</x><y>22272.880859375</y></points><points><x>15690.1494140625</x><y>22272.880859375</y></points><points><x>15687.7431640625</x><y>22410.052734375</y></points><points><x>15709.4013671875</x><y>22462.99609375</y></points><points><x>15709.4013671875</x><y>22462.99609375</y></points><points><x>15709.4013671875</x><y>22465.40234375</y></points><points><x>15709.4013671875</x><y>22554.443359375</y></points><points><x>15735.873046875</x><y>22624.232421875</y></points><points><x>15747.9052734375</x><y>22686.802734375</y></points><points><x>15747.9052734375</x><y>22739.74609375</y></points><points><x>15747.9052734375</x><y>22739.74609375</y></points><points><x>15747.9052734375</x><y>22742.15234375</y></points><points><x>15745.4990234375</x><y>22744.55859375</y></points><points><x>15709.4013671875</x><y>22790.283203125</y></points><points><x>15709.4013671875</x><y>22790.283203125</y></points><points><x>15629.986328125</x><y>22888.94921875</y></points><points><x>15567.4169921875</x><y>22925.046875</y></points><points><x>15485.5947265625</x><y>22915.421875</y></points><points><x>15485.5947265625</x><y>22915.421875</y></points><points><x>15483.1884765625</x><y>22915.421875</y></points><points><x>15483.1884765625</x><y>22913.015625</y></points><points><x>15398.9599609375</x><y>22860.072265625</y></points><points><x>15350.830078125</x><y>22855.2578125</y></points><points><x>15348.423828125</x><y>22855.2578125</y></points><points><x>15309.9189453125</x><y>22831.193359375</y></points><points><x>15307.5126953125</x><y>22831.193359375</y></points><points><x>15256.9755859375</x><y>22845.6328125</y></points><points><x>15231.3544921875</x><y>22795.326171875</y></points><points><x>15190.2158203125</x><y>22778.673828125</y></points><points><x>15207.357421875</x><y>22740.96484375</y></points><points><x>15198.5419921875</x><y>22715.0078125</y></points><points><x>15186.2978515625</x><y>22683.173828125</y></points><points><x>15176.013671875</x><y>22661.625</y></points><points><x>15150.921875</x><y>22633.88671875</y></points><points><x>15153.109375</x><y>22608.3671875</y></points><points><x>15187.1865234375</x><y>22552.037109375</y></points><points><x>15187.1865234375</x><y>22552.037109375</y></points><points><x>15187.1865234375</x><y>22549.630859375</y></points><points><x>15202.78515625</x><y>22504.517578125</y></points><points><x>15199.2197265625</x><y>22472.62109375</y></points><points><x>15213.310546875</x><y>22447.611328125</y></points><points><x>15190.28515625</x><y>22432.478515625</y></points><points><x>15174.49609375</x><y>22402.544921875</y></points><points><x>15171.5361328125</x><y>22389.388671875</y></points><points><x>15172.193359375</x><y>22379.849609375</y></points><points><x>15185.3515625</x><y>22350.90234375</y></points><points><x>15207.8271484375</x><y>22332.41796875</y></points><points><x>15200.791015625</x><y>22319.365234375</y></points><points><x>15188.6064453125</x><y>22309.0</y></points><points><x>15177.78125</x><y>22289.779296875</y></points><points><x>15157.447265625</x><y>22269.421875</y></points><points><x>15151.703125</x><y>22264.119140625</y></points><points><x>15147.0634765625</x><y>22259.478515625</y></points><points><x>15121.9521484375</x><y>22249.767578125</y></points><points><x>15111.744140625</x><y>22232.99609375</y></points><points><x>15117.3974609375</x><y>22217.53125</y></points><points><x>15119.03515625</x><y>22175.392578125</y></points><points><x>15111.0146484375</x><y>22157.892578125</y></points><points><x>15098.619140625</x><y>22129.455078125</y></points><points><x>15113.2021484375</x><y>22096.642578125</y></points><points><x>15100.0771484375</x><y>22065.2890625</y></points><points><x>15119.3349609375</x><y>21997.505859375</y></points><points><x>15100.615234375</x><y>21997.390625</y></points><points><x>15093.3955078125</x><y>21977.794921875</y></points><points><x>15095.7392578125</x><y>21967.25390625</y></points><points><x>15101.111328125</x><y>21957.16796875</y></points><points><x>15106.3046875</x><y>21944.556640625</y></points><points><x>15070.3603515625</x><y>21921.10546875</y></points><points><x>15092.3994140625</x><y>21880.9453125</y></points><points><x>15103.6630859375</x><y>21864.78515625</y></points><points><x>15120.8046875</x><y>21855.478515625</y></points><points><x>15143.33203125</x><y>21811.892578125</y></points><points><x>15144.8017578125</x><y>21792.791015625</y></points><points><x>15074.080078125</x><y>21719.380859375</y></points><points><x>15045.2021484375</x><y>21620.71484375</y></points><points><x>15045.2021484375</x><y>21620.71484375</y></points><points><x>15045.2021484375</x><y>21618.30859375</y></points><points><x>15071.673828125</x><y>21505.201171875</y></points><points><x>15071.673828125</x><y>21502.794921875</y></points><points><x>15074.080078125</x><y>21500.388671875</y></points><points><x>15076.486328125</x><y>21497.982421875</y></points><points><x>15076.486328125</x><y>21495.57421875</y></points><points><x>15114.9912109375</x><y>21401.720703125</y></points><points><x>15114.9912109375</x><y>21399.314453125</y></points><points><x>15117.3974609375</x><y>21399.314453125</y></points><points><x>15117.3974609375</x><y>21396.908203125</y></points><points><x>15119.8037109375</x><y>21394.501953125</y></points><points><x>15153.4951171875</x><y>21339.15234375</y></points><points><x>15153.4951171875</x><y>21339.15234375</y></points><points><x>15204.0322265625</x><y>21288.615234375</y></points><points><x>15204.0322265625</x><y>21288.615234375</y></points></segmentation></object><object><name>HSIL</name><difficult>0</difficult><truncated>0</truncated><info>[{"confidence": "0"}, {"action": "CREATE", "cat": "HSIL", "time": "2020-07-23 14:39;24", "who": "admin", "typeOfanno": "PersonManul"}]</info><confidence>0</confidence><bndbox><xmin>23032.646484375</xmin><ymin>22181.904296875</ymin><xmax>23200.138671875</xmax><ymax>22350.8671875</ymax></bndbox><segmentation><points><x>23089.45703125</x><y>22203.453125</y></points><points><x>23092.884765625</x><y>22188.271484375</y></points><points><x>23103.66015625</x><y>22181.904296875</y></points><points><x>23114.923828125</x><y>22184.84375</y></points><points><x>23123.73828125</x><y>22196.107421875</y></points><points><x>23139.900390625</x><y>22205.412109375</y></points><points><x>23151.654296875</x><y>22216.677734375</y></points><points><x>23156.552734375</x><y>22226.9609375</y></points><points><x>23164.388671875</x><y>22237.736328125</y></points><points><x>23164.388671875</x><y>22237.736328125</y></points><points><x>23165.857421875</x><y>22239.6953125</y></points><points><x>23171.244140625</x><y>22249.490234375</y></points><points><x>23171.244140625</x><y>22249.490234375</y></points><points><x>23172.224609375</x><y>22251.44921875</y></points><points><x>23172.224609375</x><y>22251.939453125</y></points><points><x>23179.5703125</x><y>22262.22265625</y></points><points><x>23179.5703125</x><y>22262.22265625</y></points><points><x>23196.7109375</x><y>22267.611328125</y></points><points><x>23200.138671875</x><y>22280.833984375</y></points><points><x>23200.138671875</x><y>22280.833984375</y></points><points><x>23189.853515625</x><y>22290.138671875</y></points><points><x>23174.181640625</x><y>22296.015625</y></points><points><x>23170.75390625</x><y>22298.46484375</y></points><points><x>23163.8984375</x><y>22305.3203125</y></points><points><x>23178.58984375</x><y>22316.5859375</y></points><points><x>23161.44921875</x><y>22325.890625</y></points><points><x>23144.30859375</x><y>22330.296875</y></points><points><x>23137.451171875</x><y>22326.869140625</y></points><points><x>23131.57421875</x><y>22332.74609375</y></points><points><x>23120.80078125</x><y>22350.8671875</y></points><points><x>23107.087890625</x><y>22349.88671875</y></points><points><x>23092.39453125</x><y>22347.927734375</y></points><points><x>23088.966796875</x><y>22339.603515625</y></points><points><x>23075.25390625</x><y>22342.541015625</y></points><points><x>23062.521484375</x><y>22336.6640625</y></points><points><x>23056.154296875</x><y>22322.4609375</y></points><points><x>23056.64453125</x><y>22309.728515625</y></points><points><x>23041.4609375</x><y>22306.791015625</y></points><points><x>23032.646484375</x><y>22296.99609375</y></points><points><x>23037.0546875</x><y>22279.853515625</y></points><points><x>23045.37890625</x><y>22271.529296875</y></points><points><x>23055.6640625</x><y>22271.529296875</y></points><points><x>23062.03125</x><y>22258.3046875</y></points><points><x>23057.623046875</x><y>22249.0</y></points><points><x>23049.787109375</x><y>22242.14453125</y></points><points><x>23053.21484375</x><y>22230.87890625</y></points><points><x>23064.48046875</x><y>22222.064453125</y></points><points><x>23075.744140625</x><y>22214.228515625</y></points><points><x>23075.744140625</x><y>22214.228515625</y></points></segmentation></object><object><name>HSIL</name><difficult>0</difficult><truncated>0</truncated><info>[{"confidence": "0"}, {"action": "CREATE", "cat": "HSIL", "time": "2020-07-23 14:39;24", "who": "admin", "typeOfanno": "PersonManul"}]</info><confidence>0</confidence><bndbox><xmin>20442.65234375</xmin><ymin>21975.162109375</ymin><xmax>21012.2890625</xmax><ymax>22778.5234375</ymax></bndbox><segmentation><points><x>20811.763671875</x><y>22204.228515625</y></points><points><x>20837.818359375</x><y>22193.37109375</y></points><points><x>20830.21875</x><y>22174.916015625</y></points><points><x>20851.931640625</x><y>22148.861328125</y></points><points><x>20862.7890625</x><y>22140.17578125</y></points><points><x>20862.7890625</x><y>22140.17578125</y></points><points><x>20882.330078125</x><y>22116.29296875</y></points><points><x>20912.7265625</x><y>22124.9765625</y></points><points><x>20920.326171875</x><y>22135.833984375</y></points><points><x>20938.78125</x><y>22133.662109375</y></points><points><x>20939.8671875</x><y>22133.662109375</y></points><points><x>20940.953125</x><y>22133.662109375</y></points><points><x>20942.0390625</x><y>22133.662109375</y></points><points><x>20972.435546875</x><y>22144.51953125</y></points><points><x>20984.37890625</x><y>22153.203125</y></points><points><x>20999.576171875</x><y>22161.888671875</y></points><points><x>21001.748046875</x><y>22178.173828125</y></points><points><x>20997.40625</x><y>22187.943359375</y></points><points><x>21010.330078125</x><y>22211.1484375</y></points><points><x>21009.83984375</x><y>22221.43359375</y></points><points><x>21012.2890625</x><y>22237.595703125</y></points><points><x>21011.51953125</x><y>22276.96484375</y></points><points><x>20984.37890625</x><y>22294.333984375</y></points><points><x>20983.29296875</x><y>22294.333984375</y></points><points><x>20937.697265625</x><y>22300.84765625</y></points><points><x>20905.126953125</x><y>22304.10546875</y></points><points><x>20905.126953125</x><y>22304.10546875</y></points><points><x>20888.84375</x><y>22311.705078125</y></points><points><x>20907.298828125</x><y>22334.501953125</y></points><points><x>20907.298828125</x><y>22334.501953125</y></points><points><x>20917.0703125</x><y>22360.55859375</y></points><points><x>20912.7265625</x><y>22393.126953125</y></points><points><x>20898.61328125</x><y>22410.49609375</y></points><points><x>20898.61328125</x><y>22410.49609375</y></points><points><x>20898.61328125</x><y>22412.66796875</y></points><points><x>20910.556640625</x><y>22435.466796875</y></points><points><x>20910.556640625</x><y>22459.349609375</y></points><points><x>20910.556640625</x><y>22459.349609375</y></points><points><x>20910.556640625</x><y>22481.0625</y></points><points><x>20894.271484375</x><y>22507.1171875</y></points><points><x>20894.271484375</x><y>22507.1171875</y></points><points><x>20872.55859375</x><y>22517.97265625</y></points><points><x>20863.875</x><y>22565.740234375</y></points><points><x>20847.58984375</x><y>22579.853515625</y></points><points><x>20847.58984375</x><y>22579.853515625</y></points><points><x>20872.55859375</x><y>22600.48046875</y></points><points><x>20872.55859375</x><y>22600.48046875</y></points><points><x>20873.64453125</x><y>22602.65234375</y></points><points><x>20886.671875</x><y>22616.765625</y></points><points><x>20886.671875</x><y>22617.8515625</y></points><points><x>20886.671875</x><y>22618.935546875</y></points><points><x>20891.013671875</x><y>22641.734375</y></points><points><x>20892.099609375</x><y>22651.505859375</y></points><points><x>20892.099609375</x><y>22652.58984375</y></points><points><x>20893.185546875</x><y>22654.76171875</y></points><points><x>20895.357421875</x><y>22654.76171875</y></points><points><x>20910.556640625</x><y>22658.01953125</y></points><points><x>20910.556640625</x><y>22658.01953125</y></points><points><x>20911.640625</x><y>22660.189453125</y></points><points><x>20919.240234375</x><y>22674.302734375</y></points><points><x>20919.240234375</x><y>22674.302734375</y></points><points><x>20920.326171875</x><y>22676.474609375</y></points><points><x>20920.326171875</x><y>22678.646484375</y></points><points><x>20935.525390625</x><y>22715.556640625</y></points><points><x>20937.697265625</x><y>22750.296875</y></points><points><x>20937.697265625</x><y>22750.296875</y></points><points><x>20927.92578125</x><y>22769.837890625</y></points><points><x>20926.83984375</x><y>22769.837890625</y></points><points><x>20924.669921875</x><y>22770.923828125</y></points><points><x>20900.78515625</x><y>22772.009765625</y></points><points><x>20887.7578125</x><y>22762.23828125</y></points><points><x>20882.330078125</x><y>22774.1796875</y></points><points><x>20882.330078125</x><y>22774.1796875</y></points><points><x>20859.53125</x><y>22778.5234375</y></points><points><x>20858.4453125</x><y>22778.5234375</y></points><points><x>20845.41796875</x><y>22770.923828125</y></points><points><x>20845.41796875</x><y>22770.923828125</y></points><points><x>20803.078125</x><y>22778.5234375</y></points><points><x>20803.078125</x><y>22778.5234375</y></points><points><x>20791.13671875</x><y>22763.32421875</y></points><points><x>20791.13671875</x><y>22762.23828125</y></points><points><x>20791.13671875</x><y>22761.15234375</y></points><points><x>20790.05078125</x><y>22760.068359375</y></points><points><x>20780.28125</x><y>22732.927734375</y></points><points><x>20780.28125</x><y>22732.927734375</y></points><points><x>20747.712890625</x><y>22715.556640625</y></points><points><x>20746.626953125</x><y>22715.556640625</y></points><points><x>20722.7421875</x><y>22702.529296875</y></points><points><x>20715.142578125</x><y>22701.443359375</y></points><points><x>20690.173828125</x><y>22704.701171875</y></points><points><x>20689.087890625</x><y>22704.701171875</y></points><points><x>20678.232421875</x><y>22699.2734375</y></points><points><x>20647.833984375</x><y>22680.81640625</y></points><points><x>20648.919921875</x><y>22661.275390625</y></points><points><x>20636.978515625</x><y>22643.90625</y></points><points><x>20644.578125</x><y>22623.279296875</y></points><points><x>20617.4375</x><y>22584.197265625</y></points><points><x>20617.4375</x><y>22583.111328125</y></points><points><x>20603.32421875</x><y>22559.2265625</y></points><points><x>20603.32421875</x><y>22558.140625</y></points><points><x>20601.15234375</x><y>22555.970703125</y></points><points><x>20598.982421875</x><y>22553.798828125</y></points><points><x>20594.638671875</x><y>22549.45703125</y></points><points><x>20565.328125</x><y>22523.40234375</y></points><points><x>20565.328125</x><y>22499.517578125</y></points><points><x>20582.697265625</x><y>22479.9765625</y></points><points><x>20625.037109375</x><y>22464.77734375</y></points><points><x>20626.123046875</x><y>22464.77734375</y></points><points><x>20656.51953125</x><y>22459.349609375</y></points><points><x>20656.51953125</x><y>22459.349609375</y></points><points><x>20697.7734375</x><y>22441.98046875</y></points><points><x>20696.6875</x><y>22418.095703125</y></points><points><x>20696.6875</x><y>22418.095703125</y></points><points><x>20682.57421875</x><y>22375.755859375</y></points><points><x>20663.033203125</x><y>22357.30078125</y></points><points><x>20645.6640625</x><y>22357.30078125</y></points><points><x>20645.6640625</x><y>22357.30078125</y></points><points><x>20643.4921875</x><y>22356.21484375</y></points><points><x>20612.009765625</x><y>22320.390625</y></points><points><x>20612.009765625</x><y>22320.390625</y></points><points><x>20575.09765625</x><y>22278.05078125</y></points><points><x>20549.04296875</x><y>22244.396484375</y></points><points><x>20528.416015625</x><y>22236.796875</y></points><points><x>20483.90625</x><y>22238.96875</y></points><points><x>20470.87890625</x><y>22204.228515625</y></points><points><x>20470.87890625</x><y>22157.546875</y></points><points><x>20478.4765625</x><y>22129.3203125</y></points><points><x>20478.4765625</x><y>22129.3203125</y></points><points><x>20481.734375</x><y>22102.1796875</y></points><points><x>20475.220703125</x><y>22079.380859375</y></points><points><x>20442.65234375</x><y>22053.326171875</y></points><points><x>20442.65234375</x><y>22022.9296875</y></points><points><x>20467.62109375</x><y>22022.9296875</y></points><points><x>20490.419921875</x><y>22014.244140625</y></points><points><x>20501.275390625</x><y>21988.189453125</y></points><points><x>20533.84375</x><y>21975.162109375</y></points><points><x>20533.84375</x><y>21975.162109375</y></points><points><x>20536.015625</x><y>21975.162109375</y></points><points><x>20565.328125</x><y>21986.017578125</y></points><points><x>20565.328125</x><y>21986.017578125</y></points><points><x>20613.095703125</x><y>21999.044921875</y></points><points><x>20627.20703125</x><y>22002.302734375</y></points><points><x>20628.29296875</x><y>22002.302734375</y></points><points><x>20663.033203125</x><y>22013.158203125</y></points><points><x>20661.947265625</x><y>22026.185546875</y></points><points><x>20661.947265625</x><y>22027.271484375</y></points><points><x>20661.947265625</x><y>22028.357421875</y></points><points><x>20661.947265625</x><y>22029.443359375</y></points><points><x>20671.71875</x><y>22057.66796875</y></points><points><x>20671.71875</x><y>22058.75390625</y></points><points><x>20671.71875</x><y>22059.83984375</y></points><points><x>20672.8046875</x><y>22060.92578125</y></points><points><x>20691.259765625</x><y>22077.2109375</y></points><points><x>20712.97265625</x><y>22092.408203125</y></points><points><x>20712.97265625</x><y>22093.494140625</y></points><points><x>20712.97265625</x><y>22094.580078125</y></points><points><x>20712.97265625</x><y>22096.751953125</y></points><points><x>20712.97265625</x><y>22097.8359375</y></points><points><x>20712.97265625</x><y>22100.0078125</y></points><points><x>20712.97265625</x><y>22103.265625</y></points><points><x>20720.572265625</x><y>22129.3203125</y></points><points><x>20720.572265625</x><y>22129.3203125</y></points><points><x>20720.572265625</x><y>22131.4921875</y></points><points><x>20720.572265625</x><y>22133.662109375</y></points><points><x>20732.513671875</x><y>22140.17578125</y></points><points><x>20733.599609375</x><y>22140.17578125</y></points><points><x>20759.654296875</x><y>22122.806640625</y></points><points><x>20769.423828125</x><y>22127.1484375</y></points><points><x>20770.509765625</x><y>22127.1484375</y></points><points><x>20771.595703125</x><y>22129.3203125</y></points><points><x>20784.623046875</x><y>22147.775390625</y></points><points><x>20784.623046875</x><y>22148.861328125</y></points><points><x>20793.30859375</x><y>22174.916015625</y></points><points><x>20793.30859375</x><y>22174.916015625</y></points></segmentation></object><object><name>HSIL</name><difficult>0</difficult><truncated>0</truncated><info>[{"confidence": "0"}, {"action": "CREATE", "cat": "HSIL", "time": "2020-07-23 14:39;24", "who": "admin", "typeOfanno": "PersonManul"}]</info><confidence>0</confidence><bndbox><xmin>16434.072265625</xmin><ymin>22209.814453125</ymin><xmax>16841.376953125</xmax><ymax>22548.2265625</ymax></bndbox><segmentation><points><x>16741.46875</x><y>22217.16015625</y></points><points><x>16744.896484375</x><y>22229.892578125</y></points><points><x>16746.85546875</x><y>22244.095703125</y></points><points><x>16746.85546875</x><y>22244.095703125</y></points><points><x>16755.181640625</x><y>22261.7265625</y></points><points><x>16765.466796875</x><y>22287.68359375</y></points><points><x>16779.669921875</x><y>22309.232421875</y></points><points><x>16779.669921875</x><y>22309.232421875</y></points><points><x>16788.484375</x><y>22325.8828125</y></points><points><x>16802.197265625</x><y>22343.0234375</y></points><points><x>16815.91015625</x><y>22364.083984375</y></points><points><x>16826.1953125</x><y>22382.203125</y></points><points><x>16837.94921875</x><y>22392.978515625</y></points><points><x>16837.94921875</x><y>22392.978515625</y></points><points><x>16838.4375</x><y>22394.9375</y></points><points><x>16841.376953125</x><y>22406.69140625</y></points><points><x>16841.376953125</x><y>22406.69140625</y></points><points><x>16828.154296875</x><y>22429.708984375</y></points><points><x>16828.154296875</x><y>22429.708984375</y></points><points><x>16815.419921875</x><y>22443.912109375</y></points><points><x>16806.60546875</x><y>22466.439453125</y></points><points><x>16798.76953125</x><y>22466.9296875</y></points><points><x>16788.974609375</x><y>22475.744140625</y></points><points><x>16776.73046875</x><y>22487.98828125</y></points><points><x>16776.73046875</x><y>22487.98828125</y></points><points><x>16744.408203125</x><y>22508.55859375</y></points><points><x>16738.53125</x><y>22508.55859375</y></points><points><x>16745.876953125</x><y>22525.208984375</y></points><points><x>16738.53125</x><y>22530.595703125</y></points><points><x>16731.673828125</x><y>22531.0859375</y></points><points><x>16719.919921875</x><y>22542.349609375</y></points><points><x>16707.67578125</x><y>22548.2265625</y></points><points><x>16699.83984375</x><y>22543.330078125</y></points><points><x>16689.06640625</x><y>22538.921875</y></points><points><x>16681.720703125</x><y>22538.921875</y></points><points><x>16662.130859375</x><y>22525.69921875</y></points><points><x>16656.25390625</x><y>22530.107421875</y></points><points><x>16656.25390625</x><y>22530.107421875</y></points><points><x>16640.091796875</x><y>22533.53515625</y></points><points><x>16615.115234375</x><y>22529.126953125</y></points><points><x>16601.40234375</x><y>22521.291015625</y></points><points><x>16588.1796875</x><y>22528.63671875</y></points><points><x>16588.1796875</x><y>22528.63671875</y></points><points><x>16587.19921875</x><y>22530.595703125</y></points><points><x>16578.873046875</x><y>22540.390625</y></points><points><x>16578.873046875</x><y>22540.390625</y></points><points><x>16576.42578125</x><y>22540.880859375</y></points><points><x>16555.365234375</x><y>22542.349609375</y></points><points><x>16555.365234375</x><y>22542.349609375</y></points><points><x>16517.166015625</x><y>22527.16796875</y></points><points><x>16515.20703125</x><y>22507.578125</y></points><points><x>16504.921875</x><y>22492.88671875</y></points><points><x>16491.69921875</x><y>22495.333984375</y></points><points><x>16484.84375</x><y>22488.96875</y></points><points><x>16467.953125</x><y>22475.181640625</y></points><points><x>16434.072265625</x><y>22458.076171875</y></points><points><x>16447.888671875</x><y>22427.15625</y></points><points><x>16478.966796875</x><y>22406.201171875</y></points><points><x>16489.25</x><y>22392.978515625</y></points><points><x>16497.0859375</x><y>22374.857421875</y></points><points><x>16503.453125</x><y>22354.2890625</y></points><points><x>16526.9609375</x><y>22354.2890625</y></points><points><x>16526.9609375</x><y>22354.2890625</y></points><points><x>16539.693359375</x><y>22361.14453125</y></points><points><x>16551.447265625</x><y>22365.0625</y></points><points><x>16566.140625</x><y>22362.61328125</y></points><points><x>16577.89453125</x><y>22356.736328125</y></points><points><x>16573.9765625</x><y>22340.0859375</y></points><points><x>16577.89453125</x><y>22325.8828125</y></points><points><x>16578.384765625</x><y>22315.109375</y></points><points><x>16589.158203125</x><y>22301.884765625</y></points><points><x>16592.09765625</x><y>22295.029296875</y></points><points><x>16611.197265625</x><y>22282.294921875</y></points><points><x>16619.5234375</x><y>22287.68359375</y></points><points><x>16634.21484375</x><y>22279.357421875</y></points><points><x>16634.21484375</x><y>22264.6640625</y></points><points><x>16649.88671875</x><y>22254.87109375</y></points><points><x>16665.068359375</x><y>22256.830078125</y></points><points><x>16674.373046875</x><y>22239.19921875</y></points><points><x>16680.25</x><y>22232.83203125</y></points><points><x>16689.06640625</x><y>22222.056640625</y></points><points><x>16692.984375</x><y>22209.814453125</y></points><points><x>16711.59375</x><y>22211.283203125</y></points><points><x>16717.9609375</x><y>22217.650390625</y></points><points><x>16717.9609375</x><y>22217.650390625</y></points></segmentation></object><object><name>HSIL</name><difficult>0</difficult><truncated>0</truncated><info>[{"confidence": "0"}, {"action": "CREATE", "cat": "HSIL", "time": "2020-07-23 14:39;24", "who": "admin", "typeOfanno": "PersonManul"}]</info><confidence>0</confidence><bndbox><xmin>13670.1240234375</xmin><ymin>22317.90625</ymin><xmax>14159.0498046875</xmax><ymax>22781.6484375</ymax></bndbox><segmentation><points><x>14057.087890625</x><y>22317.90625</y></points><points><x>14085.95703125</x><y>22324.048828125</y></points><points><x>14078.5859375</x><y>22343.08984375</y></points><points><x>14078.5859375</x><y>22343.08984375</y></points><points><x>14078.5859375</x><y>22345.546875</y></points><points><x>14089.0283203125</x><y>22349.23046875</y></points><points><x>14102.541015625</x><y>22354.14453125</y></points><points><x>14102.541015625</x><y>22354.14453125</y></points><points><x>14102.541015625</x><y>22357.216796875</y></points><points><x>14102.541015625</x><y>22359.05859375</y></points><points><x>14103.1552734375</x><y>22377.486328125</y></points><points><x>14103.1552734375</x><y>22377.486328125</y></points><points><x>14127.724609375</x><y>22380.556640625</y></points><points><x>14140.623046875</x><y>22387.3125</y></points><points><x>14140.623046875</x><y>22387.3125</y></points><points><x>14141.2373046875</x><y>22389.76953125</y></points><points><x>14141.2373046875</x><y>22391.61328125</y></points><points><x>14141.2373046875</x><y>22394.0703125</y></points><points><x>14141.2373046875</x><y>22397.140625</y></points><points><x>14137.5517578125</x><y>22419.8671875</y></points><points><x>14137.5517578125</x><y>22419.8671875</y></points><points><x>14122.810546875</x><y>22449.96484375</y></points><points><x>14104.3837890625</x><y>22468.390625</y></points><points><x>14130.7958984375</x><y>22485.58984375</y></points><points><x>14131.41015625</x><y>22485.58984375</y></points><points><x>14143.080078125</x><y>22501.560546875</y></points><points><x>14138.166015625</x><y>22519.373046875</y></points><points><x>14116.66796875</x><y>22533.5</y></points><points><x>14149.22265625</x><y>22539.642578125</y></points><points><x>14159.0498046875</x><y>22550.697265625</y></points><points><x>14159.0498046875</x><y>22550.697265625</y></points><points><x>14159.0498046875</x><y>22553.154296875</y></points><points><x>14159.0498046875</x><y>22553.76953125</y></points><points><x>14154.1357421875</x><y>22591.8515625</y></points><points><x>14141.2373046875</x><y>22615.806640625</y></points><points><x>14141.2373046875</x><y>22615.806640625</y></points><points><x>14127.1103515625</x><y>22632.390625</y></points><points><x>14122.1962890625</x><y>22649.58984375</y></points><points><x>14122.1962890625</x><y>22649.58984375</y></points><points><x>14122.1962890625</x><y>22652.66015625</y></points><points><x>14122.1962890625</x><y>22653.888671875</y></points><points><x>14122.810546875</x><y>22655.73046875</y></points><points><x>14124.0390625</x><y>22670.47265625</y></points><points><x>14124.0390625</x><y>22670.47265625</y></points><points><x>14112.982421875</x><y>22717.767578125</y></points><points><x>14097.0126953125</x><y>22737.423828125</y></points><points><x>14079.2001953125</x><y>22762.607421875</y></points><points><x>14078.5859375</x><y>22762.607421875</y></points><points><x>14058.31640625</x><y>22773.662109375</y></points><points><x>14037.4326171875</x><y>22774.27734375</y></points><points><x>14018.3916015625</x><y>22776.119140625</y></points><points><x>13999.3505859375</x><y>22776.119140625</y></points><points><x>13976.6240234375</x><y>22778.576171875</y></points><points><x>13957.5830078125</x><y>22778.576171875</y></points><points><x>13956.96875</x><y>22778.576171875</y></points><points><x>13943.4560546875</x><y>22775.505859375</y></points><points><x>13925.6435546875</x><y>22781.6484375</y></points><points><x>13898.6171875</x><y>22779.8046875</y></points><points><x>13882.033203125</x><y>22774.27734375</y></points><points><x>13854.392578125</x><y>22767.521484375</y></points><points><x>13853.7783203125</x><y>22751.55078125</y></points><points><x>13851.935546875</x><y>22740.494140625</y></points><points><x>13832.2802734375</x><y>22736.1953125</y></points><points><x>13808.939453125</x><y>22732.509765625</y></points><points><x>13788.0556640625</x><y>22725.138671875</y></points><points><x>13750.587890625</x><y>22705.484375</y></points><points><x>13725.4052734375</x><y>22690.12890625</y></points><points><x>13705.1357421875</x><y>22682.142578125</y></points><points><x>13697.150390625</x><y>22664.330078125</y></points><points><x>13694.693359375</x><y>22652.66015625</y></points><points><x>13694.693359375</x><y>22652.66015625</y></points><points><x>13670.1240234375</x><y>22617.6484375</y></points><points><x>13679.337890625</x><y>22598.607421875</y></points><points><x>13722.333984375</x><y>22609.6640625</y></points><points><x>13725.4052734375</x><y>22597.37890625</y></points><points><x>13748.7451171875</x><y>22592.46484375</y></points><points><x>13770.2431640625</x><y>22596.150390625</y></points><points><x>13784.37109375</x><y>22569.125</y></points><points><x>13800.3408203125</x><y>22558.068359375</y></points><points><x>13800.955078125</x><y>22558.068359375</y></points><points><x>13809.5537109375</x><y>22562.982421875</y></points><points><x>13820.6103515625</x><y>22540.87109375</y></points><points><x>13820.6103515625</x><y>22540.255859375</y></points><points><x>13837.1943359375</x><y>22525.515625</y></points><points><x>13858.078125</x><y>22505.24609375</y></points><points><x>13858.078125</x><y>22504.630859375</y></points><points><x>13858.078125</x><y>22502.173828125</y></points><points><x>13858.078125</x><y>22500.33203125</y></points><points><x>13858.078125</x><y>22499.716796875</y></points><points><x>13861.763671875</x><y>22486.818359375</y></points><points><x>13888.7900390625</x><y>22483.748046875</y></points><points><x>13913.3583984375</x><y>22473.3046875</y></points><points><x>13914.5869140625</x><y>22452.421875</y></points><points><x>13914.5869140625</x><y>22452.421875</y></points><points><x>13932.3994140625</x><y>22422.32421875</y></points><points><x>13961.8828125</x><y>22418.638671875</y></points><points><x>13968.6396484375</x><y>22409.42578125</y></points><points><x>13981.5380859375</x><y>22403.8984375</y></points><points><x>13988.294921875</x><y>22397.755859375</y></points><points><x>13996.279296875</x><y>22378.71484375</y></points><points><x>14002.421875</x><y>22368.88671875</y></points><points><x>14006.107421875</x><y>22349.23046875</y></points><points><x>14020.8486328125</x><y>22338.7890625</y></points><points><x>14034.9755859375</x><y>22332.033203125</y></points><points><x>14035.58984375</x><y>22332.033203125</y></points></segmentation></object><object><name>HSIL</name><difficult>0</difficult><truncated>0</truncated><info>[{"confidence": "0"}, {"action": "CREATE", "cat": "HSIL", "time": "2020-07-23 14:39;24", "who": "admin", "typeOfanno": "PersonManul"}]</info><confidence>0</confidence><bndbox><xmin>23609.91015625</xmin><ymin>22693.572265625</ymin><xmax>23803.041015625</xmax><ymax>22867.583984375</ymax></bndbox><segmentation><points><x>23706.890625</x><y>22701.884765625</y></points><points><x>23718.529296875</x><y>22693.572265625</y></points><points><x>23733.4921875</x><y>22693.572265625</y></points><points><x>23733.76953125</x><y>22693.572265625</y></points><points><x>23735.431640625</x><y>22694.681640625</y></points><points><x>23741.25</x><y>22706.041015625</y></points><points><x>23746.791015625</x><y>22717.95703125</y></points><points><x>23746.791015625</x><y>22717.95703125</y></points><points><x>23748.177734375</x><y>22719.619140625</y></points><points><x>23763.41796875</x><y>22727.376953125</y></points><points><x>23763.41796875</x><y>22727.376953125</y></points><points><x>23765.080078125</x><y>22729.59375</y></points><points><x>23777.826171875</x><y>22741.787109375</y></points><points><x>23776.994140625</x><y>22750.9296875</y></points><points><x>23789.1875</x><y>22760.62890625</y></points><points><x>23801.1015625</x><y>22775.591796875</y></points><points><x>23801.1015625</x><y>22775.591796875</y></points><points><x>23803.041015625</x><y>22790.27734375</y></points><points><x>23794.173828125</x><y>22799.697265625</y></points><points><x>23789.462890625</x><y>22802.46875</y></points><points><x>23789.462890625</x><y>22802.74609375</y></points><points><x>23789.740234375</x><y>22817.986328125</y></points><points><x>23780.59765625</x><y>22828.23828125</y></points><points><x>23763.140625</x><y>22831.5625</y></points><points><x>23749.83984375</x><y>22826.576171875</y></points><points><x>23749.5625</x><y>22826.576171875</y></points><points><x>23744.298828125</x><y>22833.2265625</y></points><points><x>23736.26171875</x><y>22839.322265625</y></points><points><x>23724.90234375</x><y>22838.490234375</y></points><points><x>23714.373046875</x><y>22832.671875</y></points><points><x>23709.107421875</x><y>22840.15234375</y></points><points><x>23702.1796875</x><y>22849.8515625</y></points><points><x>23693.8671875</x><y>22849.57421875</y></points><points><x>23691.927734375</x><y>22863.15234375</y></points><points><x>23689.43359375</x><y>22867.583984375</y></points><points><x>23667.822265625</x><y>22856.779296875</y></points><points><x>23653.13671875</x><y>22848.189453125</y></points><points><x>23637.619140625</x><y>22834.888671875</y></points><points><x>23637.619140625</x><y>22834.888671875</y></points><points><x>23635.125</x><y>22833.2265625</y></points><points><x>23613.7890625</x><y>22821.865234375</y></points><points><x>23609.91015625</x><y>22808.287109375</y></points><points><x>23609.91015625</x><y>22808.009765625</y></points><points><x>23611.849609375</x><y>22784.734375</y></points><points><x>23611.849609375</x><y>22784.734375</y></points><points><x>23612.681640625</x><y>22782.517578125</y></points><points><x>23613.234375</x><y>22781.41015625</y></points><points><x>23627.3671875</x><y>22763.123046875</y></points><points><x>23635.6796875</x><y>22747.60546875</y></points><points><x>23642.8828125</x><y>22735.966796875</y></points><points><x>23659.232421875</x><y>22728.486328125</y></points><points><x>23660.89453125</x><y>22706.318359375</y></points><points><x>23676.96484375</x><y>22696.62109375</y></points><points><x>23685.5546875</x><y>22694.681640625</y></points><points><x>23686.6640625</x><y>22694.681640625</y></points></segmentation></object><object><name>HSIL</name><difficult>0</difficult><truncated>0</truncated><info>[{"confidence": "0"}, {"action": "CREATE", "cat": "HSIL", "time": "2020-07-23 14:39;24", "who": "admin", "typeOfanno": "PersonManul"}]</info><confidence>0</confidence><bndbox><xmin>23214.74609375</xmin><ymin>22941.953125</ymin><xmax>23402.45703125</xmax><ymax>23194.43359375</ymax></bndbox><segmentation><points><x>23340.57421875</x><y>22955.15625</y></points><points><x>23357.900390625</x><y>22944.4296875</y></points><points><x>23369.865234375</x><y>22941.953125</y></points><points><x>23374.81640625</x><y>22946.4921875</y></points><points><x>23377.703125</x><y>22957.630859375</y></points><points><x>23377.703125</x><y>22957.630859375</y></points><points><x>23395.443359375</x><y>22962.994140625</y></points><points><x>23395.443359375</x><y>22962.994140625</y></points><points><x>23402.45703125</x><y>22972.0703125</y></points><points><x>23398.330078125</x><y>22977.021484375</y></points><points><x>23396.267578125</x><y>22990.22265625</y></points><points><x>23395.85546875</x><y>23004.248046875</y></points><points><x>23395.85546875</x><y>23004.248046875</y></points><points><x>23395.85546875</x><y>23006.3125</y></points><points><x>23385.12890625</x><y>23016.625</y></points><points><x>23391.73046875</x><y>23026.52734375</y></points><points><x>23390.4921875</x><y>23043.853515625</y></points><points><x>23385.541015625</x><y>23055.404296875</y></points><points><x>23385.541015625</x><y>23055.404296875</y></points><points><x>23373.990234375</x><y>23058.705078125</y></points><points><x>23373.990234375</x><y>23058.705078125</y></points><points><x>23366.9765625</x><y>23074.794921875</y></points><points><x>23369.865234375</x><y>23095.421875</y></points><points><x>23364.08984375</x><y>23119.349609375</y></points><points><x>23353.36328125</x><y>23143.689453125</y></points><points><x>23345.525390625</x><y>23153.591796875</y></points><points><x>23327.78515625</x><y>23154.416015625</y></points><points><x>23322.009765625</x><y>23157.3046875</y></points><points><x>23322.009765625</x><y>23157.3046875</y></points><points><x>23314.99609375</x><y>23172.15625</y></points><points><x>23296.84375</x><y>23174.630859375</y></points><points><x>23294.369140625</x><y>23174.630859375</y></points><points><x>23289.005859375</x><y>23175.869140625</y></points><points><x>23275.390625</x><y>23183.70703125</y></points><points><x>23269.615234375</x><y>23193.1953125</y></points><points><x>23254.3515625</x><y>23194.43359375</y></points><points><x>23257.23828125</x><y>23182.46875</y></points><points><x>23259.71484375</x><y>23171.330078125</y></points><points><x>23259.302734375</x><y>23166.380859375</y></points><points><x>23250.2265625</x><y>23156.478515625</y></points><points><x>23244.451171875</x><y>23143.27734375</y></points><points><x>23236.611328125</x><y>23130.900390625</y></points><points><x>23231.662109375</x><y>23114.8125</y></points><points><x>23230.423828125</x><y>23102.435546875</y></points><points><x>23221.759765625</x><y>23105.322265625</y></points><points><x>23214.74609375</x><y>23094.59765625</y></points><points><x>23214.74609375</x><y>23076.4453125</y></points><points><x>23214.74609375</x><y>23076.4453125</y></points><points><x>23215.572265625</x><y>23073.556640625</y></points><points><x>23216.396484375</x><y>23072.732421875</y></points><points><x>23223.822265625</x><y>23060.767578125</y></points><points><x>23223.822265625</x><y>23060.767578125</y></points><points><x>23231.248046875</x><y>23054.16796875</y></points><points><x>23231.248046875</x><y>23054.16796875</y></points><points><x>23234.9609375</x><y>23033.126953125</y></points><points><x>23243.625</x><y>23018.275390625</y></points><points><x>23243.625</x><y>23018.275390625</y></points><points><x>23246.099609375</x><y>23017.037109375</y></points><points><x>23246.513671875</x><y>23016.625</y></points><points><x>23248.1640625</x><y>23015.80078125</y></points><points><x>23249.400390625</x><y>23015.38671875</y></points><points><x>23252.2890625</x><y>23013.73828125</y></points><points><x>23248.1640625</x><y>22987.74609375</y></points><points><x>23257.65234375</x><y>22978.669921875</y></points><points><x>23260.953125</x><y>22962.58203125</y></points><points><x>23273.740234375</x><y>22951.443359375</y></points><points><x>23284.0546875</x><y>22950.205078125</y></points><points><x>23291.892578125</x><y>22958.455078125</y></points><points><x>23311.6953125</x><y>22958.869140625</y></points><points><x>23318.296875</x><y>22960.51953125</y></points><points><x>23318.296875</x><y>22960.51953125</y></points></segmentation></object><object><name>HSIL</name><difficult>0</difficult><truncated>0</truncated><info>[{"confidence": "0"}, {"action": "CREATE", "cat": "HSIL", "time": "2020-07-23 14:39;24", "who": "admin", "typeOfanno": "PersonManul"}]</info><confidence>0</confidence><bndbox><xmin>12621.892578125</xmin><ymin>23606.21875</ymin><xmax>12936.9912109375</xmax><ymax>23874.63671875</ymax></bndbox><segmentation><points><x>12760.7080078125</x><y>23693.439453125</y></points><points><x>12755.7939453125</x><y>23671.94140625</y></points><points><x>12764.3935546875</x><y>23656.5859375</y></points><points><x>12770.53515625</x><y>23636.31640625</y></points><points><x>12779.134765625</x><y>23619.119140625</y></points><points><x>12803.7041015625</x><y>23620.34765625</y></points><points><x>12827.044921875</x><y>23616.662109375</y></points><points><x>12838.1005859375</x><y>23606.21875</y></points><points><x>12852.841796875</x><y>23614.818359375</y></points><points><x>12865.126953125</x><y>23621.576171875</y></points><points><x>12865.7412109375</x><y>23621.576171875</y></points><points><x>12867.583984375</x><y>23622.8046875</y></points><points><x>12890.923828125</x><y>23628.33203125</y></points><points><x>12891.5380859375</x><y>23628.33203125</y></points><points><x>12909.3505859375</x><y>23638.7734375</y></points><points><x>12909.3505859375</x><y>23639.388671875</y></points><points><x>12909.96484375</x><y>23641.23046875</y></points><points><x>12911.8076171875</x><y>23659.658203125</y></points><points><x>12913.650390625</x><y>23675.626953125</y></points><points><x>12913.650390625</x><y>23676.2421875</y></points><points><x>12914.87890625</x><y>23678.083984375</y></points><points><x>12914.87890625</x><y>23678.69921875</y></points><points><x>12919.79296875</x><y>23690.369140625</y></points><points><x>12932.0771484375</x><y>23694.0546875</y></points><points><x>12936.9912109375</x><y>23710.0234375</y></points><points><x>12936.9912109375</x><y>23710.638671875</y></points><points><x>12936.9912109375</x><y>23712.48046875</y></points><points><x>12936.9912109375</x><y>23713.708984375</y></points><points><x>12935.7626953125</x><y>23716.166015625</y></points><points><x>12928.392578125</x><y>23733.365234375</y></points><points><x>12916.107421875</x><y>23743.806640625</y></points><points><x>12914.2646484375</x><y>23761.005859375</y></points><points><x>12898.9091796875</x><y>23773.904296875</y></points><points><x>12897.6806640625</x><y>23795.40234375</y></points><points><x>12886.625</x><y>23801.544921875</y></points><points><x>12878.6396484375</x><y>23801.544921875</y></points><points><x>12876.1826171875</x><y>23808.30078125</y></points><points><x>12860.8271484375</x><y>23807.685546875</y></points><points><x>12851.61328125</x><y>23794.787109375</y></points><points><x>12846.0859375</x><y>23801.544921875</y></points><points><x>12842.400390625</x><y>23813.21484375</y></points><points><x>12827.044921875</x><y>23819.970703125</y></points><points><x>12820.2880859375</x><y>23829.18359375</y></points><points><x>12806.1611328125</x><y>23831.640625</y></points><points><x>12795.1044921875</x><y>23832.255859375</y></points><points><x>12785.8916015625</x><y>23833.484375</y></points><points><x>12779.134765625</x><y>23836.5546875</y></points><points><x>12775.44921875</x><y>23841.46875</y></points><points><x>12768.6923828125</x><y>23851.91015625</y></points><points><x>12757.63671875</x><y>23854.3671875</y></points><points><x>12748.4228515625</x><y>23869.109375</y></points><points><x>12736.138671875</x><y>23874.63671875</y></points><points><x>12726.310546875</x><y>23874.63671875</y></points><points><x>12714.640625</x><y>23871.56640625</y></points><points><x>12704.8134765625</x><y>23860.509765625</y></points><points><x>12691.9140625</x><y>23862.353515625</y></points><points><x>12669.8017578125</x><y>23864.1953125</y></points><points><x>12654.4462890625</x><y>23859.896484375</y></points><points><x>12639.705078125</x><y>23864.810546875</y></points><points><x>12624.3486328125</x><y>23859.896484375</y></points><points><x>12621.892578125</x><y>23846.3828125</y></points><points><x>12628.6484375</x><y>23835.326171875</y></points><points><x>12636.01953125</x><y>23819.357421875</y></points><points><x>12651.9892578125</x><y>23805.23046875</y></points><points><x>12658.1318359375</x><y>23802.158203125</y></points><points><x>12668.5732421875</x><y>23780.046875</y></points><points><x>12685.1572265625</x><y>23770.83203125</y></points><points><x>12693.7568359375</x><y>23756.705078125</y></points><points><x>12683.3154296875</x><y>23753.634765625</y></points><points><x>12682.0869140625</x><y>23738.892578125</y></points><points><x>12693.7568359375</x><y>23722.923828125</y></points><points><x>12701.1279296875</x><y>23718.009765625</y></points><points><x>12712.18359375</x><y>23703.8828125</y></points><points><x>12725.697265625</x><y>23700.810546875</y></points><points><x>12740.4384765625</x><y>23695.896484375</y></points><points><x>12741.052734375</x><y>23695.896484375</y></points></segmentation></object><object><name>HSIL</name><difficult>0</difficult><truncated>0</truncated><info>[{"confidence": "0"}, {"action": "CREATE", "cat": "HSIL", "time": "2020-07-23 14:39;24", "who": "admin", "typeOfanno": "PersonManul"}]</info><confidence>0</confidence><bndbox><xmin>12472.0</xmin><ymin>23944.0</ymin><xmax>12606.0</xmax><ymax>24090.0</ymax></bndbox><segmentation><points><x>12513.0</x><y>23944.0</y></points><points><x>12513.552734375</x><y>23953.416015625</y></points><points><x>12499.19140625</x><y>23962.25390625</y></points><points><x>12491.0</x><y>23963.0</y></points><points><x>12484.0</x><y>23969.0</y></points><points><x>12483.0</x><y>23978.0</y></points><points><x>12480.0</x><y>23981.0</y></points><points><x>12473.0</x><y>23987.0</y></points><points><x>12473.0</x><y>24000.0</y></points><points><x>12472.0</x><y>24012.0</y></points><points><x>12476.0</x><y>24016.0</y></points><points><x>12478.0</x><y>24024.0</y></points><points><x>12487.0</x><y>24039.0</y></points><points><x>12495.0</x><y>24043.0</y></points><points><x>12498.0</x><y>24049.0</y></points><points><x>12503.0</x><y>24057.0</y></points><points><x>12503.0</x><y>24061.0</y></points><points><x>12507.0</x><y>24065.0</y></points><points><x>12507.0</x><y>24071.0</y></points><points><x>12517.0</x><y>24088.0</y></points><points><x>12522.0</x><y>24088.0</y></points><points><x>12531.0</x><y>24089.0</y></points><points><x>12544.0</x><y>24090.0</y></points><points><x>12547.0</x><y>24087.0</y></points><points><x>12553.0</x><y>24083.0</y></points><points><x>12563.0</x><y>24084.0</y></points><points><x>12587.0</x><y>24087.0</y></points><points><x>12601.0</x><y>24078.0</y></points><points><x>12602.0</x><y>24067.0</y></points><points><x>12603.0</x><y>24054.0</y></points><points><x>12605.0</x><y>24045.0</y></points><points><x>12606.0</x><y>24028.0</y></points><points><x>12605.0</x><y>24023.0</y></points><points><x>12599.0</x><y>24016.0</y></points><points><x>12602.0</x><y>23995.0</y></points><points><x>12601.0</x><y>23990.0</y></points><points><x>12596.0</x><y>23983.0</y></points><points><x>12585.0</x><y>23982.0</y></points><points><x>12574.0</x><y>23978.0</y></points><points><x>12566.134765625</x><y>23974.84765625</y></points><points><x>12560.0</x><y>23966.0</y></points><points><x>12551.0</x><y>23951.0</y></points><points><x>12537.0</x><y>23947.0</y></points><points><x>12530.0</x><y>23945.0</y></points></segmentation></object><object><name>BOX_SCREEN</name><difficult>0</difficult><truncated>0</truncated><info>[{"confidence": "0"}, {"action": "CREATE", "cat": "BOX_SCREEN", "time": "2020-07-23 14:39;24", "who": "admin", "typeOfanno": "PersonManul"}]</info><confidence>0</confidence><bndbox><xmin>16491.532057250304</xmin><ymin>18285.74579535297</ymin><xmax>18539.532057250304</xmax><ymax>20333.74579535297</ymax></bndbox><segmentation><points><x>16491.532057250304</x><y>20333.74579535297</y></points><points><x>16491.532057250304</x><y>18285.74579535297</y></points><points><x>18539.532057250304</x><y>18285.74579535297</y></points><points><x>18539.532057250304</x><y>20333.74579535297</y></points></segmentation></object><object><name>NILM</name><difficult>0</difficult><truncated>0</truncated><info>[{"confidence": "0"}, {"action": "CREATE", "cat": "NILM", "time": "2020-07-23 14:39;24", "who": "admin", "typeOfanno": "PersonManul"}]</info><confidence>0</confidence><bndbox><xmin>17138.12302421887</xmin><ymin>18279.028062278652</ymin><xmax>17403.81151180352</xmax><ymax>18379.178551368193</ymax></bndbox><segmentation><points><x>17138.12302421887</x><y>18379.178551368193</y></points><points><x>17138.12302421887</x><y>18279.028062278652</y></points><points><x>17403.81151180352</x><y>18279.028062278652</y></points><points><x>17403.81151180352</x><y>18379.178551368193</y></points></segmentation></object><object><name>NONE</name><difficult>0</difficult><truncated>0</truncated><info>[{"confidence": "0"}, {"action": "CREATE", "cat": "NONE", "time": "2020-07-23 14:39;24", "who": "admin", "typeOfanno": "PersonManul"}]</info><confidence>0</confidence><bndbox><xmin>17695.718485520287</xmin><ymin>19275.262220102766</ymin><xmax>17877.810283864907</xmax><ymax>19405.623393917664</ymax></bndbox><segmentation><points><x>17695.718485520287</x><y>19405.623393917664</y></points><points><x>17695.718485520287</x><y>19275.262220102766</y></points><points><x>17877.810283864907</x><y>19275.262220102766</y></points><points><x>17877.810283864907</x><y>19405.623393917664</y></points></segmentation></object><object><name>HSIL</name><difficult>0</difficult><truncated>0</truncated><info>[{"confidence": 1}, {"action": "CREATE", "cat": "HSIL", "time": "2020-07-27 10:44;17", "who": "admin", "typeOfanno": "PersonManul"}]</info><confidence>1.0</confidence><bndbox><xmin>17473.07359193549</xmin><ymin>19372.170680326417</ymin><xmax>17657.542116187295</xmax><ymax>19503.66362838283</ymax></bndbox><segmentation><points><x>17473.07359193549</x><y>19503.66362838283</y></points><points><x>17473.07359193549</x><y>19372.170680326417</y></points><points><x>17657.542116187295</x><y>19372.170680326417</y></points><points><x>17657.542116187295</x><y>19503.66362838283</y></points></segmentation></object><object><name>HSIL</name><difficult>0</difficult><truncated>0</truncated><info>[{"confidence": 1}, {"action": "CREATE", "cat": "HSIL", "time": "2020-07-27 10:44;17", "who": "admin", "typeOfanno": "PersonManul"}]</info><confidence>1.0</confidence><bndbox><xmin>17152.386645082493</xmin><ymin>18463.911381947775</ymin><xmax>17396.7680233648</xmax><ymax>18798.162041275835</ymax></bndbox><segmentation><points><x>17152.386645082493</x><y>18798.162041275835</y></points><points><x>17152.386645082493</x><y>18463.911381947775</y></points><points><x>17396.7680233648</x><y>18463.911381947775</y></points><points><x>17396.7680233648</x><y>18798.162041275835</y></points></segmentation></object><object><name>HSIL</name><difficult>0</difficult><truncated>0</truncated><info>[{"confidence": 1}, {"action": "CREATE", "cat": "HSIL", "time": "2020-07-27 10:44;17", "who": "admin", "typeOfanno": "PersonManul"}]</info><confidence>1.0</confidence><bndbox><xmin>16633.051520588044</xmin><ymin>19676.469081613963</ymin><xmax>16898.875393997056</xmax><ymax>20003.78246310691</ymax></bndbox><segmentation><points><x>16633.051520588044</x><y>20003.78246310691</y></points><points><x>16633.051520588044</x><y>19676.469081613963</y></points><points><x>16898.875393997056</x><y>19676.469081613963</y></points><points><x>16898.875393997056</x><y>20003.78246310691</y></points></segmentation></object></annotation>
