# Supplementary material for: Artificial intelligence enables precision diagnosis of cervical cytology grades and cervical cancer
Source: Nat Commun. 2024 May 22;15:4369. doi: 10.1038/s41467-024-48705-3 (PMC11111770; doi:10.1038/s41467-024-48705-3)
Supplement: Supplementary file 4 — Source Data [file 41467_2024_48705_MOESM4_ESM.zip › Source Data/Table S1.Average precision in the patch-level detection and classification./ground_truth_126/C201605065_SCC.tif.xml]

<?xml version="1.0"?><annotation><folder>med</folder><filename>/datasets/Review/label-check/tif-tiff/C201605065_SCC.tif</filename><size><width>49819</width><height>52214</height></size><mpp>0.248447</mpp><object><name>SCC</name><difficult>0</difficult><truncated>0</truncated><info>[{"confidence": "0"}, {"action": "CREATE", "cat": "SCC", "time": "2020-07-23 14:39;02", "who": "admin", "typeOfanno": "PersonManul"}]</info><confidence>0</confidence><bndbox><xmin>7955.0</xmin><ymin>24881.25390625</ymin><xmax>8128.529296875</xmax><ymax>25014.0703125</ymax></bndbox><segmentation><points><x>8045.0</x><y>24884.0</y></points><points><x>8022.0</x><y>24887.0</y></points><points><x>8008.3486328125</x><y>24887.41796875</y></points><points><x>7984.9677734375</x><y>24881.6796875</y></points><points><x>7972.6396484375</x><y>24888.693359375</y></points><points><x>7974.552734375</x><y>24908.673828125</y></points><points><x>7970.0</x><y>24915.0</y></points><points><x>7960.0</x><y>24927.0</y></points><points><x>7955.0</x><y>24934.0</y></points><points><x>7955.0</x><y>24955.0</y></points><points><x>7963.0</x><y>24967.0</y></points><points><x>7979.0</x><y>24978.0</y></points><points><x>7988.0</x><y>24987.0</y></points><points><x>7993.0</x><y>24992.0</y></points><points><x>7998.0</x><y>24996.0</y></points><points><x>8005.0</x><y>24997.0</y></points><points><x>8022.0</x><y>24998.0</y></points><points><x>8026.0</x><y>25005.0</y></points><points><x>8029.0</x><y>25009.0</y></points><points><x>8037.0</x><y>25011.0</y></points><points><x>8051.0</x><y>25013.0</y></points><points><x>8054.0</x><y>25010.0</y></points><points><x>8059.0</x><y>25007.0</y></points><points><x>8067.0</x><y>25006.0</y></points><points><x>8083.0</x><y>25009.0</y></points><points><x>8088.65478515625</x><y>25014.0703125</y></points><points><x>8100.0</x><y>25013.0</y></points><points><x>8105.0</x><y>25009.0</y></points><points><x>8109.0</x><y>25006.0</y></points><points><x>8113.0</x><y>25003.0</y></points><points><x>8119.0</x><y>24998.0</y></points><points><x>8128.529296875</x><y>24976.09375</y></points><points><x>8126.0</x><y>24946.0</y></points><points><x>8115.0</x><y>24929.0</y></points><points><x>8112.0</x><y>24925.0</y></points><points><x>8112.0</x><y>24917.0</y></points><points><x>8114.8388671875</x><y>24900.384765625</y></points><points><x>8095.708984375</x><y>24881.25390625</y></points></segmentation></object><object><name>NONE</name><difficult>0</difficult><truncated>0</truncated><info>[{"confidence": "0"}, {"action": "CREATE", "cat": "NONE", "time": "2020-07-23 14:39;02", "who": "admin", "typeOfanno": "PersonManul"}]</info><confidence>0</confidence><bndbox><xmin>45795.0</xmin><ymin>27743.283203125</ymin><xmax>45942.8828125</xmax><ymax>27879.0</ymax></bndbox><segmentation><points><x>45815.4765625</x><y>27744.345703125</y></points><points><x>45803.78515625</x><y>27743.283203125</y></points><points><x>45797.0</x><y>27750.0</y></points><points><x>45795.0</x><y>27766.0</y></points><points><x>45795.0</x><y>27783.0</y></points><points><x>45798.046875</x><y>27793.87109375</y></points><points><x>45803.0</x><y>27802.0</y></points><points><x>45813.0</x><y>27816.0</y></points><points><x>45823.0</x><y>27823.0</y></points><points><x>45838.0</x><y>27824.0</y></points><points><x>45851.0</x><y>27831.0</y></points><points><x>45866.0</x><y>27834.0</y></points><points><x>45876.0</x><y>27842.0</y></points><points><x>45882.0</x><y>27842.0</y></points><points><x>45890.0</x><y>27848.0</y></points><points><x>45890.0</x><y>27855.0</y></points><points><x>45893.0</x><y>27858.0</y></points><points><x>45904.0</x><y>27865.0</y></points><points><x>45905.0</x><y>27873.0</y></points><points><x>45911.2109375</x><y>27876.05859375</y></points><points><x>45922.0</x><y>27879.0</y></points><points><x>45927.0</x><y>27878.0</y></points><points><x>45938.0</x><y>27879.0</y></points><points><x>45942.8828125</x><y>27860.541015625</y></points><points><x>45925.453125</x><y>27834.396484375</y></points><points><x>45913.76171875</x><y>27828.232421875</y></points><points><x>45906.0</x><y>27815.0</y></points><points><x>45906.0</x><y>27807.0</y></points><points><x>45905.0</x><y>27801.0</y></points><points><x>45904.0</x><y>27793.0</y></points><points><x>45899.0078125</x><y>27787.283203125</y></points><points><x>45896.68359375</x><y>27777.841796875</y></points><points><x>45893.18359375</x><y>27774.591796875</y></points><points><x>45890.30859375</x><y>27769.591796875</y></points><points><x>45887.18359375</x><y>27763.716796875</y></points><points><x>45882.43359375</x><y>27759.591796875</y></points><points><x>45874.30859375</x><y>27760.216796875</y></points><points><x>45868.0</x><y>27767.0</y></points><points><x>45863.0</x><y>27768.0</y></points><points><x>45862.0</x><y>27763.0</y></points><points><x>45861.0</x><y>27758.0</y></points><points><x>45857.0</x><y>27753.0</y></points><points><x>45852.0</x><y>27749.0</y></points><points><x>45845.0</x><y>27749.0</y></points><points><x>45840.0</x><y>27748.0</y></points><points><x>45830.35546875</x><y>27744.984375</y></points></segmentation></object><object><name>NONE</name><difficult>0</difficult><truncated>0</truncated><info>[{"confidence": "0"}, {"action": "CREATE", "cat": "NONE", "time": "2020-07-23 14:39;02", "who": "admin", "typeOfanno": "PersonManul"}]</info><confidence>0</confidence><bndbox><xmin>47660.0</xmin><ymin>21132.375</ymin><xmax>47727.125</xmax><ymax>21183.875</ymax></bndbox><segmentation><points><x>47678.0</x><y>21132.375</y></points><points><x>47671.0</x><y>21136.0</y></points><points><x>47664.125</x><y>21145.25</y></points><points><x>47661.5</x><y>21154.0</y></points><points><x>47660.0</x><y>21161.125</y></points><points><x>47663.25</x><y>21175.375</y></points><points><x>47680.375</x><y>21183.875</y></points><points><x>47703.0</x><y>21181.0</y></points><points><x>47719.0</x><y>21171.0</y></points><points><x>47722.0</x><y>21167.0</y></points><points><x>47727.125</x><y>21154.5</y></points><points><x>47726.0</x><y>21139.0</y></points><points><x>47721.0</x><y>21134.0</y></points><points><x>47700.0</x><y>21133.0</y></points><points><x>47690.0</x><y>21134.0</y></points></segmentation></object><object><name>NONE</name><difficult>0</difficult><truncated>0</truncated><info>[{"confidence": "0"}, {"action": "CREATE", "cat": "NONE", "time": "2020-07-23 14:39;02", "who": "admin", "typeOfanno": "PersonManul"}]</info><confidence>0</confidence><bndbox><xmin>9573.6337890625</xmin><ymin>42248.21875</ymin><xmax>9693.4873046875</xmax><ymax>42360.625</ymax></bndbox><segmentation><points><x>9656.265625</x><y>42248.21875</y></points><points><x>9645.0</x><y>42254.0</y></points><points><x>9637.8408203125</x><y>42263.10546875</y></points><points><x>9619.974609375</x><y>42260.87109375</y></points><points><x>9607.0</x><y>42269.0</y></points><points><x>9599.0</x><y>42277.0</y></points><points><x>9593.0</x><y>42287.0</y></points><points><x>9586.0</x><y>42301.0</y></points><points><x>9585.9169921875</x><y>42307.7734375</y></points><points><x>9587.0341796875</x><y>42320.42578125</y></points><points><x>9586.2890625</x><y>42325.265625</y></points><points><x>9573.6337890625</x><y>42345.3671875</y></points><points><x>9582.5673828125</x><y>42360.625</y></points><points><x>9604.5283203125</x><y>42358.01953125</y></points><points><x>9620.7197265625</x><y>42342.38671875</y></points><points><x>9645.0</x><y>42340.0</y></points><points><x>9653.0</x><y>42331.0</y></points><points><x>9664.455078125</x><y>42324.5234375</y></points><points><x>9687.5322265625</x><y>42315.21484375</y></points><points><x>9690.0</x><y>42290.0</y></points><points><x>9693.4873046875</x><y>42270.55078125</y></points><points><x>9683.0</x><y>42263.0</y></points><points><x>9674.0</x><y>42252.0</y></points></segmentation></object><object><name>NILM</name><difficult>0</difficult><truncated>0</truncated><info>[{"confidence": "0"}, {"action": "CREATE", "cat": "NILM", "time": "2020-07-23 14:39;02", "who": "admin", "typeOfanno": "PersonManul"}]</info><confidence>0</confidence><bndbox><xmin>32053.984375</xmin><ymin>6900.6591796875</ymin><xmax>32239.53515625</xmax><ymax>7000.59912109375</ymax></bndbox><segmentation><points><x>32067.5703125</x><y>6900.6591796875</y></points><points><x>32056.033203125</x><y>6907.91748046875</y></points><points><x>32053.984375</x><y>6918.525390625</y></points><points><x>32061.244140625</x><y>6923.9228515625</y></points><points><x>32070.548828125</x><y>6930.25048828125</y></points><points><x>32078.0</x><y>6938.0</y></points><points><x>32082.0</x><y>6941.0</y></points><points><x>32086.0</x><y>6941.0</y></points><points><x>32090.0</x><y>6945.0</y></points><points><x>32097.0</x><y>6954.0</y></points><points><x>32101.0</x><y>6959.0</y></points><points><x>32106.0</x><y>6964.0</y></points><points><x>32113.0</x><y>6971.0</y></points><points><x>32125.0</x><y>6979.0</y></points><points><x>32134.755859375</x><y>6985.33837890625</y></points><points><x>32159.0</x><y>6992.0</y></points><points><x>32169.0</x><y>6993.0</y></points><points><x>32205.10546875</x><y>7000.59912109375</y></points><points><x>32227.06640625</x><y>6999.482421875</y></points><points><x>32239.53515625</x><y>6982.17431640625</y></points><points><x>32219.0</x><y>6959.0</y></points><points><x>32197.0</x><y>6949.0</y></points><points><x>32190.0</x><y>6944.0</y></points><points><x>32164.0</x><y>6935.0</y></points><points><x>32153.0</x><y>6933.0</y></points><points><x>32138.0</x><y>6931.0</y></points><points><x>32120.0</x><y>6925.0</y></points><points><x>32113.0</x><y>6923.0</y></points><points><x>32110.0</x><y>6920.0</y></points><points><x>32103.0</x><y>6914.0</y></points><points><x>32096.0</x><y>6908.0</y></points><points><x>32088.0</x><y>6903.0</y></points></segmentation></object><object><name>NONE</name><difficult>0</difficult><truncated>0</truncated><info>[{"confidence": "0"}, {"action": "CREATE", "cat": "NONE", "time": "2020-07-23 14:39;02", "who": "admin", "typeOfanno": "PersonManul"}]</info><confidence>0</confidence><bndbox><xmin>4749.3017578125</xmin><ymin>26111.306640625</ymin><xmax>5014.32373046875</xmax><ymax>26333.556640625</ymax></bndbox><segmentation><points><x>4791.291015625</x><y>26152.90625</y></points><points><x>4787.412109375</x><y>26159.833984375</y></points><points><x>4777.0</x><y>26173.0</y></points><points><x>4771.0</x><y>26181.0</y></points><points><x>4760.0</x><y>26187.0</y></points><points><x>4753.60693359375</x><y>26209.708984375</y></points><points><x>4751.9443359375</x><y>26231.876953125</y></points><points><x>4751.0</x><y>26257.0</y></points><points><x>4753.0</x><y>26262.0</y></points><points><x>4760.0</x><y>26263.0</y></points><points><x>4762.14306640625</x><y>26281.259765625</y></points><points><x>4749.3017578125</x><y>26298.939453125</y></points><points><x>4751.0</x><y>26314.0</y></points><points><x>4752.0</x><y>26324.0</y></points><points><x>4765.0</x><y>26324.0</y></points><points><x>4770.0</x><y>26324.0</y></points><points><x>4778.33447265625</x><y>26326.85546875</y></points><points><x>4780.93994140625</x><y>26326.669921875</y></points><points><x>4788.0</x><y>26320.0</y></points><points><x>4793.0</x><y>26319.0</y></points><points><x>4793.0</x><y>26315.0</y></points><points><x>4802.71435546875</x><y>26312.33984375</y></points><points><x>4814.439453125</x><y>26310.478515625</y></points><points><x>4820.76708984375</x><y>26307.6875</y></points><points><x>4832.49169921875</x><y>26304.708984375</y></points><points><x>4839.3779296875</x><y>26308.431640625</y></points><points><x>4845.33349609375</x><y>26314.015625</y></points><points><x>4848.0</x><y>26320.0</y></points><points><x>4857.05810546875</x><y>26331.13671875</y></points><points><x>4868.41064453125</x><y>26333.556640625</y></points><points><x>4887.3935546875</x><y>26328.90234375</y></points><points><x>4904.17333984375</x><y>26326.244140625</y></points><points><x>4915.31201171875</x><y>26302.31640625</y></points><points><x>4922.73779296875</x><y>26258.5859375</y></points><points><x>4963.99267578125</x><y>26262.712890625</y></points><points><x>4998.64697265625</x><y>26243.734375</y></points><points><x>5014.32373046875</x><y>26201.654296875</y></points><points><x>4978.01953125</x><y>26141.8359375</y></points><points><x>4886.02099609375</x><y>26111.306640625</y></points><points><x>4837.7529296875</x><y>26122.4453125</y></points><points><x>4812.35009765625</x><y>26143.20703125</y></points><points><x>4797.6640625</x><y>26147.91796875</y></points></segmentation></object><object><name>NILM</name><difficult>0</difficult><truncated>0</truncated><info>[{"confidence": "0"}, {"action": "CREATE", "cat": "NILM", "time": "2020-07-23 14:39;02", "who": "admin", "typeOfanno": "PersonManul"}]</info><confidence>0</confidence><bndbox><xmin>11057.6240234375</xmin><ymin>44287.0</ymin><xmax>11150.44921875</xmax><ymax>44382.31640625</ymax></bndbox><segmentation><points><x>11077.0</x><y>44287.0</y></points><points><x>11068.4306640625</x><y>44303.62109375</y></points><points><x>11057.6240234375</x><y>44313.59765625</y></points><points><x>11065.0</x><y>44334.0</y></points><points><x>11083.0</x><y>44362.0</y></points><points><x>11091.0</x><y>44373.0</y></points><points><x>11115.8125</x><y>44382.31640625</y></points><points><x>11142.037109375</x><y>44367.93359375</y></points><points><x>11146.0</x><y>44356.0</y></points><points><x>11150.44921875</x><y>44336.59765625</y></points><points><x>11143.0</x><y>44326.0</y></points><points><x>11140.0</x><y>44323.0</y></points><points><x>11136.267578125</x><y>44318.984375</y></points><points><x>11134.0341796875</x><y>44313.9609375</y></points><points><x>11129.5673828125</x><y>44309.4921875</y></points><points><x>11126.9619140625</x><y>44305.95703125</y></points><points><x>11122.3095703125</x><y>44303.5390625</y></points><points><x>11115.609375</x><y>44304.28125</y></points><points><x>11110.212890625</x><y>44303.16796875</y></points><points><x>11106.3037109375</x><y>44297.58203125</y></points><points><x>11101.0</x><y>44296.0</y></points><points><x>11094.0</x><y>44290.0</y></points></segmentation></object><object><name>NONE</name><difficult>0</difficult><truncated>0</truncated><info>[{"confidence": "0"}, {"action": "CREATE", "cat": "NONE", "time": "2020-07-23 14:39;02", "who": "admin", "typeOfanno": "PersonManul"}]</info><confidence>0</confidence><bndbox><xmin>20510.0</xmin><ymin>20586.0</ymin><xmax>20653.0</xmax><ymax>20728.640625</ymax></bndbox><segmentation><points><x>20613.0</x><y>20586.0</y></points><points><x>20600.0</x><y>20593.0</y></points><points><x>20579.0</x><y>20607.0</y></points><points><x>20572.0</x><y>20613.0</y></points><points><x>20562.0</x><y>20626.0</y></points><points><x>20558.0</x><y>20631.0</y></points><points><x>20542.0</x><y>20645.0</y></points><points><x>20523.0</x><y>20654.0</y></points><points><x>20520.0</x><y>20658.0</y></points><points><x>20518.0</x><y>20672.0</y></points><points><x>20516.0</x><y>20684.0</y></points><points><x>20513.0</x><y>20693.0</y></points><points><x>20510.0</x><y>20696.0</y></points><points><x>20510.0</x><y>20714.0</y></points><points><x>20514.0</x><y>20720.0</y></points><points><x>20538.318359375</x><y>20727.5234375</y></points><points><x>20563.0</x><y>20726.0</y></points><points><x>20581.0</x><y>20721.0</y></points><points><x>20598.0</x><y>20722.0</y></points><points><x>20617.4140625</x><y>20728.640625</y></points><points><x>20638.0</x><y>20726.0</y></points><points><x>20643.0</x><y>20719.0</y></points><points><x>20643.0</x><y>20707.0</y></points><points><x>20641.609375</x><y>20673.3671875</y></points><points><x>20651.658203125</x><y>20646.939453125</y></points><points><x>20653.0</x><y>20596.0</y></points><points><x>20641.0</x><y>20592.0</y></points><points><x>20629.0</x><y>20588.0</y></points></segmentation></object><object><name>SCC</name><difficult>0</difficult><truncated>0</truncated><info>[{"confidence": "0"}, {"action": "CREATE", "cat": "SCC", "time": "2020-07-23 14:39;02", "who": "admin", "typeOfanno": "PersonManul"}]</info><confidence>0</confidence><bndbox><xmin>13890.189453125</xmin><ymin>8504.0</ymin><xmax>14007.0</xmax><ymax>8600.12109375</ymax></bndbox><segmentation><points><x>13944.0</x><y>8504.0</y></points><points><x>13931.6923828125</x><y>8507.998046875</y></points><points><x>13921.0</x><y>8518.0</y></points><points><x>13914.0</x><y>8524.0</y></points><points><x>13905.078125</x><y>8530.703125</y></points><points><x>13900.0537109375</x><y>8540.380859375</y></points><points><x>13896.3310546875</x><y>8552.10546875</y></points><points><x>13892.794921875</x><y>8558.43359375</y></points><points><x>13890.189453125</x><y>8569.7861328125</y></points><points><x>13902.1005859375</x><y>8579.0908203125</y></points><points><x>13919.0361328125</x><y>8585.4189453125</y></points><points><x>13927.59765625</x><y>8593.7939453125</y></points><points><x>13939.322265625</x><y>8600.12109375</y></points><points><x>13946.39453125</x><y>8588.396484375</y></points><points><x>13952.7216796875</x><y>8578.71875</y></points><points><x>13966.0</x><y>8579.0</y></points><points><x>13973.0</x><y>8574.0</y></points><points><x>13980.638671875</x><y>8566.435546875</y></points><points><x>14001.0</x><y>8567.0</y></points><points><x>14005.0</x><y>8563.0</y></points><points><x>14007.0</x><y>8543.0</y></points><points><x>14005.0</x><y>8531.0</y></points><points><x>14000.0</x><y>8524.0</y></points><points><x>13997.0</x><y>8521.0</y></points><points><x>13986.7802734375</x><y>8512.650390625</y></points><points><x>13978.0</x><y>8507.0</y></points><points><x>13968.0</x><y>8506.0</y></points><points><x>13957.0</x><y>8505.0</y></points></segmentation></object><object><name>NONE</name><difficult>0</difficult><truncated>0</truncated><info>[{"confidence": "0"}, {"action": "CREATE", "cat": "NONE", "time": "2020-07-23 14:39;02", "who": "admin", "typeOfanno": "PersonManul"}]</info><confidence>0</confidence><bndbox><xmin>17870.33984375</xmin><ymin>13217.0</ymin><xmax>17928.21875</xmax><ymax>13298.0</ymax></bndbox><segmentation><points><x>17896.0</x><y>13217.0</y></points><points><x>17888.0</x><y>13223.0</y></points><points><x>17885.599609375</x><y>13236.7138671875</y></points><points><x>17875.0</x><y>13250.0</y></points><points><x>17870.33984375</x><y>13267.0498046875</y></points><points><x>17872.572265625</x><y>13282.310546875</y></points><points><x>17877.0</x><y>13298.0</y></points><points><x>17917.0</x><y>13298.0</y></points><points><x>17928.21875</x><y>13272.8193359375</y></points><points><x>17927.0</x><y>13225.0</y></points><points><x>17916.0</x><y>13217.0</y></points></segmentation></object><object><name>SCC</name><difficult>0</difficult><truncated>0</truncated><info>[{"confidence": "0"}, {"action": "CREATE", "cat": "SCC", "time": "2020-07-23 14:39;02", "who": "admin", "typeOfanno": "PersonManul"}]</info><confidence>0</confidence><bndbox><xmin>4948.7177734375</xmin><ymin>10139.974609375</ymin><xmax>5227.0</xmax><ymax>10305.6240234375</ymax></bndbox><segmentation><points><x>5084.03369140625</x><y>10157.3017578125</y></points><points><x>5053.0927734375</x><y>10152.3505859375</y></points><points><x>4995.3359375</x><y>10139.974609375</y></points><points><x>4948.7177734375</x><y>10143.6875</y></points><points><x>4952.84326171875</x><y>10207.6328125</y></points><points><x>5070.41943359375</x><y>10276.115234375</y></points><points><x>5170.28173828125</x><y>10305.6240234375</y></points><points><x>5212.77392578125</x><y>10291.1845703125</y></points><points><x>5227.0</x><y>10273.0</y></points><points><x>5224.0</x><y>10260.0</y></points><points><x>5225.0</x><y>10242.0</y></points><points><x>5220.0</x><y>10234.0</y></points><points><x>5212.0</x><y>10223.0</y></points><points><x>5201.74365234375</x><y>10215.3720703125</y></points><points><x>5197.36865234375</x><y>10207.4970703125</y></points><points><x>5190.86865234375</x><y>10196.6220703125</y></points><points><x>5184.36865234375</x><y>10187.4970703125</y></points><points><x>5177.86865234375</x><y>10181.1220703125</y></points><points><x>5168.61865234375</x><y>10179.1220703125</y></points><points><x>5166.11865234375</x><y>10176.3720703125</y></points><points><x>5156.49365234375</x><y>10170.2470703125</y></points><points><x>5149.74365234375</x><y>10164.9970703125</y></points><points><x>5141.0</x><y>10160.0</y></points><points><x>5130.0</x><y>10160.0</y></points><points><x>5117.0</x><y>10154.0</y></points><points><x>5100.53564453125</x><y>10140.7998046875</y></points></segmentation></object><object><name>SCC</name><difficult>0</difficult><truncated>0</truncated><info>[{"confidence": "0"}, {"action": "CREATE", "cat": "SCC", "time": "2020-07-23 14:39;02", "who": "admin", "typeOfanno": "PersonManul"}]</info><confidence>0</confidence><bndbox><xmin>4934.5654296875</xmin><ymin>10322.0126953125</ymin><xmax>5293.2744140625</xmax><ymax>10686.8642578125</ymax></bndbox><segmentation><points><x>5239.8369140625</x><y>10322.0126953125</y></points><points><x>5255.806640625</x><y>10338.5966796875</y></points><points><x>5269.31982421875</x><y>10349.0390625</y></points><points><x>5269.31982421875</x><y>10349.6533203125</y></points><points><x>5274.2333984375</x><y>10373.6083984375</y></points><points><x>5274.2333984375</x><y>10373.6083984375</y></points><points><x>5287.13232421875</x><y>10384.0498046875</y></points><points><x>5293.2744140625</x><y>10412.9189453125</y></points><points><x>5285.90380859375</x><y>10426.431640625</y></points><points><x>5274.2333984375</x><y>10441.1728515625</y></points><points><x>5261.94873046875</x><y>10430.1171875</y></points><points><x>5243.52197265625</x><y>10441.787109375</y></points><points><x>5243.52197265625</x><y>10441.787109375</y></points><points><x>5242.29345703125</x><y>10443.6298828125</y></points><points><x>5242.29345703125</x><y>10465.7421875</y></points><points><x>5233.080078125</x><y>10483.5546875</y></points><points><x>5235.537109375</x><y>10499.5244140625</y></points><points><x>5228.16650390625</x><y>10511.8095703125</y></points><points><x>5230.623046875</x><y>10543.134765625</y></points><points><x>5230.623046875</x><y>10543.134765625</y></points><points><x>5231.2373046875</x><y>10569.546875</y></points><points><x>5231.2373046875</x><y>10569.546875</y></points><points><x>5231.2373046875</x><y>10572.00390625</y></points><points><x>5231.2373046875</x><y>10572.6181640625</y></points><points><x>5221.40966796875</x><y>10584.2880859375</y></points><points><x>5212.1962890625</x><y>10574.4609375</y></points><points><x>5199.2978515625</x><y>10562.17578125</y></points><points><x>5199.2978515625</x><y>10562.17578125</y></points><points><x>5196.2265625</x><y>10562.17578125</y></points><points><x>5171.6572265625</x><y>10557.2626953125</y></points><points><x>5158.14453125</x><y>10573.232421875</y></points><points><x>5158.14453125</x><y>10573.232421875</y></points><points><x>5157.5302734375</x><y>10576.3037109375</y></points><points><x>5157.5302734375</x><y>10577.5322265625</y></points><points><x>5155.6875</x><y>10592.8876953125</y></points><points><x>5155.6875</x><y>10592.8876953125</y></points><points><x>5154.458984375</x><y>10595.3447265625</y></points><points><x>5153.8447265625</x><y>10595.3447265625</y></points><points><x>5128.66162109375</x><y>10606.400390625</y></points><points><x>5128.66162109375</x><y>10606.400390625</y></points><points><x>5113.919921875</x><y>10624.8271484375</y></points><points><x>5120.06201171875</x><y>10631.583984375</y></points><points><x>5120.06201171875</x><y>10632.1982421875</y></points><points><x>5130.50390625</x><y>10656.1533203125</y></points><points><x>5130.50390625</x><y>10656.1533203125</y></points><points><x>5130.50390625</x><y>10659.224609375</y></points><points><x>5130.50390625</x><y>10659.8388671875</y></points><points><x>5122.51904296875</x><y>10678.8798828125</y></points><points><x>5122.51904296875</x><y>10678.8798828125</y></points><points><x>5110.234375</x><y>10686.8642578125</y></points><points><x>5094.2646484375</x><y>10679.494140625</y></points><points><x>5094.2646484375</x><y>10679.494140625</y></points><points><x>5094.2646484375</x><y>10677.037109375</y></points><points><x>5094.2646484375</x><y>10675.80859375</y></points><points><x>5094.2646484375</x><y>10673.3515625</y></points><points><x>5086.89404296875</x><y>10654.310546875</y></points><points><x>5068.466796875</x><y>10666.5947265625</y></points><points><x>5068.466796875</x><y>10666.5947265625</y></points><points><x>5040.82666015625</x><y>10667.8232421875</y></points><points><x>5029.7705078125</x><y>10648.16796875</y></points><points><x>5010.115234375</x><y>10660.4521484375</y></points><points><x>4999.05908203125</x><y>10675.80859375</y></points><points><x>4999.05908203125</x><y>10675.80859375</y></points><points><x>4996.6025390625</x><y>10676.4228515625</y></points><points><x>4994.759765625</x><y>10676.4228515625</y></points><points><x>4975.71875</x><y>10669.0517578125</y></points><points><x>4934.5654296875</x><y>10618.685546875</y></points><points><x>4947.4638671875</x><y>10548.6630859375</y></points><points><x>4947.4638671875</x><y>10548.6630859375</y></points><points><x>4948.6923828125</x><y>10546.8203125</y></points><points><x>4949.9208984375</x><y>10544.36328125</y></points><points><x>5008.2724609375</x><y>10458.37109375</y></points><points><x>5008.2724609375</x><y>10458.37109375</y></points><points><x>5010.115234375</x><y>10456.529296875</y></points><points><x>5096.7216796875</x><y>10385.2783203125</y></points><points><x>5096.7216796875</x><y>10385.2783203125</y></points><points><x>5099.79248046875</x><y>10384.6640625</y></points><points><x>5101.02099609375</x><y>10384.0498046875</y></points><points><x>5103.47802734375</x><y>10382.20703125</y></points><points><x>5162.44384765625</x><y>10344.7392578125</y></points><points><x>5162.44384765625</x><y>10344.7392578125</y></points><points><x>5164.28662109375</x><y>10343.5107421875</y></points><points><x>5164.90087890625</x><y>10342.896484375</y></points><points><x>5166.12939453125</x><y>10341.66796875</y></points><points><x>5198.68359375</x><y>10326.3125</y></points><points><x>5198.68359375</x><y>10326.3125</y></points></segmentation></object><object><name>SCC</name><difficult>0</difficult><truncated>0</truncated><info>[{"confidence": "0"}, {"action": "CREATE", "cat": "SCC", "time": "2020-07-23 14:39;02", "who": "admin", "typeOfanno": "PersonManul"}]</info><confidence>0</confidence><bndbox><xmin>13027.0</xmin><ymin>26886.0</ymin><xmax>13193.98828125</xmax><ymax>27061.15234375</ymax></bndbox><segmentation><points><x>13043.0</x><y>26886.0</y></points><points><x>13040.0</x><y>26890.0</y></points><points><x>13038.0</x><y>26902.0</y></points><points><x>13037.0</x><y>26915.0</y></points><points><x>13038.0</x><y>26932.0</y></points><points><x>13038.0</x><y>26941.0</y></points><points><x>13031.0</x><y>26946.0</y></points><points><x>13029.0</x><y>26957.0</y></points><points><x>13027.0</x><y>26981.0</y></points><points><x>13028.0</x><y>26989.0</y></points><points><x>13029.0</x><y>27002.0</y></points><points><x>13030.95703125</x><y>27017.7890625</y></points><points><x>13041.9375</x><y>27026.349609375</y></points><points><x>13051.8017578125</x><y>27029.884765625</y></points><points><x>13082.0</x><y>27034.0</y></points><points><x>13087.0</x><y>27035.0</y></points><points><x>13099.2587890625</x><y>27039.75</y></points><points><x>13112.2861328125</x><y>27051.474609375</y></points><points><x>13146.158203125</x><y>27061.15234375</y></points><points><x>13174.0</x><y>27044.0</y></points><points><x>13188.21875</x><y>27041.611328125</y></points><points><x>13193.98828125</x><y>27023.185546875</y></points><points><x>13190.265625</x><y>26996.013671875</y></points><points><x>13177.0</x><y>26978.0</y></points><points><x>13157.0</x><y>26967.0</y></points><points><x>13143.552734375</x><y>26959.72265625</y></points><points><x>13132.572265625</x><y>26957.302734375</y></points><points><x>13132.7587890625</x><y>26944.08984375</y></points><points><x>13129.0</x><y>26933.0</y></points><points><x>13124.0</x><y>26926.0</y></points><points><x>13115.0</x><y>26920.0</y></points><points><x>13084.0</x><y>26907.0</y></points><points><x>13070.0</x><y>26895.0</y></points><points><x>13065.0</x><y>26886.0</y></points></segmentation></object><object><name>SCC</name><difficult>0</difficult><truncated>0</truncated><info>[{"confidence": "0"}, {"action": "CREATE", "cat": "SCC", "time": "2020-07-23 14:39;02", "who": "admin", "typeOfanno": "PersonManul"}]</info><confidence>0</confidence><bndbox><xmin>24882.375</xmin><ymin>34523.0</ymin><xmax>25102.0</xmax><ymax>34698.0</ymax></bndbox><segmentation><points><x>25026.18359375</x><y>34532.3515625</y></points><points><x>25024.0</x><y>34533.0</y></points><points><x>25016.0</x><y>34529.0</y></points><points><x>25012.0</x><y>34529.0</y></points><points><x>25006.0</x><y>34526.0</y></points><points><x>25003.0</x><y>34523.0</y></points><points><x>24990.0</x><y>34523.0</y></points><points><x>24984.0</x><y>34546.0</y></points><points><x>24971.0</x><y>34552.0</y></points><points><x>24956.0</x><y>34558.0</y></points><points><x>24943.0</x><y>34567.0</y></points><points><x>24934.0</x><y>34574.0</y></points><points><x>24933.0</x><y>34583.0</y></points><points><x>24928.0</x><y>34578.0</y></points><points><x>24916.0</x><y>34577.0</y></points><points><x>24912.0</x><y>34588.0</y></points><points><x>24908.0</x><y>34592.0</y></points><points><x>24900.0</x><y>34602.0</y></points><points><x>24895.3984375</x><y>34628.22265625</y></points><points><x>24894.0</x><y>34648.0</y></points><points><x>24884.869140625</x><y>34669.5078125</y></points><points><x>24882.375</x><y>34693.89453125</y></points><points><x>24898.0</x><y>34698.0</y></points><points><x>24901.0</x><y>34695.0</y></points><points><x>24910.0</x><y>34691.0</y></points><points><x>24918.0</x><y>34690.0</y></points><points><x>24927.0</x><y>34688.0</y></points><points><x>24932.0</x><y>34687.0</y></points><points><x>24939.0</x><y>34686.0</y></points><points><x>24944.0</x><y>34685.0</y></points><points><x>24956.0</x><y>34681.0</y></points><points><x>24973.259765625</x><y>34675.328125</y></points><points><x>24976.03125</x><y>34659.8125</y></points><points><x>24985.0</x><y>34656.0</y></points><points><x>25003.0</x><y>34659.0</y></points><points><x>25007.0</x><y>34655.0</y></points><points><x>25014.0</x><y>34649.0</y></points><points><x>25028.125</x><y>34642.35546875</y></points><points><x>25046.0</x><y>34624.0</y></points><points><x>25050.0</x><y>34620.0</y></points><points><x>25051.0</x><y>34616.0</y></points><points><x>25052.0</x><y>34607.0</y></points><points><x>25059.0</x><y>34603.0</y></points><points><x>25067.470703125</x><y>34596.08203125</y></points><points><x>25078.0</x><y>34592.0</y></points><points><x>25085.482421875</x><y>34589.15234375</y></points><points><x>25088.0</x><y>34584.0</y></points><points><x>25098.0</x><y>34573.0</y></points><points><x>25102.0</x><y>34559.0</y></points><points><x>25095.0</x><y>34552.0</y></points><points><x>25090.0</x><y>34550.0</y></points><points><x>25066.0</x><y>34545.0</y></points><points><x>25060.0</x><y>34546.0</y></points><points><x>25050.0</x><y>34548.0</y></points><points><x>25041.0</x><y>34545.0</y></points><points><x>25035.0</x><y>34541.0</y></points><points><x>25033.388671875</x><y>34537.05859375</y></points></segmentation></object><object><name>SCC</name><difficult>0</difficult><truncated>0</truncated><info>[{"confidence": "0"}, {"action": "CREATE", "cat": "SCC", "time": "2020-07-23 14:39;02", "who": "admin", "typeOfanno": "PersonManul"}]</info><confidence>0</confidence><bndbox><xmin>32617.779296875</xmin><ymin>12497.015625</ymin><xmax>32756.87890625</xmax><ymax>12594.2744140625</ymax></bndbox><segmentation><points><x>32716.146484375</x><y>12513.3642578125</y></points><points><x>32736.09765625</x><y>12519.7373046875</y></points><points><x>32749.3984375</x><y>12526.94140625</y></points><points><x>32756.87890625</x><y>12534.9765625</y></points><points><x>32754.939453125</x><y>12547.72265625</y></points><points><x>32754.939453125</x><y>12547.72265625</y></points><points><x>32744.41015625</x><y>12552.7109375</y></points><points><x>32744.41015625</x><y>12552.7109375</y></points><points><x>32740.80859375</x><y>12552.9873046875</y></points><points><x>32726.3984375</x><y>12553.2646484375</y></points><points><x>32710.60546875</x><y>12552.15625</y></points><points><x>32696.75</x><y>12549.662109375</y></points><points><x>32690.376953125</x><y>12551.87890625</y></points><points><x>32682.341796875</x><y>12569.3359375</y></points><points><x>32682.341796875</x><y>12569.3359375</y></points><points><x>32680.95703125</x><y>12571.552734375</y></points><points><x>32671.8125</x><y>12583.1904296875</y></points><points><x>32671.8125</x><y>12583.1904296875</y></points><points><x>32668.765625</x><y>12584.298828125</y></points><points><x>32657.126953125</x><y>12586.23828125</y></points><points><x>32656.849609375</x><y>12586.23828125</y></points><points><x>32655.46484375</x><y>12587.6240234375</y></points><points><x>32642.44140625</x><y>12594.2744140625</y></points><points><x>32628.5859375</x><y>12590.1171875</y></points><points><x>32617.779296875</x><y>12573.4921875</y></points><points><x>32617.779296875</x><y>12573.21484375</y></points><points><x>32617.779296875</x><y>12554.650390625</y></points><points><x>32617.779296875</x><y>12554.650390625</y></points><points><x>32622.212890625</x><y>12542.4580078125</y></points><points><x>32622.212890625</x><y>12542.4580078125</y></points><points><x>32623.599609375</x><y>12540.5185546875</y></points><points><x>32628.86328125</x><y>12528.0498046875</y></points><points><x>32626.369140625</x><y>12515.857421875</y></points><points><x>32626.369140625</x><y>12515.857421875</y></points><points><x>32627.478515625</x><y>12513.91796875</y></points><points><x>32638.28515625</x><y>12508.099609375</y></points><points><x>32638.28515625</x><y>12508.099609375</y></points><points><x>32647.15234375</x><y>12511.1474609375</y></points><points><x>32657.126953125</x><y>12500.0634765625</y></points><points><x>32676.80078125</x><y>12497.015625</y></points><points><x>32677.078125</x><y>12497.015625</y></points><points><x>32679.017578125</x><y>12497.29296875</y></points><points><x>32694.2578125</x><y>12502.2802734375</y></points><points><x>32694.2578125</x><y>12502.2802734375</y></points><points><x>32700.076171875</x><y>12513.91796875</y></points><points><x>32701.18359375</x><y>12513.91796875</y></points></segmentation></object><object><name>NILM</name><difficult>0</difficult><truncated>0</truncated><info>[{"confidence": "0"}, {"action": "CREATE", "cat": "NILM", "time": "2020-07-23 14:39;02", "who": "admin", "typeOfanno": "PersonManul"}]</info><confidence>0</confidence><bndbox><xmin>9661.521484375</xmin><ymin>20765.2734375</ymin><xmax>9757.671875</xmax><ymax>20854.7734375</ymax></bndbox><segmentation><points><x>9724.1435546875</x><y>20765.2734375</y></points><points><x>9710.0</x><y>20769.0</y></points><points><x>9699.0</x><y>20770.0</y></points><points><x>9690.0</x><y>20786.0</y></points><points><x>9687.0</x><y>20792.0</y></points><points><x>9670.9423828125</x><y>20809.884765625</y></points><points><x>9661.521484375</x><y>20833.4375</y></points><points><x>9683.412109375</x><y>20854.7734375</y></points><points><x>9723.8671875</x><y>20850.33984375</y></points><points><x>9755.732421875</x><y>20819.583984375</y></points><points><x>9757.671875</x><y>20808.22265625</y></points><points><x>9756.0</x><y>20798.0</y></points><points><x>9752.0</x><y>20789.0</y></points><points><x>9755.0</x><y>20773.0</y></points></segmentation></object><object><name>NONE</name><difficult>0</difficult><truncated>0</truncated><info>[{"confidence": "0"}, {"action": "CREATE", "cat": "NONE", "time": "2020-07-23 14:39;02", "who": "admin", "typeOfanno": "PersonManul"}]</info><confidence>0</confidence><bndbox><xmin>18029.31640625</xmin><ymin>24378.310546875</ymin><xmax>18093.15234375</xmax><ymax>24444.564453125</ymax></bndbox><segmentation><points><x>18064.865234375</x><y>24378.310546875</y></points><points><x>18057.60546875</x><y>24385.3828125</y></points><points><x>18055.55859375</x><y>24391.708984375</y></points><points><x>18051.001953125</x><y>24383.119140625</y></points><points><x>18048.001953125</x><y>24380.119140625</y></points><points><x>18036.001953125</x><y>24380.119140625</y></points><points><x>18032.001953125</x><y>24397.119140625</y></points><points><x>18036.001953125</x><y>24402.119140625</y></points><points><x>18033.001953125</x><y>24406.119140625</y></points><points><x>18029.31640625</x><y>24420.5546875</y></points><points><x>18032.001953125</x><y>24430.119140625</y></points><points><x>18044.576171875</x><y>24433.208984375</y></points><points><x>18049.9765625</x><y>24444.564453125</y></points><points><x>18085.89453125</x><y>24444.37890625</y></points><points><x>18089.001953125</x><y>24434.119140625</y></points><points><x>18090.001953125</x><y>24429.119140625</y></points><points><x>18093.15234375</x><y>24398.595703125</y></points><points><x>18090.001953125</x><y>24390.119140625</y></points><points><x>18083.001953125</x><y>24387.119140625</y></points><points><x>18079.001953125</x><y>24380.119140625</y></points></segmentation></object><object><name>NILM</name><difficult>0</difficult><truncated>0</truncated><info>[{"confidence": "0"}, {"action": "CREATE", "cat": "NILM", "time": "2020-07-23 14:39;02", "who": "admin", "typeOfanno": "PersonManul"}]</info><confidence>0</confidence><bndbox><xmin>14310.8369140625</xmin><ymin>18955.0</ymin><xmax>14472.2236328125</xmax><ymax>19133.060546875</ymax></bndbox><segmentation><points><x>14367.0</x><y>18955.0</y></points><points><x>14340.0</x><y>18960.0</y></points><points><x>14323.2138671875</x><y>18971.55859375</y></points><points><x>14314.1376953125</x><y>18990.125</y></points><points><x>14310.8369140625</x><y>19008.275390625</y></points><points><x>14320.0</x><y>19031.0</y></points><points><x>14319.0</x><y>19044.0</y></points><points><x>14321.40234375</x><y>19050.326171875</y></points><points><x>14323.15234375</x><y>19057.576171875</y></points><points><x>14330.296875</x><y>19064.29296875</y></points><points><x>14331.0</x><y>19074.0</y></points><points><x>14342.0</x><y>19086.0</y></points><points><x>14364.0</x><y>19101.0</y></points><points><x>14376.0</x><y>19102.0</y></points><points><x>14380.0</x><y>19108.0</y></points><points><x>14398.5244140625</x><y>19125.302734375</y></points><points><x>14442.8583984375</x><y>19133.060546875</y></points><points><x>14466.0</x><y>19116.0</y></points><points><x>14467.0</x><y>19108.0</y></points><points><x>14470.2900390625</x><y>19084.84765625</y></points><points><x>14466.96484375</x><y>19069.052734375</y></points><points><x>14465.0</x><y>19059.0</y></points><points><x>14465.025390625</x><y>19034.693359375</y></points><points><x>14472.2236328125</x><y>19013.837890625</y></points><points><x>14469.5986328125</x><y>18996.212890625</y></points><points><x>14464.2236328125</x><y>18991.337890625</y></points><points><x>14459.4736328125</x><y>18987.837890625</y></points><points><x>14450.2236328125</x><y>18986.462890625</y></points><points><x>14445.4736328125</x><y>18981.837890625</y></points><points><x>14440.1806640625</x><y>18970.298828125</y></points><points><x>14427.5556640625</x><y>18957.548828125</y></points><points><x>14415.6806640625</x><y>18955.048828125</y></points><points><x>14399.8056640625</x><y>18960.423828125</y></points><points><x>14391.0</x><y>18960.0</y></points></segmentation></object><object><name>NILM</name><difficult>0</difficult><truncated>0</truncated><info>[{"confidence": "0"}, {"action": "CREATE", "cat": "NILM", "time": "2020-07-23 14:39;02", "who": "admin", "typeOfanno": "PersonManul"}]</info><confidence>0</confidence><bndbox><xmin>30607.626953125</xmin><ymin>4844.0</ymin><xmax>30721.509765625</xmax><ymax>4994.0</ymax></bndbox><segmentation><points><x>30683.0</x><y>4844.0</y></points><points><x>30670.0</x><y>4860.0</y></points><points><x>30650.0</x><y>4877.0</y></points><points><x>30646.0</x><y>4882.0</y></points><points><x>30641.0</x><y>4888.0</y></points><points><x>30638.0</x><y>4892.0</y></points><points><x>30627.0</x><y>4922.0</y></points><points><x>30622.0</x><y>4927.0</y></points><points><x>30619.0</x><y>4931.0</y></points><points><x>30607.626953125</x><y>4937.67578125</y></points><points><x>30610.0</x><y>4953.0</y></points><points><x>30612.0</x><y>4970.0</y></points><points><x>30619.0</x><y>4980.0</y></points><points><x>30640.0</x><y>4989.0</y></points><points><x>30649.0</x><y>4992.0</y></points><points><x>30656.0</x><y>4993.0</y></points><points><x>30668.0</x><y>4994.0</y></points><points><x>30674.958984375</x><y>4992.81640625</y></points><points><x>30677.73046875</x><y>4980.0703125</y></points><points><x>30682.0</x><y>4971.0</y></points><points><x>30687.0</x><y>4967.0</y></points><points><x>30690.0</x><y>4963.0</y></points><points><x>30691.0</x><y>4954.0</y></points><points><x>30702.0</x><y>4940.0</y></points><points><x>30713.751953125</x><y>4924.37548828125</y></points><points><x>30721.509765625</x><y>4894.1728515625</y></points><points><x>30710.1484375</x><y>4862.0302734375</y></points><points><x>30700.0</x><y>4848.0</y></points></segmentation></object><object><name>SCC</name><difficult>0</difficult><truncated>0</truncated><info>[{"confidence": "0"}, {"action": "CREATE", "cat": "SCC", "time": "2020-07-23 14:39;02", "who": "admin", "typeOfanno": "PersonManul"}]</info><confidence>0</confidence><bndbox><xmin>20479.703125</xmin><ymin>40500.02734375</ymin><xmax>20610.4375</xmax><ymax>40598.41796875</ymax></bndbox><segmentation><points><x>20547.07421875</x><y>40510.078125</y></points><points><x>20532.55859375</x><y>40503.75</y></points><points><x>20516.3671875</x><y>40500.02734375</y></points><points><x>20502.037109375</x><y>40510.26171875</y></points><points><x>20501.6640625</x><y>40532.22265625</y></points><points><x>20491.986328125</x><y>40539.296875</y></points><points><x>20479.703125</x><y>40545.25</y></points><points><x>20481.19140625</x><y>40561.0703125</y></points><points><x>20491.056640625</x><y>40568.69921875</y></points><points><x>20497.94140625</x><y>40584.33203125</y></points><points><x>20518.4140625</x><y>40593.08203125</y></points><points><x>20537.396484375</x><y>40596.05859375</y></points><points><x>20555.0</x><y>40598.0</y></points><points><x>20585.220703125</x><y>40596.7578125</y></points><points><x>20607.111328125</x><y>40598.41796875</y></points><points><x>20610.4375</x><y>40582.0703125</y></points><points><x>20595.474609375</x><y>40577.359375</y></points><points><x>20592.42578125</x><y>40560.734375</y></points><points><x>20585.0</x><y>40546.0</y></points><points><x>20572.0</x><y>40535.0</y></points><points><x>20555.0</x><y>40523.0</y></points></segmentation></object><object><name>NONE</name><difficult>0</difficult><truncated>0</truncated><info>[{"confidence": "0"}, {"action": "CREATE", "cat": "NONE", "time": "2020-07-23 14:39;02", "who": "admin", "typeOfanno": "PersonManul"}]</info><confidence>0</confidence><bndbox><xmin>27832.0</xmin><ymin>29498.427734375</ymin><xmax>27971.916015625</xmax><ymax>29592.916015625</ymax></bndbox><segmentation><points><x>27859.6953125</x><y>29499.259765625</y></points><points><x>27844.732421875</x><y>29515.330078125</y></points><points><x>27835.0</x><y>29526.0</y></points><points><x>27832.0</x><y>29545.0</y></points><points><x>27838.0</x><y>29554.0</y></points><points><x>27841.0</x><y>29564.0</y></points><points><x>27842.79296875</x><y>29572.134765625</y></points><points><x>27848.3359375</x><y>29582.38671875</y></points><points><x>27861.0</x><y>29590.0</y></points><points><x>27875.490234375</x><y>29592.916015625</y></points><points><x>27889.0</x><y>29591.0</y></points><points><x>27898.0</x><y>29590.0</y></points><points><x>27905.416015625</x><y>29590.69921875</y></points><points><x>27912.06640625</x><y>29587.927734375</y></points><points><x>27925.365234375</x><y>29586.265625</y></points><points><x>27946.0</x><y>29582.0</y></points><points><x>27952.0</x><y>29580.0</y></points><points><x>27966.0</x><y>29569.0</y></points><points><x>27971.916015625</x><y>29551.90625</y></points><points><x>27962.0</x><y>29531.0</y></points><points><x>27951.0</x><y>29528.0</y></points><points><x>27944.76171875</x><y>29523.919921875</y></points><points><x>27940.0</x><y>29520.0</y></points><points><x>27930.0</x><y>29510.0</y></points><points><x>27899.3203125</x><y>29498.427734375</y></points></segmentation></object><object><name>NONE</name><difficult>0</difficult><truncated>0</truncated><info>[{"confidence": "0"}, {"action": "CREATE", "cat": "NONE", "time": "2020-07-23 14:39;02", "who": "admin", "typeOfanno": "PersonManul"}]</info><confidence>0</confidence><bndbox><xmin>17992.0</xmin><ymin>49510.296875</ymin><xmax>18069.56640625</xmax><ymax>49576.73828125</ymax></bndbox><segmentation><points><x>18018.0</x><y>49512.0</y></points><points><x>17993.8203125</x><y>49529.65234375</y></points><points><x>17992.0</x><y>49554.0</y></points><points><x>17994.0</x><y>49569.0</y></points><points><x>18003.87109375</x><y>49576.73828125</y></points><points><x>18028.0</x><y>49576.0</y></points><points><x>18045.0</x><y>49565.0</y></points><points><x>18055.0</x><y>49557.0</y></points><points><x>18069.56640625</x><y>49539.33203125</y></points><points><x>18068.0</x><y>49517.0</y></points><points><x>18061.376953125</x><y>49512.71875</y></points><points><x>18045.373046875</x><y>49510.296875</y></points></segmentation></object><object><name>NONE</name><difficult>0</difficult><truncated>0</truncated><info>[{"confidence": "0"}, {"action": "CREATE", "cat": "NONE", "time": "2020-07-23 14:39;02", "who": "admin", "typeOfanno": "PersonManul"}]</info><confidence>0</confidence><bndbox><xmin>37839.453125</xmin><ymin>27655.595703125</ymin><xmax>38038.30078125</xmax><ymax>27793.80078125</ymax></bndbox><segmentation><points><x>37958.6796875</x><y>27667.560546875</y></points><points><x>37958.6796875</x><y>27667.560546875</y></points><points><x>37960.7421875</x><y>27666.736328125</y></points><points><x>37961.56640625</x><y>27666.322265625</y></points><points><x>37962.8046875</x><y>27665.498046875</y></points><points><x>37988.3828125</x><y>27655.595703125</y></points><points><x>37988.3828125</x><y>27655.595703125</y></points><points><x>37990.85546875</x><y>27655.595703125</y></points><points><x>37994.5703125</x><y>27656.421875</y></points><points><x>37995.80859375</x><y>27656.833984375</y></points><points><x>38007.359375</x><y>27679.525390625</y></points><points><x>38007.359375</x><y>27679.525390625</y></points><points><x>38008.59765625</x><y>27681.173828125</y></points><points><x>38027.57421875</x><y>27693.55078125</y></points><points><x>38027.57421875</x><y>27693.55078125</y></points><points><x>38029.63671875</x><y>27696.439453125</y></points><points><x>38036.6484375</x><y>27725.31640625</y></points><points><x>38036.6484375</x><y>27725.31640625</y></points><points><x>38037.0625</x><y>27727.380859375</y></points><points><x>38037.4765625</x><y>27728.205078125</y></points><points><x>38038.30078125</x><y>27761.62109375</y></points><points><x>38038.30078125</x><y>27761.62109375</y></points><points><x>38037.88671875</x><y>27763.68359375</y></points><points><x>38023.44921875</x><y>27788.849609375</y></points><points><x>38023.44921875</x><y>27788.849609375</y></points><points><x>38021.796875</x><y>27790.087890625</y></points><points><x>37993.33203125</x><y>27793.80078125</y></points><points><x>37993.33203125</x><y>27793.80078125</y></points><points><x>37987.5546875</x><y>27793.80078125</y></points><points><x>37985.90625</x><y>27793.80078125</y></points><points><x>37960.328125</x><y>27782.248046875</y></points><points><x>37960.328125</x><y>27782.248046875</y></points><points><x>37959.50390625</x><y>27780.185546875</y></points><points><x>37955.7890625</x><y>27777.298828125</y></points><points><x>37934.75</x><y>27769.046875</y></points><points><x>37934.75</x><y>27769.046875</y></points><points><x>37933.51171875</x><y>27766.16015625</y></points><points><x>37913.7109375</x><y>27760.796875</y></points><points><x>37896.3828125</x><y>27769.046875</y></points><points><x>37895.96875</x><y>27769.046875</y></points><points><x>37868.328125</x><y>27765.74609375</y></points><points><x>37839.453125</x><y>27747.181640625</y></points><points><x>37839.453125</x><y>27747.181640625</y></points><points><x>37839.453125</x><y>27719.12890625</y></points><points><x>37839.453125</x><y>27719.12890625</y></points><points><x>37841.515625</x><y>27717.478515625</y></points><points><x>37866.265625</x><y>27693.55078125</y></points><points><x>37866.265625</x><y>27693.55078125</y></points><points><x>37868.7421875</x><y>27691.48828125</y></points><points><x>37870.8046875</x><y>27689.837890625</y></points><points><x>37872.45703125</x><y>27689.013671875</y></points><points><x>37892.2578125</x><y>27672.51171875</y></points><points><x>37892.2578125</x><y>27672.51171875</y></points><points><x>37894.3203125</x><y>27671.2734375</y></points><points><x>37895.14453125</x><y>27671.2734375</y></points><points><x>37931.44921875</x><y>27667.560546875</y></points><points><x>37931.44921875</x><y>27667.560546875</y></points></segmentation></object><object><name>SCC</name><difficult>0</difficult><truncated>0</truncated><info>[{"confidence": "0"}, {"action": "CREATE", "cat": "SCC", "time": "2020-07-23 14:39;02", "who": "admin", "typeOfanno": "PersonManul"}]</info><confidence>0</confidence><bndbox><xmin>14120.4228515625</xmin><ymin>47219.0</ymin><xmax>14259.0</xmax><ymax>47362.78515625</ymax></bndbox><segmentation><points><x>14196.0</x><y>47219.0</y></points><points><x>14188.0</x><y>47220.0</y></points><points><x>14183.0</x><y>47221.0</y></points><points><x>14179.0</x><y>47225.0</y></points><points><x>14175.0</x><y>47225.0</y></points><points><x>14171.0</x><y>47229.0</y></points><points><x>14169.0</x><y>47239.0</y></points><points><x>14166.0</x><y>47254.0</y></points><points><x>14161.0</x><y>47258.0</y></points><points><x>14146.0</x><y>47257.0</y></points><points><x>14131.0</x><y>47273.0</y></points><points><x>14123.0</x><y>47286.0</y></points><points><x>14120.4228515625</x><y>47302.78515625</y></points><points><x>14125.2978515625</x><y>47311.03515625</y></points><points><x>14131.0</x><y>47323.0</y></points><points><x>14142.0</x><y>47333.0</y></points><points><x>14147.0</x><y>47337.0</y></points><points><x>14154.0</x><y>47342.0</y></points><points><x>14155.9228515625</x><y>47347.28515625</y></points><points><x>14157.9228515625</x><y>47352.16015625</y></points><points><x>14163.6728515625</x><y>47354.91015625</y></points><points><x>14167.7978515625</x><y>47352.03515625</y></points><points><x>14170.7978515625</x><y>47348.16015625</y></points><points><x>14177.5478515625</x><y>47351.41015625</y></points><points><x>14186.0</x><y>47359.0</y></points><points><x>14195.7978515625</x><y>47362.78515625</y></points><points><x>14198.0</x><y>47356.0</y></points><points><x>14202.0</x><y>47352.0</y></points><points><x>14206.0</x><y>47349.0</y></points><points><x>14206.0</x><y>47341.0</y></points><points><x>14209.0</x><y>47321.0</y></points><points><x>14233.0</x><y>47315.0</y></points><points><x>14240.0</x><y>47308.0</y></points><points><x>14258.9892578125</x><y>47295.703125</y></points><points><x>14259.0</x><y>47272.0</y></points><points><x>14253.0</x><y>47263.0</y></points><points><x>14244.0</x><y>47247.0</y></points><points><x>14230.0</x><y>47245.0</y></points><points><x>14232.26953125</x><y>47232.43359375</y></points><points><x>14225.0</x><y>47227.0</y></points><points><x>14212.0419921875</x><y>47219.1328125</y></points></segmentation></object><object><name>NILM</name><difficult>0</difficult><truncated>0</truncated><info>[{"confidence": "0"}, {"action": "CREATE", "cat": "NILM", "time": "2020-07-23 14:39;02", "who": "admin", "typeOfanno": "PersonManul"}]</info><confidence>0</confidence><bndbox><xmin>40525.07421875</xmin><ymin>25107.767578125</ymin><xmax>40622.32421875</xmax><ymax>25175.267578125</ymax></bndbox><segmentation><points><x>40568.0</x><y>25110.0</y></points><points><x>40545.07421875</x><y>25110.142578125</y></points><points><x>40536.0</x><y>25117.0</y></points><points><x>40531.0</x><y>25120.0</y></points><points><x>40526.0</x><y>25128.0</y></points><points><x>40526.44921875</x><y>25133.017578125</y></points><points><x>40525.07421875</x><y>25140.517578125</y></points><points><x>40527.0</x><y>25145.0</y></points><points><x>40528.0</x><y>25151.0</y></points><points><x>40543.82421875</x><y>25168.267578125</y></points><points><x>40569.82421875</x><y>25175.267578125</y></points><points><x>40589.0</x><y>25169.0</y></points><points><x>40598.19921875</x><y>25164.267578125</y></points><points><x>40614.0</x><y>25156.0</y></points><points><x>40619.19921875</x><y>25145.517578125</y></points><points><x>40622.32421875</x><y>25121.892578125</y></points><points><x>40612.44921875</x><y>25113.642578125</y></points><points><x>40592.44921875</x><y>25107.767578125</y></points></segmentation></object><object><name>NILM</name><difficult>0</difficult><truncated>0</truncated><info>[{"confidence": "0"}, {"action": "CREATE", "cat": "NILM", "time": "2020-07-23 14:39;02", "who": "admin", "typeOfanno": "PersonManul"}]</info><confidence>0</confidence><bndbox><xmin>24691.0</xmin><ymin>3050.0</ymin><xmax>24778.0</xmax><ymax>3128.0</ymax></bndbox><segmentation><points><x>24714.625</x><y>3050.125</y></points><points><x>24709.0</x><y>3051.0</y></points><points><x>24704.0</x><y>3052.0</y></points><points><x>24692.375</x><y>3066.0</y></points><points><x>24691.0</x><y>3091.0</y></points><points><x>24693.0</x><y>3098.0</y></points><points><x>24707.0</x><y>3119.0</y></points><points><x>24745.125</x><y>3128.0</y></points><points><x>24769.0</x><y>3120.0</y></points><points><x>24775.0</x><y>3115.0</y></points><points><x>24778.0</x><y>3085.0</y></points><points><x>24766.625</x><y>3066.625</y></points><points><x>24756.75</x><y>3059.875</y></points><points><x>24731.25</x><y>3050.0</y></points></segmentation></object><object><name>NONE</name><difficult>0</difficult><truncated>0</truncated><info>[{"confidence": "0"}, {"action": "CREATE", "cat": "NONE", "time": "2020-07-23 14:39;02", "who": "admin", "typeOfanno": "PersonManul"}]</info><confidence>0</confidence><bndbox><xmin>4759.68505859375</xmin><ymin>37062.0</ymin><xmax>4867.0</xmax><ymax>37223.296875</ymax></bndbox><segmentation><points><x>4814.0</x><y>37062.0</y></points><points><x>4799.30810546875</x><y>37075.5</y></points><points><x>4786.56201171875</x><y>37091.84765625</y></points><points><x>4776.0</x><y>37100.0</y></points><points><x>4765.7802734375</x><y>37113.18359375</y></points><points><x>4768.0</x><y>37129.0</y></points><points><x>4774.0</x><y>37154.0</y></points><points><x>4768.0</x><y>37160.0</y></points><points><x>4767.11083984375</x><y>37175.85546875</y></points><points><x>4759.68505859375</x><y>37191.94140625</y></points><points><x>4760.0</x><y>37209.0</y></points><points><x>4779.07470703125</x><y>37218.34765625</y></points><points><x>4821.15478515625</x><y>37223.296875</y></points><points><x>4836.00634765625</x><y>37220.8203125</y></points><points><x>4847.5576171875</x><y>37215.87109375</y></points><points><x>4856.0</x><y>37209.0</y></points><points><x>4861.6533203125</x><y>37204.625</y></points><points><x>4867.0</x><y>37201.0</y></points><points><x>4867.0</x><y>37184.0</y></points><points><x>4866.640625</x><y>37163.61328125</y></points><points><x>4864.0</x><y>37144.0</y></points><points><x>4863.3154296875</x><y>37128.69921875</y></points><points><x>4860.0</x><y>37113.0</y></points><points><x>4859.0</x><y>37095.0</y></points><points><x>4864.0</x><y>37074.0</y></points><points><x>4863.0</x><y>37069.0</y></points><points><x>4857.0</x><y>37063.0</y></points><points><x>4844.0</x><y>37063.0</y></points><points><x>4831.7275390625</x><y>37062.75390625</y></points></segmentation></object><object><name>NILM</name><difficult>0</difficult><truncated>0</truncated><info>[{"confidence": "0"}, {"action": "CREATE", "cat": "NILM", "time": "2020-07-23 14:39;02", "who": "admin", "typeOfanno": "PersonManul"}]</info><confidence>0</confidence><bndbox><xmin>36629.0</xmin><ymin>6512.57763671875</ymin><xmax>36749.0</xmax><ymax>6662.759765625</ymax></bndbox><segmentation><points><x>36685.0</x><y>6518.0</y></points><points><x>36670.0</x><y>6531.0</y></points><points><x>36664.0</x><y>6537.0</y></points><points><x>36661.0</x><y>6541.0</y></points><points><x>36654.0</x><y>6546.0</y></points><points><x>36643.0</x><y>6553.0</y></points><points><x>36638.0</x><y>6572.0</y></points><points><x>36645.0</x><y>6586.0</y></points><points><x>36629.37109375</x><y>6604.2939453125</y></points><points><x>36629.0</x><y>6632.0</y></points><points><x>36634.0</x><y>6637.0</y></points><points><x>36634.0</x><y>6645.0</y></points><points><x>36644.05859375</x><y>6657.7724609375</y></points><points><x>36665.1171875</x><y>6662.759765625</y></points><points><x>36682.0</x><y>6652.0</y></points><points><x>36696.0</x><y>6651.0</y></points><points><x>36704.0</x><y>6650.0</y></points><points><x>36713.8828125</x><y>6638.93017578125</y></points><points><x>36714.71484375</x><y>6623.13623046875</y></points><points><x>36720.8125</x><y>6618.1484375</y></points><points><x>36730.0</x><y>6618.0</y></points><points><x>36738.8203125</x><y>6616.48583984375</y></points><points><x>36747.0</x><y>6612.0</y></points><points><x>36748.0</x><y>6602.0</y></points><points><x>36749.0</x><y>6585.0</y></points><points><x>36747.0</x><y>6575.0</y></points><points><x>36745.0</x><y>6568.0</y></points><points><x>36740.0</x><y>6562.0</y></points><points><x>36729.0</x><y>6543.0</y></points><points><x>36721.0</x><y>6542.0</y></points><points><x>36721.0</x><y>6530.0</y></points><points><x>36724.13671875</x><y>6512.57763671875</y></points></segmentation></object><object><name>NONE</name><difficult>0</difficult><truncated>0</truncated><info>[{"confidence": "0"}, {"action": "CREATE", "cat": "NONE", "time": "2020-07-23 14:39;02", "who": "admin", "typeOfanno": "PersonManul"}]</info><confidence>0</confidence><bndbox><xmin>7239.732421875</xmin><ymin>4071.272705078125</ymin><xmax>7346.9658203125</xmax><ymax>4289.341796875</ymax></bndbox><segmentation><points><x>7246.9365234375</x><y>4075.15185546875</y></points><points><x>7240.5634765625</x><y>4120.8720703125</y></points><points><x>7239.732421875</x><y>4145.53271484375</y></points><points><x>7245.71044921875</x><y>4159.00048828125</y></points><points><x>7245.71044921875</x><y>4194.00048828125</y></points><points><x>7244.44287109375</x><y>4203.99853515625</y></points><points><x>7241.671875</x><y>4215.35888671875</y></points><points><x>7241.671875</x><y>4223.671875</y></points><points><x>7245.27392578125</x><y>4236.140625</y></points><points><x>7245.71044921875</x><y>4253.00048828125</y></points><points><x>7251.3701171875</x><y>4276.31884765625</y></points><points><x>7256.634765625</x><y>4282.41455078125</y></points><points><x>7262.73046875</x><y>4285.185546875</y></points><points><x>7268.2724609375</x><y>4287.125</y></points><points><x>7277.13916015625</x><y>4286.84814453125</y></points><points><x>7284.89794921875</x><y>4288.78759765625</y></points><points><x>7295.7041015625</x><y>4289.341796875</y></points><points><x>7314.71044921875</x><y>4284.00048828125</y></points><points><x>7341.14697265625</x><y>4272.99365234375</y></points><points><x>7346.9658203125</x><y>4244.45361328125</y></points><points><x>7345.857421875</x><y>4158.27880859375</y></points><points><x>7336.71044921875</x><y>4128.00048828125</y></points><points><x>7338.3759765625</x><y>4101.75244140625</y></points><points><x>7313.71533203125</x><y>4071.272705078125</y></points></segmentation></object><object><name>SCC</name><difficult>0</difficult><truncated>0</truncated><info>[{"confidence": "0"}, {"action": "CREATE", "cat": "SCC", "time": "2020-07-23 14:39;02", "who": "admin", "typeOfanno": "PersonManul"}]</info><confidence>0</confidence><bndbox><xmin>38815.8046875</xmin><ymin>23459.919921875</ymin><xmax>38928.859375</xmax><ymax>23572.97265625</ymax></bndbox><segmentation><points><x>38913.0625</x><y>23459.919921875</y></points><points><x>38900.0</x><y>23467.0</y></points><points><x>38894.0</x><y>23468.0</y></points><points><x>38886.0</x><y>23474.0</y></points><points><x>38876.0</x><y>23481.0</y></points><points><x>38853.0</x><y>23481.0</y></points><points><x>38841.0</x><y>23485.0</y></points><points><x>38828.0</x><y>23496.0</y></points><points><x>38823.0078125</x><y>23521.43359375</y></points><points><x>38815.8046875</x><y>23539.720703125</y></points><points><x>38816.0</x><y>23555.0</y></points><points><x>38823.0</x><y>23564.0</y></points><points><x>38847.0</x><y>23569.0</y></points><points><x>38863.0</x><y>23565.0</y></points><points><x>38871.22265625</x><y>23572.6953125</y></points><points><x>38893.9453125</x><y>23572.97265625</y></points><points><x>38910.0</x><y>23562.0</y></points><points><x>38910.0</x><y>23556.0</y></points><points><x>38911.0</x><y>23550.0</y></points><points><x>38918.60546875</x><y>23536.119140625</y></points><points><x>38916.94140625</x><y>23520.32421875</y></points><points><x>38928.859375</x><y>23500.375</y></points><points><x>38926.640625</x><y>23463.244140625</y></points></segmentation></object><object><name>NONE</name><difficult>0</difficult><truncated>0</truncated><info>[{"confidence": "0"}, {"action": "CREATE", "cat": "NONE", "time": "2020-07-23 14:39;02", "who": "admin", "typeOfanno": "PersonManul"}]</info><confidence>0</confidence><bndbox><xmin>20266.1015625</xmin><ymin>46543.0</ymin><xmax>20383.0</xmax><ymax>46623.44921875</ymax></bndbox><segmentation><points><x>20276.6015625</x><y>46563.25</y></points><points><x>20273.064453125</x><y>46567.71484375</y></points><points><x>20269.71484375</x><y>46577.0234375</y></points><points><x>20266.1015625</x><y>46588.8125</y></points><points><x>20269.90234375</x><y>46609.40625</y></points><points><x>20279.0</x><y>46614.0</y></points><points><x>20282.0</x><y>46617.0</y></points><points><x>20307.6640625</x><y>46623.44921875</y></points><points><x>20337.0</x><y>46620.0</y></points><points><x>20342.0</x><y>46602.0</y></points><points><x>20348.0</x><y>46593.0</y></points><points><x>20354.0</x><y>46601.0</y></points><points><x>20356.0</x><y>46607.0</y></points><points><x>20364.189453125</x><y>46612.640625</y></points><points><x>20372.779296875</x><y>46622.0625</y></points><points><x>20383.0</x><y>46620.0</y></points><points><x>20383.0</x><y>46601.0</y></points><points><x>20382.0</x><y>46592.0</y></points><points><x>20380.0</x><y>46580.0</y></points><points><x>20383.0</x><y>46563.0</y></points><points><x>20379.0</x><y>46556.0</y></points><points><x>20374.166015625</x><y>46552.23828125</y></points><points><x>20368.0703125</x><y>46550.57421875</y></points><points><x>20356.431640625</x><y>46548.08203125</y></points><points><x>20347.0</x><y>46551.0</y></points><points><x>20334.0</x><y>46546.0</y></points><points><x>20308.0</x><y>46543.0</y></points><points><x>20299.677734375</x><y>46547.24609375</y></points><points><x>20295.95703125</x><y>46551.15234375</y></points><points><x>20293.0</x><y>46556.0</y></points><points><x>20289.443359375</x><y>46559.71484375</y></points><points><x>20284.791015625</x><y>46559.52734375</y></points><points><x>20281.068359375</x><y>46562.1328125</y></points></segmentation></object><object><name>SCC</name><difficult>0</difficult><truncated>0</truncated><info>[{"confidence": "0"}, {"action": "CREATE", "cat": "SCC", "time": "2020-07-23 14:39;03", "who": "admin", "typeOfanno": "PersonManul"}]</info><confidence>0</confidence><bndbox><xmin>1663.3798828125</xmin><ymin>18712.2109375</ymin><xmax>1820.4896240234375</xmax><ymax>18854.0</ymax></bndbox><segmentation><points><x>1733.2064208984375</x><y>18712.2109375</y></points><points><x>1707.1600341796875</x><y>18717.4765625</y></points><points><x>1688.8720703125</x><y>18728.283203125</y></points><points><x>1677.0</x><y>18742.0</y></points><points><x>1666.1507568359375</x><y>18749.896484375</y></points><points><x>1663.3798828125</x><y>18762.365234375</y></points><points><x>1673.0</x><y>18791.0</y></points><points><x>1678.0</x><y>18796.0</y></points><points><x>1680.0</x><y>18813.0</y></points><points><x>1685.0</x><y>18819.0</y></points><points><x>1696.630615234375</x><y>18833.0234375</y></points><points><x>1707.4371337890625</x><y>18833.298828125</y></points><points><x>1724.339599609375</x><y>18839.119140625</y></points><points><x>1733.0</x><y>18850.0</y></points><points><x>1764.0</x><y>18854.0</y></points><points><x>1775.046875</x><y>18852.142578125</y></points><points><x>1787.7930908203125</x><y>18843.275390625</y></points><points><x>1808.0205078125</x><y>18830.251953125</y></points><points><x>1820.4896240234375</x><y>18808.638671875</y></points><points><x>1814.94775390625</x><y>18793.3984375</y></points><points><x>1805.0</x><y>18789.0</y></points><points><x>1794.0</x><y>18789.0</y></points><points><x>1789.0</x><y>18788.0</y></points><points><x>1775.0</x><y>18780.0</y></points><points><x>1768.0</x><y>18774.0</y></points><points><x>1766.0</x><y>18765.0</y></points><points><x>1765.0</x><y>18760.0</y></points><points><x>1759.0</x><y>18750.0</y></points><points><x>1752.0</x><y>18742.0</y></points><points><x>1759.0</x><y>18726.0</y></points></segmentation></object><object><name>NONE</name><difficult>0</difficult><truncated>0</truncated><info>[{"confidence": "0"}, {"action": "CREATE", "cat": "NONE", "time": "2020-07-23 14:39;03", "who": "admin", "typeOfanno": "PersonManul"}]</info><confidence>0</confidence><bndbox><xmin>21245.0</xmin><ymin>20539.0</ymin><xmax>21314.484375</xmax><ymax>20613.62890625</ymax></bndbox><segmentation><points><x>21289.0</x><y>20539.0</y></points><points><x>21275.0</x><y>20541.0</y></points><points><x>21263.119140625</x><y>20549.607421875</y></points><points><x>21255.302734375</x><y>20558.728515625</y></points><points><x>21245.0</x><y>20588.0</y></points><points><x>21253.0</x><y>20607.0</y></points><points><x>21263.86328125</x><y>20613.0703125</y></points><points><x>21273.7265625</x><y>20613.62890625</y></points><points><x>21287.87109375</x><y>20613.443359375</y></points><points><x>21307.0</x><y>20610.0</y></points><points><x>21314.484375</x><y>20578.828125</y></points><points><x>21307.0</x><y>20564.0</y></points><points><x>21304.0</x><y>20541.0</y></points></segmentation></object><object><name>SCC</name><difficult>0</difficult><truncated>0</truncated><info>[{"confidence": "0"}, {"action": "CREATE", "cat": "SCC", "time": "2020-07-23 14:39;03", "who": "admin", "typeOfanno": "PersonManul"}]</info><confidence>0</confidence><bndbox><xmin>39356.23828125</xmin><ymin>23857.0</ymin><xmax>39456.55078125</xmax><ymax>23965.28515625</ymax></bndbox><segmentation><points><x>39392.0</x><y>23857.0</y></points><points><x>39388.0</x><y>23865.0</y></points><points><x>39383.0</x><y>23861.0</y></points><points><x>39370.0</x><y>23860.0</y></points><points><x>39358.0</x><y>23865.0</y></points><points><x>39356.23828125</x><y>23891.958984375</y></points><points><x>39360.515625</x><y>23908.708984375</y></points><points><x>39368.1484375</x><y>23915.59375</y></points><points><x>39378.0</x><y>23929.0</y></points><points><x>39376.0</x><y>23940.0</y></points><points><x>39376.89453125</x><y>23953.001953125</y></points><points><x>39399.97265625</x><y>23952.072265625</y></points><points><x>39406.11328125</x><y>23960.818359375</y></points><points><x>39418.76953125</x><y>23965.28515625</y></points><points><x>39442.21875</x><y>23964.912109375</y></points><points><x>39445.0</x><y>23946.0</y></points><points><x>39443.0</x><y>23922.0</y></points><points><x>39444.0</x><y>23915.0</y></points><points><x>39455.24609375</x><y>23904.056640625</y></points><points><x>39456.55078125</x><y>23890.65625</y></points><points><x>39445.3828125</x><y>23880.419921875</y></points><points><x>39432.35546875</x><y>23880.978515625</y></points><points><x>39424.16796875</x><y>23871.115234375</y></points><points><x>39415.0</x><y>23863.0</y></points><points><x>39400.71484375</x><y>23857.341796875</y></points></segmentation></object><object><name>SCC</name><difficult>0</difficult><truncated>0</truncated><info>[{"confidence": "0"}, {"action": "CREATE", "cat": "SCC", "time": "2020-07-23 14:39;03", "who": "admin", "typeOfanno": "PersonManul"}]</info><confidence>0</confidence><bndbox><xmin>16826.041015625</xmin><ymin>4470.3671875</ymin><xmax>16927.5390625</xmax><ymax>4649.36669921875</ymax></bndbox><segmentation><points><x>16885.0</x><y>4472.0</y></points><points><x>16875.0</x><y>4478.0</y></points><points><x>16858.0</x><y>4481.0</y></points><points><x>16849.0</x><y>4485.0</y></points><points><x>16842.0</x><y>4488.0</y></points><points><x>16838.0</x><y>4503.0</y></points><points><x>16839.0</x><y>4512.0</y></points><points><x>16840.0</x><y>4517.0</y></points><points><x>16843.0</x><y>4529.0</y></points><points><x>16834.0</x><y>4536.0</y></points><points><x>16826.041015625</x><y>4550.25146484375</y></points><points><x>16828.0</x><y>4570.0</y></points><points><x>16840.0</x><y>4570.0</y></points><points><x>16852.447265625</x><y>4572.61279296875</y></points><points><x>16860.0</x><y>4578.0</y></points><points><x>16859.0</x><y>4587.0</y></points><points><x>16857.0</x><y>4597.0</y></points><points><x>16854.0</x><y>4600.0</y></points><points><x>16854.0</x><y>4604.0</y></points><points><x>16846.07421875</x><y>4609.18896484375</y></points><points><x>16839.978515625</x><y>4616.39306640625</y></points><points><x>16835.267578125</x><y>4634.126953125</y></points><points><x>16851.0625</x><y>4642.99365234375</y></points><points><x>16877.939453125</x><y>4649.36669921875</y></points><points><x>16910.63671875</x><y>4638.56005859375</y></points><points><x>16922.828125</x><y>4627.4765625</y></points><points><x>16922.0</x><y>4608.0</y></points><points><x>16923.0</x><y>4578.0</y></points><points><x>16919.0</x><y>4566.0</y></points><points><x>16920.0</x><y>4560.0</y></points><points><x>16927.5390625</x><y>4533.26611328125</y></points><points><x>16920.888671875</x><y>4523.568359375</y></points><points><x>16915.0</x><y>4520.0</y></points><points><x>16917.0</x><y>4512.0</y></points><points><x>16918.0</x><y>4498.0</y></points><points><x>16917.0</x><y>4493.0</y></points><points><x>16906.0</x><y>4477.0</y></points><points><x>16902.046875</x><y>4470.3671875</y></points><points><x>16897.0</x><y>4472.0</y></points></segmentation></object><object><name>SCC</name><difficult>0</difficult><truncated>0</truncated><info>[{"confidence": "0"}, {"action": "CREATE", "cat": "SCC", "time": "2020-07-23 14:39;03", "who": "admin", "typeOfanno": "PersonManul"}]</info><confidence>0</confidence><bndbox><xmin>11172.7548828125</xmin><ymin>36622.3046875</ymin><xmax>11309.720703125</xmax><ymax>36777.01171875</ymax></bndbox><segmentation><points><x>11299.4072265625</x><y>36670.16015625</y></points><points><x>11306.8330078125</x><y>36683.36328125</y></points><points><x>11304.7705078125</x><y>36707.2890625</y></points><points><x>11308.896484375</x><y>36725.03125</y></points><points><x>11308.896484375</x><y>36725.03125</y></points><points><x>11309.720703125</x><y>36727.09375</y></points><points><x>11308.0712890625</x><y>36750.1953125</y></points><points><x>11308.0712890625</x><y>36750.1953125</y></points><points><x>11307.24609375</x><y>36752.671875</y></points><points><x>11291.9814453125</x><y>36771.234375</y></points><points><x>11291.9814453125</x><y>36771.234375</y></points><points><x>11290.3310546875</x><y>36772.47265625</y></points><points><x>11274.654296875</x><y>36777.01171875</y></points><points><x>11259.390625</x><y>36762.5703125</y></points><points><x>11243.7138671875</x><y>36771.6484375</y></points><points><x>11243.7138671875</x><y>36771.6484375</y></points><points><x>11242.888671875</x><y>36774.53515625</y></points><points><x>11225.5615234375</x><y>36775.7734375</y></points><points><x>11225.1484375</x><y>36775.7734375</y></points><points><x>11223.9111328125</x><y>36774.125</y></points><points><x>11215.66015625</x><y>36753.49609375</y></points><points><x>11194.2080078125</x><y>36742.35546875</y></points><points><x>11194.2080078125</x><y>36742.35546875</y></points><points><x>11192.9697265625</x><y>36740.29296875</y></points><points><x>11183.8935546875</x><y>36725.85546875</y></points><points><x>11183.8935546875</x><y>36725.85546875</y></points><points><x>11182.244140625</x><y>36724.203125</y></points><points><x>11172.7548828125</x><y>36711.00390625</y></points><points><x>11172.7548828125</x><y>36711.00390625</y></points><points><x>11173.16796875</x><y>36708.1171875</y></points><points><x>11177.29296875</x><y>36690.7890625</y></points><points><x>11177.29296875</x><y>36690.7890625</y></points><points><x>11179.35546875</x><y>36689.55078125</y></points><points><x>11180.1806640625</x><y>36689.55078125</y></points><points><x>11202.0458984375</x><y>36672.22265625</y></points><points><x>11202.0458984375</x><y>36672.22265625</y></points><points><x>11203.6962890625</x><y>36670.984375</y></points><points><x>11212.7724609375</x><y>36646.234375</y></points><points><x>11212.7724609375</x><y>36646.234375</y></points><points><x>11214.009765625</x><y>36644.58203125</y></points><points><x>11230.51171875</x><y>36625.19140625</y></points><points><x>11230.51171875</x><y>36625.19140625</y></points><points><x>11246.6015625</x><y>36622.3046875</y></points><points><x>11246.6015625</x><y>36622.3046875</y></points><points><x>11248.6640625</x><y>36623.12890625</y></points><points><x>11257.3271484375</x><y>36646.234375</y></points><points><x>11257.3271484375</x><y>36646.234375</y></points><points><x>11258.5654296875</x><y>36647.8828125</y></points><points><x>11259.802734375</x><y>36648.70703125</y></points><points><x>11261.865234375</x><y>36649.9453125</y></points><points><x>11264.3408203125</x><y>36651.18359375</y></points><points><x>11284.1435546875</x><y>36660.2578125</y></points><points><x>11284.1435546875</x><y>36660.2578125</y></points><points><x>11293.21875</x><y>36663.97265625</y></points><points><x>11293.21875</x><y>36663.97265625</y></points></segmentation></object><object><name>NONE</name><difficult>0</difficult><truncated>0</truncated><info>[{"confidence": "0"}, {"action": "CREATE", "cat": "NONE", "time": "2020-07-23 14:39;03", "who": "admin", "typeOfanno": "PersonManul"}]</info><confidence>0</confidence><bndbox><xmin>33835.2265625</xmin><ymin>36817.0</ymin><xmax>33902.2265625</xmax><ymax>36964.0</ymax></bndbox><segmentation><points><x>33854.2265625</x><y>36817.0</y></points><points><x>33847.2265625</x><y>36821.0</y></points><points><x>33847.2265625</x><y>36840.0</y></points><points><x>33845.72265625</x><y>36850.16015625</y></points><points><x>33846.2265625</x><y>36865.0</y></points><points><x>33847.2265625</x><y>36873.0</y></points><points><x>33838.2265625</x><y>36903.0</y></points><points><x>33835.2265625</x><y>36923.0</y></points><points><x>33842.2265625</x><y>36931.0</y></points><points><x>33851.2265625</x><y>36946.0</y></points><points><x>33854.2265625</x><y>36950.0</y></points><points><x>33862.2265625</x><y>36958.0</y></points><points><x>33883.2265625</x><y>36964.0</y></points><points><x>33897.2265625</x><y>36962.0</y></points><points><x>33900.2265625</x><y>36944.0</y></points><points><x>33899.2265625</x><y>36938.0</y></points><points><x>33897.2265625</x><y>36927.0</y></points><points><x>33895.2265625</x><y>36915.0</y></points><points><x>33896.46484375</x><y>36908.7421875</y></points><points><x>33900.2265625</x><y>36901.0</y></points><points><x>33901.828125</x><y>36893.06640625</y></points><points><x>33902.2265625</x><y>36874.0</y></points><points><x>33883.265625</x><y>36845.62109375</y></points><points><x>33884.2265625</x><y>36824.0</y></points><points><x>33870.2265625</x><y>36823.0</y></points><points><x>33865.2265625</x><y>36817.0</y></points></segmentation></object><object><name>BOX_SCREEN</name><difficult>0</difficult><truncated>0</truncated><info>[{"confidence": "0"}, {"action": "CREATE", "cat": "BOX_SCREEN", "time": "2020-07-23 14:39;03", "who": "admin", "typeOfanno": "PersonManul"}]</info><confidence>0</confidence><bndbox><xmin>4653.797448380365</xmin><ymin>33795.20439689293</ymin><xmax>6701.797448380365</xmax><ymax>35843.20439689293</ymax></bndbox><segmentation><points><x>4653.797448380365</x><y>35843.20439689293</y></points><points><x>4653.797448380365</x><y>33795.20439689293</y></points><points><x>6701.797448380365</x><y>33795.20439689293</y></points><points><x>6701.797448380365</x><y>35843.20439689293</y></points></segmentation></object><object><name>SCC</name><difficult>0</difficult><truncated>0</truncated><info>[{"confidence": "0"}, {"action": "CREATE", "cat": "SCC", "time": "2020-07-23 14:39;03", "who": "admin", "typeOfanno": "PersonManul"}]</info><confidence>0</confidence><bndbox><xmin>4991.880054462633</xmin><ymin>33996.42557803408</ymin><xmax>6023.74291160549</xmax><ymax>34820.92843517693</ymax></bndbox><segmentation><points><x>4991.880054462633</x><y>34820.92843517693</y></points><points><x>4991.880054462633</x><y>33996.42557803408</y></points><points><x>6023.74291160549</x><y>33996.42557803408</y></points><points><x>6023.74291160549</x><y>34820.92843517693</y></points></segmentation></object></annotation>
