# Supplementary material for: Artificial intelligence enables precision diagnosis of cervical cytology grades and cervical cancer
Source: Nat Commun. 2024 May 22;15:4369. doi: 10.1038/s41467-024-48705-3 (PMC11111770; doi:10.1038/s41467-024-48705-3)
Supplement: Supplementary file 4 — Source Data [file 41467_2024_48705_MOESM4_ESM.zip › Source Data/Table S1.Average precision in the patch-level detection and classification./ground_truth_126/C201918184_A.TMAP.xml]

<?xml version="1.0"?><annotation><folder>med</folder><filename>/datasets/Review/label-check/tmap684/C201918184_A.TMAP</filename><size><width>40704</width><height>40448</height></size><mpp>0.34599997889017686</mpp><object><name>NILM</name><difficult>0</difficult><truncated>0</truncated><info>[{"confidence": "0.818703"}, {"action": "CREATE", "cat": "NILM", "time": "2020-07-23 14:55;32", "who": "admin", "typeOfanno": "PersonManul"}]</info><confidence>0.818703</confidence><bndbox><xmin>14201.0</xmin><ymin>34700.0</ymin><xmax>14346.0</xmax><ymax>34883.0</ymax></bndbox><segmentation><points><x>14201.0</x><y>34883.0</y></points><points><x>14201.0</x><y>34700.0</y></points><points><x>14346.0</x><y>34700.0</y></points><points><x>14346.0</x><y>34883.0</y></points></segmentation></object><object><name>NILM</name><difficult>0</difficult><truncated>0</truncated><info>[{"confidence": "0.545094"}, {"action": "CREATE", "cat": "NILM", "time": "2020-07-23 14:55;32", "who": "admin", "typeOfanno": "PersonManul"}]</info><confidence>0.545094</confidence><bndbox><xmin>13712.0</xmin><ymin>24914.0</ymin><xmax>13825.0</xmax><ymax>25055.0</ymax></bndbox><segmentation><points><x>13712.0</x><y>25055.0</y></points><points><x>13712.0</x><y>24914.0</y></points><points><x>13825.0</x><y>24914.0</y></points><points><x>13825.0</x><y>25055.0</y></points></segmentation></object><object><name>NILM</name><difficult>0</difficult><truncated>0</truncated><info>[{"confidence": "0.544221"}, {"action": "CREATE", "cat": "NILM", "time": "2020-07-23 14:55;32", "who": "admin", "typeOfanno": "PersonManul"}]</info><confidence>0.544221</confidence><bndbox><xmin>25888.0</xmin><ymin>36931.0</ymin><xmax>26059.0</xmax><ymax>37073.0</ymax></bndbox><segmentation><points><x>25888.0</x><y>37073.0</y></points><points><x>25888.0</x><y>36931.0</y></points><points><x>26059.0</x><y>36931.0</y></points><points><x>26059.0</x><y>37073.0</y></points></segmentation></object><object><name>NILM</name><difficult>0</difficult><truncated>0</truncated><info>[{"confidence": "0.485239"}, {"action": "CREATE", "cat": "NILM", "time": "2020-07-23 14:55;32", "who": "admin", "typeOfanno": "PersonManul"}]</info><confidence>0.485239</confidence><bndbox><xmin>11514.0</xmin><ymin>23367.0</ymin><xmax>11622.0</xmax><ymax>23465.0</ymax></bndbox><segmentation><points><x>11514.0</x><y>23465.0</y></points><points><x>11514.0</x><y>23367.0</y></points><points><x>11622.0</x><y>23367.0</y></points><points><x>11622.0</x><y>23465.0</y></points></segmentation></object><object><name>NILM</name><difficult>0</difficult><truncated>0</truncated><info>[{"confidence": "0.463312"}, {"action": "CREATE", "cat": "NILM", "time": "2020-07-23 14:55;32", "who": "admin", "typeOfanno": "PersonManul"}]</info><confidence>0.463312</confidence><bndbox><xmin>19715.0</xmin><ymin>15688.0</ymin><xmax>19873.0</xmax><ymax>15849.0</ymax></bndbox><segmentation><points><x>19715.0</x><y>15849.0</y></points><points><x>19715.0</x><y>15688.0</y></points><points><x>19873.0</x><y>15688.0</y></points><points><x>19873.0</x><y>15849.0</y></points></segmentation></object><object><name>NILM</name><difficult>0</difficult><truncated>0</truncated><info>[{"confidence": "0.44291"}, {"action": "CREATE", "cat": "NILM", "time": "2020-07-23 14:55;32", "who": "admin", "typeOfanno": "PersonManul"}]</info><confidence>0.44291</confidence><bndbox><xmin>27999.0</xmin><ymin>30838.0</ymin><xmax>28169.0</xmax><ymax>30967.0</ymax></bndbox><segmentation><points><x>27999.0</x><y>30967.0</y></points><points><x>27999.0</x><y>30838.0</y></points><points><x>28169.0</x><y>30838.0</y></points><points><x>28169.0</x><y>30967.0</y></points></segmentation></object><object><name>NILM</name><difficult>0</difficult><truncated>0</truncated><info>[{"confidence": "0.412418"}, {"action": "CREATE", "cat": "NILM", "time": "2020-07-23 14:55;32", "who": "admin", "typeOfanno": "PersonManul"}]</info><confidence>0.412418</confidence><bndbox><xmin>23689.0</xmin><ymin>34840.0</ymin><xmax>23788.0</xmax><ymax>34921.0</ymax></bndbox><segmentation><points><x>23689.0</x><y>34921.0</y></points><points><x>23689.0</x><y>34840.0</y></points><points><x>23788.0</x><y>34840.0</y></points><points><x>23788.0</x><y>34921.0</y></points></segmentation></object><object><name>NILM</name><difficult>0</difficult><truncated>0</truncated><info>[{"confidence": "0.410774"}, {"action": "CREATE", "cat": "NILM", "time": "2020-07-23 14:55;32", "who": "admin", "typeOfanno": "PersonManul"}]</info><confidence>0.410774</confidence><bndbox><xmin>16925.0</xmin><ymin>7205.0</ymin><xmax>17204.0</xmax><ymax>7467.0</ymax></bndbox><segmentation><points><x>16925.0</x><y>7467.0</y></points><points><x>16925.0</x><y>7205.0</y></points><points><x>17204.0</x><y>7205.0</y></points><points><x>17204.0</x><y>7467.0</y></points></segmentation></object><object><name>NILM</name><difficult>0</difficult><truncated>0</truncated><info>[{"confidence": "0.407452"}, {"action": "CREATE", "cat": "NILM", "time": "2020-07-23 14:55;32", "who": "admin", "typeOfanno": "PersonManul"}]</info><confidence>0.407452</confidence><bndbox><xmin>19880.0</xmin><ymin>33461.0</ymin><xmax>19973.0</xmax><ymax>33653.0</ymax></bndbox><segmentation><points><x>19880.0</x><y>33653.0</y></points><points><x>19880.0</x><y>33461.0</y></points><points><x>19973.0</x><y>33461.0</y></points><points><x>19973.0</x><y>33653.0</y></points></segmentation></object><object><name>NILM</name><difficult>0</difficult><truncated>0</truncated><info>[{"confidence": "0.380108"}, {"action": "CREATE", "cat": "NILM", "time": "2020-07-23 14:55;32", "who": "admin", "typeOfanno": "PersonManul"}]</info><confidence>0.380108</confidence><bndbox><xmin>10395.0</xmin><ymin>25921.0</ymin><xmax>10505.0</xmax><ymax>26026.0</ymax></bndbox><segmentation><points><x>10395.0</x><y>26026.0</y></points><points><x>10395.0</x><y>25921.0</y></points><points><x>10505.0</x><y>25921.0</y></points><points><x>10505.0</x><y>26026.0</y></points></segmentation></object><object><name>NILM</name><difficult>0</difficult><truncated>0</truncated><info>[{"confidence": "0.359814"}, {"action": "CREATE", "cat": "NILM", "time": "2020-07-23 14:55;32", "who": "admin", "typeOfanno": "PersonManul"}]</info><confidence>0.359814</confidence><bndbox><xmin>5077.0</xmin><ymin>25397.0</ymin><xmax>5167.0</xmax><ymax>25472.0</ymax></bndbox><segmentation><points><x>5077.0</x><y>25472.0</y></points><points><x>5077.0</x><y>25397.0</y></points><points><x>5167.0</x><y>25397.0</y></points><points><x>5167.0</x><y>25472.0</y></points></segmentation></object><object><name>NILM</name><difficult>0</difficult><truncated>0</truncated><info>[{"confidence": "0.350814"}, {"action": "CREATE", "cat": "NILM", "time": "2020-07-23 14:55;32", "who": "admin", "typeOfanno": "PersonManul"}]</info><confidence>0.350814</confidence><bndbox><xmin>14653.0</xmin><ymin>32996.0</ymin><xmax>14797.0</xmax><ymax>33144.0</ymax></bndbox><segmentation><points><x>14653.0</x><y>33144.0</y></points><points><x>14653.0</x><y>32996.0</y></points><points><x>14797.0</x><y>32996.0</y></points><points><x>14797.0</x><y>33144.0</y></points></segmentation></object><object><name>NILM</name><difficult>0</difficult><truncated>0</truncated><info>[{"confidence": "0.44339"}, {"action": "CREATE", "cat": "NILM", "time": "2020-07-23 14:55;32", "who": "admin", "typeOfanno": "PersonManul"}]</info><confidence>0.44339</confidence><bndbox><xmin>4600.0</xmin><ymin>18013.0</ymin><xmax>4750.0</xmax><ymax>18182.0</ymax></bndbox><segmentation><points><x>4600.0</x><y>18182.0</y></points><points><x>4600.0</x><y>18013.0</y></points><points><x>4750.0</x><y>18013.0</y></points><points><x>4750.0</x><y>18182.0</y></points></segmentation></object><object><name>NILM</name><difficult>0</difficult><truncated>0</truncated><info>[{"confidence": "0.312596"}, {"action": "CREATE", "cat": "NILM", "time": "2020-07-23 14:55;32", "who": "admin", "typeOfanno": "PersonManul"}]</info><confidence>0.312596</confidence><bndbox><xmin>5054.0</xmin><ymin>14589.0</ymin><xmax>5283.0</xmax><ymax>14801.0</ymax></bndbox><segmentation><points><x>5054.0</x><y>14801.0</y></points><points><x>5054.0</x><y>14589.0</y></points><points><x>5283.0</x><y>14589.0</y></points><points><x>5283.0</x><y>14801.0</y></points></segmentation></object><object><name>NILM</name><difficult>0</difficult><truncated>0</truncated><info>[{"confidence": "0.233079"}, {"action": "CREATE", "cat": "NILM", "time": "2020-07-23 14:55;32", "who": "admin", "typeOfanno": "PersonManul"}]</info><confidence>0.233079</confidence><bndbox><xmin>19430.0</xmin><ymin>11520.0</ymin><xmax>19612.0</xmax><ymax>11696.0</ymax></bndbox><segmentation><points><x>19430.0</x><y>11696.0</y></points><points><x>19430.0</x><y>11520.0</y></points><points><x>19612.0</x><y>11520.0</y></points><points><x>19612.0</x><y>11696.0</y></points></segmentation></object><object><name>NILM</name><difficult>0</difficult><truncated>0</truncated><info>[{"confidence": "0.221191"}, {"action": "CREATE", "cat": "NILM", "time": "2020-07-23 14:55;32", "who": "admin", "typeOfanno": "PersonManul"}]</info><confidence>0.221191</confidence><bndbox><xmin>10543.0</xmin><ymin>15539.0</ymin><xmax>10695.0</xmax><ymax>15729.0</ymax></bndbox><segmentation><points><x>10543.0</x><y>15729.0</y></points><points><x>10543.0</x><y>15539.0</y></points><points><x>10695.0</x><y>15539.0</y></points><points><x>10695.0</x><y>15729.0</y></points></segmentation></object><object><name>NILM</name><difficult>0</difficult><truncated>0</truncated><info>[{"confidence": "0.200894"}, {"action": "CREATE", "cat": "NILM", "time": "2020-07-23 14:55;32", "who": "admin", "typeOfanno": "PersonManul"}]</info><confidence>0.200894</confidence><bndbox><xmin>29864.0</xmin><ymin>9362.0</ymin><xmax>29944.0</xmax><ymax>9488.0</ymax></bndbox><segmentation><points><x>29864.0</x><y>9488.0</y></points><points><x>29864.0</x><y>9362.0</y></points><points><x>29944.0</x><y>9362.0</y></points><points><x>29944.0</x><y>9488.0</y></points></segmentation></object><object><name>BOX_SCREEN</name><difficult>0</difficult><truncated>0</truncated><info>[{"confidence": "0"}, {"action": "CREATE", "cat": "BOX_SCREEN", "time": "2020-07-23 14:55;32", "who": "admin", "typeOfanno": "PersonManul"}]</info><confidence>0</confidence><bndbox><xmin>3274.5</xmin><ymin>15988.5</ymin><xmax>5322.5</xmax><ymax>18036.5</ymax></bndbox><segmentation><points><x>3274.5</x><y>18036.5</y></points><points><x>3274.5</x><y>15988.5</y></points><points><x>5322.5</x><y>15988.5</y></points><points><x>5322.5</x><y>18036.5</y></points></segmentation></object><object><name>BOX_SCREEN</name><difficult>0</difficult><truncated>0</truncated><info>[{"confidence": "0"}, {"action": "CREATE", "cat": "BOX_SCREEN", "time": "2020-07-23 14:55;32", "who": "admin", "typeOfanno": "PersonManul"}]</info><confidence>0</confidence><bndbox><xmin>30017.0</xmin><ymin>11861.5</ymin><xmax>32065.0</xmax><ymax>13909.5</ymax></bndbox><segmentation><points><x>30017.0</x><y>13909.5</y></points><points><x>30017.0</x><y>11861.5</y></points><points><x>32065.0</x><y>11861.5</y></points><points><x>32065.0</x><y>13909.5</y></points></segmentation></object><object><name>ASC_US</name><difficult>0</difficult><truncated>0</truncated><info>[{"confidence": 1}, {"action": "CREATE", "cat": "ASC_US", "time": "2020-07-29 11:48;10", "who": "chenrui", "typeOfanno": "PersonManul"}]</info><confidence>1.0</confidence><bndbox><xmin>3937.6128978766956</xmin><ymin>16717.84118579015</ymin><xmax>4454.286191793001</xmax><ymax>17161.326297744337</ymax></bndbox><segmentation><points><x>3937.6128978766956</x><y>17161.326297744337</y></points><points><x>3937.6128978766956</x><y>16717.84118579015</y></points><points><x>4454.286191793001</x><y>16717.84118579015</y></points><points><x>4454.286191793001</x><y>17161.326297744337</y></points></segmentation></object><object><name>ASC_US</name><difficult>0</difficult><truncated>0</truncated><info>[{"confidence": 1}, {"action": "CREATE", "cat": "ASC_US", "time": "2020-07-29 11:48;10", "who": "chenrui", "typeOfanno": "PersonManul"}]</info><confidence>1.0</confidence><bndbox><xmin>30741.277214428013</xmin><ymin>12601.024755798944</ymin><xmax>31313.712897876732</xmax><ymax>13039.282191512608</ymax></bndbox><segmentation><points><x>30741.277214428013</x><y>13039.282191512608</y></points><points><x>30741.277214428013</x><y>12601.024755798944</y></points><points><x>31313.712897876732</x><y>12601.024755798944</y></points><points><x>31313.712897876732</x><y>13039.282191512608</y></points></segmentation></object></annotation>
