# Supplementary material for: Artificial intelligence enables precision diagnosis of cervical cytology grades and cervical cancer
Source: Nat Commun. 2024 May 22;15:4369. doi: 10.1038/s41467-024-48705-3 (PMC11111770; doi:10.1038/s41467-024-48705-3)
Supplement: Supplementary file 4 — Source Data [file 41467_2024_48705_MOESM4_ESM.zip › Source Data/Table S1.Average precision in the patch-level detection and classification./ground_truth_126/C201700101_L_HPV.kfb.xml]

<?xml version="1.0"?><annotation><folder>med</folder><filename>/datasets/Review/label-check/kfbtmap682/C201700101_L_HPV.kfb</filename><size><width>53804</width><height>55290</height></size><mpp>0.2484472095966339</mpp><object><name>LSIL</name><difficult>0</difficult><truncated>0</truncated><info>[{"confidence": "0.964656"}, {"action": "CREATE", "cat": "LSIL", "time": "2020-07-23 14:53;42", "who": "admin", "typeOfanno": "PersonManul"}]</info><confidence>0.964656</confidence><bndbox><xmin>50019.909226712116</xmin><ymin>22673.230786653658</ymin><xmax>50215.441412866894</xmax><ymax>22850.769213346335</ymax></bndbox><segmentation><points><x>50019.909226712116</x><y>22850.769213346335</y></points><points><x>50019.909226712116</x><y>22673.230786653658</y></points><points><x>50215.441412866894</x><y>22673.230786653658</y></points><points><x>50215.441412866894</x><y>22850.769213346335</y></points></segmentation></object><object><name>NILM</name><difficult>0</difficult><truncated>0</truncated><info>[{"confidence": "0.926136"}, {"action": "CREATE", "cat": "NILM", "time": "2020-07-23 14:53;42", "who": "admin", "typeOfanno": "PersonManul"}]</info><confidence>0.926136</confidence><bndbox><xmin>30831.0</xmin><ymin>34548.0</ymin><xmax>31031.0</xmax><ymax>34756.0</ymax></bndbox><segmentation><points><x>30831.0</x><y>34756.0</y></points><points><x>30831.0</x><y>34548.0</y></points><points><x>31031.0</x><y>34548.0</y></points><points><x>31031.0</x><y>34756.0</y></points></segmentation></object><object><name>LSIL</name><difficult>0</difficult><truncated>0</truncated><info>[{"confidence": "0.873208"}, {"action": "CREATE", "cat": "LSIL", "time": "2020-07-23 14:53;42", "who": "admin", "typeOfanno": "PersonManul"}]</info><confidence>0.873208</confidence><bndbox><xmin>15333.12919504248</xmin><ymin>15969.108417844303</ymin><xmax>15510.175545363823</xmax><ymax>16201.891582155704</ymax></bndbox><segmentation><points><x>15333.12919504248</x><y>16201.891582155704</y></points><points><x>15333.12919504248</x><y>15969.108417844303</y></points><points><x>15510.175545363823</x><y>15969.108417844303</y></points><points><x>15510.175545363823</x><y>16201.891582155704</y></points></segmentation></object><object><name>BOX_SCREEN</name><difficult>0</difficult><truncated>0</truncated><info>[{"confidence": "0"}, {"action": "CREATE", "cat": "BOX_SCREEN", "time": "2020-07-23 14:53;42", "who": "admin", "typeOfanno": "PersonManul"}]</info><confidence>0</confidence><bndbox><xmin>14384.07976345979</xmin><ymin>15129.037544007098</ymin><xmax>16432.07976345979</xmax><ymax>17177.0375440071</ymax></bndbox><segmentation><points><x>14384.07976345979</x><y>17177.0375440071</y></points><points><x>14384.07976345979</x><y>15129.037544007098</y></points><points><x>16432.07976345979</x><y>15129.037544007098</y></points><points><x>16432.07976345979</x><y>17177.0375440071</y></points></segmentation></object><object><name>BOX_SCREEN</name><difficult>0</difficult><truncated>0</truncated><info>[{"confidence": "0"}, {"action": "CREATE", "cat": "BOX_SCREEN", "time": "2020-07-23 14:53;42", "who": "admin", "typeOfanno": "PersonManul"}]</info><confidence>0</confidence><bndbox><xmin>14384.07976345979</xmin><ymin>15129.037544007098</ymin><xmax>16432.07976345979</xmax><ymax>17177.0375440071</ymax></bndbox><segmentation><points><x>14384.07976345979</x><y>17177.0375440071</y></points><points><x>14384.07976345979</x><y>15129.037544007098</y></points><points><x>16432.07976345979</x><y>15129.037544007098</y></points><points><x>16432.07976345979</x><y>17177.0375440071</y></points></segmentation></object><object><name>BOX_SCREEN</name><difficult>0</difficult><truncated>0</truncated><info>[{"confidence": "0"}, {"action": "CREATE", "cat": "BOX_SCREEN", "time": "2020-07-23 14:53;42", "who": "admin", "typeOfanno": "PersonManul"}]</info><confidence>0</confidence><bndbox><xmin>29861.54695562435</xmin><ymin>33761.72549019609</ymin><xmax>31909.54695562435</xmax><ymax>35809.72549019609</ymax></bndbox><segmentation><points><x>29861.54695562435</x><y>35809.72549019609</y></points><points><x>29861.54695562435</x><y>33761.72549019609</y></points><points><x>31909.54695562435</x><y>33761.72549019609</y></points><points><x>31909.54695562435</x><y>35809.72549019609</y></points></segmentation></object><object><name>BOX_SCREEN</name><difficult>0</difficult><truncated>0</truncated><info>[{"confidence": "0"}, {"action": "CREATE", "cat": "BOX_SCREEN", "time": "2020-07-23 14:53;42", "who": "admin", "typeOfanno": "PersonManul"}]</info><confidence>0</confidence><bndbox><xmin>29861.54695562435</xmin><ymin>33761.72549019609</ymin><xmax>31909.54695562435</xmax><ymax>35809.72549019609</ymax></bndbox><segmentation><points><x>29861.54695562435</x><y>35809.72549019609</y></points><points><x>29861.54695562435</x><y>33761.72549019609</y></points><points><x>31909.54695562435</x><y>33761.72549019609</y></points><points><x>31909.54695562435</x><y>35809.72549019609</y></points></segmentation></object><object><name>BOX_SCREEN</name><difficult>0</difficult><truncated>0</truncated><info>[{"confidence": "0"}, {"action": "CREATE", "cat": "BOX_SCREEN", "time": "2020-07-23 14:53;42", "who": "admin", "typeOfanno": "PersonManul"}]</info><confidence>0</confidence><bndbox><xmin>48923.873286502334</xmin><ymin>22008.570369196277</ymin><xmax>50971.873286502334</xmax><ymax>24056.570369196277</ymax></bndbox><segmentation><points><x>48923.873286502334</x><y>24056.570369196277</y></points><points><x>48923.873286502334</x><y>22008.570369196277</y></points><points><x>50971.873286502334</x><y>22008.570369196277</y></points><points><x>50971.873286502334</x><y>24056.570369196277</y></points></segmentation></object><object><name>BOX_SCREEN</name><difficult>0</difficult><truncated>0</truncated><info>[{"confidence": "0"}, {"action": "CREATE", "cat": "BOX_SCREEN", "time": "2020-07-23 14:53;42", "who": "admin", "typeOfanno": "PersonManul"}]</info><confidence>0</confidence><bndbox><xmin>48923.873286502334</xmin><ymin>22008.570369196277</ymin><xmax>50971.873286502334</xmax><ymax>24056.570369196277</ymax></bndbox><segmentation><points><x>48923.873286502334</x><y>24056.570369196277</y></points><points><x>48923.873286502334</x><y>22008.570369196277</y></points><points><x>50971.873286502334</x><y>22008.570369196277</y></points><points><x>50971.873286502334</x><y>24056.570369196277</y></points></segmentation></object><object><name>BOX_SCREEN</name><difficult>0</difficult><truncated>0</truncated><info>[{"confidence": "0"}, {"action": "CREATE", "cat": "BOX_SCREEN", "time": "2020-07-23 14:53;42", "who": "admin", "typeOfanno": "PersonManul"}]</info><confidence>0</confidence><bndbox><xmin>14384.07976345979</xmin><ymin>15129.037544007098</ymin><xmax>16432.07976345979</xmax><ymax>17177.0375440071</ymax></bndbox><segmentation><points><x>14384.07976345979</x><y>17177.0375440071</y></points><points><x>14384.07976345979</x><y>15129.037544007098</y></points><points><x>16432.07976345979</x><y>15129.037544007098</y></points><points><x>16432.07976345979</x><y>17177.0375440071</y></points></segmentation></object><object><name>BOX_SCREEN</name><difficult>0</difficult><truncated>0</truncated><info>[{"confidence": "0"}, {"action": "CREATE", "cat": "BOX_SCREEN", "time": "2020-07-23 14:53;42", "who": "admin", "typeOfanno": "PersonManul"}]</info><confidence>0</confidence><bndbox><xmin>29861.54695562435</xmin><ymin>33761.72549019609</ymin><xmax>31909.54695562435</xmax><ymax>35809.72549019609</ymax></bndbox><segmentation><points><x>29861.54695562435</x><y>35809.72549019609</y></points><points><x>29861.54695562435</x><y>33761.72549019609</y></points><points><x>31909.54695562435</x><y>33761.72549019609</y></points><points><x>31909.54695562435</x><y>35809.72549019609</y></points></segmentation></object><object><name>BOX_SCREEN</name><difficult>0</difficult><truncated>0</truncated><info>[{"confidence": "0"}, {"action": "CREATE", "cat": "BOX_SCREEN", "time": "2020-07-23 14:53;42", "who": "admin", "typeOfanno": "PersonManul"}]</info><confidence>0</confidence><bndbox><xmin>48923.873286502334</xmin><ymin>22008.570369196277</ymin><xmax>50971.873286502334</xmax><ymax>24056.570369196277</ymax></bndbox><segmentation><points><x>48923.873286502334</x><y>24056.570369196277</y></points><points><x>48923.873286502334</x><y>22008.570369196277</y></points><points><x>50971.873286502334</x><y>22008.570369196277</y></points><points><x>50971.873286502334</x><y>24056.570369196277</y></points></segmentation></object></annotation>
