# Supplementary material for: Artificial intelligence enables precision diagnosis of cervical cytology grades and cervical cancer
Source: Nat Commun. 2024 May 22;15:4369. doi: 10.1038/s41467-024-48705-3 (PMC11111770; doi:10.1038/s41467-024-48705-3)
Supplement: Supplementary file 4 — Source Data [file 41467_2024_48705_MOESM4_ESM.zip › Source Data/Table S1.Average precision in the patch-level detection and classification./ground_truth_126/C201801745_ADC_ca.tif.xml]

<?xml version="1.0"?><annotation><folder>med</folder><filename>/datasets/Review/label-check/tif-tiff/C201801745_ADC_ca.tif</filename><size><width>59797</width><height>58361</height></size><mpp>0.248447</mpp><object><name>AGC</name><difficult>0</difficult><truncated>0</truncated><info>[{"confidence": "0.695243"}, {"action": "CREATE", "cat": "AGC", "time": "2020-07-23 14:39;09", "who": "admin", "typeOfanno": "PersonManul"}]</info><confidence>0.695243</confidence><bndbox><xmin>13049.0</xmin><ymin>49397.0</ymin><xmax>13126.0</xmax><ymax>49490.0</ymax></bndbox><segmentation><points><x>13049.0</x><y>49490.0</y></points><points><x>13049.0</x><y>49397.0</y></points><points><x>13126.0</x><y>49397.0</y></points><points><x>13126.0</x><y>49490.0</y></points></segmentation></object><object><name>EC</name><difficult>0</difficult><truncated>0</truncated><info>[{"confidence": "0.690766"}, {"action": "CREATE", "cat": "EC", "time": "2020-07-23 14:39;09", "who": "admin", "typeOfanno": "PersonManul"}]</info><confidence>0.690766</confidence><bndbox><xmin>39437.0</xmin><ymin>4481.0</ymin><xmax>39482.0</xmax><ymax>4594.0</ymax></bndbox><segmentation><points><x>39437.0</x><y>4594.0</y></points><points><x>39437.0</x><y>4481.0</y></points><points><x>39482.0</x><y>4481.0</y></points><points><x>39482.0</x><y>4594.0</y></points></segmentation></object><object><name>AGC</name><difficult>0</difficult><truncated>0</truncated><info>[{"confidence": "0.683714"}, {"action": "CREATE", "cat": "AGC", "time": "2020-07-23 14:39;09", "who": "admin", "typeOfanno": "PersonManul"}]</info><confidence>0.683714</confidence><bndbox><xmin>15234.0</xmin><ymin>43467.0</ymin><xmax>15336.0</xmax><ymax>43570.0</ymax></bndbox><segmentation><points><x>15234.0</x><y>43570.0</y></points><points><x>15234.0</x><y>43467.0</y></points><points><x>15336.0</x><y>43467.0</y></points><points><x>15336.0</x><y>43570.0</y></points></segmentation></object><object><name>AGC</name><difficult>0</difficult><truncated>0</truncated><info>[{"confidence": "0.649099"}, {"action": "CREATE", "cat": "AGC", "time": "2020-07-23 14:39;09", "who": "admin", "typeOfanno": "PersonManul"}]</info><confidence>0.649099</confidence><bndbox><xmin>40301.0</xmin><ymin>49479.0</ymin><xmax>40429.0</xmax><ymax>49581.0</ymax></bndbox><segmentation><points><x>40301.0</x><y>49581.0</y></points><points><x>40301.0</x><y>49479.0</y></points><points><x>40429.0</x><y>49479.0</y></points><points><x>40429.0</x><y>49581.0</y></points></segmentation></object><object><name>AGC</name><difficult>0</difficult><truncated>0</truncated><info>[{"confidence": "0.637511"}, {"action": "CREATE", "cat": "AGC", "time": "2020-07-23 14:39;09", "who": "admin", "typeOfanno": "PersonManul"}]</info><confidence>0.637511</confidence><bndbox><xmin>28393.0</xmin><ymin>6530.0</ymin><xmax>28563.0</xmax><ymax>6755.0</ymax></bndbox><segmentation><points><x>28393.0</x><y>6755.0</y></points><points><x>28393.0</x><y>6530.0</y></points><points><x>28563.0</x><y>6530.0</y></points><points><x>28563.0</x><y>6755.0</y></points></segmentation></object><object><name>AGC</name><difficult>0</difficult><truncated>0</truncated><info>[{"confidence": "0.623224"}, {"action": "CREATE", "cat": "AGC", "time": "2020-07-23 14:39;09", "who": "admin", "typeOfanno": "PersonManul"}]</info><confidence>0.623224</confidence><bndbox><xmin>13140.0</xmin><ymin>43409.0</ymin><xmax>13307.0</xmax><ymax>43609.0</ymax></bndbox><segmentation><points><x>13140.0</x><y>43609.0</y></points><points><x>13140.0</x><y>43409.0</y></points><points><x>13307.0</x><y>43409.0</y></points><points><x>13307.0</x><y>43609.0</y></points></segmentation></object><object><name>AGC</name><difficult>0</difficult><truncated>0</truncated><info>[{"confidence": "0.617049"}, {"action": "CREATE", "cat": "AGC", "time": "2020-07-23 14:39;09", "who": "admin", "typeOfanno": "PersonManul"}]</info><confidence>0.617049</confidence><bndbox><xmin>38564.0</xmin><ymin>22640.0</ymin><xmax>38709.0</xmax><ymax>22750.0</ymax></bndbox><segmentation><points><x>38564.0</x><y>22750.0</y></points><points><x>38564.0</x><y>22640.0</y></points><points><x>38709.0</x><y>22640.0</y></points><points><x>38709.0</x><y>22750.0</y></points></segmentation></object><object><name>AGC</name><difficult>0</difficult><truncated>0</truncated><info>[{"confidence": "0.609588"}, {"action": "CREATE", "cat": "AGC", "time": "2020-07-23 14:39;09", "who": "admin", "typeOfanno": "PersonManul"}]</info><confidence>0.609588</confidence><bndbox><xmin>13571.0</xmin><ymin>49454.0</ymin><xmax>13800.0</xmax><ymax>49592.0</ymax></bndbox><segmentation><points><x>13571.0</x><y>49592.0</y></points><points><x>13571.0</x><y>49454.0</y></points><points><x>13800.0</x><y>49454.0</y></points><points><x>13800.0</x><y>49592.0</y></points></segmentation></object><object><name>NONE</name><difficult>0</difficult><truncated>0</truncated><info>[{"confidence": "0.603133"}, {"action": "CREATE", "cat": "NONE", "time": "2020-07-23 14:39;09", "who": "admin", "typeOfanno": "PersonManul"}]</info><confidence>0.603133</confidence><bndbox><xmin>56692.0</xmin><ymin>54292.0</ymin><xmax>56767.0</xmax><ymax>54474.0</ymax></bndbox><segmentation><points><x>56692.0</x><y>54474.0</y></points><points><x>56692.0</x><y>54292.0</y></points><points><x>56767.0</x><y>54292.0</y></points><points><x>56767.0</x><y>54474.0</y></points></segmentation></object><object><name>EC</name><difficult>0</difficult><truncated>0</truncated><info>[{"confidence": "0.595092"}, {"action": "CREATE", "cat": "EC", "time": "2020-07-23 14:39;09", "who": "admin", "typeOfanno": "PersonManul"}]</info><confidence>0.595092</confidence><bndbox><xmin>28306.0</xmin><ymin>36147.0</ymin><xmax>28396.0</xmax><ymax>36299.0</ymax></bndbox><segmentation><points><x>28306.0</x><y>36299.0</y></points><points><x>28306.0</x><y>36147.0</y></points><points><x>28396.0</x><y>36147.0</y></points><points><x>28396.0</x><y>36299.0</y></points></segmentation></object><object><name>AGC</name><difficult>0</difficult><truncated>0</truncated><info>[{"confidence": "0.578341"}, {"action": "CREATE", "cat": "AGC", "time": "2020-07-23 14:39;09", "who": "admin", "typeOfanno": "PersonManul"}]</info><confidence>0.578341</confidence><bndbox><xmin>46186.0</xmin><ymin>36818.0</ymin><xmax>46253.0</xmax><ymax>36977.0</ymax></bndbox><segmentation><points><x>46186.0</x><y>36977.0</y></points><points><x>46186.0</x><y>36818.0</y></points><points><x>46253.0</x><y>36818.0</y></points><points><x>46253.0</x><y>36977.0</y></points></segmentation></object><object><name>AGC</name><difficult>0</difficult><truncated>0</truncated><info>[{"confidence": "0.562754"}, {"action": "CREATE", "cat": "AGC", "time": "2020-07-23 14:39;09", "who": "admin", "typeOfanno": "PersonManul"}]</info><confidence>0.562754</confidence><bndbox><xmin>38710.0</xmin><ymin>9228.0</ymin><xmax>38938.0</xmax><ymax>9503.0</ymax></bndbox><segmentation><points><x>38710.0</x><y>9503.0</y></points><points><x>38710.0</x><y>9228.0</y></points><points><x>38938.0</x><y>9228.0</y></points><points><x>38938.0</x><y>9503.0</y></points></segmentation></object><object><name>AGC</name><difficult>0</difficult><truncated>0</truncated><info>[{"confidence": "0.545524"}, {"action": "CREATE", "cat": "AGC", "time": "2020-07-23 14:39;09", "who": "admin", "typeOfanno": "PersonManul"}]</info><confidence>0.545524</confidence><bndbox><xmin>18126.0</xmin><ymin>36698.0</ymin><xmax>18301.0</xmax><ymax>36936.0</ymax></bndbox><segmentation><points><x>18126.0</x><y>36936.0</y></points><points><x>18126.0</x><y>36698.0</y></points><points><x>18301.0</x><y>36698.0</y></points><points><x>18301.0</x><y>36936.0</y></points></segmentation></object><object><name>AGC</name><difficult>0</difficult><truncated>0</truncated><info>[{"confidence": "0.520791"}, {"action": "CREATE", "cat": "AGC", "time": "2020-07-23 14:39;09", "who": "admin", "typeOfanno": "PersonManul"}]</info><confidence>0.520791</confidence><bndbox><xmin>7691.0</xmin><ymin>21029.0</ymin><xmax>7887.0</xmax><ymax>21190.0</ymax></bndbox><segmentation><points><x>7691.0</x><y>21190.0</y></points><points><x>7691.0</x><y>21029.0</y></points><points><x>7887.0</x><y>21029.0</y></points><points><x>7887.0</x><y>21190.0</y></points></segmentation></object><object><name>AGC</name><difficult>0</difficult><truncated>0</truncated><info>[{"confidence": "0.520462"}, {"action": "CREATE", "cat": "AGC", "time": "2020-07-23 14:39;09", "who": "admin", "typeOfanno": "PersonManul"}]</info><confidence>0.520462</confidence><bndbox><xmin>47850.0</xmin><ymin>24428.0</ymin><xmax>48065.0</xmax><ymax>24639.0</ymax></bndbox><segmentation><points><x>47850.0</x><y>24639.0</y></points><points><x>47850.0</x><y>24428.0</y></points><points><x>48065.0</x><y>24428.0</y></points><points><x>48065.0</x><y>24639.0</y></points></segmentation></object><object><name>AGC</name><difficult>0</difficult><truncated>0</truncated><info>[{"confidence": "0.51427"}, {"action": "CREATE", "cat": "AGC", "time": "2020-07-23 14:39;09", "who": "admin", "typeOfanno": "PersonManul"}]</info><confidence>0.51427</confidence><bndbox><xmin>54456.0</xmin><ymin>44717.0</ymin><xmax>54515.0</xmax><ymax>44854.0</ymax></bndbox><segmentation><points><x>54456.0</x><y>44854.0</y></points><points><x>54456.0</x><y>44717.0</y></points><points><x>54515.0</x><y>44717.0</y></points><points><x>54515.0</x><y>44854.0</y></points></segmentation></object><object><name>NONE</name><difficult>0</difficult><truncated>0</truncated><info>[{"confidence": "0.510786"}, {"action": "CREATE", "cat": "NONE", "time": "2020-07-23 14:39;09", "who": "admin", "typeOfanno": "PersonManul"}]</info><confidence>0.510786</confidence><bndbox><xmin>26134.0</xmin><ymin>28462.0</ymin><xmax>26242.0</xmax><ymax>28611.0</ymax></bndbox><segmentation><points><x>26134.0</x><y>28611.0</y></points><points><x>26134.0</x><y>28462.0</y></points><points><x>26242.0</x><y>28462.0</y></points><points><x>26242.0</x><y>28611.0</y></points></segmentation></object><object><name>AGC</name><difficult>0</difficult><truncated>0</truncated><info>[{"confidence": "0.508374"}, {"action": "CREATE", "cat": "AGC", "time": "2020-07-23 14:39;09", "who": "admin", "typeOfanno": "PersonManul"}]</info><confidence>0.508374</confidence><bndbox><xmin>17306.0</xmin><ymin>8258.0</ymin><xmax>17403.0</xmax><ymax>8425.0</ymax></bndbox><segmentation><points><x>17306.0</x><y>8425.0</y></points><points><x>17306.0</x><y>8258.0</y></points><points><x>17403.0</x><y>8258.0</y></points><points><x>17403.0</x><y>8425.0</y></points></segmentation></object><object><name>NONE</name><difficult>0</difficult><truncated>0</truncated><info>[{"confidence": "0.551632"}, {"action": "CREATE", "cat": "NONE", "time": "2020-07-23 14:39;09", "who": "admin", "typeOfanno": "PersonManul"}]</info><confidence>0.551632</confidence><bndbox><xmin>16408.0</xmin><ymin>44503.0</ymin><xmax>16476.0</xmax><ymax>44574.0</ymax></bndbox><segmentation><points><x>16408.0</x><y>44574.0</y></points><points><x>16408.0</x><y>44503.0</y></points><points><x>16476.0</x><y>44503.0</y></points><points><x>16476.0</x><y>44574.0</y></points></segmentation></object><object><name>BOX_SCREEN</name><difficult>0</difficult><truncated>0</truncated><info>[{"confidence": "0"}, {"action": "CREATE", "cat": "BOX_SCREEN", "time": "2020-07-23 14:39;09", "who": "admin", "typeOfanno": "PersonManul"}]</info><confidence>0</confidence><bndbox><xmin>14448.599999999993</xmin><ymin>42306.2058252988</ymin><xmax>16496.59999999999</xmax><ymax>44354.2058252988</ymax></bndbox><segmentation><points><x>14448.599999999993</x><y>44354.2058252988</y></points><points><x>14448.599999999993</x><y>42306.2058252988</y></points><points><x>16496.59999999999</x><y>42306.2058252988</y></points><points><x>16496.59999999999</x><y>44354.2058252988</y></points></segmentation></object><object><name>AGC_EC</name><difficult>0</difficult><truncated>0</truncated><info>[{"confidence": "0"}, {"action": "CREATE", "cat": "AGC_EC", "time": "2020-07-23 14:39;09", "who": "admin", "typeOfanno": "PersonManul"}]</info><confidence>0</confidence><bndbox><xmin>14852.049011325998</xmin><ymin>42312.86982889903</ymin><xmax>14908.001392278378</xmax><ymax>42420.01268604188</ymax></bndbox><segmentation><points><x>14852.049011325998</x><y>42420.01268604188</y></points><points><x>14852.049011325998</x><y>42312.86982889903</y></points><points><x>14908.001392278378</x><y>42312.86982889903</y></points><points><x>14908.001392278378</x><y>42420.01268604188</y></points></segmentation></object><object><name>AGC</name><difficult>0</difficult><truncated>0</truncated><info>[{"confidence": "0"}, {"action": "CREATE", "cat": "AGC", "time": "2020-07-23 14:39;09", "who": "admin", "typeOfanno": "PersonManul"}]</info><confidence>0</confidence><bndbox><xmin>14879.429963706949</xmin><ymin>42574.77459080379</ymin><xmax>14912.763297040283</xmax><ymax>42705.72697175617</ymax></bndbox><segmentation><points><x>14879.429963706949</x><y>42705.72697175617</y></points><points><x>14879.429963706949</x><y>42574.77459080379</y></points><points><x>14912.763297040283</x><y>42574.77459080379</y></points><points><x>14912.763297040283</x><y>42705.72697175617</y></points></segmentation></object><object><name>AGC_EC</name><difficult>0</difficult><truncated>0</truncated><info>[{"confidence": "0"}, {"action": "CREATE", "cat": "AGC_EC", "time": "2020-07-23 14:39;09", "who": "admin", "typeOfanno": "PersonManul"}]</info><confidence>0</confidence><bndbox><xmin>16246.163424306778</xmin><ymin>42773.05247999694</ymin><xmax>16359.125074535657</xmax><ymax>42826.49670161061</ymax></bndbox><segmentation><points><x>16246.163424306778</x><y>42826.49670161061</y></points><points><x>16246.163424306778</x><y>42773.05247999694</y></points><points><x>16359.125074535657</x><y>42773.05247999694</y></points><points><x>16359.125074535657</x><y>42826.49670161061</y></points></segmentation></object><object><name>AGC_EC</name><difficult>0</difficult><truncated>0</truncated><info>[{"confidence": "0"}, {"action": "CREATE", "cat": "AGC_EC", "time": "2020-07-23 14:39;09", "who": "admin", "typeOfanno": "PersonManul"}]</info><confidence>0</confidence><bndbox><xmin>14883.35903546559</xmin><ymin>42710.387376167535</ymin><xmax>14969.319939567362</xmax><ymax>42798.83990067806</ymax></bndbox><segmentation><points><x>14883.35903546559</x><y>42798.83990067806</y></points><points><x>14883.35903546559</x><y>42710.387376167535</y></points><points><x>14969.319939567362</x><y>42710.387376167535</y></points><points><x>14969.319939567362</x><y>42798.83990067806</y></points></segmentation></object><object><name>AGC</name><difficult>0</difficult><truncated>0</truncated><info>[{"confidence": "0"}, {"action": "CREATE", "cat": "AGC", "time": "2020-07-23 14:39;09", "who": "admin", "typeOfanno": "PersonManul"}]</info><confidence>0</confidence><bndbox><xmin>14905.620439897399</xmin><ymin>42379.5364955657</ymin><xmax>15194.906154183114</xmax><ymax>42650.96506699427</ymax></bndbox><segmentation><points><x>14905.620439897399</x><y>42650.96506699427</y></points><points><x>14905.620439897399</x><y>42379.5364955657</y></points><points><x>15194.906154183114</x><y>42379.5364955657</y></points><points><x>15194.906154183114</x><y>42650.96506699427</y></points></segmentation></object><object><name>AGC_EC</name><difficult>0</difficult><truncated>0</truncated><info>[{"confidence": "0"}, {"action": "CREATE", "cat": "AGC_EC", "time": "2020-07-23 14:39;09", "who": "admin", "typeOfanno": "PersonManul"}]</info><confidence>0</confidence><bndbox><xmin>15609.210916087886</xmin><ymin>42500.92697175621</ymin><xmax>15685.401392278363</xmax><ymax>42603.30792413717</ymax></bndbox><segmentation><points><x>15609.210916087886</x><y>42603.30792413717</y></points><points><x>15609.210916087886</x><y>42500.92697175621</y></points><points><x>15685.401392278363</x><y>42500.92697175621</y></points><points><x>15685.401392278363</x><y>42603.30792413717</y></points></segmentation></object><object><name>AGC</name><difficult>0</difficult><truncated>0</truncated><info>[{"confidence": "0"}, {"action": "CREATE", "cat": "AGC", "time": "2020-07-23 14:39;09", "who": "admin", "typeOfanno": "PersonManul"}]</info><confidence>0</confidence><bndbox><xmin>16377.04901132596</xmin><ymin>42433.107924137126</ymin><xmax>16499.668058945004</xmax><ymax>42543.82220985141</ymax></bndbox><segmentation><points><x>16377.04901132596</x><y>42543.82220985141</y></points><points><x>16377.04901132596</x><y>42433.107924137126</y></points><points><x>16499.668058945004</x><y>42433.107924137126</y></points><points><x>16499.668058945004</x><y>42543.82220985141</y></points></segmentation></object><object><name>AGC_EC</name><difficult>0</difficult><truncated>0</truncated><info>[{"confidence": "0"}, {"action": "CREATE", "cat": "AGC_EC", "time": "2020-07-23 14:39;09", "who": "admin", "typeOfanno": "PersonManul"}]</info><confidence>0</confidence><bndbox><xmin>16102.049011325966</xmin><ymin>42685.488876518066</ymin><xmax>16188.953773230727</xmax><ymax>42754.53649556569</ymax></bndbox><segmentation><points><x>16102.049011325966</x><y>42754.53649556569</y></points><points><x>16102.049011325966</x><y>42685.488876518066</y></points><points><x>16188.953773230727</x><y>42685.488876518066</y></points><points><x>16188.953773230727</x><y>42754.53649556569</y></points></segmentation></object><object><name>AGC</name><difficult>0</difficult><truncated>0</truncated><info>[{"confidence": "0"}, {"action": "CREATE", "cat": "AGC", "time": "2020-07-23 14:39;09", "who": "admin", "typeOfanno": "PersonManul"}]</info><confidence>0</confidence><bndbox><xmin>15360.896685122392</xmin><ymin>42905.58873405438</ymin><xmax>15441.243242291428</xmax><ymax>43002.255685648386</ymax></bndbox><segmentation><points><x>15360.896685122392</x><y>43002.255685648386</y></points><points><x>15360.896685122392</x><y>42905.58873405438</y></points><points><x>15441.243242291428</x><y>42905.58873405438</y></points><points><x>15441.243242291428</x><y>43002.255685648386</y></points></segmentation></object><object><name>NONE</name><difficult>0</difficult><truncated>0</truncated><info>[{"confidence": "0"}, {"action": "CREATE", "cat": "NONE", "time": "2020-07-23 14:39;09", "who": "admin", "typeOfanno": "PersonManul"}]</info><confidence>0</confidence><bndbox><xmin>15442.525201802158</xmin><ymin>42903.3460193752</ymin><xmax>15553.239487516443</xmax><ymax>43012.86982889901</ymax></bndbox><segmentation><points><x>15442.525201802158</x><y>43012.86982889901</y></points><points><x>15442.525201802158</x><y>42903.3460193752</y></points><points><x>15553.239487516443</x><y>42903.3460193752</y></points><points><x>15553.239487516443</x><y>43012.86982889901</y></points></segmentation></object><object><name>AGC</name><difficult>0</difficult><truncated>0</truncated><info>[{"confidence": "0"}, {"action": "CREATE", "cat": "AGC", "time": "2020-07-23 14:39;09", "who": "admin", "typeOfanno": "PersonManul"}]</info><confidence>0</confidence><bndbox><xmin>15352.049011325971</xmin><ymin>43164.06030508949</ymin><xmax>15473.477582754542</xmax><ymax>43299.77459080378</ymax></bndbox><segmentation><points><x>15352.049011325971</x><y>43299.77459080378</y></points><points><x>15352.049011325971</x><y>43164.06030508949</y></points><points><x>15473.477582754542</x><y>43164.06030508949</y></points><points><x>15473.477582754542</x><y>43299.77459080378</y></points></segmentation></object><object><name>AGC_EC</name><difficult>0</difficult><truncated>0</truncated><info>[{"confidence": "0"}, {"action": "CREATE", "cat": "AGC_EC", "time": "2020-07-23 14:39;09", "who": "admin", "typeOfanno": "PersonManul"}]</info><confidence>0</confidence><bndbox><xmin>15138.416630373591</xmin><ymin>43035.48887651805</ymin><xmax>15227.702344659305</xmax><ymax>43134.29840032758</ymax></bndbox><segmentation><points><x>15138.416630373591</x><y>43134.29840032758</y></points><points><x>15138.416630373591</x><y>43035.48887651805</y></points><points><x>15227.702344659305</x><y>43035.48887651805</y></points><points><x>15227.702344659305</x><y>43134.29840032758</y></points></segmentation></object><object><name>AGC_EC</name><difficult>0</difficult><truncated>0</truncated><info>[{"confidence": "0"}, {"action": "CREATE", "cat": "AGC_EC", "time": "2020-07-23 14:39;09", "who": "admin", "typeOfanno": "PersonManul"}]</info><confidence>0</confidence><bndbox><xmin>15486.572820849775</xmin><ymin>43097.39363842282</ymin><xmax>15531.81091608787</xmax><ymax>43166.44125747044</ymax></bndbox><segmentation><points><x>15486.572820849775</x><y>43166.44125747044</y></points><points><x>15486.572820849775</x><y>43097.39363842282</y></points><points><x>15531.81091608787</x><y>43097.39363842282</y></points><points><x>15531.81091608787</x><y>43166.44125747044</y></points></segmentation></object><object><name>NONE</name><difficult>0</difficult><truncated>0</truncated><info>[{"confidence": "0"}, {"action": "CREATE", "cat": "NONE", "time": "2020-07-23 14:39;09", "who": "admin", "typeOfanno": "PersonManul"}]</info><confidence>0</confidence><bndbox><xmin>14846.334725611672</xmin><ymin>42981.9174479466</ymin><xmax>14910.620439897388</xmax><ymax>43043.822209851365</ymax></bndbox><segmentation><points><x>14846.334725611672</x><y>43043.822209851365</y></points><points><x>14846.334725611672</x><y>42981.9174479466</y></points><points><x>14910.620439897388</x><y>42981.9174479466</y></points><points><x>14910.620439897388</x><y>43043.822209851365</y></points></segmentation></object><object><name>AGC_EC</name><difficult>0</difficult><truncated>0</truncated><info>[{"confidence": "0"}, {"action": "CREATE", "cat": "AGC_EC", "time": "2020-07-23 14:39;09", "who": "admin", "typeOfanno": "PersonManul"}]</info><confidence>0</confidence><bndbox><xmin>14991.572820849779</xmin><ymin>43639.0603050894</ymin><xmax>15047.525201802162</xmax><ymax>43739.0603050894</ymax></bndbox><segmentation><points><x>14991.572820849779</x><y>43739.0603050894</y></points><points><x>14991.572820849779</x><y>43639.0603050894</y></points><points><x>15047.525201802162</x><y>43639.0603050894</y></points><points><x>15047.525201802162</x><y>43739.0603050894</y></points></segmentation></object><object><name>AGC</name><difficult>0</difficult><truncated>0</truncated><info>[{"confidence": "0"}, {"action": "CREATE", "cat": "AGC", "time": "2020-07-23 14:39;09", "who": "admin", "typeOfanno": "PersonManul"}]</info><confidence>0</confidence><bndbox><xmin>15241.572820849786</xmin><ymin>43597.39363842274</ymin><xmax>15317.763297040263</xmax><ymax>43853.34601937512</ymax></bndbox><segmentation><points><x>15241.572820849786</x><y>43853.34601937512</y></points><points><x>15241.572820849786</x><y>43597.39363842274</y></points><points><x>15317.763297040263</x><y>43597.39363842274</y></points><points><x>15317.763297040263</x><y>43853.34601937512</y></points></segmentation></object><object><name>AGC_EC</name><difficult>0</difficult><truncated>0</truncated><info>[{"confidence": "0"}, {"action": "CREATE", "cat": "AGC_EC", "time": "2020-07-23 14:39;09", "who": "admin", "typeOfanno": "PersonManul"}]</info><confidence>0</confidence><bndbox><xmin>15349.90615418312</xmin><ymin>43617.63173366084</ymin><xmax>15427.287106564074</xmax><ymax>43729.5364955656</ymax></bndbox><segmentation><points><x>15349.90615418312</x><y>43729.5364955656</y></points><points><x>15349.90615418312</x><y>43617.63173366084</y></points><points><x>15427.287106564074</x><y>43617.63173366084</y></points><points><x>15427.287106564074</x><y>43729.5364955656</y></points></segmentation></object><object><name>AGC</name><difficult>0</difficult><truncated>0</truncated><info>[{"confidence": "0"}, {"action": "CREATE", "cat": "AGC", "time": "2020-07-23 14:39;09", "who": "admin", "typeOfanno": "PersonManul"}]</info><confidence>0</confidence><bndbox><xmin>15638.976234264612</xmin><ymin>43647.43695922752</ymin><xmax>15698.547464577776</xmax><ymax>43771.543689046615</ymax></bndbox><segmentation><points><x>15638.976234264612</x><y>43771.543689046615</y></points><points><x>15638.976234264612</x><y>43647.43695922752</y></points><points><x>15698.547464577776</x><y>43647.43695922752</y></points><points><x>15698.547464577776</x><y>43771.543689046615</y></points></segmentation></object><object><name>AGC</name><difficult>0</difficult><truncated>0</truncated><info>[{"confidence": "0"}, {"action": "CREATE", "cat": "AGC", "time": "2020-07-23 14:39;09", "who": "admin", "typeOfanno": "PersonManul"}]</info><confidence>0</confidence><bndbox><xmin>16145.713189828268</xmin><ymin>43341.53767027303</ymin><xmax>16491.687019490375</xmax><ymax>43558.90938561995</ymax></bndbox><segmentation><points><x>16145.713189828268</x><y>43558.90938561995</y></points><points><x>16145.713189828268</x><y>43341.53767027303</y></points><points><x>16491.687019490375</x><y>43341.53767027303</y></points><points><x>16491.687019490375</x><y>43558.90938561995</y></points></segmentation></object><object><name>AGC_EC</name><difficult>0</difficult><truncated>0</truncated><info>[{"confidence": "0"}, {"action": "CREATE", "cat": "AGC_EC", "time": "2020-07-23 14:39;09", "who": "admin", "typeOfanno": "PersonManul"}]</info><confidence>0</confidence><bndbox><xmin>15780.858535135509</xmin><ymin>44018.82220985132</ymin><xmax>15897.525201802175</xmax><ymax>44054.53649556561</ymax></bndbox><segmentation><points><x>15780.858535135509</x><y>44054.53649556561</y></points><points><x>15780.858535135509</x><y>44018.82220985132</y></points><points><x>15897.525201802175</x><y>44018.82220985132</y></points><points><x>15897.525201802175</x><y>44054.53649556561</y></points></segmentation></object><object><name>AGC_EC</name><difficult>0</difficult><truncated>0</truncated><info>[{"confidence": "0"}, {"action": "CREATE", "cat": "AGC_EC", "time": "2020-07-23 14:39;09", "who": "admin", "typeOfanno": "PersonManul"}]</info><confidence>0</confidence><bndbox><xmin>15880.858535135509</xmin><ymin>43971.203162232276</ymin><xmax>15971.334725611698</xmax><ymax>44029.53649556561</ymax></bndbox><segmentation><points><x>15880.858535135509</x><y>44029.53649556561</y></points><points><x>15880.858535135509</x><y>43971.203162232276</y></points><points><x>15971.334725611698</x><y>43971.203162232276</y></points><points><x>15971.334725611698</x><y>44029.53649556561</y></points></segmentation></object><object><name>AGC_EC</name><difficult>0</difficult><truncated>0</truncated><info>[{"confidence": "0"}, {"action": "CREATE", "cat": "AGC_EC", "time": "2020-07-23 14:39;09", "who": "admin", "typeOfanno": "PersonManul"}]</info><confidence>0</confidence><bndbox><xmin>15716.572820849797</xmin><ymin>44128.34601937513</ymin><xmax>15809.429963706936</xmax><ymax>44175.965066994184</ymax></bndbox><segmentation><points><x>15716.572820849797</x><y>44175.965066994184</y></points><points><x>15716.572820849797</x><y>44128.34601937513</y></points><points><x>15809.429963706936</x><y>44128.34601937513</y></points><points><x>15809.429963706936</x><y>44175.965066994184</y></points></segmentation></object><object><name>AGC</name><difficult>0</difficult><truncated>0</truncated><info>[{"confidence": "0"}, {"action": "CREATE", "cat": "AGC", "time": "2020-07-23 14:39;09", "who": "admin", "typeOfanno": "PersonManul"}]</info><confidence>0</confidence><bndbox><xmin>15366.572820849797</xmin><ymin>43897.39363842276</ymin><xmax>15447.525201802177</xmax><ymax>43977.15554318467</ymax></bndbox><segmentation><points><x>15366.572820849797</x><y>43977.15554318467</y></points><points><x>15366.572820849797</x><y>43897.39363842276</y></points><points><x>15447.525201802177</x><y>43897.39363842276</y></points><points><x>15447.525201802177</x><y>43977.15554318467</y></points></segmentation></object><object><name>NONE</name><difficult>0</difficult><truncated>0</truncated><info>[{"confidence": "0"}, {"action": "CREATE", "cat": "NONE", "time": "2020-07-23 14:39;09", "who": "admin", "typeOfanno": "PersonManul"}]</info><confidence>0</confidence><bndbox><xmin>15539.191868468844</xmin><ymin>44278.34601937515</ymin><xmax>15598.715677992654</xmax><ymax>44343.822209851336</ymax></bndbox><segmentation><points><x>15539.191868468844</x><y>44343.822209851336</y></points><points><x>15539.191868468844</x><y>44278.34601937515</y></points><points><x>15598.715677992654</x><y>44278.34601937515</y></points><points><x>15598.715677992654</x><y>44343.822209851336</y></points></segmentation></object><object><name>AGC_EC</name><difficult>0</difficult><truncated>0</truncated><info>[{"confidence": "0"}, {"action": "CREATE", "cat": "AGC_EC", "time": "2020-07-23 14:39;09", "who": "admin", "typeOfanno": "PersonManul"}]</info><confidence>0</confidence><bndbox><xmin>15517.748801989017</xmin><ymin>44208.80222814276</ymin><xmax>15587.492077805822</xmax><ymax>44282.032667750405</ymax></bndbox><segmentation><points><x>15517.748801989017</x><y>44282.032667750405</y></points><points><x>15517.748801989017</x><y>44208.80222814276</y></points><points><x>15587.492077805822</x><y>44208.80222814276</y></points><points><x>15587.492077805822</x><y>44282.032667750405</y></points></segmentation></object><object><name>AGC</name><difficult>0</difficult><truncated>0</truncated><info>[{"confidence": "0"}, {"action": "CREATE", "cat": "AGC", "time": "2020-07-23 14:39;09", "who": "admin", "typeOfanno": "PersonManul"}]</info><confidence>0</confidence><bndbox><xmin>14658.239487516455</xmin><ymin>44064.060305089435</ymin><xmax>14863.00139227836</xmax><ymax>44231.91744794658</ymax></bndbox><segmentation><points><x>14658.239487516455</x><y>44231.91744794658</y></points><points><x>14658.239487516455</x><y>44064.060305089435</y></points><points><x>14863.00139227836</x><y>44064.060305089435</y></points><points><x>14863.00139227836</x><y>44231.91744794658</y></points></segmentation></object><object><name>AGC_EC</name><difficult>0</difficult><truncated>0</truncated><info>[{"confidence": "0"}, {"action": "CREATE", "cat": "AGC_EC", "time": "2020-07-23 14:39;09", "who": "admin", "typeOfanno": "PersonManul"}]</info><confidence>0</confidence><bndbox><xmin>14893.95377323074</xmin><ymin>44043.82220985134</ymin><xmax>15024.906154183122</xmax><ymax>44110.48887651801</ymax></bndbox><segmentation><points><x>14893.95377323074</x><y>44110.48887651801</y></points><points><x>14893.95377323074</x><y>44043.82220985134</y></points><points><x>15024.906154183122</x><y>44043.82220985134</y></points><points><x>15024.906154183122</x><y>44110.48887651801</y></points></segmentation></object><object><name>AGC_EC</name><difficult>0</difficult><truncated>0</truncated><info>[{"confidence": "0"}, {"action": "CREATE", "cat": "AGC_EC", "time": "2020-07-23 14:39;09", "who": "admin", "typeOfanno": "PersonManul"}]</info><confidence>0</confidence><bndbox><xmin>14978.47758275455</xmin><ymin>44058.10792413705</ymin><xmax>15215.382344659314</xmax><ymax>44229.536495565626</ymax></bndbox><segmentation><points><x>14978.47758275455</x><y>44229.536495565626</y></points><points><x>14978.47758275455</x><y>44058.10792413705</y></points><points><x>15215.382344659314</x><y>44058.10792413705</y></points><points><x>15215.382344659314</x><y>44229.536495565626</y></points></segmentation></object><object><name>AGC_EC</name><difficult>0</difficult><truncated>0</truncated><info>[{"confidence": "0"}, {"action": "CREATE", "cat": "AGC_EC", "time": "2020-07-23 14:39;09", "who": "admin", "typeOfanno": "PersonManul"}]</info><confidence>0</confidence><bndbox><xmin>14892.763297040265</xmin><ymin>44241.44125747039</ymin><xmax>14963.001392278362</xmax><ymax>44341.44125747039</ymax></bndbox><segmentation><points><x>14892.763297040265</x><y>44341.44125747039</y></points><points><x>14892.763297040265</x><y>44241.44125747039</y></points><points><x>14963.001392278362</x><y>44241.44125747039</y></points><points><x>14963.001392278362</x><y>44341.44125747039</y></points></segmentation></object><object><name>AGC</name><difficult>0</difficult><truncated>0</truncated><info>[{"confidence": "0"}, {"action": "CREATE", "cat": "AGC", "time": "2020-07-23 14:39;09", "who": "admin", "typeOfanno": "PersonManul"}]</info><confidence>0</confidence><bndbox><xmin>15024.906154183122</xmin><ymin>44254.536495565626</ymin><xmax>15152.287106564074</xmax><ymax>44309.298400327534</ymax></bndbox><segmentation><points><x>15024.906154183122</x><y>44309.298400327534</y></points><points><x>15024.906154183122</x><y>44254.536495565626</y></points><points><x>15152.287106564074</x><y>44254.536495565626</y></points><points><x>15152.287106564074</x><y>44309.298400327534</y></points></segmentation></object><object><name>AGC</name><difficult>0</difficult><truncated>0</truncated><info>[{"confidence": "0"}, {"action": "CREATE", "cat": "AGC", "time": "2020-07-23 14:39;09", "who": "admin", "typeOfanno": "PersonManul"}]</info><confidence>0</confidence><bndbox><xmin>14876.096630373597</xmin><ymin>43736.67935270848</ymin><xmax>15166.57282084979</xmax><ymax>44029.536495565626</ymax></bndbox><segmentation><points><x>14876.096630373597</x><y>44029.536495565626</y></points><points><x>14876.096630373597</x><y>43736.67935270848</y></points><points><x>15166.57282084979</x><y>43736.67935270848</y></points><points><x>15166.57282084979</x><y>44029.536495565626</y></points></segmentation></object><object><name>AGC</name><difficult>0</difficult><truncated>0</truncated><info>[{"confidence": "0"}, {"action": "CREATE", "cat": "AGC", "time": "2020-07-23 14:39;09", "who": "admin", "typeOfanno": "PersonManul"}]</info><confidence>0</confidence><bndbox><xmin>14796.65853817574</xmin><ymin>43439.23631961474</ymin><xmax>14982.568017809577</xmax><ymax>43541.91888104041</ymax></bndbox><segmentation><points><x>14796.65853817574</x><y>43541.91888104041</y></points><points><x>14796.65853817574</x><y>43439.23631961474</y></points><points><x>14982.568017809577</x><y>43439.23631961474</y></points><points><x>14982.568017809577</x><y>43541.91888104041</y></points></segmentation></object><object><name>AGC</name><difficult>0</difficult><truncated>0</truncated><info>[{"confidence": "0"}, {"action": "CREATE", "cat": "AGC", "time": "2020-07-23 14:39;09", "who": "admin", "typeOfanno": "PersonManul"}]</info><confidence>0</confidence><bndbox><xmin>15511.81091608788</xmin><ymin>43196.20316223229</ymin><xmax>15726.096630373595</xmax><ymax>43499.774590803725</ymax></bndbox><segmentation><points><x>15511.81091608788</x><y>43499.774590803725</y></points><points><x>15511.81091608788</x><y>43196.20316223229</y></points><points><x>15726.096630373595</x><y>43196.20316223229</y></points><points><x>15726.096630373595</x><y>43499.774590803725</y></points></segmentation></object><object><name>AGC_EC</name><difficult>0</difficult><truncated>0</truncated><info>[{"confidence": "0"}, {"action": "CREATE", "cat": "AGC_EC", "time": "2020-07-23 14:39;09", "who": "admin", "typeOfanno": "PersonManul"}]</info><confidence>0</confidence><bndbox><xmin>15590.382344659301</xmin><ymin>42986.679352708496</ymin><xmax>15638.00139227835</xmax><ymax>43093.82220985136</ymax></bndbox><segmentation><points><x>15590.382344659301</x><y>43093.82220985136</y></points><points><x>15590.382344659301</x><y>42986.679352708496</y></points><points><x>15638.00139227835</x><y>42986.679352708496</y></points><points><x>15638.00139227835</x><y>43093.82220985136</y></points></segmentation></object><object><name>AGC_EC</name><difficult>0</difficult><truncated>0</truncated><info>[{"confidence": "0"}, {"action": "CREATE", "cat": "AGC_EC", "time": "2020-07-23 14:39;09", "who": "admin", "typeOfanno": "PersonManul"}]</info><confidence>0</confidence><bndbox><xmin>15063.001392278346</xmin><ymin>42861.67935270851</ymin><xmax>15201.096630373584</xmax><ymax>42915.25078127994</ymax></bndbox><segmentation><points><x>15063.001392278346</x><y>42915.25078127994</y></points><points><x>15063.001392278346</x><y>42861.67935270851</y></points><points><x>15201.096630373584</x><y>42861.67935270851</y></points><points><x>15201.096630373584</x><y>42915.25078127994</y></points></segmentation></object><object><name>AGC_EC</name><difficult>0</difficult><truncated>0</truncated><info>[{"confidence": "0"}, {"action": "CREATE", "cat": "AGC_EC", "time": "2020-07-23 14:39;09", "who": "admin", "typeOfanno": "PersonManul"}]</info><confidence>0</confidence><bndbox><xmin>16352.88711457076</xmin><ymin>43137.38497412961</ymin><xmax>16476.303250938312</xmax><ymax>43194.72984557311</ymax></bndbox><segmentation><points><x>16352.88711457076</x><y>43194.72984557311</y></points><points><x>16352.88711457076</x><y>43137.38497412961</y></points><points><x>16476.303250938312</x><y>43137.38497412961</y></points><points><x>16476.303250938312</x><y>43194.72984557311</y></points></segmentation></object><object><name>AGC_EC</name><difficult>0</difficult><truncated>0</truncated><info>[{"confidence": "0"}, {"action": "CREATE", "cat": "AGC_EC", "time": "2020-07-23 14:39;09", "who": "admin", "typeOfanno": "PersonManul"}]</info><confidence>0</confidence><bndbox><xmin>16414.911570421653</xmin><ymin>42678.740708101344</ymin><xmax>16547.99597603982</xmax><ymax>42726.760854458444</ymax></bndbox><segmentation><points><x>16414.911570421653</x><y>42726.760854458444</y></points><points><x>16414.911570421653</x><y>42678.740708101344</y></points><points><x>16547.99597603982</x><y>42678.740708101344</y></points><points><x>16547.99597603982</x><y>42726.760854458444</y></points></segmentation></object><object><name>AGC_EC</name><difficult>0</difficult><truncated>0</truncated><info>[{"confidence": "0"}, {"action": "CREATE", "cat": "AGC_EC", "time": "2020-07-23 14:39;09", "who": "admin", "typeOfanno": "PersonManul"}]</info><confidence>0</confidence><bndbox><xmin>16276.096630373602</xmin><ymin>42529.536495565626</ymin><xmax>16389.191868468843</xmax><ymax>42646.20316223229</ymax></bndbox><segmentation><points><x>16276.096630373602</x><y>42646.20316223229</y></points><points><x>16276.096630373602</x><y>42529.536495565626</y></points><points><x>16389.191868468843</x><y>42529.536495565626</y></points><points><x>16389.191868468843</x><y>42646.20316223229</y></points></segmentation></object><object><name>AGC_EC</name><difficult>0</difficult><truncated>0</truncated><info>[{"confidence": "0"}, {"action": "CREATE", "cat": "AGC_EC", "time": "2020-07-23 14:39;09", "who": "admin", "typeOfanno": "PersonManul"}]</info><confidence>0</confidence><bndbox><xmin>16024.675297040263</xmin><ymin>42570.32003842278</ymin><xmax>16084.199106564072</xmax><ymax>42669.12956223231</ymax></bndbox><segmentation><points><x>16024.675297040263</x><y>42669.12956223231</y></points><points><x>16024.675297040263</x><y>42570.32003842278</y></points><points><x>16084.199106564072</x><y>42570.32003842278</y></points><points><x>16084.199106564072</x><y>42669.12956223231</y></points></segmentation></object><object><name>AGC</name><difficult>0</difficult><truncated>0</truncated><info>[{"confidence": "0"}, {"action": "CREATE", "cat": "AGC", "time": "2020-07-23 14:39;09", "who": "admin", "typeOfanno": "PersonManul"}]</info><confidence>0</confidence><bndbox><xmin>16133.239487516452</xmin><ymin>42950.96506699422</ymin><xmax>16365.38234465931</xmax><ymax>43181.9174479466</ymax></bndbox><segmentation><points><x>16133.239487516452</x><y>43181.9174479466</y></points><points><x>16133.239487516452</x><y>42950.96506699422</y></points><points><x>16365.38234465931</x><y>42950.96506699422</y></points><points><x>16365.38234465931</x><y>43181.9174479466</y></points></segmentation></object><object><name>AGC_EC</name><difficult>0</difficult><truncated>0</truncated><info>[{"confidence": "0"}, {"action": "CREATE", "cat": "AGC_EC", "time": "2020-07-23 14:39;09", "who": "admin", "typeOfanno": "PersonManul"}]</info><confidence>0</confidence><bndbox><xmin>15532.758943942945</xmin><ymin>43094.04533560889</ymin><xmax>15679.512000613824</xmax><ymax>43179.21452028396</ymax></bndbox><segmentation><points><x>15532.758943942945</x><y>43179.21452028396</y></points><points><x>15532.758943942945</x><y>43094.04533560889</y></points><points><x>15679.512000613824</x><y>43094.04533560889</y></points><points><x>15679.512000613824</x><y>43179.21452028396</y></points></segmentation></object><object><name>AGC_EC</name><difficult>0</difficult><truncated>0</truncated><info>[{"confidence": "0"}, {"action": "CREATE", "cat": "AGC_EC", "time": "2020-07-23 14:39;09", "who": "admin", "typeOfanno": "PersonManul"}]</info><confidence>0</confidence><bndbox><xmin>15064.191868468843</xmin><ymin>43092.63173366086</ymin><xmax>15124.906154183127</xmax><ymax>43239.060305089435</ymax></bndbox><segmentation><points><x>15064.191868468843</x><y>43239.060305089435</y></points><points><x>15064.191868468843</x><y>43092.63173366086</y></points><points><x>15124.906154183127</x><y>43092.63173366086</y></points><points><x>15124.906154183127</x><y>43239.060305089435</y></points></segmentation></object><object><name>AGC_EC</name><difficult>0</difficult><truncated>0</truncated><info>[{"confidence": "0"}, {"action": "CREATE", "cat": "AGC_EC", "time": "2020-07-23 14:39;09", "who": "admin", "typeOfanno": "PersonManul"}]</info><confidence>0</confidence><bndbox><xmin>14955.28276370693</xmin><ymin>43035.75729556558</ymin><xmax>15056.473239897407</xmax><ymax>43140.51920032748</ymax></bndbox><segmentation><points><x>14955.28276370693</x><y>43140.51920032748</y></points><points><x>14955.28276370693</x><y>43035.75729556558</y></points><points><x>15056.473239897407</x><y>43035.75729556558</y></points><points><x>15056.473239897407</x><y>43140.51920032748</y></points></segmentation></object><object><name>AGC_EC</name><difficult>0</difficult><truncated>0</truncated><info>[{"confidence": "0"}, {"action": "CREATE", "cat": "AGC_EC", "time": "2020-07-23 14:39;09", "who": "admin", "typeOfanno": "PersonManul"}]</info><confidence>0</confidence><bndbox><xmin>14750.520023422454</xmin><ymin>43063.29738669743</ymin><xmax>14902.900975803406</xmax><ymax>43184.725958126</ymax></bndbox><segmentation><points><x>14750.520023422454</x><y>43184.725958126</y></points><points><x>14750.520023422454</x><y>43063.29738669743</y></points><points><x>14902.900975803406</x><y>43063.29738669743</y></points><points><x>14902.900975803406</x><y>43184.725958126</y></points></segmentation></object><object><name>AGC_EC</name><difficult>0</difficult><truncated>0</truncated><info>[{"confidence": "0"}, {"action": "CREATE", "cat": "AGC_EC", "time": "2020-07-23 14:39;09", "who": "admin", "typeOfanno": "PersonManul"}]</info><confidence>0</confidence><bndbox><xmin>14520.144249421237</xmin><ymin>43212.86982889897</ymin><xmax>14608.239487516475</xmax><ymax>43318.82220985135</ymax></bndbox><segmentation><points><x>14520.144249421237</x><y>43318.82220985135</y></points><points><x>14520.144249421237</x><y>43212.86982889897</y></points><points><x>14608.239487516475</x><y>43212.86982889897</y></points><points><x>14608.239487516475</x><y>43318.82220985135</y></points></segmentation></object><object><name>AGC_EC</name><difficult>0</difficult><truncated>0</truncated><info>[{"confidence": "0"}, {"action": "CREATE", "cat": "AGC_EC", "time": "2020-07-23 14:39;09", "who": "admin", "typeOfanno": "PersonManul"}]</info><confidence>0</confidence><bndbox><xmin>14682.049011325998</xmin><ymin>43604.53649556565</ymin><xmax>14728.47758275457</xmax><ymax>43683.10792413707</ymax></bndbox><segmentation><points><x>14682.049011325998</x><y>43683.10792413707</y></points><points><x>14682.049011325998</x><y>43604.53649556565</y></points><points><x>14728.47758275457</x><y>43604.53649556565</y></points><points><x>14728.47758275457</x><y>43683.10792413707</y></points></segmentation></object><object><name>AGC</name><difficult>0</difficult><truncated>0</truncated><info>[{"confidence": "0"}, {"action": "CREATE", "cat": "AGC", "time": "2020-07-23 14:39;09", "who": "admin", "typeOfanno": "PersonManul"}]</info><confidence>0</confidence><bndbox><xmin>14461.810916087907</xmin><ymin>43720.01268604183</ymin><xmax>14829.668058945052</xmax><ymax>44058.10792413707</ymax></bndbox><segmentation><points><x>14461.810916087907</x><y>44058.10792413707</y></points><points><x>14461.810916087907</x><y>43720.01268604183</y></points><points><x>14829.668058945052</x><y>43720.01268604183</y></points><points><x>14829.668058945052</x><y>44058.10792413707</y></points></segmentation></object><object><name>NONE</name><difficult>0</difficult><truncated>0</truncated><info>[{"confidence": "0"}, {"action": "CREATE", "cat": "NONE", "time": "2020-07-23 14:39;09", "who": "admin", "typeOfanno": "PersonManul"}]</info><confidence>0</confidence><bndbox><xmin>15658.239487516485</xmin><ymin>42972.393638422785</ymin><xmax>15699.90615418315</xmax><ymax>43041.441257470404</ymax></bndbox><segmentation><points><x>15658.239487516485</x><y>43041.441257470404</y></points><points><x>15658.239487516485</x><y>42972.393638422785</y></points><points><x>15699.90615418315</x><y>42972.393638422785</y></points><points><x>15699.90615418315</x><y>43041.441257470404</y></points></segmentation></object><object><name>NONE</name><difficult>0</difficult><truncated>0</truncated><info>[{"confidence": "0"}, {"action": "CREATE", "cat": "NONE", "time": "2020-07-23 14:39;09", "who": "admin", "typeOfanno": "PersonManul"}]</info><confidence>0</confidence><bndbox><xmin>15738.001392278387</xmin><ymin>42915.25078127993</ymin><xmax>15783.239487516483</xmax><ymax>42987.869828898976</ymax></bndbox><segmentation><points><x>15738.001392278387</x><y>42987.869828898976</y></points><points><x>15738.001392278387</x><y>42915.25078127993</y></points><points><x>15783.239487516483</x><y>42915.25078127993</y></points><points><x>15783.239487516483</x><y>42987.869828898976</y></points></segmentation></object><object><name>AGC_EC</name><difficult>0</difficult><truncated>0</truncated><info>[{"confidence": "0"}, {"action": "CREATE", "cat": "AGC_EC", "time": "2020-07-23 14:39;09", "who": "admin", "typeOfanno": "PersonManul"}]</info><confidence>0</confidence><bndbox><xmin>15561.81091608791</xmin><ymin>42848.58411461326</ymin><xmax>15646.334725611723</xmax><ymax>42886.6793527085</ymax></bndbox><segmentation><points><x>15561.81091608791</x><y>42886.6793527085</y></points><points><x>15561.81091608791</x><y>42848.58411461326</y></points><points><x>15646.334725611723</x><y>42848.58411461326</y></points><points><x>15646.334725611723</x><y>42886.6793527085</y></points></segmentation></object><object><name>AGC_EC</name><difficult>0</difficult><truncated>0</truncated><info>[{"confidence": "0"}, {"action": "CREATE", "cat": "AGC_EC", "time": "2020-07-23 14:39;09", "who": "admin", "typeOfanno": "PersonManul"}]</info><confidence>0</confidence><bndbox><xmin>16011.810916087907</xmin><ymin>43150.96506699423</ymin><xmax>16102.287106564094</xmax><ymax>43236.67935270851</ymax></bndbox><segmentation><points><x>16011.810916087907</x><y>43236.67935270851</y></points><points><x>16011.810916087907</x><y>43150.96506699423</y></points><points><x>16102.287106564094</x><y>43150.96506699423</y></points><points><x>16102.287106564094</x><y>43236.67935270851</y></points></segmentation></object><object><name>AGC_EC</name><difficult>0</difficult><truncated>0</truncated><info>[{"confidence": "0"}, {"action": "CREATE", "cat": "AGC_EC", "time": "2020-07-23 14:39;09", "who": "admin", "typeOfanno": "PersonManul"}]</info><confidence>0</confidence><bndbox><xmin>16203.42709096292</xmin><ymin>43223.226994365825</ymin><xmax>16300.418360260512</xmax><ymax>43311.691558670216</ymax></bndbox><segmentation><points><x>16203.42709096292</x><y>43311.691558670216</y></points><points><x>16203.42709096292</x><y>43223.226994365825</y></points><points><x>16300.418360260512</x><y>43223.226994365825</y></points><points><x>16300.418360260512</x><y>43311.691558670216</y></points></segmentation></object><object><name>AGC_EC</name><difficult>0</difficult><truncated>0</truncated><info>[{"confidence": "0"}, {"action": "CREATE", "cat": "AGC_EC", "time": "2020-07-23 14:39;09", "who": "admin", "typeOfanno": "PersonManul"}]</info><confidence>0</confidence><bndbox><xmin>15395.144249421237</xmin><ymin>43021.2031622323</ymin><xmax>15498.715677992664</xmax><ymax>43092.63173366087</ymax></bndbox><segmentation><points><x>15395.144249421237</x><y>43092.63173366087</y></points><points><x>15395.144249421237</x><y>43021.2031622323</y></points><points><x>15498.715677992664</x><y>43021.2031622323</y></points><points><x>15498.715677992664</x><y>43092.63173366087</y></points></segmentation></object><object><name>AGC_EC</name><difficult>0</difficult><truncated>0</truncated><info>[{"confidence": "0"}, {"action": "CREATE", "cat": "AGC_EC", "time": "2020-07-23 14:39;09", "who": "admin", "typeOfanno": "PersonManul"}]</info><confidence>0</confidence><bndbox><xmin>15134.429963706953</xmin><ymin>43150.965066994206</ymin><xmax>15217.763297040285</xmax><ymax>43195.012686041824</ymax></bndbox><segmentation><points><x>15134.429963706953</x><y>43195.012686041824</y></points><points><x>15134.429963706953</x><y>43150.965066994206</y></points><points><x>15217.763297040285</x><y>43150.965066994206</y></points><points><x>15217.763297040285</x><y>43195.012686041824</y></points></segmentation></object><object><name>AGC_EC</name><difficult>0</difficult><truncated>0</truncated><info>[{"confidence": "0"}, {"action": "CREATE", "cat": "AGC_EC", "time": "2020-07-23 14:39;09", "who": "admin", "typeOfanno": "PersonManul"}]</info><confidence>0</confidence><bndbox><xmin>15040.670016516311</xmin><ymin>43513.17288211379</ymin><xmax>15179.419320421377</xmax><ymax>43723.53472996986</ymax></bndbox><segmentation><points><x>15040.670016516311</x><y>43723.53472996986</y></points><points><x>15040.670016516311</x><y>43513.17288211379</y></points><points><x>15179.419320421377</x><y>43513.17288211379</y></points><points><x>15179.419320421377</x><y>43723.53472996986</y></points></segmentation></object><object><name>AGC_EC</name><difficult>0</difficult><truncated>0</truncated><info>[{"confidence": "0"}, {"action": "CREATE", "cat": "AGC_EC", "time": "2020-07-23 14:39;09", "who": "admin", "typeOfanno": "PersonManul"}]</info><confidence>0</confidence><bndbox><xmin>15546.83565815851</xmin><ymin>43526.31015975061</ymin><xmax>15676.135278779</xmax><ymax>43627.61707899964</ymax></bndbox><segmentation><points><x>15546.83565815851</x><y>43627.61707899964</y></points><points><x>15546.83565815851</x><y>43526.31015975061</y></points><points><x>15676.135278779</x><y>43526.31015975061</y></points><points><x>15676.135278779</x><y>43627.61707899964</y></points></segmentation></object><object><name>AGC</name><difficult>0</difficult><truncated>0</truncated><info>[{"confidence": "0"}, {"action": "CREATE", "cat": "AGC", "time": "2020-07-23 14:39;09", "who": "admin", "typeOfanno": "PersonManul"}]</info><confidence>0</confidence><bndbox><xmin>15488.001392278373</xmin><ymin>43698.584114613244</ymin><xmax>15629.66805894504</xmax><ymax>43803.34601937515</ymax></bndbox><segmentation><points><x>15488.001392278373</x><y>43803.34601937515</y></points><points><x>15488.001392278373</x><y>43698.584114613244</y></points><points><x>15629.66805894504</x><y>43698.584114613244</y></points><points><x>15629.66805894504</x><y>43803.34601937515</y></points></segmentation></object><object><name>AGC_EC</name><difficult>0</difficult><truncated>0</truncated><info>[{"confidence": "0"}, {"action": "CREATE", "cat": "AGC_EC", "time": "2020-07-23 14:39;09", "who": "admin", "typeOfanno": "PersonManul"}]</info><confidence>0</confidence><bndbox><xmin>16393.953773230747</xmin><ymin>44164.06030508945</ymin><xmax>16441.572820849797</xmax><ymax>44248.58411461326</ymax></bndbox><segmentation><points><x>16393.953773230747</x><y>44248.58411461326</y></points><points><x>16393.953773230747</x><y>44164.06030508945</y></points><points><x>16441.572820849797</x><y>44164.06030508945</y></points><points><x>16441.572820849797</x><y>44248.58411461326</y></points></segmentation></object><object><name>AGC_EC</name><difficult>0</difficult><truncated>0</truncated><info>[{"confidence": "0"}, {"action": "CREATE", "cat": "AGC_EC", "time": "2020-07-23 14:39;09", "who": "admin", "typeOfanno": "PersonManul"}]</info><confidence>0</confidence><bndbox><xmin>15165.382344659323</xmin><ymin>44308.10792413707</ymin><xmax>15252.287106564085</xmax><ymax>44397.393638422785</ymax></bndbox><segmentation><points><x>15165.382344659323</x><y>44397.393638422785</y></points><points><x>15165.382344659323</x><y>44308.10792413707</y></points><points><x>15252.287106564085</x><y>44308.10792413707</y></points><points><x>15252.287106564085</x><y>44397.393638422785</y></points></segmentation></object><object><name>AGC</name><difficult>0</difficult><truncated>0</truncated><info>[{"confidence": "0"}, {"action": "CREATE", "cat": "AGC", "time": "2020-07-23 14:39;09", "who": "admin", "typeOfanno": "PersonManul"}]</info><confidence>0</confidence><bndbox><xmin>15007.049011325991</xmin><ymin>44309.29840032755</ymin><xmax>15189.191868468848</xmax><ymax>44404.53649556564</ymax></bndbox><segmentation><points><x>15007.049011325991</x><y>44404.53649556564</y></points><points><x>15007.049011325991</x><y>44309.29840032755</y></points><points><x>15189.191868468848</x><y>44309.29840032755</y></points><points><x>15189.191868468848</x><y>44404.53649556564</y></points></segmentation></object><object><name>AGC_EC</name><difficult>0</difficult><truncated>0</truncated><info>[{"confidence": "0"}, {"action": "CREATE", "cat": "AGC_EC", "time": "2020-07-23 14:39;09", "who": "admin", "typeOfanno": "PersonManul"}]</info><confidence>0</confidence><bndbox><xmin>15165.382344659323</xmin><ymin>44308.10792413707</ymin><xmax>15252.287106564085</xmax><ymax>44397.393638422785</ymax></bndbox><segmentation><points><x>15165.382344659323</x><y>44397.393638422785</y></points><points><x>15165.382344659323</x><y>44308.10792413707</y></points><points><x>15252.287106564085</x><y>44308.10792413707</y></points><points><x>15252.287106564085</x><y>44397.393638422785</y></points></segmentation></object><object><name>AGC</name><difficult>0</difficult><truncated>0</truncated><info>[{"confidence": "0"}, {"action": "CREATE", "cat": "AGC", "time": "2020-07-23 14:39;09", "who": "admin", "typeOfanno": "PersonManul"}]</info><confidence>0</confidence><bndbox><xmin>15007.049011325991</xmin><ymin>44309.29840032755</ymin><xmax>15189.191868468848</xmax><ymax>44404.53649556564</ymax></bndbox><segmentation><points><x>15007.049011325991</x><y>44404.53649556564</y></points><points><x>15007.049011325991</x><y>44309.29840032755</y></points><points><x>15189.191868468848</x><y>44309.29840032755</y></points><points><x>15189.191868468848</x><y>44404.53649556564</y></points></segmentation></object><object><name>AGC_EC</name><difficult>0</difficult><truncated>0</truncated><info>[{"confidence": "0"}, {"action": "CREATE", "cat": "AGC_EC", "time": "2020-07-23 14:39;09", "who": "admin", "typeOfanno": "PersonManul"}]</info><confidence>0</confidence><bndbox><xmin>15165.382344659323</xmin><ymin>44308.10792413707</ymin><xmax>15252.287106564085</xmax><ymax>44397.393638422785</ymax></bndbox><segmentation><points><x>15165.382344659323</x><y>44397.393638422785</y></points><points><x>15165.382344659323</x><y>44308.10792413707</y></points><points><x>15252.287106564085</x><y>44308.10792413707</y></points><points><x>15252.287106564085</x><y>44397.393638422785</y></points></segmentation></object><object><name>AGC</name><difficult>0</difficult><truncated>0</truncated><info>[{"confidence": "0"}, {"action": "CREATE", "cat": "AGC", "time": "2020-07-23 14:39;09", "who": "admin", "typeOfanno": "PersonManul"}]</info><confidence>0</confidence><bndbox><xmin>15007.049011325991</xmin><ymin>44309.29840032755</ymin><xmax>15189.191868468848</xmax><ymax>44404.53649556564</ymax></bndbox><segmentation><points><x>15007.049011325991</x><y>44404.53649556564</y></points><points><x>15007.049011325991</x><y>44309.29840032755</y></points><points><x>15189.191868468848</x><y>44309.29840032755</y></points><points><x>15189.191868468848</x><y>44404.53649556564</y></points></segmentation></object><object><name>AGC_EC</name><difficult>0</difficult><truncated>0</truncated><info>[{"confidence": 1}, {"action": "CREATE", "cat": "AGC_EC", "time": "2020-07-23 18:30;18", "who": "admin", "typeOfanno": "PersonManul"}]</info><confidence>1.0</confidence><bndbox><xmin>14451.740145940199</xmin><ymin>42662.98916262649</ymin><xmax>14509.406812606867</xmax><ymax>42739.32249595982</ymax></bndbox><segmentation><points><x>14451.740145940199</x><y>42739.32249595982</y></points><points><x>14451.740145940199</x><y>42662.98916262649</y></points><points><x>14509.406812606867</x><y>42662.98916262649</y></points><points><x>14509.406812606867</x><y>42739.32249595982</y></points></segmentation></object><object><name>AGC_EC</name><difficult>0</difficult><truncated>0</truncated><info>[{"confidence": 1}, {"action": "CREATE", "cat": "AGC_EC", "time": "2020-07-23 18:30;18", "who": "admin", "typeOfanno": "PersonManul"}]</info><confidence>1.0</confidence><bndbox><xmin>14721.824633187356</xmin><ymin>42862.338914837346</ymin><xmax>14833.084179613767</xmax><ymax>42979.645175743455</ymax></bndbox><segmentation><points><x>14721.824633187356</x><y>42979.645175743455</y></points><points><x>14721.824633187356</x><y>42862.338914837346</y></points><points><x>14833.084179613767</x><y>42862.338914837346</y></points><points><x>14833.084179613767</x><y>42979.645175743455</y></points></segmentation></object><object><name>AGC_EC</name><difficult>0</difficult><truncated>0</truncated><info>[{"confidence": 1}, {"action": "CREATE", "cat": "AGC_EC", "time": "2020-07-23 18:30;18", "who": "admin", "typeOfanno": "PersonManul"}]</info><confidence>1.0</confidence><bndbox><xmin>16310.516073278086</xmin><ymin>43642.05833663902</ymin><xmax>16425.716073278083</xmax><ymax>43704.26633663902</ymax></bndbox><segmentation><points><x>16310.516073278086</x><y>43704.26633663902</y></points><points><x>16310.516073278086</x><y>43642.05833663902</y></points><points><x>16425.716073278083</x><y>43642.05833663902</y></points><points><x>16425.716073278083</x><y>43704.26633663902</y></points></segmentation></object><object><name>AGC_EC</name><difficult>0</difficult><truncated>0</truncated><info>[{"confidence": 1}, {"action": "CREATE", "cat": "AGC_EC", "time": "2020-07-23 18:30;18", "who": "admin", "typeOfanno": "PersonManul"}]</info><confidence>1.0</confidence><bndbox><xmin>16138.370883884152</xmin><ymin>42352.59813028683</ymin><xmax>16197.122883884153</xmax><ymax>42449.94213028683</ymax></bndbox><segmentation><points><x>16138.370883884152</x><y>42449.94213028683</y></points><points><x>16138.370883884152</x><y>42352.59813028683</y></points><points><x>16197.122883884153</x><y>42352.59813028683</y></points><points><x>16197.122883884153</x><y>42449.94213028683</y></points></segmentation></object><object><name>AGC_EC</name><difficult>0</difficult><truncated>0</truncated><info>[{"confidence": 1}, {"action": "CREATE", "cat": "AGC_EC", "time": "2020-07-23 18:30;18", "who": "admin", "typeOfanno": "PersonManul"}]</info><confidence>1.0</confidence><bndbox><xmin>16461.148409860347</xmin><ymin>43212.95190396822</ymin><xmax>16531.996409860345</xmax><ymax>43322.39190396822</ymax></bndbox><segmentation><points><x>16461.148409860347</x><y>43322.39190396822</y></points><points><x>16461.148409860347</x><y>43212.95190396822</y></points><points><x>16531.996409860345</x><y>43212.95190396822</y></points><points><x>16531.996409860345</x><y>43322.39190396822</y></points></segmentation></object></annotation>
