# Supplementary material for: Artificial intelligence enables precision diagnosis of cervical cytology grades and cervical cancer
Source: Nat Commun. 2024 May 22;15:4369. doi: 10.1038/s41467-024-48705-3 (PMC11111770; doi:10.1038/s41467-024-48705-3)
Supplement: Supplementary file 4 — Source Data [file 41467_2024_48705_MOESM4_ESM.zip › Source Data/Table S1.Average precision in the patch-level detection and classification./ground_truth_126/V201907509_A.TMAP.xml]

<?xml version="1.0"?><annotation><folder>med</folder><filename>/datasets/Review/label-check/kfbtmap682/V201907509_A.TMAP</filename><size><width>64768</width><height>60160</height></size><mpp>0.25294119041063823</mpp><object><name>NILM</name><difficult>0</difficult><truncated>0</truncated><info>[{"confidence": "0.439902"}, {"action": "CREATE", "cat": "NILM", "time": "2020-07-23 14:54;33", "who": "admin", "typeOfanno": "PersonManul"}]</info><confidence>0.439902</confidence><bndbox><xmin>18585.0</xmin><ymin>39885.0</ymin><xmax>18909.0</xmax><ymax>40153.0</ymax></bndbox><segmentation><points><x>18585.0</x><y>40153.0</y></points><points><x>18585.0</x><y>39885.0</y></points><points><x>18909.0</x><y>39885.0</y></points><points><x>18909.0</x><y>40153.0</y></points></segmentation></object><object><name>NILM</name><difficult>0</difficult><truncated>0</truncated><info>[{"confidence": "0.484276"}, {"action": "CREATE", "cat": "NILM", "time": "2020-07-23 14:54;33", "who": "admin", "typeOfanno": "PersonManul"}]</info><confidence>0.484276</confidence><bndbox><xmin>21736.0</xmin><ymin>41241.0</ymin><xmax>21835.0</xmax><ymax>41370.0</ymax></bndbox><segmentation><points><x>21736.0</x><y>41370.0</y></points><points><x>21736.0</x><y>41241.0</y></points><points><x>21835.0</x><y>41241.0</y></points><points><x>21835.0</x><y>41370.0</y></points></segmentation></object><object><name>NILM</name><difficult>0</difficult><truncated>0</truncated><info>[{"confidence": "0.509918"}, {"action": "CREATE", "cat": "NILM", "time": "2020-07-23 14:54;33", "who": "admin", "typeOfanno": "PersonManul"}]</info><confidence>0.509918</confidence><bndbox><xmin>50546.0</xmin><ymin>12153.0</ymin><xmax>50623.0</xmax><ymax>12243.0</ymax></bndbox><segmentation><points><x>50546.0</x><y>12243.0</y></points><points><x>50546.0</x><y>12153.0</y></points><points><x>50623.0</x><y>12153.0</y></points><points><x>50623.0</x><y>12243.0</y></points></segmentation></object><object><name>MET</name><difficult>0</difficult><truncated>0</truncated><info>[{"confidence": "0.515243"}, {"action": "CREATE", "cat": "MET", "time": "2020-07-23 14:54;33", "who": "admin", "typeOfanno": "PersonManul"}]</info><confidence>0.515243</confidence><bndbox><xmin>40990.0</xmin><ymin>36518.0</ymin><xmax>41116.0</xmax><ymax>36636.0</ymax></bndbox><segmentation><points><x>40990.0</x><y>36636.0</y></points><points><x>40990.0</x><y>36518.0</y></points><points><x>41116.0</x><y>36518.0</y></points><points><x>41116.0</x><y>36636.0</y></points></segmentation></object><object><name>NILM</name><difficult>0</difficult><truncated>0</truncated><info>[{"confidence": "0.787388"}, {"action": "CREATE", "cat": "NILM", "time": "2020-07-23 14:54;33", "who": "admin", "typeOfanno": "PersonManul"}]</info><confidence>0.787388</confidence><bndbox><xmin>56915.0</xmin><ymin>36328.0</ymin><xmax>56971.0</xmax><ymax>36421.0</ymax></bndbox><segmentation><points><x>56915.0</x><y>36421.0</y></points><points><x>56915.0</x><y>36328.0</y></points><points><x>56971.0</x><y>36328.0</y></points><points><x>56971.0</x><y>36421.0</y></points></segmentation></object><object><name>NILM</name><difficult>0</difficult><truncated>0</truncated><info>[{"confidence": "0.454658"}, {"action": "CREATE", "cat": "NILM", "time": "2020-07-23 14:54;33", "who": "admin", "typeOfanno": "PersonManul"}]</info><confidence>0.454658</confidence><bndbox><xmin>12446.0</xmin><ymin>20531.0</ymin><xmax>13057.0</xmax><ymax>20991.0</ymax></bndbox><segmentation><points><x>12446.0</x><y>20991.0</y></points><points><x>12446.0</x><y>20531.0</y></points><points><x>13057.0</x><y>20531.0</y></points><points><x>13057.0</x><y>20991.0</y></points></segmentation></object><object><name>NILM</name><difficult>0</difficult><truncated>0</truncated><info>[{"confidence": "0.456329"}, {"action": "CREATE", "cat": "NILM", "time": "2020-07-23 14:54;33", "who": "admin", "typeOfanno": "PersonManul"}]</info><confidence>0.456329</confidence><bndbox><xmin>31944.0</xmin><ymin>37992.0</ymin><xmax>32042.0</xmax><ymax>38131.0</ymax></bndbox><segmentation><points><x>31944.0</x><y>38131.0</y></points><points><x>31944.0</x><y>37992.0</y></points><points><x>32042.0</x><y>37992.0</y></points><points><x>32042.0</x><y>38131.0</y></points></segmentation></object><object><name>NILM</name><difficult>0</difficult><truncated>0</truncated><info>[{"confidence": "0.496494"}, {"action": "CREATE", "cat": "NILM", "time": "2020-07-23 14:54;33", "who": "admin", "typeOfanno": "PersonManul"}]</info><confidence>0.496494</confidence><bndbox><xmin>13376.0</xmin><ymin>27341.0</ymin><xmax>13650.0</xmax><ymax>27553.0</ymax></bndbox><segmentation><points><x>13376.0</x><y>27553.0</y></points><points><x>13376.0</x><y>27341.0</y></points><points><x>13650.0</x><y>27341.0</y></points><points><x>13650.0</x><y>27553.0</y></points></segmentation></object><object><name>NILM</name><difficult>0</difficult><truncated>0</truncated><info>[{"confidence": "0.502583"}, {"action": "CREATE", "cat": "NILM", "time": "2020-07-23 14:54;33", "who": "admin", "typeOfanno": "PersonManul"}]</info><confidence>0.502583</confidence><bndbox><xmin>8374.0</xmin><ymin>31323.0</ymin><xmax>8529.0</xmax><ymax>31589.0</ymax></bndbox><segmentation><points><x>8374.0</x><y>31589.0</y></points><points><x>8374.0</x><y>31323.0</y></points><points><x>8529.0</x><y>31323.0</y></points><points><x>8529.0</x><y>31589.0</y></points></segmentation></object><object><name>ASC_US</name><difficult>0</difficult><truncated>0</truncated><info>[{"confidence": "0.51598"}, {"action": "CREATE", "cat": "ASC_US", "time": "2020-07-23 14:54;33", "who": "admin", "typeOfanno": "PersonManul"}]</info><confidence>0.51598</confidence><bndbox><xmin>37949.0</xmin><ymin>19842.0</ymin><xmax>38136.0</xmax><ymax>20088.0</ymax></bndbox><segmentation><points><x>37949.0</x><y>20088.0</y></points><points><x>37949.0</x><y>19842.0</y></points><points><x>38136.0</x><y>19842.0</y></points><points><x>38136.0</x><y>20088.0</y></points></segmentation></object><object><name>NILM</name><difficult>0</difficult><truncated>0</truncated><info>[{"confidence": "0.522543"}, {"action": "CREATE", "cat": "NILM", "time": "2020-07-23 14:54;33", "who": "admin", "typeOfanno": "PersonManul"}]</info><confidence>0.522543</confidence><bndbox><xmin>52727.0</xmin><ymin>26223.0</ymin><xmax>53236.0</xmax><ymax>26689.0</ymax></bndbox><segmentation><points><x>52727.0</x><y>26689.0</y></points><points><x>52727.0</x><y>26223.0</y></points><points><x>53236.0</x><y>26223.0</y></points><points><x>53236.0</x><y>26689.0</y></points></segmentation></object><object><name>NILM</name><difficult>0</difficult><truncated>0</truncated><info>[{"confidence": "0.610618"}, {"action": "CREATE", "cat": "NILM", "time": "2020-07-23 14:54;33", "who": "admin", "typeOfanno": "PersonManul"}]</info><confidence>0.610618</confidence><bndbox><xmin>13652.0</xmin><ymin>43218.0</ymin><xmax>13795.0</xmax><ymax>43321.0</ymax></bndbox><segmentation><points><x>13652.0</x><y>43321.0</y></points><points><x>13652.0</x><y>43218.0</y></points><points><x>13795.0</x><y>43218.0</y></points><points><x>13795.0</x><y>43321.0</y></points></segmentation></object><object><name>NILM</name><difficult>0</difficult><truncated>0</truncated><info>[{"confidence": "0.637519"}, {"action": "CREATE", "cat": "NILM", "time": "2020-07-23 14:54;33", "who": "admin", "typeOfanno": "PersonManul"}]</info><confidence>0.637519</confidence><bndbox><xmin>22686.0</xmin><ymin>34563.0</ymin><xmax>22868.0</xmax><ymax>34743.0</ymax></bndbox><segmentation><points><x>22686.0</x><y>34743.0</y></points><points><x>22686.0</x><y>34563.0</y></points><points><x>22868.0</x><y>34563.0</y></points><points><x>22868.0</x><y>34743.0</y></points></segmentation></object><object><name>NILM</name><difficult>0</difficult><truncated>0</truncated><info>[{"confidence": "0.642164"}, {"action": "CREATE", "cat": "NILM", "time": "2020-07-23 14:54;33", "who": "admin", "typeOfanno": "PersonManul"}]</info><confidence>0.642164</confidence><bndbox><xmin>20767.0</xmin><ymin>16219.0</ymin><xmax>21075.0</xmax><ymax>16580.0</ymax></bndbox><segmentation><points><x>20767.0</x><y>16580.0</y></points><points><x>20767.0</x><y>16219.0</y></points><points><x>21075.0</x><y>16219.0</y></points><points><x>21075.0</x><y>16580.0</y></points></segmentation></object><object><name>NILM</name><difficult>0</difficult><truncated>0</truncated><info>[{"confidence": "0.645496"}, {"action": "CREATE", "cat": "NILM", "time": "2020-07-23 14:54;33", "who": "admin", "typeOfanno": "PersonManul"}]</info><confidence>0.645496</confidence><bndbox><xmin>35521.0</xmin><ymin>36584.0</ymin><xmax>35643.0</xmax><ymax>36702.0</ymax></bndbox><segmentation><points><x>35521.0</x><y>36702.0</y></points><points><x>35521.0</x><y>36584.0</y></points><points><x>35643.0</x><y>36584.0</y></points><points><x>35643.0</x><y>36702.0</y></points></segmentation></object><object><name>NILM</name><difficult>0</difficult><truncated>0</truncated><info>[{"confidence": "0.668265"}, {"action": "CREATE", "cat": "NILM", "time": "2020-07-23 14:54;33", "who": "admin", "typeOfanno": "PersonManul"}]</info><confidence>0.668265</confidence><bndbox><xmin>10756.0</xmin><ymin>38417.0</ymin><xmax>10880.0</xmax><ymax>38534.0</ymax></bndbox><segmentation><points><x>10756.0</x><y>38534.0</y></points><points><x>10756.0</x><y>38417.0</y></points><points><x>10880.0</x><y>38417.0</y></points><points><x>10880.0</x><y>38534.0</y></points></segmentation></object><object><name>NILM</name><difficult>0</difficult><truncated>0</truncated><info>[{"confidence": "0.686942"}, {"action": "CREATE", "cat": "NILM", "time": "2020-07-23 14:54;33", "who": "admin", "typeOfanno": "PersonManul"}]</info><confidence>0.686942</confidence><bndbox><xmin>46251.0</xmin><ymin>8822.0</ymin><xmax>46356.0</xmax><ymax>9030.0</ymax></bndbox><segmentation><points><x>46251.0</x><y>9030.0</y></points><points><x>46251.0</x><y>8822.0</y></points><points><x>46356.0</x><y>8822.0</y></points><points><x>46356.0</x><y>9030.0</y></points></segmentation></object><object><name>NILM</name><difficult>0</difficult><truncated>0</truncated><info>[{"confidence": "0.785726"}, {"action": "CREATE", "cat": "NILM", "time": "2020-07-23 14:54;33", "who": "admin", "typeOfanno": "PersonManul"}]</info><confidence>0.785726</confidence><bndbox><xmin>33247.0</xmin><ymin>33638.0</ymin><xmax>33364.0</xmax><ymax>33772.0</ymax></bndbox><segmentation><points><x>33247.0</x><y>33772.0</y></points><points><x>33247.0</x><y>33638.0</y></points><points><x>33364.0</x><y>33638.0</y></points><points><x>33364.0</x><y>33772.0</y></points></segmentation></object><object><name>NILM</name><difficult>0</difficult><truncated>0</truncated><info>[{"confidence": "0.801158"}, {"action": "CREATE", "cat": "NILM", "time": "2020-07-23 14:54;33", "who": "admin", "typeOfanno": "PersonManul"}]</info><confidence>0.801158</confidence><bndbox><xmin>29250.0</xmin><ymin>31163.0</ymin><xmax>29379.0</xmax><ymax>31306.0</ymax></bndbox><segmentation><points><x>29250.0</x><y>31306.0</y></points><points><x>29250.0</x><y>31163.0</y></points><points><x>29379.0</x><y>31163.0</y></points><points><x>29379.0</x><y>31306.0</y></points></segmentation></object><object><name>NILM</name><difficult>0</difficult><truncated>0</truncated><info>[{"confidence": "0.82718"}, {"action": "CREATE", "cat": "NILM", "time": "2020-07-23 14:54;33", "who": "admin", "typeOfanno": "PersonManul"}]</info><confidence>0.82718</confidence><bndbox><xmin>26970.0</xmin><ymin>38493.0</ymin><xmax>27135.0</xmax><ymax>38651.0</ymax></bndbox><segmentation><points><x>26970.0</x><y>38651.0</y></points><points><x>26970.0</x><y>38493.0</y></points><points><x>27135.0</x><y>38493.0</y></points><points><x>27135.0</x><y>38651.0</y></points></segmentation></object><object><name>ASC_US</name><difficult>0</difficult><truncated>0</truncated><info>[{"confidence": "0.843211"}, {"action": "CREATE", "cat": "ASC_US", "time": "2020-07-23 14:54;33", "who": "admin", "typeOfanno": "PersonManul"}]</info><confidence>0.843211</confidence><bndbox><xmin>10594.01354401804</xmin><ymin>33215.93227990966</ymin><xmax>10975.01354401804</xmax><ymax>33603.93227990966</ymax></bndbox><segmentation><points><x>10594.01354401804</x><y>33603.93227990966</y></points><points><x>10594.01354401804</x><y>33215.93227990966</y></points><points><x>10975.01354401804</x><y>33215.93227990966</y></points><points><x>10975.01354401804</x><y>33603.93227990966</y></points></segmentation></object><object><name>NILM</name><difficult>0</difficult><truncated>0</truncated><info>[{"confidence": "0.887756"}, {"action": "CREATE", "cat": "NILM", "time": "2020-07-23 14:54;33", "who": "admin", "typeOfanno": "PersonManul"}]</info><confidence>0.887756</confidence><bndbox><xmin>52802.0</xmin><ymin>28758.0</ymin><xmax>52967.0</xmax><ymax>28975.0</ymax></bndbox><segmentation><points><x>52802.0</x><y>28975.0</y></points><points><x>52802.0</x><y>28758.0</y></points><points><x>52967.0</x><y>28758.0</y></points><points><x>52967.0</x><y>28975.0</y></points></segmentation></object><object><name>BOX_SCREEN</name><difficult>0</difficult><truncated>0</truncated><info>[{"confidence": "1.0"}, {"action": "CREATE", "cat": "BOX_SCREEN", "time": "2020-07-23 14:54;33", "who": "admin", "typeOfanno": "PersonManul"}]</info><confidence>1.0</confidence><bndbox><xmin>9749.766864801739</xmin><ymin>32552.190574150918</ymin><xmax>11797.766864801739</xmax><ymax>34600.19057415092</ymax></bndbox><segmentation><points><x>9749.766864801739</x><y>34600.19057415092</y></points><points><x>9749.766864801739</x><y>32552.190574150918</y></points><points><x>11797.766864801739</x><y>32552.190574150918</y></points><points><x>11797.766864801739</x><y>34600.19057415092</y></points></segmentation></object><object><name>BOX_SCREEN</name><difficult>0</difficult><truncated>0</truncated><info>[{"confidence": "1.0"}, {"action": "CREATE", "cat": "BOX_SCREEN", "time": "2020-07-23 14:54;33", "who": "admin", "typeOfanno": "PersonManul"}]</info><confidence>1.0</confidence><bndbox><xmin>37018.5</xmin><ymin>19051.0</ymin><xmax>39066.5</xmax><ymax>21099.0</ymax></bndbox><segmentation><points><x>37018.5</x><y>21099.0</y></points><points><x>37018.5</x><y>19051.0</y></points><points><x>39066.5</x><y>19051.0</y></points><points><x>39066.5</x><y>21099.0</y></points></segmentation></object><object><name>ASC_US</name><difficult>0</difficult><truncated>0</truncated><info>[{"confidence": 1}, {"action": "CREATE", "cat": "ASC_US", "time": "2020-07-26 10:28;49", "who": "woodrow", "typeOfanno": "PersonManul"}]</info><confidence>1.0</confidence><bndbox><xmin>10926.99869942955</xmin><ymin>33234.59322079748</ymin><xmax>11178.285381145126</xmax><ymax>33432.24559100064</ymax></bndbox><segmentation><points><x>10926.99869942955</x><y>33432.24559100064</y></points><points><x>10926.99869942955</x><y>33234.59322079748</y></points><points><x>11178.285381145126</x><y>33234.59322079748</y></points><points><x>11178.285381145126</x><y>33432.24559100064</y></points></segmentation></object></annotation>
