# Supplementary material for: Artificial intelligence enables precision diagnosis of cervical cytology grades and cervical cancer
Source: Nat Commun. 2024 May 22;15:4369. doi: 10.1038/s41467-024-48705-3 (PMC11111770; doi:10.1038/s41467-024-48705-3)
Supplement: Supplementary file 4 — Source Data [file 41467_2024_48705_MOESM4_ESM.zip › Source Data/Table S1.Average precision in the patch-level detection and classification./ground_truth_126/C201803474_H_SCC.tiff.xml]

<?xml version="1.0"?><annotation><folder>med</folder><filename>/datasets/Review/label-check/tif-tiff/C201803474_H_SCC.tiff</filename><size><width>46592</width><height>45312</height></size><mpp>0</mpp><object><name>HSIL</name><difficult>0</difficult><truncated>0</truncated><info>[{"confidence": "0"}, {"action": "CREATE", "cat": "HSIL", "time": "2020-07-23 14:39;10", "who": "admin", "typeOfanno": "PersonManul"}]</info><confidence>0</confidence><bndbox><xmin>32643.890625</xmin><ymin>11748.2333984375</ymin><xmax>32897.03125</xmax><ymax>12035.1962890625</ymax></bndbox><segmentation><points><x>32708.166015625</x><y>11770.90625</y></points><points><x>32679.134765625</x><y>11774.5859375</y></points><points><x>32659.0</x><y>11787.0</y></points><points><x>32658.0</x><y>11801.0</y></points><points><x>32659.0</x><y>11819.0</y></points><points><x>32660.326171875</x><y>11833.0576171875</y></points><points><x>32653.0</x><y>11847.0</y></points><points><x>32649.0</x><y>11869.0</y></points><points><x>32653.0</x><y>11874.0</y></points><points><x>32658.0</x><y>11882.0</y></points><points><x>32662.0</x><y>11885.0</y></points><points><x>32667.0</x><y>11888.0</y></points><points><x>32664.0</x><y>11895.0</y></points><points><x>32652.0</x><y>11901.0</y></points><points><x>32645.5390625</x><y>11911.3564453125</y></points><points><x>32643.890625</x><y>11928.658203125</y></points><points><x>32665.037109375</x><y>11934.42578125</y></points><points><x>32682.0</x><y>11929.0</y></points><points><x>32687.0</x><y>11923.0</y></points><points><x>32692.2265625</x><y>11925.3623046875</y></points><points><x>32693.875</x><y>11932.5029296875</y></points><points><x>32696.25390625</x><y>11938.0400390625</y></points><points><x>32697.12890625</x><y>11939.1650390625</y></points><points><x>32696.87890625</x><y>11943.7900390625</y></points><points><x>32703.00390625</x><y>11948.7900390625</y></points><points><x>32708.00390625</x><y>11953.2900390625</y></points><points><x>32712.50390625</x><y>11955.0400390625</y></points><points><x>32722.603515625</x><y>11961.98828125</y></points><points><x>32728.0</x><y>11969.0</y></points><points><x>32730.0</x><y>11976.0</y></points><points><x>32729.0</x><y>11981.0</y></points><points><x>32724.126953125</x><y>11990.5849609375</y></points><points><x>32733.0</x><y>12006.0</y></points><points><x>32737.703125</x><y>12018.2939453125</y></points><points><x>32751.28125</x><y>12030.4853515625</y></points><points><x>32770.125</x><y>12026.0517578125</y></points><points><x>32777.8828125</x><y>12017.4619140625</y></points><points><x>32799.49609375</x><y>12013.3056640625</y></points><points><x>32818.3359375</x><y>12007.763671875</y></points><points><x>32835.0</x><y>12021.0</y></points><points><x>32858.23828125</x><y>12035.1962890625</y></points><points><x>32882.0</x><y>12035.0</y></points><points><x>32897.03125</x><y>12016.0771484375</y></points><points><x>32881.51171875</x><y>11996.1259765625</y></points><points><x>32882.06640625</x><y>11982.271484375</y></points><points><x>32876.0</x><y>11968.0</y></points><points><x>32874.30859375</x><y>11958.99609375</y></points><points><x>32865.0</x><y>11953.0</y></points><points><x>32864.0</x><y>11948.0</y></points><points><x>32860.0</x><y>11944.0</y></points><points><x>32858.515625</x><y>11934.3349609375</y></points><points><x>32861.28515625</x><y>11926.0224609375</y></points><points><x>32859.0</x><y>11914.0</y></points><points><x>32856.0</x><y>11911.0</y></points><points><x>32856.0</x><y>11900.0</y></points><points><x>32849.0</x><y>11889.0</y></points><points><x>32849.0</x><y>11875.0</y></points><points><x>32845.0</x><y>11871.0</y></points><points><x>32839.0</x><y>11867.0</y></points><points><x>32838.0</x><y>11854.732421875</y></points><points><x>32836.0</x><y>11846.0</y></points><points><x>32835.0</x><y>11840.0</y></points><points><x>32831.0</x><y>11836.0</y></points><points><x>32824.0</x><y>11829.0</y></points><points><x>32824.0</x><y>11825.0</y></points><points><x>32824.0</x><y>11818.0</y></points><points><x>32824.0</x><y>11795.0</y></points><points><x>32814.0</x><y>11782.0</y></points><points><x>32796.0</x><y>11782.0</y></points><points><x>32784.79296875</x><y>11785.30859375</y></points><points><x>32777.10546875</x><y>11759.21875</y></points><points><x>32761.451171875</x><y>11748.2333984375</y></points><points><x>32722.453125</x><y>11762.5146484375</y></points></segmentation></object><object><name>NONE</name><difficult>0</difficult><truncated>0</truncated><info>[{"confidence": "0"}, {"action": "CREATE", "cat": "NONE", "time": "2020-07-23 14:39;10", "who": "admin", "typeOfanno": "PersonManul"}]</info><confidence>0</confidence><bndbox><xmin>27689.0</xmin><ymin>9128.2568359375</ymin><xmax>27773.7890625</xmax><ymax>9243.2490234375</ymax></bndbox><segmentation><points><x>27710.05859375</x><y>9132.4130859375</y></points><points><x>27738.599609375</x><y>9128.2568359375</y></points><points><x>27749.958984375</x><y>9142.3876953125</y></points><points><x>27749.958984375</x><y>9142.3876953125</y></points><points><x>27752.453125</x><y>9154.857421875</y></points><points><x>27752.453125</x><y>9154.857421875</y></points><points><x>27773.7890625</x><y>9158.458984375</y></points><points><x>27773.7890625</x><y>9158.458984375</y></points><points><x>27772.404296875</x><y>9182.01171875</y></points><points><x>27772.404296875</x><y>9182.01171875</y></points><points><x>27765.4765625</x><y>9205.841796875</y></points><points><x>27765.4765625</x><y>9205.841796875</y></points><points><x>27753.0078125</x><y>9238.2607421875</y></points><points><x>27753.0078125</x><y>9238.2607421875</y></points><points><x>27751.623046875</x><y>9239.923828125</y></points><points><x>27735.2734375</x><y>9243.2490234375</y></points><points><x>27735.2734375</x><y>9243.2490234375</y></points><points><x>27732.779296875</x><y>9243.2490234375</y></points><points><x>27729.732421875</x><y>9243.2490234375</y></points><points><x>27728.623046875</x><y>9243.2490234375</y></points><points><x>27715.046875</x><y>9239.369140625</y></points><points><x>27715.046875</x><y>9239.369140625</y></points><points><x>27713.3828125</x><y>9237.984375</y></points><points><x>27703.962890625</x><y>9222.744140625</y></points><points><x>27703.962890625</x><y>9222.744140625</y></points><points><x>27703.408203125</x><y>9219.9736328125</y></points><points><x>27703.130859375</x><y>9219.4189453125</y></points><points><x>27703.130859375</x><y>9217.7568359375</y></points><points><x>27705.0703125</x><y>9196.1435546875</y></points><points><x>27689.83203125</x><y>9184.228515625</y></points><points><x>27689.83203125</x><y>9184.228515625</y></points><points><x>27689.27734375</x><y>9181.734375</y></points><points><x>27689.0</x><y>9162.892578125</y></points><points><x>27689.0</x><y>9162.892578125</y></points><points><x>27689.5546875</x><y>9160.67578125</y></points><points><x>27689.83203125</x><y>9159.5673828125</y></points><points><x>27694.818359375</x><y>9137.955078125</y></points><points><x>27694.818359375</x><y>9137.955078125</y></points></segmentation></object><object><name>NILM</name><difficult>0</difficult><truncated>0</truncated><info>[{"confidence": "0"}, {"action": "CREATE", "cat": "NILM", "time": "2020-07-23 14:39;10", "who": "admin", "typeOfanno": "PersonManul"}]</info><confidence>0</confidence><bndbox><xmin>18226.0</xmin><ymin>15060.1845703125</ymin><xmax>18309.671875</xmax><ymax>15160.2138671875</ymax></bndbox><segmentation><points><x>18226.0</x><y>15066.0</y></points><points><x>18226.0</x><y>15074.0</y></points><points><x>18227.0</x><y>15079.0</y></points><points><x>18234.0</x><y>15088.0</y></points><points><x>18238.0</x><y>15092.0</y></points><points><x>18241.5078125</x><y>15105.626953125</y></points><points><x>18234.0</x><y>15115.0</y></points><points><x>18227.9296875</x><y>15126.962890625</y></points><points><x>18230.0</x><y>15141.0</y></points><points><x>18248.0</x><y>15142.0</y></points><points><x>18252.0</x><y>15146.0</y></points><points><x>18252.0</x><y>15153.0</y></points><points><x>18266.4453125</x><y>15160.2138671875</y></points><points><x>18290.0</x><y>15157.0</y></points><points><x>18309.671875</x><y>15145.52734375</y></points><points><x>18306.623046875</x><y>15116.15625</y></points><points><x>18307.0</x><y>15087.0</y></points><points><x>18293.046875</x><y>15073.76171875</y></points><points><x>18282.794921875</x><y>15070.7138671875</y></points><points><x>18251.759765625</x><y>15060.1845703125</y></points></segmentation></object><object><name>ATR</name><difficult>0</difficult><truncated>0</truncated><info>[{"confidence": "0"}, {"action": "CREATE", "cat": "ATR", "time": "2020-07-23 14:39;10", "who": "admin", "typeOfanno": "PersonManul"}]</info><confidence>0</confidence><bndbox><xmin>25564.31640625</xmin><ymin>30658.23046875</ymin><xmax>25761.513671875</xmax><ymax>31002.296875</ymax></bndbox><segmentation><points><x>25761.513671875</x><y>30796.84765625</y></points><points><x>25750.375</x><y>30819.951171875</y></points><points><x>25750.375</x><y>30819.951171875</y></points><points><x>25748.724609375</x><y>30821.599609375</y></points><points><x>25747.07421875</x><y>30822.42578125</y></points><points><x>25736.76171875</x><y>30831.9140625</y></points><points><x>25740.474609375</x><y>30851.716796875</y></points><points><x>25724.384765625</x><y>30867.392578125</y></points><points><x>25724.384765625</x><y>30867.392578125</y></points><points><x>25722.734375</x><y>30869.04296875</y></points><points><x>25721.49609375</x><y>30869.869140625</y></points><points><x>25719.845703125</x><y>30871.10546875</y></points><points><x>25704.58203125</x><y>30879.357421875</y></points><points><x>25707.8828125</x><y>30899.16015625</y></points><points><x>25707.056640625</x><y>30933.814453125</y></points><points><x>25720.671875</x><y>30954.029296875</y></points><points><x>25731.810546875</x><y>30977.54296875</y></points><points><x>25731.810546875</x><y>30977.95703125</y></points><points><x>25731.810546875</x><y>30979.607421875</y></points><points><x>25731.810546875</x><y>30980.01953125</y></points><points><x>25731.810546875</x><y>30982.08203125</y></points><points><x>25724.796875</x><y>31002.296875</y></points><points><x>25700.044921875</x><y>30999.822265625</y></points><points><x>25700.044921875</x><y>30999.822265625</y></points><points><x>25697.15625</x><y>30998.99609375</y></points><points><x>25695.09375</x><y>30998.171875</y></points><points><x>25676.1171875</x><y>30996.109375</y></points><points><x>25670.33984375</x><y>30991.158203125</y></points><points><x>25670.33984375</x><y>30991.158203125</y></points><points><x>25668.27734375</x><y>30991.5703125</y></points><points><x>25649.30078125</x><y>30999.822265625</y></points><points><x>25635.6875</x><y>30994.87109375</y></points><points><x>25623.310546875</x><y>30985.794921875</y></points><points><x>25623.310546875</x><y>30985.794921875</y></points><points><x>25622.072265625</x><y>30975.48046875</y></points><points><x>25605.982421875</x><y>30977.54296875</y></points><points><x>25605.982421875</x><y>30977.54296875</y></points><points><x>25592.78125</x><y>30969.29296875</y></points><points><x>25592.78125</x><y>30969.29296875</y></points><points><x>25592.78125</x><y>30967.23046875</y></points><points><x>25587.41796875</x><y>30952.791015625</y></points><points><x>25587.41796875</x><y>30952.791015625</y></points><points><x>25570.091796875</x><y>30934.638671875</y></points><points><x>25570.091796875</x><y>30934.638671875</y></points><points><x>25570.091796875</x><y>30932.576171875</y></points><points><x>25570.091796875</x><y>30931.75</y></points><points><x>25570.091796875</x><y>30928.86328125</y></points><points><x>25570.916015625</x><y>30912.361328125</y></points><points><x>25564.31640625</x><y>30896.271484375</y></points><points><x>25564.31640625</x><y>30895.859375</y></points><points><x>25564.31640625</x><y>30894.208984375</y></points><points><x>25572.978515625</x><y>30869.45703125</y></points><points><x>25571.7421875</x><y>30844.291015625</y></points><points><x>25579.9921875</x><y>30833.564453125</y></points><points><x>25579.9921875</x><y>30833.564453125</y></points><points><x>25580.404296875</x><y>30831.501953125</y></points><points><x>25578.341796875</x><y>30819.537109375</y></points><points><x>25570.091796875</x><y>30809.224609375</y></points><points><x>25575.04296875</x><y>30799.322265625</y></points><points><x>25590.306640625</x><y>30796.0234375</y></points><points><x>25590.306640625</x><y>30796.0234375</y></points><points><x>25599.3828125</x><y>30784.470703125</y></points><points><x>25599.3828125</x><y>30784.470703125</y></points><points><x>25601.857421875</x><y>30784.470703125</y></points><points><x>25617.947265625</x><y>30776.220703125</y></points><points><x>25617.947265625</x><y>30776.220703125</y></points><points><x>25627.435546875</x><y>30772.5078125</y></points><points><x>25627.435546875</x><y>30772.5078125</y></points><points><x>25618.359375</x><y>30754.35546875</y></points><points><x>25611.345703125</x><y>30740.740234375</y></points><points><x>25611.345703125</x><y>30740.740234375</y></points><points><x>25594.84375</x><y>30725.4765625</y></points><points><x>25602.68359375</x><y>30703.19921875</y></points><points><x>25610.93359375</x><y>30685.873046875</y></points><points><x>25622.484375</x><y>30672.2578125</y></points><points><x>25622.484375</x><y>30672.2578125</y></points><points><x>25624.546875</x><y>30671.43359375</y></points><points><x>25641.462890625</x><y>30668.95703125</y></points><points><x>25650.125</x><y>30675.55859375</y></points><points><x>25657.138671875</x><y>30660.70703125</y></points><points><x>25677.353515625</x><y>30658.23046875</y></points><points><x>25677.353515625</x><y>30658.23046875</y></points><points><x>25680.654296875</x><y>30659.056640625</y></points><points><x>25699.21875</x><y>30667.720703125</y></points><points><x>25699.21875</x><y>30675.146484375</y></points><points><x>25725.208984375</x><y>30671.845703125</y></points><points><x>25743.361328125</x><y>30682.16015625</y></points><points><x>25743.361328125</x><y>30682.16015625</y></points><points><x>25743.7734375</x><y>30684.22265625</y></points><points><x>25744.1875</x><y>30697.01171875</y></points><points><x>25744.1875</x><y>30697.01171875</y></points><points><x>25732.22265625</x><y>30721.3515625</y></points><points><x>25712.419921875</x><y>30729.6015625</y></points><points><x>25712.419921875</x><y>30730.015625</y></points><points><x>25710.357421875</x><y>30730.83984375</y></points><points><x>25695.505859375</x><y>30739.916015625</y></points><points><x>25702.931640625</x><y>30758.48046875</y></points><points><x>25711.18359375</x><y>30771.681640625</y></points><points><x>25732.22265625</x><y>30771.26953125</y></points><points><x>25743.7734375</x><y>30779.93359375</y></points><points><x>25743.7734375</x><y>30779.93359375</y></points></segmentation></object><object><name>NONE</name><difficult>0</difficult><truncated>0</truncated><info>[{"confidence": "0"}, {"action": "CREATE", "cat": "NONE", "time": "2020-07-23 14:39;10", "who": "admin", "typeOfanno": "PersonManul"}]</info><confidence>0</confidence><bndbox><xmin>29081.0</xmin><ymin>14183.9921875</ymin><xmax>29189.435546875</xmax><ymax>14317.6572265625</ymax></bndbox><segmentation><points><x>29158.0</x><y>14188.0</y></points><points><x>29141.0</x><y>14200.0</y></points><points><x>29139.0</x><y>14218.0</y></points><points><x>29123.0</x><y>14219.0</y></points><points><x>29113.0</x><y>14226.0</y></points><points><x>29109.0</x><y>14229.0</y></points><points><x>29097.0</x><y>14239.0</y></points><points><x>29091.0</x><y>14247.0</y></points><points><x>29081.0</x><y>14260.0</y></points><points><x>29081.0</x><y>14279.0</y></points><points><x>29085.060546875</x><y>14291.25390625</y></points><points><x>29094.0</x><y>14301.0</y></points><points><x>29106.0</x><y>14301.0</y></points><points><x>29115.0</x><y>14296.0</y></points><points><x>29128.791015625</x><y>14283.828125</y></points><points><x>29145.705078125</x><y>14308.1689453125</y></points><points><x>29163.03125</x><y>14317.6572265625</y></points><points><x>29182.0</x><y>14303.0</y></points><points><x>29189.435546875</x><y>14282.5908203125</y></points><points><x>29183.0</x><y>14262.0</y></points><points><x>29176.0</x><y>14254.0</y></points><points><x>29172.0</x><y>14251.0</y></points><points><x>29179.947265625</x><y>14235.97265625</y></points><points><x>29184.896484375</x><y>14221.9462890625</y></points><points><x>29185.0</x><y>14200.0</y></points><points><x>29179.533203125</x><y>14189.3544921875</y></points><points><x>29169.6328125</x><y>14183.9921875</y></points></segmentation></object><object><name>NONE</name><difficult>0</difficult><truncated>0</truncated><info>[{"confidence": "0"}, {"action": "CREATE", "cat": "NONE", "time": "2020-07-23 14:39;10", "who": "admin", "typeOfanno": "PersonManul"}]</info><confidence>0</confidence><bndbox><xmin>23598.6796875</xmin><ymin>27162.607421875</ymin><xmax>23677.09765625</xmax><ymax>27293.947265625</ymax></bndbox><segmentation><points><x>23626.388671875</x><y>27162.607421875</y></points><points><x>23606.0</x><y>27171.0</y></points><points><x>23603.0</x><y>27175.0</y></points><points><x>23603.0</x><y>27203.0</y></points><points><x>23602.0</x><y>27229.0</y></points><points><x>23598.6796875</x><y>27243.794921875</y></points><points><x>23602.0</x><y>27259.0</y></points><points><x>23603.0</x><y>27264.0</y></points><points><x>23607.0</x><y>27268.0</y></points><points><x>23622.232421875</x><y>27271.50390625</y></points><points><x>23638.859375</x><y>27293.947265625</y></points><points><x>23674.880859375</x><y>27293.39453125</y></points><points><x>23677.09765625</x><y>27275.9375</y></points><points><x>23669.490234375</x><y>27265.3671875</y></points><points><x>23674.865234375</x><y>27253.8671875</y></points><points><x>23671.365234375</x><y>27240.1171875</y></points><points><x>23668.865234375</x><y>27232.1171875</y></points><points><x>23668.0</x><y>27228.0</y></points><points><x>23672.0</x><y>27224.0</y></points><points><x>23673.0</x><y>27203.0</y></points><points><x>23667.0</x><y>27196.0</y></points><points><x>23651.0</x><y>27196.0</y></points><points><x>23650.0</x><y>27189.0</y></points><points><x>23647.0</x><y>27178.0</y></points><points><x>23640.0</x><y>27169.0</y></points></segmentation></object><object><name>NONE</name><difficult>0</difficult><truncated>0</truncated><info>[{"confidence": "0"}, {"action": "CREATE", "cat": "NONE", "time": "2020-07-23 14:39;10", "who": "admin", "typeOfanno": "PersonManul"}]</info><confidence>0</confidence><bndbox><xmin>20394.0</xmin><ymin>29982.916015625</ymin><xmax>20583.55859375</xmax><ymax>30232.076171875</ymax></bndbox><segmentation><points><x>20533.681640625</x><y>29982.916015625</y></points><points><x>20507.359375</x><y>29985.962890625</y></points><points><x>20499.599609375</x><y>30015.05859375</y></points><points><x>20503.48046875</x><y>30042.490234375</y></points><points><x>20512.068359375</x><y>30059.115234375</y></points><points><x>20501.263671875</x><y>30069.3671875</y></points><points><x>20473.5546875</x><y>30069.921875</y></points><points><x>20456.65234375</x><y>30080.173828125</y></points><points><x>20421.39453125</x><y>30062.4296875</y></points><points><x>20406.0</x><y>30068.0</y></points><points><x>20402.830078125</x><y>30078.77734375</y></points><points><x>20394.0</x><y>30091.0</y></points><points><x>20394.0</x><y>30111.0</y></points><points><x>20398.0</x><y>30123.0</y></points><points><x>20404.0</x><y>30129.0</y></points><points><x>20415.0</x><y>30135.0</y></points><points><x>20422.0</x><y>30140.0</y></points><points><x>20440.0</x><y>30143.0</y></points><points><x>20444.0</x><y>30147.0</y></points><points><x>20444.0</x><y>30156.0</y></points><points><x>20443.0</x><y>30168.0</y></points><points><x>20442.0</x><y>30180.0</y></points><points><x>20443.0</x><y>30194.0</y></points><points><x>20447.0</x><y>30205.0</y></points><points><x>20452.353515625</x><y>30214.39453125</y></points><points><x>20459.984375</x><y>30223.88671875</y></points><points><x>20471.89453125</x><y>30232.076171875</y></points><points><x>20482.130859375</x><y>30225.00390625</y></points><points><x>20488.458984375</x><y>30217.744140625</y></points><points><x>20494.0</x><y>30214.0</y></points><points><x>20501.0</x><y>30212.0</y></points><points><x>20514.0</x><y>30213.0</y></points><points><x>20520.0</x><y>30208.0</y></points><points><x>20522.0</x><y>30201.0</y></points><points><x>20529.03125</x><y>30195.412109375</y></points><points><x>20529.0</x><y>30187.0</y></points><points><x>20530.0</x><y>30180.0</y></points><points><x>20538.947265625</x><y>30131.158203125</y></points><points><x>20552.248046875</x><y>30111.484375</y></points><points><x>20558.62109375</x><y>30068.259765625</y></points><points><x>20565.82421875</x><y>30050.802734375</y></points><points><x>20582.173828125</x><y>30033.900390625</y></points><points><x>20583.55859375</x><y>29999.263671875</y></points><points><x>20562.77734375</x><y>29983.46875</y></points></segmentation></object><object><name>NONE</name><difficult>0</difficult><truncated>0</truncated><info>[{"confidence": "0"}, {"action": "CREATE", "cat": "NONE", "time": "2020-07-23 14:39;10", "who": "admin", "typeOfanno": "PersonManul"}]</info><confidence>0</confidence><bndbox><xmin>19828.111328125</xmin><ymin>34301.51953125</ymin><xmax>20401.80078125</xmax><ymax>34663.9140625</ymax></bndbox><segmentation><points><x>20033.87890625</x><y>34412.69140625</y></points><points><x>20046.77734375</x><y>34393.0390625</y></points><points><x>20041.86328125</x><y>34358.640625</y></points><points><x>20054.1484375</x><y>34341.44140625</y></points><points><x>20054.1484375</x><y>34341.44140625</y></points><points><x>20064.58984375</x><y>34312.57421875</y></points><points><x>20064.58984375</x><y>34312.57421875</y></points><points><x>20066.43359375</x><y>34311.34375</y></points><points><x>20067.662109375</x><y>34311.34375</y></points><points><x>20090.388671875</x><y>34301.51953125</y></points><points><x>20108.201171875</x><y>34308.2734375</y></points><points><x>20108.814453125</x><y>34308.2734375</y></points><points><x>20111.884765625</x><y>34308.2734375</y></points><points><x>20146.283203125</x><y>34307.046875</y></points><points><x>20146.283203125</x><y>34307.046875</y></points><points><x>20148.740234375</x><y>34307.046875</y></points><points><x>20167.78125</x><y>34332.84375</y></points><points><x>20167.78125</x><y>34332.84375</y></points><points><x>20169.009765625</x><y>34334.6875</y></points><points><x>20169.623046875</x><y>34335.30078125</y></points><points><x>20170.23828125</x><y>34336.52734375</y></points><points><x>20173.921875</x><y>34337.14453125</y></points><points><x>20215.689453125</x><y>34345.12890625</y></points><points><x>20251.9296875</x><y>34340.828125</y></points><points><x>20251.9296875</x><y>34340.828125</y></points><points><x>20254.38671875</x><y>34340.828125</y></points><points><x>20301.068359375</x><y>34342.671875</y></points><points><x>20301.068359375</x><y>34342.671875</y></points><points><x>20321.951171875</x><y>34358.02734375</y></points><points><x>20321.951171875</x><y>34358.640625</y></points><points><x>20322.56640625</x><y>34360.484375</y></points><points><x>20316.423828125</x><y>34381.3671875</y></points><points><x>20316.423828125</x><y>34381.3671875</y></points><points><x>20316.423828125</x><y>34383.82421875</y></points><points><x>20329.9375</x><y>34404.70703125</y></points><points><x>20334.8515625</x><y>34434.19140625</y></points><points><x>20355.12109375</x><y>34444.6328125</y></points><points><x>20355.12109375</x><y>34445.24609375</y></points><points><x>20360.6484375</x><y>34464.90234375</y></points><points><x>20360.6484375</x><y>34465.515625</y></points><points><x>20360.6484375</x><y>34467.359375</y></points><points><x>20360.6484375</x><y>34469.203125</y></points><points><x>20353.27734375</x><y>34486.40234375</y></points><points><x>20353.27734375</x><y>34486.40234375</y></points><points><x>20365.5625</x><y>34518.953125</y></points><points><x>20383.375</x><y>34510.35546875</y></points><points><x>20383.375</x><y>34510.35546875</y></points><points><x>20385.216796875</x><y>34511.5859375</y></points><points><x>20386.4453125</x><y>34512.8125</y></points><points><x>20399.958984375</x><y>34550.28125</y></points><points><x>20399.958984375</x><y>34550.28125</y></points><points><x>20401.80078125</x><y>34577.3046875</y></points><points><x>20383.98828125</x><y>34602.48828125</y></points><points><x>20383.98828125</x><y>34603.10546875</y></points><points><x>20381.53125</x><y>34604.9453125</y></points><points><x>20344.677734375</x><y>34626.4453125</y></points><points><x>20309.052734375</x><y>34620.30078125</y></points><points><x>20309.052734375</x><y>34619.6875</y></points><points><x>20307.2109375</x><y>34618.4609375</y></points><points><x>20258.072265625</x><y>34590.20703125</y></points><points><x>20248.244140625</x><y>34601.875</y></points><points><x>20248.244140625</x><y>34601.875</y></points><points><x>20246.40234375</x><y>34603.71875</y></points><points><x>20230.431640625</x><y>34623.375</y></points><points><x>20230.431640625</x><y>34623.98828125</y></points><points><x>20229.818359375</x><y>34626.4453125</y></points><points><x>20207.705078125</x><y>34637.5</y></points><points><x>20181.908203125</x><y>34638.11328125</y></points><points><x>20181.908203125</x><y>34638.11328125</y></points><points><x>20178.8359375</x><y>34634.4296875</y></points><points><x>20156.724609375</x><y>34617.23046875</y></points><points><x>20156.724609375</x><y>34617.23046875</y></points><points><x>20153.65234375</x><y>34615.390625</y></points><points><x>20135.83984375</x><y>34606.17578125</y></points><points><x>20117.4140625</x><y>34623.375</y></points><points><x>20116.798828125</x><y>34623.375</y></points><points><x>20117.4140625</x><y>34626.4453125</y></points><points><x>20130.3125</x><y>34651.62890625</y></points><points><x>20130.3125</x><y>34651.62890625</y></points><points><x>20130.3125</x><y>34654.69921875</y></points><points><x>20114.341796875</x><y>34663.9140625</y></points><points><x>20113.728515625</x><y>34663.9140625</y></points><points><x>20110.658203125</x><y>34663.296875</y></points><points><x>20089.7734375</x><y>34657.15625</y></points><points><x>20059.0625</x><y>34647.328125</y></points><points><x>20059.0625</x><y>34647.328125</y></points><points><x>20028.3515625</x><y>34614.16015625</y></points><points><x>20019.751953125</x><y>34596.34765625</y></points><points><x>20019.751953125</x><y>34596.34765625</y></points><points><x>19997.638671875</x><y>34608.6328125</y></points><points><x>19997.638671875</x><y>34609.24609375</y></points><points><x>19995.181640625</x><y>34609.859375</y></points><points><x>19994.568359375</x><y>34610.4765625</y></points><points><x>19974.912109375</x><y>34624.6015625</y></points><points><x>19974.912109375</x><y>34624.6015625</y></points><points><x>19970.61328125</x><y>34625.21484375</y></points><points><x>19968.15625</x><y>34625.21484375</y></points><points><x>19951.572265625</x><y>34625.21484375</y></points><points><x>19950.95703125</x><y>34625.21484375</y></points><points><x>19949.115234375</x><y>34624.6015625</y></points><points><x>19947.88671875</x><y>34623.98828125</y></points><points><x>19945.4296875</x><y>34621.53125</y></points><points><x>19938.05859375</x><y>34607.40234375</y></points><points><x>19938.05859375</x><y>34607.40234375</y></points><points><x>19918.404296875</x><y>34596.34765625</y></points><points><x>19896.90625</x><y>34586.51953125</y></points><points><x>19896.90625</x><y>34586.51953125</y></points><points><x>19897.51953125</x><y>34555.80859375</y></points><points><x>19868.037109375</x><y>34540.453125</y></points><points><x>19868.037109375</x><y>34540.453125</y></points><points><x>19864.966796875</x><y>34540.453125</y></points><points><x>19861.89453125</x><y>34540.453125</y></points><points><x>19859.4375</x><y>34540.453125</y></points><points><x>19839.16796875</x><y>34540.453125</y></points><points><x>19828.111328125</x><y>34533.6953125</y></points><points><x>19828.111328125</x><y>34533.6953125</y></points><points><x>19833.025390625</x><y>34506.0546875</y></points><points><x>19833.640625</x><y>34506.0546875</y></points><points><x>19834.869140625</x><y>34504.21484375</y></points><points><x>19836.09765625</x><y>34502.984375</y></points><points><x>19836.09765625</x><y>34502.37109375</y></points><points><x>19856.98046875</x><y>34485.78515625</y></points><points><x>19856.98046875</x><y>34485.78515625</y></points><points><x>19859.4375</x><y>34485.78515625</y></points><points><x>19898.748046875</x><y>34482.71484375</y></points><points><x>19898.748046875</x><y>34482.71484375</y></points><points><x>19901.205078125</x><y>34482.1015625</y></points><points><x>19901.8203125</x><y>34482.1015625</y></points><points><x>19904.27734375</x><y>34481.48828125</y></points><points><x>19934.373046875</x><y>34467.97265625</y></points><points><x>19934.98828125</x><y>34467.97265625</y></points><points><x>19936.830078125</x><y>34467.97265625</y></points><points><x>19937.4453125</x><y>34467.97265625</y></points><points><x>19941.130859375</x><y>34467.97265625</y></points><points><x>19942.97265625</x><y>34467.97265625</y></points><points><x>19973.0703125</x><y>34466.1328125</y></points><points><x>19973.0703125</x><y>34466.1328125</y></points><points><x>19975.52734375</x><y>34466.1328125</y></points><points><x>19976.140625</x><y>34466.1328125</y></points><points><x>19978.59765625</x><y>34466.1328125</y></points><points><x>19982.8984375</x><y>34465.515625</y></points><points><x>20011.15234375</x><y>34445.24609375</y></points><points><x>20011.15234375</x><y>34444.6328125</y></points></segmentation></object><object><name>NILM</name><difficult>0</difficult><truncated>0</truncated><info>[{"confidence": "0"}, {"action": "CREATE", "cat": "NILM", "time": "2020-07-23 14:39;10", "who": "admin", "typeOfanno": "PersonManul"}]</info><confidence>0</confidence><bndbox><xmin>27310.060546875</xmin><ymin>9523.5693359375</ymin><xmax>27371.2890625</xmax><ymax>9611.7841796875</ymax></bndbox><segmentation><points><x>27335.9296875</x><y>9535.8515625</y></points><points><x>27350.818359375</x><y>9526.732421875</y></points><points><x>27350.818359375</x><y>9526.732421875</y></points><points><x>27364.58984375</x><y>9523.5693359375</y></points><points><x>27370.173828125</x><y>9533.4326171875</y></points><points><x>27371.2890625</x><y>9555.021484375</y></points><points><x>27368.68359375</x><y>9571.0263671875</y></points><points><x>27365.521484375</x><y>9578.8427734375</y></points><points><x>27360.49609375</x><y>9583.123046875</y></points><points><x>27359.9375</x><y>9596.3369140625</y></points><points><x>27359.564453125</x><y>9608.4345703125</y></points><points><x>27347.095703125</x><y>9611.7841796875</y></points><points><x>27347.095703125</x><y>9611.7841796875</y></points><points><x>27335.185546875</x><y>9607.50390625</y></points><points><x>27331.27734375</x><y>9600.431640625</y></points><points><x>27331.27734375</x><y>9600.431640625</y></points><points><x>27331.27734375</x><y>9598.3837890625</y></points><points><x>27333.32421875</x><y>9585.54296875</y></points><points><x>27324.390625</x><y>9578.8427734375</y></points><points><x>27324.390625</x><y>9578.8427734375</y></points><points><x>27321.970703125</x><y>9578.0986328125</y></points><points><x>27313.0390625</x><y>9573.259765625</y></points><points><x>27310.060546875</x><y>9562.0927734375</y></points><points><x>27310.43359375</x><y>9557.068359375</y></points><points><x>27312.107421875</x><y>9551.298828125</y></points><points><x>27315.271484375</x><y>9546.4599609375</y></points><points><x>27320.66796875</x><y>9539.015625</y></points><points><x>27320.66796875</x><y>9539.015625</y></points></segmentation></object><object><name>NONE</name><difficult>0</difficult><truncated>0</truncated><info>[{"confidence": "0"}, {"action": "CREATE", "cat": "NONE", "time": "2020-07-23 14:39;10", "who": "admin", "typeOfanno": "PersonManul"}]</info><confidence>0</confidence><bndbox><xmin>26956.466796875</xmin><ymin>27718.16796875</ymin><xmax>27080.41796875</xmax><ymax>27821.271484375</ymax></bndbox><segmentation><points><x>26956.466796875</x><y>27773.3671875</y></points><points><x>26971.15234375</x><y>27801.076171875</y></points><points><x>26983.455078125</x><y>27816.990234375</y></points><points><x>27003.556640625</x><y>27821.271484375</y></points><points><x>27023.0</x><y>27816.0</y></points><points><x>27039.0</x><y>27808.0</y></points><points><x>27057.52734375</x><y>27794.658203125</y></points><points><x>27060.0</x><y>27770.0</y></points><points><x>27080.41796875</x><y>27752.970703125</y></points><points><x>27079.115234375</x><y>27723.564453125</y></points><points><x>27049.337890625</x><y>27718.16796875</y></points><points><x>27018.443359375</x><y>27725.42578125</y></points><points><x>27004.671875</x><y>27728.216796875</y></points><points><x>26993.0</x><y>27740.0</y></points><points><x>26966.333984375</x><y>27760.599609375</y></points></segmentation></object><object><name>NILM</name><difficult>0</difficult><truncated>0</truncated><info>[{"confidence": "0"}, {"action": "CREATE", "cat": "NILM", "time": "2020-07-23 14:39;10", "who": "admin", "typeOfanno": "PersonManul"}]</info><confidence>0</confidence><bndbox><xmin>13339.0</xmin><ymin>18854.50390625</ymin><xmax>13443.0</xmax><ymax>18943.0</ymax></bndbox><segmentation><points><x>13424.142578125</x><y>18856.828125</y></points><points><x>13406.0</x><y>18867.0</y></points><points><x>13402.0</x><y>18872.0</y></points><points><x>13390.0</x><y>18873.0</y></points><points><x>13386.0</x><y>18877.0</y></points><points><x>13370.0</x><y>18885.0</y></points><points><x>13352.0</x><y>18896.0</y></points><points><x>13348.0</x><y>18903.0</y></points><points><x>13342.4013671875</x><y>18910.861328125</y></points><points><x>13341.0</x><y>18916.0</y></points><points><x>13339.0</x><y>18925.0</y></points><points><x>13342.4013671875</x><y>18941.0625</y></points><points><x>13359.0</x><y>18943.0</y></points><points><x>13376.2060546875</x><y>18942.44921875</y></points><points><x>13385.0</x><y>18937.0</y></points><points><x>13394.447265625</x><y>18930.111328125</y></points><points><x>13403.822265625</x><y>18923.736328125</y></points><points><x>13409.072265625</x><y>18917.861328125</y></points><points><x>13415.947265625</x><y>18914.611328125</y></points><points><x>13419.072265625</x><y>18912.111328125</y></points><points><x>13423.822265625</x><y>18911.236328125</y></points><points><x>13425.822265625</x><y>18907.361328125</y></points><points><x>13431.3876953125</x><y>18901.87890625</y></points><points><x>13435.6376953125</x><y>18897.12890625</y></points><points><x>13439.1376953125</x><y>18887.37890625</y></points><points><x>13443.0</x><y>18869.0</y></points><points><x>13442.0</x><y>18859.0</y></points><points><x>13436.8876953125</x><y>18854.50390625</y></points></segmentation></object><object><name>NILM</name><difficult>0</difficult><truncated>0</truncated><info>[{"confidence": "0"}, {"action": "CREATE", "cat": "NILM", "time": "2020-07-23 14:39;10", "who": "admin", "typeOfanno": "PersonManul"}]</info><confidence>0</confidence><bndbox><xmin>38971.3359375</xmin><ymin>23705.205078125</ymin><xmax>39044.2890625</xmax><ymax>23770.15625</ymax></bndbox><segmentation><points><x>38988.26953125</x><y>23734.236328125</y></points><points><x>38982.875</x><y>23738.703125</y></points><points><x>38976.73046875</x><y>23742.798828125</y></points><points><x>38971.3359375</x><y>23755.638671875</y></points><points><x>38977.84765625</x><y>23769.59765625</y></points><points><x>38998.69140625</x><y>23770.15625</y></points><points><x>39029.02734375</x><y>23752.4765625</y></points><points><x>39043.73046875</x><y>23736.841796875</y></points><points><x>39044.2890625</x><y>23709.857421875</y></points><points><x>39025.12109375</x><y>23705.205078125</y></points><points><x>39011.1640625</x><y>23710.228515625</y></points><points><x>39000.5546875</x><y>23718.9765625</y></points><points><x>38996.0859375</x><y>23725.3046875</y></points><points><x>38993.48046875</x><y>23729.025390625</y></points></segmentation></object><object><name>NONE</name><difficult>0</difficult><truncated>0</truncated><info>[{"confidence": "0"}, {"action": "CREATE", "cat": "NONE", "time": "2020-07-23 14:39;10", "who": "admin", "typeOfanno": "PersonManul"}]</info><confidence>0</confidence><bndbox><xmin>14853.4189453125</xmin><ymin>39092.5</ymin><xmax>15210.28515625</xmax><ymax>39434.1875</ymax></bndbox><segmentation><points><x>14961.82421875</x><y>39096.2109375</y></points><points><x>14979.150390625</x><y>39092.5</y></points><points><x>14979.150390625</x><y>39092.5</y></points><points><x>14991.939453125</x><y>39101.57421875</y></points><points><x>14991.939453125</x><y>39101.57421875</y></points><points><x>14996.4775390625</x><y>39122.203125</y></points><points><x>15005.5537109375</x><y>39129.62890625</y></points><points><x>15005.5537109375</x><y>39129.62890625</y></points><points><x>15005.5537109375</x><y>39131.69140625</y></points><points><x>15008.8544921875</x><y>39153.14453125</y></points><points><x>15022.46875</x><y>39160.15625</y></points><points><x>15022.880859375</x><y>39160.15625</y></points><points><x>15028.244140625</x><y>39184.0859375</y></points><points><x>15028.244140625</x><y>39184.0859375</y></points><points><x>15029.89453125</x><y>39186.1484375</y></points><points><x>15034.01953125</x><y>39199.76171875</y></points><points><x>15050.521484375</x><y>39210.07421875</y></points><points><x>15050.521484375</x><y>39210.07421875</y></points><points><x>15050.9345703125</x><y>39212.13671875</y></points><points><x>15063.7236328125</x><y>39226.578125</y></points><points><x>15066.611328125</x><y>39245.96875</y></points><points><x>15066.611328125</x><y>39245.96875</y></points><points><x>15066.611328125</x><y>39248.44140625</y></points><points><x>15069.0859375</x><y>39271.95703125</y></points><points><x>15082.525390625</x><y>39285.54296875</y></points><points><x>15099.1103515625</x><y>39304.5859375</y></points><points><x>15104.6376953125</x><y>39316.25390625</y></points><points><x>15119.994140625</x><y>39311.95703125</y></points><points><x>15148.8623046875</x><y>39313.18359375</y></points><points><x>15167.32421875</x><y>39313.25390625</y></points><points><x>15185.7158203125</x><y>39302.12890625</y></points><points><x>15209.056640625</x><y>39310.7265625</y></points><points><x>15209.6708984375</x><y>39310.7265625</y></points><points><x>15210.28515625</x><y>39313.18359375</y></points><points><x>15199.2294921875</x><y>39342.0546875</y></points><points><x>15199.2294921875</x><y>39342.0546875</y></points><points><x>15174.0458984375</x><y>39367.8515625</y></points><points><x>15174.0458984375</x><y>39367.8515625</y></points><points><x>15172.8173828125</x><y>39369.69140625</y></points><points><x>15151.93359375</x><y>39401.6328125</y></points><points><x>15151.93359375</x><y>39402.24609375</y></points><points><x>15126.1357421875</x><y>39413.91796875</y></points><points><x>15106.48046875</x><y>39434.1875</y></points><points><x>15090.5107421875</x><y>39426.203125</y></points><points><x>15089.896484375</x><y>39426.203125</y></points><points><x>15083.1396484375</x><y>39398.5625</y></points><points><x>15060.4140625</x><y>39395.4921875</y></points><points><x>15059.7998046875</x><y>39395.4921875</y></points><points><x>15057.95703125</x><y>39394.875</y></points><points><x>15057.3427734375</x><y>39393.6484375</y></points><points><x>15049.357421875</x><y>39378.29296875</y></points><points><x>15019.875</x><y>39380.13671875</y></points><points><x>15019.875</x><y>39380.13671875</y></points><points><x>15017.41796875</x><y>39380.13671875</y></points><points><x>14998.9912109375</x><y>39367.234375</y></points><points><x>14998.9912109375</x><y>39367.234375</y></points><points><x>14999.60546875</x><y>39363.55078125</y></points><points><x>14999.60546875</x><y>39361.70703125</y></points><points><x>15000.2197265625</x><y>39359.25</y></points><points><x>15011.275390625</x><y>39337.75390625</y></points><points><x>14989.77734375</x><y>39321.16796875</y></points><points><x>14989.77734375</x><y>39320.5546875</y></points><points><x>14989.77734375</x><y>39318.7109375</y></points><points><x>14989.1630859375</x><y>39318.09765625</y></points><points><x>14977.4931640625</x><y>39308.8828125</y></points><points><x>14977.4931640625</x><y>39308.8828125</y></points><points><x>14951.6953125</x><y>39316.25390625</y></points><points><x>14951.0810546875</x><y>39316.25390625</y></points><points><x>14935.111328125</x><y>39309.5</y></points><points><x>14935.111328125</x><y>39308.8828125</y></points><points><x>14935.111328125</x><y>39307.04296875</y></points><points><x>14928.3544921875</x><y>39276.9453125</y></points><points><x>14928.3544921875</x><y>39276.33203125</y></points><points><x>14898.2578125</x><y>39264.66015625</y></points><points><x>14888.4296875</x><y>39251.76171875</y></points><points><x>14888.4296875</x><y>39251.76171875</y></points><points><x>14874.9169921875</x><y>39235.17578125</y></points><points><x>14874.9169921875</x><y>39235.17578125</y></points><points><x>14874.9169921875</x><y>39231.4921875</y></points><points><x>14871.845703125</x><y>39209.37890625</y></points><points><x>14871.845703125</x><y>39209.37890625</y></points><points><x>14869.388671875</x><y>39207.53515625</y></points><points><x>14867.5458984375</x><y>39206.30859375</y></points><points><x>14853.4189453125</x><y>39187.265625</y></points><points><x>14853.4189453125</x><y>39186.65234375</y></points><points><x>14853.4189453125</x><y>39184.80859375</y></points><points><x>14854.033203125</x><y>39183.58203125</y></points><points><x>14865.703125</x><y>39168.83984375</y></points><points><x>14865.703125</x><y>39168.83984375</y></points><points><x>14893.34375</x><y>39161.46875</y></points><points><x>14893.34375</x><y>39161.46875</y></points><points><x>14895.80078125</x><y>39161.46875</y></points><points><x>14896.4150390625</x><y>39161.46875</y></points><points><x>14899.486328125</x><y>39161.46875</y></points><points><x>14910.5419921875</x><y>39157.78515625</y></points><points><x>14899.486328125</x><y>39138.7421875</y></points><points><x>14909.3134765625</x><y>39119.08984375</y></points><points><x>14909.3134765625</x><y>39119.08984375</y></points><points><x>14943.7099609375</x><y>39105.57421875</y></points><points><x>14943.7099609375</x><y>39105.57421875</y></points></segmentation></object><object><name>NONE</name><difficult>0</difficult><truncated>0</truncated><info>[{"confidence": "0"}, {"action": "CREATE", "cat": "NONE", "time": "2020-07-23 14:39;10", "who": "admin", "typeOfanno": "PersonManul"}]</info><confidence>0</confidence><bndbox><xmin>9241.650390625</xmin><ymin>24500.16796875</ymin><xmax>9342.7880859375</xmax><ymax>24566.115234375</ymax></bndbox><segmentation><points><x>9293.0</x><y>24504.0</y></points><points><x>9287.0</x><y>24505.0</y></points><points><x>9281.0</x><y>24506.0</y></points><points><x>9268.0</x><y>24507.0</y></points><points><x>9262.0</x><y>24512.0</y></points><points><x>9243.3134765625</x><y>24517.34765625</y></points><points><x>9241.650390625</x><y>24537.8515625</y></points><points><x>9259.3837890625</x><y>24553.091796875</y></points><points><x>9268.0</x><y>24557.0</y></points><points><x>9283.4912109375</x><y>24556.693359375</y></points><points><x>9294.57421875</x><y>24558.35546875</y></points><points><x>9322.283203125</x><y>24566.115234375</y></points><points><x>9337.80078125</x><y>24554.75390625</y></points><points><x>9342.7880859375</x><y>24538.68359375</y></points><points><x>9335.0</x><y>24532.0</y></points><points><x>9332.0</x><y>24529.0</y></points><points><x>9320.0</x><y>24513.0</y></points><points><x>9308.7060546875</x><y>24500.16796875</y></points></segmentation></object><object><name>ASC_H</name><difficult>0</difficult><truncated>0</truncated><info>[{"confidence": "0"}, {"action": "CREATE", "cat": "ASC_H", "time": "2020-07-23 14:39;10", "who": "admin", "typeOfanno": "PersonManul"}]</info><confidence>0</confidence><bndbox><xmin>23529.4921875</xmin><ymin>27678.46484375</ymin><xmax>24017.189453125</xmax><ymax>27864.953125</ymax></bndbox><segmentation><points><x>23656.029296875</x><y>27736.220703125</y></points><points><x>23677.89453125</x><y>27751.486328125</y></points><points><x>23677.89453125</x><y>27751.486328125</y></points><points><x>23679.130859375</x><y>27753.13671875</y></points><points><x>23679.95703125</x><y>27753.9609375</y></points><points><x>23699.345703125</x><y>27768.8125</y></points><points><x>23699.345703125</x><y>27768.8125</y></points><points><x>23701.408203125</x><y>27770.462890625</y></points><points><x>23704.296875</x><y>27771.701171875</y></points><points><x>23737.30078125</x><y>27780.36328125</y></points><points><x>23737.30078125</x><y>27780.36328125</y></points><points><x>23740.6015625</x><y>27781.189453125</y></points><points><x>23762.466796875</x><y>27781.6015625</y></points><points><x>23762.466796875</x><y>27781.6015625</y></points><points><x>23777.73046875</x><y>27778.30078125</y></points><points><x>23777.73046875</x><y>27778.30078125</y></points><points><x>23797.12109375</x><y>27777.888671875</y></points><points><x>23797.12109375</x><y>27777.888671875</y></points><points><x>23799.595703125</x><y>27777.4765625</y></points><points><x>23818.16015625</x><y>27767.57421875</y></points><points><x>23825.173828125</x><y>27760.1484375</y></points><points><x>23825.173828125</x><y>27760.1484375</y></points><points><x>23796.70703125</x><y>27756.849609375</y></points><points><x>23796.70703125</x><y>27756.849609375</y></points><points><x>23795.056640625</x><y>27758.0859375</y></points><points><x>23772.3671875</x><y>27747.359375</y></points><points><x>23772.3671875</x><y>27747.359375</y></points><points><x>23770.3046875</x><y>27745.7109375</y></points><points><x>23757.515625</x><y>27726.732421875</y></points><points><x>23757.515625</x><y>27726.732421875</y></points><points><x>23758.75390625</x><y>27723.431640625</y></points><points><x>23772.3671875</x><y>27703.630859375</y></points><points><x>23772.3671875</x><y>27703.630859375</y></points><points><x>23774.841796875</x><y>27702.8046875</y></points><points><x>23775.66796875</x><y>27702.392578125</y></points><points><x>23779.380859375</x><y>27678.46484375</y></points><points><x>23800.833984375</x><y>27678.876953125</y></points><points><x>23800.833984375</x><y>27678.876953125</y></points><points><x>23802.482421875</x><y>27680.52734375</y></points><points><x>23824.34765625</x><y>27692.078125</y></points><points><x>23824.34765625</x><y>27692.078125</y></points><points><x>23825.5859375</x><y>27693.728515625</y></points><points><x>23836.724609375</x><y>27685.478515625</y></points><points><x>23836.724609375</x><y>27685.478515625</y></points><points><x>23838.375</x><y>27684.240234375</y></points><points><x>23856.939453125</x><y>27680.115234375</y></points><points><x>23856.939453125</x><y>27680.115234375</y></points><points><x>23858.58984375</x><y>27681.3515625</y></points><points><x>23874.6796875</x><y>27697.029296875</y></points><points><x>23874.6796875</x><y>27697.029296875</y></points><points><x>23890.35546875</x><y>27711.880859375</y></points><points><x>23890.35546875</x><y>27711.880859375</y></points><points><x>23891.181640625</x><y>27713.943359375</y></points><points><x>23894.482421875</x><y>27732.921875</y></points><points><x>23894.482421875</x><y>27732.921875</y></points><points><x>23895.306640625</x><y>27734.984375</y></points><points><x>23904.794921875</x><y>27760.5625</y></points><points><x>23899.2578125</x><y>27803.53125</y></points><points><x>23914.0</x><y>27798.6171875</y></points><points><x>23959.453125</x><y>27794.31640625</y></points><points><x>23959.453125</x><y>27794.31640625</y></points><points><x>24000.60546875</x><y>27798.6171875</y></points><points><x>24014.119140625</x><y>27802.916015625</y></points><points><x>24014.119140625</x><y>27802.916015625</y></points><points><x>24017.189453125</x><y>27806.6015625</y></points><points><x>24015.9609375</x><y>27825.029296875</y></points><points><x>24015.9609375</x><y>27825.029296875</y></points><points><x>24014.732421875</x><y>27827.486328125</y></points><points><x>24014.119140625</x><y>27828.71484375</y></points><points><x>23998.763671875</x><y>27852.669921875</y></points><points><x>23998.763671875</x><y>27852.669921875</y></points><points><x>23996.919921875</x><y>27855.740234375</y></points><points><x>23995.69140625</x><y>27856.353515625</y></points><points><x>23980.951171875</x><y>27864.953125</y></points><points><x>23980.951171875</x><y>27864.953125</y></points><points><x>23977.87890625</x><y>27864.33984375</y></points><points><x>23936.7265625</x><y>27853.283203125</y></points><points><x>23936.7265625</x><y>27853.283203125</y></points><points><x>23933.041015625</x><y>27853.283203125</y></points><points><x>23932.42578125</x><y>27853.283203125</y></points><points><x>23900.486328125</x><y>27861.267578125</y></points><points><x>23900.486328125</x><y>27861.267578125</y></points><points><x>23898.64453125</x><y>27862.49609375</y></points><points><x>23866.08984375</x><y>27864.33984375</y></points><points><x>23866.08984375</x><y>27864.33984375</y></points><points><x>23863.6328125</x><y>27864.33984375</y></points><points><x>23820.0234375</x><y>27855.740234375</y></points><points><x>23820.0234375</x><y>27855.740234375</y></points><points><x>23764.7421875</x><y>27847.755859375</y></points><points><x>23764.7421875</x><y>27847.755859375</y></points><points><x>23762.28515625</x><y>27847.755859375</y></points><points><x>23745.701171875</x><y>27831.78515625</y></points><points><x>23745.0859375</x><y>27831.78515625</y></points><points><x>23740.787109375</x><y>27831.78515625</y></points><points><x>23716.83203125</x><y>27840.384765625</y></points><points><x>23716.21875</x><y>27840.384765625</y></points><points><x>23689.806640625</x><y>27835.470703125</y></points><points><x>23689.806640625</x><y>27834.85546875</y></points><points><x>23687.962890625</x><y>27834.2421875</y></points><points><x>23687.349609375</x><y>27833.626953125</y></points><points><x>23659.708984375</x><y>27821.95703125</y></points><points><x>23659.708984375</x><y>27821.95703125</y></points><points><x>23645.58203125</x><y>27802.302734375</y></points><points><x>23645.58203125</x><y>27802.302734375</y></points><points><x>23616.712890625</x><y>27796.16015625</y></points><points><x>23616.099609375</x><y>27796.16015625</y></points><points><x>23613.02734375</x><y>27796.16015625</y></points><points><x>23582.9296875</x><y>27774.046875</y></points><points><x>23570.03125</x><y>27770.36328125</y></points><points><x>23559.58984375</x><y>27759.919921875</y></points><points><x>23559.58984375</x><y>27759.919921875</y></points><points><x>23529.4921875</x><y>27750.70703125</y></points><points><x>23529.4921875</x><y>27750.09375</y></points><points><x>23530.107421875</x><y>27746.408203125</y></points><points><x>23530.107421875</x><y>27744.564453125</y></points><points><x>23539.3203125</x><y>27731.666015625</y></points><points><x>23539.3203125</x><y>27731.666015625</y></points><points><x>23573.716796875</x><y>27732.279296875</y></points><points><x>23593.986328125</x><y>27729.82421875</y></points><points><x>23593.986328125</x><y>27729.82421875</y></points><points><x>23597.05859375</x><y>27729.82421875</y></points><points><x>23597.671875</x><y>27730.4375</y></points><points><x>23610.5703125</x><y>27732.279296875</y></points><points><x>23611.185546875</x><y>27732.279296875</y></points><points><x>23613.02734375</x><y>27732.279296875</y></points><points><x>23613.642578125</x><y>27732.279296875</y></points><points><x>23616.099609375</x><y>27731.666015625</y></points><points><x>23634.525390625</x><y>27727.98046875</y></points><points><x>23635.140625</x><y>27727.98046875</y></points><points><x>23648.0390625</x><y>27731.666015625</y></points><points><x>23648.0390625</x><y>27731.666015625</y></points></segmentation></object><object><name>NONE</name><difficult>0</difficult><truncated>0</truncated><info>[{"confidence": "0"}, {"action": "CREATE", "cat": "NONE", "time": "2020-07-23 14:39;10", "who": "admin", "typeOfanno": "PersonManul"}]</info><confidence>0</confidence><bndbox><xmin>11542.0</xmin><ymin>28672.236328125</ymin><xmax>11605.193359375</xmax><ymax>28742.6171875</ymax></bndbox><segmentation><points><x>11562.0</x><y>28673.0</y></points><points><x>11555.0</x><y>28680.0</y></points><points><x>11547.0</x><y>28689.0</y></points><points><x>11543.0</x><y>28702.0</y></points><points><x>11542.0</x><y>28716.0</y></points><points><x>11544.7880859375</x><y>28728.208984375</y></points><points><x>11554.0</x><y>28740.0</y></points><points><x>11576.376953125</x><y>28742.6171875</y></points><points><x>11592.0</x><y>28735.0</y></points><points><x>11598.0</x><y>28727.0</y></points><points><x>11605.193359375</x><y>28709.921875</y></points><points><x>11603.0</x><y>28692.0</y></points><points><x>11586.3515625</x><y>28672.236328125</y></points></segmentation></object><object><name>NONE</name><difficult>0</difficult><truncated>0</truncated><info>[{"confidence": "0"}, {"action": "CREATE", "cat": "NONE", "time": "2020-07-23 14:39;10", "who": "admin", "typeOfanno": "PersonManul"}]</info><confidence>0</confidence><bndbox><xmin>29292.41796875</xmin><ymin>12534.3876953125</ymin><xmax>29415.76953125</xmax><ymax>12794.29296875</ymax></bndbox><segmentation><points><x>29378.228515625</x><y>12534.3876953125</y></points><points><x>29363.7890625</x><y>12536.4501953125</y></points><points><x>29354.0</x><y>12543.0</y></points><points><x>29351.0</x><y>12546.0</y></points><points><x>29342.3359375</x><y>12560.7900390625</y></points><points><x>29343.162109375</x><y>12572.75390625</y></points><points><x>29344.0</x><y>12580.0</y></points><points><x>29336.0</x><y>12596.0</y></points><points><x>29329.0</x><y>12605.0</y></points><points><x>29319.0</x><y>12618.0</y></points><points><x>29311.0</x><y>12626.0</y></points><points><x>29306.857421875</x><y>12642.0625</y></points><points><x>29299.0</x><y>12663.0</y></points><points><x>29296.0</x><y>12679.0</y></points><points><x>29297.0</x><y>12684.0</y></points><points><x>29301.0</x><y>12688.0</y></points><points><x>29296.95703125</x><y>12696.5185546875</y></points><points><x>29297.369140625</x><y>12704.76953125</y></points><points><x>29292.41796875</x><y>12724.984375</y></points><points><x>29295.0</x><y>12736.0</y></points><points><x>29299.0</x><y>12741.0</y></points><points><x>29301.494140625</x><y>12751.3876953125</y></points><points><x>29303.0</x><y>12766.0</y></points><points><x>29308.5078125</x><y>12785.62890625</y></points><points><x>29334.0859375</x><y>12794.29296875</y></points><points><x>29364.0</x><y>12771.0</y></points><points><x>29366.0</x><y>12762.0</y></points><points><x>29367.0</x><y>12755.0</y></points><points><x>29379.466796875</x><y>12747.2626953125</y></points><points><x>29391.0</x><y>12733.0</y></points><points><x>29394.0</x><y>12727.0</y></points><points><x>29405.45703125</x><y>12715.49609375</y></points><points><x>29407.0</x><y>12698.0</y></points><points><x>29415.76953125</x><y>12677.12890625</y></points><points><x>29414.0</x><y>12650.0</y></points><points><x>29408.0</x><y>12644.0</y></points><points><x>29409.0</x><y>12627.0</y></points><points><x>29402.0</x><y>12615.0</y></points><points><x>29404.0</x><y>12610.0</y></points><points><x>29405.0</x><y>12591.0</y></points><points><x>29408.755859375</x><y>12564.916015625</y></points><points><x>29402.0</x><y>12558.0</y></points><points><x>29393.0</x><y>12557.0</y></points><points><x>29398.03125</x><y>12545.5263671875</y></points><points><x>29388.541015625</x><y>12537.6875</y></points></segmentation></object><object><name>NONE</name><difficult>0</difficult><truncated>0</truncated><info>[{"confidence": "0"}, {"action": "CREATE", "cat": "NONE", "time": "2020-07-23 14:39;10", "who": "admin", "typeOfanno": "PersonManul"}]</info><confidence>0</confidence><bndbox><xmin>28138.0</xmin><ymin>29687.146484375</ymin><xmax>28239.822265625</xmax><ymax>29830.421875</ymax></bndbox><segmentation><points><x>28213.396484375</x><y>29687.146484375</y></points><points><x>28188.0859375</x><y>29701.4765625</y></points><points><x>28186.0</x><y>29728.0</y></points><points><x>28190.0</x><y>29738.0</y></points><points><x>28165.744140625</x><y>29714.59765625</y></points><points><x>28146.0</x><y>29719.0</y></points><points><x>28141.0</x><y>29739.0</y></points><points><x>28151.0</x><y>29754.0</y></points><points><x>28159.37109375</x><y>29767.798828125</y></points><points><x>28142.466796875</x><y>29780.544921875</y></points><points><x>28138.03515625</x><y>29800.7734375</y></points><points><x>28138.0</x><y>29813.0</y></points><points><x>28141.0</x><y>29816.0</y></points><points><x>28148.287109375</x><y>29824.326171875</y></points><points><x>28162.41796875</x><y>29830.421875</y></points><points><x>28175.0</x><y>29826.0</y></points><points><x>28190.0</x><y>29816.0</y></points><points><x>28190.0</x><y>29811.0</y></points><points><x>28192.0</x><y>29795.0</y></points><points><x>28190.0</x><y>29781.0</y></points><points><x>28191.806640625</x><y>29774.802734375</y></points><points><x>28197.76171875</x><y>29782.060546875</y></points><points><x>28205.580078125</x><y>29793.041015625</y></points><points><x>28217.0</x><y>29789.0</y></points><points><x>28228.0</x><y>29781.0</y></points><points><x>28231.0</x><y>29755.0</y></points><points><x>28231.8203125</x><y>29747.630859375</y></points><points><x>28232.9375</x><y>29735.162109375</y></points><points><x>28239.822265625</x><y>29724.3671875</y></points><points><x>28236.47265625</x><y>29698.87109375</y></points></segmentation></object><object><name>NILM</name><difficult>0</difficult><truncated>0</truncated><info>[{"confidence": "0"}, {"action": "CREATE", "cat": "NILM", "time": "2020-07-23 14:39;10", "who": "admin", "typeOfanno": "PersonManul"}]</info><confidence>0</confidence><bndbox><xmin>27629.0</xmin><ymin>8388.43359375</ymin><xmax>27680.53515625</xmax><ymax>8485.58203125</ymax></bndbox><segmentation><points><x>27674.765625</x><y>8392.5283203125</y></points><points><x>27653.36328125</x><y>8388.43359375</y></points><points><x>27649.640625</x><y>8405.927734375</y></points><points><x>27643.0</x><y>8405.0</y></points><points><x>27633.63671875</x><y>8413.185546875</y></points><points><x>27631.0</x><y>8420.0</y></points><points><x>27629.0</x><y>8437.0</y></points><points><x>27630.84375</x><y>8449.291015625</y></points><points><x>27634.56640625</x><y>8458.0380859375</y></points><points><x>27640.0</x><y>8470.0</y></points><points><x>27666.01953125</x><y>8485.58203125</y></points><points><x>27675.0</x><y>8480.0</y></points><points><x>27680.53515625</x><y>8423.7939453125</y></points><points><x>27676.068359375</x><y>8407.0439453125</y></points></segmentation></object><object><name>HSIL</name><difficult>0</difficult><truncated>0</truncated><info>[{"confidence": "0"}, {"action": "CREATE", "cat": "HSIL", "time": "2020-07-23 14:39;10", "who": "admin", "typeOfanno": "PersonManul"}]</info><confidence>0</confidence><bndbox><xmin>23108.71484375</xmin><ymin>9274.75390625</ymin><xmax>23209.02734375</xmax><ymax>9364.0849609375</ymax></bndbox><segmentation><points><x>23183.529296875</x><y>9274.75390625</y></points><points><x>23169.38671875</x><y>9277.359375</y></points><points><x>23159.0</x><y>9282.0</y></points><points><x>23135.513671875</x><y>9290.572265625</y></points><points><x>23126.58203125</x><y>9302.85546875</y></points><points><x>23108.71484375</x><y>9313.650390625</y></points><points><x>23123.9765625</x><y>9328.5390625</y></points><points><x>23133.466796875</x><y>9339.146484375</y></points><points><x>23140.16796875</x><y>9346.9638671875</y></points><points><x>23151.146484375</x><y>9357.5712890625</y></points><points><x>23176.271484375</x><y>9364.0849609375</y></points><points><x>23198.046875</x><y>9350.3134765625</y></points><points><x>23201.955078125</x><y>9322.955078125</y></points><points><x>23209.02734375</x><y>9308.2529296875</y></points><points><x>23205.86328125</x><y>9288.33984375</y></points></segmentation></object><object><name>NONE</name><difficult>0</difficult><truncated>0</truncated><info>[{"confidence": "0"}, {"action": "CREATE", "cat": "NONE", "time": "2020-07-23 14:39;10", "who": "admin", "typeOfanno": "PersonManul"}]</info><confidence>0</confidence><bndbox><xmin>17667.08984375</xmin><ymin>30440.224609375</ymin><xmax>17756.88671875</xmax><ymax>30685.751953125</ymax></bndbox><segmentation><points><x>17669.814453125</x><y>30442.11328125</y></points><points><x>17668.236328125</x><y>30461.82421875</y></points><points><x>17667.08984375</x><y>30488.90625</y></points><points><x>17675.33984375</x><y>30505.408203125</y></points><points><x>17679.052734375</x><y>30536.76171875</y></points><points><x>17678.640625</x><y>30561.103515625</y></points><points><x>17680.291015625</x><y>30579.66796875</y></points><points><x>17683.236328125</x><y>30587.82421875</y></points><points><x>17691.236328125</x><y>30594.82421875</y></points><points><x>17697.236328125</x><y>30607.82421875</y></points><points><x>17697.236328125</x><y>30616.82421875</y></points><points><x>17687.615234375</x><y>30637.537109375</y></points><points><x>17685.3984375</x><y>30661.64453125</y></points><points><x>17699.529296875</x><y>30679.37890625</y></points><points><x>17738.322265625</x><y>30685.751953125</y></points><points><x>17756.88671875</x><y>30666.078125</y></points><points><x>17746.357421875</x><y>30630.888671875</y></points><points><x>17736.236328125</x><y>30589.82421875</y></points><points><x>17727.236328125</x><y>30571.82421875</y></points><points><x>17728.236328125</x><y>30553.82421875</y></points><points><x>17727.236328125</x><y>30547.82421875</y></points><points><x>17718.236328125</x><y>30536.82421875</y></points><points><x>17714.236328125</x><y>30533.82421875</y></points><points><x>17714.236328125</x><y>30528.82421875</y></points><points><x>17715.236328125</x><y>30513.82421875</y></points><points><x>17719.236328125</x><y>30496.82421875</y></points><points><x>17723.236328125</x><y>30492.82421875</y></points><points><x>17723.236328125</x><y>30472.82421875</y></points><points><x>17722.236328125</x><y>30466.82421875</y></points><points><x>17695.142578125</x><y>30452.189453125</y></points><points><x>17685.240234375</x><y>30440.224609375</y></points></segmentation></object><object><name>NILM</name><difficult>0</difficult><truncated>0</truncated><info>[{"confidence": "0"}, {"action": "CREATE", "cat": "NILM", "time": "2020-07-23 14:39;10", "who": "admin", "typeOfanno": "PersonManul"}]</info><confidence>0</confidence><bndbox><xmin>31477.083984375</xmin><ymin>15200.037109375</ymin><xmax>31525.84375</xmax><ymax>15252.8916015625</ymax></bndbox><segmentation><points><x>31507.232421875</x><y>15200.037109375</y></points><points><x>31485.830078125</x><y>15208.0390625</y></points><points><x>31479.130859375</x><y>15219.7646484375</y></points><points><x>31477.083984375</x><y>15248.052734375</y></points><points><x>31493.275390625</x><y>15252.8916015625</y></points><points><x>31506.861328125</x><y>15246.75</y></points><points><x>31512.0</x><y>15241.0</y></points><points><x>31519.0</x><y>15237.0</y></points><points><x>31525.84375</x><y>15220.322265625</y></points><points><x>31523.0</x><y>15206.0</y></points></segmentation></object><object><name>HSIL</name><difficult>0</difficult><truncated>0</truncated><info>[{"confidence": "0"}, {"action": "CREATE", "cat": "HSIL", "time": "2020-07-23 14:39;10", "who": "admin", "typeOfanno": "PersonManul"}]</info><confidence>0</confidence><bndbox><xmin>34445.2734375</xmin><ymin>18170.431640625</ymin><xmax>34510.44140625</xmax><ymax>18280.08984375</ymax></bndbox><segmentation><points><x>34457.9296875</x><y>18175.642578125</y></points><points><x>34447.32421875</x><y>18184.576171875</y></points><points><x>34445.2734375</x><y>18205.978515625</y></points><points><x>34456.28515625</x><y>18228.353515625</y></points><points><x>34458.0</x><y>18249.0</y></points><points><x>34460.0</x><y>18256.0</y></points><points><x>34464.0</x><y>18266.0</y></points><points><x>34468.0</x><y>18270.0</y></points><points><x>34473.0</x><y>18274.0</y></points><points><x>34504.484375</x><y>18280.08984375</y></points><points><x>34508.0</x><y>18270.0</y></points><points><x>34510.44140625</x><y>18251.244140625</y></points><points><x>34504.484375</x><y>18233.935546875</y></points><points><x>34494.62109375</x><y>18221.65234375</y></points><points><x>34496.109375</x><y>18214.39453125</y></points><points><x>34493.4765625</x><y>18202.814453125</y></points><points><x>34491.0</x><y>18194.0</y></points><points><x>34489.5703125</x><y>18189.228515625</y></points><points><x>34483.0</x><y>18184.0</y></points><points><x>34477.0</x><y>18178.0</y></points><points><x>34470.3984375</x><y>18171.548828125</y></points><points><x>34463.515625</x><y>18170.431640625</y></points></segmentation></object><object><name>NONE</name><difficult>0</difficult><truncated>0</truncated><info>[{"confidence": "0"}, {"action": "CREATE", "cat": "NONE", "time": "2020-07-23 14:39;10", "who": "admin", "typeOfanno": "PersonManul"}]</info><confidence>0</confidence><bndbox><xmin>27898.056640625</xmin><ymin>21432.1171875</ymin><xmax>27987.388671875</xmax><ymax>21560.533203125</ymax></bndbox><segmentation><points><x>27898.056640625</x><y>21446.634765625</y></points><points><x>27905.314453125</x><y>21498.55859375</y></points><points><x>27911.0</x><y>21518.0</y></points><points><x>27917.0</x><y>21526.0</y></points><points><x>27928.0</x><y>21539.0</y></points><points><x>27943.28125</x><y>21560.533203125</y></points><points><x>27972.126953125</x><y>21559.787109375</y></points><points><x>27987.388671875</x><y>21545.0859375</y></points><points><x>27975.0</x><y>21516.0</y></points><points><x>27972.0</x><y>21502.0</y></points><points><x>27964.0</x><y>21489.0</y></points><points><x>27963.9375</x><y>21473.9921875</y></points><points><x>27952.771484375</x><y>21457.2421875</y></points><points><x>27943.28125</x><y>21441.982421875</y></points><points><x>27926.34375</x><y>21432.1171875</y></points></segmentation></object><object><name>ASC_H</name><difficult>0</difficult><truncated>0</truncated><info>[{"confidence": "0"}, {"action": "CREATE", "cat": "ASC_H", "time": "2020-07-23 14:39;10", "who": "admin", "typeOfanno": "PersonManul"}]</info><confidence>0</confidence><bndbox><xmin>31692.810546875</xmin><ymin>27531.896484375</ymin><xmax>31899.830078125</xmax><ymax>27884.462890625</ymax></bndbox><segmentation><points><x>31872.189453125</x><y>27636.314453125</y></points><points><x>31888.7734375</x><y>27663.955078125</y></points><points><x>31899.216796875</x><y>27686.068359375</y></points><points><x>31899.216796875</x><y>27686.068359375</y></points><points><x>31899.830078125</x><y>27688.525390625</y></points><points><x>31893.6875</x><y>27718.62109375</y></points><points><x>31893.6875</x><y>27719.236328125</y></points><points><x>31893.07421875</x><y>27721.078125</y></points><points><x>31892.458984375</x><y>27721.693359375</y></points><points><x>31872.8046875</x><y>27742.576171875</y></points><points><x>31872.8046875</x><y>27742.576171875</y></points><points><x>31870.34765625</x><y>27743.8046875</y></points><points><x>31860.51953125</x><y>27765.91796875</y></points><points><x>31860.51953125</x><y>27765.91796875</y></points><points><x>31859.90625</x><y>27800.927734375</y></points><points><x>31859.90625</x><y>27801.54296875</y></points><points><x>31859.90625</x><y>27803.384765625</y></points><points><x>31843.935546875</x><y>27833.482421875</y></points><points><x>31805.23828125</x><y>27850.681640625</y></points><points><x>31781.8984375</x><y>27865.421875</y></points><points><x>31781.8984375</x><y>27865.421875</y></points><points><x>31780.669921875</x><y>27867.87890625</y></points><points><x>31755.486328125</x><y>27884.462890625</y></points><points><x>31732.759765625</x><y>27880.77734375</y></points><points><x>31732.759765625</x><y>27880.77734375</y></points><points><x>31732.759765625</x><y>27877.70703125</y></points><points><x>31713.71875</x><y>27847.609375</y></points><points><x>31713.71875</x><y>27847.609375</y></points><points><x>31713.71875</x><y>27845.15234375</y></points><points><x>31713.71875</x><y>27844.5390625</y></points><points><x>31714.333984375</x><y>27840.853515625</y></points><points><x>31720.51953125</x><y>27817.955078125</y></points><points><x>31725.076171875</x><y>27804.876953125</y></points><points><x>31726.462890625</x><y>27801.828125</y></points><points><x>31727.84765625</x><y>27794.0703125</y></points><points><x>31720.919921875</x><y>27788.251953125</y></points><points><x>31712.330078125</x><y>27772.1796875</y></points><points><x>31713.591796875</x><y>27753.669921875</y></points><points><x>31705.001953125</x><y>27736.212890625</y></points><points><x>31697.521484375</x><y>27726.515625</y></points><points><x>31692.810546875</x><y>27710.16796875</y></points><points><x>31704.169921875</x><y>27696.03515625</y></points><points><x>31705.650390625</x><y>27685.818359375</y></points><points><x>31703.98828125</x><y>27678.060546875</y></points><points><x>31710.033203125</x><y>27665.798828125</y></points><points><x>31710.033203125</x><y>27665.798828125</y></points><points><x>31711.876953125</x><y>27664.5703125</y></points><points><x>31711.876953125</x><y>27663.955078125</y></points><points><x>31727.845703125</x><y>27636.9296875</y></points><points><x>31727.845703125</x><y>27636.9296875</y></points><points><x>31730.302734375</x><y>27636.314453125</y></points><points><x>31730.91796875</x><y>27635.701171875</y></points><points><x>31741.359375</x><y>27614.81640625</y></points><points><x>31741.974609375</x><y>27614.81640625</y></points><points><x>31743.81640625</x><y>27613.587890625</y></points><points><x>31744.4296875</x><y>27612.974609375</y></points><points><x>31772.0703125</x><y>27609.2890625</y></points><points><x>31772.685546875</x><y>27609.2890625</y></points><points><x>31774.52734375</x><y>27609.2890625</y></points><points><x>31775.142578125</x><y>27609.2890625</y></points><points><x>31788.041015625</x><y>27609.904296875</y></points><points><x>31788.041015625</x><y>27609.904296875</y></points><points><x>31789.8828125</x><y>27608.67578125</y></points><points><x>31801.5546875</x><y>27579.806640625</y></points><points><x>31801.5546875</x><y>27579.806640625</y></points><points><x>31801.5546875</x><y>27577.349609375</y></points><points><x>31796.640625</x><y>27545.41015625</y></points><points><x>31796.640625</x><y>27545.41015625</y></points><points><x>31796.025390625</x><y>27542.953125</y></points><points><x>31796.640625</x><y>27542.337890625</y></points><points><x>31812.609375</x><y>27531.896484375</y></points><points><x>31812.609375</x><y>27531.896484375</y></points><points><x>31815.06640625</x><y>27531.896484375</y></points><points><x>31815.681640625</x><y>27531.896484375</y></points><points><x>31818.751953125</x><y>27531.896484375</y></points><points><x>31839.63671875</x><y>27541.109375</y></points><points><x>31840.25</x><y>27541.109375</y></points><points><x>31841.478515625</x><y>27542.337890625</y></points><points><x>31842.09375</x><y>27542.953125</y></points><points><x>31856.833984375</x><y>27567.521484375</y></points><points><x>31856.833984375</x><y>27567.521484375</y></points><points><x>31857.44921875</x><y>27569.978515625</y></points><points><x>31858.0625</x><y>27571.822265625</y></points><points><x>31864.8203125</x><y>27593.93359375</y></points><points><x>31864.8203125</x><y>27594.546875</y></points><points><x>31865.43359375</x><y>27596.390625</y></points><points><x>31866.046875</x><y>27597.619140625</y></points><points><x>31867.275390625</x><y>27599.4609375</y></points><points><x>31874.646484375</x><y>27622.802734375</y></points><points><x>31874.646484375</x><y>27622.802734375</y></points></segmentation></object><object><name>NONE</name><difficult>0</difficult><truncated>0</truncated><info>[{"confidence": "0"}, {"action": "CREATE", "cat": "NONE", "time": "2020-07-23 14:39;10", "who": "admin", "typeOfanno": "PersonManul"}]</info><confidence>0</confidence><bndbox><xmin>31815.140625</xmin><ymin>31213.685546875</ymin><xmax>31936.005859375</xmax><ymax>31408.234375</ymax></bndbox><segmentation><points><x>31858.70703125</x><y>31213.685546875</y></points><points><x>31844.5625</x><y>31223.177734375</y></points><points><x>31835.0703125</x><y>31231.552734375</y></points><points><x>31827.541015625</x><y>31244.55859375</y></points><points><x>31827.0</x><y>31261.0</y></points><points><x>31826.0</x><y>31267.0</y></points><points><x>31824.0</x><y>31277.0</y></points><points><x>31823.0</x><y>31284.0</y></points><points><x>31822.0</x><y>31298.0</y></points><points><x>31820.0</x><y>31324.0</y></points><points><x>31819.0</x><y>31338.0</y></points><points><x>31815.140625</x><y>31354.767578125</y></points><points><x>31816.0703125</x><y>31365.376953125</y></points><points><x>31820.0</x><y>31387.0</y></points><points><x>31825.0</x><y>31392.0</y></points><points><x>31835.755859375</x><y>31402.23828125</y></points><points><x>31863.396484375</x><y>31405.951171875</y></points><points><x>31876.408203125</x><y>31383.48046875</y></points><points><x>31889.197265625</x><y>31395.4453125</y></points><points><x>31897.037109375</x><y>31408.234375</y></points><points><x>31919.314453125</x><y>31406.583984375</y></points><points><x>31928.0</x><y>31378.0</y></points><points><x>31936.005859375</x><y>31311.4765625</y></points><points><x>31934.767578125</x><y>31289.19921875</y></points><points><x>31929.0</x><y>31277.0</y></points><points><x>31927.0</x><y>31256.0</y></points><points><x>31923.47265625</x><y>31235.646484375</y></points><points><x>31921.978515625</x><y>31222.3671875</y></points><points><x>31906.908203125</x><y>31215.732421875</y></points><points><x>31886.4375</x><y>31215.546875</y></points><points><x>31877.875</x><y>31216.291015625</y></points><points><x>31872.10546875</x><y>31214.802734375</y></points></segmentation></object><object><name>NONE</name><difficult>0</difficult><truncated>0</truncated><info>[{"confidence": "0"}, {"action": "CREATE", "cat": "NONE", "time": "2020-07-23 14:39;10", "who": "admin", "typeOfanno": "PersonManul"}]</info><confidence>0</confidence><bndbox><xmin>5836.66064453125</xmin><ymin>22238.66796875</ymin><xmax>6127.1904296875</xmax><ymax>22469.6171875</ymax></bndbox><segmentation><points><x>6084.1943359375</x><y>22246.65234375</y></points><points><x>6111.220703125</x><y>22246.65234375</y></points><points><x>6111.83447265625</x><y>22246.65234375</y></points><points><x>6126.576171875</x><y>22257.095703125</y></points><points><x>6126.576171875</x><y>22257.708984375</y></points><points><x>6127.1904296875</x><y>22259.552734375</y></points><points><x>6127.1904296875</x><y>22260.166015625</y></points><points><x>6127.1904296875</x><y>22262.009765625</y></points><points><x>6127.1904296875</x><y>22286.578125</y></points><points><x>6127.1904296875</x><y>22286.578125</y></points><points><x>6125.9619140625</x><y>22289.03515625</y></points><points><x>6125.34765625</x><y>22289.6484375</y></points><points><x>6108.763671875</x><y>22310.533203125</y></points><points><x>6108.763671875</x><y>22310.533203125</y></points><points><x>6108.763671875</x><y>22313.603515625</y></points><points><x>6105.6923828125</x><y>22344.314453125</y></points><points><x>6105.6923828125</x><y>22344.314453125</y></points><points><x>6103.849609375</x><y>22346.158203125</y></points><points><x>6103.2353515625</x><y>22346.158203125</y></points><points><x>6101.392578125</x><y>22347.38671875</y></points><points><x>6088.494140625</x><y>22371.955078125</y></points><points><x>6088.494140625</x><y>22371.955078125</y></points><points><x>6087.8798828125</x><y>22374.412109375</y></points><points><x>6087.8798828125</x><y>22375.640625</y></points><points><x>6086.6513671875</x><y>22413.109375</y></points><points><x>6086.6513671875</x><y>22413.109375</y></points><points><x>6086.6513671875</x><y>22416.1796875</y></points><points><x>6066.99609375</x><y>22442.591796875</y></points><points><x>6066.99609375</x><y>22442.591796875</y></points><points><x>6065.1533203125</x><y>22444.435546875</y></points><points><x>6034.44189453125</x><y>22453.6484375</y></points><points><x>6001.2734375</x><y>22461.6328125</y></points><points><x>6001.2734375</x><y>22461.6328125</y></points><points><x>5971.17626953125</x><y>22466.546875</y></points><points><x>5947.8359375</x><y>22461.01953125</y></points><points><x>5947.8359375</x><y>22461.01953125</y></points><points><x>5918.3525390625</x><y>22469.6171875</y></points><points><x>5900.5400390625</x><y>22453.033203125</y></points><points><x>5900.5400390625</x><y>22453.033203125</y></points><points><x>5900.5400390625</x><y>22446.27734375</y></points><points><x>5904.2255859375</x><y>22421.09375</y></points><points><x>5904.2255859375</x><y>22420.48046875</y></points><points><x>5904.2255859375</x><y>22418.63671875</y></points><points><x>5904.2255859375</x><y>22417.408203125</y></points><points><x>5904.2255859375</x><y>22414.951171875</y></points><points><x>5890.71240234375</x><y>22395.296875</y></points><points><x>5890.71240234375</x><y>22394.681640625</y></points><points><x>5888.25537109375</x><y>22394.681640625</y></points><points><x>5886.4130859375</x><y>22394.681640625</y></points><points><x>5881.4990234375</x><y>22394.681640625</y></points><points><x>5853.85888671875</x><y>22386.697265625</y></points><points><x>5853.85888671875</x><y>22386.697265625</y></points><points><x>5852.63037109375</x><y>22384.240234375</y></points><points><x>5851.40185546875</x><y>22383.01171875</y></points><points><x>5849.55908203125</x><y>22380.5546875</y></points><points><x>5836.66064453125</x><y>22360.28515625</y></points><points><x>5836.66064453125</x><y>22360.28515625</y></points><points><x>5836.66064453125</x><y>22356.599609375</y></points><points><x>5836.66064453125</x><y>22355.37109375</y></points><points><x>5851.40185546875</x><y>22331.416015625</y></points><points><x>5851.40185546875</x><y>22331.416015625</y></points><points><x>5853.24462890625</x><y>22330.1875</y></points><points><x>5853.85888671875</x><y>22329.57421875</y></points><points><x>5855.08740234375</x><y>22328.958984375</y></points><points><x>5856.31591796875</x><y>22328.345703125</y></points><points><x>5860.615234375</x><y>22325.888671875</y></points><points><x>5862.4580078125</x><y>22324.044921875</y></points><points><x>5880.2705078125</x><y>22298.86328125</y></points><points><x>5880.2705078125</x><y>22298.86328125</y></points><points><x>5882.11328125</x><y>22297.634765625</y></points><points><x>5882.7275390625</x><y>22297.634765625</y></points><points><x>5884.5703125</x><y>22295.791015625</y></points><points><x>5880.2705078125</x><y>22264.46484375</y></points><points><x>5880.2705078125</x><y>22263.8515625</y></points><points><x>5880.884765625</x><y>22262.009765625</y></points><points><x>5881.4990234375</x><y>22260.78125</y></points><points><x>5882.11328125</x><y>22259.552734375</y></points><points><x>5907.296875</x><y>22239.896484375</y></points><points><x>5907.296875</x><y>22239.896484375</y></points><points><x>5909.75341796875</x><y>22238.66796875</y></points><points><x>5911.59619140625</x><y>22238.66796875</y></points><points><x>5915.89599609375</x><y>22238.66796875</y></points><points><x>5948.4501953125</x><y>22238.66796875</y></points><points><x>5948.4501953125</x><y>22238.66796875</y></points><points><x>5950.29248046875</x><y>22240.51171875</y></points><points><x>5950.90673828125</x><y>22241.125</y></points><points><x>5952.13525390625</x><y>22242.353515625</y></points><points><x>5953.36376953125</x><y>22244.1953125</y></points><points><x>5953.36376953125</x><y>22273.064453125</y></points><points><x>5953.36376953125</x><y>22273.6796875</y></points><points><x>5952.74951171875</x><y>22275.521484375</y></points><points><x>5952.74951171875</x><y>22276.13671875</y></points><points><x>5950.03955078125</x><y>22286.67578125</y></points><points><x>5948.93115234375</x><y>22293.048828125</y></points><points><x>5958.62939453125</x><y>22295.265625</y></points><points><x>5965.83349609375</x><y>22291.939453125</y></points><points><x>5970.8212890625</x><y>22292.216796875</y></points><points><x>5984.3984375</x><y>22293.048828125</y></points><points><x>5990.49462890625</x><y>22291.662109375</y></points><points><x>5995.482421875</x><y>22292.771484375</y></points><points><x>6003.794921875</x><y>22288.892578125</y></points><points><x>6008.50537109375</x><y>22283.626953125</y></points><points><x>6011.10107421875</x><y>22269.994140625</y></points><points><x>6011.10107421875</x><y>22269.37890625</y></points><points><x>6012.32958984375</x><y>22268.150390625</y></points><points><x>6013.55810546875</x><y>22268.150390625</y></points><points><x>6015.40087890625</x><y>22266.921875</y></points><points><x>6029.5283203125</x><y>22254.0234375</y></points><points><x>6030.14208984375</x><y>22254.0234375</y></points><points><x>6031.37060546875</x><y>22252.794921875</y></points><points><x>6033.21337890625</x><y>22252.181640625</y></points><points><x>6048.5693359375</x><y>22242.966796875</y></points><points><x>6049.18359375</x><y>22242.966796875</y></points></segmentation></object><object><name>NONE</name><difficult>0</difficult><truncated>0</truncated><info>[{"confidence": "0"}, {"action": "CREATE", "cat": "NONE", "time": "2020-07-23 14:39;10", "who": "admin", "typeOfanno": "PersonManul"}]</info><confidence>0</confidence><bndbox><xmin>16782.37109375</xmin><ymin>7909.21875</ymin><xmax>16910.259765625</xmax><ymax>8106.8291015625</ymax></bndbox><segmentation><points><x>16798.046875</x><y>7939.33447265625</y></points><points><x>16819.912109375</x><y>7910.04345703125</y></points><points><x>16819.912109375</x><y>7910.04345703125</y></points><points><x>16822.388671875</x><y>7909.21875</y></points><points><x>16851.265625</x><y>7909.21875</y></points><points><x>16851.265625</x><y>7909.21875</y></points><points><x>16852.50390625</x><y>7910.86865234375</y></points><points><x>16865.705078125</x><y>7924.8955078125</y></points><points><x>16865.705078125</x><y>7924.8955078125</y></points><points><x>16866.53125</x><y>7927.37060546875</y></points><points><x>16866.943359375</x><y>7927.783203125</y></points><points><x>16880.556640625</x><y>7956.66162109375</y></points><points><x>16880.556640625</x><y>7956.66162109375</y></points><points><x>16882.20703125</x><y>7959.13671875</y></points><points><x>16903.248046875</x><y>7976.87646484375</y></points><points><x>16903.248046875</x><y>7976.87646484375</y></points><points><x>16903.66015625</x><y>7980.1767578125</y></points><points><x>16903.66015625</x><y>7980.58935546875</y></points><points><x>16904.8984375</x><y>7982.65234375</y></points><points><x>16910.259765625</x><y>8006.99267578125</y></points><points><x>16910.259765625</x><y>8006.99267578125</y></points><points><x>16897.884765625</x><y>8035.45849609375</y></points><points><x>16897.884765625</x><y>8035.45849609375</y></points><points><x>16896.234375</x><y>8037.1083984375</y></points><points><x>16873.95703125</x><y>8054.02294921875</y></points><points><x>16873.95703125</x><y>8054.02294921875</y></points><points><x>16849.203125</x><y>8078.36328125</y></points><points><x>16849.203125</x><y>8078.36328125</y></points><points><x>16847.552734375</x><y>8079.60107421875</y></points><points><x>16827.337890625</x><y>8099.81591796875</y></points><points><x>16827.337890625</x><y>8099.81591796875</y></points><points><x>16826.1015625</x><y>8101.4658203125</y></points><points><x>16813.724609375</x><y>8106.8291015625</y></points><points><x>16813.724609375</x><y>8106.8291015625</y></points><points><x>16811.662109375</x><y>8106.8291015625</y></points><points><x>16794.333984375</x><y>8095.27783203125</y></points><points><x>16794.333984375</x><y>8095.27783203125</y></points><points><x>16785.2578125</x><y>8068.87451171875</y></points><points><x>16785.2578125</x><y>8068.87451171875</y></points><points><x>16785.2578125</x><y>8066.3994140625</y></points><points><x>16785.671875</x><y>8065.98681640625</y></points><points><x>16786.083984375</x><y>8064.3369140625</y></points><points><x>16796.810546875</x><y>8043.296875</y></points><points><x>16796.810546875</x><y>8043.296875</y></points><points><x>16797.22265625</x><y>8040.40869140625</y></points><points><x>16797.22265625</x><y>8037.93359375</y></points><points><x>16797.22265625</x><y>8021.01904296875</y></points><points><x>16797.22265625</x><y>8021.01904296875</y></points><points><x>16795.984375</x><y>8018.5439453125</y></points><points><x>16795.572265625</x><y>8017.71875</y></points><points><x>16785.671875</x><y>8004.9296875</y></points><points><x>16785.671875</x><y>8004.51708984375</y></points><points><x>16785.2578125</x><y>8001.62939453125</y></points><points><x>16785.2578125</x><y>7999.154296875</y></points><points><x>16785.2578125</x><y>7997.91650390625</y></points><points><x>16784.43359375</x><y>7978.93896484375</y></points><points><x>16784.43359375</x><y>7978.93896484375</y></points><points><x>16784.43359375</x><y>7976.87646484375</y></points><points><x>16782.37109375</x><y>7962.849609375</y></points><points><x>16782.37109375</x><y>7962.849609375</y></points><points><x>16784.021484375</x><y>7961.19970703125</y></points><points><x>16790.208984375</x><y>7950.8857421875</y></points><points><x>16790.208984375</x><y>7950.47314453125</y></points></segmentation></object><object><name>HSIL</name><difficult>0</difficult><truncated>0</truncated><info>[{"confidence": "0"}, {"action": "CREATE", "cat": "HSIL", "time": "2020-07-23 14:39;10", "who": "admin", "typeOfanno": "PersonManul"}]</info><confidence>0</confidence><bndbox><xmin>13570.275390625</xmin><ymin>32351.888671875</ymin><xmax>13761.2998046875</xmax><ymax>32551.98046875</ymax></bndbox><segmentation><points><x>13658.6669921875</x><y>32351.888671875</y></points><points><x>13647.029296875</x><y>32356.875</y></points><points><x>13638.9931640625</x><y>32362.140625</y></points><points><x>13635.66796875</x><y>32369.8984375</y></points><points><x>13626.0</x><y>32374.0</y></points><points><x>13610.0</x><y>32377.0</y></points><points><x>13604.0</x><y>32382.0</y></points><points><x>13584.9609375</x><y>32387.91015625</y></points><points><x>13581.9130859375</x><y>32410.630859375</y></points><points><x>13570.275390625</x><y>32429.75</y></points><points><x>13586.0</x><y>32440.0</y></points><points><x>13590.0</x><y>32443.0</y></points><points><x>13600.0</x><y>32445.0</y></points><points><x>13607.0</x><y>32446.0</y></points><points><x>13608.0</x><y>32457.0</y></points><points><x>13613.0</x><y>32462.0</y></points><points><x>13613.0</x><y>32474.0</y></points><points><x>13617.0</x><y>32488.0</y></points><points><x>13625.0</x><y>32499.0</y></points><points><x>13630.0</x><y>32504.0</y></points><points><x>13635.47265625</x><y>32511.55078125</y></points><points><x>13639.0</x><y>32519.0</y></points><points><x>13649.0</x><y>32533.0</y></points><points><x>13669.3017578125</x><y>32551.568359375</y></points><points><x>13699.830078125</x><y>32551.98046875</y></points><points><x>13731.0</x><y>32545.0</y></points><points><x>13747.685546875</x><y>32537.12890625</y></points><points><x>13761.2998046875</x><y>32507.013671875</y></points><points><x>13738.0</x><y>32469.0</y></points><points><x>13731.18359375</x><y>32458.744140625</y></points><points><x>13728.0</x><y>32433.0</y></points><points><x>13724.0</x><y>32428.0</y></points><points><x>13715.0</x><y>32412.0</y></points><points><x>13715.0</x><y>32408.0</y></points><points><x>13713.0</x><y>32401.0</y></points><points><x>13698.0</x><y>32397.0</y></points><points><x>13691.0</x><y>32391.0</y></points><points><x>13687.20703125</x><y>32382.64453125</y></points><points><x>13684.990234375</x><y>32364.634765625</y></points><points><x>13674.4609375</x><y>32356.044921875</y></points></segmentation></object><object><name>NONE</name><difficult>0</difficult><truncated>0</truncated><info>[{"confidence": "0"}, {"action": "CREATE", "cat": "NONE", "time": "2020-07-23 14:39;10", "who": "admin", "typeOfanno": "PersonManul"}]</info><confidence>0</confidence><bndbox><xmin>4079.300048828125</xmin><ymin>23613.923828125</ymin><xmax>4219.154296875</xmax><ymax>23858.564453125</ymax></bndbox><segmentation><points><x>4173.77392578125</x><y>23618.875</y></points><points><x>4195.22607421875</x><y>23648.166015625</y></points><points><x>4203.47705078125</x><y>23666.73046875</y></points><points><x>4213.37841796875</x><y>23688.181640625</y></points><points><x>4219.154296875</x><y>23716.6484375</y></points><points><x>4215.44091796875</x><y>23742.2265625</y></points><points><x>4204.71484375</x><y>23755.83984375</y></points><points><x>4204.71484375</x><y>23755.83984375</y></points><points><x>4203.064453125</x><y>23757.490234375</y></points><points><x>4197.70166015625</x><y>23765.7421875</y></points><points><x>4198.1142578125</x><y>23777.29296875</y></points><points><x>4198.1142578125</x><y>23777.29296875</y></points><points><x>4194.4013671875</x><y>23789.255859375</y></points><points><x>4194.4013671875</x><y>23789.669921875</y></points><points><x>4188.62548828125</x><y>23808.234375</y></points><points><x>4188.62548828125</x><y>23808.234375</y></points><points><x>4173.77392578125</x><y>23813.185546875</y></points><points><x>4173.77392578125</x><y>23813.185546875</y></points><points><x>4172.12353515625</x><y>23814.833984375</y></points><points><x>4156.0341796875</x><y>23832.986328125</y></points><points><x>4156.0341796875</x><y>23832.986328125</y></points><points><x>4153.97119140625</x><y>23833.8125</y></points><points><x>4138.29443359375</x><y>23845.775390625</y></points><points><x>4138.29443359375</x><y>23845.775390625</y></points><points><x>4125.09326171875</x><y>23847.42578125</y></points><points><x>4125.09326171875</x><y>23847.42578125</y></points><points><x>4123.0302734375</x><y>23848.6640625</y></points><points><x>4109.416015625</x><y>23858.15234375</y></points><points><x>4109.416015625</x><y>23858.15234375</y></points><points><x>4106.11572265625</x><y>23858.564453125</y></points><points><x>4104.4658203125</x><y>23858.564453125</y></points><points><x>4092.089111328125</x><y>23856.08984375</y></points><points><x>4092.089111328125</x><y>23856.08984375</y></points><points><x>4091.26416015625</x><y>23853.201171875</y></points><points><x>4090.43896484375</x><y>23851.55078125</y></points><points><x>4079.300048828125</x><y>23833.400390625</y></points><points><x>4079.300048828125</x><y>23832.986328125</y></points><points><x>4079.300048828125</x><y>23831.3359375</y></points><points><x>4079.300048828125</x><y>23830.099609375</y></points><points><x>4079.300048828125</x><y>23828.861328125</y></points><points><x>4086.72607421875</x><y>23811.12109375</y></points><points><x>4086.72607421875</x><y>23811.12109375</y></points><points><x>4088.376220703125</x><y>23809.470703125</y></points><points><x>4089.201416015625</x><y>23809.05859375</y></points><points><x>4090.43896484375</x><y>23808.234375</y></points><points><x>4099.51513671875</x><y>23794.619140625</y></points><points><x>4109.82861328125</x><y>23790.90625</y></points><points><x>4109.82861328125</x><y>23790.90625</y></points><points><x>4110.2412109375</x><y>23788.84375</y></points><points><x>4122.205078125</x><y>23770.69140625</y></points><points><x>4122.205078125</x><y>23770.69140625</y></points><points><x>4122.61767578125</x><y>23768.62890625</y></points><points><x>4122.61767578125</x><y>23767.8046875</y></points><points><x>4122.61767578125</x><y>23766.56640625</y></points><points><x>4122.205078125</x><y>23750.4765625</y></points><points><x>4122.205078125</x><y>23750.064453125</y></points><points><x>4122.205078125</x><y>23748.4140625</y></points><points><x>4122.205078125</x><y>23745.52734375</y></points><points><x>4122.205078125</x><y>23727.787109375</y></points><points><x>4122.205078125</x><y>23727.787109375</y></points><points><x>4123.44287109375</x><y>23726.13671875</y></points><points><x>4125.09326171875</x><y>23724.07421875</y></points><points><x>4139.5322265625</x><y>23712.109375</y></points><points><x>4139.5322265625</x><y>23712.109375</y></points><points><x>4141.1826171875</x><y>23710.873046875</y></points><points><x>4146.9580078125</x><y>23704.68359375</y></points><points><x>4146.9580078125</x><y>23704.68359375</y></points><points><x>4145.72021484375</x><y>23683.64453125</y></points><points><x>4145.72021484375</x><y>23683.64453125</y></points><points><x>4130.86865234375</x><y>23672.09375</y></points><points><x>4130.86865234375</x><y>23672.09375</y></points><points><x>4130.86865234375</x><y>23670.03125</y></points><points><x>4130.86865234375</x><y>23668.380859375</y></points><points><x>4133.75634765625</x><y>23649.814453125</y></points><points><x>4133.75634765625</x><y>23649.814453125</y></points><points><x>4136.23193359375</x><y>23626.30078125</y></points><points><x>4136.23193359375</x><y>23626.30078125</y></points><points><x>4137.4697265625</x><y>23624.650390625</y></points><points><x>4137.8818359375</x><y>23624.650390625</y></points><points><x>4156.44677734375</x><y>23614.3359375</y></points><points><x>4156.44677734375</x><y>23613.923828125</y></points></segmentation></object><object><name>HSIL</name><difficult>0</difficult><truncated>0</truncated><info>[{"confidence": "0"}, {"action": "CREATE", "cat": "HSIL", "time": "2020-07-23 14:39;10", "who": "admin", "typeOfanno": "PersonManul"}]</info><confidence>0</confidence><bndbox><xmin>20033.958984375</xmin><ymin>40297.0</ymin><xmax>20544.880859375</xmax><ymax>40673.55859375</ymax></bndbox><segmentation><points><x>20306.0</x><y>40297.0</y></points><points><x>20304.0</x><y>40312.0</y></points><points><x>20293.0</x><y>40323.0</y></points><points><x>20288.0</x><y>40336.0</y></points><points><x>20287.0</x><y>40343.0</y></points><points><x>20284.0</x><y>40346.0</y></points><points><x>20283.0</x><y>40329.0</y></points><points><x>20280.0</x><y>40326.0</y></points><points><x>20268.0</x><y>40326.0</y></points><points><x>20265.0</x><y>40329.0</y></points><points><x>20255.0</x><y>40331.0</y></points><points><x>20249.0</x><y>40329.0</y></points><points><x>20233.0</x><y>40328.0</y></points><points><x>20223.0</x><y>40335.0</y></points><points><x>20212.0</x><y>40338.0</y></points><points><x>20203.0</x><y>40335.0</y></points><points><x>20198.0</x><y>40332.0</y></points><points><x>20173.0</x><y>40320.0</y></points><points><x>20166.0</x><y>40326.0</y></points><points><x>20162.0</x><y>40333.0</y></points><points><x>20158.0</x><y>40333.0</y></points><points><x>20150.0</x><y>40342.0</y></points><points><x>20149.0</x><y>40357.0</y></points><points><x>20150.0</x><y>40365.0</y></points><points><x>20158.0</x><y>40375.0</y></points><points><x>20141.0</x><y>40382.0</y></points><points><x>20137.0</x><y>40386.0</y></points><points><x>20132.0</x><y>40393.0</y></points><points><x>20131.0</x><y>40414.0</y></points><points><x>20137.0</x><y>40415.0</y></points><points><x>20139.0</x><y>40422.0</y></points><points><x>20142.0</x><y>40425.0</y></points><points><x>20157.0</x><y>40431.0</y></points><points><x>20174.0</x><y>40432.0</y></points><points><x>20182.0</x><y>40426.0</y></points><points><x>20185.150390625</x><y>40434.93359375</y></points><points><x>20179.0546875</x><y>40447.6796875</y></points><points><x>20178.0</x><y>40460.0</y></points><points><x>20175.0</x><y>40463.0</y></points><points><x>20156.0</x><y>40469.0</y></points><points><x>20137.0</x><y>40473.0</y></points><points><x>20115.23046875</x><y>40478.515625</y></points><points><x>20107.8046875</x><y>40490.06640625</y></points><points><x>20104.916015625</x><y>40505.7421875</y></points><points><x>20121.0</x><y>40514.0</y></points><points><x>20142.046875</x><y>40538.33203125</y></points><points><x>20119.76953125</x><y>40560.609375</y></points><points><x>20094.19140625</x><y>40595.6796875</y></points><points><x>20058.7109375</x><y>40589.48828125</y></points><points><x>20033.958984375</x><y>40603.9296875</y></points><points><x>20051.697265625</x><y>40627.85546875</y></points><points><x>20077.572265625</x><y>40650.83203125</y></points><points><x>20110.125</x><y>40673.55859375</y></points><points><x>20182.603515625</x><y>40666.1875</y></points><points><x>20207.787109375</x><y>40669.875</y></points><points><x>20228.056640625</x><y>40669.875</y></points><points><x>20275.0</x><y>40656.0</y></points><points><x>20286.0</x><y>40652.0</y></points><points><x>20297.662109375</x><y>40650.0546875</y></points><points><x>20302.92578125</x><y>40647.28515625</y></points><points><x>20315.39453125</x><y>40643.12890625</y></points><points><x>20317.05859375</x><y>40634.81640625</y></points><points><x>20321.767578125</x><y>40623.73046875</y></points><points><x>20328.6953125</x><y>40616.25</y></points><points><x>20339.501953125</x><y>40604.05859375</y></points><points><x>20349.0</x><y>40603.0</y></points><points><x>20377.810546875</x><y>40608.421875</y></points><points><x>20406.677734375</x><y>40612.71875</y></points><points><x>20440.4609375</x><y>40618.25</y></points><points><x>20476.0859375</x><y>40634.83203125</y></points><points><x>20519.732421875</x><y>40610.69921875</y></points><points><x>20516.625</x><y>40553.75390625</y></points><points><x>20506.18359375</x><y>40520.5859375</y></points><points><x>20479.771484375</x><y>40480.66015625</y></points><points><x>20523.99609375</x><y>40464.69140625</y></points><points><x>20544.880859375</x><y>40427.22265625</y></points><points><x>20538.123046875</x><y>40389.75390625</y></points><points><x>20498.19921875</x><y>40379.9296875</y></points><points><x>20453.359375</x><y>40364.5703125</y></points><points><x>20411.591796875</x><y>40367.02734375</y></points><points><x>20395.0078125</x><y>40371.94140625</y></points><points><x>20378.0</x><y>40356.0</y></points><points><x>20379.0</x><y>40339.0</y></points><points><x>20378.0</x><y>40333.0</y></points><points><x>20367.0</x><y>40324.0</y></points><points><x>20352.0</x><y>40323.0</y></points><points><x>20349.0</x><y>40326.0</y></points><points><x>20342.0</x><y>40323.0</y></points><points><x>20334.0</x><y>40321.0</y></points><points><x>20333.0</x><y>40308.0</y></points><points><x>20328.0</x><y>40299.0</y></points><points><x>20320.0</x><y>40299.0</y></points></segmentation></object><object><name>HSIL</name><difficult>0</difficult><truncated>0</truncated><info>[{"confidence": "0"}, {"action": "CREATE", "cat": "HSIL", "time": "2020-07-23 14:39;10", "who": "admin", "typeOfanno": "PersonManul"}]</info><confidence>0</confidence><bndbox><xmin>24910.119140625</xmin><ymin>39238.0</ymin><xmax>25096.044921875</xmax><ymax>39435.90234375</ymax></bndbox><segmentation><points><x>24981.283203125</x><y>39305.78125</y></points><points><x>24979.34375</x><y>39311.32421875</y></points><points><x>24978.51171875</x><y>39315.203125</y></points><points><x>24977.126953125</x><y>39319.9140625</y></points><points><x>24974.6328125</x><y>39330.99609375</y></points><points><x>24973.017578125</x><y>39343.078125</y></points><points><x>24965.259765625</x><y>39338.3671875</y></points><points><x>24942.212890625</x><y>39333.4921875</y></points><points><x>24918.984375</x><y>39346.95703125</y></points><points><x>24910.119140625</x><y>39375.7734375</y></points><points><x>24933.1171875</x><y>39396.0</y></points><points><x>24950.296875</x><y>39408.46875</y></points><points><x>24965.259765625</x><y>39403.48046875</y></points><points><x>24991.859375</x><y>39434.79296875</y></points><points><x>25023.724609375</x><y>39435.90234375</y></points><points><x>25047.5546875</x><y>39417.890625</y></points><points><x>25061.0</x><y>39407.0</y></points><points><x>25069.0</x><y>39401.0</y></points><points><x>25072.0</x><y>39377.0</y></points><points><x>25077.0</x><y>39369.0</y></points><points><x>25080.0</x><y>39365.0</y></points><points><x>25081.0</x><y>39355.0</y></points><points><x>25089.0</x><y>39344.0</y></points><points><x>25096.044921875</x><y>39319.5234375</y></points><points><x>25092.998046875</x><y>39301.23828125</y></points><points><x>25091.611328125</x><y>39286.828125</y></points><points><x>25082.0</x><y>39273.0</y></points><points><x>25069.0</x><y>39272.0</y></points><points><x>25060.0</x><y>39262.0</y></points><points><x>25047.0</x><y>39247.0</y></points><points><x>25036.0</x><y>39239.0</y></points><points><x>25023.0</x><y>39238.0</y></points><points><x>25012.087890625</x><y>39247.7578125</y></points><points><x>25009.0</x><y>39256.0</y></points><points><x>25003.0</x><y>39260.0</y></points><points><x>24997.0</x><y>39269.0</y></points><points><x>24991.0</x><y>39273.0</y></points><points><x>24987.93359375</x><y>39278.62890625</y></points><points><x>24984.607421875</x><y>39286.38671875</y></points><points><x>24984.607421875</x><y>39293.8671875</y></points></segmentation></object><object><name>NONE</name><difficult>0</difficult><truncated>0</truncated><info>[{"confidence": "0"}, {"action": "CREATE", "cat": "NONE", "time": "2020-07-23 14:39;10", "who": "admin", "typeOfanno": "PersonManul"}]</info><confidence>0</confidence><bndbox><xmin>28064.44140625</xmin><ymin>37469.0</ymin><xmax>28194.806640625</xmax><ymax>37627.82421875</ymax></bndbox><segmentation><points><x>28132.0</x><y>37469.0</y></points><points><x>28121.0</x><y>37472.0</y></points><points><x>28108.0</x><y>37473.0</y></points><points><x>28097.0</x><y>37487.0</y></points><points><x>28089.0</x><y>37500.0</y></points><points><x>28088.0</x><y>37506.0</y></points><points><x>28064.44140625</x><y>37517.26171875</y></points><points><x>28073.517578125</x><y>37545.31640625</y></points><points><x>28071.8671875</x><y>37586.98046875</y></points><points><x>28088.783203125</x><y>37616.68359375</y></points><points><x>28156.853515625</x><y>37627.82421875</y></points><points><x>28193.5703125</x><y>37531.2890625</y></points><points><x>28194.806640625</x><y>37485.90625</y></points><points><x>28170.0</x><y>37477.0</y></points><points><x>28156.0</x><y>37469.0</y></points></segmentation></object><object><name>NONE</name><difficult>0</difficult><truncated>0</truncated><info>[{"confidence": "0"}, {"action": "CREATE", "cat": "NONE", "time": "2020-07-23 14:39;10", "who": "admin", "typeOfanno": "PersonManul"}]</info><confidence>0</confidence><bndbox><xmin>12400.2265625</xmin><ymin>31129.4609375</ymin><xmax>12521.927734375</xmax><ymax>31272.505859375</ymax></bndbox><segmentation><points><x>12406.0</x><y>31133.0</y></points><points><x>12400.2265625</x><y>31148.2578125</y></points><points><x>12407.0</x><y>31177.0</y></points><points><x>12408.0</x><y>31188.0</y></points><points><x>12415.525390625</x><y>31202.125</y></points><points><x>12427.0</x><y>31217.0</y></points><points><x>12434.0</x><y>31224.0</y></points><points><x>12439.0</x><y>31226.0</y></points><points><x>12442.0</x><y>31229.0</y></points><points><x>12450.0</x><y>31230.0</y></points><points><x>12453.0</x><y>31233.0</y></points><points><x>12455.98046875</x><y>31242.580078125</y></points><points><x>12466.509765625</x><y>31253.109375</y></points><points><x>12484.7978515625</x><y>31264.193359375</y></points><points><x>12505.025390625</x><y>31272.505859375</y></points><points><x>12521.927734375</x><y>31250.615234375</y></points><points><x>12517.494140625</x><y>31227.6171875</y></points><points><x>12500.037109375</x><y>31205.728515625</y></points><points><x>12491.0</x><y>31192.0</y></points><points><x>12484.2431640625</x><y>31184.115234375</y></points><points><x>12478.701171875</x><y>31174.693359375</y></points><points><x>12469.0</x><y>31169.0</y></points><points><x>12456.0</x><y>31158.0</y></points><points><x>12435.0</x><y>31147.0</y></points><points><x>12426.0</x><y>31140.0</y></points><points><x>12418.0927734375</x><y>31129.4609375</y></points></segmentation></object><object><name>NONE</name><difficult>0</difficult><truncated>0</truncated><info>[{"confidence": "0"}, {"action": "CREATE", "cat": "NONE", "time": "2020-07-23 14:39;10", "who": "admin", "typeOfanno": "PersonManul"}]</info><confidence>0</confidence><bndbox><xmin>19881.0</xmin><ymin>19738.365234375</ymin><xmax>20000.64453125</xmax><ymax>19865.826171875</ymax></bndbox><segmentation><points><x>19904.21875</x><y>19738.365234375</y></points><points><x>19894.796875</x><y>19748.6171875</y></points><points><x>19886.0</x><y>19764.0</y></points><points><x>19883.0</x><y>19768.0</y></points><points><x>19881.0</x><y>19787.0</y></points><points><x>19883.712890625</x><y>19797.662109375</y></points><points><x>19889.0</x><y>19823.0</y></points><points><x>19893.134765625</x><y>19843.66015625</y></points><points><x>19909.482421875</x><y>19847.81640625</y></points><points><x>19914.470703125</x><y>19853.080078125</y></points><points><x>19932.48046875</x><y>19865.826171875</y></points><points><x>19970.720703125</x><y>19856.40625</y></points><points><x>20000.64453125</x><y>19817.61328125</y></points><points><x>19989.28515625</x><y>19784.0859375</y></points><points><x>19969.0</x><y>19748.0</y></points><points><x>19949.384765625</x><y>19744.18359375</y></points><points><x>19927.0</x><y>19750.0</y></points><points><x>19924.0</x><y>19747.0</y></points></segmentation></object><object><name>HSIL</name><difficult>0</difficult><truncated>0</truncated><info>[{"confidence": "0"}, {"action": "CREATE", "cat": "HSIL", "time": "2020-07-23 14:39;10", "who": "admin", "typeOfanno": "PersonManul"}]</info><confidence>0</confidence><bndbox><xmin>17147.591796875</xmin><ymin>30136.23828125</ymin><xmax>17312.609375</xmax><ymax>30351.681640625</ymax></bndbox><segmentation><points><x>17176.056640625</x><y>30136.65234375</y></points><points><x>17148.828125</x><y>30136.23828125</y></points><points><x>17147.591796875</x><y>30166.35546875</y></points><points><x>17152.953125</x><y>30208.84765625</y></points><points><x>17153.3671875</x><y>30239.376953125</y></points><points><x>17149.240234375</x><y>30262.06640625</y></points><points><x>17164.505859375</x><y>30285.994140625</y></points><points><x>17180.595703125</x><y>30303.3203125</y></points><points><x>17192.0</x><y>30315.0</y></points><points><x>17201.0</x><y>30323.0</y></points><points><x>17206.794921875</x><y>30326.744140625</y></points><points><x>17210.951171875</x><y>30334.501953125</y></points><points><x>17214.552734375</x><y>30343.091796875</y></points><points><x>17240.876953125</x><y>30351.681640625</y></points><points><x>17267.642578125</x><y>30340.037109375</y></points><points><x>17282.716796875</x><y>30315.3828125</y></points><points><x>17294.458984375</x><y>30315.28515625</y></points><points><x>17312.609375</x><y>30304.970703125</y></points><points><x>17307.66015625</x><y>30284.34375</y></points><points><x>17290.0</x><y>30273.0</y></points><points><x>17286.0</x><y>30264.0</y></points><points><x>17284.0</x><y>30250.0</y></points><points><x>17281.0</x><y>30247.0</y></points><points><x>17278.0</x><y>30243.0</y></points><points><x>17269.0</x><y>30236.0</y></points><points><x>17267.0</x><y>30229.0</y></points><points><x>17270.0</x><y>30217.0</y></points><points><x>17271.0</x><y>30204.0</y></points><points><x>17263.0</x><y>30194.0</y></points><points><x>17254.0</x><y>30189.0</y></points><points><x>17245.0</x><y>30184.0</y></points><points><x>17225.0</x><y>30183.0</y></points><points><x>17219.0</x><y>30172.0</y></points><points><x>17214.0</x><y>30162.0</y></points><points><x>17211.0</x><y>30158.0</y></points><points><x>17208.0</x><y>30154.0</y></points><points><x>17194.208984375</x><y>30142.427734375</y></points></segmentation></object><object><name>HSIL</name><difficult>0</difficult><truncated>0</truncated><info>[{"confidence": "0"}, {"action": "CREATE", "cat": "HSIL", "time": "2020-07-23 14:39;10", "who": "admin", "typeOfanno": "PersonManul"}]</info><confidence>0</confidence><bndbox><xmin>34004.09765625</xmin><ymin>31373.078125</ymin><xmax>34380.0078125</xmax><ymax>31556.732421875</ymax></bndbox><segmentation><points><x>34042.796875</x><y>31390.890625</y></points><points><x>34075.96484375</x><y>31374.921875</y></points><points><x>34075.96484375</x><y>31374.921875</y></points><points><x>34108.51953125</x><y>31373.078125</y></points><points><x>34136.7734375</x><y>31382.90625</y></points><points><x>34136.7734375</x><y>31382.90625</y></points><points><x>34160.7265625</x><y>31392.119140625</y></points><points><x>34160.7265625</x><y>31392.119140625</y></points><points><x>34182.83984375</x><y>31419.146484375</y></points><points><x>34183.453125</x><y>31419.146484375</y></points><points><x>34184.06640625</x><y>31420.98828125</y></points><points><x>34185.296875</x><y>31422.83203125</y></points><points><x>34186.5234375</x><y>31424.060546875</y></points><points><x>34193.89453125</x><y>31450.470703125</y></points><points><x>34193.89453125</x><y>31450.470703125</y></points><points><x>34195.125</x><y>31452.314453125</y></points><points><x>34195.73828125</x><y>31453.54296875</y></points><points><x>34196.96875</x><y>31455.384765625</y></points><points><x>34210.48046875</x><y>31462.142578125</y></points><points><x>34211.09375</x><y>31462.142578125</y></points><points><x>34214.1640625</x><y>31462.755859375</y></points><points><x>34216.0078125</x><y>31463.37109375</y></points><points><x>34229.51953125</x><y>31463.984375</y></points><points><x>34230.13671875</x><y>31463.984375</y></points><points><x>34254.703125</x><y>31476.8828125</y></points><points><x>34254.703125</x><y>31476.8828125</y></points><points><x>34256.546875</x><y>31479.33984375</y></points><points><x>34257.77734375</x><y>31479.955078125</y></points><points><x>34286.03125</x><y>31481.796875</y></points><points><x>34306.9140625</x><y>31478.111328125</y></points><points><x>34329.02734375</x><y>31477.498046875</y></points><points><x>34352.98046875</x><y>31492.853515625</y></points><points><x>34367.72265625</x><y>31502.06640625</y></points><points><x>34368.3359375</x><y>31502.06640625</y></points><points><x>34380.0078125</x><y>31522.3359375</y></points><points><x>34380.0078125</x><y>31522.3359375</y></points><points><x>34380.0078125</x><y>31524.79296875</y></points><points><x>34379.39453125</x><y>31540.763671875</y></points><points><x>34379.39453125</x><y>31540.763671875</y></points><points><x>34378.1640625</x><y>31543.220703125</y></points><points><x>34377.55078125</x><y>31543.833984375</y></points><points><x>34358.5078125</x><y>31555.50390625</y></points><points><x>34357.89453125</x><y>31555.50390625</y></points><points><x>34329.02734375</x><y>31554.890625</y></points><points><x>34329.02734375</x><y>31554.890625</y></points><points><x>34325.953125</x><y>31553.046875</y></points><points><x>34325.33984375</x><y>31552.43359375</y></points><points><x>34324.11328125</x><y>31551.205078125</y></points><points><x>34297.0859375</x><y>31534.005859375</y></points><points><x>34297.0859375</x><y>31534.005859375</y></points><points><x>34294.015625</x><y>31531.548828125</y></points><points><x>34292.78515625</x><y>31531.548828125</y></points><points><x>34267.6015625</x><y>31524.1796875</y></points><points><x>34267.6015625</x><y>31524.1796875</y></points><points><x>34263.3046875</x><y>31518.650390625</y></points><points><x>34238.734375</x><y>31523.564453125</y></points><points><x>34238.734375</x><y>31524.1796875</y></points><points><x>34235.6640625</x><y>31524.79296875</y></points><points><x>34235.05078125</x><y>31525.408203125</y></points><points><x>34209.8671875</x><y>31524.1796875</y></points><points><x>34209.8671875</x><y>31524.1796875</y></points><points><x>34206.79296875</x><y>31519.87890625</y></points><points><x>34191.4375</x><y>31510.05078125</y></points><points><x>34191.4375</x><y>31510.05078125</y></points><points><x>34188.98046875</x><y>31510.05078125</y></points><points><x>34168.09765625</x><y>31521.107421875</y></points><points><x>34168.09765625</x><y>31521.107421875</y></points><points><x>34165.640625</x><y>31523.564453125</y></points><points><x>34143.52734375</x><y>31529.091796875</y></points><points><x>34143.52734375</x><y>31529.091796875</y></points><points><x>34141.0703125</x><y>31529.091796875</y></points><points><x>34102.98828125</x><y>31531.548828125</y></points><points><x>34102.375</x><y>31531.548828125</y></points><points><x>34100.53125</x><y>31533.392578125</y></points><points><x>34078.421875</x><y>31550.58984375</y></points><points><x>34078.421875</x><y>31550.58984375</y></points><points><x>34075.96484375</x><y>31553.046875</y></points><points><x>34060.609375</x><y>31556.732421875</y></points><points><x>34059.9921875</x><y>31556.732421875</y></points><points><x>34057.5390625</x><y>31556.732421875</y></points><points><x>34056.921875</x><y>31556.732421875</y></points><points><x>34034.1953125</x><y>31548.1328125</y></points><points><x>34034.1953125</x><y>31548.1328125</y></points><points><x>34033.58203125</x><y>31543.833984375</y></points><points><x>34033.58203125</x><y>31541.9921875</y></points><points><x>34034.1953125</x><y>31529.70703125</y></points><points><x>34010.85546875</x><y>31524.1796875</y></points><points><x>34010.85546875</x><y>31524.1796875</y></points><points><x>34009.62890625</x><y>31521.72265625</y></points><points><x>34008.3984375</x><y>31519.87890625</y></points><points><x>34004.71484375</x><y>31500.837890625</y></points><points><x>34004.71484375</x><y>31500.837890625</y></points><points><x>34004.71484375</x><y>31498.380859375</y></points><points><x>34004.71484375</x><y>31496.5390625</y></points><points><x>34004.09765625</x><y>31474.42578125</y></points><points><x>34004.09765625</x><y>31473.8125</y></points><points><x>34004.09765625</x><y>31471.96875</y></points><points><x>34004.09765625</x><y>31470.740234375</y></points><points><x>34004.09765625</x><y>31468.283203125</y></points><points><x>34004.71484375</x><y>31448.62890625</y></points><points><x>34004.71484375</x><y>31448.62890625</y></points><points><x>34005.94140625</x><y>31446.78515625</y></points><points><x>34015.76953125</x><y>31438.1875</y></points><points><x>34015.76953125</x><y>31438.1875</y></points><points><x>34018.2265625</x><y>31438.1875</y></points><points><x>34041.56640625</x><y>31446.78515625</y></points><points><x>34041.56640625</x><y>31446.78515625</y></points><points><x>34044.63671875</x><y>31447.400390625</y></points><points><x>34045.25390625</x><y>31447.400390625</y></points><points><x>34047.7109375</x><y>31448.62890625</y></points><points><x>34068.59375</x><y>31447.400390625</y></points><points><x>34068.59375</x><y>31447.400390625</y></points><points><x>34070.4375</x><y>31446.171875</y></points><points><x>34070.4375</x><y>31445.556640625</y></points><points><x>34079.03515625</x><y>31437.572265625</y></points><points><x>34079.03515625</x><y>31437.572265625</y></points><points><x>34079.03515625</x><y>31435.115234375</y></points><points><x>34072.27734375</x><y>31420.375</y></points><points><x>34072.27734375</x><y>31420.375</y></points><points><x>34054.46484375</x><y>31418.53125</y></points><points><x>34054.46484375</x><y>31418.53125</y></points><points><x>34052.625</x><y>31419.759765625</y></points><points><x>34037.8828125</x><y>31431.4296875</y></points><points><x>34037.26953125</x><y>31431.4296875</y></points><points><x>34034.8125</x><y>31432.658203125</y></points><points><x>34033.58203125</x><y>31432.658203125</y></points><points><x>34021.296875</x><y>31433.2734375</y></points><points><x>34021.296875</x><y>31433.2734375</y></points><points><x>34009.01171875</x><y>31425.287109375</y></points><points><x>34009.01171875</x><y>31425.287109375</y></points><points><x>34009.01171875</x><y>31422.83203125</y></points><points><x>34008.3984375</x><y>31408.703125</y></points><points><x>34008.3984375</x><y>31408.703125</y></points><points><x>34009.01171875</x><y>31406.24609375</y></points><points><x>34018.2265625</x><y>31397.033203125</y></points><points><x>34018.2265625</x><y>31397.033203125</y></points></segmentation></object><object><name>NILM</name><difficult>0</difficult><truncated>0</truncated><info>[{"confidence": "0"}, {"action": "CREATE", "cat": "NILM", "time": "2020-07-23 14:39;10", "who": "admin", "typeOfanno": "PersonManul"}]</info><confidence>0</confidence><bndbox><xmin>32041.0</xmin><ymin>10661.0</ymin><xmax>32152.66015625</xmax><ymax>10841.056640625</ymax></bndbox><segmentation><points><x>32081.0</x><y>10661.0</y></points><points><x>32074.0</x><y>10666.0</y></points><points><x>32070.0</x><y>10678.0</y></points><points><x>32061.0</x><y>10680.0</y></points><points><x>32058.0</x><y>10685.0</y></points><points><x>32048.0</x><y>10689.0</y></points><points><x>32042.0</x><y>10699.0</y></points><points><x>32041.0</x><y>10721.0</y></points><points><x>32060.0</x><y>10725.0</y></points><points><x>32061.0</x><y>10734.0</y></points><points><x>32063.0</x><y>10754.0</y></points><points><x>32067.5234375</x><y>10763.6103515625</y></points><points><x>32091.0</x><y>10765.0</y></points><points><x>32087.0</x><y>10772.0</y></points><points><x>32087.0</x><y>10779.0</y></points><points><x>32086.0</x><y>10792.0</y></points><points><x>32090.0</x><y>10798.0</y></points><points><x>32098.0</x><y>10822.0</y></points><points><x>32116.408203125</x><y>10841.056640625</y></points><points><x>32132.0625</x><y>10828.6982421875</y></points><points><x>32139.0</x><y>10817.0</y></points><points><x>32144.146484375</x><y>10802.8828125</y></points><points><x>32143.59765625</x><y>10774.3203125</y></points><points><x>32150.736328125</x><y>10749.8779296875</y></points><points><x>32149.638671875</x><y>10742.1884765625</y></points><points><x>32145.51953125</x><y>10731.4775390625</y></points><points><x>32152.66015625</x><y>10723.513671875</y></points><points><x>32134.0</x><y>10701.0</y></points><points><x>32126.0</x><y>10693.0</y></points><points><x>32118.0</x><y>10688.0</y></points><points><x>32115.0</x><y>10673.0</y></points><points><x>32108.0</x><y>10672.0</y></points><points><x>32099.0</x><y>10665.0</y></points></segmentation></object><object><name>NILM</name><difficult>0</difficult><truncated>0</truncated><info>[{"confidence": "0"}, {"action": "CREATE", "cat": "NILM", "time": "2020-07-23 14:39;11", "who": "admin", "typeOfanno": "PersonManul"}]</info><confidence>0</confidence><bndbox><xmin>30162.041015625</xmin><ymin>17209.33984375</ymin><xmax>30292.97265625</xmax><ymax>17344.171875</ymax></bndbox><segmentation><points><x>30204.9609375</x><y>17227.72265625</y></points><points><x>30198.310546875</x><y>17229.662109375</y></points><points><x>30198.865234375</x><y>17236.8671875</y></points><points><x>30199.41796875</x><y>17242.685546875</y></points><points><x>30199.0</x><y>17253.0</y></points><points><x>30196.0</x><y>17256.0</y></points><points><x>30187.0</x><y>17265.0</y></points><points><x>30181.0</x><y>17274.0</y></points><points><x>30167.533203125</x><y>17307.646484375</y></points><points><x>30162.041015625</x><y>17331.5390625</y></points><points><x>30212.84765625</x><y>17344.171875</y></points><points><x>30256.0</x><y>17335.0</y></points><points><x>30271.0</x><y>17332.0</y></points><points><x>30276.2890625</x><y>17316.43359375</y></points><points><x>30275.0</x><y>17293.0</y></points><points><x>30271.0</x><y>17279.0</y></points><points><x>30280.0</x><y>17275.0</y></points><points><x>30282.0</x><y>17256.0</y></points><points><x>30279.0</x><y>17253.0</y></points><points><x>30274.0</x><y>17247.0</y></points><points><x>30269.0</x><y>17243.0</y></points><points><x>30271.0</x><y>17233.0</y></points><points><x>30292.97265625</x><y>17224.58984375</y></points><points><x>30289.97265625</x><y>17211.33984375</y></points><points><x>30272.72265625</x><y>17209.33984375</y></points><points><x>30247.0</x><y>17210.0</y></points><points><x>30230.73046875</x><y>17218.85546875</y></points><points><x>30225.46484375</x><y>17218.85546875</y></points><points><x>30219.091796875</x><y>17224.3984375</y></points><points><x>30214.935546875</x><y>17226.615234375</y></points></segmentation></object><object><name>NILM</name><difficult>0</difficult><truncated>0</truncated><info>[{"confidence": "0"}, {"action": "CREATE", "cat": "NILM", "time": "2020-07-23 14:39;11", "who": "admin", "typeOfanno": "PersonManul"}]</info><confidence>0</confidence><bndbox><xmin>32959.4375</xmin><ymin>17749.0</ymin><xmax>33029.4140625</xmax><ymax>17797.0</ymax></bndbox><segmentation><points><x>32978.0</x><y>17749.0</y></points><points><x>32959.4375</x><y>17763.712890625</y></points><points><x>32960.92578125</x><y>17784.55859375</y></points><points><x>32973.0</x><y>17793.0</y></points><points><x>32993.0</x><y>17793.0</y></points><points><x>33013.0</x><y>17797.0</y></points><points><x>33019.17578125</x><y>17792.375</y></points><points><x>33022.33984375</x><y>17785.115234375</y></points><points><x>33029.4140625</x><y>17781.021484375</y></points><points><x>33023.0</x><y>17767.0</y></points><points><x>33019.921875</x><y>17758.130859375</y></points><points><x>33011.17578125</x><y>17749.3828125</y></points></segmentation></object><object><name>NILM</name><difficult>0</difficult><truncated>0</truncated><info>[{"confidence": "0"}, {"action": "CREATE", "cat": "NILM", "time": "2020-07-23 14:39;11", "who": "admin", "typeOfanno": "PersonManul"}]</info><confidence>0</confidence><bndbox><xmin>35664.0</xmin><ymin>17741.0</ymin><xmax>35767.0</xmax><ymax>17845.0</ymax></bndbox><segmentation><points><x>35718.0</x><y>17741.0</y></points><points><x>35699.0</x><y>17755.0</y></points><points><x>35696.0</x><y>17774.0</y></points><points><x>35691.0</x><y>17775.0</y></points><points><x>35682.0</x><y>17780.0</y></points><points><x>35677.0</x><y>17785.0</y></points><points><x>35675.0</x><y>17802.0</y></points><points><x>35667.0</x><y>17810.0</y></points><points><x>35664.0</x><y>17840.0</y></points><points><x>35667.0</x><y>17843.0</y></points><points><x>35698.0</x><y>17845.0</y></points><points><x>35705.0</x><y>17844.0</y></points><points><x>35710.0</x><y>17843.0</y></points><points><x>35727.0</x><y>17842.0</y></points><points><x>35733.0</x><y>17838.0</y></points><points><x>35739.0</x><y>17834.0</y></points><points><x>35742.0</x><y>17830.0</y></points><points><x>35745.0</x><y>17819.0</y></points><points><x>35746.0</x><y>17808.0</y></points><points><x>35754.0</x><y>17801.0</y></points><points><x>35763.0</x><y>17792.0</y></points><points><x>35766.0</x><y>17788.0</y></points><points><x>35766.0</x><y>17779.0</y></points><points><x>35767.0</x><y>17767.0</y></points><points><x>35763.0</x><y>17762.0</y></points><points><x>35749.0</x><y>17748.0</y></points></segmentation></object><object><name>NILM</name><difficult>0</difficult><truncated>0</truncated><info>[{"confidence": "0"}, {"action": "CREATE", "cat": "NILM", "time": "2020-07-23 14:39;11", "who": "admin", "typeOfanno": "PersonManul"}]</info><confidence>0</confidence><bndbox><xmin>31731.998046875</xmin><ymin>20837.443359375</ymin><xmax>31835.6953125</xmax><ymax>21019.32421875</ymax></bndbox><segmentation><points><x>31784.541015625</x><y>20841.568359375</y></points><points><x>31773.814453125</x><y>20859.720703125</y></points><points><x>31756.900390625</x><y>20857.658203125</y></points><points><x>31748.236328125</x><y>20868.384765625</y></points><points><x>31755.0</x><y>20888.0</y></points><points><x>31756.658203125</x><y>20893.248046875</y></points><points><x>31753.0</x><y>20902.0</y></points><points><x>31752.0</x><y>20908.0</y></points><points><x>31748.0</x><y>20915.0</y></points><points><x>31741.0</x><y>20922.0</y></points><points><x>31735.044921875</x><y>20930.376953125</y></points><points><x>31731.998046875</x><y>20945.33984375</y></points><points><x>31736.0</x><y>20976.0</y></points><points><x>31758.0</x><y>20994.0</y></points><points><x>31765.0</x><y>20999.0</y></points><points><x>31791.849609375</x><y>21019.32421875</y></points><points><x>31799.607421875</x><y>20996.32421875</y></points><points><x>31804.0</x><y>20987.0</y></points><points><x>31804.0</x><y>20982.0</y></points><points><x>31808.0</x><y>20978.0</y></points><points><x>31809.0</x><y>20961.0</y></points><points><x>31810.4140625</x><y>20946.171875</y></points><points><x>31813.0</x><y>20938.0</y></points><points><x>31817.130859375</x><y>20927.791015625</y></points><points><x>31823.4375</x><y>20909.318359375</y></points><points><x>31829.095703125</x><y>20890.25</y></points><points><x>31835.6953125</x><y>20868.796875</y></points><points><x>31824.14453125</x><y>20837.443359375</y></points></segmentation></object><object><name>NILM</name><difficult>0</difficult><truncated>0</truncated><info>[{"confidence": "0"}, {"action": "CREATE", "cat": "NILM", "time": "2020-07-23 14:39;11", "who": "admin", "typeOfanno": "PersonManul"}]</info><confidence>0</confidence><bndbox><xmin>38046.0</xmin><ymin>23379.87109375</ymin><xmax>38120.0</xmax><ymax>23453.0</ymax></bndbox><segmentation><points><x>38059.0</x><y>23380.0</y></points><points><x>38048.0</x><y>23389.0</y></points><points><x>38046.0</x><y>23411.0</y></points><points><x>38055.0</x><y>23425.0</y></points><points><x>38056.0</x><y>23433.0</y></points><points><x>38058.0</x><y>23444.0</y></points><points><x>38061.0</x><y>23447.0</y></points><points><x>38081.0</x><y>23451.0</y></points><points><x>38094.875</x><y>23449.974609375</y></points><points><x>38109.0</x><y>23453.0</y></points><points><x>38118.0</x><y>23447.0</y></points><points><x>38120.0</x><y>23415.0</y></points><points><x>38105.0</x><y>23402.0</y></points><points><x>38085.73046875</x><y>23379.87109375</y></points></segmentation></object><object><name>NILM</name><difficult>0</difficult><truncated>0</truncated><info>[{"confidence": "0"}, {"action": "CREATE", "cat": "NILM", "time": "2020-07-23 14:39;11", "who": "admin", "typeOfanno": "PersonManul"}]</info><confidence>0</confidence><bndbox><xmin>42254.63671875</xmin><ymin>26516.96484375</ymin><xmax>42350.296875</xmax><ymax>26606.109375</ymax></bndbox><segmentation><points><x>42303.3984375</x><y>26516.96484375</y></points><points><x>42285.0</x><y>26533.0</y></points><points><x>42281.0</x><y>26545.0</y></points><points><x>42268.0</x><y>26557.0</y></points><points><x>42261.0</x><y>26563.0</y></points><points><x>42254.63671875</x><y>26586.3828125</y></points><points><x>42262.0</x><y>26604.0</y></points><points><x>42294.08984375</x><y>26606.109375</y></points><points><x>42303.0</x><y>26600.0</y></points><points><x>42308.05078125</x><y>26598.666015625</y></points><points><x>42311.0</x><y>26596.0</y></points><points><x>42320.33203125</x><y>26596.8046875</y></points><points><x>42323.8671875</x><y>26596.6171875</y></points><points><x>42327.40625</x><y>26596.060546875</y></points><points><x>42330.01171875</x><y>26593.455078125</y></points><points><x>42332.80078125</x><y>26590.662109375</y></points><points><x>42337.08203125</x><y>26588.4296875</y></points><points><x>42339.875</x><y>26584.521484375</y></points><points><x>42345.0859375</x><y>26576.146484375</y></points><points><x>42350.296875</x><y>26565.91015625</y></points><points><x>42346.0</x><y>26553.0</y></points><points><x>42343.0</x><y>26542.0</y></points><points><x>42331.0</x><y>26520.0</y></points></segmentation></object><object><name>NILM</name><difficult>0</difficult><truncated>0</truncated><info>[{"confidence": "0"}, {"action": "CREATE", "cat": "NILM", "time": "2020-07-23 14:39;11", "who": "admin", "typeOfanno": "PersonManul"}]</info><confidence>0</confidence><bndbox><xmin>38378.0</xmin><ymin>25788.74609375</ymin><xmax>38503.5390625</xmax><ymax>25892.568359375</ymax></bndbox><segmentation><points><x>38406.53515625</x><y>25798.90625</y></points><points><x>38402.25390625</x><y>25803.373046875</y></points><points><x>38401.8828125</x><y>25806.91015625</y></points><points><x>38397.23046875</x><y>25813.423828125</y></points><points><x>38393.6953125</x><y>25824.216796875</y></points><points><x>38388.0</x><y>25831.0</y></points><points><x>38384.0</x><y>25834.0</y></points><points><x>38379.0</x><y>25841.0</y></points><points><x>38378.0</x><y>25857.0</y></points><points><x>38379.0</x><y>25872.0</y></points><points><x>38392.0</x><y>25881.0</y></points><points><x>38404.18359375</x><y>25884.751953125</y></points><points><x>38412.20703125</x><y>25887.30078125</y></points><points><x>38419.6328125</x><y>25887.30078125</y></points><points><x>38426.14453125</x><y>25885.123046875</y></points><points><x>38441.77734375</x><y>25892.568359375</y></points><points><x>38453.0</x><y>25886.0</y></points><points><x>38456.0</x><y>25863.0</y></points><points><x>38485.38671875</x><y>25864.2421875</y></points><points><x>38503.5390625</x><y>25858.466796875</y></points><points><x>38496.9375</x><y>25842.376953125</y></points><points><x>38489.09765625</x><y>25828.76171875</y></points><points><x>38482.0</x><y>25821.0</y></points><points><x>38475.0</x><y>25813.0</y></points><points><x>38455.0</x><y>25812.0</y></points><points><x>38445.0</x><y>25797.0</y></points><points><x>38436.0</x><y>25791.0</y></points><points><x>38428.453125</x><y>25788.74609375</y></points><points><x>38417.14453125</x><y>25790.904296875</y></points><points><x>38411.74609375</x><y>25795.7421875</y></points></segmentation></object><object><name>NILM</name><difficult>0</difficult><truncated>0</truncated><info>[{"confidence": "0"}, {"action": "CREATE", "cat": "NILM", "time": "2020-07-23 14:39;11", "who": "admin", "typeOfanno": "PersonManul"}]</info><confidence>0</confidence><bndbox><xmin>35453.33203125</xmin><ymin>33880.54296875</ymin><xmax>35575.0</xmax><ymax>34149.0</ymax></bndbox><segmentation><points><x>35511.59765625</x><y>33880.81640625</y></points><points><x>35501.06640625</x><y>33884.421875</y></points><points><x>35494.0</x><y>33894.0</y></points><points><x>35491.0</x><y>33897.0</y></points><points><x>35473.0</x><y>33913.0</y></points><points><x>35472.8046875</x><y>33921.828125</y></points><points><x>35469.58984375</x><y>33929.328125</y></points><points><x>35468.46484375</x><y>33935.328125</y></points><points><x>35467.0</x><y>33947.0</y></points><points><x>35469.71484375</x><y>33955.578125</y></points><points><x>35466.71484375</x><y>33960.578125</y></points><points><x>35462.71484375</x><y>33965.953125</y></points><points><x>35456.68359375</x><y>33972.4609375</y></points><points><x>35453.33203125</x><y>33987.53515625</y></points><points><x>35455.0</x><y>34000.0</y></points><points><x>35456.0</x><y>34024.0</y></points><points><x>35455.0</x><y>34050.0</y></points><points><x>35462.0</x><y>34051.0</y></points><points><x>35463.0</x><y>34058.0</y></points><points><x>35463.0</x><y>34083.0</y></points><points><x>35469.0</x><y>34093.0</y></points><points><x>35478.0</x><y>34093.0</y></points><points><x>35481.0</x><y>34105.0</y></points><points><x>35486.0</x><y>34110.0</y></points><points><x>35491.0</x><y>34117.0</y></points><points><x>35496.0</x><y>34125.0</y></points><points><x>35504.0</x><y>34140.0</y></points><points><x>35508.0</x><y>34146.0</y></points><points><x>35516.0</x><y>34148.0</y></points><points><x>35529.0</x><y>34149.0</y></points><points><x>35542.0</x><y>34139.0</y></points><points><x>35542.0</x><y>34125.0</y></points><points><x>35537.0</x><y>34119.0</y></points><points><x>35537.0</x><y>34111.0</y></points><points><x>35538.0</x><y>34105.0</y></points><points><x>35542.0</x><y>34099.0</y></points><points><x>35546.0</x><y>34096.0</y></points><points><x>35548.0</x><y>34078.0</y></points><points><x>35551.0</x><y>34075.0</y></points><points><x>35552.0</x><y>34068.0</y></points><points><x>35553.0</x><y>34052.0</y></points><points><x>35552.0</x><y>34041.0</y></points><points><x>35565.0</x><y>34039.0</y></points><points><x>35574.0</x><y>34031.0</y></points><points><x>35575.0</x><y>33994.0</y></points><points><x>35571.0</x><y>33978.0</y></points><points><x>35570.0</x><y>33973.0</y></points><points><x>35567.0</x><y>33954.0</y></points><points><x>35554.0</x><y>33934.0</y></points><points><x>35549.0</x><y>33927.0</y></points><points><x>35542.0</x><y>33908.0</y></points><points><x>35541.0</x><y>33902.0</y></points><points><x>35535.0</x><y>33895.0</y></points><points><x>35527.0</x><y>33888.0</y></points><points><x>35519.91015625</x><y>33880.54296875</y></points></segmentation></object><object><name>NILM</name><difficult>0</difficult><truncated>0</truncated><info>[{"confidence": "0"}, {"action": "CREATE", "cat": "NILM", "time": "2020-07-23 14:39;11", "who": "admin", "typeOfanno": "PersonManul"}]</info><confidence>0</confidence><bndbox><xmin>35303.0</xmin><ymin>34875.39453125</ymin><xmax>35362.0078125</xmax><ymax>34939.67578125</ymax></bndbox><segmentation><points><x>35325.15234375</x><y>34875.39453125</y></points><points><x>35305.203125</x><y>34898.9453125</y></points><points><x>35303.0</x><y>34936.0</y></points><points><x>35328.48046875</x><y>34939.67578125</y></points><points><x>35342.0</x><y>34928.0</y></points><points><x>35355.0</x><y>34917.0</y></points><points><x>35362.0078125</x><y>34893.125</y></points><points><x>35357.0</x><y>34881.0</y></points><points><x>35344.0</x><y>34877.0</y></points></segmentation></object><object><name>NONE</name><difficult>0</difficult><truncated>0</truncated><info>[{"confidence": "0"}, {"action": "CREATE", "cat": "NONE", "time": "2020-07-23 14:39;11", "who": "admin", "typeOfanno": "PersonManul"}]</info><confidence>0</confidence><bndbox><xmin>29142.0</xmin><ymin>40032.9296875</ymin><xmax>29377.4609375</xmax><ymax>40316.58203125</ymax></bndbox><segmentation><points><x>29254.384765625</x><y>40032.9296875</y></points><points><x>29192.19921875</x><y>40039.33203125</y></points><points><x>29186.0</x><y>40074.0</y></points><points><x>29193.0</x><y>40083.0</y></points><points><x>29195.0</x><y>40098.0</y></points><points><x>29197.0</x><y>40106.0</y></points><points><x>29196.0</x><y>40114.0</y></points><points><x>29193.0</x><y>40127.0</y></points><points><x>29188.0</x><y>40131.0</y></points><points><x>29173.0</x><y>40133.0</y></points><points><x>29168.0</x><y>40137.0</y></points><points><x>29165.0</x><y>40147.0</y></points><points><x>29161.0</x><y>40151.0</y></points><points><x>29156.0</x><y>40155.0</y></points><points><x>29146.0</x><y>40163.0</y></points><points><x>29142.0</x><y>40185.0</y></points><points><x>29147.0</x><y>40191.0</y></points><points><x>29150.0</x><y>40196.0</y></points><points><x>29150.0</x><y>40200.0</y></points><points><x>29155.0</x><y>40214.0</y></points><points><x>29162.0</x><y>40218.0</y></points><points><x>29173.0</x><y>40220.0</y></points><points><x>29182.0</x><y>40221.0</y></points><points><x>29190.0</x><y>40227.0</y></points><points><x>29194.0</x><y>40227.0</y></points><points><x>29200.0</x><y>40229.0</y></points><points><x>29207.0</x><y>40231.0</y></points><points><x>29208.0</x><y>40266.0</y></points><points><x>29211.0</x><y>40269.0</y></points><points><x>29217.0</x><y>40277.0</y></points><points><x>29217.0</x><y>40286.0</y></points><points><x>29228.0</x><y>40294.0</y></points><points><x>29236.0</x><y>40300.0</y></points><points><x>29236.0</x><y>40304.0</y></points><points><x>29245.810546875</x><y>40306.58203125</y></points><points><x>29252.560546875</x><y>40308.70703125</y></points><points><x>29257.685546875</x><y>40310.58203125</y></points><points><x>29263.060546875</x><y>40310.45703125</y></points><points><x>29269.810546875</x><y>40314.20703125</y></points><points><x>29277.435546875</x><y>40315.58203125</y></points><points><x>29283.935546875</x><y>40316.58203125</y></points><points><x>29293.685546875</x><y>40315.95703125</y></points><points><x>29299.359375</x><y>40315.71484375</y></points><points><x>29316.81640625</x><y>40314.60546875</y></points><points><x>29339.212890625</x><y>40309.109375</y></points><points><x>29377.4609375</x><y>40295.1796875</y></points><points><x>29354.98046875</x><y>40064.0234375</y></points></segmentation></object><object><name>NILM</name><difficult>0</difficult><truncated>0</truncated><info>[{"confidence": "0"}, {"action": "CREATE", "cat": "NILM", "time": "2020-07-23 14:39;11", "who": "admin", "typeOfanno": "PersonManul"}]</info><confidence>0</confidence><bndbox><xmin>27654.0</xmin><ymin>32036.0</ymin><xmax>27731.66015625</xmax><ymax>32115.517578125</ymax></bndbox><segmentation><points><x>27677.0</x><y>32036.0</y></points><points><x>27665.0</x><y>32043.0</y></points><points><x>27659.0</x><y>32052.0</y></points><points><x>27654.0</x><y>32079.0</y></points><points><x>27666.0</x><y>32098.0</y></points><points><x>27673.0</x><y>32105.0</y></points><points><x>27679.0</x><y>32110.0</y></points><points><x>27707.0</x><y>32115.517578125</y></points><points><x>27731.66015625</x><y>32100.0</y></points><points><x>27729.0</x><y>32067.0</y></points><points><x>27714.0</x><y>32046.0</y></points><points><x>27708.0</x><y>32041.0</y></points><points><x>27694.0</x><y>32037.0</y></points></segmentation></object><object><name>NILM</name><difficult>0</difficult><truncated>0</truncated><info>[{"confidence": "0"}, {"action": "CREATE", "cat": "NILM", "time": "2020-07-23 14:39;11", "who": "admin", "typeOfanno": "PersonManul"}]</info><confidence>0</confidence><bndbox><xmin>19000.5859375</xmin><ymin>41043.0</ymin><xmax>19120.513671875</xmax><ymax>41141.0</ymax></bndbox><segmentation><points><x>19070.0</x><y>41043.0</y></points><points><x>19056.0</x><y>41062.0</y></points><points><x>19051.0</x><y>41068.0</y></points><points><x>19043.0</x><y>41075.0</y></points><points><x>19042.0</x><y>41083.0</y></points><points><x>19039.0</x><y>41086.0</y></points><points><x>19030.0</x><y>41092.0</y></points><points><x>19026.0</x><y>41099.0</y></points><points><x>19000.5859375</x><y>41120.2109375</y></points><points><x>19006.0</x><y>41141.0</y></points><points><x>19022.0</x><y>41141.0</y></points><points><x>19028.5703125</x><y>41134.06640625</y></points><points><x>19039.376953125</x><y>41128.24609375</y></points><points><x>19044.642578125</x><y>41123.53515625</y></points><points><x>19054.0</x><y>41120.0</y></points><points><x>19060.0</x><y>41119.0</y></points><points><x>19072.0</x><y>41115.0</y></points><points><x>19077.0</x><y>41114.0</y></points><points><x>19089.203125</x><y>41105.59765625</y></points><points><x>19098.34765625</x><y>41096.1796875</y></points><points><x>19110.81640625</x><y>41092.30078125</y></points><points><x>19120.513671875</x><y>41078.72265625</y></points><points><x>19105.0</x><y>41047.0</y></points><points><x>19089.0</x><y>41044.0</y></points></segmentation></object><object><name>NILM</name><difficult>0</difficult><truncated>0</truncated><info>[{"confidence": "0"}, {"action": "CREATE", "cat": "NILM", "time": "2020-07-23 14:39;11", "who": "admin", "typeOfanno": "PersonManul"}]</info><confidence>0</confidence><bndbox><xmin>18680.89453125</xmin><ymin>40137.890625</ymin><xmax>18841.294921875</xmax><ymax>40343.484375</ymax></bndbox><segmentation><points><x>18717.9296875</x><y>40137.890625</y></points><points><x>18701.365234375</x><y>40147.56640625</y></points><points><x>18693.548828125</x><y>40155.1953125</y></points><points><x>18680.89453125</x><y>40173.25</y></points><points><x>18687.0</x><y>40194.0</y></points><points><x>18692.0</x><y>40198.0</y></points><points><x>18693.0</x><y>40205.0</y></points><points><x>18707.0</x><y>40216.0</y></points><points><x>18707.0</x><y>40221.0</y></points><points><x>18709.0</x><y>40228.0</y></points><points><x>18717.0</x><y>40234.0</y></points><points><x>18722.0</x><y>40246.0</y></points><points><x>18718.0</x><y>40250.0</y></points><points><x>18715.0</x><y>40254.0</y></points><points><x>18714.0</x><y>40260.0</y></points><points><x>18711.0</x><y>40263.0</y></points><points><x>18711.0</x><y>40280.0</y></points><points><x>18727.0</x><y>40285.0</y></points><points><x>18720.0</x><y>40289.0</y></points><points><x>18717.0</x><y>40292.0</y></points><points><x>18717.0</x><y>40306.0</y></points><points><x>18723.0</x><y>40316.0</y></points><points><x>18766.2109375</x><y>40343.484375</y></points><points><x>18831.39453125</x><y>40332.34375</y></points><points><x>18841.294921875</x><y>40293.5625</y></points><points><x>18827.0</x><y>40282.0</y></points><points><x>18820.0</x><y>40274.0</y></points><points><x>18832.630859375</x><y>40265.09765625</y></points><points><x>18841.294921875</x><y>40253.9609375</y></points><points><x>18831.39453125</x><y>40237.45703125</y></points><points><x>18822.73046875</x><y>40227.5546875</y></points><points><x>18803.0</x><y>40229.0</y></points><points><x>18798.0</x><y>40224.0</y></points><points><x>18797.0</x><y>40212.0</y></points><points><x>18801.060546875</x><y>40205.61328125</y></points><points><x>18798.640625</x><y>40199.28515625</y></points><points><x>18796.408203125</x><y>40191.46875</y></points><points><x>18791.197265625</x><y>40185.328125</y></points><points><x>18773.0</x><y>40185.0</y></points><points><x>18770.0</x><y>40188.0</y></points><points><x>18757.0</x><y>40177.0</y></points><points><x>18748.0</x><y>40172.0</y></points><points><x>18747.0</x><y>40156.0</y></points><points><x>18732.0</x><y>40154.0</y></points></segmentation></object><object><name>NILM</name><difficult>0</difficult><truncated>0</truncated><info>[{"confidence": "0"}, {"action": "CREATE", "cat": "NILM", "time": "2020-07-23 14:39;11", "who": "admin", "typeOfanno": "PersonManul"}]</info><confidence>0</confidence><bndbox><xmin>17171.0</xmin><ymin>39027.03125</ymin><xmax>17284.6484375</xmax><ymax>39167.0</ymax></bndbox><segmentation><points><x>17237.267578125</x><y>39027.03125</y></points><points><x>17223.0</x><y>39044.0</y></points><points><x>17206.0</x><y>39042.0</y></points><points><x>17200.0</x><y>39043.0</y></points><points><x>17194.0</x><y>39044.0</y></points><points><x>17187.0</x><y>39053.0</y></points><points><x>17184.0</x><y>39057.0</y></points><points><x>17172.982421875</x><y>39068.31640625</y></points><points><x>17171.0</x><y>39110.0</y></points><points><x>17191.0</x><y>39113.0</y></points><points><x>17200.96875</x><y>39112.09765625</y></points><points><x>17197.0</x><y>39134.0</y></points><points><x>17209.55859375</x><y>39135.09375</y></points><points><x>17219.0</x><y>39132.0</y></points><points><x>17230.0</x><y>39132.0</y></points><points><x>17233.0</x><y>39142.0</y></points><points><x>17232.0</x><y>39156.0</y></points><points><x>17235.0</x><y>39159.0</y></points><points><x>17240.0</x><y>39163.0</y></points><points><x>17261.0</x><y>39167.0</y></points><points><x>17265.0</x><y>39159.0</y></points><points><x>17266.0</x><y>39139.0</y></points><points><x>17265.0</x><y>39133.0</y></points><points><x>17258.0</x><y>39117.0</y></points><points><x>17273.01171875</x><y>39109.6015625</y></points><points><x>17284.6484375</x><y>39100.4609375</y></points><points><x>17281.046875</x><y>39069.98046875</y></points><points><x>17258.0</x><y>39069.0</y></points><points><x>17263.0</x><y>39058.0</y></points><points><x>17264.9765625</x><y>39032.57421875</y></points></segmentation></object><object><name>NILM</name><difficult>0</difficult><truncated>0</truncated><info>[{"confidence": "0"}, {"action": "CREATE", "cat": "NILM", "time": "2020-07-23 14:39;11", "who": "admin", "typeOfanno": "PersonManul"}]</info><confidence>0</confidence><bndbox><xmin>19096.365234375</xmin><ymin>36042.0</ymin><xmax>19501.490234375</xmax><ymax>36487.8984375</ymax></bndbox><segmentation><points><x>19480.455078125</x><y>36089.17578125</y></points><points><x>19420.0</x><y>36047.0</y></points><points><x>19417.0</x><y>36050.0</y></points><points><x>19407.0</x><y>36056.0</y></points><points><x>19400.0</x><y>36064.0</y></points><points><x>19396.0</x><y>36069.0</y></points><points><x>19391.0</x><y>36073.0</y></points><points><x>19379.0</x><y>36077.0</y></points><points><x>19369.0</x><y>36080.0</y></points><points><x>19366.0</x><y>36077.0</y></points><points><x>19348.0</x><y>36074.0</y></points><points><x>19341.0</x><y>36075.0</y></points><points><x>19331.0</x><y>36076.0</y></points><points><x>19327.0</x><y>36072.0</y></points><points><x>19319.0</x><y>36072.0</y></points><points><x>19305.0</x><y>36070.0</y></points><points><x>19299.0</x><y>36072.0</y></points><points><x>19296.0</x><y>36075.0</y></points><points><x>19292.0</x><y>36078.0</y></points><points><x>19286.0</x><y>36083.0</y></points><points><x>19282.0</x><y>36088.0</y></points><points><x>19280.0</x><y>36095.0</y></points><points><x>19275.0</x><y>36093.0</y></points><points><x>19268.0</x><y>36093.0</y></points><points><x>19267.0</x><y>36087.0</y></points><points><x>19264.0</x><y>36077.0</y></points><points><x>19263.0</x><y>36072.0</y></points><points><x>19252.0</x><y>36055.0</y></points><points><x>19241.0</x><y>36055.0</y></points><points><x>19233.0</x><y>36061.0</y></points><points><x>19226.0</x><y>36059.0</y></points><points><x>19224.0</x><y>36051.0</y></points><points><x>19202.0</x><y>36042.0</y></points><points><x>19197.0</x><y>36051.0</y></points><points><x>19189.0</x><y>36060.0</y></points><points><x>19184.0</x><y>36075.0</y></points><points><x>19183.0</x><y>36097.0</y></points><points><x>19178.0</x><y>36098.0</y></points><points><x>19174.0</x><y>36083.0</y></points><points><x>19167.0</x><y>36078.0</y></points><points><x>19160.0</x><y>36064.0</y></points><points><x>19145.0</x><y>36064.0</y></points><points><x>19139.0</x><y>36060.0</y></points><points><x>19120.0</x><y>36059.0</y></points><points><x>19115.0</x><y>36064.0</y></points><points><x>19115.0</x><y>36081.0</y></points><points><x>19116.0</x><y>36090.0</y></points><points><x>19120.0</x><y>36098.0</y></points><points><x>19125.0</x><y>36107.0</y></points><points><x>19130.0</x><y>36111.0</y></points><points><x>19131.0</x><y>36118.0</y></points><points><x>19136.0</x><y>36123.0</y></points><points><x>19150.0</x><y>36128.0</y></points><points><x>19162.0</x><y>36127.0</y></points><points><x>19175.0</x><y>36132.0</y></points><points><x>19181.0</x><y>36138.0</y></points><points><x>19181.0</x><y>36144.0</y></points><points><x>19178.0</x><y>36147.0</y></points><points><x>19169.0</x><y>36147.0</y></points><points><x>19164.0</x><y>36151.0</y></points><points><x>19163.0</x><y>36157.0</y></points><points><x>19161.0</x><y>36180.0</y></points><points><x>19159.0</x><y>36188.0</y></points><points><x>19158.0</x><y>36196.0</y></points><points><x>19157.0</x><y>36207.0</y></points><points><x>19137.0</x><y>36208.0</y></points><points><x>19128.0</x><y>36214.0</y></points><points><x>19128.0</x><y>36228.0</y></points><points><x>19135.0</x><y>36245.0</y></points><points><x>19146.0</x><y>36245.0</y></points><points><x>19159.0</x><y>36247.0</y></points><points><x>19165.0</x><y>36245.0</y></points><points><x>19164.0</x><y>36260.0</y></points><points><x>19153.0</x><y>36261.0</y></points><points><x>19140.0</x><y>36259.0</y></points><points><x>19136.0</x><y>36273.0</y></points><points><x>19140.0</x><y>36285.0</y></points><points><x>19146.0</x><y>36291.0</y></points><points><x>19164.0</x><y>36295.0</y></points><points><x>19167.0</x><y>36298.0</y></points><points><x>19175.0</x><y>36304.0</y></points><points><x>19170.0</x><y>36311.0</y></points><points><x>19166.0</x><y>36329.0</y></points><points><x>19162.0</x><y>36333.0</y></points><points><x>19157.0</x><y>36336.0</y></points><points><x>19155.0</x><y>36349.0</y></points><points><x>19145.0</x><y>36350.0</y></points><points><x>19140.0</x><y>36371.0</y></points><points><x>19127.0</x><y>36381.0</y></points><points><x>19096.365234375</x><y>36413.82421875</y></points><points><x>19115.0</x><y>36458.0</y></points><points><x>19139.345703125</x><y>36482.4140625</y></points><points><x>19175.01171875</x><y>36487.8984375</y></points><points><x>19327.0</x><y>36478.0</y></points><points><x>19330.0</x><y>36475.0</y></points><points><x>19346.0</x><y>36463.0</y></points><points><x>19375.0</x><y>36465.0</y></points><points><x>19386.0</x><y>36458.0</y></points><points><x>19418.0</x><y>36456.0</y></points><points><x>19477.712890625</x><y>36358.95703125</y></points><points><x>19501.490234375</x><y>36162.3359375</y></points></segmentation></object><object><name>NILM</name><difficult>0</difficult><truncated>0</truncated><info>[{"confidence": "0"}, {"action": "CREATE", "cat": "NILM", "time": "2020-07-23 14:39;11", "who": "admin", "typeOfanno": "PersonManul"}]</info><confidence>0</confidence><bndbox><xmin>19768.791015625</xmin><ymin>34846.4140625</ymin><xmax>19992.984375</xmax><ymax>35103.16015625</ymax></bndbox><segmentation><points><x>19902.693359375</x><y>34848.25390625</y></points><points><x>19884.330078125</x><y>34856.14453125</y></points><points><x>19883.0</x><y>34873.0</y></points><points><x>19883.0</x><y>34884.0</y></points><points><x>19875.0</x><y>34885.0</y></points><points><x>19874.0</x><y>34879.0</y></points><points><x>19872.0</x><y>34870.0</y></points><points><x>19869.0</x><y>34867.0</y></points><points><x>19866.0</x><y>34863.0</y></points><points><x>19852.0</x><y>34863.0</y></points><points><x>19839.0</x><y>34862.0</y></points><points><x>19826.0</x><y>34861.0</y></points><points><x>19826.0</x><y>34873.0</y></points><points><x>19824.0</x><y>34887.0</y></points><points><x>19835.0</x><y>34887.0</y></points><points><x>19835.0</x><y>34881.0</y></points><points><x>19841.0</x><y>34880.0</y></points><points><x>19842.0</x><y>34892.0</y></points><points><x>19843.0</x><y>34897.0</y></points><points><x>19845.0</x><y>34903.0</y></points><points><x>19849.0</x><y>34911.0</y></points><points><x>19845.0</x><y>34921.0</y></points><points><x>19843.0</x><y>34928.0</y></points><points><x>19841.0</x><y>34939.0</y></points><points><x>19836.0</x><y>34944.0</y></points><points><x>19816.0</x><y>34957.0</y></points><points><x>19815.0</x><y>34943.0</y></points><points><x>19808.0</x><y>34934.0</y></points><points><x>19777.390625</x><y>34947.76171875</y></points><points><x>19768.791015625</x><y>35001.19921875</y></points><points><x>19787.0</x><y>35093.0</y></points><points><x>19801.0</x><y>35094.0</y></points><points><x>19815.0</x><y>35080.0</y></points><points><x>19826.0</x><y>35081.0</y></points><points><x>19820.0</x><y>35090.0</y></points><points><x>19851.712890625</x><y>35103.16015625</y></points><points><x>19905.0</x><y>35097.0</y></points><points><x>19918.0</x><y>35087.0</y></points><points><x>19924.0</x><y>35087.0</y></points><points><x>19933.0</x><y>35079.0</y></points><points><x>19953.0</x><y>35080.0</y></points><points><x>19963.0</x><y>35073.0</y></points><points><x>19990.52734375</x><y>35043.58203125</y></points><points><x>19992.984375</x><y>34941.6171875</y></points><points><x>19971.0</x><y>34891.0</y></points><points><x>19970.0</x><y>34882.0</y></points><points><x>19955.0</x><y>34860.0</y></points><points><x>19947.0</x><y>34859.0</y></points><points><x>19933.404296875</x><y>34846.4140625</y></points></segmentation></object><object><name>NILM</name><difficult>0</difficult><truncated>0</truncated><info>[{"confidence": "0"}, {"action": "CREATE", "cat": "NILM", "time": "2020-07-23 14:39;11", "who": "admin", "typeOfanno": "PersonManul"}]</info><confidence>0</confidence><bndbox><xmin>12491.74609375</xmin><ymin>35343.125</ymin><xmax>12576.361328125</xmax><ymax>35511.85546875</ymax></bndbox><segmentation><points><x>12527.0</x><y>35360.0</y></points><points><x>12522.0</x><y>35388.0</y></points><points><x>12517.0</x><y>35403.0</y></points><points><x>12515.0</x><y>35419.0</y></points><points><x>12514.0</x><y>35450.0</y></points><points><x>12509.0</x><y>35459.0</y></points><points><x>12491.74609375</x><y>35475.8359375</y></points><points><x>12495.0</x><y>35507.0</y></points><points><x>12526.9365234375</x><y>35511.85546875</y></points><points><x>12541.0</x><y>35502.0</y></points><points><x>12541.0</x><y>35498.0</y></points><points><x>12552.0</x><y>35495.0</y></points><points><x>12558.0</x><y>35485.0</y></points><points><x>12566.0</x><y>35485.0</y></points><points><x>12572.0</x><y>35480.0</y></points><points><x>12576.361328125</x><y>35465.375</y></points><points><x>12574.736328125</x><y>35456.625</y></points><points><x>12573.486328125</x><y>35449.875</y></points><points><x>12569.986328125</x><y>35445.625</y></points><points><x>12565.0</x><y>35441.0</y></points><points><x>12557.0</x><y>35439.0</y></points><points><x>12558.0</x><y>35413.0</y></points><points><x>12557.0</x><y>35408.0</y></points><points><x>12555.0</x><y>35384.0</y></points><points><x>12553.396484375</x><y>35354.29296875</y></points><points><x>12542.416015625</x><y>35343.125</y></points></segmentation></object><object><name>NILM</name><difficult>0</difficult><truncated>0</truncated><info>[{"confidence": "0"}, {"action": "CREATE", "cat": "NILM", "time": "2020-07-23 14:39;11", "who": "admin", "typeOfanno": "PersonManul"}]</info><confidence>0</confidence><bndbox><xmin>24458.0</xmin><ymin>29615.8515625</ymin><xmax>24548.017578125</xmax><ymax>29746.06640625</ymax></bndbox><segmentation><points><x>24512.65625</x><y>29616.41015625</y></points><points><x>24507.818359375</x><y>29615.8515625</y></points><points><x>24491.0</x><y>29616.0</y></points><points><x>24482.0</x><y>29617.0</y></points><points><x>24477.0</x><y>29618.0</y></points><points><x>24468.0</x><y>29625.0</y></points><points><x>24463.0</x><y>29633.0</y></points><points><x>24461.0</x><y>29650.0</y></points><points><x>24460.0</x><y>29662.0</y></points><points><x>24458.0</x><y>29678.0</y></points><points><x>24459.0</x><y>29684.0</y></points><points><x>24466.0</x><y>29708.0</y></points><points><x>24470.0</x><y>29712.0</y></points><points><x>24476.0</x><y>29717.0</y></points><points><x>24481.0</x><y>29723.0</y></points><points><x>24519.34765625</x><y>29746.06640625</y></points><points><x>24536.26171875</x><y>29733.279296875</y></points><points><x>24539.5625</x><y>29713.064453125</y></points><points><x>24527.0</x><y>29700.0</y></points><points><x>24520.0</x><y>29696.0</y></points><points><x>24516.0</x><y>29688.0</y></points><points><x>24524.0</x><y>29677.0</y></points><points><x>24534.0</x><y>29671.0</y></points><points><x>24548.017578125</x><y>29662.564453125</y></points><points><x>24546.900390625</x><y>29650.095703125</y></points><points><x>24532.384765625</x><y>29640.603515625</y></points><points><x>24526.427734375</x><y>29635.951171875</y></points><points><x>24522.1484375</x><y>29620.689453125</y></points></segmentation></object><object><name>NONE</name><difficult>0</difficult><truncated>0</truncated><info>[{"confidence": "0"}, {"action": "CREATE", "cat": "NONE", "time": "2020-07-23 14:39;11", "who": "admin", "typeOfanno": "PersonManul"}]</info><confidence>0</confidence><bndbox><xmin>24411.890625</xmin><ymin>28619.0</ymin><xmax>24574.021484375</xmax><ymax>28852.857421875</ymax></bndbox><segmentation><points><x>24491.0</x><y>28619.0</y></points><points><x>24476.0</x><y>28620.0</y></points><points><x>24471.0</x><y>28621.0</y></points><points><x>24435.818359375</x><y>28635.369140625</y></points><points><x>24412.302734375</x><y>28658.060546875</y></points><points><x>24411.890625</x><y>28693.951171875</y></points><points><x>24418.8046875</x><y>28753.10546875</y></points><points><x>24441.525390625</x><y>28780.537109375</y></points><points><x>24455.0</x><y>28806.0</y></points><points><x>24454.0</x><y>28827.0</y></points><points><x>24462.861328125</x><y>28831.244140625</y></points><points><x>24473.11328125</x><y>28832.62890625</y></points><points><x>24480.0</x><y>28833.0</y></points><points><x>24493.064453125</x><y>28821.822265625</y></points><points><x>24502.76171875</x><y>28835.123046875</y></points><points><x>24524.09765625</x><y>28852.857421875</y></points><points><x>24547.650390625</x><y>28850.91796875</y></points><points><x>24557.0</x><y>28839.0</y></points><points><x>24558.734375</x><y>28823.486328125</y></points><points><x>24558.0</x><y>28812.0</y></points><points><x>24558.0</x><y>28793.0</y></points><points><x>24557.0</x><y>28787.0</y></points><points><x>24556.240234375</x><y>28781.64453125</y></points><points><x>24554.0</x><y>28776.0</y></points><points><x>24555.0</x><y>28762.0</y></points><points><x>24559.0</x><y>28754.0</y></points><points><x>24563.0</x><y>28749.0</y></points><points><x>24574.021484375</x><y>28729.431640625</y></points><points><x>24572.0</x><y>28712.0</y></points><points><x>24568.0</x><y>28705.0</y></points><points><x>24568.0</x><y>28699.0</y></points><points><x>24565.0</x><y>28689.0</y></points><points><x>24560.0</x><y>28683.0</y></points><points><x>24555.0</x><y>28678.0</y></points><points><x>24545.0</x><y>28671.0</y></points><points><x>24538.0</x><y>28666.0</y></points><points><x>24536.0</x><y>28642.0</y></points><points><x>24525.0</x><y>28628.0</y></points><points><x>24521.0</x><y>28628.0</y></points><points><x>24515.0</x><y>28622.0</y></points><points><x>24510.0</x><y>28619.0</y></points></segmentation></object><object><name>NONE</name><difficult>0</difficult><truncated>0</truncated><info>[{"confidence": "0"}, {"action": "CREATE", "cat": "NONE", "time": "2020-07-23 14:39;11", "who": "admin", "typeOfanno": "PersonManul"}]</info><confidence>0</confidence><bndbox><xmin>24322.287109375</xmin><ymin>23885.57421875</ymin><xmax>24598.689453125</xmax><ymax>24143.55078125</ymax></bndbox><segmentation><points><x>24526.2109375</x><y>24103.01171875</y></points><points><x>24512.083984375</x><y>24138.021484375</y></points><points><x>24512.083984375</x><y>24138.021484375</y></points><points><x>24510.240234375</x><y>24140.478515625</y></points><points><x>24509.01171875</x><y>24141.09375</y></points><points><x>24504.099609375</x><y>24143.55078125</y></points><points><x>24473.38671875</x><y>24134.337890625</y></points><points><x>24442.67578125</x><y>24135.564453125</y></points><points><x>24442.0625</x><y>24135.564453125</y></points><points><x>24439.60546875</x><y>24135.564453125</y></points><points><x>24424.25</x><y>24131.265625</y></points><points><x>24423.634765625</x><y>24131.265625</y></points><points><x>24421.79296875</x><y>24132.494140625</y></points><points><x>24421.177734375</x><y>24133.109375</y></points><points><x>24400.294921875</x><y>24141.09375</y></points><points><x>24382.482421875</x><y>24123.89453125</y></points><points><x>24375.111328125</x><y>24098.09765625</y></points><points><x>24375.111328125</x><y>24098.09765625</y></points><points><x>24372.0390625</x><y>24097.482421875</y></points><points><x>24359.755859375</x><y>24087.65625</y></points><points><x>24359.755859375</x><y>24087.65625</y></points><points><x>24358.52734375</x><y>24083.970703125</y></points><points><x>24357.912109375</x><y>24082.7421875</y></points><points><x>24343.78515625</x><y>24063.701171875</y></points><points><x>24343.78515625</x><y>24063.0859375</y></points><points><x>24324.12890625</x><y>24031.146484375</y></points><points><x>24324.12890625</x><y>24031.146484375</y></points><points><x>24322.287109375</x><y>24008.419921875</y></points><points><x>24322.287109375</x><y>24008.419921875</y></points><points><x>24323.515625</x><y>24005.349609375</y></points><points><x>24352.998046875</x><y>23973.408203125</y></points><points><x>24352.998046875</x><y>23973.408203125</y></points><points><x>24356.0703125</x><y>23970.953125</y></points><points><x>24356.68359375</x><y>23970.953125</y></points><points><x>24357.912109375</x><y>23969.109375</y></points><points><x>24359.140625</x><y>23968.49609375</y></points><points><x>24360.369140625</x><y>23966.65234375</y></points><points><x>24380.638671875</x><y>23934.712890625</y></points><points><x>24380.638671875</x><y>23934.712890625</y></points><points><x>24383.095703125</x><y>23932.255859375</y></points><points><x>24383.7109375</x><y>23932.255859375</y></points><points><x>24385.552734375</x><y>23931.02734375</y></points><points><x>24387.39453125</x><y>23929.798828125</y></points><points><x>24390.466796875</x><y>23927.95703125</y></points><points><x>24432.234375</x><y>23911.986328125</y></points><points><x>24432.234375</x><y>23911.986328125</y></points><points><x>24434.076171875</x><y>23910.7578125</y></points><points><x>24434.69140625</x><y>23910.14453125</y></points><points><x>24437.1484375</x><y>23908.916015625</y></points><points><x>24450.046875</x><y>23890.48828125</y></points><points><x>24450.046875</x><y>23889.875</y></points><points><x>24451.888671875</x><y>23888.646484375</y></points><points><x>24453.1171875</x><y>23887.41796875</y></points><points><x>24480.14453125</x><y>23885.57421875</y></points><points><x>24513.92578125</x><y>23899.087890625</y></points><points><x>24514.541015625</x><y>23899.087890625</y></points><points><x>24516.998046875</x><y>23900.31640625</y></points><points><x>24520.068359375</x><y>23902.7734375</y></points><points><x>24548.9375</x><y>23929.798828125</y></points><points><x>24548.9375</x><y>23930.4140625</y></points><points><x>24550.779296875</x><y>23932.869140625</y></points><points><x>24582.10546875</x><y>23954.982421875</y></points><points><x>24582.10546875</x><y>23954.982421875</y></points><points><x>24583.333984375</x><y>23956.82421875</y></points><points><x>24588.248046875</x><y>23974.0234375</y></points><points><x>24588.248046875</x><y>23974.63671875</y></points><points><x>24588.861328125</x><y>23976.48046875</y></points><points><x>24588.861328125</x><y>23977.09375</y></points><points><x>24589.4765625</x><y>23978.9375</y></points><points><x>24593.775390625</x><y>24009.6484375</y></points><points><x>24593.775390625</x><y>24010.263671875</y></points><points><x>24593.775390625</x><y>24012.10546875</y></points><points><x>24593.775390625</x><y>24013.333984375</y></points><points><x>24590.705078125</x><y>24039.130859375</y></points><points><x>24590.705078125</x><y>24039.74609375</y></points><points><x>24590.705078125</x><y>24041.587890625</y></points><points><x>24598.689453125</x><y>24067.38671875</y></points><points><x>24598.689453125</x><y>24068.0</y></points><points><x>24598.689453125</x><y>24069.84375</y></points><points><x>24598.689453125</x><y>24071.685546875</y></points><points><x>24581.4921875</x><y>24102.396484375</y></points><points><x>24580.876953125</x><y>24102.396484375</y></points><points><x>24577.806640625</x><y>24104.240234375</y></points><points><x>24576.578125</x><y>24104.853515625</y></points><points><x>24574.734375</x><y>24105.46875</y></points><points><x>24551.39453125</x><y>24111.611328125</y></points><points><x>24550.779296875</x><y>24111.611328125</y></points><points><x>24542.794921875</x><y>24108.5390625</y></points><points><x>24542.181640625</x><y>24108.5390625</y></points></segmentation></object><object><name>NONE</name><difficult>0</difficult><truncated>0</truncated><info>[{"confidence": "0"}, {"action": "CREATE", "cat": "NONE", "time": "2020-07-23 14:39;11", "who": "admin", "typeOfanno": "PersonManul"}]</info><confidence>0</confidence><bndbox><xmin>21231.357421875</xmin><ymin>22895.0</ymin><xmax>21501.0</xmax><ymax>23109.9453125</ymax></bndbox><segmentation><points><x>21304.0</x><y>22895.0</y></points><points><x>21293.0</x><y>22897.0</y></points><points><x>21289.0</x><y>22901.0</y></points><points><x>21278.0</x><y>22909.0</y></points><points><x>21256.0</x><y>22906.0</y></points><points><x>21253.0</x><y>22909.0</y></points><points><x>21246.0</x><y>22928.0</y></points><points><x>21250.333984375</x><y>22938.326171875</y></points><points><x>21240.0</x><y>22946.0</y></points><points><x>21237.0</x><y>22950.0</y></points><points><x>21232.59375</x><y>22970.91796875</y></points><points><x>21231.76953125</x><y>22995.2578125</y></points><points><x>21231.357421875</x><y>23008.87109375</y></points><points><x>21233.0</x><y>23019.0</y></points><points><x>21240.0</x><y>23025.0</y></points><points><x>21243.0</x><y>23035.0</y></points><points><x>21281.275390625</x><y>23077.767578125</y></points><points><x>21336.96875</x><y>23109.9453125</y></points><points><x>21454.544921875</x><y>23100.044921875</y></points><points><x>21501.0</x><y>23028.0</y></points><points><x>21500.75</x><y>22993.607421875</y></points><points><x>21500.337890625</x><y>22974.630859375</y></points><points><x>21496.0</x><y>22967.0</y></points><points><x>21494.533203125</x><y>22958.154296875</y></points><points><x>21492.0390625</x><y>22951.78125</y></points><points><x>21487.0</x><y>22949.0</y></points><points><x>21486.49609375</x><y>22943.744140625</y></points><points><x>21482.89453125</x><y>22937.37109375</y></points><points><x>21476.798828125</x><y>22930.998046875</y></points><points><x>21475.4140625</x><y>22924.34765625</y></points><points><x>21465.71484375</x><y>22922.685546875</y></points><points><x>21457.0</x><y>22920.0</y></points><points><x>21444.37890625</x><y>22919.361328125</y></points><points><x>21430.248046875</x><y>22916.58984375</y></points><points><x>21414.0</x><y>22920.0</y></points><points><x>21410.0</x><y>22925.0</y></points><points><x>21405.0</x><y>22928.0</y></points><points><x>21405.0</x><y>22945.0</y></points><points><x>21401.0</x><y>22960.0</y></points><points><x>21396.0</x><y>22965.0</y></points><points><x>21385.9140625</x><y>22975.056640625</y></points><points><x>21372.0</x><y>22964.0</y></points><points><x>21377.0</x><y>22958.0</y></points><points><x>21379.0</x><y>22947.0</y></points><points><x>21380.0</x><y>22940.0</y></points><points><x>21381.0</x><y>22926.0</y></points><points><x>21366.0</x><y>22919.0</y></points><points><x>21358.0</x><y>22918.0</y></points><points><x>21330.0</x><y>22904.0</y></points><points><x>21320.0</x><y>22895.0</y></points></segmentation></object><object><name>NILM</name><difficult>0</difficult><truncated>0</truncated><info>[{"confidence": "0"}, {"action": "CREATE", "cat": "NILM", "time": "2020-07-23 14:39;11", "who": "admin", "typeOfanno": "PersonManul"}]</info><confidence>0</confidence><bndbox><xmin>17403.263671875</xmin><ymin>26950.82421875</ymin><xmax>17895.58203125</xmax><ymax>27280.916015625</ymax></bndbox><segmentation><points><x>17723.9453125</x><y>26956.310546875</y></points><points><x>17689.1953125</x><y>26960.8828125</y></points><points><x>17673.0</x><y>26973.0</y></points><points><x>17674.0</x><y>26987.0</y></points><points><x>17669.0</x><y>27007.0</y></points><points><x>17664.0</x><y>27000.0</y></points><points><x>17658.0</x><y>26999.0</y></points><points><x>17644.0</x><y>26998.0</y></points><points><x>17637.0</x><y>26999.0</y></points><points><x>17625.0</x><y>27003.0</y></points><points><x>17613.0</x><y>27010.0</y></points><points><x>17602.0</x><y>27011.0</y></points><points><x>17589.794921875</x><y>27009.38671875</y></points><points><x>17584.806640625</x><y>27008.27734375</y></points><points><x>17578.7109375</x><y>27009.109375</y></points><points><x>17573.169921875</x><y>27009.38671875</y></points><points><x>17569.013671875</x><y>27009.94140625</y></points><points><x>17566.2421875</x><y>27011.048828125</y></points><points><x>17559.314453125</x><y>27012.43359375</y></points><points><x>17553.21875</x><y>27013.265625</y></points><points><x>17547.400390625</x><y>27015.205078125</y></points><points><x>17537.978515625</x><y>27019.083984375</y></points><points><x>17532.71484375</x><y>27022.962890625</y></points><points><x>17525.232421875</x><y>27024.626953125</y></points><points><x>17519.13671875</x><y>27027.673828125</y></points><points><x>17514.150390625</x><y>27032.107421875</y></points><points><x>17509.0</x><y>27033.0</y></points><points><x>17500.0</x><y>27038.0</y></points><points><x>17486.0</x><y>27039.0</y></points><points><x>17473.0</x><y>27041.0</y></points><points><x>17464.0</x><y>27042.0</y></points><points><x>17451.0</x><y>27046.0</y></points><points><x>17445.0</x><y>27047.0</y></points><points><x>17426.0</x><y>27059.0</y></points><points><x>17420.0</x><y>27059.0</y></points><points><x>17403.263671875</x><y>27075.466796875</y></points><points><x>17415.0</x><y>27090.0</y></points><points><x>17422.0</x><y>27097.0</y></points><points><x>17430.0</x><y>27102.0</y></points><points><x>17425.0</x><y>27107.0</y></points><points><x>17425.0</x><y>27120.0</y></points><points><x>17427.0</x><y>27136.0</y></points><points><x>17448.0</x><y>27141.0</y></points><points><x>17460.0</x><y>27141.0</y></points><points><x>17464.0</x><y>27144.0</y></points><points><x>17461.0</x><y>27164.0</y></points><points><x>17472.0</x><y>27167.0</y></points><points><x>17482.0</x><y>27174.0</y></points><points><x>17483.0</x><y>27189.0</y></points><points><x>17497.0</x><y>27191.0</y></points><points><x>17508.0</x><y>27198.0</y></points><points><x>17514.0</x><y>27203.0</y></points><points><x>17531.0</x><y>27204.0</y></points><points><x>17533.0</x><y>27215.0</y></points><points><x>17539.0</x><y>27222.0</y></points><points><x>17577.3359375</x><y>27280.916015625</y></points><points><x>17817.849609375</x><y>27279.087890625</y></points><points><x>17870.0</x><y>27191.0</y></points><points><x>17861.0</x><y>27185.0</y></points><points><x>17860.0</x><y>27171.0</y></points><points><x>17895.58203125</x><y>27147.400390625</y></points><points><x>17888.265625</x><y>27098.931640625</y></points><points><x>17862.0</x><y>27050.0</y></points><points><x>17859.0</x><y>27053.0</y></points><points><x>17848.0</x><y>27049.0</y></points><points><x>17845.0</x><y>27044.0</y></points><points><x>17839.0</x><y>27033.0</y></points><points><x>17839.0</x><y>27028.0</y></points><points><x>17843.0</x><y>27024.0</y></points><points><x>17843.0</x><y>27006.0</y></points><points><x>17841.0</x><y>26989.0</y></points><points><x>17845.0</x><y>26985.0</y></points><points><x>17856.0</x><y>26983.0</y></points><points><x>17859.0</x><y>26980.0</y></points><points><x>17863.0</x><y>26972.0</y></points><points><x>17844.66015625</x><y>26956.310546875</y></points><points><x>17797.10546875</x><y>26950.82421875</y></points></segmentation></object><object><name>NONE</name><difficult>0</difficult><truncated>0</truncated><info>[{"confidence": "0"}, {"action": "CREATE", "cat": "NONE", "time": "2020-07-23 14:39;11", "who": "admin", "typeOfanno": "PersonManul"}]</info><confidence>0</confidence><bndbox><xmin>13458.36328125</xmin><ymin>25018.0</ymin><xmax>13683.0</xmax><ymax>25263.9765625</ymax></bndbox><segmentation><points><x>13554.0</x><y>25018.0</y></points><points><x>13545.0</x><y>25025.0</y></points><points><x>13536.0</x><y>25031.0</y></points><points><x>13527.0</x><y>25032.0</y></points><points><x>13465.734375</x><y>25063.73828125</y></points><points><x>13458.36328125</x><y>25181.0546875</y></points><points><x>13471.876953125</x><y>25237.564453125</y></points><points><x>13508.21484375</x><y>25244.75390625</y></points><points><x>13542.0</x><y>25237.0</y></points><points><x>13548.0</x><y>25244.0</y></points><points><x>13553.0</x><y>25248.0</y></points><points><x>13555.0</x><y>25258.0</y></points><points><x>13582.0</x><y>25258.0</y></points><points><x>13646.3173828125</x><y>25263.9765625</y></points><points><x>13659.0</x><y>25247.0</y></points><points><x>13670.0</x><y>25246.0</y></points><points><x>13673.0</x><y>25243.0</y></points><points><x>13673.0</x><y>25231.0</y></points><points><x>13670.0</x><y>25216.0</y></points><points><x>13656.0</x><y>25214.0</y></points><points><x>13651.5205078125</x><y>25216.66796875</y></points><points><x>13649.6591796875</x><y>25217.412109375</y></points><points><x>13646.8681640625</x><y>25213.875</y></points><points><x>13646.0</x><y>25207.0</y></points><points><x>13650.0</x><y>25203.0</y></points><points><x>13654.0</x><y>25195.0</y></points><points><x>13655.0</x><y>25177.0</y></points><points><x>13660.0</x><y>25172.0</y></points><points><x>13664.0</x><y>25169.0</y></points><points><x>13675.0</x><y>25158.0</y></points><points><x>13675.0</x><y>25154.0</y></points><points><x>13677.0</x><y>25130.0</y></points><points><x>13681.0</x><y>25120.0</y></points><points><x>13683.0</x><y>25087.0</y></points><points><x>13677.0</x><y>25076.0</y></points><points><x>13659.0</x><y>25075.0</y></points><points><x>13652.0</x><y>25079.0</y></points><points><x>13648.0</x><y>25057.0</y></points><points><x>13641.0</x><y>25055.0</y></points><points><x>13628.0</x><y>25054.0</y></points><points><x>13622.0</x><y>25055.0</y></points><points><x>13614.0</x><y>25064.0</y></points><points><x>13610.0</x><y>25064.0</y></points><points><x>13605.0</x><y>25069.0</y></points><points><x>13594.0</x><y>25067.0</y></points><points><x>13595.0</x><y>25046.0</y></points><points><x>13591.0</x><y>25041.0</y></points><points><x>13582.0</x><y>25035.0</y></points><points><x>13575.0</x><y>25023.0</y></points></segmentation></object><object><name>NILM</name><difficult>0</difficult><truncated>0</truncated><info>[{"confidence": "0"}, {"action": "CREATE", "cat": "NILM", "time": "2020-07-23 14:39;11", "who": "admin", "typeOfanno": "PersonManul"}]</info><confidence>0</confidence><bndbox><xmin>18902.912109375</xmin><ymin>21447.0</ymin><xmax>19059.6796875</xmax><ymax>21618.89453125</ymax></bndbox><segmentation><points><x>19053.904296875</x><y>21490.591796875</y></points><points><x>19008.0</x><y>21451.0</y></points><points><x>19001.0</x><y>21449.0</y></points><points><x>18982.0</x><y>21447.0</y></points><points><x>18976.0</x><y>21452.0</y></points><points><x>18965.0</x><y>21452.0</y></points><points><x>18958.0</x><y>21462.0</y></points><points><x>18959.017578125</x><y>21470.376953125</y></points><points><x>18960.0</x><y>21480.0</y></points><points><x>18951.0</x><y>21481.0</y></points><points><x>18940.0</x><y>21483.0</y></points><points><x>18935.0</x><y>21484.0</y></points><points><x>18923.0</x><y>21491.0</y></points><points><x>18917.0</x><y>21497.0</y></points><points><x>18902.912109375</x><y>21510.39453125</y></points><points><x>18906.625</x><y>21574.751953125</y></points><points><x>18918.0</x><y>21602.0</y></points><points><x>18956.54296875</x><y>21618.89453125</y></points><points><x>19028.0</x><y>21609.0</y></points><points><x>19059.6796875</x><y>21528.134765625</y></points></segmentation></object><object><name>NONE</name><difficult>0</difficult><truncated>0</truncated><info>[{"confidence": "0"}, {"action": "CREATE", "cat": "NONE", "time": "2020-07-23 14:39;11", "who": "admin", "typeOfanno": "PersonManul"}]</info><confidence>0</confidence><bndbox><xmin>23066.48828125</xmin><ymin>21450.375</ymin><xmax>23246.650390625</xmax><ymax>21600.54296875</ymax></bndbox><segmentation><points><x>23101.5546875</x><y>21482.142578125</y></points><points><x>23066.48828125</x><y>21582.390625</y></points><points><x>23108.15625</x><y>21600.54296875</y></points><points><x>23142.94140625</x><y>21591.603515625</y></points><points><x>23168.69140625</x><y>21585.353515625</y></points><points><x>23176.69140625</x><y>21583.478515625</y></points><points><x>23184.56640625</x><y>21579.228515625</y></points><points><x>23191.44140625</x><y>21574.103515625</y></points><points><x>23198.0</x><y>21570.0</y></points><points><x>23204.0</x><y>21563.0</y></points><points><x>23237.345703125</x><y>21546.8359375</y></points><points><x>23246.650390625</x><y>21536.599609375</y></points><points><x>23238.833984375</x><y>21513.89453125</y></points><points><x>23238.93359375</x><y>21493.5703125</y></points><points><x>23234.80859375</x><y>21475.41796875</y></points><points><x>23199.328125</x><y>21450.375</y></points></segmentation></object><object><name>HSIL</name><difficult>0</difficult><truncated>0</truncated><info>[{"confidence": "0"}, {"action": "CREATE", "cat": "HSIL", "time": "2020-07-23 14:39;11", "who": "admin", "typeOfanno": "PersonManul"}]</info><confidence>0</confidence><bndbox><xmin>25555.634765625</xmin><ymin>19885.951171875</ymin><xmax>25747.470703125</xmax><ymax>20069.123046875</ymax></bndbox><segmentation><points><x>25649.6953125</x><y>19893.7890625</y></points><points><x>25666.197265625</x><y>19886.36328125</y></points><points><x>25684.349609375</x><y>19888.83984375</y></points><points><x>25684.763671875</x><y>19888.83984375</y></points><points><x>25686.826171875</x><y>19888.83984375</y></points><points><x>25702.501953125</x><y>19892.552734375</y></points><points><x>25702.9140625</x><y>19892.552734375</y></points><points><x>25722.716796875</x><y>19904.103515625</y></points><points><x>25722.716796875</x><y>19904.103515625</y></points><points><x>25724.3671875</x><y>19905.75390625</y></points><points><x>25725.193359375</x><y>19905.75390625</y></points><points><x>25740.869140625</x><y>19906.990234375</y></points><points><x>25740.869140625</x><y>19906.990234375</y></points><points><x>25743.34375</x><y>19907.81640625</y></points><points><x>25747.470703125</x><y>19913.591796875</y></points><points><x>25745.408203125</x><y>19927.20703125</y></points><points><x>25745.408203125</x><y>19927.20703125</y></points><points><x>25744.169921875</x><y>19929.681640625</y></points><points><x>25735.505859375</x><y>19943.70703125</y></points><points><x>25735.505859375</x><y>19943.70703125</y></points><points><x>25734.267578125</x><y>19945.771484375</y></points><points><x>25734.267578125</x><y>19953.197265625</y></points><points><x>25734.267578125</x><y>19953.197265625</y></points><points><x>25739.21875</x><y>19970.5234375</y></points><points><x>25739.21875</x><y>19970.5234375</y></points><points><x>25739.21875</x><y>19972.5859375</y></points><points><x>25733.443359375</x><y>19994.451171875</y></points><points><x>25721.06640625</x><y>20013.015625</y></points><points><x>25704.564453125</x><y>20020.85546875</y></points><points><x>25679.400390625</x><y>20021.267578125</y></points><points><x>25679.400390625</x><y>20021.267578125</y></points><points><x>25658.359375</x><y>20034.880859375</y></points><points><x>25636.90625</x><y>20051.3828125</y></points><points><x>25636.90625</x><y>20051.794921875</y></points><points><x>25635.2578125</x><y>20053.4453125</y></points><points><x>25635.2578125</x><y>20053.859375</y></points><points><x>25619.16796875</x><y>20068.296875</y></points><points><x>25619.16796875</x><y>20068.296875</y></points><points><x>25617.10546875</x><y>20069.123046875</y></points><points><x>25601.015625</x><y>20061.28515625</y></points><points><x>25583.275390625</x><y>20045.1953125</y></points><points><x>25572.962890625</x><y>20026.216796875</y></points><points><x>25572.962890625</x><y>20025.8046875</y></points><points><x>25572.548828125</x><y>20024.154296875</y></points><points><x>25572.548828125</x><y>20023.7421875</y></points><points><x>25572.548828125</x><y>20022.091796875</y></points><points><x>25571.3125</x><y>20006.828125</y></points><points><x>25571.3125</x><y>20006.828125</y></points><points><x>25571.3125</x><y>20004.765625</y></points><points><x>25566.361328125</x><y>19992.388671875</y></points><points><x>25555.634765625</x><y>19973.412109375</y></points><points><x>25555.634765625</x><y>19973.412109375</y></points><points><x>25556.046875</x><y>19970.5234375</y></points><points><x>25556.4609375</x><y>19969.69921875</y></points><points><x>25561.41015625</x><y>19951.958984375</y></points><points><x>25561.41015625</x><y>19951.958984375</y></points><points><x>25562.236328125</x><y>19949.896484375</y></points><points><x>25563.060546875</x><y>19949.0703125</y></points><points><x>25563.88671875</x><y>19948.658203125</y></points><points><x>25564.7109375</x><y>19947.833984375</y></points><points><x>25565.94921875</x><y>19946.595703125</y></points><points><x>25567.185546875</x><y>19945.357421875</y></points><points><x>25575.4375</x><y>19938.7578125</y></points><points><x>25579.5625</x><y>19925.142578125</y></points><points><x>25579.5625</x><y>19925.142578125</y></points><points><x>25589.46484375</x><y>19919.779296875</y></points><points><x>25598.126953125</x><y>19905.75390625</y></points><points><x>25598.126953125</x><y>19905.75390625</y></points><points><x>25600.189453125</x><y>19904.927734375</y></points><points><x>25600.603515625</x><y>19904.515625</y></points><points><x>25608.853515625</x><y>19897.08984375</y></points><points><x>25617.9296875</x><y>19888.83984375</y></points><points><x>25617.9296875</x><y>19888.83984375</y></points><points><x>25634.01953125</x><y>19885.951171875</y></points><points><x>25634.01953125</x><y>19885.951171875</y></points></segmentation></object><object><name>NONE</name><difficult>0</difficult><truncated>0</truncated><info>[{"confidence": "0"}, {"action": "CREATE", "cat": "NONE", "time": "2020-07-23 14:39;11", "who": "admin", "typeOfanno": "PersonManul"}]</info><confidence>0</confidence><bndbox><xmin>1197.0916748046875</xmin><ymin>15624.3623046875</ymin><xmax>1223.5916748046875</xmax><ymax>15656.1123046875</ymax></bndbox><segmentation><points><x>1223.5916748046875</x><y>15631.3623046875</y></points><points><x>1223.3416748046875</x><y>15637.4873046875</y></points><points><x>1223.0916748046875</x><y>15644.4873046875</y></points><points><x>1220.2166748046875</x><y>15650.2373046875</y></points><points><x>1212.5916748046875</x><y>15655.7373046875</y></points><points><x>1207.0916748046875</x><y>15656.1123046875</y></points><points><x>1207.0916748046875</x><y>15656.1123046875</y></points><points><x>1202.0916748046875</x><y>15651.7373046875</y></points><points><x>1197.8416748046875</x><y>15642.8623046875</y></points><points><x>1197.0916748046875</x><y>15635.4873046875</y></points><points><x>1200.2166748046875</x><y>15628.3623046875</y></points><points><x>1206.2166748046875</x><y>15624.9873046875</y></points><points><x>1214.2166748046875</x><y>15624.3623046875</y></points><points><x>1218.9666748046875</x><y>15626.2373046875</y></points><points><x>1218.9666748046875</x><y>15626.2373046875</y></points></segmentation></object><object><name>NILM</name><difficult>0</difficult><truncated>0</truncated><info>[{"confidence": "0"}, {"action": "CREATE", "cat": "NILM", "time": "2020-07-23 14:39;11", "who": "admin", "typeOfanno": "PersonManul"}]</info><confidence>0</confidence><bndbox><xmin>17244.638671875</xmin><ymin>11257.0</ymin><xmax>17341.0</xmax><ymax>11352.9609375</ymax></bndbox><segmentation><points><x>17318.0</x><y>11257.0</y></points><points><x>17307.0</x><y>11258.0</y></points><points><x>17291.0</x><y>11270.0</y></points><points><x>17287.0</x><y>11275.0</y></points><points><x>17278.0</x><y>11275.0</y></points><points><x>17264.58984375</x><y>11278.978515625</y></points><points><x>17248.2421875</x><y>11289.5078125</y></points><points><x>17244.638671875</x><y>11313.8916015625</y></points><points><x>17253.0</x><y>11325.0</y></points><points><x>17253.0</x><y>11344.0</y></points><points><x>17275.119140625</x><y>11352.9609375</y></points><points><x>17294.0</x><y>11344.0</y></points><points><x>17300.0</x><y>11339.0</y></points><points><x>17302.0</x><y>11325.0</y></points><points><x>17311.0</x><y>11324.0</y></points><points><x>17322.0</x><y>11317.0</y></points><points><x>17339.681640625</x><y>11313.060546875</y></points><points><x>17341.0</x><y>11283.0</y></points><points><x>17335.0</x><y>11273.0</y></points><points><x>17335.0</x><y>11259.0</y></points></segmentation></object><object><name>HSIL</name><difficult>0</difficult><truncated>0</truncated><info>[{"confidence": "0"}, {"action": "CREATE", "cat": "HSIL", "time": "2020-07-23 14:39;11", "who": "admin", "typeOfanno": "PersonManul"}]</info><confidence>0</confidence><bndbox><xmin>20716.9140625</xmin><ymin>10316.2939453125</ymin><xmax>21081.916015625</xmax><ymax>10623.123046875</ymax></bndbox><segmentation><points><x>20855.0</x><y>10322.0</y></points><points><x>20846.0</x><y>10324.0</y></points><points><x>20835.0</x><y>10327.0</y></points><points><x>20830.0</x><y>10328.0</y></points><points><x>20780.244140625</x><y>10350.0400390625</y></points><points><x>20760.0</x><y>10373.0</y></points><points><x>20744.0</x><y>10382.0</y></points><points><x>20738.0</x><y>10406.0</y></points><points><x>20737.0</x><y>10412.0</y></points><points><x>20729.0</x><y>10427.0</y></points><points><x>20725.0</x><y>10435.0</y></points><points><x>20716.9140625</x><y>10448.45703125</y></points><points><x>20719.40625</x><y>10463.9736328125</y></points><points><x>20722.455078125</x><y>10475.611328125</y></points><points><x>20723.83984375</x><y>10486.140625</y></points><points><x>20727.99609375</x><y>10494.73046875</y></points><points><x>20728.931640625</x><y>10503.50390625</y></points><points><x>20729.556640625</x><y>10508.87890625</y></points><points><x>20731.806640625</x><y>10512.25390625</y></points><points><x>20735.681640625</x><y>10517.62890625</y></points><points><x>20736.431640625</x><y>10527.50390625</y></points><points><x>20727.67578125</x><y>10533.98828125</y></points><points><x>20726.05078125</x><y>10551.23828125</y></points><points><x>20724.529296875</x><y>10567.1533203125</y></points><points><x>20726.154296875</x><y>10572.0283203125</y></points><points><x>20731.0</x><y>10577.0</y></points><points><x>20736.0</x><y>10582.0</y></points><points><x>20744.0</x><y>10589.0</y></points><points><x>20750.0</x><y>10594.0</y></points><points><x>20763.0</x><y>10594.0</y></points><points><x>20774.154296875</x><y>10593.4033203125</y></points><points><x>20783.779296875</x><y>10593.5283203125</y></points><points><x>20789.404296875</x><y>10595.2783203125</y></points><points><x>20795.154296875</x><y>10596.9033203125</y></points><points><x>20799.904296875</x><y>10596.6533203125</y></points><points><x>20807.029296875</x><y>10594.5283203125</y></points><points><x>20812.029296875</x><y>10592.5283203125</y></points><points><x>20816.904296875</x><y>10587.2783203125</y></points><points><x>20822.154296875</x><y>10586.6533203125</y></points><points><x>20820.529296875</x><y>10608.2783203125</y></points><points><x>20830.6484375</x><y>10618.2890625</y></points><points><x>20867.498046875</x><y>10617.73046875</y></points><points><x>20881.828125</x><y>10603.0283203125</y></points><points><x>20912.349609375</x><y>10608.2392578125</y></points><points><x>20922.4921875</x><y>10607.8583984375</y></points><points><x>20952.197265625</x><y>10614.458984375</y></points><points><x>20975.7109375</x><y>10623.123046875</y></points><points><x>21028.517578125</x><y>10610.333984375</y></points><points><x>21034.70703125</x><y>10585.16796875</y></points><points><x>21023.017578125</x><y>10538.890625</y></points><points><x>21019.9453125</x><y>10493.4375</y></points><points><x>21048.19921875</x><y>10450.4423828125</y></points><points><x>21053.11328125</x><y>10414.81640625</y></points><points><x>21081.916015625</x><y>10365.7998046875</y></points><points><x>21054.6875</x><y>10327.845703125</y></points><points><x>21021.68359375</x><y>10316.2939453125</y></points><points><x>21006.419921875</x><y>10348.060546875</y></points><points><x>20961.0390625</x><y>10360.4365234375</y></points><points><x>20936.287109375</x><y>10362.4990234375</y></points><points><x>20917.0</x><y>10353.0</y></points><points><x>20912.0</x><y>10347.0</y></points><points><x>20896.681640625</x><y>10335.68359375</y></points><points><x>20881.0</x><y>10328.0</y></points><points><x>20877.0</x><y>10324.0</y></points></segmentation></object><object><name>NILM</name><difficult>0</difficult><truncated>0</truncated><info>[{"confidence": "0"}, {"action": "CREATE", "cat": "NILM", "time": "2020-07-23 14:39;11", "who": "admin", "typeOfanno": "PersonManul"}]</info><confidence>0</confidence><bndbox><xmin>19589.0</xmin><ymin>7229.53662109375</ymin><xmax>19691.0</xmax><ymax>7342.0</ymax></bndbox><segmentation><points><x>19626.826171875</x><y>7230.0908203125</y></points><points><x>19605.490234375</x><y>7233.138671875</y></points><points><x>19597.0</x><y>7237.0</y></points><points><x>19593.0</x><y>7243.0</y></points><points><x>19593.0</x><y>7256.0</y></points><points><x>19589.0</x><y>7266.0</y></points><points><x>19589.697265625</x><y>7276.36474609375</y></points><points><x>19592.0</x><y>7282.0</y></points><points><x>19592.0</x><y>7289.0</y></points><points><x>19592.19140625</x><y>7295.48388671875</y></points><points><x>19591.787109375</x><y>7303.83642578125</y></points><points><x>19597.177734375</x><y>7317.65087890625</y></points><points><x>19597.412109375</x><y>7321.58642578125</y></points><points><x>19600.0</x><y>7325.0</y></points><points><x>19605.0</x><y>7331.0</y></points><points><x>19615.0</x><y>7338.0</y></points><points><x>19628.0</x><y>7341.0</y></points><points><x>19650.0</x><y>7342.0</y></points><points><x>19670.0</x><y>7340.0</y></points><points><x>19680.0</x><y>7339.0</y></points><points><x>19687.0</x><y>7332.0</y></points><points><x>19689.0</x><y>7312.0</y></points><points><x>19688.0</x><y>7304.0</y></points><points><x>19687.0</x><y>7298.0</y></points><points><x>19690.00390625</x><y>7291.8818359375</y></points><points><x>19690.00390625</x><y>7283.0146484375</y></points><points><x>19691.0</x><y>7267.0</y></points><points><x>19679.75</x><y>7258.630859375</y></points><points><x>19679.0</x><y>7241.0</y></points><points><x>19666.0</x><y>7240.0</y></points><points><x>19660.630859375</x><y>7238.12646484375</y></points><points><x>19658.0</x><y>7238.0</y></points><points><x>19655.0</x><y>7235.0</y></points><points><x>19643.728515625</x><y>7229.53662109375</y></points></segmentation></object><object><name>NILM</name><difficult>0</difficult><truncated>0</truncated><info>[{"confidence": "0"}, {"action": "CREATE", "cat": "NILM", "time": "2020-07-23 14:39;11", "who": "admin", "typeOfanno": "PersonManul"}]</info><confidence>0</confidence><bndbox><xmin>4823.0</xmin><ymin>22783.177734375</ymin><xmax>4904.72802734375</xmax><ymax>22885.701171875</ymax></bndbox><segmentation><points><x>4861.0</x><y>22784.0</y></points><points><x>4854.0</x><y>22796.0</y></points><points><x>4845.0</x><y>22805.0</y></points><points><x>4841.0</x><y>22810.0</y></points><points><x>4833.0</x><y>22817.0</y></points><points><x>4830.0</x><y>22821.0</y></points><points><x>4824.70751953125</x><y>22831.115234375</y></points><points><x>4823.0</x><y>22861.0</y></points><points><x>4826.0</x><y>22864.0</y></points><points><x>4829.0</x><y>22869.0</y></points><points><x>4842.44140625</x><y>22881.822265625</y></points><points><x>4871.53564453125</x><y>22885.701171875</y></points><points><x>4894.0</x><y>22872.0</y></points><points><x>4899.85302734375</x><y>22852.443359375</y></points><points><x>4903.60302734375</x><y>22837.693359375</y></points><points><x>4904.72802734375</x><y>22825.318359375</y></points><points><x>4903.0</x><y>22809.0</y></points><points><x>4902.0</x><y>22800.0</y></points><points><x>4900.47802734375</x><y>22795.443359375</y></points><points><x>4894.0</x><y>22790.0</y></points><points><x>4891.48583984375</x><y>22783.177734375</y></points></segmentation></object><object><name>NONE</name><difficult>0</difficult><truncated>0</truncated><info>[{"confidence": "0"}, {"action": "CREATE", "cat": "NONE", "time": "2020-07-23 14:39;11", "who": "admin", "typeOfanno": "PersonManul"}]</info><confidence>0</confidence><bndbox><xmin>13484.560546875</xmin><ymin>9122.2255859375</ymin><xmax>13768.9482421875</xmax><ymax>9558.787109375</ymax></bndbox><segmentation><points><x>13540.505859375</x><y>9122.2255859375</y></points><points><x>13531.3623046875</x><y>9130.5380859375</y></points><points><x>13544.1083984375</x><y>9144.115234375</y></points><points><x>13552.0</x><y>9149.0</y></points><points><x>13553.0</x><y>9158.0</y></points><points><x>13543.0</x><y>9159.0</y></points><points><x>13535.0</x><y>9162.0</y></points><points><x>13531.0</x><y>9178.0</y></points><points><x>13543.0</x><y>9179.0</y></points><points><x>13550.2041015625</x><y>9182.353515625</y></points><points><x>13550.0</x><y>9186.0</y></points><points><x>13551.0</x><y>9192.0</y></points><points><x>13554.0</x><y>9205.0</y></points><points><x>13551.0</x><y>9208.0</y></points><points><x>13549.0</x><y>9224.0</y></points><points><x>13542.0</x><y>9225.0</y></points><points><x>13524.6044921875</x><y>9225.65234375</y></points><points><x>13510.0</x><y>9226.0</y></points><points><x>13508.0</x><y>9240.0</y></points><points><x>13495.1220703125</x><y>9305.501953125</y></points><points><x>13489.59375</x><y>9358.939453125</y></points><points><x>13484.560546875</x><y>9413.2158203125</y></points><points><x>13496.2314453125</x><y>9448.8408203125</y></points><points><x>13515.0</x><y>9453.0</y></points><points><x>13524.0</x><y>9467.0</y></points><points><x>13523.0</x><y>9472.0</y></points><points><x>13518.0</x><y>9512.0</y></points><points><x>13519.0</x><y>9522.0</y></points><points><x>13530.0</x><y>9527.0</y></points><points><x>13539.0</x><y>9528.0</y></points><points><x>13556.0</x><y>9531.0</y></points><points><x>13569.32421875</x><y>9537.9033203125</y></points><points><x>13588.365234375</x><y>9542.203125</y></points><points><x>13640.5751953125</x><y>9558.787109375</y></points><points><x>13727.0</x><y>9543.0</y></points><points><x>13768.9482421875</x><y>9402.7734375</y></points><points><x>13768.9482421875</x><y>9362.234375</y></points><points><x>13728.4091796875</x><y>9325.380859375</y></points><points><x>13708.0</x><y>9306.0</y></points><points><x>13708.0</x><y>9302.0</y></points><points><x>13697.0</x><y>9293.0</y></points><points><x>13685.0</x><y>9287.0</y></points><points><x>13685.0</x><y>9282.0</y></points><points><x>13681.0</x><y>9265.0</y></points><points><x>13677.0</x><y>9259.0</y></points><points><x>13671.0</x><y>9259.0</y></points><points><x>13673.0</x><y>9255.0</y></points><points><x>13673.0</x><y>9242.0</y></points><points><x>13667.0</x><y>9239.0</y></points><points><x>13653.0</x><y>9238.0</y></points><points><x>13645.0</x><y>9235.0</y></points><points><x>13642.0</x><y>9217.0</y></points><points><x>13649.0</x><y>9215.0</y></points><points><x>13653.0</x><y>9210.0</y></points><points><x>13662.0</x><y>9205.0</y></points><points><x>13665.0</x><y>9192.0</y></points><points><x>13664.0</x><y>9187.0</y></points><points><x>13657.0</x><y>9180.0</y></points><points><x>13644.0</x><y>9180.0</y></points><points><x>13640.0</x><y>9184.0</y></points><points><x>13634.0</x><y>9184.0</y></points><points><x>13631.0</x><y>9195.0</y></points><points><x>13616.0</x><y>9194.0</y></points><points><x>13612.0</x><y>9198.0</y></points><points><x>13599.0</x><y>9196.0</y></points><points><x>13594.0</x><y>9186.0</y></points><points><x>13593.0</x><y>9168.0</y></points><points><x>13588.0</x><y>9155.0</y></points><points><x>13587.333984375</x><y>9149.1025390625</y></points><points><x>13581.23828125</x><y>9141.0673828125</y></points><points><x>13568.4921875</x><y>9128.875</y></points></segmentation></object><object><name>NONE</name><difficult>0</difficult><truncated>0</truncated><info>[{"confidence": "0"}, {"action": "CREATE", "cat": "NONE", "time": "2020-07-23 14:39;11", "who": "admin", "typeOfanno": "PersonManul"}]</info><confidence>0</confidence><bndbox><xmin>11814.1162109375</xmin><ymin>10448.37890625</ymin><xmax>11883.453125</xmax><ymax>10579.2236328125</ymax></bndbox><segmentation><points><x>11856.4677734375</x><y>10448.37890625</y></points><points><x>11848.6513671875</x><y>10452.8447265625</y></points><points><x>11842.509765625</x><y>10465.873046875</y></points><points><x>11843.0</x><y>10480.0</y></points><points><x>11834.0</x><y>10488.0</y></points><points><x>11826.0</x><y>10499.0</y></points><points><x>11814.1162109375</x><y>10510.0</y></points><points><x>11815.7578125</x><y>10534.5576171875</y></points><points><x>11818.0</x><y>10545.0</y></points><points><x>11829.0</x><y>10556.0</y></points><points><x>11837.5322265625</x><y>10564.892578125</y></points><points><x>11853.7236328125</x><y>10579.2236328125</y></points><points><x>11873.6376953125</x><y>10576.6181640625</y></points><points><x>11879.96484375</x><y>10552.2373046875</y></points><points><x>11873.4033203125</x><y>10541.6181640625</y></points><points><x>11877.0</x><y>10536.0</y></points><points><x>11883.453125</x><y>10511.841796875</y></points><points><x>11879.3583984375</x><y>10483.1806640625</y></points><points><x>11879.0</x><y>10466.0</y></points><points><x>11878.0</x><y>10459.0</y></points><points><x>11873.0</x><y>10451.0</y></points></segmentation></object><object><name>NILM</name><difficult>0</difficult><truncated>0</truncated><info>[{"confidence": "0"}, {"action": "CREATE", "cat": "NILM", "time": "2020-07-23 14:39;11", "who": "admin", "typeOfanno": "PersonManul"}]</info><confidence>0</confidence><bndbox><xmin>25370.0</xmin><ymin>11519.42578125</ymin><xmax>25542.830078125</xmax><ymax>11681.9697265625</ymax></bndbox><segmentation><points><x>25517.6640625</x><y>11519.42578125</y></points><points><x>25468.0</x><y>11525.0</y></points><points><x>25468.0</x><y>11530.0</y></points><points><x>25464.0</x><y>11534.0</y></points><points><x>25458.0</x><y>11535.0</y></points><points><x>25451.0</x><y>11540.0</y></points><points><x>25438.0</x><y>11561.0</y></points><points><x>25433.0</x><y>11584.0</y></points><points><x>25421.0</x><y>11586.0</y></points><points><x>25415.0</x><y>11590.0</y></points><points><x>25413.4375</x><y>11597.8583984375</y></points><points><x>25416.0</x><y>11613.0</y></points><points><x>25412.0</x><y>11617.0</y></points><points><x>25405.40234375</x><y>11622.2421875</y></points><points><x>25401.80078125</x><y>11619.1943359375</y></points><points><x>25393.0</x><y>11619.0</y></points><points><x>25388.0</x><y>11620.0</y></points><points><x>25383.0</x><y>11621.0</y></points><points><x>25378.0</x><y>11622.0</y></points><points><x>25370.0</x><y>11642.0</y></points><points><x>25371.2109375</x><y>11658.8671875</y></points><points><x>25385.6484375</x><y>11670.8310546875</y></points><points><x>25412.876953125</x><y>11681.9697265625</y></points><points><x>25424.015625</x><y>11678.6689453125</y></points><points><x>25438.8671875</x><y>11673.71875</y></points><points><x>25479.7109375</x><y>11677.0185546875</y></points><points><x>25502.8125</x><y>11649.3779296875</y></points><points><x>25537.466796875</x><y>11629.98828125</y></points><points><x>25542.830078125</x><y>11542.5283203125</y></points></segmentation></object><object><name>NILM</name><difficult>0</difficult><truncated>0</truncated><info>[{"confidence": "0"}, {"action": "CREATE", "cat": "NILM", "time": "2020-07-23 14:39;11", "who": "admin", "typeOfanno": "PersonManul"}]</info><confidence>0</confidence><bndbox><xmin>10312.2958984375</xmin><ymin>29085.60546875</ymin><xmax>10485.6513671875</xmax><ymax>29263.828125</ymax></bndbox><segmentation><points><x>10312.2958984375</x><y>29193.28125</y></points><points><x>10334.162109375</x><y>29208.546875</y></points><points><x>10357.2646484375</x><y>29235.361328125</y></points><points><x>10386.5556640625</x><y>29237.423828125</y></points><points><x>10422.03515625</x><y>29263.828125</y></points><points><x>10454.2138671875</x><y>29235.361328125</y></points><points><x>10465.6513671875</x><y>29220.17578125</y></points><points><x>10467.6513671875</x><y>29207.17578125</y></points><points><x>10476.6513671875</x><y>29200.17578125</y></points><points><x>10476.6513671875</x><y>29187.17578125</y></points><points><x>10468.6513671875</x><y>29180.17578125</y></points><points><x>10474.6513671875</x><y>29171.17578125</y></points><points><x>10481.6513671875</x><y>29167.17578125</y></points><points><x>10485.6513671875</x><y>29162.17578125</y></points><points><x>10485.6513671875</x><y>29142.17578125</y></points><points><x>10481.6513671875</x><y>29139.17578125</y></points><points><x>10481.6513671875</x><y>29134.17578125</y></points><points><x>10476.6513671875</x><y>29127.17578125</y></points><points><x>10467.6513671875</x><y>29122.17578125</y></points><points><x>10463.6513671875</x><y>29122.17578125</y></points><points><x>10452.9755859375</x><y>29099.6328125</y></points><points><x>10429.8720703125</x><y>29095.919921875</y></points><points><x>10409.6572265625</x><y>29090.14453125</y></points><points><x>10379.9541015625</x><y>29085.60546875</y></points><points><x>10354.3759765625</x><y>29086.84375</y></points><points><x>10335.8115234375</x><y>29112.421875</y></points><points><x>10319.3095703125</x><y>29123.1484375</y></points><points><x>10324.259765625</x><y>29166.46484375</y></points></segmentation></object><object><name>NILM</name><difficult>0</difficult><truncated>0</truncated><info>[{"confidence": "0"}, {"action": "CREATE", "cat": "NILM", "time": "2020-07-23 14:39;11", "who": "admin", "typeOfanno": "PersonManul"}]</info><confidence>0</confidence><bndbox><xmin>13333.0</xmin><ymin>20835.4375</ymin><xmax>13455.5859375</xmax><ymax>20980.2421875</ymax></bndbox><segmentation><points><x>13406.0</x><y>20842.0</y></points><points><x>13401.0</x><y>20848.0</y></points><points><x>13388.0</x><y>20855.0</y></points><points><x>13380.0</x><y>20866.0</y></points><points><x>13367.0</x><y>20877.0</y></points><points><x>13363.0</x><y>20889.0</y></points><points><x>13359.0</x><y>20895.0</y></points><points><x>13354.0</x><y>20899.0</y></points><points><x>13345.0</x><y>20912.0</y></points><points><x>13333.0</x><y>20922.0</y></points><points><x>13333.0</x><y>20942.0</y></points><points><x>13336.0</x><y>20945.0</y></points><points><x>13339.0</x><y>20952.0</y></points><points><x>13339.0</x><y>20968.0</y></points><points><x>13355.75</x><y>20980.2421875</y></points><points><x>13375.0</x><y>20970.0</y></points><points><x>13378.0</x><y>20966.0</y></points><points><x>13391.0</x><y>20966.0</y></points><points><x>13399.0</x><y>20957.0</y></points><points><x>13404.0</x><y>20949.0</y></points><points><x>13409.0</x><y>20958.0</y></points><points><x>13420.0</x><y>20965.0</y></points><points><x>13439.4970703125</x><y>20955.900390625</y></points><points><x>13445.2724609375</x><y>20927.435546875</y></points><points><x>13454.76171875</x><y>20887.41796875</y></points><points><x>13455.5859375</x><y>20856.4765625</y></points><points><x>13430.4208984375</x><y>20835.4375</y></points></segmentation></object><object><name>BOX_SCREEN</name><difficult>0</difficult><truncated>0</truncated><info>[{"confidence": "0"}, {"action": "CREATE", "cat": "BOX_SCREEN", "time": "2020-07-23 14:39;11", "who": "admin", "typeOfanno": "PersonManul"}]</info><confidence>0</confidence><bndbox><xmin>19924.266074748546</xmin><ymin>9338.721264021977</ymin><xmax>21972.266074748546</xmax><ymax>11386.721264021977</ymax></bndbox><segmentation><points><x>19924.266074748546</x><y>11386.721264021977</y></points><points><x>19924.266074748546</x><y>9338.721264021977</y></points><points><x>21972.266074748546</x><y>9338.721264021977</y></points><points><x>21972.266074748546</x><y>11386.721264021977</y></points></segmentation></object><object><name>MET</name><difficult>0</difficult><truncated>0</truncated><info>[{"confidence": "0"}, {"action": "CREATE", "cat": "MET", "time": "2020-07-23 14:39;11", "who": "admin", "typeOfanno": "PersonManul"}]</info><confidence>0</confidence><bndbox><xmin>20183.612866335472</xmin><ymin>9521.38997505377</ymin><xmax>20272.99420669343</xmax><ymax>9579.284661526373</ymax></bndbox><segmentation><points><x>20183.612866335472</x><y>9579.284661526373</y></points><points><x>20183.612866335472</x><y>9521.38997505377</y></points><points><x>20272.99420669343</x><y>9521.38997505377</y></points><points><x>20272.99420669343</x><y>9579.284661526373</y></points></segmentation></object><object><name>NONE</name><difficult>0</difficult><truncated>0</truncated><info>[{"confidence": "0"}, {"action": "CREATE", "cat": "NONE", "time": "2020-07-23 14:39;11", "who": "admin", "typeOfanno": "PersonManul"}]</info><confidence>0</confidence><bndbox><xmin>20633.566574297296</xmin><ymin>9354.815648365096</ymin><xmax>20714.822384049527</xmax><ymax>9399.506318544074</ymax></bndbox><segmentation><points><x>20633.566574297296</x><y>9399.506318544074</y></points><points><x>20633.566574297296</x><y>9354.815648365096</y></points><points><x>20714.822384049527</x><y>9354.815648365096</y></points><points><x>20714.822384049527</x><y>9399.506318544074</y></points></segmentation></object><object><name>NONE</name><difficult>0</difficult><truncated>0</truncated><info>[{"confidence": "0"}, {"action": "CREATE", "cat": "NONE", "time": "2020-07-23 14:39;11", "who": "admin", "typeOfanno": "PersonManul"}]</info><confidence>0</confidence><bndbox><xmin>20547.232317602928</xmin><ymin>9415.757476619945</ymin><xmax>20620.3625192579</xmax><ymax>9460.448146798923</ymax></bndbox><segmentation><points><x>20547.232317602928</x><y>9460.448146798923</y></points><points><x>20547.232317602928</x><y>9415.757476619945</y></points><points><x>20620.3625192579</x><y>9415.757476619945</y></points><points><x>20620.3625192579</x><y>9460.448146798923</y></points></segmentation></object><object><name>NILM</name><difficult>0</difficult><truncated>0</truncated><info>[{"confidence": "0"}, {"action": "CREATE", "cat": "NILM", "time": "2020-07-23 14:39;11", "who": "admin", "typeOfanno": "PersonManul"}]</info><confidence>0</confidence><bndbox><xmin>21866.622876072917</xmin><ymin>9371.066787068083</ymin><xmax>21947.87864707938</xmax><ymax>9446.228371374486</ymax></bndbox><segmentation><points><x>21866.622876072917</x><y>9446.228371374486</y></points><points><x>21866.622876072917</x><y>9371.066787068083</y></points><points><x>21947.87864707938</x><y>9371.066787068083</y></points><points><x>21947.87864707938</x><y>9446.228371374486</y></points></segmentation></object><object><name>NONE</name><difficult>0</difficult><truncated>0</truncated><info>[{"confidence": "0"}, {"action": "CREATE", "cat": "NONE", "time": "2020-07-23 14:39;11", "who": "admin", "typeOfanno": "PersonManul"}]</info><confidence>0</confidence><bndbox><xmin>21803.649684539523</xmin><ymin>9618.89692350899</ymin><xmax>21836.152039437035</xmax><ymax>9653.430602939274</ymax></bndbox><segmentation><points><x>21803.649684539523</x><y>9653.430602939274</y></points><points><x>21803.649684539523</x><y>9618.89692350899</y></points><points><x>21836.152039437035</x><y>9618.89692350899</y></points><points><x>21836.152039437035</x><y>9653.430602939274</y></points></segmentation></object><object><name>NILM</name><difficult>0</difficult><truncated>0</truncated><info>[{"confidence": "0"}, {"action": "CREATE", "cat": "NILM", "time": "2020-07-23 14:39;11", "who": "admin", "typeOfanno": "PersonManul"}]</info><confidence>0</confidence><bndbox><xmin>21871.701439252367</xmin><ymin>9706.246861842632</ymin><xmax>21937.721753195117</xmax><ymax>9763.125924794618</ymax></bndbox><segmentation><points><x>21871.701439252367</x><y>9763.125924794618</y></points><points><x>21871.701439252367</x><y>9706.246861842632</y></points><points><x>21937.721753195117</x><y>9706.246861842632</y></points><points><x>21937.721753195117</x><y>9763.125924794618</y></points></segmentation></object><object><name>NILM</name><difficult>0</difficult><truncated>0</truncated><info>[{"confidence": "0"}, {"action": "CREATE", "cat": "NILM", "time": "2020-07-23 14:39;11", "who": "admin", "typeOfanno": "PersonManul"}]</info><confidence>0</confidence><bndbox><xmin>20846.863166918123</xmin><ymin>9735.702133076553</ymin><xmax>20903.742191124344</xmax><ymax>9788.518391979907</ymax></bndbox><segmentation><points><x>20846.863166918123</x><y>9788.518391979907</y></points><points><x>20846.863166918123</x><y>9735.702133076553</y></points><points><x>20903.742191124344</x><y>9735.702133076553</y></points><points><x>20903.742191124344</x><y>9788.518391979907</y></points></segmentation></object><object><name>NILM</name><difficult>0</difficult><truncated>0</truncated><info>[{"confidence": "0"}, {"action": "CREATE", "cat": "NILM", "time": "2020-07-23 14:39;11", "who": "admin", "typeOfanno": "PersonManul"}]</info><confidence>0</confidence><bndbox><xmin>21145.478063373637</xmin><ymin>9829.146258110257</ymin><xmax>21202.357165071393</xmax><ymax>9877.899732337866</ymax></bndbox><segmentation><points><x>21145.478063373637</x><y>9877.899732337866</y></points><points><x>21145.478063373637</x><y>9829.146258110257</y></points><points><x>21202.357165071393</x><y>9829.146258110257</y></points><points><x>21202.357165071393</x><y>9877.899732337866</y></points></segmentation></object><object><name>NILM</name><difficult>0</difficult><truncated>0</truncated><info>[{"confidence": "0"}, {"action": "CREATE", "cat": "NILM", "time": "2020-07-23 14:39;11", "who": "admin", "typeOfanno": "PersonManul"}]</info><confidence>0</confidence><bndbox><xmin>21064.222292367176</xmin><ymin>9945.951448304935</ymin><xmax>21147.509426652185</xmax><ymax>10016.03456629632</ymax></bndbox><segmentation><points><x>21064.222292367176</x><y>10016.03456629632</y></points><points><x>21064.222292367176</x><y>9945.951448304935</y></points><points><x>21147.509426652185</x><y>9945.951448304935</y></points><points><x>21147.509426652185</x><y>10016.03456629632</y></points></segmentation></object><object><name>NONE</name><difficult>0</difficult><truncated>0</truncated><info>[{"confidence": "0"}, {"action": "CREATE", "cat": "NONE", "time": "2020-07-23 14:39;11", "who": "admin", "typeOfanno": "PersonManul"}]</info><confidence>0</confidence><bndbox><xmin>21144.462381734375</xmin><ymin>10283.16286698514</ymin><xmax>21223.68671197075</xmax><ymax>10355.277348255067</ymax></bndbox><segmentation><points><x>21144.462381734375</x><y>10355.277348255067</y></points><points><x>21144.462381734375</x><y>10283.16286698514</y></points><points><x>21223.68671197075</x><y>10283.16286698514</y></points><points><x>21223.68671197075</x><y>10355.277348255067</y></points></segmentation></object><object><name>NONE</name><difficult>0</difficult><truncated>0</truncated><info>[{"confidence": "0"}, {"action": "CREATE", "cat": "NONE", "time": "2020-07-23 14:39;11", "who": "admin", "typeOfanno": "PersonManul"}]</info><confidence>0</confidence><bndbox><xmin>20698.57132283809</xmin><ymin>10197.844311302928</ymin><xmax>20792.015428498904</xmax><ymax>10281.131464960823</ymax></bndbox><segmentation><points><x>20698.57132283809</x><y>10281.131464960823</y></points><points><x>20698.57132283809</x><y>10197.844311302928</y></points><points><x>20792.015428498904</x><y>10197.844311302928</y></points><points><x>20792.015428498904</x><y>10281.131464960823</y></points></segmentation></object><object><name>NONE</name><difficult>0</difficult><truncated>0</truncated><info>[{"confidence": "0"}, {"action": "CREATE", "cat": "NONE", "time": "2020-07-23 14:39;11", "who": "admin", "typeOfanno": "PersonManul"}]</info><confidence>0</confidence><bndbox><xmin>20668.10040871067</xmin><ymin>10136.902502420964</ymin><xmax>20820.454979347793</xmax><ymax>10184.640236890644</ymax></bndbox><segmentation><points><x>20668.10040871067</x><y>10184.640236890644</y></points><points><x>20668.10040871067</x><y>10136.902502420964</y></points><points><x>20820.454979347793</x><y>10136.902502420964</y></points><points><x>20820.454979347793</x><y>10184.640236890644</y></points></segmentation></object><object><name>NONE</name><difficult>0</difficult><truncated>0</truncated><info>[{"confidence": "0"}, {"action": "CREATE", "cat": "NONE", "time": "2020-07-23 14:39;11", "who": "admin", "typeOfanno": "PersonManul"}]</info><confidence>0</confidence><bndbox><xmin>20604.111458046464</xmin><ymin>10130.80827697513</ymin><xmax>20666.06896794058</xmax><ymax>10178.546050190582</ymax></bndbox><segmentation><points><x>20604.111458046464</x><y>10178.546050190582</y></points><points><x>20604.111458046464</x><y>10130.80827697513</y></points><points><x>20666.06896794058</x><y>10130.80827697513</y></points><points><x>20666.06896794058</x><y>10178.546050190582</y></points></segmentation></object><object><name>NONE</name><difficult>0</difficult><truncated>0</truncated><info>[{"confidence": "0"}, {"action": "CREATE", "cat": "NONE", "time": "2020-07-23 14:39;11", "who": "admin", "typeOfanno": "PersonManul"}]</info><confidence>0</confidence><bndbox><xmin>20486.290605585396</xmin><ymin>10792.02710772836</ymin><xmax>20548.24819297106</xmax><ymax>10841.796244222354</ymax></bndbox><segmentation><points><x>20486.290605585396</x><y>10841.796244222354</y></points><points><x>20486.290605585396</x><y>10792.02710772836</y></points><points><x>20548.24819297106</x><y>10792.02710772836</y></points><points><x>20548.24819297106</x><y>10841.796244222354</y></points></segmentation></object><object><name>ASC_H</name><difficult>0</difficult><truncated>0</truncated><info>[{"confidence": "0"}, {"action": "CREATE", "cat": "ASC_H", "time": "2020-07-23 14:39;11", "who": "admin", "typeOfanno": "PersonManul"}]</info><confidence>0</confidence><bndbox><xmin>21498.88236515175</xmin><ymin>10977.48163859326</ymin><xmax>21587.90503090351</xmax><ymax>11071.342531218439</ymax></bndbox><segmentation><points><x>21498.88236515175</x><y>11071.342531218439</y></points><points><x>21498.88236515175</x><y>10977.48163859326</y></points><points><x>21587.90503090351</x><y>10977.48163859326</y></points><points><x>21587.90503090351</x><y>11071.342531218439</y></points></segmentation></object><object><name>NILM</name><difficult>0</difficult><truncated>0</truncated><info>[{"confidence": "0"}, {"action": "CREATE", "cat": "NILM", "time": "2020-07-23 14:39;11", "who": "admin", "typeOfanno": "PersonManul"}]</info><confidence>0</confidence><bndbox><xmin>21782.320098894415</xmin><ymin>11079.469389914566</ymin><xmax>21874.748522915957</xmax><ymax>11222.68267081515</ymax></bndbox><segmentation><points><x>21782.320098894415</x><y>11222.68267081515</y></points><points><x>21782.320098894415</x><y>11079.469389914566</y></points><points><x>21874.748522915957</x><y>11079.469389914566</y></points><points><x>21874.748522915957</x><y>11222.68267081515</y></points></segmentation></object><object><name>NONE</name><difficult>0</difficult><truncated>0</truncated><info>[{"confidence": "0"}, {"action": "CREATE", "cat": "NONE", "time": "2020-07-23 14:39;11", "who": "admin", "typeOfanno": "PersonManul"}]</info><confidence>0</confidence><bndbox><xmin>21470.50110865373</xmin><ymin>11177.99200063617</ymin><xmax>21553.78824293874</xmax><ymax>11237.918147251745</ymax></bndbox><segmentation><points><x>21470.50110865373</x><y>11237.918147251745</y></points><points><x>21470.50110865373</x><y>11177.99200063617</y></points><points><x>21553.78824293874</x><y>11177.99200063617</y></points><points><x>21553.78824293874</x><y>11237.918147251745</y></points></segmentation></object><object><name>NONE</name><difficult>0</difficult><truncated>0</truncated><info>[{"confidence": "0"}, {"action": "CREATE", "cat": "NONE", "time": "2020-07-23 14:39;11", "who": "admin", "typeOfanno": "PersonManul"}]</info><confidence>0</confidence><bndbox><xmin>21878.81124947305</xmin><ymin>11310.032628521672</ymin><xmax>21945.847245055073</xmax><ymax>11379.100026128013</ymax></bndbox><segmentation><points><x>21878.81124947305</x><y>11379.100026128013</y></points><points><x>21878.81124947305</x><y>11310.032628521672</y></points><points><x>21945.847245055073</x><y>11310.032628521672</y></points><points><x>21945.847245055073</x><y>11379.100026128013</y></points></segmentation></object><object><name>NONE</name><difficult>0</difficult><truncated>0</truncated><info>[{"confidence": "0"}, {"action": "CREATE", "cat": "NONE", "time": "2020-07-23 14:39;11", "who": "admin", "typeOfanno": "PersonManul"}]</info><confidence>0</confidence><bndbox><xmin>21226.733795634336</xmin><ymin>11191.196045989123</ymin><xmax>21290.722668807004</xmax><ymax>11275.498910345617</ymax></bndbox><segmentation><points><x>21226.733795634336</x><y>11275.498910345617</y></points><points><x>21226.733795634336</x><y>11191.196045989123</y></points><points><x>21290.722668807004</x><y>11191.196045989123</y></points><points><x>21290.722668807004</x><y>11275.498910345617</y></points></segmentation></object><object><name>NONE</name><difficult>0</difficult><truncated>0</truncated><info>[{"confidence": "0"}, {"action": "CREATE", "cat": "NONE", "time": "2020-07-23 14:39;11", "who": "admin", "typeOfanno": "PersonManul"}]</info><confidence>0</confidence><bndbox><xmin>19956.09649829022</xmin><ymin>11244.012430816229</ymin><xmax>20018.05400818434</xmax><ymax>11309.017063119709</ymax></bndbox><segmentation><points><x>19956.09649829022</x><y>11309.017063119709</y></points><points><x>19956.09649829022</x><y>11244.012430816229</y></points><points><x>20018.05400818434</x><y>11244.012430816229</y></points><points><x>20018.05400818434</x><y>11309.017063119709</y></points></segmentation></object><object><name>HSIL</name><difficult>0</difficult><truncated>0</truncated><info>[{"confidence": "0"}, {"action": "CREATE", "cat": "HSIL", "time": "2020-07-23 14:39;11", "who": "admin", "typeOfanno": "PersonManul"}]</info><confidence>0</confidence><bndbox><xmin>20028.210979560146</xmin><ymin>10964.695717981514</ymin><xmax>20141.969027972576</xmax><ymax>11046.96717062725</ymax></bndbox><segmentation><points><x>20028.210979560146</x><y>11046.96717062725</y></points><points><x>20028.210979560146</x><y>10964.695717981514</y></points><points><x>20141.969027972576</x><y>10964.695717981514</y></points><points><x>20141.969027972576</x><y>11046.96717062725</y></points></segmentation></object><object><name>NONE</name><difficult>0</difficult><truncated>0</truncated><info>[{"confidence": "0"}, {"action": "CREATE", "cat": "NONE", "time": "2020-07-23 14:39;11", "who": "admin", "typeOfanno": "PersonManul"}]</info><confidence>0</confidence><bndbox><xmin>19945.939449422865</xmin><ymin>10473.098287894098</ymin><xmax>19979.45748595965</xmax><ymax>10530.993032485358</ymax></bndbox><segmentation><points><x>19945.939449422865</x><y>10530.993032485358</y></points><points><x>19945.939449422865</x><y>10473.098287894098</y></points><points><x>19979.45748595965</x><y>10473.098287894098</y></points><points><x>19979.45748595965</x><y>10530.993032485358</y></points></segmentation></object><object><name>NONE</name><difficult>0</difficult><truncated>0</truncated><info>[{"confidence": "0"}, {"action": "CREATE", "cat": "NONE", "time": "2020-07-23 14:39;11", "who": "admin", "typeOfanno": "PersonManul"}]</info><confidence>0</confidence><bndbox><xmin>20142.984709611854</xmin><ymin>9934.778649993195</ymin><xmax>20215.09919088178</xmax><ymax>10017.050141384701</ymax></bndbox><segmentation><points><x>20142.984709611854</x><y>10017.050141384701</y></points><points><x>20142.984709611854</x><y>9934.778649993195</y></points><points><x>20215.09919088178</x><y>9934.778649993195</y></points><points><x>20215.09919088178</x><y>10017.050141384701</y></points></segmentation></object><object><name>NONE</name><difficult>0</difficult><truncated>0</truncated><info>[{"confidence": "0"}, {"action": "CREATE", "cat": "NONE", "time": "2020-07-23 14:39;11", "who": "admin", "typeOfanno": "PersonManul"}]</info><confidence>0</confidence><bndbox><xmin>19997.74002668695</xmin><ymin>9561.002091739732</ymin><xmax>20192.753884851616</xmax><ymax>9671.71303711569</ymax></bndbox><segmentation><points><x>19997.74002668695</x><y>9671.71303711569</y></points><points><x>19997.74002668695</x><y>9561.002091739732</y></points><points><x>20192.753884851616</x><y>9561.002091739732</y></points><points><x>20192.753884851616</x><y>9671.71303711569</y></points></segmentation></object><object><name>NONE</name><difficult>0</difficult><truncated>0</truncated><info>[{"confidence": "0"}, {"action": "CREATE", "cat": "NONE", "time": "2020-07-23 14:39;11", "who": "admin", "typeOfanno": "PersonManul"}]</info><confidence>0</confidence><bndbox><xmin>21338.460287039357</xmin><ymin>9499.044523726958</ymin><xmax>21403.464919342838</xmax><ymax>9629.053788333917</ymax></bndbox><segmentation><points><x>21338.460287039357</x><y>9629.053788333917</y></points><points><x>21338.460287039357</x><y>9499.044523726958</y></points><points><x>21403.464919342838</x><y>9499.044523726958</y></points><points><x>21403.464919342838</x><y>9629.053788333917</y></points></segmentation></object><object><name>NONE</name><difficult>0</difficult><truncated>0</truncated><info>[{"confidence": "0"}, {"action": "CREATE", "cat": "NONE", "time": "2020-07-23 14:39;11", "who": "admin", "typeOfanno": "PersonManul"}]</info><confidence>0</confidence><bndbox><xmin>20442.615442689716</xmin><ymin>10944.381494323057</ymin><xmax>20501.525830174476</xmax><ymax>10990.087865514193</ymax></bndbox><segmentation><points><x>20442.615442689716</x><y>10990.087865514193</y></points><points><x>20442.615442689716</x><y>10944.381494323057</y></points><points><x>20501.525830174476</x><y>10944.381494323057</y></points><points><x>20501.525830174476</x><y>10990.087865514193</y></points></segmentation></object><object><name>NONE</name><difficult>0</difficult><truncated>0</truncated><info>[{"confidence": "0"}, {"action": "CREATE", "cat": "NONE", "time": "2020-07-23 14:39;11", "who": "admin", "typeOfanno": "PersonManul"}]</info><confidence>0</confidence><bndbox><xmin>20373.548006337605</xmin><ymin>10695.535714988648</ymin><xmax>20453.788095704796</xmax><ymax>10749.36763615839</ymax></bndbox><segmentation><points><x>20373.548006337605</x><y>10749.36763615839</y></points><points><x>20373.548006337605</x><y>10695.535714988648</y></points><points><x>20453.788095704796</x><y>10695.535714988648</y></points><points><x>20453.788095704796</x><y>10749.36763615839</y></points></segmentation></object><object><name>NONE</name><difficult>0</difficult><truncated>0</truncated><info>[{"confidence": "0"}, {"action": "CREATE", "cat": "NONE", "time": "2020-07-23 14:39;11", "who": "admin", "typeOfanno": "PersonManul"}]</info><confidence>0</confidence><bndbox><xmin>20903.741842412393</xmin><ymin>10823.51349039331</ymin><xmax>21109.928353592142</xmax><ymax>11069.312215123458</ymax></bndbox><segmentation><points><x>20903.741842412393</x><y>11069.312215123458</y></points><points><x>20903.741842412393</x><y>10823.51349039331</y></points><points><x>21109.928353592142</x><y>10823.51349039331</y></points><points><x>21109.928353592142</x><y>11069.312215123458</y></points></segmentation></object><object><name>HSIL</name><difficult>0</difficult><truncated>0</truncated><info>[{"confidence": "0"}, {"action": "CREATE", "cat": "HSIL", "time": "2020-07-23 14:39;11", "who": "admin", "typeOfanno": "PersonManul"}]</info><confidence>0</confidence><bndbox><xmin>21255.99121374149</xmin><ymin>10933.54236224514</ymin><xmax>21348.419637763036</xmax><ymax>11019.876618939508</ymax></bndbox><segmentation><points><x>21255.99121374149</x><y>11019.876618939508</y></points><points><x>21255.99121374149</x><y>10933.54236224514</y></points><points><x>21348.419637763036</x><y>10933.54236224514</y></points><points><x>21348.419637763036</x><y>11019.876618939508</y></points></segmentation></object><object><name>NONE</name><difficult>0</difficult><truncated>0</truncated><info>[{"confidence": "0"}, {"action": "CREATE", "cat": "NONE", "time": "2020-07-23 14:39;11", "who": "admin", "typeOfanno": "PersonManul"}]</info><confidence>0</confidence><bndbox><xmin>21230.79625097103</xmin><ymin>10753.430440207021</ymin><xmax>21319.161870943946</xmax><ymax>10830.623407164852</ymax></bndbox><segmentation><points><x>21230.79625097103</x><y>10830.623407164852</y></points><points><x>21230.79625097103</x><y>10753.430440207021</y></points><points><x>21319.161870943946</x><y>10753.430440207021</y></points><points><x>21319.161870943946</x><y>10830.623407164852</y></points></segmentation></object><object><name>NONE</name><difficult>0</difficult><truncated>0</truncated><info>[{"confidence": "0"}, {"action": "CREATE", "cat": "NONE", "time": "2020-07-23 14:39;11", "who": "admin", "typeOfanno": "PersonManul"}]</info><confidence>0</confidence><bndbox><xmin>21573.08615533914</xmin><ymin>10749.36763615839</ymin><xmax>21617.776844891003</xmax><ymax>10783.901354334444</ymax></bndbox><segmentation><points><x>21573.08615533914</x><y>10783.901354334444</y></points><points><x>21573.08615533914</x><y>10749.36763615839</y></points><points><x>21617.776844891003</x><y>10749.36763615839</y></points><points><x>21617.776844891003</x><y>10783.901354334444</y></points></segmentation></object><object><name>NONE</name><difficult>0</difficult><truncated>0</truncated><info>[{"confidence": "0"}, {"action": "CREATE", "cat": "NONE", "time": "2020-07-23 14:39;11", "who": "admin", "typeOfanno": "PersonManul"}]</info><confidence>0</confidence><bndbox><xmin>21271.424136474256</xmin><ymin>10630.5310439394</ymin><xmax>21334.397328007646</xmax><ymax>10678.268855900622</ymax></bndbox><segmentation><points><x>21271.424136474256</x><y>10678.268855900622</y></points><points><x>21271.424136474256</x><y>10630.5310439394</y></points><points><x>21334.397328007646</x><y>10630.5310439394</y></points><points><x>21334.397328007646</x><y>10678.268855900622</y></points></segmentation></object><object><name>NILM</name><difficult>0</difficult><truncated>0</truncated><info>[{"confidence": "0"}, {"action": "CREATE", "cat": "NILM", "time": "2020-07-23 14:39;11", "who": "admin", "typeOfanno": "PersonManul"}]</info><confidence>0</confidence><bndbox><xmin>20220.177560332366</xmin><ymin>9289.810861078518</ymin><xmax>20306.511817026738</xmax><ymax>9403.568986982493</ymax></bndbox><segmentation><points><x>20220.177560332366</x><y>9403.568986982493</y></points><points><x>20220.177560332366</x><y>9289.810861078518</y></points><points><x>20306.511817026738</x><y>9289.810861078518</y></points><points><x>20306.511817026738</x><y>9403.568986982493</y></points></segmentation></object><object><name>NONE</name><difficult>0</difficult><truncated>0</truncated><info>[{"confidence": "0"}, {"action": "CREATE", "cat": "NONE", "time": "2020-07-23 14:39;11", "who": "admin", "typeOfanno": "PersonManul"}]</info><confidence>0</confidence><bndbox><xmin>21591.368715439334</xmin><ymin>9544.750865858763</ymin><xmax>21682.781457821606</xmax><ymax>9630.069421540971</ymax></bndbox><segmentation><points><x>21591.368715439334</x><y>9630.069421540971</y></points><points><x>21591.368715439334</x><y>9544.750865858763</y></points><points><x>21682.781457821606</x><y>9544.750865858763</y></points><points><x>21682.781457821606</x><y>9630.069421540971</y></points></segmentation></object><object><name>NONE</name><difficult>0</difficult><truncated>0</truncated><info>[{"confidence": "0"}, {"action": "CREATE", "cat": "NONE", "time": "2020-07-23 14:39;11", "who": "admin", "typeOfanno": "PersonManul"}]</info><confidence>0</confidence><bndbox><xmin>21510.112983178635</xmin><ymin>9604.676993101455</ymin><xmax>21569.023370663395</xmax><ymax>9660.5403356684</ymax></bndbox><segmentation><points><x>21510.112983178635</x><y>9660.5403356684</y></points><points><x>21510.112983178635</x><y>9604.676993101455</y></points><points><x>21569.023370663395</x><y>9604.676993101455</y></points><points><x>21569.023370663395</x><y>9660.5403356684</y></points></segmentation></object><object><name>NONE</name><difficult>0</difficult><truncated>0</truncated><info>[{"confidence": "0"}, {"action": "CREATE", "cat": "NONE", "time": "2020-07-23 14:39;11", "who": "admin", "typeOfanno": "PersonManul"}]</info><confidence>0</confidence><bndbox><xmin>21136.336405552298</xmin><ymin>9629.053720528822</ymin><xmax>21269.39271507707</xmax><ymax>9807.816420617617</ymax></bndbox><segmentation><points><x>21136.336405552298</x><y>9807.816420617617</y></points><points><x>21136.336405552298</x><y>9629.053720528822</y></points><points><x>21269.39271507707</x><y>9629.053720528822</y></points><points><x>21269.39271507707</x><y>9807.816420617617</y></points></segmentation></object><object><name>NONE</name><difficult>0</difficult><truncated>0</truncated><info>[{"confidence": "0"}, {"action": "CREATE", "cat": "NONE", "time": "2020-07-23 14:39;11", "who": "admin", "typeOfanno": "PersonManul"}]</info><confidence>0</confidence><bndbox><xmin>20574.655779981957</xmin><ymin>10434.501576783783</ymin><xmax>20650.833065300514</xmax><ymax>10488.333497953525</ymax></bndbox><segmentation><points><x>20574.655779981957</x><y>10488.333497953525</y></points><points><x>20574.655779981957</x><y>10434.501576783783</y></points><points><x>20650.833065300514</x><y>10434.501576783783</y></points><points><x>20650.833065300514</x><y>10488.333497953525</y></points></segmentation></object><object><name>NONE</name><difficult>0</difficult><truncated>0</truncated><info>[{"confidence": "0"}, {"action": "CREATE", "cat": "NONE", "time": "2020-07-23 14:39;11", "who": "admin", "typeOfanno": "PersonManul"}]</info><confidence>0</confidence><bndbox><xmin>21749.817414657853</xmin><ymin>10552.32235175331</ymin><xmax>21798.570830766806</xmax><ymax>10597.013021932287</ymax></bndbox><segmentation><points><x>21749.817414657853</x><y>10597.013021932287</y></points><points><x>21749.817414657853</x><y>10552.32235175331</y></points><points><x>21798.570830766806</x><y>10552.32235175331</y></points><points><x>21798.570830766806</x><y>10597.013021932287</y></points></segmentation></object><object><name>NONE</name><difficult>0</difficult><truncated>0</truncated><info>[{"confidence": "0"}, {"action": "CREATE", "cat": "NONE", "time": "2020-07-23 14:39;11", "who": "admin", "typeOfanno": "PersonManul"}]</info><confidence>0</confidence><bndbox><xmin>21935.689944340214</xmin><ymin>10667.096159296556</ymin><xmax>22024.055641804665</xmax><ymax>10726.006566154203</ymax></bndbox><segmentation><points><x>21935.689944340214</x><y>10726.006566154203</y></points><points><x>21935.689944340214</x><y>10667.096159296556</y></points><points><x>22024.055641804665</x><y>10667.096159296556</y></points><points><x>22024.055641804665</x><y>10726.006566154203</y></points></segmentation></object><object><name>NONE</name><difficult>0</difficult><truncated>0</truncated><info>[{"confidence": "0"}, {"action": "CREATE", "cat": "NONE", "time": "2020-07-23 14:39;11", "who": "admin", "typeOfanno": "PersonManul"}]</info><confidence>0</confidence><bndbox><xmin>20719.900540398394</xmin><ymin>11104.86151323114</ymin><xmax>20803.187752174945</xmax><ymax>11145.489398734373</ymax></bndbox><segmentation><points><x>20719.900540398394</x><y>11145.489398734373</y></points><points><x>20719.900540398394</x><y>11104.86151323114</y></points><points><x>20803.187752174945</x><y>11104.86151323114</y></points><points><x>20803.187752174945</x><y>11145.489398734373</y></points></segmentation></object><object><name>NONE</name><difficult>0</difficult><truncated>0</truncated><info>[{"confidence": "0"}, {"action": "CREATE", "cat": "NONE", "time": "2020-07-23 14:39;11", "who": "admin", "typeOfanno": "PersonManul"}]</info><confidence>0</confidence><bndbox><xmin>20015.00671141902</xmin><ymin>11203.384123952746</ymin><xmax>20078.995623337458</xmax><ymax>11249.090495143882</ymax></bndbox><segmentation><points><x>20015.00671141902</x><y>11249.090495143882</y></points><points><x>20015.00671141902</x><y>11203.384123952746</y></points><points><x>20078.995623337458</x><y>11203.384123952746</y></points><points><x>20078.995623337458</x><y>11249.090495143882</y></points></segmentation></object><object><name>NONE</name><difficult>0</difficult><truncated>0</truncated><info>[{"confidence": "0"}, {"action": "CREATE", "cat": "NONE", "time": "2020-07-23 14:39;11", "who": "admin", "typeOfanno": "PersonManul"}]</info><confidence>0</confidence><bndbox><xmin>20384.72044625097</xmin><ymin>11334.409070198977</ymin><xmax>20444.646592866542</xmax><ymax>11380.115441390113</ymax></bndbox><segmentation><points><x>20384.72044625097</x><y>11380.115441390113</y></points><points><x>20384.72044625097</x><y>11334.409070198977</y></points><points><x>20444.646592866542</x><y>11334.409070198977</y></points><points><x>20444.646592866542</x><y>11380.115441390113</y></points></segmentation></object><object><name>NONE</name><difficult>0</difficult><truncated>0</truncated><info>[{"confidence": "0"}, {"action": "CREATE", "cat": "NONE", "time": "2020-07-23 14:39;11", "who": "admin", "typeOfanno": "PersonManul"}]</info><confidence>0</confidence><bndbox><xmin>21749.817414657853</xmin><ymin>10552.32235175331</ymin><xmax>21798.570830766806</xmax><ymax>10597.013021932287</ymax></bndbox><segmentation><points><x>21749.817414657853</x><y>10597.013021932287</y></points><points><x>21749.817414657853</x><y>10552.32235175331</y></points><points><x>21798.570830766806</x><y>10552.32235175331</y></points><points><x>21798.570830766806</x><y>10597.013021932287</y></points></segmentation></object><object><name>NONE</name><difficult>0</difficult><truncated>0</truncated><info>[{"confidence": "0"}, {"action": "CREATE", "cat": "NONE", "time": "2020-07-23 14:39;11", "who": "admin", "typeOfanno": "PersonManul"}]</info><confidence>0</confidence><bndbox><xmin>21935.689944340214</xmin><ymin>10667.096159296556</ymin><xmax>22024.055641804665</xmax><ymax>10726.006566154203</ymax></bndbox><segmentation><points><x>21935.689944340214</x><y>10726.006566154203</y></points><points><x>21935.689944340214</x><y>10667.096159296556</y></points><points><x>22024.055641804665</x><y>10667.096159296556</y></points><points><x>22024.055641804665</x><y>10726.006566154203</y></points></segmentation></object><object><name>NONE</name><difficult>0</difficult><truncated>0</truncated><info>[{"confidence": "0"}, {"action": "CREATE", "cat": "NONE", "time": "2020-07-23 14:39;11", "who": "admin", "typeOfanno": "PersonManul"}]</info><confidence>0</confidence><bndbox><xmin>20719.900540398394</xmin><ymin>11104.86151323114</ymin><xmax>20803.187752174945</xmax><ymax>11145.489398734373</ymax></bndbox><segmentation><points><x>20719.900540398394</x><y>11145.489398734373</y></points><points><x>20719.900540398394</x><y>11104.86151323114</y></points><points><x>20803.187752174945</x><y>11104.86151323114</y></points><points><x>20803.187752174945</x><y>11145.489398734373</y></points></segmentation></object><object><name>NONE</name><difficult>0</difficult><truncated>0</truncated><info>[{"confidence": "0"}, {"action": "CREATE", "cat": "NONE", "time": "2020-07-23 14:39;11", "who": "admin", "typeOfanno": "PersonManul"}]</info><confidence>0</confidence><bndbox><xmin>20015.00671141902</xmin><ymin>11203.384123952746</ymin><xmax>20078.995623337458</xmax><ymax>11249.090495143882</ymax></bndbox><segmentation><points><x>20015.00671141902</x><y>11249.090495143882</y></points><points><x>20015.00671141902</x><y>11203.384123952746</y></points><points><x>20078.995623337458</x><y>11203.384123952746</y></points><points><x>20078.995623337458</x><y>11249.090495143882</y></points></segmentation></object><object><name>NONE</name><difficult>0</difficult><truncated>0</truncated><info>[{"confidence": "0"}, {"action": "CREATE", "cat": "NONE", "time": "2020-07-23 14:39;11", "who": "admin", "typeOfanno": "PersonManul"}]</info><confidence>0</confidence><bndbox><xmin>20384.72044625097</xmin><ymin>11334.409070198977</ymin><xmax>20444.646592866542</xmax><ymax>11380.115441390113</ymax></bndbox><segmentation><points><x>20384.72044625097</x><y>11380.115441390113</y></points><points><x>20384.72044625097</x><y>11334.409070198977</y></points><points><x>20444.646592866542</x><y>11334.409070198977</y></points><points><x>20444.646592866542</x><y>11380.115441390113</y></points></segmentation></object><object><name>NONE</name><difficult>0</difficult><truncated>0</truncated><info>[{"confidence": "0"}, {"action": "CREATE", "cat": "NONE", "time": "2020-07-23 14:39;11", "who": "admin", "typeOfanno": "PersonManul"}]</info><confidence>0</confidence><bndbox><xmin>21749.817414657853</xmin><ymin>10552.32235175331</ymin><xmax>21798.570830766806</xmax><ymax>10597.013021932287</ymax></bndbox><segmentation><points><x>21749.817414657853</x><y>10597.013021932287</y></points><points><x>21749.817414657853</x><y>10552.32235175331</y></points><points><x>21798.570830766806</x><y>10552.32235175331</y></points><points><x>21798.570830766806</x><y>10597.013021932287</y></points></segmentation></object><object><name>NONE</name><difficult>0</difficult><truncated>0</truncated><info>[{"confidence": "0"}, {"action": "CREATE", "cat": "NONE", "time": "2020-07-23 14:39;11", "who": "admin", "typeOfanno": "PersonManul"}]</info><confidence>0</confidence><bndbox><xmin>21935.689944340214</xmin><ymin>10667.096159296556</ymin><xmax>22024.055641804665</xmax><ymax>10726.006566154203</ymax></bndbox><segmentation><points><x>21935.689944340214</x><y>10726.006566154203</y></points><points><x>21935.689944340214</x><y>10667.096159296556</y></points><points><x>22024.055641804665</x><y>10667.096159296556</y></points><points><x>22024.055641804665</x><y>10726.006566154203</y></points></segmentation></object><object><name>NONE</name><difficult>0</difficult><truncated>0</truncated><info>[{"confidence": "0"}, {"action": "CREATE", "cat": "NONE", "time": "2020-07-23 14:39;11", "who": "admin", "typeOfanno": "PersonManul"}]</info><confidence>0</confidence><bndbox><xmin>20719.900540398394</xmin><ymin>11104.86151323114</ymin><xmax>20803.187752174945</xmax><ymax>11145.489398734373</ymax></bndbox><segmentation><points><x>20719.900540398394</x><y>11145.489398734373</y></points><points><x>20719.900540398394</x><y>11104.86151323114</y></points><points><x>20803.187752174945</x><y>11104.86151323114</y></points><points><x>20803.187752174945</x><y>11145.489398734373</y></points></segmentation></object><object><name>NONE</name><difficult>0</difficult><truncated>0</truncated><info>[{"confidence": "0"}, {"action": "CREATE", "cat": "NONE", "time": "2020-07-23 14:39;11", "who": "admin", "typeOfanno": "PersonManul"}]</info><confidence>0</confidence><bndbox><xmin>20015.00671141902</xmin><ymin>11203.384123952746</ymin><xmax>20078.995623337458</xmax><ymax>11249.090495143882</ymax></bndbox><segmentation><points><x>20015.00671141902</x><y>11249.090495143882</y></points><points><x>20015.00671141902</x><y>11203.384123952746</y></points><points><x>20078.995623337458</x><y>11203.384123952746</y></points><points><x>20078.995623337458</x><y>11249.090495143882</y></points></segmentation></object><object><name>ATR</name><difficult>0</difficult><truncated>0</truncated><info>[{"confidence": "0"}, {"action": "CREATE", "cat": "ATR", "time": "2020-07-23 14:39;11", "who": "admin", "typeOfanno": "PersonManul"}]</info><confidence>0</confidence><bndbox><xmin>20384.72044625097</xmin><ymin>11334.409070198977</ymin><xmax>20444.646592866542</xmax><ymax>11380.115441390113</ymax></bndbox><segmentation><points><x>20384.72044625097</x><y>11380.115441390113</y></points><points><x>20384.72044625097</x><y>11334.409070198977</y></points><points><x>20444.646592866542</x><y>11334.409070198977</y></points><points><x>20444.646592866542</x><y>11380.115441390113</y></points></segmentation></object><object><name>NONE</name><difficult>0</difficult><truncated>0</truncated><info>[{"confidence": "0"}, {"action": "CREATE", "cat": "NONE", "time": "2020-07-23 14:39;11", "who": "admin", "typeOfanno": "PersonManul"}]</info><confidence>0</confidence><bndbox><xmin>21749.817414657853</xmin><ymin>10552.32235175331</ymin><xmax>21798.570830766806</xmax><ymax>10597.013021932287</ymax></bndbox><segmentation><points><x>21749.817414657853</x><y>10597.013021932287</y></points><points><x>21749.817414657853</x><y>10552.32235175331</y></points><points><x>21798.570830766806</x><y>10552.32235175331</y></points><points><x>21798.570830766806</x><y>10597.013021932287</y></points></segmentation></object><object><name>ATR</name><difficult>0</difficult><truncated>0</truncated><info>[{"confidence": "0"}, {"action": "CREATE", "cat": "ATR", "time": "2020-07-23 14:39;11", "who": "admin", "typeOfanno": "PersonManul"}]</info><confidence>0</confidence><bndbox><xmin>21935.689944340214</xmin><ymin>10667.096159296556</ymin><xmax>22024.055641804665</xmax><ymax>10726.006566154203</ymax></bndbox><segmentation><points><x>21935.689944340214</x><y>10726.006566154203</y></points><points><x>21935.689944340214</x><y>10667.096159296556</y></points><points><x>22024.055641804665</x><y>10667.096159296556</y></points><points><x>22024.055641804665</x><y>10726.006566154203</y></points></segmentation></object><object><name>NONE</name><difficult>0</difficult><truncated>0</truncated><info>[{"confidence": "0"}, {"action": "CREATE", "cat": "NONE", "time": "2020-07-23 14:39;11", "who": "admin", "typeOfanno": "PersonManul"}]</info><confidence>0</confidence><bndbox><xmin>20719.900540398394</xmin><ymin>11104.86151323114</ymin><xmax>20803.187752174945</xmax><ymax>11145.489398734373</ymax></bndbox><segmentation><points><x>20719.900540398394</x><y>11145.489398734373</y></points><points><x>20719.900540398394</x><y>11104.86151323114</y></points><points><x>20803.187752174945</x><y>11104.86151323114</y></points><points><x>20803.187752174945</x><y>11145.489398734373</y></points></segmentation></object><object><name>NONE</name><difficult>0</difficult><truncated>0</truncated><info>[{"confidence": "0"}, {"action": "CREATE", "cat": "NONE", "time": "2020-07-23 14:39;11", "who": "admin", "typeOfanno": "PersonManul"}]</info><confidence>0</confidence><bndbox><xmin>20015.00671141902</xmin><ymin>11203.384123952746</ymin><xmax>20078.995623337458</xmax><ymax>11249.090495143882</ymax></bndbox><segmentation><points><x>20015.00671141902</x><y>11249.090495143882</y></points><points><x>20015.00671141902</x><y>11203.384123952746</y></points><points><x>20078.995623337458</x><y>11203.384123952746</y></points><points><x>20078.995623337458</x><y>11249.090495143882</y></points></segmentation></object><object><name>ATR</name><difficult>0</difficult><truncated>0</truncated><info>[{"confidence": "0"}, {"action": "CREATE", "cat": "ATR", "time": "2020-07-23 14:39;11", "who": "admin", "typeOfanno": "PersonManul"}]</info><confidence>0</confidence><bndbox><xmin>20384.72044625097</xmin><ymin>11334.409070198977</ymin><xmax>20444.646592866542</xmax><ymax>11380.115441390113</ymax></bndbox><segmentation><points><x>20384.72044625097</x><y>11380.115441390113</y></points><points><x>20384.72044625097</x><y>11334.409070198977</y></points><points><x>20444.646592866542</x><y>11334.409070198977</y></points><points><x>20444.646592866542</x><y>11380.115441390113</y></points></segmentation></object><object><name>ASC_H</name><difficult>0</difficult><truncated>0</truncated><info>[{"confidence": 1}, {"action": "CREATE", "cat": "ASC_H", "time": "2020-07-29 10:58;06", "who": "admin", "typeOfanno": "PersonManul"}]</info><confidence>1.0</confidence><bndbox><xmin>20156.994328932367</xmin><ymin>10167.4253150959</ymin><xmax>20218.308653232583</xmax><ymax>10247.900365739939</ymax></bndbox><segmentation><points><x>20156.994328932367</x><y>10247.900365739939</y></points><points><x>20156.994328932367</x><y>10167.4253150959</y></points><points><x>20218.308653232583</x><y>10167.4253150959</y></points><points><x>20218.308653232583</x><y>10247.900365739939</y></points></segmentation></object><object><name>ASC_H</name><difficult>0</difficult><truncated>0</truncated><info>[{"confidence": 1}, {"action": "CREATE", "cat": "ASC_H", "time": "2020-07-29 10:58;06", "who": "admin", "typeOfanno": "PersonManul"}]</info><confidence>1.0</confidence><bndbox><xmin>21554.38080717189</xmin><ymin>10632.756594515065</ymin><xmax>21660.016628751982</xmax><ymax>10736.815762041726</ymax></bndbox><segmentation><points><x>21554.38080717189</x><y>10736.815762041726</y></points><points><x>21554.38080717189</x><y>10632.756594515065</y></points><points><x>21660.016628751982</x><y>10632.756594515065</y></points><points><x>21660.016628751982</x><y>10736.815762041726</y></points></segmentation></object><object><name>HSIL</name><difficult>0</difficult><truncated>0</truncated><info>[{"confidence": 1}, {"action": "CREATE", "cat": "HSIL", "time": "2020-07-29 10:58;06", "who": "admin", "typeOfanno": "PersonManul"}]</info><confidence>1.0</confidence><bndbox><xmin>20273.518414292877</xmin><ymin>10563.01299909815</ymin><xmax>20438.121097471412</xmax><ymax>10685.046022833958</ymax></bndbox><segmentation><points><x>20273.518414292877</x><y>10685.046022833958</y></points><points><x>20273.518414292877</x><y>10563.01299909815</y></points><points><x>20438.121097471412</x><y>10563.01299909815</y></points><points><x>20438.121097471412</x><y>10685.046022833958</y></points></segmentation></object></annotation>
