# Supplementary material for: Artificial intelligence enables precision diagnosis of cervical cytology grades and cervical cancer
Source: Nat Commun. 2024 May 22;15:4369. doi: 10.1038/s41467-024-48705-3 (PMC11111770; doi:10.1038/s41467-024-48705-3)
Supplement: Supplementary file 4 — Source Data [file 41467_2024_48705_MOESM4_ESM.zip › Source Data/Table S1.Average precision in the patch-level detection and classification./ground_truth_126/C201713407_L.kfb.xml]

<?xml version="1.0"?><annotation><folder>med</folder><filename>/datasets/Review/label-check/kfbtmap682/C201713407_L.kfb</filename><size><width>53813</width><height>55297</height></size><mpp>0.2484472095966339</mpp><object><name>BOX_SCREEN</name><difficult>0</difficult><truncated>0</truncated><info>[{"confidence": "0"}, {"action": "CREATE", "cat": "BOX_SCREEN", "time": "2020-07-23 14:53;43", "who": "admin", "typeOfanno": "PersonManul"}]</info><confidence>0</confidence><bndbox><xmin>33988.43816704291</xmin><ymin>40814.352198645836</ymin><xmax>36036.43816704291</xmax><ymax>42862.352198645836</ymax></bndbox><segmentation><points><x>33988.43816704291</x><y>42862.352198645836</y></points><points><x>33988.43816704291</x><y>40814.352198645836</y></points><points><x>36036.43816704291</x><y>40814.352198645836</y></points><points><x>36036.43816704291</x><y>42862.352198645836</y></points></segmentation></object><object><name>BOX_SCREEN</name><difficult>0</difficult><truncated>0</truncated><info>[{"confidence": "0"}, {"action": "CREATE", "cat": "BOX_SCREEN", "time": "2020-07-23 14:53;43", "who": "admin", "typeOfanno": "PersonManul"}]</info><confidence>0</confidence><bndbox><xmin>21622.0</xmin><ymin>21718.5</ymin><xmax>23670.0</xmax><ymax>23766.5</ymax></bndbox><segmentation><points><x>21622.0</x><y>23766.5</y></points><points><x>21622.0</x><y>21718.5</y></points><points><x>23670.0</x><y>21718.5</y></points><points><x>23670.0</x><y>23766.5</y></points></segmentation></object><object><name>LSIL</name><difficult>0</difficult><truncated>0</truncated><info>[{"confidence": "0"}, {"action": "CREATE", "cat": "LSIL", "time": "2020-07-23 14:53;43", "who": "admin", "typeOfanno": "PersonManul"}]</info><confidence>0</confidence><bndbox><xmin>22572.358582058358</xmin><ymin>22490.037737891176</ymin><xmax>22752.26619847839</xmax><ymax>22779.154450540616</ymax></bndbox><segmentation><points><x>22572.358582058358</x><y>22779.154450540616</y></points><points><x>22572.358582058358</x><y>22490.037737891176</y></points><points><x>22752.26619847839</x><y>22490.037737891176</y></points><points><x>22752.26619847839</x><y>22779.154450540616</y></points></segmentation></object><object><name>LSIL</name><difficult>0</difficult><truncated>0</truncated><info>[{"confidence": 1}, {"action": "CREATE", "cat": "LSIL", "time": "2020-07-27 16:00;46", "who": "woodrow", "typeOfanno": "PersonManul"}]</info><confidence>1.0</confidence><bndbox><xmin>34704.98457486832</xmin><ymin>41923.50865312262</ymin><xmax>34915.5489089541</xmax><ymax>42099.31000752442</ymax></bndbox><segmentation><points><x>34704.98457486832</x><y>42099.31000752442</y></points><points><x>34704.98457486832</x><y>41923.50865312262</y></points><points><x>34915.5489089541</x><y>41923.50865312262</y></points><points><x>34915.5489089541</x><y>42099.31000752442</y></points></segmentation></object><object><name>LSIL</name><difficult>0</difficult><truncated>0</truncated><info>[{"confidence": 1}, {"action": "CREATE", "cat": "LSIL", "time": "2020-07-27 16:00;46", "who": "woodrow", "typeOfanno": "PersonManul"}]</info><confidence>1.0</confidence><bndbox><xmin>34875.819789315276</xmin><ymin>41937.413844996205</ymin><xmax>35148.9574868322</xmax><ymax>42122.154251316744</ymax></bndbox><segmentation><points><x>34875.819789315276</x><y>42122.154251316744</y></points><points><x>34875.819789315276</x><y>41937.413844996205</y></points><points><x>35148.9574868322</x><y>41937.413844996205</y></points><points><x>35148.9574868322</x><y>42122.154251316744</y></points></segmentation></object></annotation>
