# Supplementary material for: Artificial intelligence enables precision diagnosis of cervical cytology grades and cervical cancer
Source: Nat Commun. 2024 May 22;15:4369. doi: 10.1038/s41467-024-48705-3 (PMC11111770; doi:10.1038/s41467-024-48705-3)
Supplement: Supplementary file 4 — Source Data [file 41467_2024_48705_MOESM4_ESM.zip › Source Data/Table S1.Average precision in the patch-level detection and classification./ground_truth_126/C201716014_L.kfb.xml]

<?xml version="1.0"?><annotation><folder>med</folder><filename>/datasets/Review/label-check/kfbtmap682/C201716014_L.kfb</filename><size><width>55793</width><height>55292</height></size><mpp>0.2484472095966339</mpp><object><name>LSIL</name><difficult>0</difficult><truncated>0</truncated><info>[{"confidence": "0.981747"}, {"action": "CREATE", "cat": "LSIL", "time": "2020-07-23 14:53;44", "who": "admin", "typeOfanno": "PersonManul"}]</info><confidence>0.981747</confidence><bndbox><xmin>16779.0</xmin><ymin>25154.0</ymin><xmax>17000.0</xmax><ymax>25415.0</ymax></bndbox><segmentation><points><x>16779.0</x><y>25415.0</y></points><points><x>16779.0</x><y>25154.0</y></points><points><x>17000.0</x><y>25154.0</y></points><points><x>17000.0</x><y>25415.0</y></points></segmentation></object><object><name>LSIL</name><difficult>0</difficult><truncated>0</truncated><info>[{"confidence": "0.977239"}, {"action": "CREATE", "cat": "LSIL", "time": "2020-07-23 14:53;44", "who": "admin", "typeOfanno": "PersonManul"}]</info><confidence>0.977239</confidence><bndbox><xmin>31234.0</xmin><ymin>38680.0</ymin><xmax>31374.0</xmax><ymax>38851.0</ymax></bndbox><segmentation><points><x>31234.0</x><y>38851.0</y></points><points><x>31234.0</x><y>38680.0</y></points><points><x>31374.0</x><y>38680.0</y></points><points><x>31374.0</x><y>38851.0</y></points></segmentation></object><object><name>NILM</name><difficult>0</difficult><truncated>0</truncated><info>[{"confidence": "0.941045"}, {"action": "CREATE", "cat": "NILM", "time": "2020-07-23 14:53;44", "who": "admin", "typeOfanno": "PersonManul"}]</info><confidence>0.941045</confidence><bndbox><xmin>43112.0</xmin><ymin>37254.0</ymin><xmax>43296.0</xmax><ymax>37391.0</ymax></bndbox><segmentation><points><x>43112.0</x><y>37391.0</y></points><points><x>43112.0</x><y>37254.0</y></points><points><x>43296.0</x><y>37254.0</y></points><points><x>43296.0</x><y>37391.0</y></points></segmentation></object><object><name>LSIL</name><difficult>0</difficult><truncated>0</truncated><info>[{"confidence": "0.927379"}, {"action": "CREATE", "cat": "LSIL", "time": "2020-07-23 14:53;44", "who": "admin", "typeOfanno": "PersonManul"}]</info><confidence>0.927379</confidence><bndbox><xmin>43510.0</xmin><ymin>21236.0</ymin><xmax>43704.0</xmax><ymax>21394.0</ymax></bndbox><segmentation><points><x>43510.0</x><y>21394.0</y></points><points><x>43510.0</x><y>21236.0</y></points><points><x>43704.0</x><y>21236.0</y></points><points><x>43704.0</x><y>21394.0</y></points></segmentation></object><object><name>LSIL</name><difficult>0</difficult><truncated>0</truncated><info>[{"confidence": "0.926069"}, {"action": "CREATE", "cat": "LSIL", "time": "2020-07-23 14:53;44", "who": "admin", "typeOfanno": "PersonManul"}]</info><confidence>0.926069</confidence><bndbox><xmin>35174.0</xmin><ymin>17737.0</ymin><xmax>35285.0</xmax><ymax>17907.0</ymax></bndbox><segmentation><points><x>35174.0</x><y>17907.0</y></points><points><x>35174.0</x><y>17737.0</y></points><points><x>35285.0</x><y>17737.0</y></points><points><x>35285.0</x><y>17907.0</y></points></segmentation></object><object><name>LSIL</name><difficult>0</difficult><truncated>0</truncated><info>[{"confidence": "0.884388"}, {"action": "CREATE", "cat": "LSIL", "time": "2020-07-23 14:53;44", "who": "admin", "typeOfanno": "PersonManul"}]</info><confidence>0.884388</confidence><bndbox><xmin>39588.10158013545</xmin><ymin>24408.449209932307</ymin><xmax>39714.10158013545</xmax><ymax>24583.449209932307</ymax></bndbox><segmentation><points><x>39588.10158013545</x><y>24583.449209932307</y></points><points><x>39588.10158013545</x><y>24408.449209932307</y></points><points><x>39714.10158013545</x><y>24408.449209932307</y></points><points><x>39714.10158013545</x><y>24583.449209932307</y></points></segmentation></object><object><name>LSIL</name><difficult>0</difficult><truncated>0</truncated><info>[{"confidence": "0.883663"}, {"action": "CREATE", "cat": "LSIL", "time": "2020-07-23 14:53;44", "who": "admin", "typeOfanno": "PersonManul"}]</info><confidence>0.883663</confidence><bndbox><xmin>30893.0</xmin><ymin>39251.0</ymin><xmax>31075.0</xmax><ymax>39489.0</ymax></bndbox><segmentation><points><x>30893.0</x><y>39489.0</y></points><points><x>30893.0</x><y>39251.0</y></points><points><x>31075.0</x><y>39251.0</y></points><points><x>31075.0</x><y>39489.0</y></points></segmentation></object><object><name>LSIL</name><difficult>0</difficult><truncated>0</truncated><info>[{"confidence": "0.880595"}, {"action": "CREATE", "cat": "LSIL", "time": "2020-07-23 14:53;44", "who": "admin", "typeOfanno": "PersonManul"}]</info><confidence>0.880595</confidence><bndbox><xmin>26138.0</xmin><ymin>34294.0</ymin><xmax>26282.0</xmax><ymax>34440.0</ymax></bndbox><segmentation><points><x>26138.0</x><y>34440.0</y></points><points><x>26138.0</x><y>34294.0</y></points><points><x>26282.0</x><y>34294.0</y></points><points><x>26282.0</x><y>34440.0</y></points></segmentation></object><object><name>NILM</name><difficult>0</difficult><truncated>0</truncated><info>[{"confidence": "0.878675"}, {"action": "CREATE", "cat": "NILM", "time": "2020-07-23 14:53;44", "who": "admin", "typeOfanno": "PersonManul"}]</info><confidence>0.878675</confidence><bndbox><xmin>31801.0</xmin><ymin>24039.0</ymin><xmax>31972.0</xmax><ymax>24200.0</ymax></bndbox><segmentation><points><x>31801.0</x><y>24200.0</y></points><points><x>31801.0</x><y>24039.0</y></points><points><x>31972.0</x><y>24039.0</y></points><points><x>31972.0</x><y>24200.0</y></points></segmentation></object><object><name>LSIL</name><difficult>0</difficult><truncated>0</truncated><info>[{"confidence": "0.70489"}, {"action": "CREATE", "cat": "LSIL", "time": "2020-07-23 14:53;44", "who": "admin", "typeOfanno": "PersonManul"}]</info><confidence>0.70489</confidence><bndbox><xmin>26311.216160866952</xmin><ymin>32502.763832465742</ymin><xmax>26485.91927931373</xmax><ymax>32669.033007263348</ymax></bndbox><segmentation><points><x>26311.216160866952</x><y>32669.033007263348</y></points><points><x>26311.216160866952</x><y>32502.763832465742</y></points><points><x>26485.91927931373</x><y>32502.763832465742</y></points><points><x>26485.91927931373</x><y>32669.033007263348</y></points></segmentation></object><object><name>LSIL</name><difficult>0</difficult><truncated>0</truncated><info>[{"confidence": "0.619149"}, {"action": "CREATE", "cat": "LSIL", "time": "2020-07-23 14:53;44", "who": "admin", "typeOfanno": "PersonManul"}]</info><confidence>0.619149</confidence><bndbox><xmin>35505.207849159335</xmin><ymin>23545.58443713962</ymin><xmax>35712.859870930966</xmax><ymax>23712.13866293562</ymax></bndbox><segmentation><points><x>35505.207849159335</x><y>23712.13866293562</y></points><points><x>35505.207849159335</x><y>23545.58443713962</y></points><points><x>35712.859870930966</x><y>23545.58443713962</y></points><points><x>35712.859870930966</x><y>23712.13866293562</y></points></segmentation></object><object><name>LSIL</name><difficult>0</difficult><truncated>0</truncated><info>[{"confidence": "0.588918"}, {"action": "CREATE", "cat": "LSIL", "time": "2020-07-23 14:53;44", "who": "admin", "typeOfanno": "PersonManul"}]</info><confidence>0.588918</confidence><bndbox><xmin>39440.60747139274</xmin><ymin>26668.714278449093</ymin><xmax>39608.324808517005</xmax><ymax>26851.38730168637</ymax></bndbox><segmentation><points><x>39440.60747139274</x><y>26851.38730168637</y></points><points><x>39440.60747139274</x><y>26668.714278449093</y></points><points><x>39608.324808517005</x><y>26668.714278449093</y></points><points><x>39608.324808517005</x><y>26851.38730168637</y></points></segmentation></object><object><name>BOX_SCREEN</name><difficult>0</difficult><truncated>0</truncated><info>[{"confidence": "0"}, {"action": "CREATE", "cat": "BOX_SCREEN", "time": "2020-07-23 14:53;44", "who": "admin", "typeOfanno": "PersonManul"}]</info><confidence>0</confidence><bndbox><xmin>41902.63338413598</xmin><ymin>36469.46425550772</ymin><xmax>43950.63338413598</xmax><ymax>38517.46425550772</ymax></bndbox><segmentation><points><x>41902.63338413598</x><y>38517.46425550772</y></points><points><x>41902.63338413598</x><y>36469.46425550772</y></points><points><x>43950.63338413598</x><y>36469.46425550772</y></points><points><x>43950.63338413598</x><y>38517.46425550772</y></points></segmentation></object><object><name>BOX_SCREEN</name><difficult>0</difficult><truncated>0</truncated><info>[{"confidence": "0"}, {"action": "CREATE", "cat": "BOX_SCREEN", "time": "2020-07-23 14:53;44", "who": "admin", "typeOfanno": "PersonManul"}]</info><confidence>0</confidence><bndbox><xmin>32378.966209927883</xmin><ymin>45521.01519436557</ymin><xmax>34426.96620992789</xmax><ymax>47569.01519436557</ymax></bndbox><segmentation><points><x>32378.966209927883</x><y>47569.01519436557</y></points><points><x>32378.966209927883</x><y>45521.01519436557</y></points><points><x>34426.96620992789</x><y>45521.01519436557</y></points><points><x>34426.96620992789</x><y>47569.01519436557</y></points></segmentation></object><object><name>BOX_SCREEN</name><difficult>0</difficult><truncated>0</truncated><info>[{"confidence": "0"}, {"action": "CREATE", "cat": "BOX_SCREEN", "time": "2020-07-23 14:53;44", "who": "admin", "typeOfanno": "PersonManul"}]</info><confidence>0</confidence><bndbox><xmin>15795.10567491457</xmin><ymin>24332.078630549295</ymin><xmax>17843.10567491457</xmax><ymax>26380.078630549295</ymax></bndbox><segmentation><points><x>15795.10567491457</x><y>26380.078630549295</y></points><points><x>15795.10567491457</x><y>24332.078630549295</y></points><points><x>17843.10567491457</x><y>24332.078630549295</y></points><points><x>17843.10567491457</x><y>26380.078630549295</y></points></segmentation></object><object><name>LSIL</name><difficult>0</difficult><truncated>0</truncated><info>[{"confidence": "0"}, {"action": "CREATE", "cat": "LSIL", "time": "2020-07-23 14:53;44", "who": "admin", "typeOfanno": "PersonManul"}]</info><confidence>0</confidence><bndbox><xmin>33714.38036117381</xmin><ymin>46620.73438675697</ymin><xmax>33895.644469525956</xmax><ymax>46789.58314522198</ymax></bndbox><segmentation><points><x>33714.38036117381</x><y>46789.58314522198</y></points><points><x>33714.38036117381</x><y>46620.73438675697</y></points><points><x>33895.644469525956</x><y>46620.73438675697</y></points><points><x>33895.644469525956</x><y>46789.58314522198</y></points></segmentation></object><object><name>BOX_SCREEN</name><difficult>0</difficult><truncated>0</truncated><info>[{"confidence": "0"}, {"action": "CREATE", "cat": "BOX_SCREEN", "time": "2020-07-23 14:53;44", "who": "admin", "typeOfanno": "PersonManul"}]</info><confidence>0</confidence><bndbox><xmin>34205.5</xmin><ymin>16908.0</ymin><xmax>36253.5</xmax><ymax>18956.0</ymax></bndbox><segmentation><points><x>34205.5</x><y>18956.0</y></points><points><x>34205.5</x><y>16908.0</y></points><points><x>36253.5</x><y>16908.0</y></points><points><x>36253.5</x><y>18956.0</y></points></segmentation></object><object><name>BOX_SCREEN</name><difficult>0</difficult><truncated>0</truncated><info>[{"confidence": "0"}, {"action": "CREATE", "cat": "BOX_SCREEN", "time": "2020-07-23 14:53;44", "who": "admin", "typeOfanno": "PersonManul"}]</info><confidence>0</confidence><bndbox><xmin>42429.67870579381</xmin><ymin>20371.683220466508</ymin><xmax>44477.67870579381</xmax><ymax>22419.683220466508</ymax></bndbox><segmentation><points><x>42429.67870579381</x><y>22419.683220466508</y></points><points><x>42429.67870579381</x><y>20371.683220466508</y></points><points><x>44477.67870579381</x><y>20371.683220466508</y></points><points><x>44477.67870579381</x><y>22419.683220466508</y></points></segmentation></object><object><name>BOX_SCREEN</name><difficult>0</difficult><truncated>0</truncated><info>[{"confidence": "0"}, {"action": "CREATE", "cat": "BOX_SCREEN", "time": "2020-07-23 14:53;44", "who": "admin", "typeOfanno": "PersonManul"}]</info><confidence>0</confidence><bndbox><xmin>25185.999999999996</xmin><ymin>33452.99999999999</ymin><xmax>27233.999999999996</xmax><ymax>35500.99999999999</ymax></bndbox><segmentation><points><x>25185.999999999996</x><y>35500.99999999999</y></points><points><x>25185.999999999996</x><y>33452.99999999999</y></points><points><x>27233.999999999996</x><y>33452.99999999999</y></points><points><x>27233.999999999996</x><y>35500.99999999999</y></points></segmentation></object><object><name>BOX_SCREEN</name><difficult>0</difficult><truncated>0</truncated><info>[{"confidence": "0"}, {"action": "CREATE", "cat": "BOX_SCREEN", "time": "2020-07-23 14:53;44", "who": "admin", "typeOfanno": "PersonManul"}]</info><confidence>0</confidence><bndbox><xmin>29959.999999999985</xmin><ymin>38456.00000000001</ymin><xmax>32007.999999999985</xmax><ymax>40504.00000000001</ymax></bndbox><segmentation><points><x>29959.999999999985</x><y>40504.00000000001</y></points><points><x>29959.999999999985</x><y>38456.00000000001</y></points><points><x>32007.999999999985</x><y>38456.00000000001</y></points><points><x>32007.999999999985</x><y>40504.00000000001</y></points></segmentation></object><object><name>BOX_SCREEN</name><difficult>0</difficult><truncated>0</truncated><info>[{"confidence": "0"}, {"action": "CREATE", "cat": "BOX_SCREEN", "time": "2020-07-23 14:53;44", "who": "admin", "typeOfanno": "PersonManul"}]</info><confidence>0</confidence><bndbox><xmin>38642.0</xmin><ymin>23574.5</ymin><xmax>40690.0</xmax><ymax>25622.5</ymax></bndbox><segmentation><points><x>38642.0</x><y>25622.5</y></points><points><x>38642.0</x><y>23574.5</y></points><points><x>40690.0</x><y>23574.5</y></points><points><x>40690.0</x><y>25622.5</y></points></segmentation></object><object><name>BOX_SCREEN</name><difficult>0</difficult><truncated>0</truncated><info>[{"confidence": "0"}, {"action": "CREATE", "cat": "BOX_SCREEN", "time": "2020-07-23 14:53;44", "who": "admin", "typeOfanno": "PersonManul"}]</info><confidence>0</confidence><bndbox><xmin>19499.31936341319</xmin><ymin>26545.54975364239</ymin><xmax>21547.31936341319</xmax><ymax>28593.54975364239</ymax></bndbox><segmentation><points><x>19499.31936341319</x><y>28593.54975364239</y></points><points><x>19499.31936341319</x><y>26545.54975364239</y></points><points><x>21547.31936341319</x><y>26545.54975364239</y></points><points><x>21547.31936341319</x><y>28593.54975364239</y></points></segmentation></object><object><name>BOX_SCREEN</name><difficult>0</difficult><truncated>0</truncated><info>[{"confidence": "0"}, {"action": "CREATE", "cat": "BOX_SCREEN", "time": "2020-07-23 14:53;44", "who": "admin", "typeOfanno": "PersonManul"}]</info><confidence>0</confidence><bndbox><xmin>38267.99999999999</xmin><ymin>43792.0</ymin><xmax>40315.99999999999</xmax><ymax>45840.0</ymax></bndbox><segmentation><points><x>38267.99999999999</x><y>45840.0</y></points><points><x>38267.99999999999</x><y>43792.0</y></points><points><x>40315.99999999999</x><y>43792.0</y></points><points><x>40315.99999999999</x><y>45840.0</y></points></segmentation></object><object><name>BOX_SCREEN</name><difficult>0</difficult><truncated>0</truncated><info>[{"confidence": "0"}, {"action": "CREATE", "cat": "BOX_SCREEN", "time": "2020-07-23 14:53;44", "who": "admin", "typeOfanno": "PersonManul"}]</info><confidence>0</confidence><bndbox><xmin>30862.500000000007</xmin><ymin>23205.500000000007</ymin><xmax>32910.50000000001</xmax><ymax>25253.500000000007</ymax></bndbox><segmentation><points><x>30862.500000000007</x><y>25253.500000000007</y></points><points><x>30862.500000000007</x><y>23205.500000000007</y></points><points><x>32910.50000000001</x><y>23205.500000000007</y></points><points><x>32910.50000000001</x><y>25253.500000000007</y></points></segmentation></object><object><name>NONE</name><difficult>0</difficult><truncated>0</truncated><info>[{"confidence": "0"}, {"action": "CREATE", "cat": "NONE", "time": "2020-07-23 14:53;44", "who": "admin", "typeOfanno": "PersonManul"}]</info><confidence>0</confidence><bndbox><xmin>26575.456407139485</xmin><ymin>34768.795322742655</ymin><xmax>26777.97956741037</xmax><ymax>35019.37482612867</ymax></bndbox><segmentation><points><x>26575.456407139485</x><y>35019.37482612867</y></points><points><x>26575.456407139485</x><y>34768.795322742655</y></points><points><x>26777.97956741037</x><y>34768.795322742655</y></points><points><x>26777.97956741037</x><y>35019.37482612867</y></points></segmentation></object><object><name>BOX_SCREEN</name><difficult>0</difficult><truncated>0</truncated><info>[{"confidence": "0"}, {"action": "CREATE", "cat": "BOX_SCREEN", "time": "2020-07-23 14:53;44", "who": "admin", "typeOfanno": "PersonManul"}]</info><confidence>0</confidence><bndbox><xmin>25384.5</xmin><ymin>31656.999999999993</ymin><xmax>27432.5</xmax><ymax>33705.0</ymax></bndbox><segmentation><points><x>25384.5</x><y>33705.0</y></points><points><x>25384.5</x><y>31656.999999999993</y></points><points><x>27432.5</x><y>31656.999999999993</y></points><points><x>27432.5</x><y>33705.0</y></points></segmentation></object><object><name>BOX_SCREEN</name><difficult>0</difficult><truncated>0</truncated><info>[{"confidence": "0"}, {"action": "CREATE", "cat": "BOX_SCREEN", "time": "2020-07-23 14:53;44", "who": "admin", "typeOfanno": "PersonManul"}]</info><confidence>0</confidence><bndbox><xmin>40476.0</xmin><ymin>16538.500000000015</ymin><xmax>42524.0</xmax><ymax>18586.500000000015</ymax></bndbox><segmentation><points><x>40476.0</x><y>18586.500000000015</y></points><points><x>40476.0</x><y>16538.500000000015</y></points><points><x>42524.0</x><y>16538.500000000015</y></points><points><x>42524.0</x><y>18586.500000000015</y></points></segmentation></object><object><name>BOX_SCREEN</name><difficult>0</difficult><truncated>0</truncated><info>[{"confidence": "0"}, {"action": "CREATE", "cat": "BOX_SCREEN", "time": "2020-07-23 14:53;44", "who": "admin", "typeOfanno": "PersonManul"}]</info><confidence>0</confidence><bndbox><xmin>29615.499999999993</xmin><ymin>42762.5</ymin><xmax>31663.499999999993</xmax><ymax>44810.5</ymax></bndbox><segmentation><points><x>29615.499999999993</x><y>44810.5</y></points><points><x>29615.499999999993</x><y>42762.5</y></points><points><x>31663.499999999993</x><y>42762.5</y></points><points><x>31663.499999999993</x><y>44810.5</y></points></segmentation></object><object><name>LSIL</name><difficult>0</difficult><truncated>0</truncated><info>[{"confidence": "0"}, {"action": "CREATE", "cat": "LSIL", "time": "2020-07-23 14:53;44", "who": "admin", "typeOfanno": "PersonManul"}]</info><confidence>0</confidence><bndbox><xmin>41413.4985605221</xmin><ymin>17333.05256053225</ymin><xmax>41584.01836950048</xmax><ymax>17514.671291988507</ymax></bndbox><segmentation><points><x>41413.4985605221</x><y>17514.671291988507</y></points><points><x>41413.4985605221</x><y>17333.05256053225</y></points><points><x>41584.01836950048</x><y>17333.05256053225</y></points><points><x>41584.01836950048</x><y>17514.671291988507</y></points></segmentation></object><object><name>BOX_SCREEN</name><difficult>0</difficult><truncated>0</truncated><info>[{"confidence": "0"}, {"action": "CREATE", "cat": "BOX_SCREEN", "time": "2020-07-23 14:53;44", "who": "admin", "typeOfanno": "PersonManul"}]</info><confidence>0</confidence><bndbox><xmin>38495.49999999999</xmin><ymin>25853.499999999996</ymin><xmax>40543.49999999999</xmax><ymax>27901.499999999996</ymax></bndbox><segmentation><points><x>38495.49999999999</x><y>27901.499999999996</y></points><points><x>38495.49999999999</x><y>25853.499999999996</y></points><points><x>40543.49999999999</x><y>25853.499999999996</y></points><points><x>40543.49999999999</x><y>27901.499999999996</y></points></segmentation></object><object><name>BOX_SCREEN</name><difficult>0</difficult><truncated>0</truncated><info>[{"confidence": "0"}, {"action": "CREATE", "cat": "BOX_SCREEN", "time": "2020-07-23 14:53;44", "who": "admin", "typeOfanno": "PersonManul"}]</info><confidence>0</confidence><bndbox><xmin>34590.0</xmin><ymin>22719.000000000004</ymin><xmax>36638.0</xmax><ymax>24767.000000000004</ymax></bndbox><segmentation><points><x>34590.0</x><y>24767.000000000004</y></points><points><x>34590.0</x><y>22719.000000000004</y></points><points><x>36638.0</x><y>22719.000000000004</y></points><points><x>36638.0</x><y>24767.000000000004</y></points></segmentation></object><object><name>BOX_SCREEN</name><difficult>0</difficult><truncated>0</truncated><info>[{"confidence": "0"}, {"action": "CREATE", "cat": "BOX_SCREEN", "time": "2020-07-23 14:53;44", "who": "admin", "typeOfanno": "PersonManul"}]</info><confidence>0</confidence><bndbox><xmin>38495.49999999999</xmin><ymin>25853.499999999996</ymin><xmax>40543.49999999999</xmax><ymax>27901.499999999996</ymax></bndbox><segmentation><points><x>38495.49999999999</x><y>27901.499999999996</y></points><points><x>38495.49999999999</x><y>25853.499999999996</y></points><points><x>40543.49999999999</x><y>25853.499999999996</y></points><points><x>40543.49999999999</x><y>27901.499999999996</y></points></segmentation></object><object><name>BOX_SCREEN</name><difficult>0</difficult><truncated>0</truncated><info>[{"confidence": "0"}, {"action": "CREATE", "cat": "BOX_SCREEN", "time": "2020-07-23 14:53;44", "who": "admin", "typeOfanno": "PersonManul"}]</info><confidence>0</confidence><bndbox><xmin>34590.0</xmin><ymin>22719.000000000004</ymin><xmax>36638.0</xmax><ymax>24767.000000000004</ymax></bndbox><segmentation><points><x>34590.0</x><y>24767.000000000004</y></points><points><x>34590.0</x><y>22719.000000000004</y></points><points><x>36638.0</x><y>22719.000000000004</y></points><points><x>36638.0</x><y>24767.000000000004</y></points></segmentation></object><object><name>BOX_SCREEN</name><difficult>0</difficult><truncated>0</truncated><info>[{"confidence": "0"}, {"action": "CREATE", "cat": "BOX_SCREEN", "time": "2020-07-23 14:53;44", "who": "admin", "typeOfanno": "PersonManul"}]</info><confidence>0</confidence><bndbox><xmin>38495.49999999999</xmin><ymin>25853.499999999996</ymin><xmax>40543.49999999999</xmax><ymax>27901.499999999996</ymax></bndbox><segmentation><points><x>38495.49999999999</x><y>27901.499999999996</y></points><points><x>38495.49999999999</x><y>25853.499999999996</y></points><points><x>40543.49999999999</x><y>25853.499999999996</y></points><points><x>40543.49999999999</x><y>27901.499999999996</y></points></segmentation></object><object><name>BOX_SCREEN</name><difficult>0</difficult><truncated>0</truncated><info>[{"confidence": "0"}, {"action": "CREATE", "cat": "BOX_SCREEN", "time": "2020-07-23 14:53;44", "who": "admin", "typeOfanno": "PersonManul"}]</info><confidence>0</confidence><bndbox><xmin>34590.0</xmin><ymin>22719.000000000004</ymin><xmax>36638.0</xmax><ymax>24767.000000000004</ymax></bndbox><segmentation><points><x>34590.0</x><y>24767.000000000004</y></points><points><x>34590.0</x><y>22719.000000000004</y></points><points><x>36638.0</x><y>22719.000000000004</y></points><points><x>36638.0</x><y>24767.000000000004</y></points></segmentation></object><object><name>BOX_SCREEN</name><difficult>0</difficult><truncated>0</truncated><info>[{"confidence": "0"}, {"action": "CREATE", "cat": "BOX_SCREEN", "time": "2020-07-23 14:53;44", "who": "admin", "typeOfanno": "PersonManul"}]</info><confidence>0</confidence><bndbox><xmin>38495.49999999999</xmin><ymin>25853.499999999996</ymin><xmax>40543.49999999999</xmax><ymax>27901.499999999996</ymax></bndbox><segmentation><points><x>38495.49999999999</x><y>27901.499999999996</y></points><points><x>38495.49999999999</x><y>25853.499999999996</y></points><points><x>40543.49999999999</x><y>25853.499999999996</y></points><points><x>40543.49999999999</x><y>27901.499999999996</y></points></segmentation></object><object><name>BOX_SCREEN</name><difficult>0</difficult><truncated>0</truncated><info>[{"confidence": "0"}, {"action": "CREATE", "cat": "BOX_SCREEN", "time": "2020-07-23 14:53;44", "who": "admin", "typeOfanno": "PersonManul"}]</info><confidence>0</confidence><bndbox><xmin>34590.0</xmin><ymin>22719.000000000004</ymin><xmax>36638.0</xmax><ymax>24767.000000000004</ymax></bndbox><segmentation><points><x>34590.0</x><y>24767.000000000004</y></points><points><x>34590.0</x><y>22719.000000000004</y></points><points><x>36638.0</x><y>22719.000000000004</y></points><points><x>36638.0</x><y>24767.000000000004</y></points></segmentation></object><object><name>BOX_SCREEN</name><difficult>0</difficult><truncated>0</truncated><info>[{"confidence": "0"}, {"action": "CREATE", "cat": "BOX_SCREEN", "time": "2020-07-23 14:53;44", "who": "admin", "typeOfanno": "PersonManul"}]</info><confidence>0</confidence><bndbox><xmin>38495.49999999999</xmin><ymin>25853.499999999996</ymin><xmax>40543.49999999999</xmax><ymax>27901.499999999996</ymax></bndbox><segmentation><points><x>38495.49999999999</x><y>27901.499999999996</y></points><points><x>38495.49999999999</x><y>25853.499999999996</y></points><points><x>40543.49999999999</x><y>25853.499999999996</y></points><points><x>40543.49999999999</x><y>27901.499999999996</y></points></segmentation></object><object><name>BOX_SCREEN</name><difficult>0</difficult><truncated>0</truncated><info>[{"confidence": "0"}, {"action": "CREATE", "cat": "BOX_SCREEN", "time": "2020-07-23 14:53;44", "who": "admin", "typeOfanno": "PersonManul"}]</info><confidence>0</confidence><bndbox><xmin>34590.0</xmin><ymin>22719.000000000004</ymin><xmax>36638.0</xmax><ymax>24767.000000000004</ymax></bndbox><segmentation><points><x>34590.0</x><y>24767.000000000004</y></points><points><x>34590.0</x><y>22719.000000000004</y></points><points><x>36638.0</x><y>22719.000000000004</y></points><points><x>36638.0</x><y>24767.000000000004</y></points></segmentation></object><object><name>LSIL</name><difficult>0</difficult><truncated>0</truncated><info>[{"confidence": 1}, {"action": "CREATE", "cat": "LSIL", "time": "2020-07-24 17:44;24", "who": "woodrow", "typeOfanno": "PersonManul"}]</info><confidence>1.0</confidence><bndbox><xmin>39135.5665914221</xmin><ymin>44539.96538750941</ymin><xmax>39393.80586907447</xmax><ymax>44717.918735891646</ymax></bndbox><segmentation><points><x>39135.5665914221</x><y>44717.918735891646</y></points><points><x>39135.5665914221</x><y>44539.96538750941</y></points><points><x>39393.80586907447</x><y>44539.96538750941</y></points><points><x>39393.80586907447</x><y>44717.918735891646</y></points></segmentation></object><object><name>LSIL</name><difficult>0</difficult><truncated>0</truncated><info>[{"confidence": 1}, {"action": "CREATE", "cat": "LSIL", "time": "2020-07-24 17:44;24", "who": "woodrow", "typeOfanno": "PersonManul"}]</info><confidence>1.0</confidence><bndbox><xmin>39236.54477050413</xmin><ymin>44661.63581640331</ymin><xmax>39450.08878856282</xmax><ymax>44867.73062452972</ymax></bndbox><segmentation><points><x>39236.54477050413</x><y>44867.73062452972</y></points><points><x>39236.54477050413</x><y>44661.63581640331</y></points><points><x>39450.08878856282</x><y>44661.63581640331</y></points><points><x>39450.08878856282</x><y>44867.73062452972</y></points></segmentation></object><object><name>LSIL</name><difficult>0</difficult><truncated>0</truncated><info>[{"confidence": 1}, {"action": "CREATE", "cat": "LSIL", "time": "2020-07-24 17:44;24", "who": "woodrow", "typeOfanno": "PersonManul"}]</info><confidence>1.0</confidence><bndbox><xmin>20679.10797592176</xmin><ymin>27444.26862302485</ymin><xmax>20876.925884123415</xmax><ymax>27743.892400301</ymax></bndbox><segmentation><points><x>20679.10797592176</x><y>27743.892400301</y></points><points><x>20679.10797592176</x><y>27444.26862302485</y></points><points><x>20876.925884123415</x><y>27444.26862302485</y></points><points><x>20876.925884123415</x><y>27743.892400301</y></points></segmentation></object><object><name>LSIL</name><difficult>0</difficult><truncated>0</truncated><info>[{"confidence": 1}, {"action": "CREATE", "cat": "LSIL", "time": "2020-07-24 17:44;24", "who": "woodrow", "typeOfanno": "PersonManul"}]</info><confidence>1.0</confidence><bndbox><xmin>20852.13380988211</xmin><ymin>27457.925507900694</ymin><xmax>20977.666792074237</xmax><ymax>27722.09656383247</ymax></bndbox><segmentation><points><x>20852.13380988211</x><y>27722.09656383247</y></points><points><x>20852.13380988211</x><y>27457.925507900694</y></points><points><x>20977.666792074237</x><y>27457.925507900694</y></points><points><x>20977.666792074237</x><y>27722.09656383247</y></points></segmentation></object><object><name>LSIL</name><difficult>0</difficult><truncated>0</truncated><info>[{"confidence": 1}, {"action": "CREATE", "cat": "LSIL", "time": "2020-07-24 17:44;24", "who": "woodrow", "typeOfanno": "PersonManul"}]</info><confidence>1.0</confidence><bndbox><xmin>30565.421745673484</xmin><ymin>43480.17193378475</ymin><xmax>30922.98382242292</xmax><ymax>43942.85063957858</ymax></bndbox><segmentation><points><x>30565.421745673484</x><y>43942.85063957858</y></points><points><x>30565.421745673484</x><y>43480.17193378475</y></points><points><x>30922.98382242292</x><y>43480.17193378475</y></points><points><x>30922.98382242292</x><y>43942.85063957858</y></points></segmentation></object></annotation>
