# Supplementary material for: Artificial intelligence enables precision diagnosis of cervical cytology grades and cervical cancer
Source: Nat Commun. 2024 May 22;15:4369. doi: 10.1038/s41467-024-48705-3 (PMC11111770; doi:10.1038/s41467-024-48705-3)
Supplement: Supplementary file 4 — Source Data [file 41467_2024_48705_MOESM4_ESM.zip › Source Data/Table S1.Average precision in the patch-level detection and classification./ground_truth_126/Z_H_2018_06_12_15_25_18.tif.xml]

<?xml version="1.0"?><annotation><folder>med</folder><filename>/datasets/Review/label-check/tif-tiff/Z_H_2018_06_12_15_25_18.tif</filename><size><width>61790</width><height>58378</height></size><mpp>0.248447</mpp><object><name>HSIL</name><difficult>0</difficult><truncated>0</truncated><info>[{"confidence": "0"}, {"action": "CREATE", "cat": "HSIL", "time": "2020-07-23 14:52;49", "who": "admin", "typeOfanno": "PersonManul"}]</info><confidence>0</confidence><bndbox><xmin>5626.222886716776</xmin><ymin>30833.63872842235</ymin><xmax>5869.364651978516</xmax><ymax>31141.095412237195</ymax></bndbox><segmentation><points><x>5626.222886716776</x><y>31141.095412237195</y></points><points><x>5626.222886716776</x><y>30833.63872842235</y></points><points><x>5869.364651978516</x><y>30833.63872842235</y></points><points><x>5869.364651978516</x><y>31141.095412237195</y></points></segmentation></object><object><name>AREA</name><difficult>0</difficult><truncated>0</truncated><info>[{"confidence": "0"}, {"action": "CREATE", "cat": "AREA", "time": "2020-07-23 14:52;49", "who": "admin", "typeOfanno": "PersonManul"}]</info><confidence>0</confidence><bndbox><xmin>5883.0</xmin><ymin>17764.0</ymin><xmax>9979.0</xmax><ymax>21860.0</ymax></bndbox><segmentation><points><x>5883.0</x><y>21860.0</y></points><points><x>5883.0</x><y>17764.0</y></points><points><x>9979.0</x><y>17764.0</y></points><points><x>9979.0</x><y>21860.0</y></points></segmentation></object><object><name>HSIL</name><difficult>0</difficult><truncated>0</truncated><info>[{"confidence": "0"}, {"action": "CREATE", "cat": "HSIL", "time": "2020-07-23 14:52;49", "who": "admin", "typeOfanno": "PersonManul"}]</info><confidence>0</confidence><bndbox><xmin>8554.857943251118</xmin><ymin>18542.906821931854</ymin><xmax>8853.687016040547</xmax><ymax>18831.53962714579</ymax></bndbox><segmentation><points><x>8554.857943251118</x><y>18831.53962714579</y></points><points><x>8554.857943251118</x><y>18542.906821931854</y></points><points><x>8853.687016040547</x><y>18542.906821931854</y></points><points><x>8853.687016040547</x><y>18831.53962714579</y></points></segmentation></object><object><name>HSIL</name><difficult>0</difficult><truncated>0</truncated><info>[{"confidence": "0"}, {"action": "CREATE", "cat": "HSIL", "time": "2020-07-23 14:52;49", "who": "admin", "typeOfanno": "PersonManul"}]</info><confidence>0</confidence><bndbox><xmin>7024.512107162512</xmin><ymin>19107.859077354315</ymin><xmax>7172.750151144669</xmax><ymax>19307.078459213935</ymax></bndbox><segmentation><points><x>7024.512107162512</x><y>19307.078459213935</y></points><points><x>7024.512107162512</x><y>19107.859077354315</y></points><points><x>7172.750151144669</x><y>19107.859077354315</y></points><points><x>7172.750151144669</x><y>19307.078459213935</y></points></segmentation></object><object><name>AREA</name><difficult>0</difficult><truncated>0</truncated><info>[{"confidence": "0"}, {"action": "CREATE", "cat": "AREA", "time": "2020-07-23 14:52;49", "who": "admin", "typeOfanno": "PersonManul"}]</info><confidence>0</confidence><bndbox><xmin>19342.0</xmin><ymin>43149.0</ymin><xmax>23438.0</xmax><ymax>47245.0</ymax></bndbox><segmentation><points><x>19342.0</x><y>47245.0</y></points><points><x>19342.0</x><y>43149.0</y></points><points><x>23438.0</x><y>43149.0</y></points><points><x>23438.0</x><y>47245.0</y></points></segmentation></object><object><name>HSIL</name><difficult>0</difficult><truncated>0</truncated><info>[{"confidence": "0"}, {"action": "CREATE", "cat": "HSIL", "time": "2020-07-23 14:52;49", "who": "admin", "typeOfanno": "PersonManul"}]</info><confidence>0</confidence><bndbox><xmin>19486.62615161334</xmin><ymin>46496.57496412078</ymin><xmax>19633.295539045423</xmax><ymax>46705.99061355589</ymax></bndbox><segmentation><points><x>19486.62615161334</x><y>46705.99061355589</y></points><points><x>19486.62615161334</x><y>46496.57496412078</y></points><points><x>19633.295539045423</x><y>46496.57496412078</y></points><points><x>19633.295539045423</x><y>46705.99061355589</y></points></segmentation></object><object><name>AREA</name><difficult>0</difficult><truncated>0</truncated><info>[{"confidence": "0"}, {"action": "CREATE", "cat": "AREA", "time": "2020-07-23 14:52;49", "who": "admin", "typeOfanno": "PersonManul"}]</info><confidence>0</confidence><bndbox><xmin>21541.0</xmin><ymin>2923.0</ymin><xmax>25637.0</xmax><ymax>7019.0</ymax></bndbox><segmentation><points><x>21541.0</x><y>7019.0</y></points><points><x>21541.0</x><y>2923.0</y></points><points><x>25637.0</x><y>2923.0</y></points><points><x>25637.0</x><y>7019.0</y></points></segmentation></object><object><name>HSIL</name><difficult>0</difficult><truncated>0</truncated><info>[{"confidence": "0"}, {"action": "CREATE", "cat": "HSIL", "time": "2020-07-23 14:52;49", "who": "admin", "typeOfanno": "PersonManul"}]</info><confidence>0</confidence><bndbox><xmin>22275.723622348734</xmin><ymin>5135.843147264373</ymin><xmax>22492.19822625919</xmax><ymax>5371.925958050772</ymax></bndbox><segmentation><points><x>22275.723622348734</x><y>5371.925958050772</y></points><points><x>22275.723622348734</x><y>5135.843147264373</y></points><points><x>22492.19822625919</x><y>5135.843147264373</y></points><points><x>22492.19822625919</x><y>5371.925958050772</y></points></segmentation></object><object><name>HSIL</name><difficult>0</difficult><truncated>0</truncated><info>[{"confidence": "0"}, {"action": "CREATE", "cat": "HSIL", "time": "2020-07-23 14:52;49", "who": "admin", "typeOfanno": "PersonManul"}]</info><confidence>0</confidence><bndbox><xmin>23592.502846947864</xmin><ymin>6527.203427565285</ymin><xmax>23752.171919248653</xmax><ymax>6626.037301800941</ymax></bndbox><segmentation><points><x>23592.502846947864</x><y>6626.037301800941</y></points><points><x>23592.502846947864</x><y>6527.203427565285</y></points><points><x>23752.171919248653</x><y>6527.203427565285</y></points><points><x>23752.171919248653</x><y>6626.037301800941</y></points></segmentation></object><object><name>HSIL</name><difficult>0</difficult><truncated>0</truncated><info>[{"confidence": "0"}, {"action": "CREATE", "cat": "HSIL", "time": "2020-07-23 14:52;49", "who": "admin", "typeOfanno": "PersonManul"}]</info><confidence>0</confidence><bndbox><xmin>25091.65259747155</xmin><ymin>6549.265559853641</ymin><xmax>25446.64490973116</xmax><ymax>6780.0024478015075</ymax></bndbox><segmentation><points><x>25091.65259747155</x><y>6780.0024478015075</y></points><points><x>25091.65259747155</x><y>6549.265559853641</y></points><points><x>25446.64490973116</x><y>6549.265559853641</y></points><points><x>25446.64490973116</x><y>6780.0024478015075</y></points></segmentation></object><object><name>AREA</name><difficult>0</difficult><truncated>0</truncated><info>[{"confidence": "0"}, {"action": "CREATE", "cat": "AREA", "time": "2020-07-23 14:52;49", "who": "admin", "typeOfanno": "PersonManul"}]</info><confidence>0</confidence><bndbox><xmin>37935.0</xmin><ymin>9741.0</ymin><xmax>42031.0</xmax><ymax>13837.0</ymax></bndbox><segmentation><points><x>37935.0</x><y>13837.0</y></points><points><x>37935.0</x><y>9741.0</y></points><points><x>42031.0</x><y>9741.0</y></points><points><x>42031.0</x><y>13837.0</y></points></segmentation></object><object><name>HSIL</name><difficult>0</difficult><truncated>0</truncated><info>[{"confidence": "0"}, {"action": "CREATE", "cat": "HSIL", "time": "2020-07-23 14:52;49", "who": "admin", "typeOfanno": "PersonManul"}]</info><confidence>0</confidence><bndbox><xmin>37991.174984011384</xmin><ymin>10502.755893915353</ymin><xmax>38143.94598288098</xmax><ymax>10743.501916271916</ymax></bndbox><segmentation><points><x>37991.174984011384</x><y>10743.501916271916</y></points><points><x>37991.174984011384</x><y>10502.755893915353</y></points><points><x>38143.94598288098</x><y>10502.755893915353</y></points><points><x>38143.94598288098</x><y>10743.501916271916</y></points></segmentation></object><object><name>AREA</name><difficult>0</difficult><truncated>0</truncated><info>[{"confidence": "0"}, {"action": "CREATE", "cat": "AREA", "time": "2020-07-23 14:52;49", "who": "admin", "typeOfanno": "PersonManul"}]</info><confidence>0</confidence><bndbox><xmin>44466.0</xmin><ymin>34734.0</ymin><xmax>48562.0</xmax><ymax>38830.0</ymax></bndbox><segmentation><points><x>44466.0</x><y>38830.0</y></points><points><x>44466.0</x><y>34734.0</y></points><points><x>48562.0</x><y>34734.0</y></points><points><x>48562.0</x><y>38830.0</y></points></segmentation></object><object><name>AREA</name><difficult>0</difficult><truncated>0</truncated><info>[{"confidence": "0"}, {"action": "CREATE", "cat": "AREA", "time": "2020-07-23 14:52;49", "who": "admin", "typeOfanno": "PersonManul"}]</info><confidence>0</confidence><bndbox><xmin>44149.0</xmin><ymin>17859.0</ymin><xmax>48245.0</xmax><ymax>21955.0</ymax></bndbox><segmentation><points><x>44149.0</x><y>21955.0</y></points><points><x>44149.0</x><y>17859.0</y></points><points><x>48245.0</x><y>17859.0</y></points><points><x>48245.0</x><y>21955.0</y></points></segmentation></object><object><name>HSIL</name><difficult>0</difficult><truncated>0</truncated><info>[{"confidence": "0"}, {"action": "CREATE", "cat": "HSIL", "time": "2020-07-23 14:52;49", "who": "admin", "typeOfanno": "PersonManul"}]</info><confidence>0</confidence><bndbox><xmin>47615.31212698204</xmin><ymin>17892.33500588625</ymin><xmax>47809.041210916395</xmax><ymax>18138.82937627314</ymax></bndbox><segmentation><points><x>47615.31212698204</x><y>18138.82937627314</y></points><points><x>47615.31212698204</x><y>17892.33500588625</y></points><points><x>47809.041210916395</x><y>17892.33500588625</y></points><points><x>47809.041210916395</x><y>18138.82937627314</y></points></segmentation></object><object><name>HSIL</name><difficult>0</difficult><truncated>0</truncated><info>[{"confidence": "0"}, {"action": "CREATE", "cat": "HSIL", "time": "2020-07-23 14:52;49", "who": "admin", "typeOfanno": "PersonManul"}]</info><confidence>0</confidence><bndbox><xmin>47875.07330605213</xmin><ymin>21512.3286384863</ymin><xmax>48058.55770791922</xmax><ymax>21808.347165528</ymax></bndbox><segmentation><points><x>47875.07330605213</x><y>21808.347165528</y></points><points><x>47875.07330605213</x><y>21512.3286384863</y></points><points><x>48058.55770791922</x><y>21512.3286384863</y></points><points><x>48058.55770791922</x><y>21808.347165528</y></points></segmentation></object><object><name>AREA</name><difficult>0</difficult><truncated>0</truncated><info>[{"confidence": "0"}, {"action": "CREATE", "cat": "AREA", "time": "2020-07-23 14:52;49", "who": "admin", "typeOfanno": "PersonManul"}]</info><confidence>0</confidence><bndbox><xmin>50218.0</xmin><ymin>39250.0</ymin><xmax>54314.0</xmax><ymax>43346.0</ymax></bndbox><segmentation><points><x>50218.0</x><y>43346.0</y></points><points><x>50218.0</x><y>39250.0</y></points><points><x>54314.0</x><y>39250.0</y></points><points><x>54314.0</x><y>43346.0</y></points></segmentation></object><object><name>HSIL</name><difficult>0</difficult><truncated>0</truncated><info>[{"confidence": "0"}, {"action": "CREATE", "cat": "HSIL", "time": "2020-07-23 14:52;49", "who": "admin", "typeOfanno": "PersonManul"}]</info><confidence>0</confidence><bndbox><xmin>50640.272692916216</xmin><ymin>39469.32789114829</ymin><xmax>50794.007244184046</xmax><ymax>39707.43993076572</ymax></bndbox><segmentation><points><x>50640.272692916216</x><y>39707.43993076572</y></points><points><x>50640.272692916216</x><y>39469.32789114829</y></points><points><x>50794.007244184046</x><y>39469.32789114829</y></points><points><x>50794.007244184046</x><y>39707.43993076572</y></points></segmentation></object><object><name>HSIL</name><difficult>0</difficult><truncated>0</truncated><info>[{"confidence": "0"}, {"action": "CREATE", "cat": "HSIL", "time": "2020-07-23 14:52;49", "who": "admin", "typeOfanno": "PersonManul"}]</info><confidence>0</confidence><bndbox><xmin>51413.08272571038</xmin><ymin>32979.048575896355</ymin><xmax>51921.32744793492</xmax><ymax>33287.26980986889</ymax></bndbox><segmentation><points><x>51413.08272571038</x><y>33287.26980986889</y></points><points><x>51413.08272571038</x><y>32979.048575896355</y></points><points><x>51921.32744793492</x><y>32979.048575896355</y></points><points><x>51921.32744793492</x><y>33287.26980986889</y></points></segmentation></object><object><name>AREA</name><difficult>0</difficult><truncated>0</truncated><info>[{"confidence": "0"}, {"action": "CREATE", "cat": "AREA", "time": "2020-07-23 14:52;49", "who": "admin", "typeOfanno": "PersonManul"}]</info><confidence>0</confidence><bndbox><xmin>51875.0</xmin><ymin>22722.0</ymin><xmax>55971.0</xmax><ymax>26818.0</ymax></bndbox><segmentation><points><x>51875.0</x><y>26818.0</y></points><points><x>51875.0</x><y>22722.0</y></points><points><x>55971.0</x><y>22722.0</y></points><points><x>55971.0</x><y>26818.0</y></points></segmentation></object><object><name>HSIL</name><difficult>0</difficult><truncated>0</truncated><info>[{"confidence": "0"}, {"action": "CREATE", "cat": "HSIL", "time": "2020-07-23 14:52;49", "who": "admin", "typeOfanno": "PersonManul"}]</info><confidence>0</confidence><bndbox><xmin>53437.91261131686</xmin><ymin>22786.059457489624</ymin><xmax>53670.07378072807</xmax><ymax>23059.005697202803</ymax></bndbox><segmentation><points><x>53437.91261131686</x><y>23059.005697202803</y></points><points><x>53437.91261131686</x><y>22786.059457489624</y></points><points><x>53670.07378072807</x><y>22786.059457489624</y></points><points><x>53670.07378072807</x><y>23059.005697202803</y></points></segmentation></object><object><name>AREA</name><difficult>0</difficult><truncated>0</truncated><info>[{"confidence": "0"}, {"action": "CREATE", "cat": "AREA", "time": "2020-07-23 14:52;49", "who": "admin", "typeOfanno": "PersonManul"}]</info><confidence>0</confidence><bndbox><xmin>7843.288816820828</xmin><ymin>25155.546326324653</ymin><xmax>11939.288816820828</xmax><ymax>29251.546326324653</ymax></bndbox><segmentation><points><x>7843.288816820828</x><y>29251.546326324653</y></points><points><x>7843.288816820828</x><y>25155.546326324653</y></points><points><x>11939.288816820828</x><y>25155.546326324653</y></points><points><x>11939.288816820828</x><y>29251.546326324653</y></points></segmentation></object><object><name>AREA</name><difficult>0</difficult><truncated>0</truncated><info>[{"confidence": "0"}, {"action": "CREATE", "cat": "AREA", "time": "2020-07-23 14:52;49", "who": "admin", "typeOfanno": "PersonManul"}]</info><confidence>0</confidence><bndbox><xmin>19889.247412211946</xmin><ymin>7527.474375979786</ymin><xmax>23985.247412211946</xmax><ymax>11623.474375979784</ymax></bndbox><segmentation><points><x>19889.247412211946</x><y>11623.474375979784</y></points><points><x>19889.247412211946</x><y>7527.474375979786</y></points><points><x>23985.247412211946</x><y>7527.474375979786</y></points><points><x>23985.247412211946</x><y>11623.474375979784</y></points></segmentation></object><object><name>HSIL</name><difficult>0</difficult><truncated>0</truncated><info>[{"confidence": "0"}, {"action": "CREATE", "cat": "HSIL", "time": "2020-07-23 14:52;49", "who": "admin", "typeOfanno": "PersonManul"}]</info><confidence>0</confidence><bndbox><xmin>22886.78953552361</xmin><ymin>7976.875670305659</ymin><xmax>23201.813871123668</xmax><ymax>8251.863468270923</ymax></bndbox><segmentation><points><x>22886.78953552361</x><y>8251.863468270923</y></points><points><x>22886.78953552361</x><y>7976.875670305659</y></points><points><x>23201.813871123668</x><y>7976.875670305659</y></points><points><x>23201.813871123668</x><y>8251.863468270923</y></points></segmentation></object><object><name>ASC_H</name><difficult>0</difficult><truncated>0</truncated><info>[{"confidence": "0"}, {"action": "CREATE", "cat": "ASC_H", "time": "2020-07-23 14:52;49", "who": "admin", "typeOfanno": "PersonManul"}]</info><confidence>0</confidence><bndbox><xmin>20786.46536802082</xmin><ymin>9695.733247519236</ymin><xmax>20930.31209430796</xmax><ymax>9826.648332827905</ymax></bndbox><segmentation><points><x>20786.46536802082</x><y>9826.648332827905</y></points><points><x>20786.46536802082</x><y>9695.733247519236</y></points><points><x>20930.31209430796</x><y>9695.733247519236</y></points><points><x>20930.31209430796</x><y>9826.648332827905</y></points></segmentation></object><object><name>BOX_SCREEN</name><difficult>0</difficult><truncated>0</truncated><info>[{"confidence": "0"}, {"action": "CREATE", "cat": "BOX_SCREEN", "time": "2020-07-23 14:52;49", "who": "admin", "typeOfanno": "PersonManul"}]</info><confidence>0</confidence><bndbox><xmin>41059.95346038971</xmin><ymin>18901.674655462615</ymin><xmax>43107.95346038971</xmax><ymax>20949.674655462615</ymax></bndbox><segmentation><points><x>41059.95346038971</x><y>20949.674655462615</y></points><points><x>41059.95346038971</x><y>18901.674655462615</y></points><points><x>43107.95346038971</x><y>18901.674655462615</y></points><points><x>43107.95346038971</x><y>20949.674655462615</y></points></segmentation></object><object><name>BOX_SCREEN</name><difficult>0</difficult><truncated>0</truncated><info>[{"confidence": "0"}, {"action": "CREATE", "cat": "BOX_SCREEN", "time": "2020-07-23 14:52;49", "who": "admin", "typeOfanno": "PersonManul"}]</info><confidence>0</confidence><bndbox><xmin>50529.86766373644</xmin><ymin>31961.76542649806</ymin><xmax>52577.86766373644</xmax><ymax>34009.76542649806</ymax></bndbox><segmentation><points><x>50529.86766373644</x><y>34009.76542649806</y></points><points><x>50529.86766373644</x><y>31961.76542649806</y></points><points><x>52577.86766373644</x><y>31961.76542649806</y></points><points><x>52577.86766373644</x><y>34009.76542649806</y></points></segmentation></object><object><name>HSIL</name><difficult>0</difficult><truncated>0</truncated><info>[{"confidence": "0"}, {"action": "CREATE", "cat": "HSIL", "time": "2020-07-23 14:52;49", "who": "admin", "typeOfanno": "PersonManul"}]</info><confidence>0</confidence><bndbox><xmin>50665.45249728746</xmin><ymin>32844.3793625878</ymin><xmax>50859.65187809241</xmax><ymax>33034.65552357851</ymax></bndbox><segmentation><points><x>50665.45249728746</x><y>33034.65552357851</y></points><points><x>50665.45249728746</x><y>32844.3793625878</y></points><points><x>50859.65187809241</x><y>32844.3793625878</y></points><points><x>50859.65187809241</x><y>33034.65552357851</y></points></segmentation></object><object><name>HSIL</name><difficult>0</difficult><truncated>0</truncated><info>[{"confidence": "0"}, {"action": "CREATE", "cat": "HSIL", "time": "2020-07-23 14:52;49", "who": "admin", "typeOfanno": "PersonManul"}]</info><confidence>0</confidence><bndbox><xmin>52040.9259980328</xmin><ymin>32794.11058607134</ymin><xmax>52142.92971320307</xmax><ymax>32913.7687904057</ymax></bndbox><segmentation><points><x>52040.9259980328</x><y>32913.7687904057</y></points><points><x>52040.9259980328</x><y>32794.11058607134</y></points><points><x>52142.92971320307</x><y>32794.11058607134</y></points><points><x>52142.92971320307</x><y>32913.7687904057</y></points></segmentation></object><object><name>BOX_SCREEN</name><difficult>0</difficult><truncated>0</truncated><info>[{"confidence": "0"}, {"action": "CREATE", "cat": "BOX_SCREEN", "time": "2020-07-23 14:52;49", "who": "admin", "typeOfanno": "PersonManul"}]</info><confidence>0</confidence><bndbox><xmin>4970.168726129</xmin><ymin>29578.448961655897</ymin><xmax>7018.168726129</xmax><ymax>31626.448961655897</ymax></bndbox><segmentation><points><x>4970.168726129</x><y>31626.448961655897</y></points><points><x>4970.168726129</x><y>29578.448961655897</y></points><points><x>7018.168726129</x><y>29578.448961655897</y></points><points><x>7018.168726129</x><y>31626.448961655897</y></points></segmentation></object><object><name>NONE</name><difficult>0</difficult><truncated>0</truncated><info>[{"confidence": "0"}, {"action": "CREATE", "cat": "NONE", "time": "2020-07-23 14:52;49", "who": "admin", "typeOfanno": "PersonManul"}]</info><confidence>0</confidence><bndbox><xmin>5450.15036610234</xmin><ymin>30907.167199167186</ymin><xmax>5506.171577357158</xmax><ymax>30965.52263683297</ymax></bndbox><segmentation><points><x>5450.15036610234</x><y>30965.52263683297</y></points><points><x>5450.15036610234</x><y>30907.167199167186</y></points><points><x>5506.171577357158</x><y>30907.167199167186</y></points><points><x>5506.171577357158</x><y>30965.52263683297</y></points></segmentation></object><object><name>HSIL</name><difficult>0</difficult><truncated>0</truncated><info>[{"confidence": 1}, {"action": "CREATE", "cat": "HSIL", "time": "2020-07-28 11:47;22", "who": "admin", "typeOfanno": "PersonManul"}]</info><confidence>1.0</confidence><bndbox><xmin>42025.6008705469</xmin><ymin>19664.77415248646</ymin><xmax>42330.96722761604</xmax><ymax>20211.93617519028</ymax></bndbox><segmentation><points><x>42025.6008705469</x><y>20211.93617519028</y></points><points><x>42025.6008705469</x><y>19664.77415248646</y></points><points><x>42330.96722761604</x><y>19664.77415248646</y></points><points><x>42330.96722761604</x><y>20211.93617519028</y></points></segmentation></object><object><name>ASC_H</name><difficult>0</difficult><truncated>0</truncated><info>[{"confidence": 1}, {"action": "CREATE", "cat": "ASC_H", "time": "2020-07-28 11:47;22", "who": "admin", "typeOfanno": "PersonManul"}]</info><confidence>1.0</confidence><bndbox><xmin>52213.69692275473</xmin><ymin>32761.15204846156</ymin><xmax>52297.12819974896</xmax><ymax>32840.6416903222</ymax></bndbox><segmentation><points><x>52213.69692275473</x><y>32840.6416903222</y></points><points><x>52213.69692275473</x><y>32761.15204846156</y></points><points><x>52297.12819974896</x><y>32761.15204846156</y></points><points><x>52297.12819974896</x><y>32840.6416903222</y></points></segmentation></object><object><name>ASC_H</name><difficult>0</difficult><truncated>0</truncated><info>[{"confidence": 1}, {"action": "CREATE", "cat": "ASC_H", "time": "2020-07-28 11:47;22", "who": "admin", "typeOfanno": "PersonManul"}]</info><confidence>1.0</confidence><bndbox><xmin>51732.13106020208</xmin><ymin>32467.949576049767</ymin><xmax>51807.81045476693</xmax><ymax>32562.548819255822</ymax></bndbox><segmentation><points><x>51732.13106020208</x><y>32562.548819255822</y></points><points><x>51732.13106020208</x><y>32467.949576049767</y></points><points><x>51807.81045476693</x><y>32467.949576049767</y></points><points><x>51807.81045476693</x><y>32562.548819255822</y></points></segmentation></object><object><name>HSIL</name><difficult>0</difficult><truncated>0</truncated><info>[{"confidence": 1}, {"action": "CREATE", "cat": "HSIL", "time": "2020-07-28 11:47;22", "who": "admin", "typeOfanno": "PersonManul"}]</info><confidence>1.0</confidence><bndbox><xmin>5899.83243432437</xmin><ymin>30364.43172735217</ymin><xmax>6099.436837489145</xmax><ymax>30622.6876613047</ymax></bndbox><segmentation><points><x>5899.83243432437</x><y>30622.6876613047</y></points><points><x>5899.83243432437</x><y>30364.43172735217</y></points><points><x>6099.436837489145</x><y>30364.43172735217</y></points><points><x>6099.436837489145</x><y>30622.6876613047</y></points></segmentation></object></annotation>
