# Supplementary material for: Artificial intelligence enables precision diagnosis of cervical cytology grades and cervical cancer
Source: Nat Commun. 2024 May 22;15:4369. doi: 10.1038/s41467-024-48705-3 (PMC11111770; doi:10.1038/s41467-024-48705-3)
Supplement: Supplementary file 4 — Source Data [file 41467_2024_48705_MOESM4_ESM.zip › Source Data/Table S1.Average precision in the patch-level detection and classification./ground_truth_126/L201910303_A.TMAP.xml]

<?xml version="1.0"?><annotation><folder>med</folder><filename>/datasets/Review/label-check/tmap684/L201910303_A.TMAP</filename><size><width>61696</width><height>58880</height></size><mpp>0.25294119041063823</mpp><object><name>NILM</name><difficult>0</difficult><truncated>0</truncated><info>[{"confidence": "0.550911"}, {"action": "CREATE", "cat": "NILM", "time": "2020-07-23 14:56;06", "who": "admin", "typeOfanno": "PersonManul"}]</info><confidence>0.550911</confidence><bndbox><xmin>29854.0</xmin><ymin>25259.0</ymin><xmax>30077.0</xmax><ymax>25517.0</ymax></bndbox><segmentation><points><x>29854.0</x><y>25259.0</y></points><points><x>30077.0</x><y>25259.0</y></points><points><x>30077.0</x><y>25517.0</y></points><points><x>29854.0</x><y>25517.0</y></points></segmentation></object><object><name>NILM</name><difficult>0</difficult><truncated>0</truncated><info>[{"confidence": "0.555993"}, {"action": "CREATE", "cat": "NILM", "time": "2020-07-23 14:56;06", "who": "admin", "typeOfanno": "PersonManul"}]</info><confidence>0.555993</confidence><bndbox><xmin>46766.0</xmin><ymin>21443.0</ymin><xmax>47156.0</xmax><ymax>21726.0</ymax></bndbox><segmentation><points><x>46766.0</x><y>21443.0</y></points><points><x>47156.0</x><y>21443.0</y></points><points><x>47156.0</x><y>21726.0</y></points><points><x>46766.0</x><y>21726.0</y></points></segmentation></object><object><name>NILM</name><difficult>0</difficult><truncated>0</truncated><info>[{"confidence": "0.579288"}, {"action": "CREATE", "cat": "NILM", "time": "2020-07-23 14:56;06", "who": "admin", "typeOfanno": "PersonManul"}]</info><confidence>0.579288</confidence><bndbox><xmin>48283.0</xmin><ymin>21411.0</ymin><xmax>48427.0</xmax><ymax>21575.0</ymax></bndbox><segmentation><points><x>48283.0</x><y>21411.0</y></points><points><x>48427.0</x><y>21411.0</y></points><points><x>48427.0</x><y>21575.0</y></points><points><x>48283.0</x><y>21575.0</y></points></segmentation></object><object><name>NILM</name><difficult>0</difficult><truncated>0</truncated><info>[{"confidence": "0.581085"}, {"action": "CREATE", "cat": "NILM", "time": "2020-07-23 14:56;06", "who": "admin", "typeOfanno": "PersonManul"}]</info><confidence>0.581085</confidence><bndbox><xmin>24268.0</xmin><ymin>8538.0</ymin><xmax>24410.0</xmax><ymax>8681.0</ymax></bndbox><segmentation><points><x>24268.0</x><y>8538.0</y></points><points><x>24410.0</x><y>8538.0</y></points><points><x>24410.0</x><y>8681.0</y></points><points><x>24268.0</x><y>8681.0</y></points></segmentation></object><object><name>NILM</name><difficult>0</difficult><truncated>0</truncated><info>[{"confidence": "0.587681"}, {"action": "CREATE", "cat": "NILM", "time": "2020-07-23 14:56;06", "who": "admin", "typeOfanno": "PersonManul"}]</info><confidence>0.587681</confidence><bndbox><xmin>27135.0</xmin><ymin>37735.0</ymin><xmax>27501.0</xmax><ymax>38060.0</ymax></bndbox><segmentation><points><x>27135.0</x><y>37735.0</y></points><points><x>27501.0</x><y>37735.0</y></points><points><x>27501.0</x><y>38060.0</y></points><points><x>27135.0</x><y>38060.0</y></points></segmentation></object><object><name>NILM</name><difficult>0</difficult><truncated>0</truncated><info>[{"confidence": "0.592223"}, {"action": "CREATE", "cat": "NILM", "time": "2020-07-23 14:56;06", "who": "admin", "typeOfanno": "PersonManul"}]</info><confidence>0.592223</confidence><bndbox><xmin>43747.0</xmin><ymin>11344.0</ymin><xmax>43897.0</xmax><ymax>11463.0</ymax></bndbox><segmentation><points><x>43747.0</x><y>11344.0</y></points><points><x>43897.0</x><y>11344.0</y></points><points><x>43897.0</x><y>11463.0</y></points><points><x>43747.0</x><y>11463.0</y></points></segmentation></object><object><name>ASC_US</name><difficult>0</difficult><truncated>0</truncated><info>[{"confidence": "0.607845"}, {"action": "CREATE", "cat": "ASC_US", "time": "2020-07-23 14:56;06", "who": "admin", "typeOfanno": "PersonManul"}]</info><confidence>0.607845</confidence><bndbox><xmin>26173.0</xmin><ymin>44704.0</ymin><xmax>26309.0</xmax><ymax>44855.0</ymax></bndbox><segmentation><points><x>26173.0</x><y>44704.0</y></points><points><x>26309.0</x><y>44704.0</y></points><points><x>26309.0</x><y>44855.0</y></points><points><x>26173.0</x><y>44855.0</y></points></segmentation></object><object><name>NILM</name><difficult>0</difficult><truncated>0</truncated><info>[{"confidence": "0.609994"}, {"action": "CREATE", "cat": "NILM", "time": "2020-07-23 14:56;06", "who": "admin", "typeOfanno": "PersonManul"}]</info><confidence>0.609994</confidence><bndbox><xmin>13938.0</xmin><ymin>15142.0</ymin><xmax>14059.0</xmax><ymax>15266.0</ymax></bndbox><segmentation><points><x>13938.0</x><y>15142.0</y></points><points><x>14059.0</x><y>15142.0</y></points><points><x>14059.0</x><y>15266.0</y></points><points><x>13938.0</x><y>15266.0</y></points></segmentation></object><object><name>NILM</name><difficult>0</difficult><truncated>0</truncated><info>[{"confidence": "0.617085"}, {"action": "CREATE", "cat": "NILM", "time": "2020-07-23 14:56;06", "who": "admin", "typeOfanno": "PersonManul"}]</info><confidence>0.617085</confidence><bndbox><xmin>49391.0</xmin><ymin>38852.0</ymin><xmax>49607.0</xmax><ymax>39030.0</ymax></bndbox><segmentation><points><x>49391.0</x><y>38852.0</y></points><points><x>49607.0</x><y>38852.0</y></points><points><x>49607.0</x><y>39030.0</y></points><points><x>49391.0</x><y>39030.0</y></points></segmentation></object><object><name>NILM</name><difficult>0</difficult><truncated>0</truncated><info>[{"confidence": "0.648603"}, {"action": "CREATE", "cat": "NILM", "time": "2020-07-23 14:56;06", "who": "admin", "typeOfanno": "PersonManul"}]</info><confidence>0.648603</confidence><bndbox><xmin>18636.0</xmin><ymin>21217.0</ymin><xmax>19090.0</xmax><ymax>21843.0</ymax></bndbox><segmentation><points><x>18636.0</x><y>21217.0</y></points><points><x>19090.0</x><y>21217.0</y></points><points><x>19090.0</x><y>21843.0</y></points><points><x>18636.0</x><y>21843.0</y></points></segmentation></object><object><name>NILM</name><difficult>0</difficult><truncated>0</truncated><info>[{"confidence": "0.658275"}, {"action": "CREATE", "cat": "NILM", "time": "2020-07-23 14:56;06", "who": "admin", "typeOfanno": "PersonManul"}]</info><confidence>0.658275</confidence><bndbox><xmin>28533.0</xmin><ymin>8273.0</ymin><xmax>28987.0</xmax><ymax>8444.0</ymax></bndbox><segmentation><points><x>28533.0</x><y>8273.0</y></points><points><x>28987.0</x><y>8273.0</y></points><points><x>28987.0</x><y>8444.0</y></points><points><x>28533.0</x><y>8444.0</y></points></segmentation></object><object><name>NILM</name><difficult>0</difficult><truncated>0</truncated><info>[{"confidence": "0.667209"}, {"action": "CREATE", "cat": "NILM", "time": "2020-07-23 14:56;06", "who": "admin", "typeOfanno": "PersonManul"}]</info><confidence>0.667209</confidence><bndbox><xmin>8584.0</xmin><ymin>21185.0</ymin><xmax>8721.0</xmax><ymax>21286.0</ymax></bndbox><segmentation><points><x>8584.0</x><y>21185.0</y></points><points><x>8721.0</x><y>21185.0</y></points><points><x>8721.0</x><y>21286.0</y></points><points><x>8584.0</x><y>21286.0</y></points></segmentation></object><object><name>NILM</name><difficult>0</difficult><truncated>0</truncated><info>[{"confidence": "0.700807"}, {"action": "CREATE", "cat": "NILM", "time": "2020-07-23 14:56;06", "who": "admin", "typeOfanno": "PersonManul"}]</info><confidence>0.700807</confidence><bndbox><xmin>19621.0</xmin><ymin>31767.0</ymin><xmax>19721.0</xmax><ymax>31890.0</ymax></bndbox><segmentation><points><x>19621.0</x><y>31767.0</y></points><points><x>19721.0</x><y>31767.0</y></points><points><x>19721.0</x><y>31890.0</y></points><points><x>19621.0</x><y>31890.0</y></points></segmentation></object><object><name>NILM</name><difficult>0</difficult><truncated>0</truncated><info>[{"confidence": "0.705151"}, {"action": "CREATE", "cat": "NILM", "time": "2020-07-23 14:56;06", "who": "admin", "typeOfanno": "PersonManul"}]</info><confidence>0.705151</confidence><bndbox><xmin>35792.0</xmin><ymin>43632.0</ymin><xmax>35976.0</xmax><ymax>43798.0</ymax></bndbox><segmentation><points><x>35792.0</x><y>43632.0</y></points><points><x>35976.0</x><y>43632.0</y></points><points><x>35976.0</x><y>43798.0</y></points><points><x>35792.0</x><y>43798.0</y></points></segmentation></object><object><name>NILM</name><difficult>0</difficult><truncated>0</truncated><info>[{"confidence": "0.705818"}, {"action": "CREATE", "cat": "NILM", "time": "2020-07-23 14:56;06", "who": "admin", "typeOfanno": "PersonManul"}]</info><confidence>0.705818</confidence><bndbox><xmin>17735.0</xmin><ymin>13814.0</ymin><xmax>17902.0</xmax><ymax>14063.0</ymax></bndbox><segmentation><points><x>17735.0</x><y>13814.0</y></points><points><x>17902.0</x><y>13814.0</y></points><points><x>17902.0</x><y>14063.0</y></points><points><x>17735.0</x><y>14063.0</y></points></segmentation></object><object><name>NILM</name><difficult>0</difficult><truncated>0</truncated><info>[{"confidence": "0.70964"}, {"action": "CREATE", "cat": "NILM", "time": "2020-07-23 14:56;06", "who": "admin", "typeOfanno": "PersonManul"}]</info><confidence>0.70964</confidence><bndbox><xmin>21686.0</xmin><ymin>27202.0</ymin><xmax>21809.0</xmax><ymax>27348.0</ymax></bndbox><segmentation><points><x>21686.0</x><y>27202.0</y></points><points><x>21809.0</x><y>27202.0</y></points><points><x>21809.0</x><y>27348.0</y></points><points><x>21686.0</x><y>27348.0</y></points></segmentation></object><object><name>NILM</name><difficult>0</difficult><truncated>0</truncated><info>[{"confidence": "0.709806"}, {"action": "CREATE", "cat": "NILM", "time": "2020-07-23 14:56;06", "who": "admin", "typeOfanno": "PersonManul"}]</info><confidence>0.709806</confidence><bndbox><xmin>41936.0</xmin><ymin>16242.0</ymin><xmax>42058.0</xmax><ymax>16414.0</ymax></bndbox><segmentation><points><x>41936.0</x><y>16242.0</y></points><points><x>42058.0</x><y>16242.0</y></points><points><x>42058.0</x><y>16414.0</y></points><points><x>41936.0</x><y>16414.0</y></points></segmentation></object><object><name>NILM</name><difficult>0</difficult><truncated>0</truncated><info>[{"confidence": "0.719974"}, {"action": "CREATE", "cat": "NILM", "time": "2020-07-23 14:56;06", "who": "admin", "typeOfanno": "PersonManul"}]</info><confidence>0.719974</confidence><bndbox><xmin>33264.0</xmin><ymin>41258.0</ymin><xmax>33398.0</xmax><ymax>41371.0</ymax></bndbox><segmentation><points><x>33264.0</x><y>41258.0</y></points><points><x>33398.0</x><y>41258.0</y></points><points><x>33398.0</x><y>41371.0</y></points><points><x>33264.0</x><y>41371.0</y></points></segmentation></object><object><name>NILM</name><difficult>0</difficult><truncated>0</truncated><info>[{"confidence": "0.733346"}, {"action": "CREATE", "cat": "NILM", "time": "2020-07-23 14:56;06", "who": "admin", "typeOfanno": "PersonManul"}]</info><confidence>0.733346</confidence><bndbox><xmin>11071.0</xmin><ymin>23663.0</ymin><xmax>11204.0</xmax><ymax>23827.0</ymax></bndbox><segmentation><points><x>11071.0</x><y>23663.0</y></points><points><x>11204.0</x><y>23663.0</y></points><points><x>11204.0</x><y>23827.0</y></points><points><x>11071.0</x><y>23827.0</y></points></segmentation></object><object><name>NILM</name><difficult>0</difficult><truncated>0</truncated><info>[{"confidence": "0.739484"}, {"action": "CREATE", "cat": "NILM", "time": "2020-07-23 14:56;06", "who": "admin", "typeOfanno": "PersonManul"}]</info><confidence>0.739484</confidence><bndbox><xmin>16415.0</xmin><ymin>13454.0</ymin><xmax>16531.0</xmax><ymax>13575.0</ymax></bndbox><segmentation><points><x>16415.0</x><y>13454.0</y></points><points><x>16531.0</x><y>13454.0</y></points><points><x>16531.0</x><y>13575.0</y></points><points><x>16415.0</x><y>13575.0</y></points></segmentation></object><object><name>NILM</name><difficult>0</difficult><truncated>0</truncated><info>[{"confidence": "0.745321"}, {"action": "CREATE", "cat": "NILM", "time": "2020-07-23 14:56;06", "who": "admin", "typeOfanno": "PersonManul"}]</info><confidence>0.745321</confidence><bndbox><xmin>20311.0</xmin><ymin>5807.0</ymin><xmax>20442.0</xmax><ymax>5947.0</ymax></bndbox><segmentation><points><x>20311.0</x><y>5807.0</y></points><points><x>20442.0</x><y>5807.0</y></points><points><x>20442.0</x><y>5947.0</y></points><points><x>20311.0</x><y>5947.0</y></points></segmentation></object><object><name>NILM</name><difficult>0</difficult><truncated>0</truncated><info>[{"confidence": "0.746803"}, {"action": "CREATE", "cat": "NILM", "time": "2020-07-23 14:56;06", "who": "admin", "typeOfanno": "PersonManul"}]</info><confidence>0.746803</confidence><bndbox><xmin>30814.0</xmin><ymin>7771.0</ymin><xmax>30971.0</xmax><ymax>7944.0</ymax></bndbox><segmentation><points><x>30814.0</x><y>7771.0</y></points><points><x>30971.0</x><y>7771.0</y></points><points><x>30971.0</x><y>7944.0</y></points><points><x>30814.0</x><y>7944.0</y></points></segmentation></object><object><name>NILM</name><difficult>0</difficult><truncated>0</truncated><info>[{"confidence": "0.802013"}, {"action": "CREATE", "cat": "NILM", "time": "2020-07-23 14:56;06", "who": "admin", "typeOfanno": "PersonManul"}]</info><confidence>0.802013</confidence><bndbox><xmin>36454.0</xmin><ymin>13257.0</ymin><xmax>36663.0</xmax><ymax>13369.0</ymax></bndbox><segmentation><points><x>36454.0</x><y>13257.0</y></points><points><x>36663.0</x><y>13257.0</y></points><points><x>36663.0</x><y>13369.0</y></points><points><x>36454.0</x><y>13369.0</y></points></segmentation></object><object><name>NILM</name><difficult>0</difficult><truncated>0</truncated><info>[{"confidence": "0.820024"}, {"action": "CREATE", "cat": "NILM", "time": "2020-07-23 14:56;06", "who": "admin", "typeOfanno": "PersonManul"}]</info><confidence>0.820024</confidence><bndbox><xmin>48258.0</xmin><ymin>44564.0</ymin><xmax>48443.0</xmax><ymax>44715.0</ymax></bndbox><segmentation><points><x>48258.0</x><y>44564.0</y></points><points><x>48443.0</x><y>44564.0</y></points><points><x>48443.0</x><y>44715.0</y></points><points><x>48258.0</x><y>44715.0</y></points></segmentation></object><object><name>NILM</name><difficult>0</difficult><truncated>0</truncated><info>[{"confidence": "0.859036"}, {"action": "CREATE", "cat": "NILM", "time": "2020-07-23 14:56;06", "who": "admin", "typeOfanno": "PersonManul"}]</info><confidence>0.859036</confidence><bndbox><xmin>13118.0</xmin><ymin>44553.0</ymin><xmax>13386.0</xmax><ymax>44857.0</ymax></bndbox><segmentation><points><x>13118.0</x><y>44553.0</y></points><points><x>13386.0</x><y>44553.0</y></points><points><x>13386.0</x><y>44857.0</y></points><points><x>13118.0</x><y>44857.0</y></points></segmentation></object><object><name>NILM</name><difficult>0</difficult><truncated>0</truncated><info>[{"confidence": "0.882968"}, {"action": "CREATE", "cat": "NILM", "time": "2020-07-23 14:56;06", "who": "admin", "typeOfanno": "PersonManul"}]</info><confidence>0.882968</confidence><bndbox><xmin>21537.0</xmin><ymin>30855.0</ymin><xmax>21675.0</xmax><ymax>30988.0</ymax></bndbox><segmentation><points><x>21537.0</x><y>30855.0</y></points><points><x>21675.0</x><y>30855.0</y></points><points><x>21675.0</x><y>30988.0</y></points><points><x>21537.0</x><y>30988.0</y></points></segmentation></object><object><name>NILM</name><difficult>0</difficult><truncated>0</truncated><info>[{"confidence": "0.888256"}, {"action": "CREATE", "cat": "NILM", "time": "2020-07-23 14:56;06", "who": "admin", "typeOfanno": "PersonManul"}]</info><confidence>0.888256</confidence><bndbox><xmin>36183.0</xmin><ymin>5881.0</ymin><xmax>36333.0</xmax><ymax>6027.0</ymax></bndbox><segmentation><points><x>36183.0</x><y>5881.0</y></points><points><x>36333.0</x><y>5881.0</y></points><points><x>36333.0</x><y>6027.0</y></points><points><x>36183.0</x><y>6027.0</y></points></segmentation></object><object><name>NILM</name><difficult>0</difficult><truncated>0</truncated><info>[{"confidence": "0.943052"}, {"action": "CREATE", "cat": "NILM", "time": "2020-07-23 14:56;06", "who": "admin", "typeOfanno": "PersonManul"}]</info><confidence>0.943052</confidence><bndbox><xmin>26564.0</xmin><ymin>46422.0</ymin><xmax>26687.0</xmax><ymax>46601.0</ymax></bndbox><segmentation><points><x>26564.0</x><y>46422.0</y></points><points><x>26687.0</x><y>46422.0</y></points><points><x>26687.0</x><y>46601.0</y></points><points><x>26564.0</x><y>46601.0</y></points></segmentation></object><object><name>NILM</name><difficult>0</difficult><truncated>0</truncated><info>[{"confidence": "0.9642"}, {"action": "CREATE", "cat": "NILM", "time": "2020-07-23 14:56;06", "who": "admin", "typeOfanno": "PersonManul"}]</info><confidence>0.9642</confidence><bndbox><xmin>36528.0</xmin><ymin>42749.0</ymin><xmax>36692.0</xmax><ymax>42882.0</ymax></bndbox><segmentation><points><x>36528.0</x><y>42749.0</y></points><points><x>36692.0</x><y>42749.0</y></points><points><x>36692.0</x><y>42882.0</y></points><points><x>36528.0</x><y>42882.0</y></points></segmentation></object><object><name>NILM</name><difficult>0</difficult><truncated>0</truncated><info>[{"confidence": "0.567668"}, {"action": "CREATE", "cat": "NILM", "time": "2020-07-23 14:56;06", "who": "admin", "typeOfanno": "PersonManul"}]</info><confidence>0.567668</confidence><bndbox><xmin>27382.0</xmin><ymin>35542.0</ymin><xmax>27548.0</xmax><ymax>35786.0</ymax></bndbox><segmentation><points><x>27382.0</x><y>35542.0</y></points><points><x>27548.0</x><y>35542.0</y></points><points><x>27548.0</x><y>35786.0</y></points><points><x>27382.0</x><y>35786.0</y></points></segmentation></object><object><name>NILM</name><difficult>0</difficult><truncated>0</truncated><info>[{"confidence": "0.599319"}, {"action": "CREATE", "cat": "NILM", "time": "2020-07-23 14:56;06", "who": "admin", "typeOfanno": "PersonManul"}]</info><confidence>0.599319</confidence><bndbox><xmin>14208.0</xmin><ymin>42955.0</ymin><xmax>14401.0</xmax><ymax>43140.0</ymax></bndbox><segmentation><points><x>14208.0</x><y>42955.0</y></points><points><x>14401.0</x><y>42955.0</y></points><points><x>14401.0</x><y>43140.0</y></points><points><x>14208.0</x><y>43140.0</y></points></segmentation></object><object><name>NILM</name><difficult>0</difficult><truncated>0</truncated><info>[{"confidence": "0.74855"}, {"action": "CREATE", "cat": "NILM", "time": "2020-07-23 14:56;06", "who": "admin", "typeOfanno": "PersonManul"}]</info><confidence>0.74855</confidence><bndbox><xmin>24148.0</xmin><ymin>17793.0</ymin><xmax>24352.0</xmax><ymax>17998.0</ymax></bndbox><segmentation><points><x>24148.0</x><y>17793.0</y></points><points><x>24352.0</x><y>17793.0</y></points><points><x>24352.0</x><y>17998.0</y></points><points><x>24148.0</x><y>17998.0</y></points></segmentation></object><object><name>MET</name><difficult>0</difficult><truncated>0</truncated><info>[{"confidence": "0.587029"}, {"action": "CREATE", "cat": "MET", "time": "2020-07-23 14:56;06", "who": "admin", "typeOfanno": "PersonManul"}]</info><confidence>0.587029</confidence><bndbox><xmin>35193.0</xmin><ymin>6036.0</ymin><xmax>35377.0</xmax><ymax>6203.0</ymax></bndbox><segmentation><points><x>35193.0</x><y>6036.0</y></points><points><x>35377.0</x><y>6036.0</y></points><points><x>35377.0</x><y>6203.0</y></points><points><x>35193.0</x><y>6203.0</y></points></segmentation></object><object><name>NILM</name><difficult>0</difficult><truncated>0</truncated><info>[{"confidence": "0.662612"}, {"action": "CREATE", "cat": "NILM", "time": "2020-07-23 14:56;06", "who": "admin", "typeOfanno": "PersonManul"}]</info><confidence>0.662612</confidence><bndbox><xmin>50747.0</xmin><ymin>39084.0</ymin><xmax>50943.0</xmax><ymax>39193.0</ymax></bndbox><segmentation><points><x>50747.0</x><y>39084.0</y></points><points><x>50943.0</x><y>39084.0</y></points><points><x>50943.0</x><y>39193.0</y></points><points><x>50747.0</x><y>39193.0</y></points></segmentation></object><object><name>BOX_SCREEN</name><difficult>0</difficult><truncated>0</truncated><info>[{"confidence": "1.0"}, {"action": "CREATE", "cat": "BOX_SCREEN", "time": "2020-07-23 14:56;06", "who": "admin", "typeOfanno": "PersonManul"}]</info><confidence>1.0</confidence><bndbox><xmin>25225.48900925094</xmin><ymin>43846.525149093504</ymin><xmax>27273.48900925094</xmax><ymax>45894.525149093504</ymax></bndbox><segmentation><points><x>25225.48900925094</x><y>45894.525149093504</y></points><points><x>25225.48900925094</x><y>43846.525149093504</y></points><points><x>27273.48900925094</x><y>43846.525149093504</y></points><points><x>27273.48900925094</x><y>45894.525149093504</y></points></segmentation></object></annotation>
