# Supplementary material for: Artificial intelligence enables precision diagnosis of cervical cytology grades and cervical cancer
Source: Nat Commun. 2024 May 22;15:4369. doi: 10.1038/s41467-024-48705-3 (PMC11111770; doi:10.1038/s41467-024-48705-3)
Supplement: Supplementary file 4 — Source Data [file 41467_2024_48705_MOESM4_ESM.zip › Source Data/Table S1.Average precision in the patch-level detection and classification./ground_truth_126/V201907964_A.TMAP.xml]

<?xml version="1.0"?><annotation><folder>med</folder><filename>/datasets/Review/label-check/kfbtmap682/V201907964_A.TMAP</filename><size><width>61696</width><height>58880</height></size><mpp>0.25294119041063823</mpp><object><name>NILM</name><difficult>0</difficult><truncated>0</truncated><info>[{"confidence": "0.462504"}, {"action": "CREATE", "cat": "NILM", "time": "2020-07-23 14:54;34", "who": "admin", "typeOfanno": "PersonManul"}]</info><confidence>0.462504</confidence><bndbox><xmin>35191.0</xmin><ymin>17220.0</ymin><xmax>35282.0</xmax><ymax>17295.0</ymax></bndbox><segmentation><points><x>35191.0</x><y>17295.0</y></points><points><x>35191.0</x><y>17220.0</y></points><points><x>35282.0</x><y>17220.0</y></points><points><x>35282.0</x><y>17295.0</y></points></segmentation></object><object><name>NILM</name><difficult>0</difficult><truncated>0</truncated><info>[{"confidence": "0.472415"}, {"action": "CREATE", "cat": "NILM", "time": "2020-07-23 14:54;34", "who": "admin", "typeOfanno": "PersonManul"}]</info><confidence>0.472415</confidence><bndbox><xmin>28032.0</xmin><ymin>23653.0</ymin><xmax>28132.0</xmax><ymax>23826.0</ymax></bndbox><segmentation><points><x>28032.0</x><y>23826.0</y></points><points><x>28032.0</x><y>23653.0</y></points><points><x>28132.0</x><y>23653.0</y></points><points><x>28132.0</x><y>23826.0</y></points></segmentation></object><object><name>NILM</name><difficult>0</difficult><truncated>0</truncated><info>[{"confidence": "0.49591"}, {"action": "CREATE", "cat": "NILM", "time": "2020-07-23 14:54;34", "who": "admin", "typeOfanno": "PersonManul"}]</info><confidence>0.49591</confidence><bndbox><xmin>16250.0</xmin><ymin>33051.0</ymin><xmax>16394.0</xmax><ymax>33163.0</ymax></bndbox><segmentation><points><x>16250.0</x><y>33163.0</y></points><points><x>16250.0</x><y>33051.0</y></points><points><x>16394.0</x><y>33051.0</y></points><points><x>16394.0</x><y>33163.0</y></points></segmentation></object><object><name>NILM</name><difficult>0</difficult><truncated>0</truncated><info>[{"confidence": "0.498951"}, {"action": "CREATE", "cat": "NILM", "time": "2020-07-23 14:54;34", "who": "admin", "typeOfanno": "PersonManul"}]</info><confidence>0.498951</confidence><bndbox><xmin>33507.0</xmin><ymin>41949.0</ymin><xmax>33673.0</xmax><ymax>42102.0</ymax></bndbox><segmentation><points><x>33507.0</x><y>42102.0</y></points><points><x>33507.0</x><y>41949.0</y></points><points><x>33673.0</x><y>41949.0</y></points><points><x>33673.0</x><y>42102.0</y></points></segmentation></object><object><name>NILM</name><difficult>0</difficult><truncated>0</truncated><info>[{"confidence": "0.68787"}, {"action": "CREATE", "cat": "ASC_US", "time": "2020-07-23 14:54;34", "who": "admin", "typeOfanno": "PersonManul"}, {"action": "UPDATE", "cat": "NILM", "time": "2020-08-13 18:17;07", "who": "wangjue"}]</info><confidence>0.68787</confidence><bndbox><xmin>43461.0</xmin><ymin>44388.0</ymin><xmax>43681.0</xmax><ymax>44539.0</ymax></bndbox><segmentation><points><x>43461.0</x><y>44539.0</y></points><points><x>43461.0</x><y>44388.0</y></points><points><x>43681.0</x><y>44388.0</y></points><points><x>43681.0</x><y>44539.0</y></points></segmentation></object><object><name>NILM</name><difficult>0</difficult><truncated>0</truncated><info>[{"confidence": "0.742268"}, {"action": "CREATE", "cat": "NILM", "time": "2020-07-23 14:54;34", "who": "admin", "typeOfanno": "PersonManul"}]</info><confidence>0.742268</confidence><bndbox><xmin>24165.0</xmin><ymin>14401.0</ymin><xmax>24352.0</xmax><ymax>14618.0</ymax></bndbox><segmentation><points><x>24165.0</x><y>14618.0</y></points><points><x>24165.0</x><y>14401.0</y></points><points><x>24352.0</x><y>14401.0</y></points><points><x>24352.0</x><y>14618.0</y></points></segmentation></object><object><name>NILM</name><difficult>0</difficult><truncated>0</truncated><info>[{"confidence": "0.888978"}, {"action": "CREATE", "cat": "NILM", "time": "2020-07-23 14:54;34", "who": "admin", "typeOfanno": "PersonManul"}]</info><confidence>0.888978</confidence><bndbox><xmin>25445.0</xmin><ymin>33532.0</ymin><xmax>25560.0</xmax><ymax>33718.0</ymax></bndbox><segmentation><points><x>25445.0</x><y>33718.0</y></points><points><x>25445.0</x><y>33532.0</y></points><points><x>25560.0</x><y>33532.0</y></points><points><x>25560.0</x><y>33718.0</y></points></segmentation></object><object><name>ASC_US</name><difficult>0</difficult><truncated>0</truncated><info>[{"confidence": "0.95281"}, {"action": "CREATE", "cat": "ASC_US", "time": "2020-07-23 14:54;34", "who": "admin", "typeOfanno": "PersonManul"}]</info><confidence>0.95281</confidence><bndbox><xmin>26168.0</xmin><ymin>27923.0</ymin><xmax>26318.0</xmax><ymax>28061.0</ymax></bndbox><segmentation><points><x>26168.0</x><y>28061.0</y></points><points><x>26168.0</x><y>27923.0</y></points><points><x>26318.0</x><y>27923.0</y></points><points><x>26318.0</x><y>28061.0</y></points></segmentation></object><object><name>NILM</name><difficult>0</difficult><truncated>0</truncated><info>[{"confidence": "0.489719"}, {"action": "CREATE", "cat": "NILM", "time": "2020-07-23 14:54;34", "who": "admin", "typeOfanno": "PersonManul"}]</info><confidence>0.489719</confidence><bndbox><xmin>49678.0</xmin><ymin>16832.0</ymin><xmax>49790.0</xmax><ymax>17013.0</ymax></bndbox><segmentation><points><x>49678.0</x><y>17013.0</y></points><points><x>49678.0</x><y>16832.0</y></points><points><x>49790.0</x><y>16832.0</y></points><points><x>49790.0</x><y>17013.0</y></points></segmentation></object><object><name>NILM</name><difficult>0</difficult><truncated>0</truncated><info>[{"confidence": "0.490606"}, {"action": "CREATE", "cat": "NILM", "time": "2020-07-23 14:54;34", "who": "admin", "typeOfanno": "PersonManul"}]</info><confidence>0.490606</confidence><bndbox><xmin>22353.0</xmin><ymin>15081.0</ymin><xmax>22739.0</xmax><ymax>15446.0</ymax></bndbox><segmentation><points><x>22353.0</x><y>15446.0</y></points><points><x>22353.0</x><y>15081.0</y></points><points><x>22739.0</x><y>15081.0</y></points><points><x>22739.0</x><y>15446.0</y></points></segmentation></object><object><name>NILM</name><difficult>0</difficult><truncated>0</truncated><info>[{"confidence": "0.51309"}, {"action": "CREATE", "cat": "NILM", "time": "2020-07-23 14:54;34", "who": "admin", "typeOfanno": "PersonManul"}]</info><confidence>0.51309</confidence><bndbox><xmin>51045.0</xmin><ymin>21283.0</ymin><xmax>51116.0</xmax><ymax>21364.0</ymax></bndbox><segmentation><points><x>51045.0</x><y>21364.0</y></points><points><x>51045.0</x><y>21283.0</y></points><points><x>51116.0</x><y>21283.0</y></points><points><x>51116.0</x><y>21364.0</y></points></segmentation></object><object><name>NILM</name><difficult>0</difficult><truncated>0</truncated><info>[{"confidence": "0.52145"}, {"action": "CREATE", "cat": "NILM", "time": "2020-07-23 14:54;34", "who": "admin", "typeOfanno": "PersonManul"}]</info><confidence>0.52145</confidence><bndbox><xmin>5456.0</xmin><ymin>27229.0</ymin><xmax>5557.0</xmax><ymax>27311.0</ymax></bndbox><segmentation><points><x>5456.0</x><y>27311.0</y></points><points><x>5456.0</x><y>27229.0</y></points><points><x>5557.0</x><y>27229.0</y></points><points><x>5557.0</x><y>27311.0</y></points></segmentation></object><object><name>NILM</name><difficult>0</difficult><truncated>0</truncated><info>[{"confidence": "0.57475"}, {"action": "CREATE", "cat": "NILM", "time": "2020-07-23 14:54;34", "who": "admin", "typeOfanno": "PersonManul"}]</info><confidence>0.57475</confidence><bndbox><xmin>28014.0</xmin><ymin>20780.0</ymin><xmax>28050.0</xmax><ymax>20826.0</ymax></bndbox><segmentation><points><x>28014.0</x><y>20826.0</y></points><points><x>28014.0</x><y>20780.0</y></points><points><x>28050.0</x><y>20780.0</y></points><points><x>28050.0</x><y>20826.0</y></points></segmentation></object><object><name>NILM</name><difficult>0</difficult><truncated>0</truncated><info>[{"confidence": "0.623195"}, {"action": "CREATE", "cat": "NILM", "time": "2020-07-23 14:54;34", "who": "admin", "typeOfanno": "PersonManul"}]</info><confidence>0.623195</confidence><bndbox><xmin>25559.0</xmin><ymin>52470.0</ymin><xmax>25703.0</xmax><ymax>52600.0</ymax></bndbox><segmentation><points><x>25559.0</x><y>52600.0</y></points><points><x>25559.0</x><y>52470.0</y></points><points><x>25703.0</x><y>52470.0</y></points><points><x>25703.0</x><y>52600.0</y></points></segmentation></object><object><name>NILM</name><difficult>0</difficult><truncated>0</truncated><info>[{"confidence": "0.647787"}, {"action": "CREATE", "cat": "NILM", "time": "2020-07-23 14:54;34", "who": "admin", "typeOfanno": "PersonManul"}]</info><confidence>0.647787</confidence><bndbox><xmin>20327.0</xmin><ymin>34583.0</ymin><xmax>20409.0</xmax><ymax>34711.0</ymax></bndbox><segmentation><points><x>20327.0</x><y>34711.0</y></points><points><x>20327.0</x><y>34583.0</y></points><points><x>20409.0</x><y>34583.0</y></points><points><x>20409.0</x><y>34711.0</y></points></segmentation></object><object><name>NILM</name><difficult>0</difficult><truncated>0</truncated><info>[{"confidence": "0.651022"}, {"action": "CREATE", "cat": "NILM", "time": "2020-07-23 14:54;34", "who": "admin", "typeOfanno": "PersonManul"}]</info><confidence>0.651022</confidence><bndbox><xmin>34795.0</xmin><ymin>42477.0</ymin><xmax>34891.0</xmax><ymax>42557.0</ymax></bndbox><segmentation><points><x>34795.0</x><y>42557.0</y></points><points><x>34795.0</x><y>42477.0</y></points><points><x>34891.0</x><y>42477.0</y></points><points><x>34891.0</x><y>42557.0</y></points></segmentation></object><object><name>NILM</name><difficult>0</difficult><truncated>0</truncated><info>[{"confidence": "0.658242"}, {"action": "CREATE", "cat": "NILM", "time": "2020-07-23 14:54;34", "who": "admin", "typeOfanno": "PersonManul"}]</info><confidence>0.658242</confidence><bndbox><xmin>17915.0</xmin><ymin>7093.0</ymin><xmax>18014.0</xmax><ymax>7215.0</ymax></bndbox><segmentation><points><x>17915.0</x><y>7215.0</y></points><points><x>17915.0</x><y>7093.0</y></points><points><x>18014.0</x><y>7093.0</y></points><points><x>18014.0</x><y>7215.0</y></points></segmentation></object><object><name>NILM</name><difficult>0</difficult><truncated>0</truncated><info>[{"confidence": "0.673591"}, {"action": "CREATE", "cat": "NILM", "time": "2020-07-23 14:54;34", "who": "admin", "typeOfanno": "PersonManul"}]</info><confidence>0.673591</confidence><bndbox><xmin>50952.0</xmin><ymin>21396.0</ymin><xmax>51076.0</xmax><ymax>21507.0</ymax></bndbox><segmentation><points><x>50952.0</x><y>21507.0</y></points><points><x>50952.0</x><y>21396.0</y></points><points><x>51076.0</x><y>21396.0</y></points><points><x>51076.0</x><y>21507.0</y></points></segmentation></object><object><name>NILM</name><difficult>0</difficult><truncated>0</truncated><info>[{"confidence": "0.710532"}, {"action": "CREATE", "cat": "NILM", "time": "2020-07-23 14:54;34", "who": "admin", "typeOfanno": "PersonManul"}]</info><confidence>0.710532</confidence><bndbox><xmin>21379.0</xmin><ymin>10110.0</ymin><xmax>21548.0</xmax><ymax>10264.0</ymax></bndbox><segmentation><points><x>21379.0</x><y>10264.0</y></points><points><x>21379.0</x><y>10110.0</y></points><points><x>21548.0</x><y>10110.0</y></points><points><x>21548.0</x><y>10264.0</y></points></segmentation></object><object><name>NILM</name><difficult>0</difficult><truncated>0</truncated><info>[{"confidence": "0.710675"}, {"action": "CREATE", "cat": "NILM", "time": "2020-07-23 14:54;34", "who": "admin", "typeOfanno": "PersonManul"}]</info><confidence>0.710675</confidence><bndbox><xmin>47014.0</xmin><ymin>15751.0</ymin><xmax>47231.0</xmax><ymax>15935.0</ymax></bndbox><segmentation><points><x>47014.0</x><y>15935.0</y></points><points><x>47014.0</x><y>15751.0</y></points><points><x>47231.0</x><y>15751.0</y></points><points><x>47231.0</x><y>15935.0</y></points></segmentation></object><object><name>NILM</name><difficult>0</difficult><truncated>0</truncated><info>[{"confidence": "0.751079"}, {"action": "CREATE", "cat": "NILM", "time": "2020-07-23 14:54;34", "who": "admin", "typeOfanno": "PersonManul"}]</info><confidence>0.751079</confidence><bndbox><xmin>17776.0</xmin><ymin>46137.0</ymin><xmax>17904.0</xmax><ymax>46227.0</ymax></bndbox><segmentation><points><x>17776.0</x><y>46227.0</y></points><points><x>17776.0</x><y>46137.0</y></points><points><x>17904.0</x><y>46137.0</y></points><points><x>17904.0</x><y>46227.0</y></points></segmentation></object><object><name>NILM</name><difficult>0</difficult><truncated>0</truncated><info>[{"confidence": "0.762"}, {"action": "CREATE", "cat": "NILM", "time": "2020-07-23 14:54;34", "who": "admin", "typeOfanno": "PersonManul"}]</info><confidence>0.762</confidence><bndbox><xmin>46241.0</xmin><ymin>24008.0</ymin><xmax>46324.0</xmax><ymax>24079.0</ymax></bndbox><segmentation><points><x>46241.0</x><y>24079.0</y></points><points><x>46241.0</x><y>24008.0</y></points><points><x>46324.0</x><y>24008.0</y></points><points><x>46324.0</x><y>24079.0</y></points></segmentation></object><object><name>NILM</name><difficult>0</difficult><truncated>0</truncated><info>[{"confidence": "0.789055"}, {"action": "CREATE", "cat": "NILM", "time": "2020-07-23 14:54;34", "who": "admin", "typeOfanno": "PersonManul"}]</info><confidence>0.789055</confidence><bndbox><xmin>25710.0</xmin><ymin>47322.0</ymin><xmax>25816.0</xmax><ymax>47448.0</ymax></bndbox><segmentation><points><x>25710.0</x><y>47448.0</y></points><points><x>25710.0</x><y>47322.0</y></points><points><x>25816.0</x><y>47322.0</y></points><points><x>25816.0</x><y>47448.0</y></points></segmentation></object><object><name>NILM</name><difficult>0</difficult><truncated>0</truncated><info>[{"confidence": "0.478464"}, {"action": "CREATE", "cat": "NILM", "time": "2020-07-23 14:54;34", "who": "admin", "typeOfanno": "PersonManul"}]</info><confidence>0.478464</confidence><bndbox><xmin>24430.0</xmin><ymin>33468.0</ymin><xmax>24554.0</xmax><ymax>33584.0</ymax></bndbox><segmentation><points><x>24430.0</x><y>33584.0</y></points><points><x>24430.0</x><y>33468.0</y></points><points><x>24554.0</x><y>33468.0</y></points><points><x>24554.0</x><y>33584.0</y></points></segmentation></object><object><name>NILM</name><difficult>0</difficult><truncated>0</truncated><info>[{"confidence": "0.479307"}, {"action": "CREATE", "cat": "NILM", "time": "2020-07-23 14:54;34", "who": "admin", "typeOfanno": "PersonManul"}]</info><confidence>0.479307</confidence><bndbox><xmin>17279.0</xmin><ymin>42017.0</ymin><xmax>17390.0</xmax><ymax>42166.0</ymax></bndbox><segmentation><points><x>17279.0</x><y>42166.0</y></points><points><x>17279.0</x><y>42017.0</y></points><points><x>17390.0</x><y>42017.0</y></points><points><x>17390.0</x><y>42166.0</y></points></segmentation></object><object><name>NILM</name><difficult>0</difficult><truncated>0</truncated><info>[{"confidence": "0.498349"}, {"action": "CREATE", "cat": "NILM", "time": "2020-07-23 14:54;34", "who": "admin", "typeOfanno": "PersonManul"}]</info><confidence>0.498349</confidence><bndbox><xmin>32695.0</xmin><ymin>25358.0</ymin><xmax>33140.0</xmax><ymax>25764.0</ymax></bndbox><segmentation><points><x>32695.0</x><y>25764.0</y></points><points><x>32695.0</x><y>25358.0</y></points><points><x>33140.0</x><y>25358.0</y></points><points><x>33140.0</x><y>25764.0</y></points></segmentation></object><object><name>NILM</name><difficult>0</difficult><truncated>0</truncated><info>[{"confidence": "0.520617"}, {"action": "CREATE", "cat": "NILM", "time": "2020-07-23 14:54;34", "who": "admin", "typeOfanno": "PersonManul"}]</info><confidence>0.520617</confidence><bndbox><xmin>46772.0</xmin><ymin>11487.0</ymin><xmax>46853.0</xmax><ymax>11551.0</ymax></bndbox><segmentation><points><x>46772.0</x><y>11551.0</y></points><points><x>46772.0</x><y>11487.0</y></points><points><x>46853.0</x><y>11487.0</y></points><points><x>46853.0</x><y>11551.0</y></points></segmentation></object><object><name>NILM</name><difficult>0</difficult><truncated>0</truncated><info>[{"confidence": "0.582721"}, {"action": "CREATE", "cat": "NILM", "time": "2020-07-23 14:54;34", "who": "admin", "typeOfanno": "PersonManul"}]</info><confidence>0.582721</confidence><bndbox><xmin>48887.0</xmin><ymin>15075.0</ymin><xmax>49115.0</xmax><ymax>15189.0</ymax></bndbox><segmentation><points><x>48887.0</x><y>15189.0</y></points><points><x>48887.0</x><y>15075.0</y></points><points><x>49115.0</x><y>15075.0</y></points><points><x>49115.0</x><y>15189.0</y></points></segmentation></object><object><name>NILM</name><difficult>0</difficult><truncated>0</truncated><info>[{"confidence": "0.639964"}, {"action": "CREATE", "cat": "NILM", "time": "2020-07-23 14:54;34", "who": "admin", "typeOfanno": "PersonManul"}]</info><confidence>0.639964</confidence><bndbox><xmin>11306.0</xmin><ymin>40255.0</ymin><xmax>11512.0</xmax><ymax>40404.0</ymax></bndbox><segmentation><points><x>11306.0</x><y>40404.0</y></points><points><x>11306.0</x><y>40255.0</y></points><points><x>11512.0</x><y>40255.0</y></points><points><x>11512.0</x><y>40404.0</y></points></segmentation></object><object><name>LSIL</name><difficult>0</difficult><truncated>0</truncated><info>[{"confidence": "0.491628"}, {"action": "CREATE", "cat": "LSIL", "time": "2020-07-23 14:54;34", "who": "admin", "typeOfanno": "PersonManul"}]</info><confidence>0.491628</confidence><bndbox><xmin>40057.015914355805</xmin><ymin>24669.208804561273</ymin><xmax>40215.26098556907</xmax><ymax>24810.000375273077</ymax></bndbox><segmentation><points><x>40057.015914355805</x><y>24810.000375273077</y></points><points><x>40057.015914355805</x><y>24669.208804561273</y></points><points><x>40215.26098556907</x><y>24669.208804561273</y></points><points><x>40215.26098556907</x><y>24810.000375273077</y></points></segmentation></object><object><name>LSIL</name><difficult>0</difficult><truncated>0</truncated><info>[{"confidence": "0.509672"}, {"action": "CREATE", "cat": "LSIL", "time": "2020-07-23 14:54;34", "who": "admin", "typeOfanno": "PersonManul"}]</info><confidence>0.509672</confidence><bndbox><xmin>16879.206170052676</xmin><ymin>32841.79382994729</ymin><xmax>17044.206170052676</xmax><ymax>32982.79382994729</ymax></bndbox><segmentation><points><x>16879.206170052676</x><y>32982.79382994729</y></points><points><x>16879.206170052676</x><y>32841.79382994729</y></points><points><x>17044.206170052676</x><y>32841.79382994729</y></points><points><x>17044.206170052676</x><y>32982.79382994729</y></points></segmentation></object><object><name>NILM</name><difficult>0</difficult><truncated>0</truncated><info>[{"confidence": "0.580852"}, {"action": "CREATE", "cat": "NILM", "time": "2020-07-23 14:54;34", "who": "admin", "typeOfanno": "PersonManul"}]</info><confidence>0.580852</confidence><bndbox><xmin>36546.0</xmin><ymin>48073.0</ymin><xmax>36693.0</xmax><ymax>48228.0</ymax></bndbox><segmentation><points><x>36546.0</x><y>48228.0</y></points><points><x>36546.0</x><y>48073.0</y></points><points><x>36693.0</x><y>48073.0</y></points><points><x>36693.0</x><y>48228.0</y></points></segmentation></object><object><name>NILM</name><difficult>0</difficult><truncated>0</truncated><info>[{"confidence": "0.624103"}, {"action": "CREATE", "cat": "ASC_US", "time": "2020-07-23 14:54;34", "who": "admin", "typeOfanno": "PersonManul"}, {"action": "UPDATE", "cat": "NILM", "time": "2020-08-13 18:17;07", "who": "wangjue"}]</info><confidence>0.624103</confidence><bndbox><xmin>46863.3661353918</xmin><ymin>24374.66844875536</ymin><xmax>47131.01234466838</xmax><ymax>24670.433131380065</ymax></bndbox><segmentation><points><x>46863.3661353918</x><y>24670.433131380065</y></points><points><x>46863.3661353918</x><y>24374.66844875536</y></points><points><x>47131.01234466838</x><y>24374.66844875536</y></points><points><x>47131.01234466838</x><y>24670.433131380065</y></points></segmentation></object><object><name>ASC_US</name><difficult>0</difficult><truncated>0</truncated><info>[{"confidence": "0.626277"}, {"action": "CREATE", "cat": "ASC_US", "time": "2020-07-23 14:54;34", "who": "admin", "typeOfanno": "PersonManul"}]</info><confidence>0.626277</confidence><bndbox><xmin>37557.07681952145</xmin><ymin>32148.67882496734</ymin><xmax>37705.09850026785</xmax><ymax>32316.733515138058</ymax></bndbox><segmentation><points><x>37557.07681952145</x><y>32316.733515138058</y></points><points><x>37557.07681952145</x><y>32148.67882496734</y></points><points><x>37705.09850026785</x><y>32148.67882496734</y></points><points><x>37705.09850026785</x><y>32316.733515138058</y></points></segmentation></object><object><name>LSIL</name><difficult>0</difficult><truncated>0</truncated><info>[{"confidence": "0.722596"}, {"action": "CREATE", "cat": "ASC_US", "time": "2020-07-23 14:54;34", "who": "admin", "typeOfanno": "PersonManul"}, {"action": "UPDATE", "cat": "LSIL", "time": "2020-08-13 18:17;07", "who": "wangjue"}]</info><confidence>0.722596</confidence><bndbox><xmin>28898.97916320836</xmin><ymin>29909.538295181537</ymin><xmax>29118.26387667135</xmax><ymax>30080.218664938813</ymax></bndbox><segmentation><points><x>28898.97916320836</x><y>30080.218664938813</y></points><points><x>28898.97916320836</x><y>29909.538295181537</y></points><points><x>29118.26387667135</x><y>29909.538295181537</y></points><points><x>29118.26387667135</x><y>30080.218664938813</y></points></segmentation></object><object><name>LSIL</name><difficult>0</difficult><truncated>0</truncated><info>[{"confidence": "0.804999"}, {"action": "CREATE", "cat": "LSIL", "time": "2020-07-23 14:54;34", "who": "admin", "typeOfanno": "PersonManul"}]</info><confidence>0.804999</confidence><bndbox><xmin>22695.85478677693</xmin><ymin>21440.24909140132</ymin><xmax>22855.94205295228</xmax><ymax>21642.58160837294</ymax></bndbox><segmentation><points><x>22695.85478677693</x><y>21642.58160837294</y></points><points><x>22695.85478677693</x><y>21440.24909140132</y></points><points><x>22855.94205295228</x><y>21440.24909140132</y></points><points><x>22855.94205295228</x><y>21642.58160837294</y></points></segmentation></object><object><name>NILM</name><difficult>0</difficult><truncated>0</truncated><info>[{"confidence": "0.825825"}, {"action": "CREATE", "cat": "NILM", "time": "2020-07-23 14:54;34", "who": "admin", "typeOfanno": "PersonManul"}]</info><confidence>0.825825</confidence><bndbox><xmin>39546.0</xmin><ymin>27579.0</ymin><xmax>39705.0</xmax><ymax>27724.0</ymax></bndbox><segmentation><points><x>39546.0</x><y>27724.0</y></points><points><x>39546.0</x><y>27579.0</y></points><points><x>39705.0</x><y>27579.0</y></points><points><x>39705.0</x><y>27724.0</y></points></segmentation></object><object><name>ASC_US</name><difficult>0</difficult><truncated>0</truncated><info>[{"confidence": "0.832969"}, {"action": "CREATE", "cat": "ASC_US", "time": "2020-07-23 14:54;34", "who": "admin", "typeOfanno": "PersonManul"}]</info><confidence>0.832969</confidence><bndbox><xmin>39904.6215199398</xmin><ymin>21908.34462001505</ymin><xmax>40053.6215199398</xmax><ymax>22090.34462001505</ymax></bndbox><segmentation><points><x>39904.6215199398</x><y>22090.34462001505</y></points><points><x>39904.6215199398</x><y>21908.34462001505</y></points><points><x>40053.6215199398</x><y>21908.34462001505</y></points><points><x>40053.6215199398</x><y>22090.34462001505</y></points></segmentation></object><object><name>NILM</name><difficult>0</difficult><truncated>0</truncated><info>[{"confidence": "0.857555"}, {"action": "CREATE", "cat": "NILM", "time": "2020-07-23 14:54;34", "who": "admin", "typeOfanno": "PersonManul"}]</info><confidence>0.857555</confidence><bndbox><xmin>38804.0</xmin><ymin>32325.0</ymin><xmax>38944.0</xmax><ymax>32494.0</ymax></bndbox><segmentation><points><x>38804.0</x><y>32494.0</y></points><points><x>38804.0</x><y>32325.0</y></points><points><x>38944.0</x><y>32325.0</y></points><points><x>38944.0</x><y>32494.0</y></points></segmentation></object><object><name>BOX_SCREEN</name><difficult>0</difficult><truncated>0</truncated><info>[{"confidence": "1.0"}, {"action": "CREATE", "cat": "BOX_SCREEN", "time": "2020-07-23 14:54;34", "who": "admin", "typeOfanno": "PersonManul"}]</info><confidence>1.0</confidence><bndbox><xmin>10490.499999999998</xmin><ymin>31553.0</ymin><xmax>12538.499999999998</xmax><ymax>33601.0</ymax></bndbox><segmentation><points><x>10490.499999999998</x><y>33601.0</y></points><points><x>10490.499999999998</x><y>31553.0</y></points><points><x>12538.499999999998</x><y>31553.0</y></points><points><x>12538.499999999998</x><y>33601.0</y></points></segmentation></object><object><name>BOX_SCREEN</name><difficult>0</difficult><truncated>0</truncated><info>[{"confidence": "1.0"}, {"action": "CREATE", "cat": "BOX_SCREEN", "time": "2020-07-23 14:54;34", "who": "admin", "typeOfanno": "PersonManul"}]</info><confidence>1.0</confidence><bndbox><xmin>43477.28828432095</xmin><ymin>38276.04538682676</ymin><xmax>45525.28828432095</xmax><ymax>40324.04538682676</ymax></bndbox><segmentation><points><x>43477.28828432095</x><y>40324.04538682676</y></points><points><x>43477.28828432095</x><y>38276.04538682676</y></points><points><x>45525.28828432095</x><y>38276.04538682676</y></points><points><x>45525.28828432095</x><y>40324.04538682676</y></points></segmentation></object><object><name>BOX_SCREEN</name><difficult>0</difficult><truncated>0</truncated><info>[{"confidence": "1.0"}, {"action": "CREATE", "cat": "BOX_SCREEN", "time": "2020-07-23 14:54;34", "who": "admin", "typeOfanno": "PersonManul"}]</info><confidence>1.0</confidence><bndbox><xmin>25219.0</xmin><ymin>27077.999999999993</ymin><xmax>27267.0</xmax><ymax>29125.999999999993</ymax></bndbox><segmentation><points><x>25219.0</x><y>29125.999999999993</y></points><points><x>25219.0</x><y>27077.999999999993</y></points><points><x>27267.0</x><y>27077.999999999993</y></points><points><x>27267.0</x><y>29125.999999999993</y></points></segmentation></object><object><name>LSIL</name><difficult>0</difficult><truncated>0</truncated><info>[{"confidence": 1}, {"action": "CREATE", "cat": "LSIL", "time": "2020-07-24 15:06;21", "who": "woodrow", "typeOfanno": "PersonManul"}]</info><confidence>1.0</confidence><bndbox><xmin>11391.424498804767</xmin><ymin>32391.41969186743</ymin><xmax>11633.9376666001</xmax><ymax>32561.92383031739</ymax></bndbox><segmentation><points><x>11391.424498804767</x><y>32561.92383031739</y></points><points><x>11391.424498804767</x><y>32391.41969186743</y></points><points><x>11633.9376666001</x><y>32391.41969186743</y></points><points><x>11633.9376666001</x><y>32561.92383031739</y></points></segmentation></object><object><name>LSIL</name><difficult>0</difficult><truncated>0</truncated><info>[{"confidence": 1}, {"action": "CREATE", "cat": "LSIL", "time": "2020-08-13 18:17;36", "who": "wangjue", "typeOfanno": "PersonManul"}]</info><confidence>1.0</confidence><bndbox><xmin>44723.66726599718</xmin><ymin>38899.94117049753</ymin><xmax>44919.616601337046</xmax><ymax>39132.1774197892</ymax></bndbox><segmentation><points><x>44723.66726599718</x><y>39132.1774197892</y></points><points><x>44723.66726599718</x><y>38899.94117049753</y></points><points><x>44919.616601337046</x><y>38899.94117049753</y></points><points><x>44919.616601337046</x><y>39132.1774197892</y></points></segmentation></object></annotation>
