# Supplementary material for: Artificial intelligence enables precision diagnosis of cervical cytology grades and cervical cancer
Source: Nat Commun. 2024 May 22;15:4369. doi: 10.1038/s41467-024-48705-3 (PMC11111770; doi:10.1038/s41467-024-48705-3)
Supplement: Supplementary file 4 — Source Data [file 41467_2024_48705_MOESM4_ESM.zip › Source Data/Table S1.Average precision in the patch-level detection and classification./ground_truth_126/L201820839_LSIL_2019_01_04_15_44_57_2.tif.xml]

<?xml version="1.0"?><annotation><folder>med</folder><filename>/datasets/Review/label-check/tif-tiff/L201820839_LSIL_2019_01_04_15_44_57_2.tif</filename><size><width>59814</width><height>58367</height></size><mpp>0.248447</mpp><object><name>EC</name><difficult>0</difficult><truncated>0</truncated><info>[{"confidence": "0"}, {"action": "CREATE", "cat": "EC", "time": "2020-07-23 14:39;31", "who": "admin", "typeOfanno": "PersonManul"}]</info><confidence>0</confidence><bndbox><xmin>14284.0732421875</xmin><ymin>22568.318359375</ymin><xmax>14452.5869140625</xmax><ymax>22842.263671875</ymax></bndbox><segmentation><points><x>14352.44921875</x><y>22817.1171875</y></points><points><x>14370.0947265625</x><y>22836.0859375</y></points><points><x>14391.2685546875</x><y>22842.263671875</y></points><points><x>14412.443359375</x><y>22830.3515625</y></points><points><x>14429.2060546875</x><y>22812.265625</y></points><points><x>14429.2060546875</x><y>22811.82421875</y></points><points><x>14451.2626953125</x><y>22800.796875</y></points><points><x>14452.5869140625</x><y>22783.150390625</y></points><points><x>14448.6162109375</x><y>22770.357421875</y></points><points><x>14450.822265625</x><y>22740.361328125</y></points><points><x>14451.2626953125</x><y>22715.65625</y></points><points><x>14449.4990234375</x><y>22694.482421875</y></points><points><x>14449.4990234375</x><y>22694.482421875</y></points><points><x>14444.205078125</x><y>22669.779296875</y></points><points><x>14443.763671875</x><y>22669.779296875</y></points><points><x>14430.5302734375</x><y>22650.369140625</y></points><points><x>14417.2958984375</x><y>22644.193359375</y></points><points><x>14404.5029296875</x><y>22637.134765625</y></points><points><x>14393.474609375</x><y>22637.134765625</y></points><points><x>14395.6806640625</x><y>22620.8125</y></points><points><x>14393.916015625</x><y>22595.2265625</y></points><points><x>14392.591796875</x><y>22580.228515625</y></points><points><x>14378.4755859375</x><y>22568.318359375</y></points><points><x>14352.890625</x><y>22571.84765625</y></points><points><x>14345.83203125</x><y>22596.55078125</y></points><points><x>14345.83203125</x><y>22610.66796875</y></points><points><x>14338.3330078125</x><y>22614.1953125</y></points><points><x>14320.6875</x><y>22612.873046875</y></points><points><x>14303.0419921875</x><y>22610.66796875</y></points><points><x>14290.2490234375</x><y>22618.607421875</y></points><points><x>14284.0732421875</x><y>22629.1953125</y></points><points><x>14291.130859375</x><y>22640.22265625</y></points><points><x>14299.5126953125</x><y>22660.515625</y></points><points><x>14310.099609375</x><y>22674.189453125</y></points><points><x>14315.8349609375</x><y>22686.982421875</y></points><points><x>14319.3642578125</x><y>22696.248046875</y></points><points><x>14314.9521484375</x><y>22709.921875</y></points><points><x>14314.9521484375</x><y>22709.48046875</y></points><points><x>14318.4814453125</x><y>22722.2734375</y></points><points><x>14309.2177734375</x><y>22726.685546875</y></points><points><x>14303.923828125</x><y>22744.330078125</y></points><points><x>14308.3359375</x><y>22758.005859375</y></points><points><x>14320.6875</x><y>22785.35546875</y></points><points><x>14333.48046875</x><y>22799.9140625</y></points><points><x>14342.302734375</x><y>22810.501953125</y></points><points><x>14342.302734375</x><y>22810.501953125</y></points></segmentation></object><object><name>NILM</name><difficult>0</difficult><truncated>0</truncated><info>[{"confidence": "0"}, {"action": "CREATE", "cat": "NILM", "time": "2020-07-23 14:39;31", "who": "admin", "typeOfanno": "PersonManul"}]</info><confidence>0</confidence><bndbox><xmin>34132.046875</xmin><ymin>12527.4091796875</ymin><xmax>34285.12109375</xmax><ymax>12637.693359375</ymax></bndbox><segmentation><points><x>34161.16015625</x><y>12606.3720703125</y></points><points><x>34181.01171875</x><y>12618.283203125</y></points><points><x>34188.953125</x><y>12622.6943359375</y></points><points><x>34202.1875</x><y>12625.7822265625</y></points><points><x>34212.7734375</x><y>12632.8408203125</y></points><points><x>34212.7734375</x><y>12632.8408203125</y></points><points><x>34214.98046875</x><y>12633.2822265625</y></points><points><x>34233.5078125</x><y>12637.693359375</y></points><points><x>34248.0625</x><y>12629.7529296875</y></points><points><x>34256.00390625</x><y>12622.6943359375</y></points><points><x>34272.765625</x><y>12615.1953125</y></points><points><x>34272.765625</x><y>12615.1953125</y></points><points><x>34285.12109375</x><y>12593.138671875</y></points><points><x>34272.328125</x><y>12582.9921875</y></points><points><x>34253.359375</x><y>12570.640625</y></points><points><x>34253.359375</x><y>12570.640625</y></points><points><x>34251.59375</x><y>12569.3173828125</y></points><points><x>34235.26953125</x><y>12562.7001953125</y></points><points><x>34235.26953125</x><y>12562.7001953125</y></points><points><x>34231.7421875</x><y>12561.376953125</y></points><points><x>34230.859375</x><y>12560.935546875</y></points><points><x>34220.71484375</x><y>12552.5537109375</y></points><points><x>34211.44921875</x><y>12542.849609375</y></points><points><x>34205.2734375</x><y>12531.8203125</y></points><points><x>34192.0390625</x><y>12527.4091796875</y></points><points><x>34176.16015625</x><y>12530.056640625</y></points><points><x>34161.16015625</x><y>12530.056640625</y></points><points><x>34154.1015625</x><y>12537.1142578125</y></points><points><x>34132.48828125</x><y>12537.1142578125</y></points><points><x>34132.046875</x><y>12551.23046875</y></points><points><x>34142.6328125</x><y>12566.2294921875</y></points><points><x>34149.69140625</x><y>12582.55078125</y></points><points><x>34154.984375</x><y>12597.9912109375</y></points><points><x>34154.984375</x><y>12598.431640625</y></points></segmentation></object><object><name>STR</name><difficult>0</difficult><truncated>0</truncated><info>[{"confidence": "0"}, {"action": "CREATE", "cat": "STR", "time": "2020-07-23 14:39;31", "who": "admin", "typeOfanno": "PersonManul"}]</info><confidence>0</confidence><bndbox><xmin>11615.3291015625</xmin><ymin>21119.7109375</ymin><xmax>11745.0224609375</xmax><ymax>21249.845703125</ymax></bndbox><segmentation><points><x>11639.591796875</x><y>21249.845703125</y></points><points><x>11661.6484375</x><y>21242.34765625</y></points><points><x>11667.3828125</x><y>21230.435546875</y></points><points><x>11667.3828125</x><y>21230.435546875</y></points><points><x>11668.7060546875</x><y>21217.201171875</y></points><points><x>11673.1171875</x><y>21212.791015625</y></points><points><x>11679.2939453125</x><y>21221.61328125</y></points><points><x>11679.2939453125</x><y>21221.61328125</y></points><points><x>11690.322265625</x><y>21229.5546875</y></points><points><x>11690.322265625</x><y>21229.5546875</y></points><points><x>11692.96875</x><y>21229.5546875</y></points><points><x>11708.408203125</x><y>21227.34765625</y></points><points><x>11708.408203125</x><y>21227.34765625</y></points><points><x>11710.6142578125</x><y>21226.025390625</y></points><points><x>11713.7021484375</x><y>21216.3203125</y></points><points><x>11711.49609375</x><y>21207.056640625</y></points><points><x>11711.49609375</x><y>21207.056640625</y></points><points><x>11709.291015625</x><y>21205.732421875</y></points><points><x>11703.9970703125</x><y>21199.998046875</y></points><points><x>11707.5263671875</x><y>21193.380859375</y></points><points><x>11707.5263671875</x><y>21193.380859375</y></points><points><x>11709.7314453125</x><y>21194.263671875</y></points><points><x>11719.4365234375</x><y>21195.14453125</y></points><points><x>11719.4365234375</x><y>21195.14453125</y></points><points><x>11722.083984375</x><y>21195.5859375</y></points><points><x>11723.84765625</x><y>21196.02734375</y></points><points><x>11733.552734375</x><y>21193.822265625</y></points><points><x>11733.552734375</x><y>21193.822265625</y></points><points><x>11740.611328125</x><y>21179.263671875</y></points><points><x>11745.0224609375</x><y>21165.58984375</y></points><points><x>11745.0224609375</x><y>21165.58984375</y></points><points><x>11745.0224609375</x><y>21162.943359375</y></points><points><x>11742.8173828125</x><y>21143.974609375</y></points><points><x>11734.435546875</x><y>21127.2109375</y></points><points><x>11724.73046875</x><y>21120.15234375</y></points><points><x>11724.2890625</x><y>21120.15234375</y></points><points><x>11722.5244140625</x><y>21120.15234375</y></points><points><x>11709.291015625</x><y>21119.7109375</y></points><points><x>11708.849609375</x><y>21119.7109375</y></points><points><x>11707.5263671875</x><y>21121.4765625</y></points><points><x>11704.4384765625</x><y>21132.0625</y></points><points><x>11703.5556640625</x><y>21143.974609375</y></points><points><x>11703.5556640625</x><y>21148.384765625</y></points><points><x>11693.41015625</x><y>21141.767578125</y></points><points><x>11690.7626953125</x><y>21129.416015625</y></points><points><x>11690.7626953125</x><y>21129.416015625</y></points><points><x>11678.8525390625</x><y>21125.4453125</y></points><points><x>11678.4111328125</x><y>21125.4453125</y></points><points><x>11676.646484375</x><y>21125.88671875</y></points><points><x>11659.4423828125</x><y>21126.328125</y></points><points><x>11659.4423828125</x><y>21126.328125</y></points><points><x>11657.677734375</x><y>21136.916015625</y></points><points><x>11657.677734375</x><y>21136.916015625</y></points><points><x>11657.677734375</x><y>21139.12109375</y></points><points><x>11660.765625</x><y>21147.501953125</y></points><points><x>11652.8251953125</x><y>21134.26953125</y></points><points><x>11636.9443359375</x><y>21132.9453125</y></points><points><x>11636.9443359375</x><y>21132.9453125</y></points><points><x>11634.7392578125</x><y>21133.38671875</y></points><points><x>11617.9755859375</x><y>21139.12109375</y></points><points><x>11615.3291015625</x><y>21153.6796875</y></points><points><x>11624.5927734375</x><y>21167.353515625</y></points><points><x>11625.0341796875</x><y>21167.353515625</y></points><points><x>11632.533203125</x><y>21176.6171875</y></points><points><x>11632.533203125</x><y>21176.6171875</y></points><points><x>11634.7392578125</x><y>21176.6171875</y></points><points><x>11635.1796875</x><y>21176.6171875</y></points><points><x>11643.1201171875</x><y>21181.029296875</y></points><points><x>11648.85546875</x><y>21182.79296875</y></points><points><x>11645.767578125</x><y>21193.822265625</y></points><points><x>11637.3857421875</x><y>21199.998046875</y></points><points><x>11637.3857421875</x><y>21199.998046875</y></points><points><x>11632.533203125</x><y>21213.232421875</y></points><points><x>11629.88671875</x><y>21226.025390625</y></points><points><x>11631.2099609375</x><y>21241.46484375</y></points><points><x>11634.2978515625</x><y>21245.875</y></points><points><x>11634.2978515625</x><y>21245.875</y></points></segmentation></object><object><name>EC</name><difficult>0</difficult><truncated>0</truncated><info>[{"confidence": "0"}, {"action": "CREATE", "cat": "EC", "time": "2020-07-23 14:39;31", "who": "admin", "typeOfanno": "PersonManul"}]</info><confidence>0</confidence><bndbox><xmin>30463.30078125</xmin><ymin>52662.984375</ymin><xmax>30666.22265625</xmax><ymax>52909.13671875</ymax></bndbox><segmentation><points><x>30470.359375</x><y>52803.70703125</y></points><points><x>30474.771484375</x><y>52814.734375</y></points><points><x>30474.771484375</x><y>52814.734375</y></points><points><x>30483.15234375</x><y>52820.02734375</y></points><points><x>30483.59375</x><y>52820.02734375</y></points><points><x>30486.240234375</x><y>52820.02734375</y></points><points><x>30490.65234375</x><y>52820.91015625</y></points><points><x>30489.76953125</x><y>52836.79296875</y></points><points><x>30488.88671875</x><y>52849.5859375</y></points><points><x>30488.88671875</x><y>52849.5859375</y></points><points><x>30488.88671875</x><y>52852.23046875</y></points><points><x>30489.328125</x><y>52853.5546875</y></points><points><x>30496.828125</x><y>52865.90625</y></points><points><x>30503.00390625</x><y>52867.671875</y></points><points><x>30505.208984375</x><y>52884.43359375</y></points><points><x>30509.1796875</x><y>52897.2265625</y></points><points><x>30509.1796875</x><y>52897.66796875</y></points><points><x>30510.501953125</x><y>52898.9921875</y></points><points><x>30511.384765625</x><y>52899.43359375</y></points><points><x>30513.150390625</x><y>52900.31640625</y></points><points><x>30520.6484375</x><y>52898.9921875</y></points><points><x>30520.6484375</x><y>52898.9921875</y></points><points><x>30522.853515625</x><y>52898.9921875</y></points><points><x>30536.529296875</x><y>52890.609375</y></points><points><x>30540.94140625</x><y>52900.7578125</y></points><points><x>30540.94140625</x><y>52900.7578125</y></points><points><x>30543.146484375</x><y>52902.51953125</y></points><points><x>30544.470703125</x><y>52903.40234375</y></points><points><x>30559.91015625</x><y>52908.25390625</y></points><points><x>30559.91015625</x><y>52908.25390625</y></points><points><x>30562.556640625</x><y>52909.13671875</y></points><points><x>30577.11328125</x><y>52905.16796875</y></points><points><x>30570.056640625</x><y>52884.875</y></points><points><x>30580.201171875</x><y>52871.640625</y></points><points><x>30600.494140625</x><y>52869.875</y></points><points><x>30610.19921875</x><y>52859.2890625</y></points><points><x>30610.19921875</x><y>52858.84765625</y></points><points><x>30610.640625</x><y>52857.0859375</y></points><points><x>30616.375</x><y>52840.76171875</y></points><points><x>30627.84375</x><y>52838.99609375</y></points><points><x>30627.84375</x><y>52838.99609375</y></points><points><x>30630.05078125</x><y>52840.3203125</y></points><points><x>30644.166015625</x><y>52842.0859375</y></points><points><x>30644.166015625</x><y>52841.64453125</y></points><points><x>30645.931640625</x><y>52840.76171875</y></points><points><x>30650.341796875</x><y>52829.29296875</y></points><points><x>30653.87109375</x><y>52815.6171875</y></points><points><x>30657.400390625</x><y>52804.58984375</y></points><points><x>30646.373046875</x><y>52778.5625</y></points><points><x>30654.3125</x><y>52739.7421875</y></points><points><x>30662.25390625</x><y>52715.0390625</y></points><points><x>30662.25390625</x><y>52714.59765625</y></points><points><x>30662.693359375</x><y>52712.83203125</y></points><points><x>30665.78125</x><y>52696.953125</y></points><points><x>30665.78125</x><y>52696.51171875</y></points><points><x>30666.22265625</x><y>52694.74609375</y></points><points><x>30649.900390625</x><y>52674.89453125</y></points><points><x>30624.755859375</x><y>52664.75</y></points><points><x>30600.494140625</x><y>52662.984375</y></points><points><x>30600.494140625</x><y>52662.984375</y></points><points><x>30598.2890625</x><y>52663.8671875</y></points><points><x>30597.40625</x><y>52663.8671875</y></points><points><x>30577.11328125</x><y>52665.6328125</y></points><points><x>30575.349609375</x><y>52680.62890625</y></points><points><x>30574.908203125</x><y>52699.59765625</y></points><points><x>30569.173828125</x><y>52714.15625</y></points><points><x>30569.173828125</x><y>52714.15625</y></points><points><x>30567.408203125</x><y>52715.48046875</y></points><points><x>30561.232421875</x><y>52729.15625</y></points><points><x>30560.79296875</x><y>52738.41796875</y></points><points><x>30548.880859375</x><y>52746.80078125</y></points><points><x>30548.439453125</x><y>52746.80078125</y></points><points><x>30546.67578125</x><y>52747.2421875</y></points><points><x>30538.734375</x><y>52756.0625</y></points><points><x>30527.70703125</x><y>52760.03515625</y></points><points><x>30515.796875</x><y>52757.38671875</y></points><points><x>30515.796875</x><y>52757.38671875</y></points><points><x>30513.58984375</x><y>52757.38671875</y></points><points><x>30498.150390625</x><y>52758.7109375</y></points><points><x>30484.03515625</x><y>52760.03515625</y></points><points><x>30477.41796875</x><y>52771.50390625</y></points><points><x>30477.41796875</x><y>52771.50390625</y></points><points><x>30476.9765625</x><y>52773.7109375</y></points><points><x>30480.505859375</x><y>52783.4140625</y></points><points><x>30477.859375</x><y>52780.328125</y></points><points><x>30472.564453125</x><y>52785.62109375</y></points><points><x>30463.30078125</x><y>52795.765625</y></points><points><x>30463.30078125</x><y>52795.765625</y></points></segmentation></object><object><name>MET</name><difficult>0</difficult><truncated>0</truncated><info>[{"confidence": "0"}, {"action": "CREATE", "cat": "MET", "time": "2020-07-23 14:39;31", "who": "admin", "typeOfanno": "PersonManul"}]</info><confidence>0</confidence><bndbox><xmin>23855.564453125</xmin><ymin>5763.09765625</ymin><xmax>23939.822265625</xmax><ymax>5887.93896484375</ymax></bndbox><segmentation><points><x>23861.30078125</x><y>5887.93896484375</y></points><points><x>23883.798828125</x><y>5878.23388671875</y></points><points><x>23890.4140625</x><y>5867.646484375</y></points><points><x>23892.1796875</x><y>5857.0595703125</y></points><points><x>23898.35546875</x><y>5862.79443359375</y></points><points><x>23899.6796875</x><y>5876.0283203125</y></points><points><x>23917.765625</x><y>5878.67529296875</y></points><points><x>23935.8515625</x><y>5872.4990234375</y></points><points><x>23939.822265625</x><y>5860.1474609375</y></points><points><x>23939.822265625</x><y>5841.61962890625</y></points><points><x>23938.498046875</x><y>5829.26806640625</y></points><points><x>23931.880859375</x><y>5815.15185546875</y></points><points><x>23928.3515625</x><y>5802.7998046875</y></points><points><x>23913.794921875</x><y>5793.97705078125</y></points><points><x>23901.884765625</x><y>5797.50634765625</y></points><points><x>23901.001953125</x><y>5786.03662109375</y></points><points><x>23899.6796875</x><y>5774.1259765625</y></points><points><x>23891.296875</x><y>5763.09765625</y></points><points><x>23882.033203125</x><y>5766.626953125</y></points><points><x>23876.298828125</x><y>5774.5673828125</y></points><points><x>23863.947265625</x><y>5785.595703125</y></points><points><x>23859.09375</x><y>5800.59423828125</y></points><points><x>23860.41796875</x><y>5812.94580078125</y></points><points><x>23863.505859375</x><y>5826.18017578125</y></points><points><x>23864.388671875</x><y>5835.44384765625</y></points><points><x>23859.53515625</x><y>5846.91357421875</y></points><points><x>23855.564453125</x><y>5858.82421875</y></points><points><x>23856.447265625</x><y>5869.4111328125</y></points><points><x>23856.888671875</x><y>5881.32177734375</y></points><points><x>23856.888671875</x><y>5881.32177734375</y></points></segmentation></object><object><name>EC</name><difficult>0</difficult><truncated>0</truncated><info>[{"confidence": "0"}, {"action": "CREATE", "cat": "EC", "time": "2020-07-23 14:39;31", "who": "admin", "typeOfanno": "PersonManul"}]</info><confidence>0</confidence><bndbox><xmin>5548.60986328125</xmin><ymin>37828.91796875</ymin><xmax>5974.76123046875</xmax><ymax>38168.671875</ymax></bndbox><segmentation><points><x>5673.53662109375</x><y>38127.8046875</y></points><points><x>5698.0546875</x><y>38119.6328125</y></points><points><x>5748.2587890625</x><y>38130.140625</y></points><points><x>5748.2587890625</x><y>38131.30859375</y></points><points><x>5794.96044921875</x><y>38140.6484375</y></points><points><x>5822.9814453125</x><y>38146.48828125</y></points><points><x>5841.66162109375</x><y>38168.671875</y></points><points><x>5866.18017578125</x><y>38155.828125</y></points><points><x>5874.35302734375</x><y>38123.13671875</y></points><points><x>5901.2060546875</x><y>38123.13671875</y></points><points><x>5901.2060546875</x><y>38123.13671875</y></points><points><x>5935.06494140625</x><y>38109.125</y></points><points><x>5935.06494140625</x><y>38107.95703125</y></points><points><x>5936.232421875</x><y>38105.625</y></points><points><x>5937.39990234375</x><y>38105.625</y></points><points><x>5964.25341796875</x><y>38069.4296875</y></points><points><x>5935.06494140625</x><y>38037.90625</y></points><points><x>5974.76123046875</x><y>38001.7109375</y></points><points><x>5965.4208984375</x><y>37973.69140625</y></points><points><x>5965.4208984375</x><y>37973.69140625</y></points><points><x>5924.55712890625</x><y>37992.37109375</y></points><points><x>5911.71435546875</x><y>37976.02734375</y></points><points><x>5894.201171875</x><y>37981.86328125</y></points><points><x>5868.51513671875</x><y>37969.01953125</y></points><points><x>5838.1591796875</x><y>37973.69140625</y></points><points><x>5824.14892578125</x><y>37965.51953125</y></points><points><x>5836.99169921875</x><y>37928.15625</y></points><points><x>5804.30078125</x><y>37915.31640625</y></points><points><x>5797.29541015625</x><y>37896.6328125</y></points><points><x>5784.45263671875</x><y>37882.625</y></points><points><x>5763.43701171875</x><y>37883.7890625</y></points><points><x>5735.416015625</x><y>37844.09375</y></points><points><x>5703.892578125</x><y>37833.5859375</y></points><points><x>5667.69873046875</x><y>37828.91796875</y></points><points><x>5644.34814453125</x><y>37839.42578125</y></points><points><x>5643.18017578125</x><y>37858.10546875</y></points><points><x>5659.52587890625</x><y>37888.4609375</y></points><points><x>5694.55224609375</x><y>37922.3203125</y></points><points><x>5695.7197265625</x><y>37959.6796875</y></points><points><x>5707.39501953125</x><y>37987.703125</y></points><points><x>5686.37939453125</x><y>37972.5234375</y></points><points><x>5686.37939453125</x><y>37972.5234375</y></points><points><x>5664.1962890625</x><y>37949.171875</y></points><points><x>5635.0078125</x><y>37929.32421875</y></points><points><x>5635.0078125</x><y>37945.671875</y></points><points><x>5651.35302734375</x><y>37972.5234375</y></points><points><x>5644.34814453125</x><y>37981.86328125</y></points><points><x>5617.49462890625</x><y>37987.703125</y></points><points><x>5617.49462890625</x><y>37987.703125</y></points><points><x>5584.8037109375</x><y>37987.703125</y></points><points><x>5561.45263671875</x><y>38006.3828125</y></points><points><x>5561.45263671875</x><y>38006.3828125</y></points><points><x>5548.60986328125</x><y>38029.734375</y></points><points><x>5553.27978515625</x><y>38050.75</y></points><points><x>5553.27978515625</x><y>38050.75</y></points><points><x>5589.4736328125</x><y>38058.921875</y></points><points><x>5559.11767578125</x><y>38070.59765625</y></points><points><x>5559.11767578125</x><y>38091.61328125</y></points><points><x>5577.79833984375</x><y>38098.6171875</y></points><points><x>5603.48388671875</x><y>38099.78515625</y></points><points><x>5628.00244140625</x><y>38120.80078125</y></points><points><x>5628.00244140625</x><y>38120.80078125</y></points><points><x>5631.5048828125</x><y>38120.80078125</y></points><points><x>5664.1962890625</x><y>38125.47265625</y></points><points><x>5664.1962890625</x><y>38125.47265625</y></points></segmentation></object><object><name>EC</name><difficult>0</difficult><truncated>0</truncated><info>[{"confidence": "0"}, {"action": "CREATE", "cat": "EC", "time": "2020-07-23 14:39;31", "who": "admin", "typeOfanno": "PersonManul"}]</info><confidence>0</confidence><bndbox><xmin>5069.38525390625</xmin><ymin>37285.08203125</ymin><xmax>5267.5517578125</xmax><ymax>37610.14453125</ymax></bndbox><segmentation><points><x>5095.45947265625</x><y>37373.73828125</y></points><points><x>5095.45947265625</x><y>37373.73828125</y></points><points><x>5097.19775390625</x><y>37372.0</y></points><points><x>5097.19775390625</x><y>37368.5234375</y></points><points><x>5131.9638671875</x><y>37323.32421875</y></points><points><x>5131.9638671875</x><y>37321.5859375</y></points><points><x>5133.7021484375</x><y>37321.5859375</y></points><points><x>5178.8984375</x><y>37285.08203125</y></points><points><x>5178.8984375</x><y>37285.08203125</y></points><points><x>5184.11328125</x><y>37285.08203125</y></points><points><x>5224.09423828125</x><y>37286.8203125</y></points><points><x>5224.09423828125</x><y>37286.8203125</y></points><points><x>5225.83251953125</x><y>37288.55859375</y></points><points><x>5258.8603515625</x><y>37325.0625</y></points><points><x>5258.8603515625</x><y>37325.0625</y></points><points><x>5258.8603515625</x><y>37328.5390625</y></points><points><x>5257.1220703125</x><y>37384.16796875</y></points><points><x>5257.1220703125</x><y>37385.90625</y></points><points><x>5258.8603515625</x><y>37387.64453125</y></points><points><x>5267.5517578125</x><y>37436.31640625</y></points><points><x>5267.5517578125</x><y>37438.0546875</y></points><points><x>5260.5986328125</x><y>37479.7734375</y></points><points><x>5262.3369140625</x><y>37511.0625</y></points><points><x>5262.3369140625</x><y>37511.0625</y></points><points><x>5260.5986328125</x><y>37512.80078125</y></points><points><x>5238.00048828125</x><y>37540.61328125</y></points><points><x>5238.00048828125</x><y>37540.61328125</y></points><points><x>5238.00048828125</x><y>37544.08984375</y></points><points><x>5227.57080078125</x><y>37580.59375</y></points><points><x>5227.57080078125</x><y>37580.59375</y></points><points><x>5180.63671875</x><y>37610.14453125</y></points><points><x>5173.68359375</x><y>37575.37890625</y></points><points><x>5173.68359375</x><y>37573.640625</y></points><points><x>5154.56201171875</x><y>37505.84765625</y></points><points><x>5114.5810546875</x><y>37495.41796875</y></points><points><x>5123.2724609375</x><y>37436.31640625</y></points><points><x>5123.2724609375</x><y>37436.31640625</y></points><points><x>5125.0107421875</x><y>37434.578125</y></points><points><x>5125.0107421875</x><y>37432.83984375</y></points><points><x>5118.0576171875</x><y>37415.45703125</y></points><points><x>5118.0576171875</x><y>37415.45703125</y></points><points><x>5114.5810546875</x><y>37415.45703125</y></points><points><x>5069.38525390625</x><y>37422.41015625</y></points><points><x>5069.38525390625</x><y>37422.41015625</y></points></segmentation></object><object><name>EC</name><difficult>0</difficult><truncated>0</truncated><info>[{"confidence": "0"}, {"action": "CREATE", "cat": "EC", "time": "2020-07-23 14:39;31", "who": "admin", "typeOfanno": "PersonManul"}]</info><confidence>0</confidence><bndbox><xmin>5431.67919921875</xmin><ymin>37636.0625</ymin><xmax>5697.64013671875</xmax><ymax>37888.1171875</ymax></bndbox><segmentation><points><x>5555.09912109375</x><y>37663.875</y></points><points><x>5595.080078125</x><y>37710.80859375</y></points><points><x>5635.06103515625</x><y>37738.62109375</y></points><points><x>5635.06103515625</x><y>37738.62109375</y></points><points><x>5638.53759765625</x><y>37738.62109375</y></points><points><x>5697.64013671875</x><y>37754.265625</y></points><points><x>5697.64013671875</x><y>37754.265625</y></points><points><x>5690.6865234375</x><y>37778.6015625</y></points><points><x>5690.6865234375</x><y>37780.33984375</y></points><points><x>5645.49072265625</x><y>37778.6015625</y></points><points><x>5633.32275390625</x><y>37809.89453125</y></points><points><x>5633.32275390625</x><y>37811.6328125</y></points><points><x>5633.32275390625</x><y>37813.37109375</y></points><points><x>5617.677734375</x><y>37865.51953125</y></points><points><x>5617.677734375</x><y>37865.51953125</y></points><points><x>5615.939453125</x><y>37867.2578125</y></points><points><x>5584.64990234375</x><y>37888.1171875</y></points><points><x>5570.74365234375</x><y>37841.18359375</y></points><points><x>5537.7158203125</x><y>37823.80078125</y></points><points><x>5516.8564453125</x><y>37780.33984375</y></points><points><x>5516.8564453125</x><y>37778.6015625</y></points><points><x>5459.4921875</x><y>37766.43359375</y></points><points><x>5457.75390625</x><y>37766.43359375</y></points><points><x>5431.67919921875</x><y>37733.40625</y></points><points><x>5462.96875</x><y>37703.85546875</y></points><points><x>5443.84765625</x><y>37672.56640625</y></points><points><x>5443.84765625</x><y>37670.828125</y></points><points><x>5443.84765625</x><y>37669.08984375</y></points><points><x>5457.75390625</x><y>37636.0625</y></points><points><x>5497.73486328125</x><y>37651.70703125</y></points><points><x>5497.73486328125</x><y>37651.70703125</y></points><points><x>5499.47314453125</x><y>37653.4453125</y></points><points><x>5499.47314453125</x><y>37655.18359375</y></points><points><x>5502.94970703125</x><y>37656.921875</y></points><points><x>5535.9775390625</x><y>37662.13671875</y></points><points><x>5537.7158203125</x><y>37662.13671875</y></points></segmentation></object><object><name>NONE</name><difficult>0</difficult><truncated>0</truncated><info>[{"confidence": "0"}, {"action": "CREATE", "cat": "NONE", "time": "2020-07-23 14:39;31", "who": "admin", "typeOfanno": "PersonManul"}]</info><confidence>0</confidence><bndbox><xmin>9657.2041015625</xmin><ymin>35465.37890625</ymin><xmax>10106.7060546875</xmax><ymax>35691.8828125</ymax></bndbox><segmentation><points><x>9674.7177734375</x><y>35550.609375</y></points><points><x>9698.068359375</x><y>35550.609375</y></points><points><x>9712.078125</x><y>35578.62890625</y></points><points><x>9712.078125</x><y>35579.796875</y></points><points><x>9713.24609375</x><y>35580.96484375</y></points><points><x>9713.24609375</x><y>35582.1328125</y></points><points><x>9714.4140625</x><y>35583.30078125</y></points><points><x>9728.423828125</x><y>35601.98046875</y></points><points><x>9728.423828125</x><y>35601.98046875</y></points><points><x>9756.4453125</x><y>35577.46484375</y></points><points><x>9756.4453125</x><y>35577.46484375</y></points><points><x>9756.4453125</x><y>35575.12890625</y></points><points><x>9799.6435546875</x><y>35544.7734375</y></points><points><x>9799.6435546875</x><y>35544.7734375</y></points><points><x>9865.0263671875</x><y>35533.09765625</y></points><points><x>9865.0263671875</x><y>35531.9296875</y></points><points><x>9922.2353515625</x><y>35513.25</y></points><points><x>9944.4189453125</x><y>35466.546875</y></points><points><x>9978.27734375</x><y>35465.37890625</y></points><points><x>9991.1201171875</x><y>35491.06640625</y></points><points><x>9991.1201171875</x><y>35491.06640625</y></points><points><x>10029.6484375</x><y>35498.0703125</y></points><points><x>10061.1728515625</x><y>35500.40625</y></points><points><x>10062.33984375</x><y>35500.40625</y></points><points><x>10063.5078125</x><y>35501.57421875</y></points><points><x>10063.5078125</x><y>35503.91015625</y></points><points><x>10097.3662109375</x><y>35545.94140625</y></points><points><x>10097.3662109375</x><y>35545.94140625</y></points><points><x>10098.533203125</x><y>35548.2734375</y></points><points><x>10099.701171875</x><y>35549.44140625</y></points><points><x>10106.7060546875</x><y>35597.3125</y></points><points><x>10060.0048828125</x><y>35619.49609375</y></points><points><x>10060.0048828125</x><y>35619.49609375</y></points><points><x>10057.669921875</x><y>35620.66015625</y></points><points><x>10057.669921875</x><y>35621.828125</y></points><points><x>10002.7958984375</x><y>35627.66796875</y></points><points><x>10001.6279296875</x><y>35627.66796875</y></points><points><x>10000.4599609375</x><y>35628.8359375</y></points><points><x>9938.5810546875</x><y>35648.68359375</y></points><points><x>9938.5810546875</x><y>35648.68359375</y></points><points><x>9936.24609375</x><y>35651.01953125</y></points><points><x>9933.9111328125</x><y>35652.1875</y></points><points><x>9856.853515625</x><y>35665.02734375</y></points><points><x>9856.853515625</x><y>35665.02734375</y></points><points><x>9827.6650390625</x><y>35683.7109375</y></points><points><x>9827.6650390625</x><y>35683.7109375</y></points><points><x>9798.4765625</x><y>35691.8828125</y></points><points><x>9798.4765625</x><y>35691.8828125</y></points><points><x>9796.1416015625</x><y>35691.8828125</y></points><points><x>9741.2666015625</x><y>35679.0390625</y></points><points><x>9714.4140625</x><y>35679.0390625</y></points><points><x>9726.0888671875</x><y>35641.6796875</y></points><points><x>9726.0888671875</x><y>35641.6796875</y></points><points><x>9707.408203125</x><y>35628.8359375</y></points><points><x>9686.392578125</x><y>35637.0078125</y></points><points><x>9686.392578125</x><y>35637.0078125</y></points><points><x>9657.2041015625</x><y>35617.16015625</y></points><points><x>9657.2041015625</x><y>35615.9921875</y></points><points><x>9657.2041015625</x><y>35614.82421875</y></points><points><x>9657.2041015625</x><y>35613.65625</y></points><points><x>9660.70703125</x><y>35589.13671875</y></points><points><x>9660.70703125</x><y>35587.97265625</y></points></segmentation></object><object><name>EC</name><difficult>0</difficult><truncated>0</truncated><info>[{"confidence": "0"}, {"action": "CREATE", "cat": "EC", "time": "2020-07-23 14:39;31", "who": "admin", "typeOfanno": "PersonManul"}]</info><confidence>0</confidence><bndbox><xmin>11330.1875</xmin><ymin>35436.98046875</ymin><xmax>11449.748046875</xmax><ymax>35570.234375</ymax></bndbox><segmentation><points><x>11340.7216796875</x><y>35484.3828125</y></points><points><x>11347.568359375</x><y>35473.8515625</y></points><points><x>11367.5830078125</x><y>35467.52734375</y></points><points><x>11377.58984375</x><y>35464.3671875</y></points><points><x>11366.0029296875</x><y>35459.62890625</y></points><points><x>11353.3623046875</x><y>35453.30859375</y></points><points><x>11353.3623046875</x><y>35453.30859375</y></points><points><x>11377.0634765625</x><y>35439.61328125</y></points><points><x>11377.0634765625</x><y>35439.61328125</y></points><points><x>11379.169921875</x><y>35438.5625</y></points><points><x>11390.7578125</x><y>35436.98046875</y></points><points><x>11403.9248046875</x><y>35451.203125</y></points><points><x>11403.3984375</x><y>35475.95703125</y></points><points><x>11417.0927734375</x><y>35455.4140625</y></points><points><x>11431.83984375</x><y>35445.93359375</y></points><points><x>11440.7939453125</x><y>35452.25390625</y></points><points><x>11436.580078125</x><y>35485.4375</y></points><points><x>11440.2666015625</x><y>35506.50390625</y></points><points><x>11449.748046875</x><y>35527.57421875</y></points><points><x>11440.7939453125</x><y>35540.21484375</y></points><points><x>11440.2666015625</x><y>35540.21484375</y></points><points><x>11438.6865234375</x><y>35541.265625</y></points><points><x>11438.16015625</x><y>35541.265625</y></points><points><x>11424.9931640625</x><y>35544.953125</y></points><points><x>11416.0390625</x><y>35532.3125</y></points><points><x>11400.7646484375</x><y>35533.3671875</y></points><points><x>11398.658203125</x><y>35548.640625</y></points><points><x>11386.017578125</x><y>35564.44140625</y></points><points><x>11369.689453125</x><y>35570.234375</y></points><points><x>11358.1025390625</x><y>35562.86328125</y></points><points><x>11358.1025390625</x><y>35562.86328125</y></points><points><x>11359.1552734375</x><y>35560.75390625</y></points><points><x>11360.7353515625</x><y>35559.703125</y></points><points><x>11376.537109375</x><y>35529.15234375</y></points><points><x>11354.9423828125</x><y>35520.7265625</y></points><points><x>11330.7138671875</x><y>35499.1328125</y></points><points><x>11330.1875</x><y>35499.1328125</y></points></segmentation></object><object><name>EC</name><difficult>0</difficult><truncated>0</truncated><info>[{"confidence": "0"}, {"action": "CREATE", "cat": "EC", "time": "2020-07-23 14:39;31", "who": "admin", "typeOfanno": "PersonManul"}]</info><confidence>0</confidence><bndbox><xmin>7881.34814453125</xmin><ymin>28653.849609375</ymin><xmax>7975.626953125</xmax><ymax>28729.693359375</ymax></bndbox><segmentation><points><x>7896.62255859375</x><y>28729.693359375</y></points><points><x>7885.56201171875</x><y>28710.732421875</y></points><points><x>7885.56201171875</x><y>28710.732421875</y></points><points><x>7881.34814453125</x><y>28678.076171875</y></points><points><x>7891.35546875</x><y>28661.22265625</y></points><points><x>7891.35546875</x><y>28660.6953125</y></points><points><x>7893.46240234375</x><y>28660.169921875</y></points><points><x>7895.56884765625</x><y>28659.642578125</y></points><points><x>7897.1494140625</x><y>28659.642578125</y></points><points><x>7914.00341796875</x><y>28655.955078125</y></points><points><x>7935.0712890625</x><y>28654.375</y></points><points><x>7957.71923828125</x><y>28653.849609375</y></points><points><x>7970.88671875</x><y>28670.17578125</y></points><points><x>7970.88671875</x><y>28670.17578125</y></points><points><x>7975.626953125</x><y>28689.6640625</y></points><points><x>7975.626953125</x><y>28690.19140625</y></points><points><x>7975.626953125</x><y>28691.771484375</y></points><points><x>7975.626953125</x><y>28692.296875</y></points><points><x>7970.35986328125</x><y>28702.3046875</y></points><points><x>7955.0859375</x><y>28704.939453125</y></points><points><x>7932.43798828125</x><y>28705.9921875</y></points><points><x>7926.64404296875</x><y>28713.365234375</y></points><points><x>7926.64404296875</x><y>28713.365234375</y></points><points><x>7926.11767578125</x><y>28715.47265625</y></points><points><x>7925.06396484375</x><y>28717.052734375</y></points><points><x>7922.4306640625</x><y>28724.42578125</y></points><points><x>7909.7900390625</x><y>28728.11328125</y></points><points><x>7909.7900390625</x><y>28728.11328125</y></points></segmentation></object><object><name>EC</name><difficult>0</difficult><truncated>0</truncated><info>[{"confidence": "0"}, {"action": "CREATE", "cat": "EC", "time": "2020-07-23 14:39;31", "who": "admin", "typeOfanno": "PersonManul"}]</info><confidence>0</confidence><bndbox><xmin>7801.52587890625</xmin><ymin>28508.80078125</ymin><xmax>7943.462890625</xmax><ymax>28635.052734375</ymax></bndbox><segmentation><points><x>7857.96875</x><y>28625.603515625</y></points><points><x>7869.75</x><y>28635.052734375</y></points><points><x>7893.275390625</x><y>28634.26953125</y></points><points><x>7894.0595703125</x><y>28634.26953125</y></points><points><x>7895.6279296875</x><y>28634.26953125</y></points><points><x>7925.4267578125</x><y>28629.564453125</y></points><points><x>7925.4267578125</x><y>28629.564453125</y></points><points><x>7926.9951171875</x><y>28627.99609375</y></points><points><x>7943.462890625</x><y>28616.232421875</y></points><points><x>7943.462890625</x><y>28616.232421875</y></points><points><x>7942.6787109375</x><y>28597.412109375</y></points><points><x>7942.6787109375</x><y>28597.412109375</y></points><points><x>7933.2685546875</x><y>28580.16015625</y></points><points><x>7933.2685546875</x><y>28580.16015625</y></points><points><x>7933.2685546875</x><y>28577.80859375</y></points><points><x>7933.2685546875</x><y>28577.0234375</y></points><points><x>7934.052734375</x><y>28575.455078125</y></points><points><x>7933.2685546875</x><y>28554.283203125</y></points><points><x>7933.2685546875</x><y>28554.283203125</y></points><points><x>7932.484375</x><y>28551.9296875</y></points><points><x>7922.2900390625</x><y>28532.326171875</y></points><points><x>7904.25390625</x><y>28519.779296875</y></points><points><x>7893.275390625</x><y>28522.130859375</y></points><points><x>7879.9443359375</x><y>28514.2890625</y></points><points><x>7858.771484375</x><y>28508.80078125</y></points><points><x>7842.30322265625</x><y>28511.15234375</y></points><points><x>7825.05126953125</x><y>28529.97265625</y></points><points><x>7815.64111328125</x><y>28548.79296875</y></points><points><x>7804.66259765625</x><y>28562.125</y></points><points><x>7801.52587890625</x><y>28583.296875</y></points><points><x>7801.52587890625</x><y>28583.296875</y></points><points><x>7824.26708984375</x><y>28617.80078125</y></points><points><x>7824.26708984375</x><y>28617.80078125</y></points></segmentation></object><object><name>EC</name><difficult>0</difficult><truncated>0</truncated><info>[{"confidence": "0"}, {"action": "CREATE", "cat": "EC", "time": "2020-07-23 14:39;31", "who": "admin", "typeOfanno": "PersonManul"}]</info><confidence>0</confidence><bndbox><xmin>9471.4443359375</xmin><ymin>25135.552734375</ymin><xmax>9584.9072265625</xmax><ymax>25322.15234375</ymax></bndbox><segmentation><points><x>9520.41015625</x><y>25322.15234375</y></points><points><x>9538.0556640625</x><y>25315.9765625</y></points><points><x>9548.6435546875</x><y>25299.654296875</y></points><points><x>9551.2900390625</x><y>25282.44921875</y></points><points><x>9566.2890625</x><y>25270.09765625</y></points><points><x>9570.2587890625</x><y>25256.86328125</y></points><points><x>9562.318359375</x><y>25244.0703125</y></points><points><x>9577.7578125</x><y>25241.865234375</y></points><points><x>9584.9072265625</x><y>25227.755859375</y></points><points><x>9573.587890625</x><y>25210.068359375</y></points><points><x>9553.77734375</x><y>25204.0546875</y></points><points><x>9557.314453125</x><y>25193.087890625</y></points><points><x>9555.701171875</x><y>25175.25390625</y></points><points><x>9560.5537109375</x><y>25164.666015625</y></points><points><x>9556.142578125</x><y>25148.345703125</y></points><points><x>9538.9384765625</x><y>25135.552734375</y></points><points><x>9521.29296875</x><y>25146.138671875</y></points><points><x>9521.734375</x><y>25162.4609375</y></points><points><x>9517.763671875</x><y>25170.40234375</y></points><points><x>9499.236328125</x><y>25180.107421875</y></points><points><x>9480.7080078125</x><y>25195.10546875</y></points><points><x>9473.208984375</x><y>25210.103515625</y></points><points><x>9473.208984375</x><y>25210.103515625</y></points><points><x>9471.4443359375</x><y>25222.896484375</y></points><points><x>9479.826171875</x><y>25231.279296875</y></points><points><x>9486.884765625</x><y>25247.599609375</y></points><points><x>9491.2958984375</x><y>25258.62890625</y></points><points><x>9504.0888671875</x><y>25260.833984375</y></points><points><x>9485.560546875</x><y>25265.24609375</y></points><points><x>9480.267578125</x><y>25273.185546875</y></points><points><x>9485.1201171875</x><y>25289.06640625</y></points><points><x>9496.5888671875</x><y>25295.2421875</y></points><points><x>9504.529296875</x><y>25299.212890625</y></points><points><x>9506.7353515625</x><y>25313.330078125</y></points><points><x>9511.587890625</x><y>25317.740234375</y></points><points><x>9512.4697265625</x><y>25318.623046875</y></points></segmentation></object><object><name>NONE</name><difficult>0</difficult><truncated>0</truncated><info>[{"confidence": "0"}, {"action": "CREATE", "cat": "NONE", "time": "2020-07-23 14:39;31", "who": "admin", "typeOfanno": "PersonManul"}]</info><confidence>0</confidence><bndbox><xmin>11142.72265625</xmin><ymin>24421.310546875</ymin><xmax>11270.7099609375</xmax><ymax>24499.7890625</ymax></bndbox><segmentation><points><x>11150.623046875</x><y>24426.578125</y></points><points><x>11175.3779296875</x><y>24421.310546875</y></points><points><x>11175.9052734375</x><y>24421.310546875</y></points><points><x>11194.3388671875</x><y>24425.525390625</y></points><points><x>11194.3388671875</x><y>24425.525390625</y></points><points><x>11219.09375</x><y>24431.318359375</y></points><points><x>11234.89453125</x><y>24433.951171875</y></points><points><x>11251.22265625</x><y>24442.90625</y></points><points><x>11266.4970703125</x><y>24451.859375</y></points><points><x>11270.7099609375</x><y>24471.34765625</y></points><points><x>11266.4970703125</x><y>24487.67578125</y></points><points><x>11257.54296875</x><y>24499.7890625</y></points><points><x>11238.0546875</x><y>24489.78125</y></points><points><x>11220.1474609375</x><y>24490.8359375</y></points><points><x>11219.62109375</x><y>24490.8359375</y></points><points><x>11218.041015625</x><y>24491.361328125</y></points><points><x>11198.0263671875</x><y>24492.416015625</y></points><points><x>11198.0263671875</x><y>24492.416015625</y></points><points><x>11170.111328125</x><y>24489.78125</y></points><points><x>11149.5703125</x><y>24477.140625</y></points><points><x>11142.72265625</x><y>24447.119140625</y></points><points><x>11142.72265625</x><y>24447.119140625</y></points></segmentation></object><object><name>EC</name><difficult>0</difficult><truncated>0</truncated><info>[{"confidence": "0"}, {"action": "CREATE", "cat": "EC", "time": "2020-07-23 14:39;31", "who": "admin", "typeOfanno": "PersonManul"}]</info><confidence>0</confidence><bndbox><xmin>12063.9970703125</xmin><ymin>24108.259765625</ymin><xmax>12181.4443359375</xmax><ymax>24176.888671875</ymax></bndbox><segmentation><points><x>12077.0859375</x><y>24119.2265625</y></points><points><x>12102.2021484375</x><y>24119.93359375</y></points><points><x>12109.27734375</x><y>24121.349609375</y></points><points><x>12121.6591796875</x><y>24112.150390625</y></points><points><x>12121.6591796875</x><y>24112.150390625</y></points><points><x>12135.8095703125</x><y>24108.259765625</y></points><points><x>12147.4833984375</x><y>24115.3359375</y></points><points><x>12149.9599609375</x><y>24128.77734375</y></points><points><x>12149.9599609375</x><y>24128.77734375</y></points><points><x>12151.375</x><y>24130.546875</y></points><points><x>12152.08203125</x><y>24131.25390625</y></points><points><x>12167.6474609375</x><y>24141.16015625</y></points><points><x>12181.4443359375</x><y>24155.310546875</y></points><points><x>12174.72265625</x><y>24167.69140625</y></points><points><x>12160.21875</x><y>24172.64453125</y></points><points><x>12142.884765625</x><y>24170.16796875</y></points><points><x>12135.4560546875</x><y>24176.888671875</y></points><points><x>12117.060546875</x><y>24176.888671875</y></points><points><x>12099.3720703125</x><y>24174.412109375</y></points><points><x>12080.26953125</x><y>24172.291015625</y></points><points><x>12066.8271484375</x><y>24165.568359375</y></points><points><x>12063.9970703125</x><y>24155.310546875</y></points><points><x>12066.119140625</x><y>24139.744140625</y></points><points><x>12066.119140625</x><y>24139.390625</y></points><points><x>12067.5341796875</x><y>24125.947265625</y></points><points><x>12067.5341796875</x><y>24125.947265625</y></points></segmentation></object><object><name>EC</name><difficult>0</difficult><truncated>0</truncated><info>[{"confidence": "0"}, {"action": "CREATE", "cat": "EC", "time": "2020-07-23 14:39;31", "who": "admin", "typeOfanno": "PersonManul"}]</info><confidence>0</confidence><bndbox><xmin>12011.287109375</xmin><ymin>24007.908203125</ymin><xmax>12138.2861328125</xmax><ymax>24112.267578125</ymax></bndbox><segmentation><points><x>12061.8740234375</x><y>24051.068359375</y></points><points><x>12054.798828125</x><y>24040.1015625</y></points><points><x>12047.3701171875</x><y>24033.732421875</y></points><points><x>12050.2001953125</x><y>24024.888671875</y></points><points><x>12061.5205078125</x><y>24020.998046875</y></points><points><x>12070.0107421875</x><y>24011.447265625</y></points><points><x>12084.1611328125</x><y>24007.908203125</y></points><points><x>12090.1748046875</x><y>24013.568359375</y></points><points><x>12099.7265625</x><y>24026.658203125</y></points><points><x>12102.556640625</x><y>24041.515625</y></points><points><x>12112.8154296875</x><y>24035.1484375</y></points><points><x>12119.537109375</x><y>24037.625</y></points><points><x>12119.537109375</x><y>24037.625</y></points><points><x>12129.7958984375</x><y>24054.958984375</y></points><points><x>12138.2861328125</x><y>24064.86328125</y></points><points><x>12138.2861328125</x><y>24082.90625</y></points><points><x>12132.9794921875</x><y>24092.45703125</y></points><points><x>12118.8291015625</x><y>24106.607421875</y></points><points><x>12105.0322265625</x><y>24112.267578125</y></points><points><x>12082.0380859375</x><y>24111.20703125</y></points><points><x>12060.8125</x><y>24105.900390625</y></points><points><x>12044.5400390625</x><y>24096.703125</y></points><points><x>12031.09765625</x><y>24081.13671875</y></points><points><x>12031.09765625</x><y>24081.13671875</y></points><points><x>12016.947265625</x><y>24066.279296875</y></points><points><x>12016.947265625</x><y>24066.279296875</y></points><points><x>12011.287109375</x><y>24049.65234375</y></points><points><x>12011.287109375</x><y>24049.65234375</y></points><points><x>12021.5458984375</x><y>24032.671875</y></points><points><x>12032.5126953125</x><y>24031.2578125</y></points><points><x>12048.78515625</x><y>24043.9921875</y></points><points><x>12048.78515625</x><y>24043.9921875</y></points></segmentation></object><object><name>EC</name><difficult>0</difficult><truncated>0</truncated><info>[{"confidence": "0"}, {"action": "CREATE", "cat": "EC", "time": "2020-07-23 14:39;31", "who": "admin", "typeOfanno": "PersonManul"}]</info><confidence>0</confidence><bndbox><xmin>14371.640625</xmin><ymin>21470.7734375</ymin><xmax>14693.154296875</xmax><ymax>21614.279296875</ymax></bndbox><segmentation><points><x>14530.044921875</x><y>21520.177734375</y></points><points><x>14530.044921875</x><y>21520.177734375</y></points><points><x>14533.181640625</x><y>21520.177734375</y></points><points><x>14587.2900390625</x><y>21520.177734375</y></points><points><x>14625.71484375</x><y>21536.64453125</y></points><points><x>14625.71484375</x><y>21536.64453125</y></points><points><x>14627.283203125</x><y>21538.212890625</y></points><points><x>14659.4345703125</x><y>21552.328125</y></points><points><x>14692.3701171875</x><y>21564.875</y></points><points><x>14693.154296875</x><y>21580.55859375</y></points><points><x>14678.2548828125</x><y>21575.853515625</y></points><points><x>14643.7509765625</x><y>21570.365234375</y></points><points><x>14643.7509765625</x><y>21570.365234375</y></points><points><x>14641.3984375</x><y>21570.365234375</y></points><points><x>14613.16796875</x><y>21578.20703125</y></points><points><x>14612.3837890625</x><y>21578.20703125</y></points><points><x>14611.599609375</x><y>21579.775390625</y></points><points><x>14610.8154296875</x><y>21579.775390625</y></points><points><x>14608.462890625</x><y>21580.55859375</y></points><points><x>14576.3115234375</x><y>21591.537109375</y></points><points><x>14575.52734375</x><y>21591.537109375</y></points><points><x>14573.1748046875</x><y>21592.322265625</y></points><points><x>14532.3974609375</x><y>21597.810546875</y></points><points><x>14531.61328125</x><y>21597.810546875</y></points><points><x>14530.044921875</x><y>21598.595703125</y></points><points><x>14528.4765625</x><y>21599.37890625</y></points><points><x>14479.0732421875</x><y>21614.279296875</y></points><points><x>14479.0732421875</x><y>21614.279296875</y></points><points><x>14452.4111328125</x><y>21607.220703125</y></points><points><x>14452.4111328125</x><y>21606.4375</y></points><points><x>14428.8857421875</x><y>21587.6171875</y></points><points><x>14428.8857421875</x><y>21587.6171875</y></points><points><x>14427.3173828125</x><y>21586.048828125</y></points><points><x>14385.755859375</x><y>21578.990234375</y></points><points><x>14377.9140625</x><y>21573.501953125</y></points><points><x>14377.9140625</x><y>21573.501953125</y></points><points><x>14379.482421875</x><y>21571.93359375</y></points><points><x>14406.9287109375</x><y>21551.544921875</y></points><points><x>14373.9931640625</x><y>21544.486328125</y></points><points><x>14371.640625</x><y>21524.8828125</y></points><points><x>14371.640625</x><y>21524.8828125</y></points><points><x>14373.208984375</x><y>21523.314453125</y></points><points><x>14396.734375</x><y>21526.451171875</y></points><points><x>14397.5185546875</x><y>21526.451171875</y></points><points><x>14399.0869140625</x><y>21526.451171875</y></points><points><x>14400.6552734375</x><y>21526.451171875</y></points><points><x>14420.259765625</x><y>21526.451171875</y></points><points><x>14436.7275390625</x><y>21511.55078125</y></points><points><x>14436.7275390625</x><y>21510.767578125</y></points><points><x>14438.2958984375</x><y>21509.982421875</y></points><points><x>14462.60546875</x><y>21499.7890625</y></points><points><x>14463.3896484375</x><y>21499.7890625</y></points><points><x>14464.9580078125</x><y>21499.7890625</y></points><points><x>14465.7421875</x><y>21499.7890625</y></points><points><x>14467.310546875</x><y>21499.7890625</y></points><points><x>14468.0947265625</x><y>21499.7890625</y></points><points><x>14469.6630859375</x><y>21499.7890625</y></points><points><x>14476.720703125</x><y>21492.73046875</y></points><points><x>14476.720703125</x><y>21492.73046875</y></points><points><x>14462.60546875</x><y>21473.91015625</y></points><points><x>14496.3251953125</x><y>21470.7734375</y></points><points><x>14509.65625</x><y>21483.3203125</y></points><points><x>14509.65625</x><y>21483.3203125</y></points><points><x>14511.224609375</x><y>21484.888671875</y></points><points><x>14512.0087890625</x><y>21484.888671875</y></points><points><x>14512.79296875</x><y>21486.45703125</y></points><points><x>14513.5771484375</x><y>21487.2421875</y></points><points><x>14521.4189453125</x><y>21511.55078125</y></points><points><x>14521.4189453125</x><y>21511.55078125</y></points></segmentation></object><object><name>ASC_US</name><difficult>0</difficult><truncated>0</truncated><info>[{"confidence": "0"}, {"action": "CREATE", "cat": "ASC_US", "time": "2020-07-23 14:39;31", "who": "admin", "typeOfanno": "PersonManul"}]</info><confidence>0</confidence><bndbox><xmin>13094.2529296875</xmin><ymin>16780.166015625</ymin><xmax>13175.8076171875</xmax><ymax>16889.16796875</ymax></bndbox><segmentation><points><x>13145.224609375</x><y>16889.16796875</y></points><points><x>13167.9658203125</x><y>16871.130859375</y></points><points><x>13168.75</x><y>16871.130859375</y></points><points><x>13169.5341796875</x><y>16869.5625</y></points><points><x>13175.8076171875</x><y>16831.921875</y></points><points><x>13175.8076171875</x><y>16831.921875</y></points><points><x>13166.3974609375</x><y>16808.396484375</y></points><points><x>13152.2822265625</x><y>16784.87109375</y></points><points><x>13129.541015625</x><y>16780.166015625</y></points><points><x>13107.583984375</x><y>16792.712890625</y></points><points><x>13094.2529296875</x><y>16815.455078125</y></points><points><x>13097.3896484375</x><y>16849.958984375</y></points><points><x>13109.9365234375</x><y>16875.8359375</y></points><points><x>13124.0517578125</x><y>16887.599609375</y></points><points><x>13124.8359375</x><y>16887.599609375</y></points></segmentation></object><object><name>EC</name><difficult>0</difficult><truncated>0</truncated><info>[{"confidence": "0"}, {"action": "CREATE", "cat": "EC", "time": "2020-07-23 14:39;31", "who": "admin", "typeOfanno": "PersonManul"}]</info><confidence>0</confidence><bndbox><xmin>11232.6552734375</xmin><ymin>11480.7861328125</ymin><xmax>11384.34375</xmax><ymax>11569.7978515625</ymax></bndbox><segmentation><points><x>11237.3955078125</x><y>11555.05078125</y></points><points><x>11268.470703125</x><y>11568.2177734375</y></points><points><x>11301.65234375</x><y>11569.7978515625</y></points><points><x>11302.1787109375</x><y>11569.7978515625</y></points><points><x>11340.6279296875</x><y>11562.423828125</y></points><points><x>11340.6279296875</x><y>11562.423828125</y></points><points><x>11342.734375</x><y>11561.37109375</y></points><points><x>11371.703125</x><y>11538.72265625</y></points><points><x>11371.703125</x><y>11538.72265625</y></points><points><x>11374.3369140625</x><y>11537.142578125</y></points><points><x>11384.34375</x><y>11513.44140625</y></points><points><x>11384.34375</x><y>11513.44140625</y></points><points><x>11375.3896484375</x><y>11496.5869140625</y></points><points><x>11355.90234375</x><y>11491.8466796875</y></points><points><x>11355.375</x><y>11491.8466796875</y></points><points><x>11336.94140625</x><y>11500.80078125</y></points><points><x>11317.9794921875</x><y>11502.380859375</y></points><points><x>11317.9794921875</x><y>11502.380859375</y></points><points><x>11294.8056640625</x><y>11494.48046875</y></points><points><x>11294.8056640625</x><y>11494.48046875</y></points><points><x>11271.630859375</x><y>11480.7861328125</y></points><points><x>11262.6767578125</x><y>11488.6865234375</y></points><points><x>11265.8369140625</x><y>11499.7470703125</y></points><points><x>11257.41015625</x><y>11497.640625</y></points><points><x>11246.3486328125</x><y>11506.5947265625</y></points><points><x>11237.3955078125</x><y>11522.921875</y></points><points><x>11237.3955078125</x><y>11522.921875</y></points><points><x>11232.6552734375</x><y>11541.3564453125</y></points><points><x>11232.6552734375</x><y>11541.3564453125</y></points></segmentation></object><object><name>EC</name><difficult>0</difficult><truncated>0</truncated><info>[{"confidence": "0"}, {"action": "CREATE", "cat": "EC", "time": "2020-07-23 14:39;31", "who": "admin", "typeOfanno": "PersonManul"}]</info><confidence>0</confidence><bndbox><xmin>20249.859375</xmin><ymin>20952.0</ymin><xmax>20503.93359375</xmax><ymax>21137.8515625</ymax></bndbox><segmentation><points><x>20299.26171875</x><y>21013.166015625</y></points><points><x>20299.26171875</x><y>21013.166015625</y></points><points><x>20296.91015625</x><y>21013.166015625</y></points><points><x>20267.111328125</x><y>21027.28125</y></points><points><x>20252.2109375</x><y>21046.1015625</y></points><points><x>20251.427734375</x><y>21046.1015625</y></points><points><x>20249.859375</x><y>21075.900390625</y></points><points><x>20268.6796875</x><y>21105.69921875</y></points><points><x>20298.478515625</x><y>21119.814453125</y></points><points><x>20314.9453125</x><y>21119.814453125</y></points><points><x>20314.9453125</x><y>21119.814453125</y></points><points><x>20316.513671875</x><y>21121.3828125</y></points><points><x>20343.17578125</x><y>21137.06640625</y></points><points><x>20343.9609375</x><y>21137.06640625</y></points><points><x>20346.3125</x><y>21137.8515625</y></points><points><x>20366.701171875</x><y>21137.06640625</y></points><points><x>20372.19140625</x><y>21122.951171875</y></points><points><x>20355.72265625</x><y>21101.779296875</y></points><points><x>20380.033203125</x><y>21098.642578125</y></points><points><x>20380.81640625</x><y>21098.642578125</y></points><points><x>20382.384765625</x><y>21098.642578125</y></points><points><x>20383.953125</x><y>21098.642578125</y></points><points><x>20384.73828125</x><y>21098.642578125</y></points><points><x>20386.306640625</x><y>21098.642578125</y></points><points><x>20387.875</x><y>21098.642578125</y></points><points><x>20420.810546875</x><y>21098.642578125</y></points><points><x>20421.59375</x><y>21098.642578125</y></points><points><x>20423.162109375</x><y>21097.857421875</y></points><points><x>20423.947265625</x><y>21097.07421875</y></points><points><x>20453.74609375</x><y>21086.095703125</y></points><points><x>20454.529296875</x><y>21086.095703125</y></points><points><x>20456.09765625</x><y>21085.310546875</y></points><points><x>20456.8828125</x><y>21085.310546875</y></points><points><x>20485.11328125</x><y>21057.080078125</y></points><points><x>20485.896484375</x><y>21057.080078125</y></points><points><x>20486.681640625</x><y>21055.51171875</y></points><points><x>20500.01171875</x><y>21025.712890625</y></points><points><x>20500.01171875</x><y>21025.712890625</y></points><points><x>20501.580078125</x><y>21024.14453125</y></points><points><x>20501.580078125</x><y>21023.361328125</y></points><points><x>20503.1484375</x><y>21021.79296875</y></points><points><x>20503.93359375</x><y>21021.0078125</y></points><points><x>20503.93359375</x><y>21019.439453125</y></points><points><x>20492.169921875</x><y>20980.23046875</y></points><points><x>20460.802734375</x><y>20962.1953125</y></points><points><x>20415.3203125</x><y>20952.0</y></points><points><x>20360.427734375</x><y>20964.546875</y></points><points><x>20360.427734375</x><y>20964.546875</y></points><points><x>20308.671875</x><y>20992.77734375</y></points><points><x>20308.671875</x><y>20992.77734375</y></points></segmentation></object><object><name>EC</name><difficult>0</difficult><truncated>0</truncated><info>[{"confidence": "0"}, {"action": "CREATE", "cat": "EC", "time": "2020-07-23 14:39;31", "who": "admin", "typeOfanno": "PersonManul"}]</info><confidence>0</confidence><bndbox><xmin>24749.90625</xmin><ymin>5660.41552734375</ymin><xmax>25005.59765625</xmax><ymax>6020.017578125</ymax></bndbox><segmentation><points><x>24846.8125</x><y>6008.341796875</y></points><points><x>24881.837890625</x><y>6020.017578125</y></points><points><x>24881.837890625</x><y>6020.017578125</y></points><points><x>24914.529296875</x><y>6001.3369140625</y></points><points><x>24943.716796875</x><y>5989.6611328125</y></points><points><x>24982.24609375</x><y>5984.9912109375</y></points><points><x>24997.423828125</x><y>5966.310546875</y></points><points><x>24989.251953125</x><y>5952.30029296875</y></points><points><x>24982.24609375</x><y>5926.6142578125</y></points><points><x>24982.24609375</x><y>5926.6142578125</y></points><points><x>24983.4140625</x><y>5890.42041015625</y></points><points><x>25005.59765625</x><y>5876.41015625</y></points><points><x>24997.423828125</x><y>5840.21630859375</y></points><points><x>24999.759765625</x><y>5821.5361328125</y></points><points><x>25000.927734375</x><y>5821.5361328125</y></points><points><x>25002.09375</x><y>5820.3681640625</y></points><points><x>25003.26171875</x><y>5819.20068359375</y></points><points><x>25000.927734375</x><y>5794.6826171875</y></points><points><x>24985.75</x><y>5773.6669921875</y></points><points><x>24935.544921875</x><y>5753.81884765625</y></points><points><x>24915.697265625</x><y>5737.47314453125</y></points><points><x>24912.193359375</x><y>5705.94970703125</y></points><points><x>24912.193359375</x><y>5705.94970703125</y></points><points><x>24909.859375</x><y>5705.94970703125</y></points><points><x>24895.849609375</x><y>5709.4521484375</y></points><points><x>24894.681640625</x><y>5709.4521484375</y></points><points><x>24893.513671875</x><y>5709.4521484375</y></points><points><x>24879.50390625</x><y>5676.76123046875</y></points><points><x>24846.8125</x><y>5670.92333984375</y></points><points><x>24810.619140625</x><y>5660.41552734375</y></points><points><x>24775.591796875</x><y>5674.42626953125</y></points><points><x>24749.90625</x><y>5732.80322265625</y></points><points><x>24812.953125</x><y>5778.3369140625</y></points><points><x>24812.953125</x><y>5778.3369140625</y></points><points><x>24858.48828125</x><y>5834.37890625</y></points><points><x>24872.498046875</x><y>5902.09619140625</y></points><points><x>24872.498046875</x><y>5902.09619140625</y></points><points><x>24872.498046875</x><y>5904.43115234375</y></points><points><x>24872.498046875</x><y>5905.5986328125</y></points><points><x>24872.498046875</x><y>5906.76611328125</y></points><points><x>24850.314453125</x><y>5946.46240234375</y></points><points><x>24850.314453125</x><y>5946.46240234375</y></points><points><x>24826.96484375</x><y>5990.8291015625</y></points><points><x>24826.96484375</x><y>5990.8291015625</y></points></segmentation></object><object><name>NONE</name><difficult>0</difficult><truncated>0</truncated><info>[{"confidence": "0"}, {"action": "CREATE", "cat": "NONE", "time": "2020-07-23 14:39;31", "who": "admin", "typeOfanno": "PersonManul"}]</info><confidence>0</confidence><bndbox><xmin>30452.03125</xmin><ymin>7082.4248046875</ymin><xmax>30954.123046875</xmax><ymax>7558.63525390625</ymax></bndbox><segmentation><points><x>30628.021484375</x><y>7245.47509765625</y></points><points><x>30674.607421875</x><y>7141.951171875</y></points><points><x>30674.607421875</x><y>7141.951171875</y></points><points><x>30677.1953125</x><y>7139.36328125</y></points><points><x>30679.783203125</x><y>7139.36328125</y></points><points><x>30728.95703125</x><y>7082.4248046875</y></points><points><x>30772.955078125</x><y>7108.30615234375</y></points><points><x>30772.955078125</x><y>7110.89404296875</y></points><points><x>30829.89453125</x><y>7167.83203125</y></points><points><x>30842.833984375</x><y>7211.830078125</y></points><points><x>30902.361328125</x><y>7255.82763671875</y></points><points><x>30912.712890625</x><y>7323.1181640625</y></points><points><x>30912.712890625</x><y>7325.7060546875</y></points><points><x>30920.4765625</x><y>7377.46826171875</y></points><points><x>30954.123046875</x><y>7390.40869140625</y></points><points><x>30954.123046875</x><y>7390.40869140625</y></points><points><x>30910.125</x><y>7452.52294921875</y></points><points><x>30853.1875</x><y>7493.9326171875</y></points><points><x>30783.30859375</x><y>7527.578125</y></points><points><x>30783.30859375</x><y>7527.578125</y></points><points><x>30760.015625</x><y>7558.63525390625</y></points><points><x>30690.13671875</x><y>7543.1064453125</y></points><points><x>30620.2578125</x><y>7517.2255859375</y></points><points><x>30540.02734375</x><y>7462.87548828125</y></points><points><x>30467.560546875</x><y>7431.818359375</y></points><points><x>30452.03125</x><y>7377.46826171875</y></points><points><x>30514.146484375</x><y>7343.82275390625</y></points><points><x>30514.146484375</x><y>7343.82275390625</y></points><points><x>30516.734375</x><y>7341.23486328125</y></points><points><x>30571.083984375</x><y>7261.00390625</y></points><points><x>30571.083984375</x><y>7261.00390625</y></points></segmentation></object><object><name>EC</name><difficult>0</difficult><truncated>0</truncated><info>[{"confidence": "0"}, {"action": "CREATE", "cat": "EC", "time": "2020-07-23 14:39;31", "who": "admin", "typeOfanno": "PersonManul"}]</info><confidence>0</confidence><bndbox><xmin>29152.623046875</xmin><ymin>8032.20849609375</ymin><xmax>29374.544921875</xmax><ymax>8194.533203125</ymax></bndbox><segmentation><points><x>29191.046875</x><y>8076.90673828125</y></points><points><x>29245.15625</x><y>8045.53955078125</y></points><points><x>29245.15625</x><y>8045.53955078125</y></points><points><x>29247.5078125</x><y>8043.97119140625</y></points><points><x>29285.93359375</x><y>8033.77685546875</y></points><points><x>29319.65234375</x><y>8032.20849609375</y></points><points><x>29320.4375</x><y>8032.20849609375</y></points><points><x>29340.826171875</x><y>8036.91357421875</y></points><points><x>29343.962890625</x><y>8070.63330078125</y></points><points><x>29343.962890625</x><y>8070.63330078125</y></points><points><x>29343.962890625</x><y>8100.43212890625</y></points><points><x>29347.099609375</x><y>8122.38916015625</y></points><points><x>29374.544921875</x><y>8141.99365234375</y></points><points><x>29369.056640625</x><y>8156.10888671875</y></points><points><x>29328.279296875</x><y>8146.69873046875</y></points><points><x>29289.0703125</x><y>8140.42529296875</y></points><points><x>29261.623046875</x><y>8160.02978515625</y></points><points><x>29261.623046875</x><y>8160.02978515625</y></points><points><x>29260.0546875</x><y>8161.59814453125</y></points><points><x>29241.234375</x><y>8179.63427734375</y></points><points><x>29241.234375</x><y>8179.63427734375</y></points><points><x>29239.666015625</x><y>8181.20263671875</y></points><points><x>29238.8828125</x><y>8181.20263671875</y></points><points><x>29236.529296875</x><y>8181.98681640625</y></points><points><x>29208.298828125</x><y>8194.533203125</y></points><points><x>29208.298828125</x><y>8194.533203125</y></points><points><x>29205.947265625</x><y>8194.533203125</y></points><points><x>29205.162109375</x><y>8194.533203125</y></points><points><x>29180.068359375</x><y>8185.12353515625</y></points><points><x>29152.623046875</x><y>8167.87158203125</y></points><points><x>29163.6015625</x><y>8119.25244140625</y></points><points><x>29163.6015625</x><y>8118.46826171875</y></points><points><x>29165.169921875</x><y>8117.68408203125</y></points><points><x>29165.169921875</x><y>8116.11572265625</y></points><points><x>29175.36328125</x><y>8095.72705078125</y></points><points><x>29176.1484375</x><y>8095.72705078125</y></points></segmentation></object><object><name>EC</name><difficult>0</difficult><truncated>0</truncated><info>[{"confidence": "0"}, {"action": "CREATE", "cat": "EC", "time": "2020-07-23 14:39;31", "who": "admin", "typeOfanno": "PersonManul"}]</info><confidence>0</confidence><bndbox><xmin>33388.10546875</xmin><ymin>21229.6484375</ymin><xmax>33646.1015625</xmax><ymax>21687.611328125</ymax></bndbox><segmentation><points><x>33493.96875</x><y>21304.146484375</y></points><points><x>33493.96875</x><y>21304.146484375</y></points><points><x>33514.359375</x><y>21286.89453125</y></points><points><x>33530.04296875</x><y>21286.89453125</y></points><points><x>33550.4296875</x><y>21301.009765625</y></points><points><x>33569.25</x><y>21326.103515625</y></points><points><x>33581.015625</x><y>21348.845703125</y></points><points><x>33595.9140625</x><y>21354.333984375</y></points><points><x>33615.51953125</x><y>21354.333984375</y></points><points><x>33624.14453125</x><y>21384.1328125</y></points><points><x>33624.14453125</x><y>21384.1328125</y></points><points><x>33640.61328125</x><y>21404.521484375</y></points><points><x>33646.1015625</x><y>21431.18359375</y></points><points><x>33639.828125</x><y>21464.119140625</y></points><points><x>33634.33984375</x><y>21494.703125</y></points><points><x>33634.33984375</x><y>21495.486328125</y></points><points><x>33633.5546875</x><y>21497.0546875</y></points><points><x>33608.4609375</x><y>21517.443359375</y></points><points><x>33608.4609375</x><y>21517.443359375</y></points><points><x>33580.23046875</x><y>21539.400390625</y></points><points><x>33568.46875</x><y>21566.84765625</y></points><points><x>33568.46875</x><y>21567.630859375</y></points><points><x>33568.46875</x><y>21569.19921875</y></points><points><x>33562.1953125</x><y>21588.01953125</y></points><points><x>33586.50390625</x><y>21590.373046875</y></points><points><x>33586.50390625</x><y>21590.373046875</y></points><points><x>33624.9296875</x><y>21594.29296875</y></points><points><x>33627.28125</x><y>21611.544921875</y></points><points><x>33627.28125</x><y>21612.330078125</y></points><points><x>33625.7109375</x><y>21613.8984375</y></points><points><x>33606.109375</x><y>21631.150390625</y></points><points><x>33605.32421875</x><y>21631.150390625</y></points><points><x>33603.75390625</x><y>21632.71875</y></points><points><x>33585.71875</x><y>21647.6171875</y></points><points><x>33573.95703125</x><y>21663.30078125</y></points><points><x>33573.171875</x><y>21663.30078125</y></points><points><x>33572.38671875</x><y>21664.869140625</y></points><points><x>33550.4296875</x><y>21685.2578125</y></points><points><x>33527.69140625</x><y>21687.611328125</y></points><points><x>33519.0625</x><y>21674.279296875</y></points><points><x>33528.47265625</x><y>21653.890625</y></points><points><x>33544.94140625</x><y>21642.12890625</y></points><points><x>33519.0625</x><y>21617.818359375</y></points><points><x>33494.75390625</x><y>21631.150390625</y></points><points><x>33493.96875</x><y>21631.150390625</y></points><points><x>33492.40234375</x><y>21631.150390625</y></points><points><x>33471.2265625</x><y>21625.66015625</y></points><points><x>33471.2265625</x><y>21625.66015625</y></points><points><x>33470.4453125</x><y>21623.30859375</y></points><points><x>33453.9765625</x><y>21589.587890625</y></points><points><x>33413.19921875</x><y>21552.732421875</y></points><points><x>33413.19921875</x><y>21552.732421875</y></points><points><x>33413.19921875</x><y>21550.37890625</y></points><points><x>33410.84765625</x><y>21547.2421875</y></points><points><x>33388.10546875</x><y>21511.955078125</y></points><points><x>33388.10546875</x><y>21511.955078125</y></points><points><x>33388.10546875</x><y>21509.6015625</y></points><points><x>33396.73046875</x><y>21474.314453125</y></points><points><x>33397.515625</x><y>21474.314453125</y></points><points><x>33416.3359375</x><y>21445.298828125</y></points><points><x>33416.3359375</x><y>21445.298828125</y></points><points><x>33418.6875</x><y>21443.73046875</y></points><points><x>33434.37109375</x><y>21425.6953125</y></points><points><x>33434.37109375</x><y>21424.91015625</y></points><points><x>33435.94140625</x><y>21424.126953125</y></points><points><x>33435.94140625</x><y>21395.896484375</y></points><points><x>33435.94140625</x><y>21395.111328125</y></points><points><x>33436.72265625</x><y>21393.54296875</y></points><points><x>33459.46484375</x><y>21363.744140625</y></points><points><x>33459.46484375</x><y>21363.744140625</y></points><points><x>33460.25</x><y>21361.392578125</y></points><points><x>33460.25</x><y>21359.0390625</y></points><points><x>33444.56640625</x><y>21331.59375</y></points><points><x>33444.56640625</x><y>21330.80859375</y></points><points><x>33443.78125</x><y>21329.240234375</y></points><points><x>33426.53125</x><y>21299.44140625</y></points><points><x>33426.53125</x><y>21299.44140625</y></points><points><x>33424.9609375</x><y>21297.873046875</y></points><points><x>33423.39453125</x><y>21295.521484375</y></points><points><x>33412.4140625</x><y>21275.1328125</y></points><points><x>33412.4140625</x><y>21275.1328125</y></points><points><x>33427.3125</x><y>21250.822265625</y></points><points><x>33428.09765625</x><y>21250.822265625</y></points><points><x>33428.8828125</x><y>21249.25390625</y></points><points><x>33439.078125</x><y>21229.6484375</y></points><points><x>33460.25</x><y>21246.1171875</y></points><points><x>33483.7734375</x><y>21268.859375</y></points><points><x>33481.421875</x><y>21286.89453125</y></points><points><x>33481.421875</x><y>21286.89453125</y></points></segmentation></object><object><name>NONE</name><difficult>0</difficult><truncated>0</truncated><info>[{"confidence": "0"}, {"action": "CREATE", "cat": "NONE", "time": "2020-07-23 14:39;31", "who": "admin", "typeOfanno": "PersonManul"}]</info><confidence>0</confidence><bndbox><xmin>33560.0546875</xmin><ymin>21587.880859375</ymin><xmax>34064.43359375</xmax><ymax>22001.189453125</ymax></bndbox><segmentation><points><x>33560.0546875</x><y>21729.15234375</y></points><points><x>33560.0546875</x><y>21729.15234375</y></points><points><x>33624.26953125</x><y>21704.634765625</y></points><points><x>33624.26953125</x><y>21704.634765625</y></points><points><x>33626.60546875</x><y>21704.634765625</y></points><points><x>33627.7734375</x><y>21704.634765625</y></points><points><x>33630.109375</x><y>21702.298828125</y></points><points><x>33632.44140625</x><y>21702.298828125</y></points><points><x>33672.140625</x><y>21662.603515625</y></points><points><x>33673.30859375</x><y>21662.603515625</y></points><points><x>33674.47265625</x><y>21661.435546875</y></points><points><x>33675.640625</x><y>21661.435546875</y></points><points><x>33677.9765625</x><y>21660.267578125</y></points><points><x>33679.14453125</x><y>21659.099609375</y></points><points><x>33713.00390625</x><y>21614.734375</y></points><points><x>33713.00390625</x><y>21613.56640625</y></points><points><x>33714.171875</x><y>21612.3984375</y></points><points><x>33715.33984375</x><y>21611.23046875</y></points><points><x>33717.671875</x><y>21610.0625</y></points><points><x>33738.6875</x><y>21587.880859375</y></points><points><x>33763.20703125</x><y>21601.890625</y></points><points><x>33774.8828125</x><y>21638.083984375</y></points><points><x>33815.74609375</x><y>21611.23046875</y></points><points><x>33815.74609375</x><y>21611.23046875</y></points><points><x>33818.08203125</x><y>21610.0625</y></points><points><x>33851.94140625</x><y>21598.388671875</y></points><points><x>33862.44921875</x><y>21641.5859375</y></points><points><x>33899.80859375</x><y>21649.759765625</y></points><points><x>33936.00390625</x><y>21677.78125</y></points><points><x>33937.171875</x><y>21692.958984375</y></points><points><x>33992.04296875</x><y>21702.298828125</y></points><points><x>34037.578125</x><y>21745.498046875</y></points><points><x>34064.43359375</x><y>21806.208984375</y></points><points><x>34064.43359375</x><y>21806.208984375</y></points><points><x>34064.43359375</x><y>21808.544921875</y></points><points><x>34062.09765625</x><y>21885.6015625</y></points><points><x>34062.09765625</x><y>21885.6015625</y></points><points><x>34058.59375</x><y>21955.654296875</y></points><points><x>34058.59375</x><y>21955.654296875</y></points><points><x>34056.2578125</x><y>21955.654296875</y></points><points><x>34053.92578125</x><y>21959.15625</y></points><points><x>34051.58984375</x><y>21962.66015625</y></points><points><x>34049.25390625</x><y>21964.994140625</y></points><points><x>34013.05859375</x><y>21997.685546875</y></points><points><x>34011.89453125</x><y>21997.685546875</y></points><points><x>34010.7265625</x><y>21997.685546875</y></points><points><x>34009.55859375</x><y>21998.853515625</y></points><points><x>34007.22265625</x><y>22000.021484375</y></points><points><x>33943.0078125</x><y>22001.189453125</y></points><points><x>33943.0078125</x><y>22001.189453125</y></points><points><x>33940.671875</x><y>22001.189453125</y></points><points><x>33877.625</x><y>21983.67578125</y></points><points><x>33877.625</x><y>21983.67578125</y></points><points><x>33874.125</x><y>21982.5078125</y></points><points><x>33872.95703125</x><y>21982.5078125</y></points><points><x>33809.91015625</x><y>21959.15625</y></points><points><x>33808.7421875</x><y>21959.15625</y></points><points><x>33806.40625</x><y>21959.15625</y></points><points><x>33805.23828125</x><y>21959.15625</y></points><points><x>33756.203125</x><y>21966.162109375</y></points><points><x>33755.03515625</x><y>21966.162109375</y></points><points><x>33753.8671875</x><y>21966.162109375</y></points><points><x>33752.69921875</x><y>21967.330078125</y></points><points><x>33752.69921875</x><y>21968.498046875</y></points><points><x>33703.6640625</x><y>21986.009765625</y></points><points><x>33713.00390625</x><y>21919.4609375</y></points><points><x>33713.00390625</x><y>21919.4609375</y></points><points><x>33710.66796875</x><y>21834.23046875</y></points><points><x>33710.66796875</x><y>21834.23046875</y></points><points><x>33655.79296875</x><y>21814.3828125</y></points><points><x>33654.625</x><y>21814.3828125</y></points><points><x>33653.45703125</x><y>21814.3828125</y></points><points><x>33652.29296875</x><y>21814.3828125</y></points><points><x>33562.390625</x><y>21765.345703125</y></points><points><x>33562.390625</x><y>21765.345703125</y></points></segmentation></object><object><name>NONE</name><difficult>0</difficult><truncated>0</truncated><info>[{"confidence": "0"}, {"action": "CREATE", "cat": "NONE", "time": "2020-07-23 14:39;31", "who": "admin", "typeOfanno": "PersonManul"}]</info><confidence>0</confidence><bndbox><xmin>33692.75390625</xmin><ymin>21433.31640625</ymin><xmax>33878.1484375</xmax><ymax>21592.90625</ymax></bndbox><segmentation><points><x>33704.33984375</x><y>21528.6484375</y></points><points><x>33696.44140625</x><y>21508.107421875</y></points><points><x>33699.6015625</x><y>21483.880859375</y></points><points><x>33692.75390625</x><y>21467.552734375</y></points><points><x>33693.8046875</x><y>21445.95703125</y></points><points><x>33693.8046875</x><y>21445.431640625</y></points><points><x>33705.921875</x><y>21433.31640625</y></points><points><x>33705.921875</x><y>21433.31640625</y></points><points><x>33720.140625</x><y>21435.423828125</y></points><points><x>33726.98828125</x><y>21450.171875</y></points><points><x>33739.62890625</x><y>21459.65234375</y></points><points><x>33755.4296875</x><y>21448.591796875</y></points><points><x>33767.54296875</x><y>21445.431640625</y></points><points><x>33777.0234375</x><y>21460.705078125</y></points><points><x>33794.93359375</x><y>21460.705078125</y></points><points><x>33805.9921875</x><y>21460.705078125</y></points><points><x>33815.47265625</x><y>21467.552734375</y></points><points><x>33828.11328125</x><y>21468.080078125</y></points><points><x>33843.38671875</x><y>21479.666015625</y></points><points><x>33843.38671875</x><y>21479.666015625</y></points><points><x>33844.44140625</x><y>21481.7734375</y></points><points><x>33859.1875</x><y>21497.046875</y></points><points><x>33859.1875</x><y>21497.046875</y></points><points><x>33860.2421875</x><y>21499.154296875</y></points><points><x>33860.76953125</x><y>21499.681640625</y></points><points><x>33869.72265625</x><y>21525.48828125</y></points><points><x>33869.72265625</x><y>21525.48828125</y></points><points><x>33878.1484375</x><y>21548.6640625</y></points><points><x>33857.609375</x><y>21537.603515625</y></points><points><x>33857.609375</x><y>21537.603515625</y></points><points><x>33856.02734375</x><y>21535.49609375</y></points><points><x>33834.9609375</x><y>21509.6875</y></points><points><x>33839.69921875</x><y>21533.916015625</y></points><points><x>33839.69921875</x><y>21533.916015625</y></points><points><x>33839.17578125</x><y>21552.876953125</y></points><points><x>33839.17578125</x><y>21553.404296875</y></points><points><x>33840.2265625</x><y>21554.984375</y></points><points><x>33844.96875</x><y>21574.998046875</y></points><points><x>33844.96875</x><y>21575.525390625</y></points><points><x>33843.38671875</x><y>21576.578125</y></points><points><x>33827.05859375</x><y>21585.533203125</y></points><points><x>33812.3125</x><y>21591.853515625</y></points><points><x>33812.3125</x><y>21591.853515625</y></points><points><x>33797.0390625</x><y>21592.90625</y></points><points><x>33797.0390625</x><y>21592.90625</y></points><points><x>33795.45703125</x><y>21591.326171875</y></points><points><x>33772.8125</x><y>21571.3125</y></points><points><x>33772.8125</x><y>21571.3125</y></points><points><x>33772.8125</x><y>21569.205078125</y></points><points><x>33774.91796875</x><y>21538.65625</y></points><points><x>33774.91796875</x><y>21538.65625</y></points><points><x>33757.53515625</x><y>21518.642578125</y></points><points><x>33757.53515625</x><y>21518.115234375</y></points><points><x>33757.0078125</x><y>21516.53515625</y></points><points><x>33756.484375</x><y>21516.0078125</y></points><points><x>33735.94140625</x><y>21490.201171875</y></points><points><x>33722.7734375</x><y>21499.681640625</y></points><points><x>33722.7734375</x><y>21499.681640625</y></points><points><x>33722.24609375</x><y>21501.787109375</y></points><points><x>33721.72265625</x><y>21502.314453125</y></points><points><x>33721.72265625</x><y>21504.947265625</y></points><points><x>33721.1953125</x><y>21505.474609375</y></points><points><x>33721.1953125</x><y>21507.0546875</y></points><points><x>33721.1953125</x><y>21508.634765625</y></points><points><x>33718.5625</x><y>21524.435546875</y></points><points><x>33718.5625</x><y>21524.962890625</y></points><points><x>33718.03515625</x><y>21526.54296875</y></points><points><x>33718.03515625</x><y>21527.595703125</y></points><points><x>33712.765625</x><y>21539.7109375</y></points><points><x>33712.2421875</x><y>21539.7109375</y></points></segmentation></object><object><name>NONE</name><difficult>0</difficult><truncated>0</truncated><info>[{"confidence": "0"}, {"action": "CREATE", "cat": "NONE", "time": "2020-07-23 14:39;31", "who": "admin", "typeOfanno": "PersonManul"}]</info><confidence>0</confidence><bndbox><xmin>29426.9453125</xmin><ymin>26408.150390625</ymin><xmax>29695.919921875</xmax><ymax>26701.43359375</ymax></bndbox><segmentation><points><x>29489.6796875</x><y>26553.22265625</y></points><points><x>29478.701171875</x><y>26534.40234375</y></points><points><x>29466.154296875</x><y>26513.23046875</y></points><points><x>29475.564453125</x><y>26493.625</y></points><points><x>29475.564453125</x><y>26493.625</y></points><points><x>29476.349609375</x><y>26491.2734375</y></points><points><x>29476.349609375</x><y>26489.705078125</y></points><points><x>29481.0546875</x><y>26463.826171875</y></points><points><x>29481.0546875</x><y>26463.826171875</y></points><points><x>29482.623046875</x><y>26462.2578125</y></points><points><x>29482.623046875</x><y>26461.474609375</y></points><points><x>29498.306640625</x><y>26444.22265625</y></points><points><x>29498.306640625</x><y>26444.22265625</y></points><points><x>29509.28515625</x><y>26418.34375</y></points><points><x>29509.28515625</x><y>26418.34375</y></points><points><x>29511.63671875</x><y>26417.560546875</y></points><points><x>29513.205078125</x><y>26416.775390625</y></points><points><x>29514.7734375</x><y>26416.775390625</y></points><points><x>29566.529296875</x><y>26408.150390625</y></points><points><x>29616.716796875</x><y>26412.0703125</y></points><points><x>29656.7109375</x><y>26435.595703125</y></points><points><x>29666.12109375</x><y>26449.7109375</y></points><points><x>29681.01953125</x><y>26444.22265625</y></points><points><x>29688.861328125</x><y>26464.611328125</y></points><points><x>29695.919921875</x><y>26487.3515625</y></points><points><x>29695.919921875</x><y>26487.3515625</y></points><points><x>29678.66796875</x><y>26494.41015625</y></points><points><x>29686.509765625</x><y>26527.345703125</y></points><points><x>29687.29296875</x><y>26527.345703125</y></points><points><x>29670.826171875</x><y>26554.0078125</y></points><points><x>29666.904296875</x><y>26590.86328125</y></points><points><x>29666.904296875</x><y>26591.6484375</y></points><points><x>29665.3359375</x><y>26592.431640625</y></points><points><x>29643.37890625</x><y>26630.072265625</y></points><points><x>29642.595703125</x><y>26630.072265625</y></points><points><x>29640.2421875</x><y>26631.640625</y></points><points><x>29622.990234375</x><y>26655.166015625</y></points><points><x>29590.0546875</x><y>26667.712890625</y></points><points><x>29543.00390625</x><y>26696.728515625</y></points><points><x>29542.220703125</x><y>26696.728515625</y></points><points><x>29541.435546875</x><y>26698.296875</y></points><points><x>29502.2265625</x><y>26701.43359375</y></points><points><x>29502.2265625</x><y>26701.43359375</y></points><points><x>29499.875</x><y>26701.43359375</y></points><points><x>29466.154296875</x><y>26692.806640625</y></points><points><x>29426.9453125</x><y>26681.044921875</y></points><points><x>29452.822265625</x><y>26639.482421875</y></points><points><x>29453.607421875</x><y>26639.482421875</y></points><points><x>29455.17578125</x><y>26637.9140625</y></points><points><x>29456.744140625</x><y>26636.345703125</y></points><points><x>29458.3125</x><y>26634.77734375</y></points><points><x>29459.880859375</x><y>26633.208984375</y></points><points><x>29477.91796875</x><y>26601.05859375</y></points><points><x>29489.6796875</x><y>26572.04296875</y></points><points><x>29490.46484375</x><y>26572.04296875</y></points></segmentation></object><object><name>NONE</name><difficult>0</difficult><truncated>0</truncated><info>[{"confidence": "0"}, {"action": "CREATE", "cat": "NONE", "time": "2020-07-23 14:39;31", "who": "admin", "typeOfanno": "PersonManul"}]</info><confidence>0</confidence><bndbox><xmin>31547.75390625</xmin><ymin>27290.09375</ymin><xmax>31884.951171875</xmax><ymax>27682.18359375</ymax></bndbox><segmentation><points><x>31575.984375</x><y>27398.310546875</y></points><points><x>31575.984375</x><y>27398.310546875</y></points><points><x>31578.3359375</x><y>27398.310546875</y></points><points><x>31598.724609375</x><y>27381.841796875</y></points><points><x>31598.724609375</x><y>27381.841796875</y></points><points><x>31600.29296875</x><y>27380.2734375</y></points><points><x>31615.193359375</x><y>27342.6328125</y></points><points><x>31615.193359375</x><y>27341.849609375</y></points><points><x>31616.76171875</x><y>27341.064453125</y></points><points><x>31617.544921875</x><y>27340.28125</y></points><points><x>31618.330078125</x><y>27339.49609375</y></points><points><x>31619.11328125</x><y>27337.927734375</y></points><points><x>31631.66015625</x><y>27297.935546875</y></points><points><x>31641.85546875</x><y>27290.09375</y></points><points><x>31673.22265625</x><y>27313.619140625</y></points><points><x>31708.51171875</x><y>27327.734375</y></points><points><x>31719.490234375</x><y>27355.1796875</y></points><points><x>31716.353515625</x><y>27399.09375</y></points><points><x>31747.720703125</x><y>27406.935546875</y></points><points><x>31747.720703125</x><y>27406.935546875</y></points><points><x>31766.541015625</x><y>27400.662109375</y></points><points><x>31793.203125</x><y>27428.892578125</y></points><points><x>31815.16015625</x><y>27445.361328125</y></points><points><x>31834.763671875</x><y>27451.634765625</y></points><points><x>31834.763671875</x><y>27452.41796875</y></points><points><x>31835.548828125</x><y>27453.986328125</y></points><points><x>31855.15234375</x><y>27496.33203125</y></points><points><x>31855.9375</x><y>27496.33203125</y></points><points><x>31856.720703125</x><y>27498.685546875</y></points><points><x>31880.24609375</x><y>27523.779296875</y></points><points><x>31884.951171875</x><y>27573.181640625</y></points><points><x>31884.951171875</x><y>27573.966796875</y></points><points><x>31884.16796875</x><y>27576.318359375</y></points><points><x>31855.15234375</x><y>27606.90234375</y></points><points><x>31855.15234375</x><y>27606.90234375</y></points><points><x>31816.728515625</x><y>27633.564453125</y></points><points><x>31815.943359375</x><y>27633.564453125</y></points><points><x>31814.375</x><y>27634.34765625</y></points><points><x>31763.404296875</x><y>27643.7578125</y></points><points><x>31762.619140625</x><y>27643.7578125</y></points><points><x>31761.05078125</x><y>27644.54296875</y></points><points><x>31718.705078125</x><y>27662.578125</y></points><points><x>31718.705078125</x><y>27662.578125</y></points><points><x>31716.353515625</x><y>27664.146484375</y></points><points><x>31676.359375</x><y>27682.18359375</y></points><points><x>31649.697265625</x><y>27654.736328125</y></points><points><x>31649.697265625</x><y>27654.736328125</y></points><points><x>31616.76171875</x><y>27610.0390625</y></points><points><x>31576.767578125</x><y>27595.923828125</y></points><points><x>31574.416015625</x><y>27546.51953125</y></points><points><x>31574.416015625</x><y>27546.51953125</y></points><points><x>31574.416015625</x><y>27544.16796875</y></points><points><x>31574.416015625</x><y>27542.599609375</y></points><points><x>31555.595703125</x><y>27498.685546875</y></points><points><x>31555.595703125</x><y>27497.900390625</y></points><points><x>31555.595703125</x><y>27496.33203125</y></points><points><x>31555.595703125</x><y>27495.548828125</y></points><points><x>31555.595703125</x><y>27493.98046875</y></points><points><x>31554.810546875</x><y>27492.412109375</y></points><points><x>31550.890625</x><y>27427.32421875</y></points><points><x>31547.75390625</x><y>27425.755859375</y></points></segmentation></object><object><name>NILM</name><difficult>0</difficult><truncated>0</truncated><info>[{"confidence": "0"}, {"action": "CREATE", "cat": "NILM", "time": "2020-07-23 14:39;31", "who": "admin", "typeOfanno": "PersonManul"}]</info><confidence>0</confidence><bndbox><xmin>33506.796875</xmin><ymin>46211.99609375</ymin><xmax>33710.62890625</xmax><ymax>46292.58203125</ymax></bndbox><segmentation><points><x>33506.796875</x><y>46237.8046875</y></points><points><x>33536.29296875</x><y>46219.37109375</y></points><points><x>33559.9921875</x><y>46211.99609375</y></points><points><x>33560.51953125</x><y>46211.99609375</y></points><points><x>33562.1015625</x><y>46211.99609375</y></points><points><x>33591.59765625</x><y>46214.1015625</y></points><points><x>33591.59765625</x><y>46214.1015625</y></points><points><x>33594.23046875</x><y>46214.62890625</y></points><points><x>33620.5625</x><y>46219.37109375</y></points><points><x>33621.08984375</x><y>46219.37109375</y></points><points><x>33622.671875</x><y>46219.8984375</y></points><points><x>33624.25</x><y>46220.421875</y></points><points><x>33624.77734375</x><y>46220.421875</y></points><points><x>33652.16796875</x><y>46227.796875</y></points><points><x>33652.16796875</x><y>46227.796875</y></points><points><x>33654.80078125</x><y>46227.796875</y></points><points><x>33655.328125</x><y>46228.32421875</y></points><points><x>33673.234375</x><y>46236.75</y></points><points><x>33681.1328125</x><y>46252.0234375</y></points><points><x>33701.67578125</x><y>46262.03125</y></points><points><x>33701.67578125</x><y>46262.03125</y></points><points><x>33710.62890625</x><y>46275.7265625</y></points><points><x>33710.62890625</x><y>46275.7265625</y></points><points><x>33710.62890625</x><y>46277.83203125</y></points><points><x>33701.67578125</x><y>46289.421875</y></points><points><x>33676.39453125</x><y>46292.58203125</y></points><points><x>33676.39453125</x><y>46292.58203125</y></points><points><x>33645.84765625</x><y>46289.421875</y></points><points><x>33645.3203125</x><y>46289.421875</y></points><points><x>33643.2109375</x><y>46289.421875</y></points><points><x>33641.6328125</x><y>46289.421875</y></points><points><x>33607.3984375</x><y>46280.9921875</y></points><points><x>33607.3984375</x><y>46280.9921875</y></points><points><x>33605.81640625</x><y>46279.4140625</y></points><points><x>33604.23828125</x><y>46279.4140625</y></points><points><x>33566.31640625</x><y>46266.7734375</y></points><points><x>33566.31640625</x><y>46266.7734375</y></points><points><x>33564.20703125</x><y>46266.7734375</y></points><points><x>33561.046875</x><y>46266.7734375</y></points><points><x>33536.29296875</x><y>46264.140625</y></points><points><x>33536.29296875</x><y>46264.140625</y></points><points><x>33534.1875</x><y>46263.61328125</y></points><points><x>33510.484375</x><y>46252.55078125</y></points><points><x>33510.484375</x><y>46252.55078125</y></points></segmentation></object><object><name>EC</name><difficult>0</difficult><truncated>0</truncated><info>[{"confidence": "0"}, {"action": "CREATE", "cat": "EC", "time": "2020-07-23 14:39;31", "who": "admin", "typeOfanno": "PersonManul"}]</info><confidence>0</confidence><bndbox><xmin>41301.74609375</xmin><ymin>48461.5390625</ymin><xmax>41697.5390625</xmax><ymax>48735.91015625</ymax></bndbox><segmentation><points><x>41301.74609375</x><y>48702.05078125</y></points><points><x>41312.25390625</x><y>48674.03125</y></points><points><x>41312.25390625</x><y>48672.86328125</y></points><points><x>41314.5859375</x><y>48671.6953125</y></points><points><x>41327.4296875</x><y>48637.83984375</y></points><points><x>41327.4296875</x><y>48636.671875</y></points><points><x>41327.4296875</x><y>48635.50390625</y></points><points><x>41327.4296875</x><y>48634.3359375</y></points><points><x>41327.4296875</x><y>48633.16796875</y></points><points><x>41329.765625</x><y>48632.0</y></points><points><x>41362.45703125</x><y>48603.98046875</y></points><points><x>41362.45703125</x><y>48603.98046875</y></points><points><x>41363.625</x><y>48601.64453125</y></points><points><x>41364.79296875</x><y>48601.64453125</y></points><points><x>41367.12890625</x><y>48600.4765625</y></points><points><x>41368.29296875</x><y>48598.140625</y></points><points><x>41410.32421875</x><y>48574.7890625</y></points><points><x>41410.32421875</x><y>48574.7890625</y></points><points><x>41412.66015625</x><y>48574.7890625</y></points><points><x>41416.1640625</x><y>48574.7890625</y></points><points><x>41417.33203125</x><y>48574.7890625</y></points><points><x>41418.5</x><y>48573.625</y></points><points><x>41458.1953125</x><y>48563.1171875</y></points><points><x>41423.16796875</x><y>48554.94140625</y></points><points><x>41441.84765625</x><y>48530.42578125</y></points><points><x>41443.015625</x><y>48530.42578125</y></points><points><x>41444.18359375</x><y>48530.42578125</y></points><points><x>41445.3515625</x><y>48529.2578125</y></points><points><x>41446.51953125</x><y>48529.2578125</y></points><points><x>41459.36328125</x><y>48512.91015625</y></points><points><x>41461.69921875</x><y>48482.5546875</y></points><points><x>41461.69921875</x><y>48482.5546875</y></points><points><x>41464.03125</x><y>48480.21875</y></points><points><x>41492.0546875</x><y>48461.5390625</y></points><points><x>41492.0546875</x><y>48461.5390625</y></points><points><x>41494.390625</x><y>48461.5390625</y></points><points><x>41537.5859375</x><y>48466.2109375</y></points><points><x>41538.75390625</x><y>48466.2109375</y></points><points><x>41541.08984375</x><y>48467.37890625</y></points><points><x>41543.42578125</x><y>48467.37890625</y></points><points><x>41581.953125</x><y>48484.890625</y></points><points><x>41581.953125</x><y>48484.890625</y></points><points><x>41584.2890625</x><y>48484.890625</y></points><points><x>41634.4921875</x><y>48505.90625</y></points><points><x>41652.0078125</x><y>48532.7578125</y></points><points><x>41633.32421875</x><y>48559.61328125</y></points><points><x>41633.32421875</x><y>48560.78125</y></points><points><x>41633.32421875</x><y>48561.94921875</y></points><points><x>41633.32421875</x><y>48563.1171875</y></points><points><x>41626.3203125</x><y>48594.640625</y></points><points><x>41626.3203125</x><y>48594.640625</y></points><points><x>41690.53515625</x><y>48612.15234375</y></points><points><x>41690.53515625</x><y>48612.15234375</y></points><points><x>41697.5390625</x><y>48643.67578125</y></points><points><x>41697.5390625</x><y>48644.84375</y></points><points><x>41697.5390625</x><y>48646.01171875</y></points><points><x>41666.015625</x><y>48654.18359375</y></points><points><x>41637.99609375</x><y>48672.86328125</y></points><points><x>41616.98046875</x><y>48653.015625</y></points><points><x>41616.98046875</x><y>48653.015625</y></points><points><x>41614.64453125</x><y>48649.51171875</y></points><points><x>41564.44140625</x><y>48628.49609375</y></points><points><x>41529.4140625</x><y>48637.83984375</y></points><points><x>41562.10546875</x><y>48665.859375</y></points><points><x>41552.765625</x><y>48698.55078125</y></points><points><x>41552.765625</x><y>48698.55078125</y></points><points><x>41520.07421875</x><y>48712.55859375</y></points><points><x>41520.07421875</x><y>48713.7265625</y></points><points><x>41520.07421875</x><y>48714.89453125</y></points><points><x>41520.07421875</x><y>48717.23046875</y></points><points><x>41501.39453125</x><y>48735.91015625</y></points><points><x>41471.0390625</x><y>48716.0625</y></points><points><x>41471.0390625</x><y>48714.89453125</y></points><points><x>41471.0390625</x><y>48713.7265625</y></points><points><x>41446.51953125</x><y>48703.21875</y></points><points><x>41419.66796875</x><y>48692.7109375</y></points><points><x>41390.4765625</x><y>48677.53515625</y></points><points><x>41389.30859375</x><y>48677.53515625</y></points><points><x>41388.14453125</x><y>48677.53515625</y></points><points><x>41364.79296875</x><y>48693.87890625</y></points><points><x>41364.79296875</x><y>48693.87890625</y></points><points><x>41308.75</x><y>48719.56640625</y></points><points><x>41308.75</x><y>48719.56640625</y></points></segmentation></object><object><name>NONE</name><difficult>0</difficult><truncated>0</truncated><info>[{"confidence": "0"}, {"action": "CREATE", "cat": "NONE", "time": "2020-07-23 14:39;31", "who": "admin", "typeOfanno": "PersonManul"}]</info><confidence>0</confidence><bndbox><xmin>39764.46484375</xmin><ymin>44137.12109375</ymin><xmax>39890.71875</xmax><ymax>44299.4453125</ymax></bndbox><segmentation><points><x>39798.96875</x><y>44299.4453125</y></points><points><x>39784.0703125</x><y>44280.625</y></points><points><x>39764.46484375</x><y>44239.0625</y></points><points><x>39768.38671875</x><y>44192.01171875</y></points><points><x>39768.38671875</x><y>44192.01171875</y></points><points><x>39770.73828125</x><y>44189.66015625</y></points><points><x>39781.71875</x><y>44144.9609375</y></points><points><x>39781.71875</x><y>44144.9609375</y></points><points><x>39784.0703125</x><y>44143.39453125</y></points><points><x>39784.85546875</x><y>44143.39453125</y></points><points><x>39809.94921875</x><y>44137.12109375</y></points><points><x>39810.73046875</x><y>44137.12109375</y></points><points><x>39812.30078125</x><y>44137.12109375</y></points><points><x>39813.0859375</x><y>44137.12109375</y></points><points><x>39814.65234375</x><y>44137.12109375</y></points><points><x>39848.37109375</x><y>44150.453125</y></points><points><x>39848.37109375</x><y>44150.453125</y></points><points><x>39850.7265625</x><y>44150.453125</y></points><points><x>39870.328125</x><y>44156.7265625</y></points><points><x>39870.328125</x><y>44156.7265625</y></points><points><x>39872.68359375</x><y>44157.5078125</y></points><points><x>39874.25</x><y>44157.5078125</y></points><points><x>39886.796875</x><y>44162.21484375</y></points><points><x>39887.58203125</x><y>44162.21484375</y></points><points><x>39888.3671875</x><y>44164.56640625</y></points><points><x>39890.71875</x><y>44189.66015625</y></points><points><x>39890.71875</x><y>44189.66015625</y></points><points><x>39889.93359375</x><y>44192.01171875</y></points><points><x>39889.1484375</x><y>44192.796875</y></points><points><x>39878.171875</x><y>44217.890625</y></points><points><x>39878.95703125</x><y>44250.828125</y></points><points><x>39878.95703125</x><y>44250.828125</y></points><points><x>39878.95703125</x><y>44253.1796875</y></points><points><x>39864.83984375</x><y>44282.9765625</y></points><points><x>39864.83984375</x><y>44282.9765625</y></points><points><x>39862.48828125</x><y>44284.546875</y></points><points><x>39861.703125</x><y>44286.11328125</y></points><points><x>39833.47265625</x><y>44299.4453125</y></points><points><x>39833.47265625</x><y>44299.4453125</y></points></segmentation></object><object><name>EC</name><difficult>0</difficult><truncated>0</truncated><info>[{"confidence": "0"}, {"action": "CREATE", "cat": "EC", "time": "2020-07-23 14:39;31", "who": "admin", "typeOfanno": "PersonManul"}]</info><confidence>0</confidence><bndbox><xmin>45035.04296875</xmin><ymin>41715.81640625</ymin><xmax>45214.75390625</xmax><ymax>41849.18359375</ymax></bndbox><segmentation><points><x>45037.1640625</x><y>41727.84375</y></points><points><x>45059.453125</x><y>41722.5390625</y></points><points><x>45067.94140625</x><y>41721.4765625</y></points><points><x>45083.15625</x><y>41715.81640625</y></points><points><x>45095.890625</x><y>41721.83203125</y></points><points><x>45095.890625</x><y>41721.83203125</y></points><points><x>45097.66015625</x><y>41722.890625</y></points><points><x>45099.07421875</x><y>41723.953125</y></points><points><x>45110.0390625</x><y>41731.734375</y></points><points><x>45118.8828125</x><y>41725.3671875</y></points><points><x>45119.23828125</x><y>41725.3671875</y></points><points><x>45138.33984375</x><y>41723.24609375</y></points><points><x>45138.33984375</x><y>41723.24609375</y></points><points><x>45155.3203125</x><y>41729.2578125</y></points><points><x>45155.3203125</x><y>41729.2578125</y></points><points><x>45167.703125</x><y>41721.83203125</y></points><points><x>45175.484375</x><y>41722.890625</y></points><points><x>45175.484375</x><y>41722.890625</y></points><points><x>45180.4375</x><y>41735.62890625</y></points><points><x>45182.9140625</x><y>41743.76171875</y></points><points><x>45196.35546875</x><y>41743.41015625</y></points><points><x>45201.30859375</x><y>41755.79296875</y></points><points><x>45206.26171875</x><y>41771.35546875</y></points><points><x>45205.91015625</x><y>41789.04296875</y></points><points><x>45200.95703125</x><y>41801.42578125</y></points><points><x>45211.921875</x><y>41812.0390625</y></points><points><x>45214.75390625</x><y>41832.203125</y></points><points><x>45207.32421875</x><y>41841.40234375</y></points><points><x>45206.96875</x><y>41841.40234375</y></points><points><x>45193.52734375</x><y>41843.875</y></points><points><x>45184.68359375</x><y>41836.44921875</y></points><points><x>45174.0703125</x><y>41846.0</y></points><points><x>45174.0703125</x><y>41846.0</y></points><points><x>45172.30078125</x><y>41847.0625</y></points><points><x>45157.796875</x><y>41849.18359375</y></points><points><x>45157.796875</x><y>41849.18359375</y></points><points><x>45156.02734375</x><y>41848.12109375</y></points><points><x>45145.76953125</x><y>41833.6171875</y></points><points><x>45131.265625</x><y>41841.046875</y></points><points><x>45112.87109375</x><y>41845.64453125</y></points><points><x>45112.87109375</x><y>41845.64453125</y></points><points><x>45110.74609375</x><y>41845.64453125</y></points><points><x>45109.6875</x><y>41845.64453125</y></points><points><x>45085.984375</x><y>41843.875</y></points><points><x>45085.62890625</x><y>41843.875</y></points><points><x>45071.125</x><y>41836.44921875</y></points><points><x>45071.125</x><y>41836.44921875</y></points><points><x>45071.48046875</x><y>41825.12890625</y></points><points><x>45071.48046875</x><y>41824.7734375</y></points><points><x>45055.20703125</x><y>41812.74609375</y></points><points><x>45060.8671875</x><y>41788.3359375</y></points><points><x>45060.8671875</x><y>41788.3359375</y></points><points><x>45072.1875</x><y>41775.95703125</y></points><points><x>45045.65625</x><y>41778.078125</y></points><points><x>45045.65625</x><y>41778.078125</y></points><points><x>45043.88671875</x><y>41776.30859375</y></points><points><x>45035.04296875</x><y>41754.375</y></points><points><x>45035.04296875</x><y>41754.0234375</y></points></segmentation></object><object><name>NONE</name><difficult>0</difficult><truncated>0</truncated><info>[{"confidence": "0"}, {"action": "CREATE", "cat": "NONE", "time": "2020-07-23 14:39;31", "who": "admin", "typeOfanno": "PersonManul"}]</info><confidence>0</confidence><bndbox><xmin>38116.8203125</xmin><ymin>37891.4765625</ymin><xmax>38507.625</xmax><ymax>38261.57421875</ymax></bndbox><segmentation><points><x>38129.76171875</x><y>37974.296875</y></points><points><x>38129.76171875</x><y>37974.296875</y></points><points><x>38132.3515625</x><y>37971.70703125</y></points><points><x>38134.9375</x><y>37971.70703125</y></points><points><x>38134.9375</x><y>37969.12109375</y></points><points><x>38191.875</x><y>37891.4765625</y></points><points><x>38261.75390625</x><y>37912.18359375</y></points><points><x>38261.75390625</x><y>37912.18359375</y></points><points><x>38329.046875</x><y>37948.4140625</y></points><points><x>38373.04296875</x><y>37989.82421875</y></points><points><x>38373.04296875</x><y>37989.82421875</y></points><points><x>38391.16015625</x><y>38070.0546875</y></points><points><x>38391.16015625</x><y>38070.0546875</y></points><points><x>38391.16015625</x><y>38072.64453125</y></points><points><x>38396.3359375</x><y>38077.8203125</y></points><points><x>38458.44921875</x><y>38119.23046875</y></points><points><x>38458.44921875</x><y>38119.23046875</y></points><points><x>38497.2734375</x><y>38178.7578125</y></points><points><x>38497.2734375</x><y>38178.7578125</y></points><points><x>38497.2734375</x><y>38181.34375</y></points><points><x>38497.2734375</x><y>38183.93359375</y></points><points><x>38507.625</x><y>38248.63671875</y></points><points><x>38507.625</x><y>38248.63671875</y></points><points><x>38505.03515625</x><y>38251.22265625</y></points><points><x>38455.86328125</x><y>38261.57421875</y></points><points><x>38398.92578125</x><y>38248.63671875</y></points><points><x>38398.92578125</x><y>38248.63671875</y></points><points><x>38393.75</x><y>38248.63671875</y></points><points><x>38391.16015625</x><y>38248.63671875</y></points><points><x>38331.6328125</x><y>38251.22265625</y></points><points><x>38331.6328125</x><y>38251.22265625</y></points><points><x>38246.2265625</x><y>38225.34375</y></points><points><x>38246.2265625</x><y>38225.34375</y></points><points><x>38243.640625</x><y>38225.34375</y></points><points><x>38189.2890625</x><y>38196.875</y></points><points><x>38189.2890625</x><y>38196.875</y></points><points><x>38116.8203125</x><y>38070.0546875</y></points><points><x>38116.8203125</x><y>38070.0546875</y></points></segmentation></object><object><name>NONE</name><difficult>0</difficult><truncated>0</truncated><info>[{"confidence": "0"}, {"action": "CREATE", "cat": "NONE", "time": "2020-07-23 14:39;31", "who": "admin", "typeOfanno": "PersonManul"}]</info><confidence>0</confidence><bndbox><xmin>51134.8984375</xmin><ymin>32362.791015625</ymin><xmax>51494.7265625</xmax><ymax>32590.5078125</ymax></bndbox><segmentation><points><x>51152.28125</x><y>32498.37890625</y></points><points><x>51209.64453125</x><y>32435.798828125</y></points><points><x>51209.64453125</x><y>32435.798828125</y></points><points><x>51213.12109375</x><y>32435.798828125</y></points><points><x>51213.12109375</x><y>32434.060546875</y></points><points><x>51216.59765625</x><y>32432.322265625</y></points><points><x>51273.9609375</x><y>32394.080078125</y></points><points><x>51275.69921875</x><y>32394.080078125</y></points><points><x>51275.69921875</x><y>32392.341796875</y></points><points><x>51338.27734375</x><y>32378.435546875</y></points><points><x>51340.015625</x><y>32378.435546875</y></points><points><x>51341.75390625</x><y>32378.435546875</y></points><points><x>51404.3359375</x><y>32368.005859375</y></points><points><x>51404.3359375</x><y>32368.005859375</y></points><points><x>51407.8125</x><y>32368.005859375</y></points><points><x>51453.0078125</x><y>32362.791015625</y></points><points><x>51456.484375</x><y>32390.603515625</y></points><points><x>51458.22265625</x><y>32390.603515625</y></points><points><x>51459.9609375</x><y>32394.080078125</y></points><points><x>51494.7265625</x><y>32418.416015625</y></points><points><x>51494.7265625</x><y>32418.416015625</y></points><points><x>51475.60546875</x><y>32480.99609375</y></points><points><x>51475.60546875</x><y>32482.734375</y></points><points><x>51473.8671875</x><y>32482.734375</y></points><points><x>51473.8671875</x><y>32484.47265625</y></points><points><x>51470.390625</x><y>32486.2109375</y></points><points><x>51470.390625</x><y>32487.94921875</y></points><points><x>51417.33203125</x><y>32529.6171875</y></points><points><x>51378.90625</x><y>32518.638671875</y></points><points><x>51341.75390625</x><y>32527.9296875</y></points><points><x>51275.69921875</x><y>32560.95703125</y></points><points><x>51275.69921875</x><y>32560.95703125</y></points><points><x>51273.9609375</x><y>32562.6953125</y></points><points><x>51239.1953125</x><y>32574.86328125</y></points><points><x>51239.1953125</x><y>32574.86328125</y></points><points><x>51237.45703125</x><y>32576.6015625</y></points><points><x>51235.71875</x><y>32578.33984375</y></points><points><x>51233.98046875</x><y>32578.33984375</y></points><points><x>51200.953125</x><y>32588.76953125</y></points><points><x>51200.953125</x><y>32588.76953125</y></points><points><x>51199.21484375</x><y>32590.5078125</y></points><points><x>51197.4765625</x><y>32590.5078125</y></points><points><x>51160.97265625</x><y>32590.5078125</y></points><points><x>51134.8984375</x><y>32545.3125</y></points><points><x>51134.8984375</x><y>32545.3125</y></points></segmentation></object><object><name>EC</name><difficult>0</difficult><truncated>0</truncated><info>[{"confidence": "0"}, {"action": "CREATE", "cat": "EC", "time": "2020-07-23 14:39;31", "who": "admin", "typeOfanno": "PersonManul"}]</info><confidence>0</confidence><bndbox><xmin>47501.78515625</xmin><ymin>23369.4375</ymin><xmax>47649.640625</xmax><ymax>23572.8203125</ymax></bndbox><segmentation><points><x>47527.9609375</x><y>23572.8203125</y></points><points><x>47524.484375</x><y>23513.716796875</y></points><points><x>47524.484375</x><y>23513.716796875</y></points><points><x>47524.484375</x><y>23510.240234375</y></points><points><x>47522.95703125</x><y>23509.24609375</y></points><points><x>47522.95703125</x><y>23487.2890625</y></points><points><x>47501.78515625</x><y>23481.015625</y></points><points><x>47501.88671875</x><y>23471.998046875</y></points><points><x>47510.578125</x><y>23437.232421875</y></points><points><x>47510.578125</x><y>23437.232421875</y></points><points><x>47510.578125</x><y>23433.755859375</y></points><points><x>47521.0078125</x><y>23407.6796875</y></points><points><x>47521.0078125</x><y>23407.6796875</y></points><points><x>47522.74609375</x><y>23405.94140625</y></points><points><x>47524.484375</x><y>23404.203125</y></points><points><x>47524.484375</x><y>23402.46484375</y></points><points><x>47526.22265625</x><y>23400.7265625</y></points><points><x>47526.22265625</x><y>23398.98828125</y></points><points><x>47566.203125</x><y>23374.65234375</y></points><points><x>47566.203125</x><y>23374.65234375</y></points><points><x>47609.66015625</x><y>23369.4375</y></points><points><x>47609.66015625</x><y>23369.4375</y></points><points><x>47646.1640625</x><y>23397.25</y></points><points><x>47646.1640625</x><y>23397.25</y></points><points><x>47649.640625</x><y>23466.783203125</y></points><points><x>47649.640625</x><y>23466.783203125</y></points><points><x>47633.99609375</x><y>23515.455078125</y></points><points><x>47633.99609375</x><y>23515.455078125</y></points><points><x>47632.2578125</x><y>23517.193359375</y></points><points><x>47630.51953125</x><y>23520.669921875</y></points><points><x>47614.875</x><y>23557.173828125</y></points><points><x>47614.875</x><y>23558.912109375</y></points><points><x>47613.13671875</x><y>23558.912109375</y></points><points><x>47613.13671875</x><y>23560.650390625</y></points><points><x>47594.015625</x><y>23567.60546875</y></points><points><x>47592.27734375</x><y>23567.60546875</y></points></segmentation></object><object><name>NONE</name><difficult>0</difficult><truncated>0</truncated><info>[{"confidence": "0"}, {"action": "CREATE", "cat": "NONE", "time": "2020-07-23 14:39;31", "who": "admin", "typeOfanno": "PersonManul"}]</info><confidence>0</confidence><bndbox><xmin>41543.7890625</xmin><ymin>27410.177734375</ymin><xmax>41688.56640625</xmax><ymax>27571.298828125</ymax></bndbox><segmentation><points><x>41568.30859375</x><y>27410.177734375</y></points><points><x>41606.8359375</x><y>27418.3515625</y></points><points><x>41643.03125</x><y>27438.19921875</y></points><points><x>41658.2109375</x><y>27468.5546875</y></points><points><x>41676.890625</x><y>27495.408203125</y></points><points><x>41682.7265625</x><y>27525.763671875</y></points><points><x>41682.7265625</x><y>27525.763671875</y></points><points><x>41688.56640625</x><y>27547.947265625</y></points><points><x>41687.3984375</x><y>27547.947265625</y></points><points><x>41686.23046875</x><y>27547.947265625</y></points><points><x>41657.04296875</x><y>27567.796875</y></points><points><x>41619.6796875</x><y>27571.298828125</y></points><points><x>41619.6796875</x><y>27571.298828125</y></points><points><x>41576.48046875</x><y>27560.791015625</y></points><points><x>41575.3125</x><y>27560.791015625</y></points><points><x>41574.1484375</x><y>27558.455078125</y></points><points><x>41555.46484375</x><y>27521.09375</y></points><points><x>41555.46484375</x><y>27521.09375</y></points><points><x>41544.95703125</x><y>27481.3984375</y></points><points><x>41544.95703125</x><y>27481.3984375</y></points><points><x>41544.95703125</x><y>27479.0625</y></points><points><x>41543.7890625</x><y>27438.19921875</y></points><points><x>41543.7890625</x><y>27438.19921875</y></points></segmentation></object><object><name>NONE</name><difficult>0</difficult><truncated>0</truncated><info>[{"confidence": "0"}, {"action": "CREATE", "cat": "NONE", "time": "2020-07-23 14:39;31", "who": "admin", "typeOfanno": "PersonManul"}]</info><confidence>0</confidence><bndbox><xmin>38609.3046875</xmin><ymin>28999.197265625</ymin><xmax>38783.265625</xmax><ymax>29242.044921875</ymax></bndbox><segmentation><points><x>38640.828125</x><y>28999.197265625</y></points><points><x>38680.5234375</x><y>29008.537109375</y></points><points><x>38705.04296875</x><y>29024.8828125</y></points><points><x>38706.2109375</x><y>29024.8828125</y></points><points><x>38707.37890625</x><y>29026.05078125</y></points><points><x>38736.56640625</x><y>29054.072265625</y></points><points><x>38736.56640625</x><y>29054.072265625</y></points><points><x>38750.578125</x><y>29098.4375</y></points><points><x>38762.25</x><y>29134.630859375</y></points><points><x>38762.25</x><y>29134.630859375</y></points><points><x>38764.5859375</x><y>29136.966796875</y></points><points><x>38783.265625</x><y>29162.65234375</y></points><points><x>38783.265625</x><y>29162.65234375</y></points><points><x>38771.59375</x><y>29187.169921875</y></points><points><x>38771.59375</x><y>29187.169921875</y></points><points><x>38769.2578125</x><y>29188.337890625</y></points><points><x>38768.08984375</x><y>29189.505859375</y></points><points><x>38748.2421875</x><y>29204.68359375</y></points><points><x>38747.07421875</x><y>29204.68359375</y></points><points><x>38745.90625</x><y>29205.8515625</y></points><points><x>38743.5703125</x><y>29208.1875</y></points><points><x>38713.21484375</x><y>29242.044921875</y></points><points><x>38693.3671875</x><y>29233.873046875</y></points><points><x>38693.3671875</x><y>29233.873046875</y></points><points><x>38692.19921875</x><y>29231.537109375</y></points><points><x>38658.33984375</x><y>29182.5</y></points><points><x>38658.33984375</x><y>29181.333984375</y></points><points><x>38658.33984375</x><y>29180.166015625</y></points><points><x>38658.33984375</x><y>29177.830078125</y></points><points><x>38658.33984375</x><y>29174.328125</y></points><points><x>38632.65625</x><y>29135.798828125</y></points><points><x>38611.640625</x><y>29121.7890625</y></points><points><x>38609.3046875</x><y>29089.09765625</y></points><points><x>38619.8125</x><y>29051.736328125</y></points><points><x>38619.8125</x><y>29051.736328125</y></points><points><x>38629.15234375</x><y>29036.55859375</y></points><points><x>38629.15234375</x><y>29036.55859375</y></points></segmentation></object><object><name>EC</name><difficult>0</difficult><truncated>0</truncated><info>[{"confidence": "0"}, {"action": "CREATE", "cat": "EC", "time": "2020-07-23 14:39;31", "who": "admin", "typeOfanno": "PersonManul"}]</info><confidence>0</confidence><bndbox><xmin>41845.40625</xmin><ymin>12648.20703125</ymin><xmax>42191.1015625</xmax><ymax>12890.8330078125</ymax></bndbox><segmentation><points><x>42171.98046875</x><y>12651.68359375</y></points><points><x>42191.1015625</x><y>12681.234375</y></points><points><x>42184.1484375</x><y>12707.3095703125</y></points><points><x>42184.1484375</x><y>12707.3095703125</y></points><points><x>42166.765625</x><y>12740.3369140625</y></points><points><x>42148.1015625</x><y>12777.7451171875</y></points><points><x>42143.39453125</x><y>12779.3134765625</y></points><points><x>42144.1796875</x><y>12782.4501953125</y></points><points><x>42105.92578125</x><y>12813.345703125</y></points><points><x>42080.33203125</x><y>12828.1552734375</y></points><points><x>42058.2109375</x><y>12825.5224609375</y></points><points><x>42055.578125</x><y>12847.1162109375</y></points><points><x>42047.1484375</x><y>12876.0849609375</y></points><points><x>42032.40234375</x><y>12888.19921875</y></points><points><x>42030.82421875</x><y>12890.8330078125</y></points><points><x>42006.06640625</x><y>12888.7255859375</y></points><points><x>42001.62890625</x><y>12846.3740234375</y></points><points><x>41999.890625</x><y>12846.3740234375</y></points><points><x>41959.71875</x><y>12809.1943359375</y></points><points><x>41934.96484375</x><y>12820.2548828125</y></points><points><x>41922.32421875</x><y>12801.8203125</y></points><points><x>41910.734375</x><y>12796.02734375</y></points><points><x>41884.6171875</x><y>12803.623046875</y></points><points><x>41845.40625</x><y>12771.4716796875</y></points><points><x>41860.3046875</x><y>12752.6513671875</y></points><points><x>41892.11328125</x><y>12755.9814453125</y></points><points><x>41893.8515625</x><y>12755.9814453125</y></points><points><x>41895.58984375</x><y>12755.9814453125</y></points><points><x>41914.7109375</x><y>12759.4580078125</y></points><points><x>41905.00390625</x><y>12726.7734375</y></points><points><x>41897.1640625</x><y>12704.0322265625</y></points><points><x>41898.73046875</x><y>12701.6796875</y></points><points><x>41897.9453125</x><y>12703.248046875</y></points><points><x>41927.74609375</x><y>12697.7587890625</y></points><points><x>41942.5234375</x><y>12717.7392578125</y></points><points><x>41945.78125</x><y>12741.6728515625</y></points><points><x>41966.86328125</x><y>12703.8330078125</y></points><points><x>41994.67578125</x><y>12688.1875</y></points><points><x>42019.01171875</x><y>12691.6640625</y></points><points><x>42041.609375</x><y>12702.0947265625</y></points><points><x>42043.34765625</x><y>12679.49609375</y></points><points><x>42039.87109375</x><y>12655.16015625</y></points><points><x>42067.68359375</x><y>12649.9453125</y></points><points><x>42098.69921875</x><y>12673.44921875</y></points><points><x>42118.09375</x><y>12649.9453125</y></points><points><x>42159.8125</x><y>12648.20703125</y></points><points><x>42163.2890625</x><y>12648.20703125</y></points></segmentation></object><object><name>EC</name><difficult>0</difficult><truncated>0</truncated><info>[{"confidence": "0"}, {"action": "CREATE", "cat": "EC", "time": "2020-07-23 14:39;31", "who": "admin", "typeOfanno": "PersonManul"}]</info><confidence>0</confidence><bndbox><xmin>40201.99609375</xmin><ymin>5805.0654296875</ymin><xmax>40533.578125</xmax><ymax>6103.955078125</ymax></bndbox><segmentation><points><x>40235.85546875</x><y>5862.27490234375</y></points><points><x>40304.73828125</x><y>5856.43701171875</y></points><points><x>40304.73828125</x><y>5856.43701171875</y></points><points><x>40307.07421875</x><y>5856.43701171875</y></points><points><x>40309.41015625</x><y>5856.43701171875</y></points><points><x>40343.26953125</x><y>5851.76708984375</y></points><points><x>40382.96484375</x><y>5840.09130859375</y></points><points><x>40408.65234375</x><y>5827.24853515625</y></points><points><x>40408.65234375</x><y>5827.24853515625</y></points><points><x>40410.984375</x><y>5826.0810546875</y></points><points><x>40436.671875</x><y>5805.0654296875</y></points><points><x>40435.50390625</x><y>5805.0654296875</y></points><points><x>40458.85546875</x><y>5812.07080078125</y></points><points><x>40458.85546875</x><y>5812.07080078125</y></points><points><x>40458.85546875</x><y>5814.40576171875</y></points><points><x>40458.85546875</x><y>5815.5732421875</y></points><points><x>40465.859375</x><y>5855.26953125</y></points><points><x>40465.859375</x><y>5855.26953125</y></points><points><x>40467.02734375</x><y>5857.6044921875</y></points><points><x>40468.1953125</x><y>5858.77197265625</y></points><points><x>40469.36328125</x><y>5859.939453125</y></points><points><x>40496.21484375</x><y>5880.95556640625</y></points><points><x>40496.21484375</x><y>5880.95556640625</y></points><points><x>40497.3828125</x><y>5883.29052734375</y></points><points><x>40498.55078125</x><y>5883.29052734375</y></points><points><x>40500.88671875</x><y>5885.62548828125</y></points><points><x>40512.5625</x><y>5922.98681640625</y></points><points><x>40512.5625</x><y>5922.98681640625</y></points><points><x>40533.578125</x><y>5939.33203125</y></points><points><x>40533.578125</x><y>5939.33203125</y></points><points><x>40520.734375</x><y>5956.84521484375</y></points><points><x>40520.734375</x><y>5956.84521484375</y></points><points><x>40491.546875</x><y>5970.85595703125</y></points><points><x>40492.71484375</x><y>6000.04443359375</y></points><points><x>40492.71484375</x><y>6000.04443359375</y></points><points><x>40492.71484375</x><y>6002.37939453125</y></points><points><x>40484.5390625</x><y>6029.232421875</y></points><points><x>40484.5390625</x><y>6029.232421875</y></points><points><x>40484.5390625</x><y>6031.56787109375</y></points><points><x>40471.69921875</x><y>6054.91845703125</y></points><points><x>40470.53125</x><y>6054.91845703125</y></points><points><x>40469.36328125</x><y>6056.0859375</y></points><points><x>40467.02734375</x><y>6058.4208984375</y></points><points><x>40439.0078125</x><y>6058.4208984375</y></points><points><x>40439.0078125</x><y>6058.4208984375</y></points><points><x>40403.98046875</x><y>6045.578125</y></points><points><x>40402.8125</x><y>6045.578125</y></points><points><x>40401.64453125</x><y>6045.578125</y></points><points><x>40400.4765625</x><y>6045.578125</y></points><points><x>40371.2890625</x><y>6067.76123046875</y></points><points><x>40371.2890625</x><y>6067.76123046875</y></points><points><x>40349.10546875</x><y>6070.0966796875</y></points><points><x>40352.609375</x><y>6087.609375</y></points><points><x>40336.26171875</x><y>6102.78759765625</y></points><points><x>40335.09765625</x><y>6102.78759765625</y></points><points><x>40333.9296875</x><y>6103.955078125</y></points><points><x>40297.734375</x><y>6096.94970703125</y></points><points><x>40274.3828125</x><y>6074.7666015625</y></points><points><x>40245.1953125</x><y>6063.09130859375</y></points><points><x>40244.02734375</x><y>6063.09130859375</y></points><points><x>40242.859375</x><y>6061.923828125</y></points><points><x>40241.69140625</x><y>6060.75634765625</y></points><points><x>40246.36328125</x><y>6031.56787109375</y></points><points><x>40246.36328125</x><y>6030.400390625</y></points><points><x>40246.36328125</x><y>6029.232421875</y></points><points><x>40246.36328125</x><y>6028.06494140625</y></points><points><x>40217.17578125</x><y>6010.55224609375</y></points><points><x>40217.17578125</x><y>6010.55224609375</y></points><points><x>40209.0</x><y>5983.69873046875</y></points><points><x>40209.0</x><y>5983.69873046875</y></points><points><x>40209.0</x><y>5981.36376953125</y></points><points><x>40209.0</x><y>5980.1962890625</y></points><points><x>40210.16796875</x><y>5938.16455078125</y></points><points><x>40210.16796875</x><y>5938.16455078125</y></points><points><x>40201.99609375</x><y>5882.123046875</y></points><points><x>40201.99609375</x><y>5882.123046875</y></points></segmentation></object><object><name>NILM</name><difficult>0</difficult><truncated>0</truncated><info>[{"confidence": "0"}, {"action": "CREATE", "cat": "NILM", "time": "2020-07-23 14:39;31", "who": "admin", "typeOfanno": "PersonManul"}]</info><confidence>0</confidence><bndbox><xmin>35262.08984375</xmin><ymin>32260.806640625</ymin><xmax>35336.5859375</xmax><ymax>32365.1015625</ymax></bndbox><segmentation><points><x>35262.08984375</x><y>32345.498046875</y></points><points><x>35269.9296875</x><y>32325.109375</y></points><points><x>35269.9296875</x><y>32310.208984375</y></points><points><x>35272.28515625</x><y>32291.388671875</y></points><points><x>35282.4765625</x><y>32281.1953125</y></points><points><x>35286.3984375</x><y>32268.6484375</y></points><points><x>35315.4140625</x><y>32263.158203125</y></points><points><x>35315.4140625</x><y>32263.158203125</y></points><points><x>35317.765625</x><y>32263.158203125</y></points><points><x>35335.01953125</x><y>32260.806640625</y></points><points><x>35336.5859375</x><y>32269.431640625</y></points><points><x>35336.5859375</x><y>32270.216796875</y></points><points><x>35333.44921875</x><y>32281.978515625</y></points><points><x>35321.6875</x><y>32296.87890625</y></points><points><x>35331.09765625</x><y>32312.5625</y></points><points><x>35323.25390625</x><y>32336.087890625</y></points><points><x>35314.62890625</x><y>32354.123046875</y></points><points><x>35313.84375</x><y>32354.123046875</y></points><points><x>35302.08203125</x><y>32361.96484375</y></points><points><x>35302.08203125</x><y>32361.96484375</y></points><points><x>35299.73046875</x><y>32363.533203125</y></points><points><x>35287.96875</x><y>32365.1015625</y></points><points><x>35262.08984375</x><y>32360.396484375</y></points><points><x>35262.08984375</x><y>32360.396484375</y></points></segmentation></object><object><name>NONE</name><difficult>0</difficult><truncated>0</truncated><info>[{"confidence": "0"}, {"action": "CREATE", "cat": "NONE", "time": "2020-07-23 14:39;31", "who": "admin", "typeOfanno": "PersonManul"}]</info><confidence>0</confidence><bndbox><xmin>34085.046875</xmin><ymin>30883.662109375</ymin><xmax>34269.515625</xmax><ymax>31133.515625</ymax></bndbox><segmentation><points><x>34095.5546875</x><y>31031.939453125</y></points><points><x>34125.91015625</x><y>30996.9140625</y></points><points><x>34125.91015625</x><y>30996.9140625</y></points><points><x>34128.24609375</x><y>30995.74609375</y></points><points><x>34130.58203125</x><y>30995.74609375</y></points><points><x>34131.74609375</x><y>30994.580078125</y></points><points><x>34162.10546875</x><y>30954.8828125</y></points><points><x>34162.10546875</x><y>30954.8828125</y></points><points><x>34165.60546875</x><y>30952.546875</y></points><points><x>34167.94140625</x><y>30951.380859375</y></points><points><x>34167.94140625</x><y>30950.212890625</y></points><points><x>34169.109375</x><y>30949.044921875</y></points><points><x>34191.29296875</x><y>30914.01953125</y></points><points><x>34191.29296875</x><y>30914.01953125</y></points><points><x>34192.4609375</x><y>30911.68359375</y></points><points><x>34194.79296875</x><y>30911.68359375</y></points><points><x>34195.9609375</x><y>30910.515625</y></points><points><x>34200.6328125</x><y>30909.349609375</y></points><points><x>34202.96875</x><y>30909.349609375</y></points><points><x>34216.9765625</x><y>30883.662109375</y></points><points><x>34240.328125</x><y>30883.662109375</y></points><points><x>34241.49609375</x><y>30883.662109375</y></points><points><x>34249.66796875</x><y>30912.8515625</y></points><points><x>34249.66796875</x><y>30912.8515625</y></points><points><x>34243.83203125</x><y>30970.060546875</y></points><points><x>34243.83203125</x><y>30970.060546875</y></points><points><x>34255.5078125</x><y>31008.58984375</y></points><points><x>34267.18359375</x><y>31042.447265625</y></points><points><x>34268.3515625</x><y>31042.447265625</y></points><points><x>34269.515625</x><y>31043.615234375</y></points><points><x>34259.0078125</x><y>31064.630859375</y></points><points><x>34257.84375</x><y>31064.630859375</y></points><points><x>34256.67578125</x><y>31066.966796875</y></points><points><x>34237.9921875</x><y>31100.82421875</y></points><points><x>34236.828125</x><y>31100.82421875</y></points><points><x>34235.66015625</x><y>31101.9921875</y></points><points><x>34234.4921875</x><y>31103.16015625</y></points><points><x>34202.96875</x><y>31124.17578125</y></points><points><x>34202.96875</x><y>31124.17578125</y></points><points><x>34172.61328125</x><y>31131.181640625</y></points><points><x>34136.41796875</x><y>31133.515625</y></points><points><x>34106.0625</x><y>31119.505859375</y></points><points><x>34106.0625</x><y>31118.337890625</y></points><points><x>34106.0625</x><y>31117.169921875</y></points><points><x>34088.55078125</x><y>31090.31640625</y></points><points><x>34085.046875</x><y>31063.46484375</y></points><points><x>34085.046875</x><y>31063.46484375</y></points><points><x>34085.046875</x><y>31061.12890625</y></points></segmentation></object><object><name>NONE</name><difficult>0</difficult><truncated>0</truncated><info>[{"confidence": "0"}, {"action": "CREATE", "cat": "NONE", "time": "2020-07-23 14:39;31", "who": "admin", "typeOfanno": "PersonManul"}]</info><confidence>0</confidence><bndbox><xmin>29112.505859375</xmin><ymin>31473.693359375</ymin><xmax>29238.759765625</xmax><ymax>31609.357421875</ymax></bndbox><segmentation><points><x>29176.80859375</x><y>31473.693359375</y></points><points><x>29204.255859375</x><y>31502.708984375</y></points><points><x>29238.759765625</x><y>31526.234375</y></points><points><x>29235.623046875</x><y>31559.955078125</y></points><points><x>29235.623046875</x><y>31559.955078125</y></points><points><x>29235.623046875</x><y>31562.306640625</y></points><points><x>29228.564453125</x><y>31600.732421875</y></points><points><x>29198.765625</x><y>31609.357421875</y></points><points><x>29167.3984375</x><y>31609.357421875</y></points><points><x>29167.3984375</x><y>31609.357421875</y></points><points><x>29133.6796875</x><y>31591.322265625</y></points><points><x>29133.6796875</x><y>31590.537109375</y></points><points><x>29131.326171875</x><y>31589.75390625</y></points><points><x>29112.505859375</x><y>31570.1484375</y></points><points><x>29128.974609375</x><y>31528.587890625</y></points><points><x>29128.974609375</x><y>31527.802734375</y></points><points><x>29139.953125</x><y>31497.220703125</y></points><points><x>29140.736328125</x><y>31495.65234375</y></points></segmentation></object><object><name>NONE</name><difficult>0</difficult><truncated>0</truncated><info>[{"confidence": "0"}, {"action": "CREATE", "cat": "NONE", "time": "2020-07-23 14:39;31", "who": "admin", "typeOfanno": "PersonManul"}]</info><confidence>0</confidence><bndbox><xmin>28918.384765625</xmin><ymin>32057.763671875</ymin><xmax>29475.630859375</xmax><ymax>32372.201171875</ymax></bndbox><segmentation><points><x>28952.62109375</x><y>32304.78515625</y></points><points><x>29028.46484375</x><y>32320.5859375</y></points><points><x>29140.65234375</x><y>32326.90625</y></points><points><x>29222.2890625</x><y>32372.201171875</y></points><points><x>29278.646484375</x><y>32364.30078125</y></points><points><x>29278.646484375</x><y>32364.30078125</y></points><points><x>29280.75390625</x><y>32362.720703125</y></points><points><x>29281.806640625</x><y>32362.720703125</y></points><points><x>29304.455078125</x><y>32345.8671875</y></points><points><x>29304.455078125</x><y>32345.8671875</y></points><points><x>29323.416015625</x><y>32354.294921875</y></points><points><x>29323.416015625</x><y>32354.294921875</y></points><points><x>29325.521484375</x><y>32353.240234375</y></points><points><x>29326.576171875</x><y>32353.240234375</y></points><points><x>29327.62890625</x><y>32352.71484375</y></points><points><x>29350.27734375</x><y>32332.173828125</y></points><points><x>29350.27734375</x><y>32332.173828125</y></points><points><x>29351.857421875</x><y>32330.59375</y></points><points><x>29432.44140625</x><y>32314.79296875</y></points><points><x>29432.96875</x><y>32314.79296875</y></points><points><x>29475.630859375</x><y>32268.443359375</y></points><points><x>29468.2578125</x><y>32177.32421875</y></points><points><x>29445.609375</x><y>32134.662109375</y></points><points><x>29450.876953125</x><y>32089.892578125</y></points><points><x>29416.115234375</x><y>32064.611328125</y></points><points><x>29415.587890625</x><y>32064.611328125</y></points><points><x>29364.0625</x><y>32060.134765625</y></points><points><x>29344.484375</x><y>32072.51171875</y></points><points><x>29321.8359375</x><y>32058.291015625</y></points><points><x>29282.859375</x><y>32057.763671875</y></points><points><x>29282.333984375</x><y>32057.763671875</y></points><points><x>29280.2265625</x><y>32057.763671875</y></points><points><x>29279.69921875</x><y>32057.763671875</y></points><points><x>29198.0625</x><y>32072.51171875</y></points><points><x>29173.833984375</x><y>32093.580078125</y></points><points><x>29135.912109375</x><y>32077.251953125</y></points><points><x>29099.04296875</x><y>32077.251953125</y></points><points><x>29099.04296875</x><y>32077.251953125</y></points><points><x>29097.462890625</x><y>32078.83203125</y></points><points><x>29076.921875</x><y>32107.80078125</y></points><points><x>29027.9375</x><y>32111.486328125</y></points><points><x>28987.91015625</x><y>32124.654296875</y></points><points><x>28987.91015625</x><y>32124.654296875</y></points><points><x>28970.001953125</x><y>32156.255859375</y></points><points><x>28935.240234375</x><y>32185.751953125</y></points><points><x>28935.240234375</x><y>32185.751953125</y></points><points><x>28918.384765625</x><y>32218.40625</y></points><points><x>28918.384765625</x><y>32256.85546875</y></points><points><x>28939.98046875</x><y>32278.9765625</y></points><points><x>28939.98046875</x><y>32278.9765625</y></points></segmentation></object><object><name>EC</name><difficult>0</difficult><truncated>0</truncated><info>[{"confidence": "0"}, {"action": "CREATE", "cat": "EC", "time": "2020-07-23 14:39;31", "who": "admin", "typeOfanno": "PersonManul"}]</info><confidence>0</confidence><bndbox><xmin>23015.083984375</xmin><ymin>40939.53125</ymin><xmax>23247.884765625</xmax><ymax>41124.40234375</ymax></bndbox><segmentation><points><x>23024.0390625</x><y>40988.515625</y></points><points><x>23048.267578125</x><y>40975.34765625</y></points><points><x>23058.80078125</x><y>40977.98046875</y></points><points><x>23070.9140625</x><y>40970.609375</y></points><points><x>23079.341796875</x><y>40966.921875</y></points><points><x>23095.669921875</x><y>40967.97265625</y></points><points><x>23106.73046875</x><y>40973.2421875</y></points><points><x>23116.2109375</x><y>40966.39453125</y></points><points><x>23134.64453125</x><y>40964.8125</y></points><points><x>23145.705078125</x><y>40968.5</y></points><points><x>23149.392578125</x><y>40976.40234375</y></points><points><x>23162.560546875</x><y>40973.2421875</y></points><points><x>23162.560546875</x><y>40972.71484375</y></points><points><x>23177.306640625</x><y>40968.5</y></points><points><x>23177.833984375</x><y>40968.5</y></points><points><x>23187.314453125</x><y>40964.2890625</y></points><points><x>23193.109375</x><y>40949.5390625</y></points><points><x>23203.642578125</x><y>40939.53125</y></points><points><x>23218.916015625</x><y>40941.640625</y></points><points><x>23222.603515625</x><y>40948.48828125</y></points><points><x>23226.291015625</x><y>40960.07421875</y></points><points><x>23233.6640625</x><y>40968.5</y></points><points><x>23238.404296875</x><y>40983.25</y></points><points><x>23238.404296875</x><y>40983.25</y></points><points><x>23239.984375</x><y>40993.25390625</y></points><points><x>23246.3046875</x><y>41005.37109375</y></points><points><x>23247.884765625</x><y>41019.0625</y></points><points><x>23247.884765625</x><y>41019.0625</y></points><points><x>23239.45703125</x><y>41028.54296875</y></points><points><x>23232.611328125</x><y>41035.390625</y></points><points><x>23228.923828125</x><y>41051.19140625</y></points><points><x>23221.0234375</x><y>41063.3046875</y></points><points><x>23210.490234375</x><y>41071.20703125</y></points><points><x>23213.123046875</x><y>41086.48046875</y></points><points><x>23202.0625</x><y>41103.3359375</y></points><points><x>23202.0625</x><y>41103.3359375</y></points><points><x>23200.482421875</x><y>41104.9140625</y></points><points><x>23172.56640625</x><y>41114.39453125</y></points><points><x>23161.505859375</x><y>41123.875</y></points><points><x>23161.505859375</x><y>41124.40234375</y></points><points><x>23133.591796875</x><y>41122.296875</y></points><points><x>23114.630859375</x><y>41120.71484375</y></points><points><x>23105.150390625</x><y>41114.39453125</y></points><points><x>23105.150390625</x><y>41114.39453125</y></points><points><x>23081.974609375</x><y>41111.76171875</y></points><points><x>23078.814453125</x><y>41088.5859375</y></points><points><x>23062.48828125</x><y>41089.11328125</y></points><points><x>23061.9609375</x><y>41089.11328125</y></points><points><x>23044.580078125</x><y>41088.5859375</y></points><points><x>23044.580078125</x><y>41088.5859375</y></points><points><x>23038.78515625</x><y>41073.3125</y></points><points><x>23038.78515625</x><y>41073.3125</y></points><points><x>23034.044921875</x><y>41060.671875</y></points><points><x>23017.19140625</x><y>41044.34375</y></points><points><x>23015.083984375</x><y>41028.54296875</y></points><points><x>23023.51171875</x><y>41014.8515625</y></points><points><x>23023.51171875</x><y>41014.8515625</y></points></segmentation></object><object><name>EC</name><difficult>0</difficult><truncated>0</truncated><info>[{"confidence": "0"}, {"action": "CREATE", "cat": "EC", "time": "2020-07-23 14:39;31", "who": "admin", "typeOfanno": "PersonManul"}]</info><confidence>0</confidence><bndbox><xmin>22576.83203125</xmin><ymin>43814.80078125</ymin><xmax>22759.068359375</xmax><ymax>43958.58984375</ymax></bndbox><segmentation><points><x>22588.9453125</x><y>43834.2890625</y></points><points><x>22588.9453125</x><y>43834.2890625</y></points><points><x>22608.9609375</x><y>43828.49609375</y></points><points><x>22617.38671875</x><y>43817.9609375</y></points><points><x>22617.38671875</x><y>43817.9609375</y></points><points><x>22619.494140625</x><y>43817.9609375</y></points><points><x>22635.294921875</x><y>43814.80078125</y></points><points><x>22635.294921875</x><y>43814.80078125</y></points><points><x>22638.455078125</x><y>43814.80078125</y></points><points><x>22654.255859375</x><y>43823.2265625</y></points><points><x>22662.68359375</x><y>43836.39453125</y></points><points><x>22669.529296875</x><y>43840.08203125</y></points><points><x>22694.8125</x><y>43847.984375</y></points><points><x>22708.505859375</x><y>43861.15234375</y></points><points><x>22708.505859375</x><y>43861.15234375</y></points><points><x>22713.7734375</x><y>43883.796875</y></points><points><x>22720.619140625</x><y>43870.6328125</y></points><points><x>22736.947265625</x><y>43873.265625</y></points><points><x>22744.3203125</x><y>43893.27734375</y></points><points><x>22744.3203125</x><y>43893.27734375</y></points><points><x>22744.84765625</x><y>43895.38671875</y></points><points><x>22748.0078125</x><y>43911.71484375</y></points><points><x>22753.275390625</x><y>43929.09375</y></points><points><x>22759.068359375</x><y>43950.1640625</y></points><points><x>22757.48828125</x><y>43958.58984375</y></points><points><x>22743.794921875</x><y>43958.0625</y></points><points><x>22743.267578125</x><y>43958.0625</y></points><points><x>22741.6875</x><y>43957.53515625</y></points><points><x>22720.619140625</x><y>43942.7890625</y></points><points><x>22706.92578125</x><y>43945.94921875</y></points><points><x>22692.705078125</x><y>43933.8359375</y></points><points><x>22692.705078125</x><y>43933.8359375</y></points><points><x>22692.177734375</x><y>43931.7265625</y></points><points><x>22691.125</x><y>43930.67578125</y></points><points><x>22677.95703125</x><y>43915.3984375</y></points><points><x>22661.103515625</x><y>43922.24609375</y></points><points><x>22653.728515625</x><y>43904.8671875</y></points><points><x>22653.728515625</x><y>43904.8671875</y></points><points><x>22653.728515625</x><y>43902.7578125</y></points><points><x>22637.40234375</x><y>43892.2265625</y></points><points><x>22620.021484375</x><y>43884.8515625</y></points><points><x>22607.90625</x><y>43879.05859375</y></points><points><x>22594.212890625</x><y>43857.46484375</y></points><points><x>22576.83203125</x><y>43842.1875</y></points><points><x>22576.83203125</x><y>43841.6640625</y></points></segmentation></object><object><name>EC</name><difficult>0</difficult><truncated>0</truncated><info>[{"confidence": "0"}, {"action": "CREATE", "cat": "EC", "time": "2020-07-23 14:39;31", "who": "admin", "typeOfanno": "PersonManul"}]</info><confidence>0</confidence><bndbox><xmin>22711.79296875</xmin><ymin>47078.27734375</ymin><xmax>22867.060546875</xmax><ymax>47237.46875</ymax></bndbox><segmentation><points><x>22838.830078125</x><y>47122.9765625</y></points><points><x>22837.26171875</x><y>47144.93359375</y></points><points><x>22837.26171875</x><y>47145.71875</y></points><points><x>22827.8515625</x><y>47173.94921875</y></points><points><x>22827.8515625</x><y>47174.734375</y></points><points><x>22825.359375</x><y>47203.875</y></points><points><x>22820.619140625</x><y>47215.98828125</y></points><points><x>22794.916015625</x><y>47235.11328125</y></points><points><x>22794.916015625</x><y>47235.11328125</y></points><points><x>22767.46875</x><y>47237.46875</y></points><points><x>22761.1953125</x><y>47215.51171875</y></points><points><x>22761.1953125</x><y>47215.51171875</y></points><points><x>22754.138671875</x><y>47213.15625</y></points><points><x>22727.4765625</x><y>47193.5546875</y></points><points><x>22716.498046875</x><y>47170.8125</y></points><points><x>22711.79296875</x><y>47155.12890625</y></points><points><x>22718.849609375</x><y>47133.95703125</y></points><points><x>22718.849609375</x><y>47133.95703125</y></points><points><x>22721.203125</x><y>47132.38671875</y></points><points><x>22736.88671875</x><y>47113.56640625</y></points><points><x>22736.88671875</x><y>47113.56640625</y></points><points><x>22761.98046875</x><y>47087.6875</y></points><points><x>22761.98046875</x><y>47086.90625</y></points><points><x>22777.6640625</x><y>47080.6328125</y></points><points><x>22777.6640625</x><y>47080.6328125</y></points><points><x>22780.015625</x><y>47080.6328125</y></points><points><x>22782.369140625</x><y>47080.6328125</y></points><points><x>22815.3046875</x><y>47078.27734375</y></points><points><x>22815.3046875</x><y>47078.27734375</y></points><points><x>22818.44140625</x><y>47078.27734375</y></points><points><x>22846.671875</x><y>47078.27734375</y></points><points><x>22847.455078125</x><y>47078.27734375</y></points><points><x>22849.80859375</x><y>47078.27734375</y></points><points><x>22850.591796875</x><y>47078.27734375</y></points><points><x>22866.275390625</x><y>47082.19921875</y></points><points><x>22867.060546875</x><y>47101.01953125</y></points><points><x>22867.060546875</x><y>47101.8046875</y></points><points><x>22856.08203125</x><y>47113.56640625</y></points><points><x>22856.08203125</x><y>47114.3515625</y></points></segmentation></object><object><name>NILM</name><difficult>0</difficult><truncated>0</truncated><info>[{"confidence": "0"}, {"action": "CREATE", "cat": "NILM", "time": "2020-07-23 14:39;31", "who": "admin", "typeOfanno": "PersonManul"}]</info><confidence>0</confidence><bndbox><xmin>14233.7587890625</xmin><ymin>43868.9453125</ymin><xmax>14312.9619140625</xmax><ymax>43935.6015625</ymax></bndbox><segmentation><points><x>14238.4638671875</x><y>43878.35546875</y></points><points><x>14267.4794921875</x><y>43868.9453125</y></points><points><x>14294.1416015625</x><y>43870.515625</y></points><points><x>14294.1416015625</x><y>43870.515625</y></points><points><x>14296.494140625</x><y>43871.296875</y></points><points><x>14312.9619140625</x><y>43882.27734375</y></points><points><x>14312.9619140625</x><y>43882.27734375</y></points><points><x>14310.609375</x><y>43907.37109375</y></points><points><x>14310.609375</x><y>43907.37109375</y></points><points><x>14310.609375</x><y>43909.72265625</y></points><points><x>14304.3359375</x><y>43926.9765625</y></points><points><x>14304.3359375</x><y>43926.9765625</y></points><points><x>14287.083984375</x><y>43934.81640625</y></points><points><x>14287.083984375</x><y>43934.81640625</y></points><points><x>14284.7314453125</x><y>43935.6015625</y></points><points><x>14265.126953125</x><y>43932.46484375</y></points><points><x>14242.384765625</x><y>43921.484375</y></points><points><x>14233.7587890625</x><y>43900.3125</y></points><points><x>14233.7587890625</x><y>43900.3125</y></points></segmentation></object><object><name>NILM</name><difficult>0</difficult><truncated>0</truncated><info>[{"confidence": "0"}, {"action": "CREATE", "cat": "NILM", "time": "2020-07-23 14:39;31", "who": "admin", "typeOfanno": "PersonManul"}]</info><confidence>0</confidence><bndbox><xmin>14298.716796875</xmin><ymin>43986.4453125</ymin><xmax>14340.8525390625</xmax><ymax>44046.48828125</ymax></bndbox><segmentation><points><x>14301.876953125</x><y>43993.2890625</y></points><points><x>14319.2587890625</x><y>43986.4453125</y></points><points><x>14319.78515625</x><y>43986.4453125</y></points><points><x>14321.8916015625</x><y>43986.4453125</y></points><points><x>14322.4189453125</x><y>43986.4453125</y></points><points><x>14338.2197265625</x><y>43989.078125</y></points><points><x>14340.8525390625</x><y>44004.87890625</y></points><points><x>14336.1123046875</x><y>44019.09765625</y></points><points><x>14331.3720703125</x><y>44036.48046875</y></points><points><x>14324.525390625</x><y>44046.48828125</y></points><points><x>14310.3046875</x><y>44045.9609375</y></points><points><x>14300.296875</x><y>44036.48046875</y></points><points><x>14300.296875</x><y>44036.48046875</y></points><points><x>14298.716796875</x><y>44034.8984375</y></points><points><x>14298.716796875</x><y>44011.7265625</y></points><points><x>14298.716796875</x><y>44011.19921875</y></points></segmentation></object><object><name>NONE</name><difficult>0</difficult><truncated>0</truncated><info>[{"confidence": "0"}, {"action": "CREATE", "cat": "NONE", "time": "2020-07-23 14:39;31", "who": "admin", "typeOfanno": "PersonManul"}]</info><confidence>0</confidence><bndbox><xmin>14372.4765625</xmin><ymin>44264.4921875</ymin><xmax>14975.66796875</xmax><ymax>45123.2421875</ymax></bndbox><segmentation><points><x>14422.88671875</x><y>44532.19140625</y></points><points><x>14422.88671875</x><y>44532.19140625</y></points><points><x>14459.3916015625</x><y>44476.56640625</y></points><points><x>14459.3916015625</x><y>44476.56640625</y></points><points><x>14461.1298828125</x><y>44473.08984375</y></points><points><x>14462.8681640625</x><y>44473.08984375</y></points><points><x>14504.587890625</x><y>44426.15625</y></points><points><x>14504.587890625</x><y>44424.41796875</y></points><points><x>14506.326171875</x><y>44424.41796875</y></points><points><x>14506.326171875</x><y>44422.6796875</y></points><points><x>14506.326171875</x><y>44420.94140625</y></points><points><x>14509.802734375</x><y>44419.203125</y></points><points><x>14509.802734375</x><y>44417.46484375</y></points><points><x>14511.541015625</x><y>44415.7265625</y></points><points><x>14558.474609375</x><y>44370.52734375</y></points><points><x>14558.474609375</x><y>44370.52734375</y></points><points><x>14560.212890625</x><y>44367.05078125</y></points><points><x>14561.951171875</x><y>44365.3125</y></points><points><x>14603.6708984375</x><y>44334.0234375</y></points><points><x>14603.6708984375</x><y>44334.0234375</y></points><points><x>14605.4091796875</x><y>44330.546875</y></points><points><x>14607.1474609375</x><y>44328.80859375</y></points><points><x>14633.2216796875</x><y>44280.13671875</y></points><points><x>14633.2216796875</x><y>44280.13671875</y></points><points><x>14634.9599609375</x><y>44276.66015625</y></points><points><x>14638.4365234375</x><y>44274.921875</y></points><points><x>14643.65234375</x><y>44274.921875</y></points><points><x>14687.109375</x><y>44264.4921875</y></points><points><x>14687.109375</x><y>44264.4921875</y></points><points><x>14742.7353515625</x><y>44292.3046875</y></points><points><x>14774.0244140625</x><y>44375.7421875</y></points><points><x>14810.529296875</x><y>44365.3125</y></points><points><x>14820.958984375</x><y>44412.25</y></points><points><x>14820.958984375</x><y>44412.25</y></points><points><x>14820.958984375</x><y>44417.46484375</y></points><points><x>14819.220703125</x><y>44521.76171875</y></points><points><x>14808.791015625</x><y>44615.62890625</y></points><points><x>14808.791015625</x><y>44615.62890625</y></points><points><x>14789.669921875</x><y>44712.9765625</y></points><points><x>14789.669921875</x><y>44712.9765625</y></points><points><x>14789.669921875</x><y>44716.453125</y></points><points><x>14789.669921875</x><y>44718.19140625</y></points><points><x>14784.455078125</x><y>44770.33984375</y></points><points><x>14848.771484375</x><y>44773.81640625</y></points><points><x>14876.5849609375</x><y>44721.66796875</y></points><points><x>14876.5849609375</x><y>44721.66796875</y></points><points><x>14878.3232421875</x><y>44719.9296875</y></points><points><x>14881.7998046875</x><y>44716.453125</y></points><points><x>14883.5380859375</x><y>44712.9765625</y></points><points><x>14928.734375</x><y>44683.421875</y></points><points><x>14928.734375</x><y>44683.421875</y></points><points><x>14973.9296875</x><y>44662.5625</y></points><points><x>14975.66796875</x><y>44690.37890625</y></points><points><x>14975.66796875</x><y>44690.37890625</y></points><points><x>14953.0703125</x><y>44732.09765625</y></points><points><x>14953.0703125</x><y>44732.09765625</y></points><points><x>14951.33203125</x><y>44733.8359375</y></points><points><x>14920.0419921875</x><y>44768.6015625</y></points><points><x>14918.3037109375</x><y>44768.6015625</y></points><points><x>14918.3037109375</x><y>44770.33984375</y></points><points><x>14893.7568359375</x><y>44793.88671875</y></points><points><x>14893.7568359375</x><y>44790.75</y></points><points><x>14881.7998046875</x><y>44812.05859375</y></points><points><x>14876.5849609375</x><y>44858.9921875</y></points><points><x>14876.5849609375</x><y>44860.73046875</y></points><points><x>14873.1083984375</x><y>44923.30859375</y></points><points><x>14873.1083984375</x><y>44923.30859375</y></points><points><x>14855.7255859375</x><y>44985.890625</y></points><points><x>14855.7255859375</x><y>44985.890625</y></points><points><x>14881.7998046875</x><y>45038.0390625</y></points><points><x>14873.1083984375</x><y>45076.28125</y></points><points><x>14873.1083984375</x><y>45078.01953125</y></points><points><x>14810.529296875</x><y>45079.7578125</y></points><points><x>14789.4609375</x><y>45079.328125</y></points><points><x>14765.935546875</x><y>45087.953125</y></points><points><x>14729.0791015625</x><y>45123.2421875</y></points><points><x>14678.41796875</x><y>45102.35546875</y></points><points><x>14678.41796875</x><y>45102.35546875</y></points><points><x>14674.94140625</x><y>45102.35546875</y></points><points><x>14673.203125</x><y>45102.35546875</y></points><points><x>14669.7265625</x><y>45102.35546875</y></points><points><x>14617.5771484375</x><y>45098.87890625</y></points><points><x>14617.5771484375</x><y>45098.87890625</y></points><points><x>14615.8388671875</x><y>45097.140625</y></points><points><x>14551.521484375</x><y>45071.06640625</y></points><points><x>14549.783203125</x><y>45071.06640625</y></points><points><x>14504.587890625</x><y>45010.2265625</y></points><points><x>14487.2041015625</x><y>44951.12109375</y></points><points><x>14433.3173828125</x><y>44937.21484375</y></points><points><x>14433.3173828125</x><y>44937.21484375</y></points><points><x>14433.3173828125</x><y>44933.73828125</y></points><points><x>14403.765625</x><y>44879.8515625</y></points><points><x>14403.765625</x><y>44879.8515625</y></points><points><x>14386.3828125</x><y>44782.5078125</y></points><points><x>14386.3828125</x><y>44782.5078125</y></points><points><x>14386.3828125</x><y>44777.29296875</y></points><points><x>14384.64453125</x><y>44773.81640625</y></points><points><x>14372.4765625</x><y>44711.23828125</y></points><points><x>14388.12109375</x><y>44669.515625</y></points><points><x>14388.12109375</x><y>44669.515625</y></points><points><x>14389.859375</x><y>44666.0390625</y></points><points><x>14408.98046875</x><y>44594.76953125</y></points><points><x>14408.98046875</x><y>44594.76953125</y></points></segmentation></object><object><name>LSIL</name><difficult>0</difficult><truncated>0</truncated><info>[{"confidence": "0"}, {"action": "CREATE", "cat": "LSIL", "time": "2020-07-23 14:39;31", "who": "admin", "typeOfanno": "PersonManul"}]</info><confidence>0</confidence><bndbox><xmin>16585.974609375</xmin><ymin>34396.0078125</ymin><xmax>16738.888671875</xmax><ymax>34551.2734375</ymax></bndbox><segmentation><points><x>16585.974609375</x><y>34457.95703125</y></points><points><x>16592.248046875</x><y>34417.1796875</y></points><points><x>16592.248046875</x><y>34417.1796875</y></points><points><x>16630.671875</x><y>34398.359375</y></points><points><x>16631.45703125</x><y>34398.359375</y></points><points><x>16633.80859375</x><y>34398.359375</y></points><points><x>16637.73046875</x><y>34398.359375</y></points><points><x>16675.37109375</x><y>34396.0078125</y></points><points><x>16676.154296875</x><y>34396.0078125</y></points><points><x>16678.5078125</x><y>34396.0078125</y></points><points><x>16716.1484375</x><y>34404.6328125</y></points><points><x>16716.1484375</x><y>34404.6328125</y></points><points><x>16717.716796875</x><y>34406.19921875</y></points><points><x>16718.5</x><y>34406.984375</y></points><points><x>16734.18359375</x><y>34436.0</y></points><points><x>16734.18359375</x><y>34436.0</y></points><points><x>16734.18359375</x><y>34438.3515625</y></points><points><x>16738.888671875</x><y>34478.34765625</y></points><points><x>16738.888671875</x><y>34478.34765625</y></points><points><x>16738.10546875</x><y>34480.69921875</y></points><points><x>16726.341796875</x><y>34516.76953125</y></points><points><x>16726.341796875</x><y>34516.76953125</y></points><points><x>16724.7734375</x><y>34518.33984375</y></points><points><x>16723.990234375</x><y>34519.90625</y></points><points><x>16694.19140625</x><y>34537.9453125</y></points><points><x>16694.19140625</x><y>34537.9453125</y></points><points><x>16691.837890625</x><y>34539.51171875</y></points><points><x>16658.119140625</x><y>34551.2734375</y></points><points><x>16623.615234375</x><y>34541.08203125</y></points><points><x>16623.615234375</x><y>34541.08203125</y></points><points><x>16604.794921875</x><y>34500.3046875</y></points><points><x>16604.009765625</x><y>34500.3046875</y></points></segmentation></object><object><name>NILM</name><difficult>0</difficult><truncated>0</truncated><info>[{"confidence": "0"}, {"action": "CREATE", "cat": "NILM", "time": "2020-07-23 14:39;31", "who": "admin", "typeOfanno": "PersonManul"}]</info><confidence>0</confidence><bndbox><xmin>30436.439453125</xmin><ymin>19212.619140625</ymin><xmax>30552.837890625</xmax><ymax>19343.240234375</ymax></bndbox><segmentation><points><x>30498.58984375</x><y>19320.06640625</y></points><points><x>30519.65625</x><y>19303.73828125</y></points><points><x>30519.65625</x><y>19303.73828125</y></points><points><x>30541.77734375</x><y>19283.72265625</y></points><points><x>30541.77734375</x><y>19283.72265625</y></points><points><x>30543.357421875</x><y>19282.142578125</y></points><points><x>30552.837890625</x><y>19259.49609375</y></points><points><x>30552.837890625</x><y>19259.49609375</y></points><points><x>30548.09765625</x><y>19236.3203125</y></points><points><x>30547.572265625</x><y>19236.3203125</y></points><points><x>30542.3046875</x><y>19219.466796875</y></points><points><x>30523.87109375</x><y>19212.619140625</y></points><points><x>30505.435546875</x><y>19215.779296875</y></points><points><x>30497.009765625</x><y>19221.572265625</y></points><points><x>30473.306640625</x><y>19222.626953125</y></points><points><x>30453.29296875</x><y>19231.052734375</y></points><points><x>30453.29296875</x><y>19231.052734375</y></points><points><x>30436.439453125</x><y>19250.015625</y></points><points><x>30439.599609375</x><y>19278.982421875</y></points><points><x>30443.8125</x><y>19309.00390625</y></points><points><x>30448.552734375</x><y>19330.072265625</y></points><points><x>30458.033203125</x><y>19342.1875</y></points><points><x>30471.201171875</x><y>19343.240234375</y></points><points><x>30482.26171875</x><y>19335.33984375</y></points><points><x>30482.26171875</x><y>19335.33984375</y></points></segmentation></object><object><name>NONE</name><difficult>0</difficult><truncated>0</truncated><info>[{"confidence": "0"}, {"action": "CREATE", "cat": "NONE", "time": "2020-07-23 14:39;31", "who": "admin", "typeOfanno": "PersonManul"}]</info><confidence>0</confidence><bndbox><xmin>25405.224609375</xmin><ymin>14735.0078125</ymin><xmax>26298.712890625</xmax><ymax>15661.5244140625</ymax></bndbox><segmentation><points><x>25961.48046875</x><y>14735.0078125</y></points><points><x>26046.658203125</x><y>14741.9609375</y></points><points><x>26046.658203125</x><y>14741.9609375</y></points><points><x>26048.396484375</x><y>14743.69921875</y></points><points><x>26091.853515625</x><y>14802.8017578125</y></points><points><x>26178.76953125</x><y>14915.791015625</y></points><points><x>26227.44140625</x><y>14967.9404296875</y></points><points><x>26274.376953125</x><y>15047.90234375</y></points><points><x>26274.376953125</x><y>15047.90234375</y></points><points><x>26298.712890625</x><y>15113.9580078125</y></points><points><x>26298.712890625</x><y>15115.6962890625</y></points><points><x>26262.208984375</x><y>15219.9951171875</y></points><points><x>26262.208984375</x><y>15219.9951171875</y></points><points><x>26260.46875</x><y>15221.7333984375</y></points><points><x>26258.73046875</x><y>15223.4716796875</y></points><points><x>26178.76953125</x><y>15312.125</y></points><points><x>26178.76953125</x><y>15312.125</y></points><points><x>26104.021484375</x><y>15360.7978515625</y></points><points><x>26018.845703125</x><y>15411.2080078125</y></points><points><x>26018.845703125</x><y>15411.2080078125</y></points><points><x>26017.107421875</x><y>15412.9462890625</y></points><points><x>25956.265625</x><y>15480.740234375</y></points><points><x>25956.265625</x><y>15480.740234375</y></points><points><x>25954.52734375</x><y>15482.478515625</y></points><points><x>25874.56640625</x><y>15513.7685546875</y></points><points><x>25874.56640625</x><y>15513.7685546875</y></points><points><x>25872.828125</x><y>15515.5068359375</y></points><points><x>25768.529296875</x><y>15574.609375</y></points><points><x>25768.529296875</x><y>15574.609375</y></points><points><x>25766.791015625</x><y>15576.34765625</y></points><points><x>25683.3515625</x><y>15623.28125</y></points><points><x>25683.3515625</x><y>15623.28125</y></points><points><x>25681.61328125</x><y>15626.7578125</y></points><points><x>25589.484375</x><y>15661.5244140625</y></points><points><x>25493.876953125</x><y>15609.375</y></points><points><x>25493.876953125</x><y>15609.375</y></points><points><x>25492.138671875</x><y>15607.63671875</y></points><points><x>25460.849609375</x><y>15524.1982421875</y></points><points><x>25460.849609375</x><y>15524.1982421875</y></points><points><x>25460.849609375</x><y>15520.7216796875</y></points><points><x>25471.279296875</x><y>15412.9462890625</y></points><points><x>25471.279296875</x><y>15412.9462890625</y></points><points><x>25473.017578125</x><y>15411.2080078125</y></points><points><x>25473.017578125</x><y>15409.4697265625</y></points><points><x>25473.017578125</x><y>15407.7314453125</y></points><points><x>25473.017578125</x><y>15405.9931640625</y></points><points><x>25405.224609375</x><y>15348.62890625</y></points><points><x>25466.064453125</x><y>15306.91015625</y></points><points><x>25466.064453125</x><y>15306.91015625</y></points><points><x>25467.802734375</x><y>15303.43359375</y></points><points><x>25471.279296875</x><y>15253.0224609375</y></points><points><x>25514.736328125</x><y>15221.7333984375</y></points><points><x>25556.45703125</x><y>15230.4248046875</y></points><points><x>25556.45703125</x><y>15230.4248046875</y></points><points><x>25559.93359375</x><y>15230.4248046875</y></points><points><x>25561.671875</x><y>15230.4248046875</y></points><points><x>25563.41015625</x><y>15230.4248046875</y></points><points><x>25565.1484375</x><y>15230.4248046875</y></points><points><x>25605.12890625</x><y>15193.919921875</y></points><points><x>25605.12890625</x><y>15193.919921875</y></points><points><x>25606.8671875</x><y>15190.443359375</y></points><points><x>25608.60546875</x><y>15190.443359375</y></points><points><x>25608.60546875</x><y>15186.966796875</y></points><points><x>25610.34375</x><y>15185.228515625</y></points><points><x>25639.89453125</x><y>15152.201171875</y></points><points><x>25639.89453125</x><y>15152.201171875</y></points><points><x>25645.109375</x><y>15150.462890625</y></points><points><x>25646.84765625</x><y>15148.724609375</y></points><points><x>25648.5859375</x><y>15148.724609375</y></points><points><x>25652.0625</x><y>15146.986328125</y></points><points><x>25655.5390625</x><y>15145.248046875</y></points><points><x>25690.306640625</x><y>15119.1728515625</y></points><points><x>25690.306640625</x><y>15119.1728515625</y></points><points><x>25690.306640625</x><y>15115.6962890625</y></points><points><x>25690.306640625</x><y>15112.2197265625</y></points><points><x>25690.306640625</x><y>15110.4814453125</y></points><points><x>25692.044921875</x><y>15107.0048828125</y></points><points><x>25690.306640625</x><y>15070.5009765625</y></points><points><x>25669.4453125</x><y>15033.99609375</y></points><points><x>25669.4453125</x><y>15032.2578125</y></points><points><x>25700.736328125</x><y>15007.921875</y></points><points><x>25700.736328125</x><y>15007.921875</y></points><points><x>25702.474609375</x><y>15006.18359375</y></points><points><x>25705.951171875</x><y>15006.18359375</y></points><points><x>25733.763671875</x><y>14964.4638671875</y></points><points><x>25733.763671875</x><y>14964.4638671875</y></points><points><x>25778.958984375</x><y>14960.9873046875</y></points><points><x>25778.958984375</x><y>14960.9873046875</y></points><points><x>25782.435546875</x><y>14960.9873046875</y></points><points><x>25843.27734375</x><y>14950.5576171875</y></points><points><x>25843.27734375</x><y>14950.5576171875</y></points><points><x>25845.015625</x><y>14947.0810546875</y></points><points><x>25846.75390625</x><y>14941.8662109375</y></points><points><x>25846.75390625</x><y>14938.3896484375</y></points><points><x>25846.75390625</x><y>14936.6513671875</y></points><points><x>25855.4453125</x><y>14867.119140625</y></points><points><x>25855.4453125</x><y>14867.119140625</y></points><points><x>25855.4453125</x><y>14863.642578125</y></points><points><x>25855.4453125</x><y>14861.904296875</y></points><points><x>25855.4453125</x><y>14854.951171875</y></points><points><x>25883.2578125</x><y>14797.5869140625</y></points><points><x>25883.2578125</x><y>14797.5869140625</y></points></segmentation></object><object><name>NONE</name><difficult>0</difficult><truncated>0</truncated><info>[{"confidence": "0"}, {"action": "CREATE", "cat": "NONE", "time": "2020-07-23 14:39;31", "who": "admin", "typeOfanno": "PersonManul"}]</info><confidence>0</confidence><bndbox><xmin>41164.6796875</xmin><ymin>47733.33203125</ymin><xmax>42066.359375</xmax><ymax>48322.890625</ymax></bndbox><segmentation><points><x>41226.33203125</x><y>48249.67578125</y></points><points><x>41164.6796875</x><y>48153.34375</y></points><points><x>41164.6796875</x><y>48153.34375</y></points><points><x>41187.80078125</x><y>48003.0625</y></points><points><x>41187.80078125</x><y>48003.0625</y></points><points><x>41187.80078125</x><y>47995.35546875</y></points><points><x>41199.359375</x><y>47883.609375</y></points><points><x>41199.359375</x><y>47883.609375</y></points><points><x>41203.21484375</x><y>47879.7578125</y></points><points><x>41322.66796875</x><y>47841.22265625</y></points><points><x>41326.51953125</x><y>47841.22265625</y></points><points><x>41330.37109375</x><y>47841.22265625</y></points><points><x>41341.93359375</x><y>47841.22265625</y></points><points><x>41345.78515625</x><y>47841.22265625</y></points><points><x>41465.23828125</x><y>47829.6640625</y></points><points><x>41465.23828125</x><y>47829.6640625</y></points><points><x>41469.09375</x><y>47829.6640625</y></points><points><x>41472.9453125</x><y>47829.6640625</y></points><points><x>41476.80078125</x><y>47829.6640625</y></points><points><x>41592.3984375</x><y>47821.95703125</y></points><points><x>41592.3984375</x><y>47821.95703125</y></points><points><x>41592.3984375</x><y>47818.1015625</y></points><points><x>41600.10546875</x><y>47818.1015625</y></points><points><x>41677.171875</x><y>47733.33203125</y></points><points><x>41819.74609375</x><y>47833.515625</y></points><points><x>41885.25</x><y>47941.41015625</y></points><points><x>41885.25</x><y>47941.41015625</y></points><points><x>41933.09765625</x><y>48055.65234375</y></points><points><x>41943.44921875</x><y>48063.4140625</y></points><points><x>42039.2109375</x><y>48084.12109375</y></points><points><x>42062.50390625</x><y>48115.17578125</y></points><points><x>42066.359375</x><y>48207.2890625</y></points><points><x>42066.359375</x><y>48207.2890625</y></points><points><x>42062.50390625</x><y>48207.2890625</y></points><points><x>42062.50390625</x><y>48211.14453125</y></points><points><x>41977.73046875</x><y>48322.890625</y></points><points><x>41877.546875</x><y>48265.08984375</y></points><points><x>41700.29296875</x><y>48288.2109375</y></points><points><x>41700.29296875</x><y>48288.2109375</y></points><points><x>41696.4375</x><y>48288.2109375</y></points><points><x>41472.9453125</x><y>48288.2109375</y></points><points><x>41472.9453125</x><y>48288.2109375</y></points><points><x>41469.09375</x><y>48288.2109375</y></points><points><x>41345.78515625</x><y>48280.50390625</y></points><points><x>41341.93359375</x><y>48280.50390625</y></points></segmentation></object><object><name>EC</name><difficult>0</difficult><truncated>0</truncated><info>[{"confidence": "0"}, {"action": "CREATE", "cat": "EC", "time": "2020-07-23 14:39;31", "who": "admin", "typeOfanno": "PersonManul"}]</info><confidence>0</confidence><bndbox><xmin>43880.26171875</xmin><ymin>42920.171875</ymin><xmax>43963.7109375</xmax><ymax>43065.24609375</ymax></bndbox><segmentation><points><x>43889.99609375</x><y>43037.796875</y></points><points><x>43885.01171875</x><y>43017.83203125</y></points><points><x>43883.82421875</x><y>43008.328125</y></points><points><x>43883.34765625</x><y>43003.81640625</y></points><points><x>43882.3671875</x><y>42985.5625</y></points><points><x>43882.89453125</x><y>42967.125</y></points><points><x>43880.26171875</x><y>42947.640625</y></points><points><x>43883.421875</x><y>42931.83984375</y></points><points><x>43886.58203125</x><y>42927.09765625</y></points><points><x>43916.66015625</x><y>42920.171875</y></points><points><x>43916.66015625</x><y>42920.171875</y></points><points><x>43919.01171875</x><y>42920.95703125</y></points><points><x>43947.2421875</x><y>42937.421875</y></points><points><x>43954.5234375</x><y>42957.12109375</y></points><points><x>43959.265625</x><y>42982.40234375</y></points><points><x>43961.8984375</x><y>43009.7890625</y></points><points><x>43963.7109375</x><y>43032.30859375</y></points><points><x>43963.7109375</x><y>43032.30859375</y></points><points><x>43962.140625</x><y>43055.05078125</y></points><points><x>43962.140625</x><y>43055.8359375</y></points><points><x>43961.35546875</x><y>43057.40234375</y></points><points><x>43951.1640625</x><y>43065.24609375</y></points><points><x>43918.2265625</x><y>43057.40234375</y></points><points><x>43918.2265625</x><y>43057.40234375</y></points></segmentation></object><object><name>EC</name><difficult>0</difficult><truncated>0</truncated><info>[{"confidence": "0"}, {"action": "CREATE", "cat": "EC", "time": "2020-07-23 14:39;31", "who": "admin", "typeOfanno": "PersonManul"}]</info><confidence>0</confidence><bndbox><xmin>37565.34375</xmin><ymin>53257.95703125</ymin><xmax>37673.23828125</xmax><ymax>53366.20703125</ymax></bndbox><segmentation><points><x>37589.046875</x><y>53296.8671875</y></points><points><x>37597.890625</x><y>53285.90234375</y></points><points><x>37609.5625</x><y>53274.9375</y></points><points><x>37609.5625</x><y>53274.9375</y></points><points><x>37621.23828125</x><y>53265.03125</y></points><points><x>37630.43359375</x><y>53257.95703125</y></points><points><x>37642.109375</x><y>53258.6640625</y></points><points><x>37650.953125</x><y>53265.73828125</y></points><points><x>37650.953125</x><y>53265.73828125</y></points><points><x>37651.3046875</x><y>53267.859375</y></points><points><x>37655.55078125</x><y>53279.1796875</y></points><points><x>37663.3359375</x><y>53286.609375</y></points><points><x>37668.640625</x><y>53295.453125</y></points><points><x>37673.23828125</x><y>53303.23828125</y></points><points><x>37666.1640625</x><y>53318.09375</y></points><points><x>37650.953125</x><y>53331.890625</y></points><points><x>37650.953125</x><y>53331.890625</y></points><points><x>37631.8515625</x><y>53349.93359375</y></points><points><x>37631.8515625</x><y>53349.93359375</y></points><points><x>37630.08203125</x><y>53350.9921875</y></points><points><x>37615.22265625</x><y>53364.7890625</y></points><points><x>37603.55078125</x><y>53366.20703125</y></points><points><x>37587.984375</x><y>53358.421875</y></points><points><x>37586.921875</x><y>53344.625</y></points><points><x>37578.078125</x><y>53334.01171875</y></points><points><x>37575.95703125</x><y>53324.4609375</y></points><points><x>37565.34375</x><y>53328.70703125</y></points><points><x>37565.34375</x><y>53320.21875</y></points><points><x>37582.32421875</x><y>53307.48046875</y></points><points><x>37587.27734375</x><y>53305.7109375</y></points><points><x>37587.27734375</x><y>53305.7109375</y></points></segmentation></object><object><name>NONE</name><difficult>0</difficult><truncated>0</truncated><info>[{"confidence": "0"}, {"action": "CREATE", "cat": "NONE", "time": "2020-07-23 14:39;31", "who": "admin", "typeOfanno": "PersonManul"}]</info><confidence>0</confidence><bndbox><xmin>25957.8359375</xmin><ymin>28775.025390625</ymin><xmax>26101.623046875</xmax><ymax>28877.205078125</ymax></bndbox><segmentation><points><x>25959.416015625</x><y>28801.88671875</y></points><points><x>25986.27734375</x><y>28781.873046875</y></points><points><x>26012.0859375</x><y>28775.025390625</y></points><points><x>26012.0859375</x><y>28775.025390625</y></points><points><x>26014.19140625</x><y>28775.025390625</y></points><points><x>26014.71875</x><y>28775.025390625</y></points><points><x>26047.373046875</x><y>28779.765625</y></points><points><x>26047.373046875</x><y>28779.765625</y></points><points><x>26049.48046875</x><y>28780.8203125</y></points><points><x>26068.96875</x><y>28798.7265625</y></points><points><x>26068.96875</x><y>28798.7265625</y></points><points><x>26092.669921875</x><y>28824.53515625</y></points><points><x>26101.623046875</x><y>28852.9765625</y></points><points><x>26095.830078125</x><y>28869.3046875</y></points><points><x>26068.96875</x><y>28874.044921875</y></points><points><x>26068.44140625</x><y>28874.044921875</y></points><points><x>26066.333984375</x><y>28874.044921875</y></points><points><x>26043.6875</x><y>28877.205078125</y></points><points><x>26031.046875</x><y>28860.3515625</y></points><points><x>26008.92578125</x><y>28852.9765625</y></points><points><x>25990.490234375</x><y>28859.82421875</y></points><points><x>25990.490234375</x><y>28859.82421875</y></points><points><x>25987.857421875</x><y>28860.3515625</y></points><points><x>25970.4765625</x><y>28858.244140625</y></points><points><x>25957.8359375</x><y>28831.3828125</y></points><points><x>25957.8359375</x><y>28831.3828125</y></points></segmentation></object><object><name>LSIL</name><difficult>0</difficult><truncated>0</truncated><info>[{"confidence": "0"}, {"action": "CREATE", "cat": "LSIL", "time": "2020-07-23 14:39;32", "who": "admin", "typeOfanno": "PersonManul"}]</info><confidence>0</confidence><bndbox><xmin>26427.7109375</xmin><ymin>47713.37890625</ymin><xmax>26579.400390625</xmax><ymax>47837.6796875</ymax></bndbox><segmentation><points><x>26460.365234375</x><y>47724.4375</y></points><points><x>26469.3203125</x><y>47714.4296875</y></points><points><x>26478.80078125</x><y>47713.37890625</y></points><points><x>26491.44140625</x><y>47717.06640625</y></points><points><x>26491.966796875</x><y>47717.06640625</y></points><points><x>26513.03515625</x><y>47718.1171875</y></points><points><x>26513.03515625</x><y>47718.64453125</y></points><points><x>26534.630859375</x><y>47724.96484375</y></points><points><x>26535.15625</x><y>47724.96484375</y></points><points><x>26554.1171875</x><y>47736.55078125</y></points><points><x>26569.392578125</x><y>47743.92578125</y></points><points><x>26569.392578125</x><y>47743.92578125</y></points><points><x>26579.400390625</x><y>47766.046875</y></points><points><x>26576.765625</x><y>47794.48828125</y></points><points><x>26568.337890625</x><y>47809.76171875</y></points><points><x>26568.337890625</x><y>47809.76171875</y></points><points><x>26566.232421875</x><y>47811.34375</y></points><points><x>26550.95703125</x><y>47822.9296875</y></points><points><x>26550.431640625</x><y>47822.9296875</y></points><points><x>26530.416015625</x><y>47833.46484375</y></points><points><x>26530.416015625</x><y>47833.46484375</y></points><points><x>26527.783203125</x><y>47834.51953125</y></points><points><x>26507.2421875</x><y>47837.6796875</y></points><points><x>26487.75390625</x><y>47833.9921875</y></points><points><x>26475.11328125</x><y>47821.87890625</y></points><points><x>26475.11328125</x><y>47821.3515625</y></points><points><x>26475.11328125</x><y>47819.76953125</y></points><points><x>26474.5859375</x><y>47818.19140625</y></points><points><x>26463.0</x><y>47799.23046875</y></points><points><x>26463.0</x><y>47799.23046875</y></points><points><x>26462.47265625</x><y>47797.12109375</y></points><points><x>26461.419921875</x><y>47796.0703125</y></points><points><x>26444.564453125</x><y>47786.0625</y></points><points><x>26427.7109375</x><y>47772.89453125</y></points><points><x>26444.564453125</x><y>47766.57421875</y></points><points><x>26444.564453125</x><y>47766.57421875</y></points><points><x>26446.671875</x><y>47766.046875</y></points><points><x>26455.099609375</x><y>47755.51171875</y></points><points><x>26447.724609375</x><y>47742.87109375</y></points><points><x>26452.46484375</x><y>47733.390625</y></points><points><x>26452.46484375</x><y>47732.8671875</y></points></segmentation></object><object><name>EC</name><difficult>0</difficult><truncated>0</truncated><info>[{"confidence": "0"}, {"action": "CREATE", "cat": "EC", "time": "2020-07-23 14:39;32", "who": "admin", "typeOfanno": "PersonManul"}]</info><confidence>0</confidence><bndbox><xmin>25094.314453125</xmin><ymin>23091.279296875</ymin><xmax>25382.892578125</xmax><ymax>23225.375</ymax></bndbox><segmentation><points><x>25119.408203125</x><y>23156.3671875</y></points><points><x>25100.587890625</x><y>23139.8984375</y></points><points><x>25094.314453125</x><y>23114.8046875</y></points><points><x>25102.15625</x><y>23101.474609375</y></points><points><x>25128.03515625</x><y>23097.552734375</y></points><points><x>25128.03515625</x><y>23097.552734375</y></points><points><x>25130.38671875</x><y>23097.552734375</y></points><points><x>25147.638671875</x><y>23092.064453125</y></points><points><x>25147.638671875</x><y>23091.279296875</y></points><points><x>25173.517578125</x><y>23097.552734375</y></points><points><x>25200.962890625</x><y>23117.158203125</y></points><points><x>25242.525390625</x><y>23128.919921875</y></points><points><x>25242.525390625</x><y>23128.919921875</y></points><points><x>25244.876953125</x><y>23128.919921875</y></points><points><x>25247.23046875</x><y>23129.705078125</y></points><points><x>25250.3671875</x><y>23130.48828125</y></points><points><x>25297.41796875</x><y>23129.705078125</y></points><points><x>25298.201171875</x><y>23129.705078125</y></points><points><x>25330.353515625</x><y>23128.919921875</y></points><points><x>25331.13671875</x><y>23128.919921875</y></points><points><x>25332.705078125</x><y>23128.919921875</y></points><points><x>25354.662109375</x><y>23128.919921875</y></points><points><x>25355.447265625</x><y>23128.919921875</y></points><points><x>25371.130859375</x><y>23143.03515625</y></points><points><x>25382.109375</x><y>23160.287109375</y></points><points><x>25382.109375</x><y>23160.287109375</y></points><points><x>25382.109375</x><y>23162.640625</y></points><points><x>25382.892578125</x><y>23164.208984375</y></points><points><x>25380.541015625</x><y>23186.166015625</y></points><points><x>25380.541015625</x><y>23186.94921875</y></points><points><x>25372.69921875</x><y>23208.123046875</y></points><points><x>25372.69921875</x><y>23208.90625</y></points><points><x>25363.2890625</x><y>23225.375</y></points><points><x>25343.68359375</x><y>23219.1015625</y></points><points><x>25343.68359375</x><y>23219.1015625</y></points><points><x>25341.33203125</x><y>23218.31640625</y></points><points><x>25339.763671875</x><y>23216.748046875</y></points><points><x>25301.337890625</x><y>23203.41796875</y></points><points><x>25256.640625</x><y>23201.849609375</y></points><points><x>25202.53125</x><y>23189.302734375</y></points><points><x>25201.748046875</x><y>23189.302734375</y></points><points><x>25200.1796875</x><y>23189.302734375</y></points><points><x>25146.0703125</x><y>23181.4609375</y></points><points><x>25145.287109375</x><y>23181.4609375</y></points><points><x>25143.71875</x><y>23181.4609375</y></points><points><x>25142.93359375</x><y>23181.4609375</y></points><points><x>25120.9765625</x><y>23173.619140625</y></points><points><x>25120.9765625</x><y>23173.619140625</y></points></segmentation></object><object><name>EC</name><difficult>0</difficult><truncated>0</truncated><info>[{"confidence": "0"}, {"action": "CREATE", "cat": "EC", "time": "2020-07-23 14:39;32", "who": "admin", "typeOfanno": "PersonManul"}]</info><confidence>0</confidence><bndbox><xmin>5175.41455078125</xmin><ymin>37571.90234375</ymin><xmax>5432.69091796875</xmax><ymax>37774.83984375</ymax></bndbox><segmentation><points><x>5193.4560546875</x><y>37651.73046875</y></points><points><x>5242.982421875</x><y>37610.6953125</y></points><points><x>5258.19384765625</x><y>37623.078125</y></points><points><x>5265.9765625</x><y>37607.8671875</y></points><points><x>5260.5986328125</x><y>37571.90234375</y></points><points><x>5260.5986328125</x><y>37571.90234375</y></points><points><x>5308.42724609375</x><y>37586.99609375</y></points><points><x>5314.44140625</x><y>37606.44921875</y></points><points><x>5316.91748046875</x><y>37616.00390625</y></points><points><x>5333.54443359375</x><y>37612.46484375</y></points><points><x>5349.8173828125</x><y>37601.8515625</y></points><points><x>5382.27978515625</x><y>37592.76171875</y></points><points><x>5387.4951171875</x><y>37615.359375</y></points><points><x>5427.47607421875</x><y>37596.23828125</y></points><points><x>5432.69091796875</x><y>37610.14453125</y></points><points><x>5432.69091796875</x><y>37641.4375</y></points><points><x>5432.69091796875</x><y>37641.4375</y></points><points><x>5400.05078125</x><y>37663.76171875</y></points><points><x>5392.9755859375</x><y>37695.24609375</y></points><points><x>5374.2265625</x><y>37698.78125</y></points><points><x>5329.29931640625</x><y>37724.25390625</y></points><points><x>5291.88818359375</x><y>37743.99609375</y></points><points><x>5291.88818359375</x><y>37743.99609375</y></points><points><x>5279.41943359375</x><y>37766.703125</y></points><points><x>5269.86767578125</x><y>37774.83984375</y></points><points><x>5233.78466796875</x><y>37765.2890625</y></points><points><x>5255.01025390625</x><y>37739.109375</y></points><points><x>5226.70947265625</x><y>37728.49609375</y></points><points><x>5234.845703125</x><y>37707.625</y></points><points><x>5238.7373046875</x><y>37688.16796875</y></points><points><x>5246.87353515625</x><y>37672.60546875</y></points><points><x>5252.8876953125</x><y>37656.33203125</y></points><points><x>5236.96826171875</x><y>37652.44140625</y></points><points><x>5220.61767578125</x><y>37674.46484375</y></points><points><x>5190.2724609375</x><y>37707.98046875</y></points><points><x>5175.41455078125</x><y>37681.09375</y></points></segmentation></object><object><name>EC</name><difficult>0</difficult><truncated>0</truncated><info>[{"confidence": "0"}, {"action": "CREATE", "cat": "EC", "time": "2020-07-23 14:39;32", "who": "admin", "typeOfanno": "PersonManul"}]</info><confidence>0</confidence><bndbox><xmin>33232.14453125</xmin><ymin>39008.11328125</ymin><xmax>33445.44140625</xmax><ymax>39169.65625</ymax></bndbox><segmentation><points><x>33445.44140625</x><y>39034.77734375</y></points><points><x>33417.2109375</x><y>39065.359375</y></points><points><x>33417.2109375</x><y>39065.359375</y></points><points><x>33414.859375</x><y>39066.14453125</y></points><points><x>33414.07421875</x><y>39066.9296875</y></points><points><x>33387.4140625</x><y>39086.53125</y></points><points><x>33386.62890625</x><y>39104.5703125</y></points><points><x>33370.9453125</x><y>39121.8203125</y></points><points><x>33352.91015625</x><y>39148.484375</y></points><points><x>33352.125</x><y>39148.484375</y></points><points><x>33350.55859375</x><y>39149.265625</y></points><points><x>33349.7734375</x><y>39149.265625</y></points><points><x>33348.203125</x><y>39150.8359375</y></points><points><x>33313.69921875</x><y>39169.65625</y></points><points><x>33314.484375</x><y>39169.65625</y></points><points><x>33291.7421875</x><y>39169.65625</y></points><points><x>33280.765625</x><y>39153.1875</y></points><points><x>33255.671875</x><y>39151.62109375</y></points><points><x>33250.96484375</x><y>39132.015625</y></points><points><x>33232.14453125</x><y>39114.76171875</y></points><points><x>33243.125</x><y>39084.1796875</y></points><points><x>33253.3203125</x><y>39055.94921875</y></points><points><x>33298.015625</x><y>39038.69921875</y></points><points><x>33337.2265625</x><y>39028.50390625</y></points><points><x>33373.296875</x><y>39017.5234375</y></points><points><x>33373.296875</x><y>39017.5234375</y></points><points><x>33417.2109375</x><y>39008.11328125</y></points><points><x>33417.99609375</x><y>39008.11328125</y></points><points><x>33419.56640625</x><y>39008.11328125</y></points><points><x>33445.44140625</x><y>39012.8203125</y></points><points><x>33445.44140625</x><y>39012.8203125</y></points></segmentation></object><object><name>LSIL</name><difficult>0</difficult><truncated>0</truncated><info>[{"confidence": "0"}, {"action": "CREATE", "cat": "LSIL", "time": "2020-07-23 14:39;32", "who": "admin", "typeOfanno": "PersonManul"}]</info><confidence>0</confidence><bndbox><xmin>32872.08203125</xmin><ymin>47458.640625</ymin><xmax>33471.1953125</xmax><ymax>47743.296875</ymax></bndbox><segmentation><points><x>33301.8125</x><y>47504.12109375</y></points><points><x>33368.46875</x><y>47504.12109375</y></points><points><x>33369.25</x><y>47504.12109375</y></points><points><x>33370.8203125</x><y>47504.12109375</y></points><points><x>33371.60546875</x><y>47504.12109375</y></points><points><x>33428.06640625</x><y>47522.94140625</y></points><points><x>33428.06640625</x><y>47522.94140625</y></points><points><x>33429.6328125</x><y>47524.51171875</y></points><points><x>33443.75</x><y>47540.1953125</y></points><points><x>33444.53515625</x><y>47540.1953125</y></points><points><x>33446.1015625</x><y>47540.1953125</y></points><points><x>33447.671875</x><y>47541.76171875</y></points><points><x>33470.41015625</x><y>47554.30859375</y></points><points><x>33471.1953125</x><y>47583.32421875</y></points><points><x>33471.1953125</x><y>47583.32421875</y></points><points><x>33471.1953125</x><y>47586.4609375</y></points><points><x>33471.1953125</x><y>47587.24609375</y></points><points><x>33471.1953125</x><y>47589.59765625</y></points><points><x>33467.2734375</x><y>47642.921875</y></points><points><x>33467.2734375</x><y>47642.921875</y></points><points><x>33466.4921875</x><y>47645.2734375</y></points><points><x>33466.4921875</x><y>47646.05859375</y></points><points><x>33466.4921875</x><y>47647.625</y></points><points><x>33456.296875</x><y>47720.5546875</y></points><points><x>33456.296875</x><y>47720.5546875</y></points><points><x>33454.7265625</x><y>47722.125</y></points><points><x>33454.7265625</x><y>47722.90625</y></points><points><x>33453.16015625</x><y>47724.4765625</y></points><points><x>33387.2890625</x><y>47742.51171875</y></points><points><x>33387.2890625</x><y>47742.51171875</y></points><points><x>33382.58203125</x><y>47743.296875</y></points><points><x>33378.66015625</x><y>47743.296875</y></points><points><x>33261.8203125</x><y>47729.1796875</y></points><points><x>33261.03515625</x><y>47729.1796875</y></points><points><x>33258.68359375</x><y>47729.1796875</y></points><points><x>33254.76171875</x><y>47729.1796875</y></points><points><x>33128.5078125</x><y>47718.98828125</y></points><points><x>33127.72265625</x><y>47718.98828125</y></points><points><x>33125.37109375</x><y>47718.98828125</y></points><points><x>33078.82421875</x><y>47721.0546875</y></points><points><x>32984.21875</x><y>47693.109375</y></points><points><x>32983.43359375</x><y>47693.109375</y></points><points><x>32981.8671875</x><y>47692.32421875</y></points><points><x>32903.44921875</x><y>47643.70703125</y></points><points><x>32875.21875</x><y>47596.65625</y></points><points><x>32875.21875</x><y>47596.65625</y></points><points><x>32875.21875</x><y>47594.30078125</y></points><points><x>32875.21875</x><y>47592.734375</y></points><points><x>32875.21875</x><y>47591.94921875</y></points><points><x>32872.08203125</x><y>47530.0</y></points><points><x>32872.08203125</x><y>47530.0</y></points><points><x>32872.08203125</x><y>47527.6484375</y></points><points><x>32872.8671875</x><y>47527.6484375</y></points><points><x>32906.5859375</x><y>47500.984375</y></points><points><x>32906.5859375</x><y>47500.984375</y></points><points><x>32980.296875</x><y>47502.5546875</y></points><points><x>32980.296875</x><y>47502.5546875</y></points><points><x>32982.65234375</x><y>47502.5546875</y></points><points><x>33017.9375</x><y>47482.94921875</y></points><points><x>33017.9375</x><y>47482.1640625</y></points><points><x>33022.64453125</x><y>47482.1640625</y></points><points><x>33080.671875</x><y>47477.4609375</y></points><points><x>33080.671875</x><y>47477.4609375</y></points><points><x>33083.02734375</x><y>47477.4609375</y></points><points><x>33117.53125</x><y>47468.83203125</y></points><points><x>33118.3125</x><y>47468.83203125</y></points><points><x>33121.44921875</x><y>47468.83203125</y></points><points><x>33123.8046875</x><y>47468.83203125</y></points><points><x>33127.72265625</x><y>47468.83203125</y></points><points><x>33172.421875</x><y>47459.421875</y></points><points><x>33172.421875</x><y>47459.421875</y></points><points><x>33175.55859375</x><y>47458.640625</y></points><points><x>33219.47265625</x><y>47471.96875</y></points><points><x>33219.47265625</x><y>47471.96875</y></points><points><x>33220.2578125</x><y>47474.32421875</y></points><points><x>33221.04296875</x><y>47475.10546875</y></points><points><x>33222.609375</x><y>47475.890625</y></points><points><x>33224.9609375</x><y>47478.2421875</y></points><points><x>33245.3515625</x><y>47488.4375</y></points><points><x>33246.13671875</x><y>47488.4375</y></points></segmentation></object><object><name>NONE</name><difficult>0</difficult><truncated>0</truncated><info>[{"confidence": "0"}, {"action": "CREATE", "cat": "NONE", "time": "2020-07-23 14:39;32", "who": "admin", "typeOfanno": "PersonManul"}]</info><confidence>0</confidence><bndbox><xmin>32622.904296875</xmin><ymin>47596.40234375</ymin><xmax>33485.71484375</xmax><ymax>48188.34375</ymax></bndbox><segmentation><points><x>32631.078125</x><y>47596.40234375</y></points><points><x>32746.6640625</x><y>47605.7421875</y></points><points><x>32746.6640625</x><y>47605.7421875</y></points><points><x>32749.0</x><y>47605.7421875</y></points><points><x>32873.92578125</x><y>47645.4375</y></points><points><x>32873.92578125</x><y>47645.4375</y></points><points><x>32877.4296875</x><y>47647.7734375</y></points><points><x>32949.4453125</x><y>47700.53515625</y></points><points><x>32983.66015625</x><y>47705.5234375</y></points><points><x>33034.60546875</x><y>47715.0390625</y></points><points><x>33069.2734375</x><y>47724.9453125</y></points><points><x>33091.9140625</x><y>47733.08203125</y></points><points><x>33126.01953125</x><y>47741.3828125</y></points><points><x>33153.11328125</x><y>47742.98828125</y></points><points><x>33173.984375</x><y>47746.5234375</y></points><points><x>33183.53515625</x><y>47748.6484375</y></points><points><x>33232.0625</x><y>47747.52734375</y></points><points><x>33264.48046875</x><y>47747.25</y></points><points><x>33277.23046875</x><y>47750.01953125</y></points><points><x>33287.98046875</x><y>47751.39453125</y></points><points><x>33304.98046875</x><y>47751.89453125</y></points><points><x>33319.4296875</x><y>47755.85546875</y></points><points><x>33332.16796875</x><y>47756.5625</y></points><points><x>33345.25390625</x><y>47759.39453125</y></points><points><x>33398.1484375</x><y>47764.52734375</y></points><points><x>33398.1484375</x><y>47764.52734375</y></points><points><x>33472.87109375</x><y>47793.71484375</y></points><points><x>33485.71484375</x><y>47881.28125</y></points><points><x>33485.71484375</x><y>47881.28125</y></points><points><x>33485.71484375</x><y>47883.6171875</y></points><points><x>33460.03125</x><y>47948.99609375</y></points><points><x>33458.86328125</x><y>47948.99609375</y></points><points><x>33457.6953125</x><y>47950.1640625</y></points><points><x>33456.52734375</x><y>47950.1640625</y></points><points><x>33359.62109375</x><y>48008.54296875</y></points><points><x>33358.453125</x><y>48008.54296875</y></points><points><x>33357.28515625</x><y>48010.87890625</y></points><points><x>33354.953125</x><y>48010.87890625</y></points><points><x>33352.6171875</x><y>48012.046875</y></points><points><x>33288.40234375</x><y>48100.77734375</y></points><points><x>33288.40234375</x><y>48100.77734375</y></points><points><x>33287.234375</x><y>48103.11328125</y></points><points><x>33286.06640625</x><y>48103.11328125</y></points><points><x>33220.68359375</x><y>48154.484375</y></points><points><x>33220.68359375</x><y>48155.65234375</y></points><points><x>33218.34765625</x><y>48156.8203125</y></points><points><x>33218.34765625</x><y>48157.98828125</y></points><points><x>33217.18359375</x><y>48160.32421875</y></points><points><x>33127.28125</x><y>48188.34375</y></points><points><x>33082.9140625</x><y>48180.171875</y></points><points><x>33082.9140625</x><y>48180.171875</y></points><points><x>33082.9140625</x><y>48177.8359375</y></points><points><x>33084.08203125</x><y>48177.8359375</y></points><points><x>33085.25</x><y>48175.5</y></points><points><x>33087.5859375</x><y>48171.99609375</y></points><points><x>33124.9453125</x><y>48065.75</y></points><points><x>33124.9453125</x><y>48064.5859375</y></points><points><x>33124.9453125</x><y>48063.41796875</y></points><points><x>33124.9453125</x><y>48062.25</y></points><points><x>33124.9453125</x><y>48061.08203125</y></points><points><x>33126.11328125</x><y>48059.9140625</y></points><points><x>33127.28125</x><y>48057.578125</y></points><points><x>33127.28125</x><y>48054.078125</y></points><points><x>33127.28125</x><y>48052.91015625</y></points><points><x>33127.28125</x><y>48050.57421875</y></points><points><x>33127.28125</x><y>48048.23828125</y></points><points><x>33127.28125</x><y>48045.90234375</y></points><points><x>33023.37109375</x><y>47993.36328125</y></points><points><x>33005.859375</x><y>47925.6484375</y></points><points><x>33005.859375</x><y>47925.6484375</y></points><points><x>33005.859375</x><y>47923.3125</y></points><points><x>33005.859375</x><y>47920.9765625</y></points><points><x>32929.96875</x><y>47810.0625</y></points><points><x>32929.96875</x><y>47810.0625</y></points><points><x>32812.046875</x><y>47763.359375</y></points><points><x>32746.6640625</x><y>47778.5390625</y></points><points><x>32667.271484375</x><y>47742.34375</y></points><points><x>32622.904296875</x><y>47675.79296875</y></points><points><x>32622.904296875</x><y>47675.79296875</y></points></segmentation></object><object><name>BOX_SCREEN</name><difficult>0</difficult><truncated>0</truncated><info>[{"confidence": "0"}, {"action": "CREATE", "cat": "BOX_SCREEN", "time": "2020-07-23 14:39;32", "who": "admin", "typeOfanno": "PersonManul"}]</info><confidence>0</confidence><bndbox><xmin>34275.33789062501</xmin><ymin>31398.954101562504</ymin><xmax>36323.33789062501</xmax><ymax>33446.9541015625</ymax></bndbox><segmentation><points><x>34275.33789062501</x><y>33446.9541015625</y></points><points><x>34275.33789062501</x><y>31398.954101562504</y></points><points><x>36323.33789062501</x><y>31398.954101562504</y></points><points><x>36323.33789062501</x><y>33446.9541015625</y></points></segmentation></object><object><name>BOX_SCREEN</name><difficult>0</difficult><truncated>0</truncated><info>[{"confidence": "0"}, {"action": "CREATE", "cat": "BOX_SCREEN", "time": "2020-07-23 14:39;32", "who": "admin", "typeOfanno": "PersonManul"}]</info><confidence>0</confidence><bndbox><xmin>40592.177734375</xmin><ymin>26576.73828125</ymin><xmax>42640.177734375</xmax><ymax>28624.73828125</ymax></bndbox><segmentation><points><x>40592.177734375</x><y>28624.73828125</y></points><points><x>40592.177734375</x><y>26576.73828125</y></points><points><x>42640.177734375</x><y>26576.73828125</y></points><points><x>42640.177734375</x><y>28624.73828125</y></points></segmentation></object><object><name>NONE</name><difficult>0</difficult><truncated>0</truncated><info>[{"confidence": "0"}, {"action": "CREATE", "cat": "NONE", "time": "2020-07-23 14:39;32", "who": "admin", "typeOfanno": "PersonManul"}]</info><confidence>0</confidence><bndbox><xmin>41384.59878700658</xmin><ymin>27334.536010868163</ymin><xmax>41556.01261569595</xmax><ymax>27559.303812725746</ymax></bndbox><segmentation><points><x>41384.59878700658</x><y>27559.303812725746</y></points><points><x>41384.59878700658</x><y>27334.536010868163</y></points><points><x>41556.01261569595</x><y>27334.536010868163</y></points><points><x>41556.01261569595</x><y>27559.303812725746</y></points></segmentation></object><object><name>NONE</name><difficult>0</difficult><truncated>0</truncated><info>[{"confidence": "0"}, {"action": "CREATE", "cat": "NONE", "time": "2020-07-23 14:39;32", "who": "admin", "typeOfanno": "PersonManul"}]</info><confidence>0</confidence><bndbox><xmin>41256.322213219166</xmin><ymin>27337.94158362358</ymin><xmax>41368.706114147964</xmax><ymax>27467.353348329463</ymax></bndbox><segmentation><points><x>41256.322213219166</x><y>27467.353348329463</y></points><points><x>41256.322213219166</x><y>27337.94158362358</y></points><points><x>41368.706114147964</x><y>27337.94158362358</y></points><points><x>41368.706114147964</x><y>27467.353348329463</y></points></segmentation></object><object><name>BOX_SCREEN</name><difficult>0</difficult><truncated>0</truncated><info>[{"confidence": "0"}, {"action": "CREATE", "cat": "BOX_SCREEN", "time": "2020-07-23 14:39;32", "who": "admin", "typeOfanno": "PersonManul"}]</info><confidence>0</confidence><bndbox><xmin>25479.5556640625</xmin><ymin>46861.529296875</ymin><xmax>27527.5556640625</xmax><ymax>48909.529296875</ymax></bndbox><segmentation><points><x>25479.5556640625</x><y>48909.529296875</y></points><points><x>25479.5556640625</x><y>46861.529296875</y></points><points><x>27527.5556640625</x><y>46861.529296875</y></points><points><x>27527.5556640625</x><y>48909.529296875</y></points></segmentation></object><object><name>BOX_SCREEN</name><difficult>0</difficult><truncated>0</truncated><info>[{"confidence": "0"}, {"action": "CREATE", "cat": "BOX_SCREEN", "time": "2020-07-23 14:39;32", "who": "admin", "typeOfanno": "PersonManul"}]</info><confidence>0</confidence><bndbox><xmin>15638.431640625</xmin><ymin>33559.640625</ymin><xmax>17686.431640625</xmax><ymax>35607.640625</ymax></bndbox><segmentation><points><x>15638.431640625</x><y>35607.640625</y></points><points><x>15638.431640625</x><y>33559.640625</y></points><points><x>17686.431640625</x><y>33559.640625</y></points><points><x>17686.431640625</x><y>35607.640625</y></points></segmentation></object></annotation>
