# Supplementary material for: Artificial intelligence enables precision diagnosis of cervical cytology grades and cervical cancer
Source: Nat Commun. 2024 May 22;15:4369. doi: 10.1038/s41467-024-48705-3 (PMC11111770; doi:10.1038/s41467-024-48705-3)
Supplement: Supplementary file 4 — Source Data [file 41467_2024_48705_MOESM4_ESM.zip › Source Data/Table S1.Average precision in the patch-level detection and classification./ground_truth_126/C201914132_L_M.tiff.xml]

<?xml version="1.0"?><annotation><folder>med</folder><filename>/datasets/Review/label-check/tif-tiff/C201914132_L_M.tiff</filename><size><width>43264</width><height>41472</height></size><mpp>0</mpp><object><name>NILM</name><difficult>0</difficult><truncated>0</truncated><info>[{"confidence": "0"}, {"action": "CREATE", "cat": "NILM", "time": "2020-07-23 14:39;40", "who": "admin", "typeOfanno": "PersonManul"}]</info><confidence>0</confidence><bndbox><xmin>18187.798828125</xmin><ymin>8442.5068359375</ymin><xmax>18333.841796875</xmax><ymax>8614.126953125</ymax></bndbox><segmentation><points><x>18205.0</x><y>8466.0</y></points><points><x>18191.099609375</x><y>8525.841796875</y></points><points><x>18187.798828125</x><y>8598.0380859375</y></points><points><x>18196.462890625</x><y>8614.126953125</y></points><points><x>18229.0546875</x><y>8609.5888671875</y></points><points><x>18244.318359375</x><y>8594.7373046875</y></points><points><x>18254.0</x><y>8589.0</y></points><points><x>18266.0</x><y>8588.0</y></points><points><x>18274.0</x><y>8583.0</y></points><points><x>18286.0</x><y>8574.0</y></points><points><x>18292.0</x><y>8569.0</y></points><points><x>18297.0</x><y>8565.0</y></points><points><x>18299.0</x><y>8554.0</y></points><points><x>18307.0</x><y>8544.0</y></points><points><x>18313.0</x><y>8538.0</y></points><points><x>18320.0</x><y>8533.0</y></points><points><x>18333.841796875</x><y>8516.765625</y></points><points><x>18323.0</x><y>8494.0</y></points><points><x>18318.0</x><y>8491.0</y></points><points><x>18288.0</x><y>8489.0</y></points><points><x>18278.0</x><y>8495.0</y></points><points><x>18263.0</x><y>8497.0</y></points><points><x>18264.533203125</x><y>8451.1708984375</y></points><points><x>18246.794921875</x><y>8442.5068359375</y></points></segmentation></object><object><name>NILM</name><difficult>0</difficult><truncated>0</truncated><info>[{"confidence": "0"}, {"action": "CREATE", "cat": "NILM", "time": "2020-07-23 14:39;40", "who": "admin", "typeOfanno": "PersonManul"}]</info><confidence>0</confidence><bndbox><xmin>24447.5</xmin><ymin>13472.6962890625</ymin><xmax>24607.982421875</xmax><ymax>13615.8505859375</ymax></bndbox><segmentation><points><x>24447.5</x><y>13508.17578125</y></points><points><x>24469.365234375</x><y>13480.947265625</y></points><points><x>24506.49609375</x><y>13472.6962890625</y></points><points><x>24506.49609375</x><y>13472.6962890625</y></points><points><x>24508.55859375</x><y>13472.6962890625</y></points><points><x>24546.51171875</x><y>13493.32421875</y></points><points><x>24546.92578125</x><y>13493.32421875</y></points><points><x>24549.400390625</x><y>13495.798828125</y></points><points><x>24550.638671875</x><y>13497.037109375</y></points><points><x>24584.466796875</x><y>13523.02734375</y></points><points><x>24584.466796875</x><y>13523.02734375</y></points><points><x>24586.1171875</x><y>13524.677734375</y></points><points><x>24607.982421875</x><y>13549.8427734375</y></points><points><x>24602.619140625</x><y>13572.12109375</y></points><points><x>24602.619140625</x><y>13572.12109375</y></points><points><x>24600.96875</x><y>13573.3583984375</y></points><points><x>24598.080078125</x><y>13575.4208984375</y></points><points><x>24552.701171875</x><y>13603.0615234375</y></points><points><x>24509.794921875</x><y>13615.8505859375</y></points><points><x>24485.04296875</x><y>13595.6357421875</y></points><points><x>24472.666015625</x><y>13563.044921875</y></points><points><x>24472.666015625</x><y>13563.044921875</y></points><points><x>24462.353515625</x><y>13530.453125</y></points><points><x>24462.353515625</x><y>13530.453125</y></points></segmentation></object><object><name>NILM</name><difficult>0</difficult><truncated>0</truncated><info>[{"confidence": "0"}, {"action": "CREATE", "cat": "NILM", "time": "2020-07-23 14:39;41", "who": "admin", "typeOfanno": "PersonManul"}]</info><confidence>0</confidence><bndbox><xmin>30129.0</xmin><ymin>17693.09765625</ymin><xmax>30267.78125</xmax><ymax>17814.0</ymax></bndbox><segmentation><points><x>30231.888671875</x><y>17693.09765625</y></points><points><x>30207.0</x><y>17712.0</y></points><points><x>30197.0</x><y>17715.0</y></points><points><x>30181.0</x><y>17714.0</y></points><points><x>30169.0</x><y>17715.0</y></points><points><x>30164.0</x><y>17716.0</y></points><points><x>30160.0</x><y>17724.0</y></points><points><x>30151.0</x><y>17725.0</y></points><points><x>30144.427734375</x><y>17736.416015625</y></points><points><x>30139.0</x><y>17748.0</y></points><points><x>30129.0</x><y>17775.0</y></points><points><x>30130.0</x><y>17782.0</y></points><points><x>30134.0</x><y>17787.0</y></points><points><x>30139.0</x><y>17791.0</y></points><points><x>30151.85546875</x><y>17805.310546875</y></points><points><x>30168.357421875</x><y>17809.435546875</y></points><points><x>30177.0</x><y>17811.0</y></points><points><x>30196.0</x><y>17814.0</y></points><points><x>30243.439453125</x><y>17766.119140625</y></points><points><x>30259.529296875</x><y>17736.416015625</y></points><points><x>30267.78125</x><y>17702.5859375</y></points></segmentation></object><object><name>NILM</name><difficult>0</difficult><truncated>0</truncated><info>[{"confidence": "0"}, {"action": "CREATE", "cat": "NILM", "time": "2020-07-23 14:39;41", "who": "admin", "typeOfanno": "PersonManul"}]</info><confidence>0</confidence><bndbox><xmin>5604.39794921875</xmin><ymin>17620.556640625</ymin><xmax>5747.55224609375</xmax><ymax>17771.13671875</ymax></bndbox><segmentation><points><x>5637.814453125</x><y>17620.556640625</y></points><points><x>5668.34326171875</x><y>17638.294921875</y></points><points><x>5668.34326171875</x><y>17638.294921875</y></points><points><x>5682.36962890625</x><y>17670.474609375</y></points><points><x>5682.36962890625</x><y>17670.474609375</y></points><points><x>5683.19482421875</x><y>17673.361328125</y></points><points><x>5695.98388671875</x><y>17690.689453125</y></points><points><x>5695.98388671875</x><y>17690.689453125</y></points><points><x>5698.87158203125</x><y>17691.92578125</y></points><points><x>5728.16259765625</x><y>17696.052734375</y></points><points><x>5728.16259765625</x><y>17696.052734375</y></points><points><x>5731.462890625</x><y>17697.703125</y></points><points><x>5747.55224609375</x><y>17717.091796875</y></points><points><x>5747.55224609375</x><y>17717.091796875</y></points><points><x>5747.55224609375</x><y>17720.392578125</y></points><points><x>5747.55224609375</x><y>17721.216796875</y></points><points><x>5726.9248046875</x><y>17750.921875</y></points><points><x>5726.9248046875</x><y>17750.921875</y></points><points><x>5724.8623046875</x><y>17752.984375</y></points><points><x>5694.33349609375</x><y>17769.486328125</y></points><points><x>5694.33349609375</x><y>17769.486328125</y></points><points><x>5691.8583984375</x><y>17769.8984375</y></points><points><x>5687.73291015625</x><y>17770.72265625</y></points><points><x>5644.0029296875</x><y>17771.13671875</y></points><points><x>5644.0029296875</x><y>17771.13671875</y></points><points><x>5640.2900390625</x><y>17770.72265625</y></points><points><x>5638.22705078125</x><y>17770.72265625</y></points><points><x>5615.12451171875</x><y>17762.47265625</y></points><points><x>5607.2861328125</x><y>17745.970703125</y></points><points><x>5607.2861328125</x><y>17745.970703125</y></points><points><x>5604.39794921875</x><y>17725.34375</y></points><points><x>5604.39794921875</x><y>17725.34375</y></points><points><x>5606.04833984375</x><y>17722.8671875</y></points><points><x>5614.7119140625</x><y>17692.33984375</y></points><points><x>5610.173828125</x><y>17665.111328125</y></points><points><x>5622.962890625</x><y>17628.806640625</y></points><points><x>5622.962890625</x><y>17628.806640625</y></points></segmentation></object><object><name>NILM</name><difficult>0</difficult><truncated>0</truncated><info>[{"confidence": "0"}, {"action": "CREATE", "cat": "NILM", "time": "2020-07-23 14:39;41", "who": "admin", "typeOfanno": "PersonManul"}]</info><confidence>0</confidence><bndbox><xmin>18204.044921875</xmin><ymin>11495.0595703125</ymin><xmax>18458.173828125</xmax><ymax>11660.0791015625</ymax></bndbox><segmentation><points><x>18434.24609375</x><y>11511.5615234375</y></points><points><x>18456.5234375</x><y>11548.2783203125</y></points><points><x>18456.5234375</x><y>11548.2783203125</y></points><points><x>18456.5234375</x><y>11550.3408203125</y></points><points><x>18456.5234375</x><y>11551.5791015625</y></points><points><x>18456.9375</x><y>11553.2294921875</y></points><points><x>18458.173828125</x><y>11590.7705078125</y></points><points><x>18458.173828125</x><y>11590.7705078125</y></points><points><x>18449.51171875</x><y>11625.837890625</y></points><points><x>18449.51171875</x><y>11625.837890625</y></points><points><x>18448.2734375</x><y>11627.900390625</y></points><points><x>18436.72265625</x><y>11645.6396484375</y></points><points><x>18410.73046875</x><y>11651.828125</y></points><points><x>18362.462890625</x><y>11653.478515625</y></points><points><x>18329.046875</x><y>11658.841796875</y></points><points><x>18329.046875</x><y>11658.841796875</y></points><points><x>18325.74609375</x><y>11659.25390625</y></points><points><x>18256.4375</x><y>11660.0791015625</y></points><points><x>18256.4375</x><y>11660.0791015625</y></points><points><x>18253.138671875</x><y>11660.0791015625</y></points><points><x>18215.18359375</x><y>11652.6533203125</y></points><points><x>18204.044921875</x><y>11638.626953125</y></points><points><x>18204.044921875</x><y>11594.0712890625</y></points><points><x>18213.12109375</x><y>11558.1796875</y></points><points><x>18213.12109375</x><y>11558.1796875</y></points><points><x>18238.69921875</x><y>11528.0634765625</y></points><points><x>18238.69921875</x><y>11528.0634765625</y></points><points><x>18240.349609375</x><y>11526.826171875</y></points><points><x>18274.177734375</x><y>11498.3603515625</y></points><points><x>18300.580078125</x><y>11495.0595703125</y></points><points><x>18328.634765625</x><y>11495.0595703125</y></points><points><x>18386.802734375</x><y>11502.0732421875</y></points><points><x>18418.982421875</x><y>11502.8984375</y></points><points><x>18418.982421875</x><y>11502.8984375</y></points></segmentation></object><object><name>NILM</name><difficult>0</difficult><truncated>0</truncated><info>[{"confidence": "0"}, {"action": "CREATE", "cat": "NILM", "time": "2020-07-23 14:39;41", "who": "admin", "typeOfanno": "PersonManul"}]</info><confidence>0</confidence><bndbox><xmin>34553.31640625</xmin><ymin>25565.14453125</ymin><xmax>34746.0</xmax><ymax>25756.98046875</ymax></bndbox><segmentation><points><x>34660.16796875</x><y>25587.8359375</y></points><points><x>34616.0234375</x><y>25583.708984375</y></points><points><x>34583.01953125</x><y>25605.98828125</y></points><points><x>34565.28125</x><y>25642.291015625</y></points><points><x>34553.31640625</x><y>25688.91015625</y></points><points><x>34592.921875</x><y>25724.388671875</y></points><points><x>34649.8515625</x><y>25756.98046875</y></points><points><x>34668.00390625</x><y>25748.31640625</y></points><points><x>34684.09375</x><y>25747.904296875</y></points><points><x>34695.234375</x><y>25740.478515625</y></points><points><x>34701.0</x><y>25729.0</y></points><points><x>34707.0</x><y>25723.0</y></points><points><x>34717.0</x><y>25714.0</y></points><points><x>34741.0</x><y>25701.0</y></points><points><x>34744.0</x><y>25698.0</y></points><points><x>34744.0</x><y>25683.0</y></points><points><x>34740.0</x><y>25671.0</y></points><points><x>34743.0</x><y>25654.0</y></points><points><x>34746.0</x><y>25631.0</y></points><points><x>34738.0</x><y>25624.0</y></points><points><x>34734.0</x><y>25619.0</y></points><points><x>34732.0</x><y>25603.0</y></points><points><x>34733.0</x><y>25586.0</y></points><points><x>34726.0</x><y>25575.0</y></points><points><x>34696.05859375</x><y>25565.14453125</y></points></segmentation></object><object><name>LSIL</name><difficult>0</difficult><truncated>0</truncated><info>[{"confidence": "0"}, {"action": "CREATE", "cat": "LSIL", "time": "2020-07-23 14:39;41", "who": "admin", "typeOfanno": "PersonManul"}]</info><confidence>0</confidence><bndbox><xmin>8818.18359375</xmin><ymin>27630.837890625</ymin><xmax>8977.83984375</xmax><ymax>27740.162109375</ymax></bndbox><segmentation><points><x>8886.0</x><y>27640.0</y></points><points><x>8874.0</x><y>27647.0</y></points><points><x>8869.0</x><y>27650.0</y></points><points><x>8865.0</x><y>27655.0</y></points><points><x>8855.3125</x><y>27664.25390625</y></points><points><x>8847.0615234375</x><y>27673.330078125</y></points><points><x>8818.18359375</x><y>27686.53125</y></points><points><x>8842.0</x><y>27721.0</y></points><points><x>8853.0</x><y>27727.0</y></points><points><x>8878.0029296875</x><y>27733.5625</y></points><points><x>8895.7421875</x><y>27735.625</y></points><points><x>8911.0068359375</x><y>27737.6875</y></points><points><x>8920.908203125</x><y>27740.162109375</y></points><points><x>8929.5712890625</x><y>27735.212890625</y></points><points><x>8938.234375</x><y>27727.787109375</y></points><points><x>8953.0869140625</x><y>27724.07421875</y></points><points><x>8964.0</x><y>27710.0</y></points><points><x>8964.0</x><y>27706.0</y></points><points><x>8970.0</x><y>27700.0</y></points><points><x>8977.83984375</x><y>27686.53125</y></points><points><x>8966.0</x><y>27666.0</y></points><points><x>8961.0</x><y>27662.0</y></points><points><x>8944.8359375</x><y>27654.353515625</y></points><points><x>8931.2216796875</x><y>27642.388671875</y></points><points><x>8918.4326171875</x><y>27633.724609375</y></points><points><x>8906.46875</x><y>27630.837890625</y></points></segmentation></object><object><name>NILM</name><difficult>0</difficult><truncated>0</truncated><info>[{"confidence": "0"}, {"action": "CREATE", "cat": "NILM", "time": "2020-07-23 14:39;41", "who": "admin", "typeOfanno": "PersonManul"}]</info><confidence>0</confidence><bndbox><xmin>12733.8203125</xmin><ymin>18187.431640625</ymin><xmax>12897.189453125</xmax><ymax>18362.353515625</ymax></bndbox><segmentation><points><x>12839.01953125</x><y>18193.20703125</y></points><points><x>12873.26171875</x><y>18211.7734375</y></points><points><x>12873.26171875</x><y>18211.7734375</y></points><points><x>12874.912109375</x><y>18213.423828125</y></points><points><x>12897.189453125</x><y>18244.36328125</y></points><points><x>12895.951171875</x><y>18273.654296875</y></points><points><x>12895.951171875</x><y>18273.654296875</y></points><points><x>12879.8623046875</x><y>18306.658203125</y></points><points><x>12879.8623046875</x><y>18306.658203125</y></points><points><x>12848.095703125</x><y>18328.935546875</y></points><points><x>12848.095703125</x><y>18328.935546875</y></points><points><x>12845.62109375</x><y>18329.76171875</y></points><points><x>12843.970703125</x><y>18330.173828125</y></points><points><x>12803.541015625</x><y>18333.0625</y></points><points><x>12790.751953125</x><y>18347.9140625</y></points><points><x>12790.751953125</x><y>18347.9140625</y></points><points><x>12789.1015625</x><y>18349.150390625</y></points><points><x>12764.3486328125</x><y>18362.353515625</y></points><points><x>12733.8203125</x><y>18344.201171875</y></points><points><x>12733.8203125</x><y>18344.201171875</y></points><points><x>12733.8203125</x><y>18342.138671875</y></points><points><x>12737.9453125</x><y>18306.24609375</y></points><points><x>12737.9453125</x><y>18306.24609375</y></points><points><x>12766.82421875</x><y>18276.130859375</y></points><points><x>12766.82421875</x><y>18276.130859375</y></points><points><x>12770.94921875</x><y>18273.654296875</y></points><points><x>12772.1875</x><y>18272.830078125</y></points><points><x>12796.9404296875</x><y>18244.77734375</y></points><points><x>12798.177734375</x><y>18208.884765625</y></points><points><x>12798.177734375</x><y>18208.884765625</y></points><points><x>12811.7919921875</x><y>18192.794921875</y></points><points><x>12823.755859375</x><y>18187.431640625</y></points><points><x>12824.16796875</x><y>18187.431640625</y></points></segmentation></object><object><name>NILM</name><difficult>0</difficult><truncated>0</truncated><info>[{"confidence": "0"}, {"action": "CREATE", "cat": "NILM", "time": "2020-07-23 14:39;41", "who": "admin", "typeOfanno": "PersonManul"}]</info><confidence>0</confidence><bndbox><xmin>14237.6201171875</xmin><ymin>27932.060546875</ymin><xmax>14449.669921875</xmax><ymax>28084.291015625</ymax></bndbox><segmentation><points><x>14421.2041015625</x><y>27958.462890625</y></points><points><x>14436.46875</x><y>27984.453125</y></points><points><x>14436.46875</x><y>27984.453125</y></points><points><x>14449.669921875</x><y>28015.806640625</y></points><points><x>14449.669921875</x><y>28016.21875</y></points><points><x>14449.669921875</x><y>28017.869140625</y></points><points><x>14446.7822265625</x><y>28041.384765625</y></points><points><x>14446.7822265625</x><y>28041.384765625</y></points><points><x>14445.95703125</x><y>28043.447265625</y></points><points><x>14430.2802734375</x><y>28061.599609375</y></points><points><x>14430.2802734375</x><y>28061.599609375</y></points><points><x>14427.8056640625</x><y>28062.837890625</y></points><points><x>14410.0654296875</x><y>28069.4375</y></points><points><x>14382.837890625</x><y>28070.67578125</y></points><points><x>14363.03515625</x><y>28069.8515625</y></points><points><x>14344.0576171875</x><y>28080.1640625</y></points><points><x>14309.81640625</x><y>28084.291015625</y></points><points><x>14309.81640625</x><y>28084.291015625</y></points><points><x>14286.7138671875</x><y>28080.1640625</y></points><points><x>14283.0009765625</x><y>28056.6484375</y></points><points><x>14270.6240234375</x><y>28031.896484375</y></points><points><x>14259.4853515625</x><y>28016.21875</y></points><points><x>14245.046875</x><y>28005.494140625</y></points><points><x>14237.6201171875</x><y>27987.75390625</y></points><points><x>14254.947265625</x><y>27965.064453125</y></points><points><x>14269.798828125</x><y>27946.912109375</y></points><points><x>14295.376953125</x><y>27937.423828125</y></points><points><x>14295.376953125</x><y>27937.423828125</y></points><points><x>14335.806640625</x><y>27932.060546875</y></points><points><x>14364.2724609375</x><y>27938.248046875</y></points><points><x>14394.388671875</x><y>27948.974609375</y></points><points><x>14394.388671875</x><y>27948.974609375</y></points></segmentation></object><object><name>NILM</name><difficult>0</difficult><truncated>0</truncated><info>[{"confidence": "0"}, {"action": "CREATE", "cat": "NILM", "time": "2020-07-23 14:39;41", "who": "admin", "typeOfanno": "PersonManul"}]</info><confidence>0</confidence><bndbox><xmin>23340.279296875</xmin><ymin>15258.0087890625</ymin><xmax>23511.48828125</xmax><ymax>15465.9326171875</ymax></bndbox><segmentation><points><x>23426.501953125</x><y>15258.0087890625</y></points><points><x>23453.318359375</x><y>15287.7119140625</y></points><points><x>23480.958984375</x><y>15296.375</y></points><points><x>23509.42578125</x><y>15305.8642578125</y></points><points><x>23511.48828125</x><y>15314.9404296875</y></points><points><x>23511.48828125</x><y>15315.3525390625</y></points><points><x>23511.48828125</x><y>15317.4150390625</y></points><points><x>23511.48828125</x><y>15318.240234375</y></points><points><x>23508.599609375</x><y>15328.966796875</y></points><points><x>23508.599609375</x><y>15328.966796875</y></points><points><x>23494.57421875</x><y>15353.306640625</y></points><points><x>23494.57421875</x><y>15353.306640625</y></points><points><x>23494.16015625</x><y>15355.3701171875</y></points><points><x>23481.78515625</x><y>15379.2978515625</y></points><points><x>23450.4296875</x><y>15436.6416015625</y></points><points><x>23450.4296875</x><y>15436.6416015625</y></points><points><x>23449.193359375</x><y>15438.7041015625</y></points><points><x>23447.54296875</x><y>15440.3544921875</y></points><points><x>23400.099609375</x><y>15465.9326171875</y></points><points><x>23367.095703125</x><y>15454.3818359375</y></points><points><x>23367.095703125</x><y>15454.3818359375</y></points><points><x>23345.642578125</x><y>15419.314453125</y></points><points><x>23345.642578125</x><y>15419.314453125</y></points><points><x>23340.279296875</x><y>15377.234375</y></points><points><x>23344.40625</x><y>15331.8544921875</y></points><points><x>23344.40625</x><y>15331.8544921875</y></points><points><x>23360.908203125</x><y>15293.4873046875</y></points><points><x>23360.908203125</x><y>15293.0751953125</y></points><points><x>23362.14453125</x><y>15291.8369140625</y></points><points><x>23402.57421875</x><y>15260.0712890625</y></points><points><x>23402.57421875</x><y>15260.0712890625</y></points></segmentation></object><object><name>NILM</name><difficult>0</difficult><truncated>0</truncated><info>[{"confidence": "0"}, {"action": "CREATE", "cat": "NILM", "time": "2020-07-23 14:39;41", "who": "admin", "typeOfanno": "PersonManul"}]</info><confidence>0</confidence><bndbox><xmin>31101.888671875</xmin><ymin>10370.546875</ymin><xmax>31286.7109375</xmax><ymax>10498.0234375</ymax></bndbox><segmentation><points><x>31193.88671875</x><y>10379.2099609375</y></points><points><x>31214.92578125</x><y>10373.4345703125</y></points><points><x>31214.92578125</x><y>10373.4345703125</y></points><points><x>31270.208984375</x><y>10381.2724609375</y></points><points><x>31286.7109375</x><y>10394.0615234375</y></points><points><x>31280.521484375</x><y>10422.115234375</y></points><points><x>31265.2578125</x><y>10434.4912109375</y></points><points><x>31265.2578125</x><y>10434.4912109375</y></points><points><x>31259.0703125</x><y>10458.4189453125</y></points><points><x>31259.0703125</x><y>10458.4189453125</y></points><points><x>31247.10546875</x><y>10479.046875</y></points><points><x>31247.10546875</x><y>10479.046875</y></points><points><x>31224.416015625</x><y>10491.8359375</y></points><points><x>31178.208984375</x><y>10498.0234375</y></points><points><x>31159.64453125</x><y>10485.6474609375</y></points><points><x>31144.79296875</x><y>10467.4951171875</y></points><points><x>31121.27734375</x><y>10442.330078125</y></points><points><x>31121.27734375</x><y>10442.330078125</y></points><points><x>31101.888671875</x><y>10413.451171875</y></points><points><x>31103.5390625</x><y>10389.111328125</y></points><points><x>31123.75390625</x><y>10383.748046875</y></points><points><x>31138.60546875</x><y>10370.546875</y></points><points><x>31138.60546875</x><y>10370.546875</y></points><points><x>31153.869140625</x><y>10371.37109375</y></points><points><x>31183.16015625</x><y>10375.9091796875</y></points><points><x>31183.16015625</x><y>10375.9091796875</y></points></segmentation></object><object><name>NILM</name><difficult>0</difficult><truncated>0</truncated><info>[{"confidence": "0"}, {"action": "CREATE", "cat": "NILM", "time": "2020-07-23 14:39;41", "who": "admin", "typeOfanno": "PersonManul"}]</info><confidence>0</confidence><bndbox><xmin>35169.9609375</xmin><ymin>11487.6240234375</ymin><xmax>35347.76953125</xmax><ymax>11608.9140625</ymax></bndbox><segmentation><points><x>35182.75</x><y>11521.8662109375</y></points><points><x>35214.10546875</x><y>11499.587890625</y></points><points><x>35214.10546875</x><y>11499.17578125</y></points><points><x>35216.9921875</x><y>11497.9384765625</y></points><points><x>35220.703125</x><y>11497.9384765625</y></points><points><x>35246.28125</x><y>11487.6240234375</y></points><points><x>35285.88671875</x><y>11509.0771484375</y></points><points><x>35308.1640625</x><y>11501.23828125</y></points><points><x>35320.953125</x><y>11498.763671875</y></points><points><x>35320.953125</x><y>11498.763671875</y></points><points><x>35341.58203125</x><y>11517.740234375</y></points><points><x>35341.58203125</x><y>11517.740234375</y></points><points><x>35342.8203125</x><y>11521.041015625</y></points><points><x>35347.76953125</x><y>11544.1435546875</y></points><points><x>35347.76953125</x><y>11544.1435546875</y></points><points><x>35347.76953125</x><y>11547.03125</y></points><points><x>35325.078125</x><y>11565.595703125</y></points><points><x>35323.015625</x><y>11581.2724609375</y></points><points><x>35308.578125</x><y>11586.2236328125</y></points><points><x>35308.578125</x><y>11586.2236328125</y></points><points><x>35286.30078125</x><y>11592.82421875</y></points><points><x>35263.1953125</x><y>11601.900390625</y></points><points><x>35240.5078125</x><y>11608.9140625</y></points><points><x>35224.00390625</x><y>11608.5009765625</y></points><points><x>35224.00390625</x><y>11608.5009765625</y></points><points><x>35194.71484375</x><y>11594.0615234375</y></points><points><x>35179.86328125</x><y>11581.2724609375</y></points><points><x>35179.86328125</x><y>11568.896484375</y></points><points><x>35169.9609375</x><y>11547.03125</y></points><points><x>35171.19921875</x><y>11537.1298828125</y></points><points><x>35171.19921875</x><y>11537.1298828125</y></points></segmentation></object><object><name>NILM</name><difficult>0</difficult><truncated>0</truncated><info>[{"confidence": "0"}, {"action": "CREATE", "cat": "NILM", "time": "2020-07-23 14:39;41", "who": "admin", "typeOfanno": "PersonManul"}]</info><confidence>0</confidence><bndbox><xmin>10920.875</xmin><ymin>33817.15625</ymin><xmax>11031.025390625</xmax><ymax>33991.25390625</ymax></bndbox><segmentation><points><x>10925.0009765625</x><y>33877.80078125</y></points><points><x>10920.875</x><y>33847.68359375</y></points><points><x>10925.0009765625</x><y>33829.9453125</y></points><points><x>10944.802734375</x><y>33826.234375</y></points><points><x>10976.1572265625</x><y>33827.8828125</y></points><points><x>11005.03515625</x><y>33817.15625</y></points><points><x>11020.2998046875</x><y>33841.0859375</y></points><points><x>11031.025390625</x><y>33867.48828125</y></points><points><x>11018.236328125</x><y>33895.5390625</y></points><points><x>11008.3359375</x><y>33930.1953125</y></points><points><x>11003.384765625</x><y>33962.375</y></points><points><x>10955.1171875</x><y>33991.25390625</y></points><points><x>10954.7041015625</x><y>33991.25390625</y></points><points><x>10930.7763671875</x><y>33984.65234375</y></points><points><x>10922.525390625</x><y>33949.99609375</y></points><points><x>10922.525390625</x><y>33949.5859375</y></points><points><x>10923.763671875</x><y>33948.34765625</y></points><points><x>10921.7001953125</x><y>33907.09375</y></points><points><x>10921.7001953125</x><y>33907.09375</y></points></segmentation></object><object><name>NILM</name><difficult>0</difficult><truncated>0</truncated><info>[{"confidence": "0"}, {"action": "CREATE", "cat": "NILM", "time": "2020-07-23 14:39;41", "who": "admin", "typeOfanno": "PersonManul"}]</info><confidence>0</confidence><bndbox><xmin>19536.009765625</xmin><ymin>12818.74609375</ymin><xmax>19680.814453125</xmax><ymax>12973.8642578125</ymax></bndbox><segmentation><points><x>19593.767578125</x><y>12819.158203125</y></points><points><x>19619.345703125</x><y>12837.310546875</y></points><points><x>19644.923828125</x><y>12863.7138671875</y></points><points><x>19644.923828125</x><y>12863.7138671875</y></points><points><x>19675.451171875</x><y>12891.3544921875</y></points><points><x>19680.814453125</x><y>12905.7939453125</y></points><points><x>19678.33984375</x><y>12915.6953125</y></points><points><x>19678.33984375</x><y>12915.6953125</y></points><points><x>19675.0390625</x><y>12920.6455078125</y></points><points><x>19677.513671875</x><y>12939.623046875</y></points><points><x>19677.513671875</x><y>12939.623046875</y></points><points><x>19670.501953125</x><y>12955.2998046875</y></points><points><x>19647.810546875</x><y>12964.3759765625</y></points><points><x>19630.072265625</x><y>12973.8642578125</y></points><points><x>19610.26953125</x><y>12970.5634765625</y></points><points><x>19587.578125</x><y>12960.25</y></points><points><x>19566.951171875</x><y>12947.8740234375</y></points><points><x>19559.525390625</x><y>12939.623046875</y></points><points><x>19553.75</x><y>12919.408203125</y></points><points><x>19546.736328125</x><y>12897.1298828125</y></points><points><x>19536.423828125</x><y>12876.5029296875</y></points><points><x>19536.009765625</x><y>12858.763671875</y></points><points><x>19543.849609375</x><y>12834.8349609375</y></points><points><x>19543.849609375</x><y>12834.8349609375</y></points><points><x>19545.0859375</x><y>12832.7724609375</y></points><points><x>19545.912109375</x><y>12830.7099609375</y></points><points><x>19558.287109375</x><y>12818.74609375</y></points><points><x>19568.6015625</x><y>12819.9833984375</y></points><points><x>19568.6015625</x><y>12819.9833984375</y></points></segmentation></object><object><name>NILM</name><difficult>0</difficult><truncated>0</truncated><info>[{"confidence": "0"}, {"action": "CREATE", "cat": "NILM", "time": "2020-07-23 14:39;41", "who": "admin", "typeOfanno": "PersonManul"}]</info><confidence>0</confidence><bndbox><xmin>22027.224609375</xmin><ymin>20201.7578125</ymin><xmax>22478.7421875</xmax><ymax>20593.021484375</ymax></bndbox><segmentation><points><x>22276.181640625</x><y>20265.228515625</y></points><points><x>22289.794921875</x><y>20249.96484375</y></points><points><x>22327.75</x><y>20245.013671875</y></points><points><x>22348.376953125</x><y>20245.83984375</y></points><points><x>22359.515625</x><y>20253.265625</y></points><points><x>22368.1796875</x><y>20263.578125</y></points><points><x>22382.20703125</x><y>20252.8515625</y></points><points><x>22406.546875</x><y>20249.552734375</y></points><points><x>22427.5859375</x><y>20247.076171875</y></points><points><x>22442.025390625</x><y>20271.41796875</y></points><points><x>22434.599609375</x><y>20288.33203125</y></points><points><x>22429.236328125</x><y>20308.134765625</y></points><points><x>22423.873046875</x><y>20332.0625</y></points><points><x>22421.3984375</x><y>20358.052734375</y></points><points><x>22437.900390625</x><y>20337.01171875</y></points><points><x>22460.58984375</x><y>20331.6484375</y></points><points><x>22471.728515625</x><y>20340.724609375</y></points><points><x>22477.091796875</x><y>20364.240234375</y></points><points><x>22477.091796875</x><y>20396.83203125</y></points><points><x>22464.716796875</x><y>20423.234375</y></points><points><x>22464.716796875</x><y>20423.234375</y></points><points><x>22437.900390625</x><y>20448.8125</y></points><points><x>22427.173828125</x><y>20463.6640625</y></points><points><x>22448.21484375</x><y>20467.791015625</y></points><points><x>22467.19140625</x><y>20472.740234375</y></points><points><x>22476.267578125</x><y>20490.892578125</y></points><points><x>22478.7421875</x><y>20507.39453125</y></points><points><x>22473.79296875</x><y>20513.99609375</y></points><points><x>22458.52734375</x><y>20509.45703125</y></points><points><x>22443.263671875</x><y>20516.05859375</y></points><points><x>22430.474609375</x><y>20540.3984375</y></points><points><x>22413.560546875</x><y>20542.048828125</y></points><points><x>22399.533203125</x><y>20534.2109375</y></points><points><x>22364.466796875</x><y>20527.197265625</y></points><points><x>22340.126953125</x><y>20513.99609375</y></points><points><x>22328.98828125</x><y>20499.96875</y></points><points><x>22320.32421875</x><y>20517.708984375</y></points><points><x>22320.32421875</x><y>20517.708984375</y></points><points><x>22313.72265625</x><y>20530.498046875</y></points><points><x>22304.234375</x><y>20520.18359375</y></points><points><x>22295.158203125</x><y>20497.494140625</y></points><points><x>22295.158203125</x><y>20497.494140625</y></points><points><x>22283.607421875</x><y>20484.29296875</y></points><points><x>22251.427734375</x><y>20494.60546875</y></points><points><x>22230.388671875</x><y>20510.6953125</y></points><points><x>22205.22265625</x><y>20528.84765625</y></points><points><x>22205.22265625</x><y>20528.84765625</y></points><points><x>22202.748046875</x><y>20530.083984375</y></points><points><x>22201.509765625</x><y>20530.91015625</y></points><points><x>22169.111328125</x><y>20577.05078125</y></points><points><x>22145.15625</x><y>20593.021484375</y></points><points><x>22132.873046875</x><y>20577.666015625</y></points><points><x>22125.501953125</x><y>20550.638671875</y></points><points><x>22129.80078125</x><y>20515.013671875</y></points><points><x>22136.556640625</x><y>20483.6875</y></points><points><x>22083.119140625</x><y>20480.6171875</y></points><points><x>22060.392578125</x><y>20468.33203125</y></points><points><x>22040.73828125</x><y>20430.25</y></points><points><x>22027.224609375</x><y>20394.625</y></points><points><x>22039.509765625</x><y>20371.28515625</y></points><points><x>22059.1640625</x><y>20369.44140625</y></points><points><x>22103.388671875</x><y>20342.416015625</y></points><points><x>22123.044921875</x><y>20278.53515625</y></points><points><x>22164.197265625</x><y>20220.18359375</y></points><points><x>22185.08203125</x><y>20201.7578125</y></points><points><x>22213.951171875</x><y>20208.513671875</y></points><points><x>22232.9921875</x><y>20239.83984375</y></points><points><x>22255.103515625</x><y>20249.66796875</y></points><points><x>22255.103515625</x><y>20249.66796875</y></points></segmentation></object><object><name>NILM</name><difficult>0</difficult><truncated>0</truncated><info>[{"confidence": "0"}, {"action": "CREATE", "cat": "NILM", "time": "2020-07-23 14:39;41", "who": "admin", "typeOfanno": "PersonManul"}]</info><confidence>0</confidence><bndbox><xmin>26168.525390625</xmin><ymin>31867.478515625</ymin><xmax>26247.21875</xmax><ymax>31960.580078125</ymax></bndbox><segmentation><points><x>26247.21875</x><y>31884.658203125</y></points><points><x>26243.89453125</x><y>31907.37890625</y></points><points><x>26246.388671875</x><y>31939.244140625</y></points><points><x>26241.677734375</x><y>31958.640625</y></points><points><x>26229.208984375</x><y>31960.580078125</y></points><points><x>26208.427734375</x><y>31954.76171875</y></points><points><x>26196.234375</x><y>31957.53125</y></points><points><x>26188.75390625</x><y>31951.435546875</y></points><points><x>26181.271484375</x><y>31947.279296875</y></points><points><x>26170.189453125</x><y>31935.087890625</y></points><points><x>26168.525390625</x><y>31921.232421875</y></points><points><x>26176.0078125</x><y>31896.017578125</y></points><points><x>26183.765625</x><y>31880.77734375</y></points><points><x>26210.919921875</x><y>31873.01953125</y></points><points><x>26210.919921875</x><y>31873.01953125</y></points><points><x>26213.4140625</x><y>31872.7421875</y></points><points><x>26235.02734375</x><y>31868.86328125</y></points><points><x>26235.3046875</x><y>31868.86328125</y></points><points><x>26237.521484375</x><y>31868.30859375</y></points><points><x>26238.62890625</x><y>31867.75390625</y></points><points><x>26246.111328125</x><y>31867.478515625</y></points><points><x>26246.666015625</x><y>31871.634765625</y></points><points><x>26246.666015625</x><y>31871.912109375</y></points></segmentation></object><object><name>NILM</name><difficult>0</difficult><truncated>0</truncated><info>[{"confidence": "0"}, {"action": "CREATE", "cat": "NILM", "time": "2020-07-23 14:39;41", "who": "admin", "typeOfanno": "PersonManul"}]</info><confidence>0</confidence><bndbox><xmin>27596.115234375</xmin><ymin>14727.7421875</ymin><xmax>27795.619140625</xmax><ymax>14920.0419921875</ymax></bndbox><segmentation><points><x>27764.86328125</x><y>14778.4501953125</y></points><points><x>27782.04296875</x><y>14796.18359375</y></points><points><x>27788.138671875</x><y>14811.7001953125</y></points><points><x>27790.91015625</x><y>14822.2294921875</y></points><points><x>27792.017578125</x><y>14834.421875</y></points><points><x>27792.017578125</x><y>14834.421875</y></points><points><x>27795.619140625</x><y>14853.818359375</y></points><points><x>27794.7890625</x><y>14867.3955078125</y></points><points><x>27785.64453125</x><y>14871.8291015625</y></points><points><x>27785.3671875</x><y>14871.8291015625</y></points><points><x>27782.04296875</x><y>14873.2138671875</y></points><points><x>27779.548828125</x><y>14874.599609375</y></points><points><x>27764.30859375</x><y>14884.0205078125</y></points><points><x>27764.30859375</x><y>14884.0205078125</y></points><points><x>27762.923828125</x><y>14885.9609375</y></points><points><x>27747.12890625</x><y>14901.4775390625</y></points><points><x>27734.10546875</x><y>14912.2841796875</y></points><points><x>27705.2890625</x><y>14920.0419921875</y></points><points><x>27668.712890625</x><y>14916.1630859375</y></points><points><x>27638.232421875</x><y>14908.681640625</y></points><points><x>27622.716796875</x><y>14897.0439453125</y></points><points><x>27610.24609375</x><y>14875.4306640625</y></points><points><x>27604.150390625</x><y>14858.251953125</y></points><points><x>27597.5</x><y>14834.69921875</y></points><points><x>27596.115234375</x><y>14806.435546875</y></points><points><x>27601.658203125</x><y>14784.5458984375</y></points><points><x>27615.7890625</x><y>14774.84765625</y></points><points><x>27615.7890625</x><y>14774.84765625</y></points><points><x>27617.728515625</x><y>14773.4619140625</y></points><points><x>27618.560546875</x><y>14773.185546875</y></points><points><x>27622.162109375</x><y>14762.6552734375</y></points><points><x>27632.13671875</x><y>14758.22265625</y></points><points><x>27647.376953125</x><y>14746.5849609375</y></points><points><x>27652.365234375</x><y>14746.0302734375</y></points><points><x>27680.07421875</x><y>14730.513671875</y></points><points><x>27707.505859375</x><y>14727.7421875</y></points><points><x>27728.564453125</x><y>14735.7783203125</y></points><points><x>27728.564453125</x><y>14735.7783203125</y></points><points><x>27730.2265625</x><y>14737.1630859375</y></points><points><x>27732.166015625</x><y>14737.7177734375</y></points><points><x>27749.900390625</x><y>14756.005859375</y></points><points><x>27757.380859375</x><y>14768.751953125</y></points><points><x>27757.380859375</x><y>14768.751953125</y></points></segmentation></object><object><name>NILM</name><difficult>0</difficult><truncated>0</truncated><info>[{"confidence": "0"}, {"action": "CREATE", "cat": "NILM", "time": "2020-07-23 14:39;41", "who": "admin", "typeOfanno": "PersonManul"}]</info><confidence>0</confidence><bndbox><xmin>20126.392578125</xmin><ymin>24006.29296875</ymin><xmax>20317.0</xmax><ymax>24152.873046875</ymax></bndbox><segmentation><points><x>20146.0</x><y>24007.0</y></points><points><x>20140.5234375</x><y>24014.052734375</y></points><points><x>20137.0</x><y>24020.0</y></points><points><x>20126.392578125</x><y>24050.07421875</y></points><points><x>20137.0</x><y>24067.0</y></points><points><x>20147.0</x><y>24067.0</y></points><points><x>20157.0</x><y>24084.0</y></points><points><x>20165.0</x><y>24098.0</y></points><points><x>20171.0</x><y>24106.0</y></points><points><x>20180.0</x><y>24117.0</y></points><points><x>20183.0</x><y>24121.0</y></points><points><x>20246.6484375</x><y>24152.873046875</y></points><points><x>20287.935546875</x><y>24138.7421875</y></points><points><x>20317.0</x><y>24124.0</y></points><points><x>20314.0</x><y>24121.0</y></points><points><x>20313.0</x><y>24104.0</y></points><points><x>20312.0</x><y>24097.0</y></points><points><x>20307.0</x><y>24091.0</y></points><points><x>20305.0</x><y>24083.0</y></points><points><x>20300.0</x><y>24078.0</y></points><points><x>20283.0</x><y>24071.0</y></points><points><x>20271.0</x><y>24055.0</y></points><points><x>20264.0</x><y>24044.0</y></points><points><x>20227.0</x><y>24030.0</y></points><points><x>20217.0</x><y>24029.0</y></points><points><x>20204.0</x><y>24026.0</y></points><points><x>20198.0</x><y>24016.0</y></points><points><x>20191.0</x><y>24015.0</y></points><points><x>20186.244140625</x><y>24007.125</y></points><points><x>20175.0</x><y>24007.0</y></points><points><x>20173.498046875</x><y>24006.5703125</y></points><points><x>20166.29296875</x><y>24006.29296875</y></points><points><x>20159.0</x><y>24007.0</y></points></segmentation></object><object><name>NILM</name><difficult>0</difficult><truncated>0</truncated><info>[{"confidence": "0"}, {"action": "CREATE", "cat": "NILM", "time": "2020-07-23 14:39;41", "who": "admin", "typeOfanno": "PersonManul"}]</info><confidence>0</confidence><bndbox><xmin>13975.28125</xmin><ymin>10433.498046875</ymin><xmax>14086.3935546875</xmax><ymax>10541.83984375</ymax></bndbox><segmentation><points><x>14022.109375</x><y>10437.931640625</y></points><points><x>14060.625</x><y>10444.5810546875</y></points><points><x>14060.625</x><y>10444.8583984375</y></points><points><x>14078.912109375</x><y>10471.458984375</y></points><points><x>14083.068359375</x><y>10493.9033203125</y></points><points><x>14086.1171875</x><y>10513.853515625</y></points><points><x>14086.3935546875</x><y>10526.322265625</y></points><points><x>14067.5517578125</x><y>10532.1416015625</y></points><points><x>14047.6015625</x><y>10538.2373046875</y></points><points><x>14014.9052734375</x><y>10541.83984375</y></points><points><x>13994.9541015625</x><y>10534.912109375</y></points><points><x>13979.16015625</x><y>10526.876953125</y></points><points><x>13975.28125</x><y>10517.4560546875</y></points><points><x>13982.7626953125</x><y>10485.8671875</y></points><points><x>13984.7021484375</x><y>10462.869140625</y></points><points><x>13984.7021484375</x><y>10462.869140625</y></points><points><x>13985.533203125</x><y>10444.8583984375</y></points><points><x>13991.0751953125</x><y>10433.498046875</y></points><points><x>14007.146484375</x><y>10435.4375</y></points><points><x>14007.146484375</x><y>10435.4375</y></points></segmentation></object><object><name>NILM</name><difficult>0</difficult><truncated>0</truncated><info>[{"confidence": "0"}, {"action": "CREATE", "cat": "NILM", "time": "2020-07-23 14:39;41", "who": "admin", "typeOfanno": "PersonManul"}]</info><confidence>0</confidence><bndbox><xmin>23834.619140625</xmin><ymin>9019.1416015625</ymin><xmax>23995.33203125</xmax><ymax>9140.7841796875</ymax></bndbox><segmentation><points><x>23990.34375</x><y>9037.4296875</y></points><points><x>23995.33203125</x><y>9056.271484375</y></points><points><x>23995.33203125</x><y>9056.271484375</y></points><points><x>23993.669921875</x><y>9058.2109375</y></points><points><x>23987.01953125</x><y>9071.7890625</y></points><points><x>23987.01953125</x><y>9071.7890625</y></points><points><x>23972.611328125</x><y>9094.787109375</y></points><points><x>23979.814453125</x><y>9113.0751953125</y></points><points><x>23972.611328125</x><y>9123.8818359375</y></points><points><x>23972.611328125</x><y>9123.8818359375</y></points><points><x>23935.7578125</x><y>9139.67578125</y></points><points><x>23935.7578125</x><y>9139.67578125</y></points><points><x>23932.986328125</x><y>9139.953125</y></points><points><x>23931.87890625</x><y>9140.2294921875</y></points><points><x>23901.67578125</x><y>9140.7841796875</y></points><points><x>23874.244140625</x><y>9126.375</y></points><points><x>23852.630859375</x><y>9110.3037109375</y></points><points><x>23843.763671875</x><y>9088.13671875</y></points><points><x>23834.619140625</x><y>9068.1865234375</y></points><points><x>23842.93359375</x><y>9059.04296875</y></points><points><x>23842.93359375</x><y>9059.04296875</y></points><points><x>23871.47265625</x><y>9040.4775390625</y></points><points><x>23871.47265625</x><y>9040.4775390625</y></points><points><x>23874.244140625</x><y>9038.5380859375</y></points><points><x>23893.91796875</x><y>9026.0693359375</y></points><points><x>23894.193359375</x><y>9026.0693359375</y></points><points><x>23896.134765625</x><y>9024.9609375</y></points><points><x>23898.904296875</x><y>9023.8525390625</y></points><points><x>23900.013671875</x><y>9023.0205078125</y></points><points><x>23901.67578125</x><y>9022.189453125</y></points><points><x>23925.228515625</x><y>9019.4189453125</y></points><points><x>23925.228515625</x><y>9019.4189453125</y></points><points><x>23929.662109375</x><y>9019.1416015625</y></points><points><x>23955.431640625</x><y>9022.744140625</y></points><points><x>23955.708984375</x><y>9022.744140625</y></points><points><x>23960.41796875</x><y>9023.5751953125</y></points><points><x>23985.357421875</x><y>9029.1171875</y></points><points><x>23985.357421875</x><y>9029.1171875</y></points></segmentation></object><object><name>NILM</name><difficult>0</difficult><truncated>0</truncated><info>[{"confidence": "0"}, {"action": "CREATE", "cat": "NILM", "time": "2020-07-23 14:39;41", "who": "admin", "typeOfanno": "PersonManul"}]</info><confidence>0</confidence><bndbox><xmin>13798.8369140625</xmin><ymin>20225.986328125</ymin><xmax>13949.5732421875</xmax><ymax>20354.556640625</ymax></bndbox><segmentation><points><x>13833.1962890625</x><y>20236.23828125</y></points><points><x>13863.953125</x><y>20228.48046875</y></points><points><x>13912.998046875</x><y>20225.986328125</y></points><points><x>13929.623046875</x><y>20230.974609375</y></points><points><x>13949.5732421875</x><y>20252.865234375</y></points><points><x>13949.5732421875</x><y>20253.142578125</y></points><points><x>13946.248046875</x><y>20283.34375</y></points><points><x>13946.248046875</x><y>20283.34375</y></points><points><x>13945.4169921875</x><y>20285.837890625</y></points><points><x>13935.99609375</x><y>20319.365234375</y></points><points><x>13935.99609375</x><y>20319.642578125</y></points><points><x>13911.8896484375</x><y>20343.47265625</y></points><points><x>13892.2158203125</x><y>20351.5078125</y></points><points><x>13869.771484375</x><y>20354.556640625</y></points><points><x>13853.146484375</x><y>20336.267578125</y></points><points><x>13827.654296875</x><y>20311.607421875</y></points><points><x>13818.2333984375</x><y>20293.3203125</y></points><points><x>13813.5224609375</x><y>20281.126953125</y></points><points><x>13814.630859375</x><y>20269.212890625</y></points><points><x>13799.1142578125</x><y>20265.888671875</y></points><points><x>13798.8369140625</x><y>20253.6953125</y></points><points><x>13807.7041015625</x><y>20248.431640625</y></points><points><x>13807.7041015625</x><y>20248.431640625</y></points></segmentation></object><object><name>NILM</name><difficult>0</difficult><truncated>0</truncated><info>[{"confidence": "0"}, {"action": "CREATE", "cat": "NILM", "time": "2020-07-23 14:39;41", "who": "admin", "typeOfanno": "PersonManul"}]</info><confidence>0</confidence><bndbox><xmin>27625.021484375</xmin><ymin>21776.150390625</ymin><xmax>27757.193359375</xmax><ymax>21926.056640625</ymax></bndbox><segmentation><points><x>27654.115234375</x><y>21833.232421875</y></points><points><x>27671.572265625</x><y>21826.859375</y></points><points><x>27671.572265625</x><y>21826.859375</y></points><points><x>27685.98046875</x><y>21814.11328125</y></points><points><x>27689.306640625</x><y>21813.55859375</y></points><points><x>27702.328125</x><y>21814.11328125</y></points><points><x>27702.328125</x><y>21814.11328125</y></points><points><x>27704.822265625</x><y>21814.11328125</y></points><points><x>27716.18359375</x><y>21803.029296875</y></points><points><x>27716.18359375</x><y>21803.029296875</y></points><points><x>27717.568359375</x><y>21801.08984375</y></points><points><x>27732.25390625</x><y>21781.970703125</y></points><points><x>27732.25390625</x><y>21781.693359375</y></points><points><x>27744.447265625</x><y>21776.150390625</y></points><points><x>27756.361328125</x><y>21780.861328125</y></points><points><x>27757.193359375</x><y>21791.390625</y></points><points><x>27751.650390625</x><y>21804.96875</y></points><points><x>27743.060546875</x><y>21822.42578125</y></points><points><x>27731.9765625</x><y>21837.6640625</y></points><points><x>27713.412109375</x><y>21844.869140625</y></points><points><x>27698.44921875</x><y>21852.626953125</y></points><points><x>27693.462890625</x><y>21861.771484375</y></points><points><x>27701.775390625</x><y>21875.072265625</y></points><points><x>27709.255859375</x><y>21894.74609375</y></points><points><x>27695.6796875</x><y>21903.888671875</y></points><points><x>27669.91015625</x><y>21919.12890625</y></points><points><x>27651.06640625</x><y>21926.056640625</y></points><points><x>27632.779296875</x><y>21922.73046875</y></points><points><x>27625.298828125</x><y>21910.5390625</y></points><points><x>27625.021484375</x><y>21900.009765625</y></points><points><x>27630.83984375</x><y>21886.986328125</y></points><points><x>27633.333984375</x><y>21873.962890625</y></points><points><x>27626.68359375</x><y>21862.603515625</y></points><points><x>27638.59765625</x><y>21845.701171875</y></points><points><x>27646.357421875</x><y>21838.49609375</y></points><points><x>27646.357421875</x><y>21838.49609375</y></points></segmentation></object><object><name>NILM</name><difficult>0</difficult><truncated>0</truncated><info>[{"confidence": "0"}, {"action": "CREATE", "cat": "NILM", "time": "2020-07-23 14:39;41", "who": "admin", "typeOfanno": "PersonManul"}]</info><confidence>0</confidence><bndbox><xmin>11600.390625</xmin><ymin>15836.6806640625</ymin><xmax>11773.8486328125</xmax><ymax>16020.11328125</ymax></bndbox><segmentation><points><x>11686.2890625</x><y>15836.6806640625</y></points><points><x>11721.4794921875</x><y>15839.173828125</y></points><points><x>11760.826171875</x><y>15843.884765625</y></points><points><x>11760.826171875</x><y>15843.884765625</y></points><points><x>11773.8486328125</x><y>15867.9912109375</y></points><points><x>11773.8486328125</x><y>15867.9912109375</y></points><points><x>11773.8486328125</x><y>15870.4853515625</y></points><points><x>11760.548828125</x><y>15902.9052734375</y></points><points><x>11760.548828125</x><y>15903.181640625</y></points><points><x>11758.609375</x><y>15904.2900390625</y></points><points><x>11746.4169921875</x><y>15951.3955078125</y></points><points><x>11746.4169921875</x><y>15951.3955078125</y></points><points><x>11708.7333984375</x><y>15983.5380859375</y></points><points><x>11708.7333984375</x><y>15983.5380859375</y></points><points><x>11667.4462890625</x><y>16008.19921875</y></points><points><x>11653.0380859375</x><y>16020.11328125</y></points><points><x>11626.71484375</x><y>15999.33203125</y></points><points><x>11626.71484375</x><y>15999.33203125</y></points><points><x>11601.7763671875</x><y>15963.033203125</y></points><points><x>11600.390625</x><y>15933.662109375</y></points><points><x>11603.162109375</x><y>15908.169921875</y></points><points><x>11601.4990234375</x><y>15887.1103515625</y></points><points><x>11609.2578125</x><y>15865.220703125</y></points><points><x>11620.6181640625</x><y>15849.1494140625</y></points><points><x>11642.2314453125</x><y>15841.66796875</y></points><points><x>11642.2314453125</x><y>15841.66796875</y></points><points><x>11645.001953125</x><y>15840.5595703125</y></points><points><x>11664.12109375</x><y>15836.9580078125</y></points><points><x>11664.3984375</x><y>15836.9580078125</y></points></segmentation></object><object><name>NILM</name><difficult>0</difficult><truncated>0</truncated><info>[{"confidence": "0"}, {"action": "CREATE", "cat": "NILM", "time": "2020-07-23 14:39;41", "who": "admin", "typeOfanno": "PersonManul"}]</info><confidence>0</confidence><bndbox><xmin>9686.759765625</xmin><ymin>32671.255859375</ymin><xmax>9866.5908203125</xmax><ymax>32856.62890625</ymax></bndbox><segmentation><points><x>9840.8212890625</x><y>32760.201171875</y></points><points><x>9841.0986328125</x><y>32789.57421875</y></points><points><x>9846.0859375</x><y>32823.65625</y></points><points><x>9846.0859375</x><y>32823.65625</y></points><points><x>9845.80859375</x><y>32826.1484375</y></points><points><x>9844.9775390625</x><y>32828.08984375</y></points><points><x>9819.4853515625</x><y>32847.484375</y></points><points><x>9784.017578125</x><y>32856.62890625</y></points><points><x>9761.01953125</x><y>32834.18359375</y></points><points><x>9739.68359375</x><y>32821.71484375</y></points><points><x>9727.7685546875</x><y>32805.921875</y></points><points><x>9727.7685546875</x><y>32805.921875</y></points><points><x>9726.66015625</x><y>32803.98046875</y></points><points><x>9712.8056640625</x><y>32784.30859375</y></points><points><x>9700.6142578125</x><y>32760.201171875</y></points><points><x>9686.759765625</x><y>32736.373046875</y></points><points><x>9700.0595703125</x><y>32714.759765625</y></points><points><x>9700.0595703125</x><y>32714.759765625</y></points><points><x>9701.9990234375</x><y>32714.205078125</y></points><points><x>9703.384765625</x><y>32714.205078125</y></points><points><x>9704.2158203125</x><y>32713.927734375</y></points><points><x>9740.2373046875</x><y>32708.6640625</y></points><points><x>9740.2373046875</x><y>32708.6640625</y></points><points><x>9742.7314453125</x><y>32708.6640625</y></points><points><x>9746.056640625</x><y>32708.6640625</y></points><points><x>9759.080078125</x><y>32703.953125</y></points><points><x>9769.609375</x><y>32692.869140625</y></points><points><x>9810.064453125</x><y>32672.365234375</y></points><points><x>9852.458984375</x><y>32671.255859375</y></points><points><x>9861.8798828125</x><y>32709.771484375</y></points><points><x>9866.5908203125</x><y>32728.3359375</y></points><points><x>9844.4228515625</x><y>32744.685546875</y></points></segmentation></object><object><name>LSIL</name><difficult>0</difficult><truncated>0</truncated><info>[{"confidence": "0"}, {"action": "CREATE", "cat": "LSIL", "time": "2020-07-23 14:39;41", "who": "admin", "typeOfanno": "PersonManul"}]</info><confidence>0</confidence><bndbox><xmin>27803.732421875</xmin><ymin>30381.3359375</ymin><xmax>27936.458984375</xmax><ymax>30494.6640625</ymax></bndbox><segmentation><points><x>27886.029296875</x><y>30384.3828125</y></points><points><x>27901.267578125</x><y>30390.201171875</y></points><points><x>27925.375</x><y>30399.900390625</y></points><points><x>27936.458984375</x><y>30413.75390625</y></points><points><x>27936.458984375</x><y>30413.75390625</y></points><points><x>27933.96484375</x><y>30432.59765625</y></points><points><x>27933.96484375</x><y>30432.873046875</y></points><points><x>27926.20703125</x><y>30451.162109375</y></points><points><x>27914.845703125</x><y>30458.642578125</y></points><points><x>27904.59375</x><y>30464.462890625</y></points><points><x>27896.28125</x><y>30479.978515625</y></points><points><x>27877.439453125</x><y>30489.677734375</y></points><points><x>27858.873046875</x><y>30489.400390625</y></points><points><x>27848.34375</x><y>30481.365234375</y></points><points><x>27833.380859375</x><y>30491.33984375</y></points><points><x>27819.8046875</x><y>30494.6640625</y></points><points><x>27819.8046875</x><y>30494.6640625</y></points><points><x>27810.10546875</x><y>30494.111328125</y></points><points><x>27804.287109375</x><y>30479.42578125</y></points><points><x>27803.732421875</x><y>30445.06640625</y></points><points><x>27809.828125</x><y>30422.62109375</y></points><points><x>27817.310546875</x><y>30406.55078125</y></points><points><x>27838.646484375</x><y>30392.97265625</y></points><points><x>27838.923828125</x><y>30392.97265625</y></points><points><x>27851.115234375</x><y>30390.755859375</y></points><points><x>27866.6328125</x><y>30381.3359375</y></points><points><x>27866.6328125</x><y>30381.3359375</y></points></segmentation></object><object><name>NILM</name><difficult>0</difficult><truncated>0</truncated><info>[{"confidence": "0"}, {"action": "CREATE", "cat": "NILM", "time": "2020-07-23 14:39;41", "who": "admin", "typeOfanno": "PersonManul"}]</info><confidence>0</confidence><bndbox><xmin>16826.546875</xmin><ymin>28577.9140625</ymin><xmax>17369.759765625</xmax><ymax>28973.89453125</ymax></bndbox><segmentation><points><x>17082.607421875</x><y>28616.32421875</y></points><points><x>17130.16015625</x><y>28586.14453125</y></points><points><x>17180.458984375</x><y>28587.974609375</y></points><points><x>17236.244140625</x><y>28577.9140625</y></points><points><x>17293.857421875</x><y>28585.23046875</y></points><points><x>17293.857421875</x><y>28586.14453125</y></points><points><x>17338.66796875</x><y>28627.296875</y></points><points><x>17338.66796875</x><y>28627.296875</y></points><points><x>17357.873046875</x><y>28673.9375</y></points><points><x>17357.873046875</x><y>28673.9375</y></points><points><x>17358.787109375</x><y>28675.765625</y></points><points><x>17358.787109375</x><y>28678.509765625</y></points><points><x>17359.701171875</x><y>28680.33984375</y></points><points><x>17369.759765625</x><y>28705.9453125</y></points><points><x>17362.4453125</x><y>28718.748046875</y></points><points><x>17362.4453125</x><y>28718.748046875</y></points><points><x>17360.615234375</x><y>28719.662109375</y></points><points><x>17359.701171875</x><y>28719.662109375</y></points><points><x>17358.787109375</x><y>28720.576171875</y></points><points><x>17357.873046875</x><y>28720.576171875</y></points><points><x>17326.779296875</x><y>28722.40625</y></points><points><x>17345.068359375</x><y>28739.78125</y></points><points><x>17363.359375</x><y>28760.814453125</y></points><points><x>17360.615234375</x><y>28773.6171875</y></points><points><x>17347.8125</x><y>28773.6171875</y></points><points><x>17347.8125</x><y>28773.6171875</y></points><points><x>17344.154296875</x><y>28773.6171875</y></points><points><x>17341.41015625</x><y>28773.6171875</y></points><points><x>17303.001953125</x><y>28769.044921875</y></points><points><x>17284.712890625</x><y>28793.736328125</y></points><points><x>17258.19140625</x><y>28846.77734375</y></points><points><x>17258.19140625</x><y>28908.96484375</y></points><points><x>17258.19140625</x><y>28908.96484375</y></points><points><x>17257.27734375</x><y>28914.451171875</y></points><points><x>17228.927734375</x><y>28958.34765625</y></points><points><x>17228.927734375</x><y>28958.34765625</y></points><points><x>17224.35546875</x><y>28961.091796875</y></points><points><x>17221.611328125</x><y>28962.005859375</y></points><points><x>17197.833984375</x><y>28965.6640625</y></points><points><x>17142.048828125</x><y>28972.98046875</y></points><points><x>17142.048828125</x><y>28972.98046875</y></points><points><x>17140.220703125</x><y>28973.89453125</y></points><points><x>17065.23046875</x><y>28971.150390625</y></points><points><x>17065.23046875</x><y>28971.150390625</y></points><points><x>17062.48828125</x><y>28969.322265625</y></points><points><x>17022.25</x><y>28938.228515625</y></points><points><x>16917.08203125</x><y>28952.861328125</y></points><points><x>16885.98828125</x><y>28929.998046875</y></points><points><x>16885.98828125</x><y>28929.083984375</y></points><points><x>16885.07421875</x><y>28928.169921875</y></points><points><x>16888.732421875</x><y>28867.8125</y></points><points><x>16888.732421875</x><y>28828.48828125</y></points><points><x>16848.494140625</x><y>28779.10546875</y></points><points><x>16848.494140625</x><y>28779.10546875</y></points><points><x>16847.580078125</x><y>28777.275390625</y></points><points><x>16845.75</x><y>28776.361328125</y></points><points><x>16826.546875</x><y>28738.8671875</y></points><points><x>16826.546875</x><y>28738.8671875</y></points><points><x>16873.185546875</x><y>28710.517578125</y></points><points><x>16896.962890625</x><y>28702.287109375</y></points><points><x>16881.416015625</x><y>28665.70703125</y></points><points><x>16881.416015625</x><y>28665.70703125</y></points><points><x>16892.390625</x><y>28614.494140625</y></points><points><x>16892.390625</x><y>28614.494140625</y></points><points><x>16894.21875</x><y>28613.580078125</y></points><points><x>16947.259765625</x><y>28596.205078125</y></points><points><x>17000.302734375</x><y>28595.291015625</y></points><points><x>17000.302734375</x><y>28595.291015625</y></points><points><x>17003.044921875</x><y>28595.291015625</y></points><points><x>17004.875</x><y>28595.291015625</y></points><points><x>17050.599609375</x><y>28609.0078125</y></points><points><x>17050.599609375</x><y>28609.0078125</y></points></segmentation></object><object><name>NILM</name><difficult>0</difficult><truncated>0</truncated><info>[{"confidence": "0"}, {"action": "CREATE", "cat": "NILM", "time": "2020-07-23 14:39;41", "who": "admin", "typeOfanno": "PersonManul"}]</info><confidence>0</confidence><bndbox><xmin>22501.0</xmin><ymin>8980.0</ymin><xmax>22679.0</xmax><ymax>9115.0</ymax></bndbox><segmentation><points><x>22501.0</x><y>8980.0</y></points><points><x>22501.0</x><y>9009.0</y></points><points><x>22506.0</x><y>9009.0</y></points><points><x>22514.0</x><y>9010.0</y></points><points><x>22517.0</x><y>9013.0</y></points><points><x>22518.0</x><y>9023.0</y></points><points><x>22513.0</x><y>9047.0</y></points><points><x>22514.0</x><y>9053.0</y></points><points><x>22515.0</x><y>9058.0</y></points><points><x>22519.0</x><y>9070.0</y></points><points><x>22520.0</x><y>9077.0</y></points><points><x>22523.0</x><y>9095.0</y></points><points><x>22527.0</x><y>9099.0</y></points><points><x>22546.0</x><y>9099.0</y></points><points><x>22550.0</x><y>9095.0</y></points><points><x>22553.0</x><y>9103.0</y></points><points><x>22554.0</x><y>9108.0</y></points><points><x>22555.0</x><y>9115.0</y></points><points><x>22583.0</x><y>9115.0</y></points><points><x>22586.0</x><y>9112.0</y></points><points><x>22603.0</x><y>9107.0</y></points><points><x>22609.0</x><y>9112.0</y></points><points><x>22624.0</x><y>9113.0</y></points><points><x>22625.0</x><y>9105.0</y></points><points><x>22628.0</x><y>9102.0</y></points><points><x>22633.0</x><y>9102.0</y></points><points><x>22650.0</x><y>9099.0</y></points><points><x>22651.0</x><y>9094.0</y></points><points><x>22654.0</x><y>9103.0</y></points><points><x>22662.0</x><y>9109.0</y></points><points><x>22673.0</x><y>9109.0</y></points><points><x>22675.0</x><y>9093.0</y></points><points><x>22674.0</x><y>9086.0</y></points><points><x>22677.0</x><y>9083.0</y></points><points><x>22677.0</x><y>9078.0</y></points><points><x>22679.0</x><y>9063.0</y></points><points><x>22673.0</x><y>9057.0</y></points><points><x>22666.0</x><y>9051.0</y></points><points><x>22661.0</x><y>9047.0</y></points><points><x>22640.0</x><y>9039.0</y></points><points><x>22637.0</x><y>9036.0</y></points><points><x>22621.0</x><y>9027.0</y></points><points><x>22607.0</x><y>9018.0</y></points><points><x>22594.0</x><y>9006.0</y></points><points><x>22588.0</x><y>9001.0</y></points><points><x>22583.0</x><y>9001.0</y></points><points><x>22569.0</x><y>8999.0</y></points><points><x>22569.0</x><y>9004.0</y></points><points><x>22563.0</x><y>9005.0</y></points><points><x>22555.0</x><y>8998.0</y></points><points><x>22552.0</x><y>8994.0</y></points><points><x>22541.0</x><y>8983.0</y></points></segmentation></object><object><name>NILM</name><difficult>0</difficult><truncated>0</truncated><info>[{"confidence": "0"}, {"action": "CREATE", "cat": "NILM", "time": "2020-07-23 14:39;41", "who": "admin", "typeOfanno": "PersonManul"}]</info><confidence>0</confidence><bndbox><xmin>17303.541015625</xmin><ymin>12899.8828125</ymin><xmax>17448.03125</xmax><ymax>13047.1171875</ymax></bndbox><segmentation><points><x>17382.1875</x><y>12911.771484375</y></points><points><x>17423.33984375</x><y>12908.11328125</y></points><points><x>17433.400390625</x><y>12940.12109375</y></points><points><x>17433.400390625</x><y>12940.12109375</y></points><points><x>17434.314453125</x><y>12941.94921875</y></points><points><x>17436.142578125</x><y>12944.693359375</y></points><points><x>17448.03125</x><y>12987.6748046875</y></points><points><x>17448.03125</x><y>12987.6748046875</y></points><points><x>17432.486328125</x><y>13033.3994140625</y></points><points><x>17402.306640625</x><y>13047.1171875</y></points><points><x>17362.068359375</x><y>13039.8017578125</y></points><points><x>17332.8046875</x><y>13024.2548828125</y></points><points><x>17332.8046875</x><y>13024.2548828125</y></points><points><x>17330.9765625</x><y>13022.42578125</y></points><points><x>17313.599609375</x><y>12998.6484375</y></points><points><x>17313.599609375</x><y>12998.6484375</y></points><points><x>17311.771484375</x><y>12996.8193359375</y></points><points><x>17303.541015625</x><y>12953.837890625</y></points><points><x>17309.02734375</x><y>12925.48828125</y></points><points><x>17309.02734375</x><y>12925.48828125</y></points><points><x>17309.94140625</x><y>12923.6591796875</y></points><points><x>17340.12109375</x><y>12899.8828125</y></points><points><x>17360.240234375</x><y>12901.7119140625</y></points><points><x>17360.240234375</x><y>12901.7119140625</y></points></segmentation></object><object><name>NILM</name><difficult>0</difficult><truncated>0</truncated><info>[{"confidence": "0"}, {"action": "CREATE", "cat": "NILM", "time": "2020-07-23 14:39;41", "who": "admin", "typeOfanno": "PersonManul"}]</info><confidence>0</confidence><bndbox><xmin>32778.2734375</xmin><ymin>30946.8203125</ymin><xmax>32955.6875</xmax><ymax>31108.685546875</ymax></bndbox><segmentation><points><x>32888.015625</x><y>30946.8203125</y></points><points><x>32923.6796875</x><y>30953.220703125</y></points><points><x>32945.62890625</x><y>30982.484375</y></points><points><x>32955.6875</x><y>31025.466796875</y></points><points><x>32955.6875</x><y>31026.380859375</y></points><points><x>32955.6875</x><y>31030.0390625</y></points><points><x>32940.140625</x><y>31061.1328125</y></points><points><x>32939.2265625</x><y>31061.1328125</y></points><points><x>32938.3125</x><y>31062.046875</y></points><points><x>32938.3125</x><y>31062.9609375</y></points><points><x>32936.484375</x><y>31065.705078125</y></points><points><x>32933.73828125</x><y>31070.27734375</y></points><points><x>32894.41796875</x><y>31099.541015625</y></points><points><x>32894.41796875</x><y>31099.541015625</y></points><points><x>32888.9296875</x><y>31101.37109375</y></points><points><x>32842.2890625</x><y>31108.685546875</y></points><points><x>32841.375</x><y>31108.685546875</y></points><points><x>32840.4609375</x><y>31107.771484375</y></points><points><x>32802.05078125</x><y>31076.6796875</y></points><points><x>32782.84765625</x><y>31052.90234375</y></points><points><x>32778.2734375</x><y>31024.552734375</y></points><points><x>32800.22265625</x><y>30993.458984375</y></points><points><x>32800.22265625</x><y>30993.458984375</y></points><points><x>32843.203125</x><y>30968.767578125</y></points><points><x>32861.49609375</x><y>30950.4765625</y></points><points><x>32861.49609375</x><y>30950.4765625</y></points></segmentation></object><object><name>NILM</name><difficult>0</difficult><truncated>0</truncated><info>[{"confidence": "0"}, {"action": "CREATE", "cat": "NILM", "time": "2020-07-23 14:39;41", "who": "admin", "typeOfanno": "PersonManul"}]</info><confidence>0</confidence><bndbox><xmin>23229.796875</xmin><ymin>21497.27734375</ymin><xmax>23379.775390625</xmax><ymax>21688.408203125</ymax></bndbox><segmentation><points><x>23313.931640625</x><y>21510.080078125</y></points><points><x>23350.51171875</x><y>21537.513671875</y></points><points><x>23379.775390625</x><y>21594.212890625</y></points><points><x>23379.775390625</x><y>21594.212890625</y></points><points><x>23379.775390625</x><y>21596.95703125</y></points><points><x>23376.1171875</x><y>21623.478515625</y></points><points><x>23376.1171875</x><y>21623.478515625</y></points><points><x>23375.203125</x><y>21625.306640625</y></points><points><x>23373.373046875</x><y>21626.220703125</y></points><points><x>23355.083984375</x><y>21638.109375</y></points><points><x>23354.169921875</x><y>21638.109375</y></points><points><x>23317.58984375</x><y>21655.486328125</y></points><points><x>23317.58984375</x><y>21655.486328125</y></points><points><x>23311.1875</x><y>21658.228515625</y></points><points><x>23289.240234375</x><y>21673.775390625</y></points><points><x>23289.240234375</x><y>21673.775390625</y></points><points><x>23287.41015625</x><y>21674.689453125</y></points><points><x>23283.751953125</x><y>21677.43359375</y></points><points><x>23263.6328125</x><y>21688.408203125</y></points><points><x>23258.146484375</x><y>21686.578125</y></points><points><x>23250.830078125</x><y>21655.486328125</y></points><points><x>23249.001953125</x><y>21603.359375</y></points><points><x>23230.7109375</x><y>21556.71875</y></points><points><x>23229.796875</x><y>21517.396484375</y></points><points><x>23262.71875</x><y>21500.01953125</y></points><points><x>23285.58203125</x><y>21497.27734375</y></points><points><x>23285.58203125</x><y>21497.27734375</y></points></segmentation></object><object><name>NILM</name><difficult>0</difficult><truncated>0</truncated><info>[{"confidence": "0"}, {"action": "CREATE", "cat": "NILM", "time": "2020-07-23 14:39;41", "who": "admin", "typeOfanno": "PersonManul"}]</info><confidence>0</confidence><bndbox><xmin>23505.38671875</xmin><ymin>9480.0126953125</ymin><xmax>23717.55078125</xmax><ymax>9859.53125</ymax></bndbox><segmentation><points><x>23564.830078125</x><y>9553.1728515625</y></points><points><x>23584.94921875</x><y>9509.2763671875</y></points><points><x>23614.212890625</x><y>9489.1572265625</y></points><points><x>23638.904296875</x><y>9480.0126953125</y></points><points><x>23648.962890625</x><y>9485.5</y></points><points><x>23673.65625</x><y>9531.224609375</y></points><points><x>23716.63671875</x><y>9557.7451171875</y></points><points><x>23717.55078125</x><y>9590.6669921875</y></points><points><x>23717.55078125</x><y>9590.6669921875</y></points><points><x>23717.55078125</x><y>9593.4111328125</y></points><points><x>23715.72265625</x><y>9596.154296875</y></points><points><x>23670.912109375</x><y>9620.845703125</y></points><points><x>23670.912109375</x><y>9620.845703125</y></points><points><x>23607.810546875</x><y>9638.2216796875</y></points><points><x>23583.119140625</x><y>9651.939453125</y></points><points><x>23570.31640625</x><y>9698.5791015625</y></points><points><x>23563.9140625</x><y>9723.2705078125</y></points><points><x>23563.9140625</x><y>9751.6201171875</y></points><points><x>23563.9140625</x><y>9797.3447265625</y></points><points><x>23563.0</x><y>9846.7275390625</y></points><points><x>23544.7109375</x><y>9859.53125</y></points><points><x>23531.908203125</x><y>9814.720703125</y></points><points><x>23524.591796875</x><y>9751.6201171875</y></points><points><x>23505.38671875</x><y>9718.697265625</y></points><points><x>23505.38671875</x><y>9718.697265625</y></points><points><x>23509.044921875</x><y>9672.97265625</y></points><points><x>23509.044921875</x><y>9672.97265625</y></points><points><x>23541.052734375</x><y>9596.154296875</y></points><points><x>23541.052734375</x><y>9596.154296875</y></points></segmentation></object><object><name>NILM</name><difficult>0</difficult><truncated>0</truncated><info>[{"confidence": "0"}, {"action": "CREATE", "cat": "NILM", "time": "2020-07-23 14:39;41", "who": "admin", "typeOfanno": "PersonManul"}]</info><confidence>0</confidence><bndbox><xmin>33386.11328125</xmin><ymin>26659.25</ymin><xmax>33504.08203125</xmax><ymax>26822.03125</ymax></bndbox><segmentation><points><x>33450.12890625</x><y>26669.310546875</y></points><points><x>33487.62109375</x><y>26685.771484375</y></points><points><x>33495.8515625</x><y>26711.376953125</y></points><points><x>33504.08203125</x><y>26760.759765625</y></points><points><x>33504.08203125</x><y>26760.759765625</y></points><points><x>33492.1953125</x><y>26804.65625</y></points><points><x>33492.1953125</x><y>26805.5703125</y></points><points><x>33490.3671875</x><y>26806.486328125</y></points><points><x>33490.3671875</x><y>26807.400390625</y></points><points><x>33468.41796875</x><y>26820.203125</y></points><points><x>33467.50390625</x><y>26820.203125</y></points><points><x>33466.58984375</x><y>26822.03125</y></points><points><x>33423.609375</x><y>26812.88671875</y></points><points><x>33415.37890625</x><y>26793.681640625</y></points><points><x>33413.546875</x><y>26760.759765625</y></points><points><x>33413.546875</x><y>26760.759765625</y></points><points><x>33411.71875</x><y>26759.845703125</y></points><points><x>33408.9765625</x><y>26727.837890625</y></points><points><x>33387.02734375</x><y>26712.291015625</y></points><points><x>33387.02734375</x><y>26712.291015625</y></points><points><x>33386.11328125</x><y>26672.052734375</y></points><points><x>33386.11328125</x><y>26672.052734375</y></points><points><x>33392.515625</x><y>26668.396484375</y></points><points><x>33426.3515625</x><y>26659.25</y></points><points><x>33427.265625</x><y>26659.25</y></points></segmentation></object><object><name>NILM</name><difficult>0</difficult><truncated>0</truncated><info>[{"confidence": "0"}, {"action": "CREATE", "cat": "NILM", "time": "2020-07-23 14:39;41", "who": "admin", "typeOfanno": "PersonManul"}]</info><confidence>0</confidence><bndbox><xmin>31905.40234375</xmin><ymin>21778.421875</ymin><xmax>32004.169921875</xmax><ymax>21902.79296875</ymax></bndbox><segmentation><points><x>31992.28125</x><y>21838.779296875</y></points><points><x>32002.33984375</x><y>21866.212890625</y></points><points><x>32004.169921875</x><y>21884.50390625</y></points><points><x>32004.169921875</x><y>21884.50390625</y></points><points><x>31994.109375</x><y>21900.05078125</y></points><points><x>31994.109375</x><y>21900.05078125</y></points><points><x>31976.734375</x><y>21902.79296875</y></points><points><x>31951.12890625</x><y>21880.845703125</y></points><points><x>31951.12890625</x><y>21880.845703125</y></points><points><x>31922.779296875</x><y>21847.923828125</y></points><points><x>31922.779296875</x><y>21847.923828125</y></points><points><x>31920.03515625</x><y>21845.1796875</y></points><points><x>31905.40234375</x><y>21825.9765625</y></points><points><x>31924.607421875</x><y>21803.11328125</y></points><points><x>31924.607421875</x><y>21803.11328125</y></points><points><x>31925.521484375</x><y>21801.283203125</y></points><points><x>31959.359375</x><y>21778.421875</y></points><points><x>31971.248046875</x><y>21783.908203125</y></points><points><x>31984.05078125</x><y>21799.455078125</y></points><points><x>31984.05078125</x><y>21799.455078125</y></points></segmentation></object><object><name>NILM</name><difficult>0</difficult><truncated>0</truncated><info>[{"confidence": "0"}, {"action": "CREATE", "cat": "NILM", "time": "2020-07-23 14:39;41", "who": "admin", "typeOfanno": "PersonManul"}]</info><confidence>0</confidence><bndbox><xmin>27602.61328125</xmin><ymin>12607.416015625</ymin><xmax>27753.505859375</xmax><ymax>12722.6435546875</ymax></bndbox><segmentation><points><x>27642.8515625</x><y>12614.732421875</y></points><points><x>27674.859375</x><y>12607.416015625</y></points><points><x>27674.859375</x><y>12607.416015625</y></points><points><x>27677.6015625</x><y>12607.416015625</y></points><points><x>27691.3203125</x><y>12612.9033203125</y></points><points><x>27691.3203125</x><y>12612.9033203125</y></points><points><x>27692.234375</x><y>12614.732421875</y></points><points><x>27693.1484375</x><y>12616.5615234375</y></points><points><x>27697.720703125</x><y>12633.0224609375</y></points><points><x>27718.75390625</x><y>12652.2265625</y></points><points><x>27737.044921875</x><y>12673.2607421875</y></points><points><x>27753.505859375</x><y>12701.609375</y></points><points><x>27753.505859375</x><y>12701.609375</y></points><points><x>27752.591796875</x><y>12703.4384765625</y></points><points><x>27750.76171875</x><y>12704.353515625</y></points><points><x>27726.0703125</x><y>12716.2421875</y></points><points><x>27705.951171875</x><y>12710.7548828125</y></points><points><x>27678.517578125</x><y>12721.728515625</y></points><points><x>27678.517578125</x><y>12721.728515625</y></points><points><x>27675.7734375</x><y>12722.6435546875</y></points><points><x>27656.568359375</x><y>12713.498046875</y></points><points><x>27656.568359375</x><y>12713.498046875</y></points><points><x>27656.568359375</x><y>12709.8408203125</y></points><points><x>27640.107421875</x><y>12689.7216796875</y></points><points><x>27640.107421875</x><y>12689.7216796875</y></points><points><x>27638.279296875</x><y>12688.806640625</y></points><points><x>27618.16015625</x><y>12673.2607421875</y></points><points><x>27602.61328125</x><y>12663.201171875</y></points><points><x>27608.099609375</x><y>12642.1669921875</y></points><points><x>27625.4765625</x><y>12622.962890625</y></points><points><x>27625.4765625</x><y>12622.962890625</y></points></segmentation></object><object><name>NILM</name><difficult>0</difficult><truncated>0</truncated><info>[{"confidence": "0"}, {"action": "CREATE", "cat": "NILM", "time": "2020-07-23 14:39;41", "who": "admin", "typeOfanno": "PersonManul"}]</info><confidence>0</confidence><bndbox><xmin>13453.8671875</xmin><ymin>5001.10546875</ymin><xmax>13674.2626953125</xmax><ymax>5209.61181640625</ymax></bndbox><segmentation><points><x>13654.1435546875</x><y>5049.57421875</y></points><points><x>13671.5185546875</x><y>5099.87158203125</y></points><points><x>13674.2626953125</x><y>5140.10986328125</y></points><points><x>13674.2626953125</x><y>5140.10986328125</y></points><points><x>13669.689453125</x><y>5144.68212890625</y></points><points><x>13634.0244140625</x><y>5179.43359375</y></points><points><x>13634.0244140625</x><y>5179.43359375</y></points><points><x>13632.1953125</x><y>5180.34814453125</y></points><points><x>13627.623046875</x><y>5182.1767578125</y></points><points><x>13602.0166015625</x><y>5202.2958984375</y></points><points><x>13602.0166015625</x><y>5202.2958984375</y></points><points><x>13600.1875</x><y>5203.21044921875</y></points><points><x>13597.4443359375</x><y>5204.125</y></points><points><x>13595.615234375</x><y>5205.03955078125</y></points><points><x>13570.0087890625</x><y>5209.61181640625</y></points><points><x>13570.0087890625</x><y>5209.61181640625</y></points><points><x>13567.265625</x><y>5209.61181640625</y></points><points><x>13525.1982421875</x><y>5199.552734375</y></points><points><x>13525.1982421875</x><y>5199.552734375</y></points><points><x>13484.0458984375</x><y>5193.15087890625</y></points><points><x>13466.6708984375</x><y>5179.43359375</y></points><points><x>13453.8671875</x><y>5157.4853515625</y></points><points><x>13453.8671875</x><y>5157.4853515625</y></points><points><x>13455.6962890625</x><y>5155.65625</y></points><points><x>13472.1572265625</x><y>5108.10205078125</y></points><points><x>13474.9013671875</x><y>5082.49609375</y></points><points><x>13519.7119140625</x><y>5039.5146484375</y></points><points><x>13563.607421875</x><y>5007.5068359375</y></points><points><x>13607.50390625</x><y>5001.10546875</y></points><points><x>13607.50390625</x><y>5001.10546875</y></points><points><x>13609.3330078125</x><y>5002.02001953125</y></points><points><x>13611.162109375</x><y>5002.9345703125</y></points><points><x>13655.97265625</x><y>5023.96826171875</y></points><points><x>13655.97265625</x><y>5023.96826171875</y></points></segmentation></object><object><name>NILM</name><difficult>0</difficult><truncated>0</truncated><info>[{"confidence": "0"}, {"action": "CREATE", "cat": "NILM", "time": "2020-07-23 14:39;41", "who": "admin", "typeOfanno": "PersonManul"}]</info><confidence>0</confidence><bndbox><xmin>16244.3818359375</xmin><ymin>12931.458984375</ymin><xmax>16380.1103515625</xmax><ymax>13029.6455078125</ymax></bndbox><segmentation><points><x>16322.765625</x><y>12945.8984375</y></points><points><x>16343.8056640625</x><y>12949.611328125</y></points><points><x>16366.49609375</x><y>12972.7138671875</y></points><points><x>16380.1103515625</x><y>12998.2919921875</y></points><points><x>16371.859375</x><y>13017.681640625</y></points><points><x>16371.859375</x><y>13017.681640625</y></points><points><x>16338.0302734375</x><y>13029.6455078125</y></points><points><x>16338.0302734375</x><y>13029.6455078125</y></points><points><x>16298.42578125</x><y>13011.0810546875</y></points><points><x>16298.42578125</x><y>13011.0810546875</y></points><points><x>16257.5830078125</x><y>12984.265625</y></points><points><x>16244.3818359375</x><y>12958.6875</y></points><points><x>16250.982421875</x><y>12943.4228515625</y></points><points><x>16262.12109375</x><y>12940.53515625</y></points><points><x>16273.6728515625</x><y>12940.53515625</y></points><points><x>16282.3359375</x><y>12933.9345703125</y></points><points><x>16293.8876953125</x><y>12931.458984375</y></points><points><x>16310.8017578125</x><y>12934.34765625</y></points><points><x>16310.3896484375</x><y>12934.34765625</y></points></segmentation></object><object><name>NILM</name><difficult>0</difficult><truncated>0</truncated><info>[{"confidence": "0"}, {"action": "CREATE", "cat": "NILM", "time": "2020-07-23 14:39;41", "who": "admin", "typeOfanno": "PersonManul"}]</info><confidence>0</confidence><bndbox><xmin>26334.474609375</xmin><ymin>19252.48828125</ymin><xmax>26520.533203125</xmax><ymax>19495.890625</ymax></bndbox><segmentation><points><x>26386.04296875</x><y>19256.201171875</y></points><points><x>26426.060546875</x><y>19261.9765625</y></points><points><x>26426.060546875</x><y>19262.388671875</y></points><points><x>26460.71484375</x><y>19272.2890625</y></points><points><x>26460.71484375</x><y>19272.2890625</y></points><points><x>26499.080078125</x><y>19261.5625</y></points><points><x>26520.533203125</x><y>19262.80078125</y></points><points><x>26516.408203125</x><y>19294.98046875</y></points><points><x>26516.408203125</x><y>19294.98046875</y></points><points><x>26492.892578125</x><y>19332.109375</y></points><points><x>26491.654296875</x><y>19391.927734375</y></points><points><x>26499.494140625</x><y>19443.083984375</y></points><points><x>26499.494140625</x><y>19443.498046875</y></points><points><x>26459.4765625</x><y>19483.927734375</y></points><points><x>26459.4765625</x><y>19483.927734375</y></points><points><x>26457.4140625</x><y>19484.751953125</y></points><points><x>26451.638671875</x><y>19486.40234375</y></points><points><x>26412.859375</x><y>19495.890625</y></points><points><x>26370.365234375</x><y>19481.0390625</y></points><points><x>26365.416015625</x><y>19418.744140625</y></points><points><x>26343.962890625</x><y>19379.552734375</y></points><points><x>26338.1875</x><y>19350.26171875</y></points><points><x>26338.1875</x><y>19350.26171875</y></points><points><x>26338.1875</x><y>19346.9609375</y></points><points><x>26345.201171875</x><y>19298.279296875</y></points><points><x>26345.201171875</x><y>19298.279296875</y></points><points><x>26334.474609375</x><y>19269.814453125</y></points><points><x>26346.4375</x><y>19252.48828125</y></points><points><x>26367.06640625</x><y>19254.13671875</y></points><points><x>26367.06640625</x><y>19254.13671875</y></points></segmentation></object><object><name>NILM</name><difficult>0</difficult><truncated>0</truncated><info>[{"confidence": "0"}, {"action": "CREATE", "cat": "NILM", "time": "2020-07-23 14:39;41", "who": "admin", "typeOfanno": "PersonManul"}]</info><confidence>0</confidence><bndbox><xmin>28158.083984375</xmin><ymin>5864.8447265625</ymin><xmax>28309.90234375</xmax><ymax>6071.119140625</ymax></bndbox><segmentation><points><x>28179.125</x><y>5918.888671875</y></points><points><x>28186.55078125</x><y>5883.822265625</y></points><points><x>28204.2890625</x><y>5864.8447265625</y></points><points><x>28204.2890625</x><y>5864.8447265625</y></points><points><x>28208.828125</x><y>5864.8447265625</y></points><points><x>28252.55859375</x><y>5872.2705078125</y></points><points><x>28252.55859375</x><y>5872.2705078125</y></points><points><x>28279.787109375</x><y>5890.4228515625</y></points><points><x>28295.462890625</x><y>5925.0771484375</y></points><points><x>28295.462890625</x><y>5925.0771484375</y></points><points><x>28307.83984375</x><y>5968.80712890625</y></points><points><x>28307.83984375</x><y>5968.80712890625</y></points><points><x>28309.90234375</x><y>6026.1513671875</y></points><points><x>28309.90234375</x><y>6026.1513671875</y></points><points><x>28293.8125</x><y>6069.05615234375</y></points><points><x>28250.08203125</x><y>6071.119140625</y></points><points><x>28212.541015625</x><y>6052.1416015625</y></points><points><x>28212.541015625</x><y>6052.1416015625</y></points><points><x>28195.626953125</x><y>6034.40234375</y></points><points><x>28195.626953125</x><y>6034.40234375</y></points><points><x>28195.212890625</x><y>6030.689453125</y></points><points><x>28173.349609375</x><y>5998.5107421875</y></points><points><x>28173.349609375</x><y>5998.5107421875</y></points><points><x>28158.083984375</x><y>5964.26904296875</y></points><points><x>28167.572265625</x><y>5939.9287109375</y></points><points><x>28171.28515625</x><y>5930.43994140625</y></points><points><x>28171.28515625</x><y>5930.43994140625</y></points></segmentation></object><object><name>NILM</name><difficult>0</difficult><truncated>0</truncated><info>[{"confidence": "0"}, {"action": "CREATE", "cat": "NILM", "time": "2020-07-23 14:39;41", "who": "admin", "typeOfanno": "PersonManul"}]</info><confidence>0</confidence><bndbox><xmin>29578.3359375</xmin><ymin>31247.861328125</ymin><xmax>29709.525390625</xmax><ymax>31368.326171875</ymax></bndbox><segmentation><points><x>29672.80859375</x><y>31247.861328125</y></points><points><x>29697.1484375</x><y>31256.9375</y></points><points><x>29709.525390625</x><y>31264.77734375</y></points><points><x>29706.638671875</x><y>31292.41796875</y></points><points><x>29706.638671875</x><y>31292.41796875</y></points><points><x>29702.099609375</x><y>31321.708984375</y></points><points><x>29702.099609375</x><y>31321.708984375</y></points><points><x>29693.0234375</x><y>31353.474609375</y></points><points><x>29693.0234375</x><y>31353.474609375</y></points><points><x>29691.373046875</x><y>31354.712890625</y></points><points><x>29689.72265625</x><y>31356.361328125</y></points><points><x>29674.046875</x><y>31365.8515625</y></points><points><x>29654.244140625</x><y>31368.326171875</y></points><points><x>29654.244140625</x><y>31368.326171875</y></points><points><x>29624.953125</x><y>31365.4375</y></points><points><x>29616.703125</x><y>31352.236328125</y></points><points><x>29605.9765625</x><y>31331.197265625</y></points><points><x>29587.412109375</x><y>31314.6953125</y></points><points><x>29578.3359375</x><y>31300.66796875</y></points><points><x>29592.775390625</x><y>31286.640625</y></points><points><x>29592.775390625</x><y>31286.640625</y></points><points><x>29597.724609375</x><y>31284.9921875</y></points><points><x>29628.25390625</x><y>31261.888671875</y></points><points><x>29628.25390625</x><y>31261.888671875</y></points><points><x>29629.904296875</x><y>31260.650390625</y></points><points><x>29631.5546875</x><y>31259.4140625</y></points><points><x>29648.46875</x><y>31251.57421875</y></points><points><x>29648.46875</x><y>31251.57421875</y></points></segmentation></object><object><name>NILM</name><difficult>0</difficult><truncated>0</truncated><info>[{"confidence": "0"}, {"action": "CREATE", "cat": "NILM", "time": "2020-07-23 14:39;41", "who": "admin", "typeOfanno": "PersonManul"}]</info><confidence>0</confidence><bndbox><xmin>21215.21875</xmin><ymin>8949.3447265625</ymin><xmax>21423.14453125</xmax><ymax>9126.740234375</ymax></bndbox><segmentation><points><x>21299.37890625</x><y>8957.595703125</y></points><points><x>21280.814453125</x><y>8974.9228515625</y></points><points><x>21277.1015625</x><y>8989.3623046875</y></points><points><x>21252.349609375</x><y>9000.5009765625</y></points><points><x>21225.9453125</x><y>9009.9892578125</y></points><points><x>21224.294921875</x><y>9020.7158203125</y></points><points><x>21215.21875</x><y>9042.16796875</y></points><points><x>21236.671875</x><y>9076.822265625</y></points><points><x>21249.873046875</x><y>9090.4365234375</y></points><points><x>21259.0</x><y>9100.0</y></points><points><x>21262.0</x><y>9103.0</y></points><points><x>21270.0</x><y>9107.0</y></points><points><x>21277.0</x><y>9113.0</y></points><points><x>21302.267578125</x><y>9118.4892578125</y></points><points><x>21322.89453125</x><y>9113.5390625</y></points><points><x>21340.634765625</x><y>9119.314453125</y></points><points><x>21387.251953125</x><y>9126.740234375</y></points><points><x>21418.60546875</x><y>9110.23828125</y></points><points><x>21423.14453125</x><y>9052.0693359375</y></points><points><x>21403.341796875</x><y>8970.384765625</y></points><points><x>21364.974609375</x><y>8949.3447265625</y></points><points><x>21335.68359375</x><y>8954.2958984375</y></points></segmentation></object><object><name>NILM</name><difficult>0</difficult><truncated>0</truncated><info>[{"confidence": "0"}, {"action": "CREATE", "cat": "NILM", "time": "2020-07-23 14:39;41", "who": "admin", "typeOfanno": "PersonManul"}]</info><confidence>0</confidence><bndbox><xmin>34073.0</xmin><ymin>30895.423828125</ymin><xmax>34265.0</xmax><ymax>31050.12890625</ymax></bndbox><segmentation><points><x>34094.0</x><y>30897.0</y></points><points><x>34076.8828125</x><y>30895.423828125</y></points><points><x>34073.0</x><y>30904.0</y></points><points><x>34073.0</x><y>30937.0</y></points><points><x>34079.0</x><y>30946.0</y></points><points><x>34084.0</x><y>30956.0</y></points><points><x>34094.0</x><y>30959.0</y></points><points><x>34100.0</x><y>30960.0</y></points><points><x>34106.0</x><y>30961.0</y></points><points><x>34116.48828125</x><y>30967.20703125</y></points><points><x>34120.0</x><y>30978.0</y></points><points><x>34136.0</x><y>31002.0</y></points><points><x>34140.0</x><y>31005.0</y></points><points><x>34146.0</x><y>31008.0</y></points><points><x>34150.0</x><y>31011.0</y></points><points><x>34176.0</x><y>31021.0</y></points><points><x>34190.0</x><y>31026.0</y></points><points><x>34217.97265625</x><y>31050.12890625</y></points><points><x>34231.0</x><y>31038.0</y></points><points><x>34232.0</x><y>31027.0</y></points><points><x>34237.0</x><y>31026.0</y></points><points><x>34248.0</x><y>31025.0</y></points><points><x>34252.0</x><y>31018.0</y></points><points><x>34257.0</x><y>31017.0</y></points><points><x>34265.0</x><y>31015.0</y></points><points><x>34265.0</x><y>30998.0</y></points><points><x>34259.0</x><y>30985.0</y></points><points><x>34240.0</x><y>30975.0</y></points><points><x>34234.0</x><y>30976.0</y></points><points><x>34230.0</x><y>30971.0</y></points><points><x>34224.0</x><y>30968.0</y></points><points><x>34221.0</x><y>30965.0</y></points><points><x>34226.0</x><y>30961.0</y></points><points><x>34233.0</x><y>30937.0</y></points><points><x>34232.0</x><y>30931.0</y></points><points><x>34228.0</x><y>30927.0</y></points><points><x>34218.0</x><y>30927.0</y></points><points><x>34208.0</x><y>30921.0</y></points><points><x>34197.0</x><y>30915.0</y></points><points><x>34180.0</x><y>30911.0</y></points><points><x>34168.0</x><y>30910.0</y></points><points><x>34163.0</x><y>30909.0</y></points><points><x>34153.0</x><y>30908.0</y></points><points><x>34137.0</x><y>30906.0</y></points><points><x>34127.0</x><y>30901.0</y></points><points><x>34113.0</x><y>30898.0</y></points></segmentation></object><object><name>NILM</name><difficult>0</difficult><truncated>0</truncated><info>[{"confidence": "0"}, {"action": "CREATE", "cat": "NILM", "time": "2020-07-23 14:39;41", "who": "admin", "typeOfanno": "PersonManul"}]</info><confidence>0</confidence><bndbox><xmin>9286.0556640625</xmin><ymin>32270.23046875</ymin><xmax>9438.2861328125</xmax><ymax>32469.4921875</ymax></bndbox><segmentation><points><x>9335.974609375</x><y>32274.76953125</y></points><points><x>9375.166015625</x><y>32285.08203125</y></points><points><x>9399.09375</x><y>32304.884765625</y></points><points><x>9419.30859375</x><y>32330.462890625</y></points><points><x>9433.3359375</x><y>32365.94140625</y></points><points><x>9433.3359375</x><y>32365.94140625</y></points><points><x>9433.3359375</x><y>32368.00390625</y></points><points><x>9438.2861328125</x><y>32405.134765625</y></points><points><x>9427.5595703125</x><y>32435.25</y></points><points><x>9409.408203125</x><y>32455.46484375</y></points><points><x>9373.103515625</x><y>32466.19140625</y></points><points><x>9355.3642578125</x><y>32469.4921875</y></points><points><x>9338.44921875</x><y>32461.240234375</y></points><points><x>9344.2255859375</x><y>32445.150390625</y></points><points><x>9344.2255859375</x><y>32445.150390625</y></points><points><x>9344.6376953125</x><y>32443.087890625</y></points><points><x>9345.0498046875</x><y>32441.8515625</y></points><points><x>9336.38671875</x><y>32414.623046875</y></points><points><x>9336.38671875</x><y>32414.623046875</y></points><points><x>9335.974609375</x><y>32410.91015625</y></points><points><x>9321.53515625</x><y>32371.3046875</y></points><points><x>9321.53515625</x><y>32371.3046875</y></points><points><x>9320.7099609375</x><y>32369.2421875</y></points><points><x>9301.3203125</x><y>32338.30078125</y></points><points><x>9301.3203125</x><y>32338.30078125</y></points><points><x>9286.46875</x><y>32315.19921875</y></points><points><x>9286.0556640625</x><y>32290.033203125</y></points><points><x>9286.0556640625</x><y>32290.033203125</y></points><points><x>9297.607421875</x><y>32275.181640625</y></points><points><x>9316.9970703125</x><y>32270.23046875</y></points><points><x>9316.9970703125</x><y>32270.23046875</y></points></segmentation></object><object><name>NILM</name><difficult>0</difficult><truncated>0</truncated><info>[{"confidence": "0"}, {"action": "CREATE", "cat": "NILM", "time": "2020-07-23 14:39;41", "who": "admin", "typeOfanno": "PersonManul"}]</info><confidence>0</confidence><bndbox><xmin>28310.17578125</xmin><ymin>18708.04296875</ymin><xmax>28423.21484375</xmax><ymax>18923.392578125</ymax></bndbox><segmentation><points><x>28398.4609375</x><y>18735.68359375</y></points><points><x>28412.48828125</x><y>18743.93359375</y></points><points><x>28423.21484375</x><y>18750.53515625</y></points><points><x>28413.724609375</x><y>18764.974609375</y></points><points><x>28411.662109375</x><y>18786.013671875</y></points><points><x>28411.662109375</x><y>18786.013671875</y></points><points><x>28417.4375</x><y>18812.00390625</y></points><points><x>28417.4375</x><y>18812.41796875</y></points><points><x>28417.4375</x><y>18814.48046875</y></points><points><x>28408.775390625</x><y>18845.833984375</y></points><points><x>28395.57421875</x><y>18871.82421875</y></points><points><x>28395.57421875</x><y>18871.82421875</y></points><points><x>28395.16015625</x><y>18874.298828125</y></points><points><x>28394.748046875</x><y>18875.125</y></points><points><x>28377.421875</x><y>18904.00390625</y></points><points><x>28377.421875</x><y>18904.00390625</y></points><points><x>28375.771484375</x><y>18906.06640625</y></points><points><x>28374.12109375</x><y>18907.302734375</y></points><points><x>28357.20703125</x><y>18923.392578125</y></points><points><x>28339.0546875</x><y>18922.568359375</y></points><points><x>28338.640625</x><y>18922.568359375</y></points><points><x>28338.228515625</x><y>18920.505859375</y></points><points><x>28323.376953125</x><y>18905.240234375</y></points><points><x>28323.376953125</x><y>18905.240234375</y></points><points><x>28322.140625</x><y>18903.58984375</y></points><points><x>28312.650390625</x><y>18871.412109375</y></points><points><x>28312.650390625</x><y>18871.0</y></points><points><x>28312.650390625</x><y>18868.111328125</y></points><points><x>28310.587890625</x><y>18833.869140625</y></points><points><x>28310.17578125</x><y>18799.21484375</y></points><points><x>28310.17578125</x><y>18799.21484375</y></points><points><x>28311.0</x><y>18797.15234375</y></points><points><x>28316.77734375</x><y>18773.638671875</y></points><points><x>28329.56640625</x><y>18757.13671875</y></points><points><x>28335.75390625</x><y>18728.669921875</y></points><points><x>28351.84375</x><y>18712.580078125</y></points><points><x>28351.84375</x><y>18712.580078125</y></points><points><x>28353.90625</x><y>18711.755859375</y></points><points><x>28365.869140625</x><y>18708.04296875</y></points><points><x>28379.484375</x><y>18721.244140625</y></points><points><x>28379.484375</x><y>18721.244140625</y></points></segmentation></object><object><name>NILM</name><difficult>0</difficult><truncated>0</truncated><info>[{"confidence": "0"}, {"action": "CREATE", "cat": "NILM", "time": "2020-07-23 14:39;41", "who": "admin", "typeOfanno": "PersonManul"}]</info><confidence>0</confidence><bndbox><xmin>13938.0</xmin><ymin>8955.0</ymin><xmax>14072.1015625</xmax><ymax>9108.3662109375</ymax></bndbox><segmentation><points><x>13984.0</x><y>8955.0</y></points><points><x>13971.0</x><y>8965.0</y></points><points><x>13961.0</x><y>8974.0</y></points><points><x>13954.0</x><y>8994.0</y></points><points><x>13953.0</x><y>9001.0</y></points><points><x>13942.0</x><y>9020.0</y></points><points><x>13941.0</x><y>9039.0</y></points><points><x>13938.0</x><y>9047.0</y></points><points><x>13938.0</x><y>9059.0</y></points><points><x>13950.0</x><y>9070.0</y></points><points><x>13963.0</x><y>9078.0</y></points><points><x>13968.0</x><y>9082.0</y></points><points><x>13987.0</x><y>9090.0</y></points><points><x>14002.0</x><y>9094.0</y></points><points><x>14019.0</x><y>9099.0</y></points><points><x>14044.048828125</x><y>9108.3662109375</y></points><points><x>14058.0</x><y>9097.0</y></points><points><x>14061.0</x><y>9080.0</y></points><points><x>14063.0</x><y>9074.0</y></points><points><x>14067.0</x><y>9069.0</y></points><points><x>14067.1513671875</x><y>9048.958984375</y></points><points><x>14063.0</x><y>9033.0</y></points><points><x>14059.0</x><y>9037.0</y></points><points><x>14052.0</x><y>9040.0</y></points><points><x>14051.0</x><y>9028.0</y></points><points><x>14050.0</x><y>9013.0</y></points><points><x>14052.0</x><y>8997.0</y></points><points><x>14063.0</x><y>8995.0</y></points><points><x>14072.1015625</x><y>8986.251953125</y></points><points><x>14068.0</x><y>8966.0</y></points><points><x>14047.0</x><y>8965.0</y></points><points><x>14043.0</x><y>8969.0</y></points><points><x>14041.0</x><y>8982.0</y></points><points><x>14029.0</x><y>8977.0</y></points><points><x>14004.0</x><y>8960.0</y></points><points><x>13998.0</x><y>8956.0</y></points></segmentation></object><object><name>NILM</name><difficult>0</difficult><truncated>0</truncated><info>[{"confidence": "0"}, {"action": "CREATE", "cat": "NILM", "time": "2020-07-23 14:39;41", "who": "admin", "typeOfanno": "PersonManul"}]</info><confidence>0</confidence><bndbox><xmin>34374.6484375</xmin><ymin>20430.978515625</ymin><xmax>34600.7265625</xmax><ymax>20564.232421875</ymax></bndbox><segmentation><points><x>34415.078125</x><y>20475.53515625</y></points><points><x>34455.09765625</x><y>20468.107421875</y></points><points><x>34474.484375</x><y>20460.26953125</y></points><points><x>34474.484375</x><y>20460.26953125</y></points><points><x>34508.31640625</x><y>20452.431640625</y></points><points><x>34535.95703125</x><y>20451.60546875</y></points><points><x>34556.171875</x><y>20441.29296875</y></points><points><x>34580.09765625</x><y>20430.978515625</y></points><points><x>34600.7265625</x><y>20433.041015625</y></points><points><x>34594.94921875</x><y>20446.244140625</y></points><points><x>34594.94921875</x><y>20446.244140625</y></points><points><x>34594.125</x><y>20448.306640625</y></points><points><x>34593.30078125</x><y>20450.78125</y></points><points><x>34591.6484375</x><y>20477.18359375</y></points><points><x>34591.6484375</x><y>20477.18359375</y></points><points><x>34591.6484375</x><y>20481.72265625</y></points><points><x>34591.6484375</x><y>20482.134765625</y></points><points><x>34583.8125</x><y>20495.75</y></points><points><x>34583.3984375</x><y>20495.75</y></points><points><x>34581.75</x><y>20496.57421875</y></points><points><x>34580.921875</x><y>20497.3984375</y></points><points><x>34563.59765625</x><y>20517.61328125</y></points><points><x>34563.18359375</x><y>20517.61328125</y></points><points><x>34561.53515625</x><y>20518.439453125</y></points><points><x>34560.296875</x><y>20519.677734375</y></points><points><x>34559.47265625</x><y>20520.9140625</y></points><points><x>34538.01953125</x><y>20527.103515625</y></points><points><x>34507.078125</x><y>20540.3046875</y></points><points><x>34507.078125</x><y>20540.716796875</y></points><points><x>34504.6015625</x><y>20541.541015625</y></points><points><x>34479.4375</x><y>20549.380859375</y></points><points><x>34479.4375</x><y>20549.380859375</y></points><points><x>34477.78515625</x><y>20550.6171875</y></points><points><x>34476.9609375</x><y>20551.03125</y></points><points><x>34475.72265625</x><y>20551.85546875</y></points><points><x>34440.65625</x><y>20564.232421875</y></points><points><x>34420.44140625</x><y>20556.806640625</y></points><points><x>34394.453125</x><y>20531.640625</y></points><points><x>34377.94921875</x><y>20519.263671875</y></points><points><x>34374.6484375</x><y>20501.525390625</y></points><points><x>34392.80078125</x><y>20484.609375</y></points><points><x>34393.21484375</x><y>20484.609375</y></points></segmentation></object><object><name>NILM</name><difficult>0</difficult><truncated>0</truncated><info>[{"confidence": "0"}, {"action": "CREATE", "cat": "NILM", "time": "2020-07-23 14:39;41", "who": "admin", "typeOfanno": "PersonManul"}]</info><confidence>0</confidence><bndbox><xmin>35507.265625</xmin><ymin>28405.359375</ymin><xmax>35661.55859375</xmax><ymax>28563.779296875</ymax></bndbox><segmentation><points><x>35586.0625</x><y>28414.849609375</y></points><points><x>35600.9140625</x><y>28422.275390625</y></points><points><x>35644.64453125</x><y>28440.42578125</y></points><points><x>35661.55859375</x><y>28482.505859375</y></points><points><x>35642.9921875</x><y>28516.3359375</y></points><points><x>35642.9921875</x><y>28516.3359375</y></points><points><x>35609.98828125</x><y>28554.703125</y></points><points><x>35609.98828125</x><y>28554.703125</y></points><points><x>35608.33984375</x><y>28555.939453125</y></points><points><x>35607.1015625</x><y>28556.353515625</y></points><points><x>35573.2734375</x><y>28563.779296875</y></points><points><x>35573.2734375</x><y>28563.779296875</y></points><points><x>35571.2109375</x><y>28563.779296875</y></points><points><x>35526.65625</x><y>28553.052734375</y></points><points><x>35508.50390625</x><y>28539.4375</y></points><points><x>35515.9296875</x><y>28499.421875</y></points><points><x>35515.9296875</x><y>28499.421875</y></points><points><x>35518.81640625</x><y>28461.87890625</y></points><points><x>35507.265625</x><y>28437.126953125</y></points><points><x>35507.265625</x><y>28437.126953125</y></points><points><x>35517.578125</x><y>28409.072265625</y></points><points><x>35539.85546875</x><y>28405.359375</y></points><points><x>35540.26953125</x><y>28405.359375</y></points></segmentation></object><object><name>NILM</name><difficult>0</difficult><truncated>0</truncated><info>[{"confidence": "0"}, {"action": "CREATE", "cat": "NILM", "time": "2020-07-23 14:39;41", "who": "admin", "typeOfanno": "PersonManul"}]</info><confidence>0</confidence><bndbox><xmin>6161.3759765625</xmin><ymin>13830.7841796875</ymin><xmax>6340.00927734375</xmax><ymax>13999.103515625</ymax></bndbox><segmentation><points><x>6250.486328125</x><y>13985.0771484375</y></points><points><x>6250.486328125</x><y>13985.0771484375</y></points><points><x>6247.5986328125</x><y>13985.4892578125</y></points><points><x>6246.36083984375</x><y>13986.7275390625</y></points><points><x>6231.0966796875</x><y>13999.103515625</y></points><points><x>6210.8818359375</x><y>13994.1533203125</y></points><points><x>6189.0166015625</x><y>13965.2744140625</y></points><points><x>6164.67626953125</x><y>13928.5576171875</y></points><points><x>6161.3759765625</x><y>13891.8408203125</y></points><points><x>6174.5771484375</x><y>13867.9130859375</y></points><points><x>6174.5771484375</x><y>13867.9130859375</y></points><points><x>6223.67041015625</x><y>13839.03515625</y></points><points><x>6263.275390625</x><y>13830.7841796875</y></points><points><x>6294.62890625</x><y>13853.88671875</y></points><points><x>6319.79443359375</x><y>13874.1015625</y></points><points><x>6319.79443359375</x><y>13874.1015625</y></points><points><x>6321.85693359375</x><y>13876.9892578125</y></points><points><x>6340.00927734375</x><y>13903.8046875</y></points><points><x>6340.00927734375</x><y>13903.8046875</y></points><points><x>6315.6689453125</x><y>13938.046875</y></points><points><x>6315.6689453125</x><y>13938.046875</y></points><points><x>6313.19384765625</x><y>13941.3466796875</y></points><points><x>6311.9560546875</x><y>13942.5849609375</y></points><points><x>6273.17626953125</x><y>13971.05078125</y></points><points><x>6273.17626953125</x><y>13971.462890625</y></points></segmentation></object><object><name>NILM</name><difficult>0</difficult><truncated>0</truncated><info>[{"confidence": "0"}, {"action": "CREATE", "cat": "NILM", "time": "2020-07-23 14:39;41", "who": "admin", "typeOfanno": "PersonManul"}]</info><confidence>0</confidence><bndbox><xmin>25333.1796875</xmin><ymin>18284.373046875</ymin><xmax>25628.564453125</xmax><ymax>18522.001953125</ymax></bndbox><segmentation><points><x>25567.5078125</x><y>18453.10546875</y></points><points><x>25596.384765625</x><y>18472.49609375</y></points><points><x>25596.384765625</x><y>18472.49609375</y></points><points><x>25598.447265625</x><y>18474.970703125</y></points><points><x>25599.2734375</x><y>18476.62109375</y></points><points><x>25628.564453125</x><y>18498.8984375</y></points><points><x>25628.564453125</x><y>18498.8984375</y></points><points><x>25628.15234375</x><y>18500.9609375</y></points><points><x>25601.3359375</x><y>18519.939453125</y></points><points><x>25601.3359375</x><y>18519.939453125</y></points><points><x>25597.2109375</x><y>18521.17578125</y></points><points><x>25560.494140625</x><y>18522.001953125</y></points><points><x>25530.376953125</x><y>18493.53515625</y></points><points><x>25478.396484375</x><y>18465.89453125</y></points><points><x>25459.005859375</x><y>18444.029296875</y></points><points><x>25459.005859375</x><y>18444.029296875</y></points><points><x>25443.7421875</x><y>18409.375</y></points><points><x>25421.052734375</x><y>18411.4375</y></points><points><x>25421.052734375</x><y>18411.4375</y></points><points><x>25420.2265625</x><y>18413.501953125</y></points><points><x>25379.796875</x><y>18444.44140625</y></points><points><x>25379.796875</x><y>18444.44140625</y></points><points><x>25377.734375</x><y>18445.6796875</y></points><points><x>25333.1796875</x><y>18461.76953125</y></points><points><x>25333.1796875</x><y>18461.76953125</y></points><points><x>25341.84375</x><y>18416.388671875</y></points><points><x>25341.84375</x><y>18416.388671875</y></points><points><x>25344.73046875</x><y>18413.501953125</y></points><points><x>25368.24609375</x><y>18361.931640625</y></points><points><x>25410.73828125</x><y>18326.453125</y></points><points><x>25437.5546875</x><y>18286.435546875</y></points><points><x>25463.1328125</x><y>18284.373046875</y></points><points><x>25463.1328125</x><y>18284.373046875</y></points><points><x>25487.47265625</x><y>18324.390625</y></points><points><x>25487.47265625</x><y>18324.802734375</y></points><points><x>25487.47265625</x><y>18326.453125</y></points><points><x>25488.7109375</x><y>18327.69140625</y></points><points><x>25489.123046875</x><y>18329.75390625</y></points><points><x>25506.861328125</x><y>18368.533203125</y></points><points><x>25506.861328125</x><y>18368.533203125</y></points><points><x>25508.51171875</x><y>18370.18359375</y></points><points><x>25508.92578125</x><y>18371.421875</y></points><points><x>25530.791015625</x><y>18407.724609375</y></points><points><x>25531.203125</x><y>18407.724609375</y></points><points><x>25532.439453125</x><y>18408.962890625</y></points><points><x>25532.853515625</x><y>18409.7890625</y></points><points><x>25533.677734375</x><y>18410.61328125</y></points><points><x>25551.41796875</x><y>18427.115234375</y></points><points><x>25551.41796875</x><y>18427.115234375</y></points></segmentation></object><object><name>NILM</name><difficult>0</difficult><truncated>0</truncated><info>[{"confidence": "0"}, {"action": "CREATE", "cat": "NILM", "time": "2020-07-23 14:39;41", "who": "admin", "typeOfanno": "PersonManul"}]</info><confidence>0</confidence><bndbox><xmin>33152.81640625</xmin><ymin>14071.3427734375</ymin><xmax>33330.2109375</xmax><ymax>14243.3759765625</ymax></bndbox><segmentation><points><x>33220.88671875</x><y>14071.3427734375</y></points><points><x>33249.765625</x><y>14073.818359375</y></points><points><x>33249.765625</x><y>14073.818359375</y></points><points><x>33266.6796875</x><y>14092.7958984375</y></points><points><x>33266.6796875</x><y>14092.7958984375</y></points><points><x>33267.09375</x><y>14095.2705078125</y></points><points><x>33267.91796875</x><y>14097.74609375</y></points><points><x>33276.58203125</x><y>14125.38671875</y></points><points><x>33276.58203125</x><y>14125.38671875</y></points><points><x>33277.8203125</x><y>14127.037109375</y></points><points><x>33279.0546875</x><y>14128.6875</y></points><points><x>33281.53125</x><y>14131.162109375</y></points><points><x>33294.3203125</x><y>14154.265625</y></points><points><x>33294.3203125</x><y>14154.265625</y></points><points><x>33295.55859375</x><y>14157.1533203125</y></points><points><x>33298.4453125</x><y>14167.87890625</y></points><points><x>33298.4453125</x><y>14168.2919921875</y></points><points><x>33300.09765625</x><y>14170.7666015625</y></points><points><x>33301.74609375</x><y>14172.830078125</y></points><points><x>33319.8984375</x><y>14192.6318359375</y></points><points><x>33319.8984375</x><y>14192.6318359375</y></points><points><x>33321.13671875</x><y>14195.51953125</y></points><points><x>33330.2109375</x><y>14212.021484375</y></points><points><x>33330.2109375</x><y>14212.021484375</y></points><points><x>33326.5</x><y>14215.322265625</y></points><points><x>33286.48046875</x><y>14230.173828125</y></points><points><x>33286.48046875</x><y>14230.173828125</y></points><points><x>33284.41796875</x><y>14230.5869140625</y></points><points><x>33283.1796875</x><y>14231.82421875</y></points><points><x>33280.29296875</x><y>14233.0615234375</y></points><points><x>33277.8203125</x><y>14234.7119140625</y></points><points><x>33198.1953125</x><y>14242.962890625</y></points><points><x>33198.1953125</x><y>14242.962890625</y></points><points><x>33196.1328125</x><y>14243.3759765625</y></points><points><x>33192.421875</x><y>14243.3759765625</y></points><points><x>33165.60546875</x><y>14243.3759765625</y></points><points><x>33152.81640625</x><y>14199.2333984375</y></points><points><x>33152.81640625</x><y>14199.2333984375</y></points><points><x>33156.52734375</x><y>14146.4267578125</y></points><points><x>33156.52734375</x><y>14146.4267578125</y></points><points><x>33173.4453125</x><y>14103.9345703125</y></points><points><x>33186.234375</x><y>14081.244140625</y></points><points><x>33186.234375</x><y>14081.244140625</y></points></segmentation></object><object><name>NILM</name><difficult>0</difficult><truncated>0</truncated><info>[{"confidence": "0"}, {"action": "CREATE", "cat": "NILM", "time": "2020-07-23 14:39;41", "who": "admin", "typeOfanno": "PersonManul"}]</info><confidence>0</confidence><bndbox><xmin>17666.51953125</xmin><ymin>12458.8046875</ymin><xmax>18067.9296875</xmax><ymax>12695.607421875</ymax></bndbox><segmentation><points><x>17842.265625</x><y>12458.8046875</y></points><points><x>17827.4140625</x><y>12459.2177734375</y></points><points><x>17812.974609375</x><y>12464.9931640625</y></points><points><x>17800.0</x><y>12485.0</y></points><points><x>17773.0</x><y>12481.0</y></points><points><x>17768.0</x><y>12482.0</y></points><points><x>17750.0</x><y>12480.0</y></points><points><x>17745.0</x><y>12481.0</y></points><points><x>17723.0</x><y>12493.0</y></points><points><x>17723.0</x><y>12500.0</y></points><points><x>17721.0</x><y>12518.0</y></points><points><x>17726.0</x><y>12521.0</y></points><points><x>17727.0</x><y>12530.0</y></points><points><x>17724.0</x><y>12533.0</y></points><points><x>17718.0</x><y>12533.0</y></points><points><x>17706.0</x><y>12535.0</y></points><points><x>17693.0</x><y>12544.0</y></points><points><x>17666.51953125</x><y>12578.4443359375</y></points><points><x>17674.357421875</x><y>12612.685546875</y></points><points><x>17703.0</x><y>12588.0</y></points><points><x>17710.0</x><y>12576.0</y></points><points><x>17714.0</x><y>12570.0</y></points><points><x>17717.0</x><y>12578.0</y></points><points><x>17718.0</x><y>12585.0</y></points><points><x>17705.0</x><y>12610.0</y></points><points><x>17705.0</x><y>12627.0</y></points><points><x>17719.0</x><y>12640.0</y></points><points><x>17730.0</x><y>12646.0</y></points><points><x>17737.0</x><y>12652.0</y></points><points><x>17738.0</x><y>12659.0</y></points><points><x>17746.0</x><y>12671.0</y></points><points><x>17833.189453125</x><y>12695.607421875</y></points><points><x>17956.0</x><y>12678.0</y></points><points><x>17994.908203125</x><y>12684.056640625</y></points><points><x>18013.884765625</x><y>12686.119140625</y></points><points><x>18041.0</x><y>12681.0</y></points><points><x>18053.0</x><y>12681.0</y></points><points><x>18053.0</x><y>12665.0</y></points><points><x>18045.0</x><y>12665.0</y></points><points><x>18037.0</x><y>12661.0</y></points><points><x>18039.0</x><y>12654.0</y></points><points><x>18060.50390625</x><y>12638.263671875</y></points><points><x>18067.9296875</x><y>12605.671875</y></points><points><x>18063.802734375</x><y>12577.619140625</y></points><points><x>18045.0</x><y>12568.0</y></points><points><x>18008.0</x><y>12546.0</y></points><points><x>18004.0</x><y>12541.0</y></points><points><x>17999.0</x><y>12531.0</y></points><points><x>17991.0</x><y>12522.0</y></points><points><x>18002.0</x><y>12519.0</y></points><points><x>18005.0</x><y>12516.0</y></points><points><x>18016.0</x><y>12509.0</y></points><points><x>18023.0</x><y>12503.0</y></points><points><x>18029.0</x><y>12503.0</y></points><points><x>18040.0</x><y>12504.0</y></points><points><x>18060.916015625</x><y>12502.947265625</y></points><points><x>18060.08984375</x><y>12483.970703125</y></points><points><x>18048.0</x><y>12483.0</y></points><points><x>18038.2265625</x><y>12482.3203125</y></points><points><x>18028.0</x><y>12480.0</y></points><points><x>18002.74609375</x><y>12464.5810546875</y></points><points><x>17947.0</x><y>12472.0</y></points><points><x>17947.0</x><y>12483.0</y></points><points><x>17960.0</x><y>12485.0</y></points><points><x>17963.0</x><y>12495.0</y></points><points><x>17938.0</x><y>12489.0</y></points><points><x>17926.0</x><y>12488.0</y></points><points><x>17917.0</x><y>12480.0</y></points><points><x>17905.0</x><y>12480.0</y></points><points><x>17896.0</x><y>12484.0</y></points><points><x>17891.0</x><y>12480.0</y></points></segmentation></object><object><name>NILM</name><difficult>0</difficult><truncated>0</truncated><info>[{"confidence": "0"}, {"action": "CREATE", "cat": "NILM", "time": "2020-07-23 14:39;41", "who": "admin", "typeOfanno": "PersonManul"}]</info><confidence>0</confidence><bndbox><xmin>18202.966796875</xmin><ymin>6504.5576171875</ymin><xmax>18399.33984375</xmax><ymax>6689.37939453125</ymax></bndbox><segmentation><points><x>18282.587890625</x><y>6526.4228515625</y></points><points><x>18296.615234375</x><y>6505.3828125</y></points><points><x>18296.615234375</x><y>6505.3828125</y></points><points><x>18299.08984375</x><y>6504.5576171875</y></points><points><x>18328.79296875</x><y>6505.3828125</y></points><points><x>18328.79296875</x><y>6505.3828125</y></points><points><x>18332.09375</x><y>6505.3828125</y></points><points><x>18364.2734375</x><y>6505.79541015625</y></points><points><x>18364.2734375</x><y>6505.79541015625</y></points><points><x>18367.16015625</x><y>6505.79541015625</y></points><points><x>18369.63671875</x><y>6505.79541015625</y></points><points><x>18391.9140625</x><y>6513.6337890625</y></points><points><x>18391.9140625</x><y>6513.6337890625</y></points><points><x>18394.388671875</x><y>6515.2841796875</y></points><points><x>18399.33984375</x><y>6537.97412109375</y></points><points><x>18399.33984375</x><y>6537.97412109375</y></points><points><x>18398.927734375</x><y>6540.037109375</y></points><points><x>18398.1015625</x><y>6542.099609375</y></points><points><x>18384.900390625</x><y>6586.65478515625</y></points><points><x>18384.900390625</x><y>6586.65478515625</y></points><points><x>18384.48828125</x><y>6589.13037109375</y></points><points><x>18384.48828125</x><y>6590.36767578125</y></points><points><x>18384.48828125</x><y>6593.66845703125</y></points><points><x>18384.076171875</x><y>6596.55615234375</y></points><points><x>18383.662109375</x><y>6619.65869140625</y></points><points><x>18383.662109375</x><y>6619.65869140625</y></points><points><x>18383.662109375</x><y>6622.54638671875</y></points><points><x>18383.662109375</x><y>6623.7841796875</y></points><points><x>18377.474609375</x><y>6648.537109375</y></points><points><x>18377.474609375</x><y>6648.537109375</y></points><points><x>18375.412109375</x><y>6650.1875</y></points><points><x>18374.5859375</x><y>6651.0126953125</y></points><points><x>18370.873046875</x><y>6654.7255859375</y></points><points><x>18349.833984375</x><y>6679.06591796875</y></points><points><x>18349.833984375</x><y>6679.06591796875</y></points><points><x>18347.359375</x><y>6681.95361328125</y></points><points><x>18339.931640625</x><y>6689.37939453125</y></points><points><x>18313.94140625</x><y>6677.41552734375</y></points><points><x>18313.94140625</x><y>6677.41552734375</y></points><points><x>18313.1171875</x><y>6675.35302734375</y></points><points><x>18290.42578125</x><y>6648.537109375</y></points><points><x>18290.42578125</x><y>6648.537109375</y></points><points><x>18287.126953125</x><y>6646.474609375</y></points><points><x>18244.634765625</x><y>6622.958984375</y></points><points><x>18244.634765625</x><y>6622.958984375</y></points><points><x>18209.98046875</x><y>6597.38134765625</y></points><points><x>18202.966796875</x><y>6571.390625</y></points><points><x>18216.9921875</x><y>6549.11279296875</y></points><points><x>18216.9921875</x><y>6549.11279296875</y></points><points><x>18221.53125</x><y>6547.87548828125</y></points><points><x>18253.708984375</x><y>6535.08642578125</y></points><points><x>18262.78515625</x><y>6533.8486328125</y></points><points><x>18275.162109375</x><y>6532.611328125</y></points><points><x>18275.162109375</x><y>6532.611328125</y></points></segmentation></object><object><name>NILM</name><difficult>0</difficult><truncated>0</truncated><info>[{"confidence": "0"}, {"action": "CREATE", "cat": "NILM", "time": "2020-07-23 14:39;41", "who": "admin", "typeOfanno": "PersonManul"}]</info><confidence>0</confidence><bndbox><xmin>27984.681640625</xmin><ymin>20336.49609375</ymin><xmax>28205.806640625</xmax><ymax>20504.404296875</ymax></bndbox><segmentation><points><x>28068.841796875</x><y>20336.49609375</y></points><points><x>28056.0</x><y>20346.0</y></points><points><x>28053.0</x><y>20362.0</y></points><points><x>28051.0</x><y>20374.0</y></points><points><x>28045.0</x><y>20392.0</y></points><points><x>28044.0</x><y>20397.0</y></points><points><x>28043.0</x><y>20406.0</y></points><points><x>28036.0</x><y>20422.0</y></points><points><x>28035.0</x><y>20434.0</y></points><points><x>28023.0</x><y>20442.0</y></points><points><x>28003.0</x><y>20440.0</y></points><points><x>27998.0</x><y>20441.0</y></points><points><x>27984.681640625</x><y>20454.486328125</y></points><points><x>27987.0</x><y>20471.0</y></points><points><x>28009.0</x><y>20484.0</y></points><points><x>28034.599609375</x><y>20504.404296875</y></points><points><x>28084.517578125</x><y>20498.216796875</y></points><points><x>28119.0</x><y>20482.0</y></points><points><x>28130.0</x><y>20479.0</y></points><points><x>28144.0</x><y>20474.0</y></points><points><x>28154.0</x><y>20486.0</y></points><points><x>28179.0</x><y>20490.0</y></points><points><x>28179.0</x><y>20481.0</y></points><points><x>28178.0</x><y>20476.0</y></points><points><x>28181.0</x><y>20473.0</y></points><points><x>28186.0</x><y>20466.0</y></points><points><x>28191.0</x><y>20449.0</y></points><points><x>28205.806640625</x><y>20406.216796875</y></points><points><x>28189.0</x><y>20380.0</y></points><points><x>28177.0</x><y>20379.0</y></points><points><x>28168.265625</x><y>20374.86328125</y></points><points><x>28161.6640625</x><y>20372.80078125</y></points><points><x>28159.0</x><y>20369.0</y></points><points><x>28141.0</x><y>20351.0</y></points><points><x>28124.0</x><y>20350.0</y></points><points><x>28107.0</x><y>20348.0</y></points><points><x>28086.0</x><y>20349.0</y></points><points><x>28080.8046875</x><y>20338.146484375</y></points></segmentation></object><object><name>NILM</name><difficult>0</difficult><truncated>0</truncated><info>[{"confidence": "0"}, {"action": "CREATE", "cat": "NILM", "time": "2020-07-23 14:39;41", "who": "admin", "typeOfanno": "PersonManul"}]</info><confidence>0</confidence><bndbox><xmin>34868.5234375</xmin><ymin>13543.873046875</ymin><xmax>35029.4140625</xmax><ymax>13670.076171875</ymax></bndbox><segmentation><points><x>34899.875</x><y>13585.541015625</y></points><points><x>34935.35546875</x><y>13555.4248046875</y></points><points><x>34972.484375</x><y>13543.873046875</y></points><points><x>34972.484375</x><y>13543.873046875</y></points><points><x>35007.96484375</x><y>13547.5859375</y></points><points><x>35029.00390625</x><y>13564.9130859375</y></points><points><x>35029.4140625</x><y>13564.9130859375</y></points><points><x>35026.11328125</x><y>13598.7421875</y></points><points><x>35025.703125</x><y>13598.7421875</y></points><points><x>35025.2890625</x><y>13601.2177734375</y></points><points><x>35024.46484375</x><y>13602.455078125</y></points><points><x>35010.4375</x><y>13627.2080078125</y></points><points><x>35010.4375</x><y>13627.2080078125</y></points><points><x>34996.41015625</x><y>13657.32421875</y></points><points><x>34980.1640625</x><y>13656.076171875</y></points><points><x>34950.76171875</x><y>13647.67578125</y></points><points><x>34929.76171875</x><y>13650.943359375</y></points><points><x>34906.89453125</x><y>13661.2099609375</y></points><points><x>34898.02734375</x><y>13670.076171875</y></points><points><x>34880.8984375</x><y>13665.5751953125</y></points><points><x>34880.8984375</x><y>13665.5751953125</y></points><points><x>34868.5234375</x><y>13635.458984375</y></points><points><x>34877.18359375</x><y>13603.693359375</y></points><points><x>34877.18359375</x><y>13603.693359375</y></points></segmentation></object><object><name>BOX_SCREEN</name><difficult>0</difficult><truncated>0</truncated><info>[{"confidence": "0"}, {"action": "CREATE", "cat": "BOX_SCREEN", "time": "2020-07-23 14:39;41", "who": "admin", "typeOfanno": "PersonManul"}]</info><confidence>0</confidence><bndbox><xmin>25183.87207031254</xmin><ymin>31000.029296875</ymin><xmax>27231.87207031254</xmax><ymax>33048.029296875</ymax></bndbox><segmentation><points><x>25183.87207031254</x><y>33048.029296875</y></points><points><x>25183.87207031254</x><y>31000.029296875</y></points><points><x>27231.87207031254</x><y>31000.029296875</y></points><points><x>27231.87207031254</x><y>33048.029296875</y></points></segmentation></object><object><name>BOX_SCREEN</name><difficult>0</difficult><truncated>0</truncated><info>[{"confidence": "0"}, {"action": "CREATE", "cat": "BOX_SCREEN", "time": "2020-07-23 14:39;41", "who": "admin", "typeOfanno": "PersonManul"}]</info><confidence>0</confidence><bndbox><xmin>7874.011718749998</xmin><ymin>26771.500000000004</ymin><xmax>9922.011718749998</xmax><ymax>28819.500000000004</ymax></bndbox><segmentation><points><x>7874.011718749998</x><y>28819.500000000004</y></points><points><x>7874.011718749998</x><y>26771.500000000004</y></points><points><x>9922.011718749998</x><y>26771.500000000004</y></points><points><x>9922.011718749998</x><y>28819.500000000004</y></points></segmentation></object><object><name>BOX_SCREEN</name><difficult>0</difficult><truncated>0</truncated><info>[{"confidence": "0"}, {"action": "CREATE", "cat": "BOX_SCREEN", "time": "2020-07-23 14:39;41", "who": "admin", "typeOfanno": "PersonManul"}]</info><confidence>0</confidence><bndbox><xmin>6658.444708717947</xmin><ymin>24204.809511027237</ymin><xmax>8706.444708717947</xmax><ymax>26252.809511027237</ymax></bndbox><segmentation><points><x>6658.444708717947</x><y>26252.809511027237</y></points><points><x>6658.444708717947</x><y>24204.809511027237</y></points><points><x>8706.444708717947</x><y>24204.809511027237</y></points><points><x>8706.444708717947</x><y>26252.809511027237</y></points></segmentation></object><object><name>LSIL</name><difficult>0</difficult><truncated>0</truncated><info>[{"confidence": "0"}, {"action": "CREATE", "cat": "LSIL", "time": "2020-07-23 14:39;41", "who": "admin", "typeOfanno": "PersonManul"}]</info><confidence>0</confidence><bndbox><xmin>7630.225926468206</xmin><ymin>25313.381234453453</ymin><xmax>7770.9896003588165</xmax><ymax>25448.468953751697</ymax></bndbox><segmentation><points><x>7630.225926468206</x><y>25448.468953751697</y></points><points><x>7630.225926468206</x><y>25313.381234453453</y></points><points><x>7770.9896003588165</x><y>25313.381234453453</y></points><points><x>7770.9896003588165</x><y>25448.468953751697</y></points></segmentation></object><object><name>ASC_US</name><difficult>0</difficult><truncated>0</truncated><info>[{"confidence": 1}, {"action": "CREATE", "cat": "ASC_US", "time": "2020-07-29 10:18;41", "who": "admin", "typeOfanno": "PersonManul"}]</info><confidence>1.0</confidence><bndbox><xmin>8084.182079622106</xmin><ymin>27048.49099638796</ymin><xmax>8196.518680929294</xmax><ymax>27194.331496330626</ymax></bndbox><segmentation><points><x>8084.182079622106</x><y>27194.331496330626</y></points><points><x>8084.182079622106</x><y>27048.49099638796</y></points><points><x>8196.518680929294</x><y>27048.49099638796</y></points><points><x>8196.518680929294</x><y>27194.331496330626</y></points></segmentation></object></annotation>
