# Supplementary material for: Artificial intelligence enables precision diagnosis of cervical cytology grades and cervical cancer
Source: Nat Commun. 2024 May 22;15:4369. doi: 10.1038/s41467-024-48705-3 (PMC11111770; doi:10.1038/s41467-024-48705-3)
Supplement: Supplementary file 4 — Source Data [file 41467_2024_48705_MOESM4_ESM.zip › Source Data/Table S1.Average precision in the patch-level detection and classification./ground_truth_126/V201907599_A.TMAP.xml]

<?xml version="1.0"?><annotation><folder>med</folder><filename>/datasets/Review/label-check/kfbtmap682/V201907599_A.TMAP</filename><size><width>60160</width><height>56320</height></size><mpp>0.25294119041063823</mpp><object><name>NILM</name><difficult>0</difficult><truncated>0</truncated><info>[{"confidence": "0.771204"}, {"action": "CREATE", "cat": "NILM", "time": "2020-07-23 14:54;33", "who": "admin", "typeOfanno": "PersonManul"}]</info><confidence>0.771204</confidence><bndbox><xmin>28528.0</xmin><ymin>11566.0</ymin><xmax>28868.0</xmax><ymax>11877.0</ymax></bndbox><segmentation><points><x>28528.0</x><y>11877.0</y></points><points><x>28528.0</x><y>11566.0</y></points><points><x>28868.0</x><y>11566.0</y></points><points><x>28868.0</x><y>11877.0</y></points></segmentation></object><object><name>NILM</name><difficult>0</difficult><truncated>0</truncated><info>[{"confidence": "0.771397"}, {"action": "CREATE", "cat": "NILM", "time": "2020-07-23 14:54;33", "who": "admin", "typeOfanno": "PersonManul"}]</info><confidence>0.771397</confidence><bndbox><xmin>47469.0</xmin><ymin>17842.0</ymin><xmax>47601.0</xmax><ymax>18088.0</ymax></bndbox><segmentation><points><x>47469.0</x><y>18088.0</y></points><points><x>47469.0</x><y>17842.0</y></points><points><x>47601.0</x><y>17842.0</y></points><points><x>47601.0</x><y>18088.0</y></points></segmentation></object><object><name>NILM</name><difficult>0</difficult><truncated>0</truncated><info>[{"confidence": "0.780341"}, {"action": "CREATE", "cat": "NILM", "time": "2020-07-23 14:54;33", "who": "admin", "typeOfanno": "PersonManul"}]</info><confidence>0.780341</confidence><bndbox><xmin>18696.0</xmin><ymin>17103.0</ymin><xmax>18852.0</xmax><ymax>17320.0</ymax></bndbox><segmentation><points><x>18696.0</x><y>17320.0</y></points><points><x>18696.0</x><y>17103.0</y></points><points><x>18852.0</x><y>17103.0</y></points><points><x>18852.0</x><y>17320.0</y></points></segmentation></object><object><name>NILM</name><difficult>0</difficult><truncated>0</truncated><info>[{"confidence": "0.785265"}, {"action": "CREATE", "cat": "NILM", "time": "2020-07-23 14:54;33", "who": "admin", "typeOfanno": "PersonManul"}]</info><confidence>0.785265</confidence><bndbox><xmin>50384.0</xmin><ymin>21613.0</ymin><xmax>50527.0</xmax><ymax>21798.0</ymax></bndbox><segmentation><points><x>50384.0</x><y>21798.0</y></points><points><x>50384.0</x><y>21613.0</y></points><points><x>50527.0</x><y>21613.0</y></points><points><x>50527.0</x><y>21798.0</y></points></segmentation></object><object><name>NILM</name><difficult>0</difficult><truncated>0</truncated><info>[{"confidence": "0.786137"}, {"action": "CREATE", "cat": "NILM", "time": "2020-07-23 14:54;33", "who": "admin", "typeOfanno": "PersonManul"}]</info><confidence>0.786137</confidence><bndbox><xmin>29583.0</xmin><ymin>16080.0</ymin><xmax>30104.0</xmax><ymax>16659.0</ymax></bndbox><segmentation><points><x>29583.0</x><y>16659.0</y></points><points><x>29583.0</x><y>16080.0</y></points><points><x>30104.0</x><y>16080.0</y></points><points><x>30104.0</x><y>16659.0</y></points></segmentation></object><object><name>NILM</name><difficult>0</difficult><truncated>0</truncated><info>[{"confidence": "0.80214"}, {"action": "CREATE", "cat": "NILM", "time": "2020-07-23 14:54;33", "who": "admin", "typeOfanno": "PersonManul"}]</info><confidence>0.80214</confidence><bndbox><xmin>10626.0</xmin><ymin>22342.0</ymin><xmax>11055.0</xmax><ymax>23113.0</ymax></bndbox><segmentation><points><x>10626.0</x><y>23113.0</y></points><points><x>10626.0</x><y>22342.0</y></points><points><x>11055.0</x><y>22342.0</y></points><points><x>11055.0</x><y>23113.0</y></points></segmentation></object><object><name>NILM</name><difficult>0</difficult><truncated>0</truncated><info>[{"confidence": "0.805648"}, {"action": "CREATE", "cat": "NILM", "time": "2020-07-23 14:54;33", "who": "admin", "typeOfanno": "PersonManul"}]</info><confidence>0.805648</confidence><bndbox><xmin>45282.0</xmin><ymin>24279.0</ymin><xmax>45801.0</xmax><ymax>24985.0</ymax></bndbox><segmentation><points><x>45282.0</x><y>24985.0</y></points><points><x>45282.0</x><y>24279.0</y></points><points><x>45801.0</x><y>24279.0</y></points><points><x>45801.0</x><y>24985.0</y></points></segmentation></object><object><name>NILM</name><difficult>0</difficult><truncated>0</truncated><info>[{"confidence": "0.839233"}, {"action": "CREATE", "cat": "NILM", "time": "2020-07-23 14:54;33", "who": "admin", "typeOfanno": "PersonManul"}]</info><confidence>0.839233</confidence><bndbox><xmin>39504.0</xmin><ymin>24120.0</ymin><xmax>40200.0</xmax><ymax>24631.0</ymax></bndbox><segmentation><points><x>39504.0</x><y>24631.0</y></points><points><x>39504.0</x><y>24120.0</y></points><points><x>40200.0</x><y>24120.0</y></points><points><x>40200.0</x><y>24631.0</y></points></segmentation></object><object><name>NILM</name><difficult>0</difficult><truncated>0</truncated><info>[{"confidence": "0.897552"}, {"action": "CREATE", "cat": "NILM", "time": "2020-07-23 14:54;33", "who": "admin", "typeOfanno": "PersonManul"}]</info><confidence>0.897552</confidence><bndbox><xmin>44220.0</xmin><ymin>19672.0</ymin><xmax>44814.0</xmax><ymax>20100.0</ymax></bndbox><segmentation><points><x>44220.0</x><y>20100.0</y></points><points><x>44220.0</x><y>19672.0</y></points><points><x>44814.0</x><y>19672.0</y></points><points><x>44814.0</x><y>20100.0</y></points></segmentation></object><object><name>ASC_US</name><difficult>0</difficult><truncated>0</truncated><info>[{"confidence": "0.936971"}, {"action": "CREATE", "cat": "ASC_US", "time": "2020-07-23 14:54;33", "who": "admin", "typeOfanno": "PersonManul"}]</info><confidence>0.936971</confidence><bndbox><xmin>31879.0</xmin><ymin>21722.0</ymin><xmax>32037.0</xmax><ymax>21976.0</ymax></bndbox><segmentation><points><x>31879.0</x><y>21976.0</y></points><points><x>31879.0</x><y>21722.0</y></points><points><x>32037.0</x><y>21722.0</y></points><points><x>32037.0</x><y>21976.0</y></points></segmentation></object><object><name>ASC_US</name><difficult>0</difficult><truncated>0</truncated><info>[{"confidence": "0.97031"}, {"action": "CREATE", "cat": "ASC_US", "time": "2020-07-23 14:54;33", "who": "admin", "typeOfanno": "PersonManul"}]</info><confidence>0.97031</confidence><bndbox><xmin>9087.397035100736</xmin><ymin>26502.51903082269</ymin><xmax>9535.602964899266</xmax><ymax>26776.480969177304</ymax></bndbox><segmentation><points><x>9087.397035100736</x><y>26776.480969177304</y></points><points><x>9087.397035100736</x><y>26502.51903082269</y></points><points><x>9535.602964899266</x><y>26502.51903082269</y></points><points><x>9535.602964899266</x><y>26776.480969177304</y></points></segmentation></object><object><name>NILM</name><difficult>0</difficult><truncated>0</truncated><info>[{"confidence": "0.772421"}, {"action": "CREATE", "cat": "NILM", "time": "2020-07-23 14:54;33", "who": "admin", "typeOfanno": "PersonManul"}]</info><confidence>0.772421</confidence><bndbox><xmin>7386.0</xmin><ymin>25558.0</ymin><xmax>7789.0</xmax><ymax>26101.0</ymax></bndbox><segmentation><points><x>7386.0</x><y>26101.0</y></points><points><x>7386.0</x><y>25558.0</y></points><points><x>7789.0</x><y>25558.0</y></points><points><x>7789.0</x><y>26101.0</y></points></segmentation></object><object><name>NILM</name><difficult>0</difficult><truncated>0</truncated><info>[{"confidence": "0.773503"}, {"action": "CREATE", "cat": "NILM", "time": "2020-07-23 14:54;33", "who": "admin", "typeOfanno": "PersonManul"}]</info><confidence>0.773503</confidence><bndbox><xmin>34171.0</xmin><ymin>40634.0</ymin><xmax>34488.0</xmax><ymax>40909.0</ymax></bndbox><segmentation><points><x>34171.0</x><y>40909.0</y></points><points><x>34171.0</x><y>40634.0</y></points><points><x>34488.0</x><y>40634.0</y></points><points><x>34488.0</x><y>40909.0</y></points></segmentation></object><object><name>NILM</name><difficult>0</difficult><truncated>0</truncated><info>[{"confidence": "0.778724"}, {"action": "CREATE", "cat": "NILM", "time": "2020-07-23 14:54;33", "who": "admin", "typeOfanno": "PersonManul"}]</info><confidence>0.778724</confidence><bndbox><xmin>46394.0</xmin><ymin>39481.0</ymin><xmax>47234.0</xmax><ymax>40196.0</ymax></bndbox><segmentation><points><x>46394.0</x><y>40196.0</y></points><points><x>46394.0</x><y>39481.0</y></points><points><x>47234.0</x><y>39481.0</y></points><points><x>47234.0</x><y>40196.0</y></points></segmentation></object><object><name>NILM</name><difficult>0</difficult><truncated>0</truncated><info>[{"confidence": "0.780285"}, {"action": "CREATE", "cat": "NILM", "time": "2020-07-23 14:54;33", "who": "admin", "typeOfanno": "PersonManul"}]</info><confidence>0.780285</confidence><bndbox><xmin>32604.0</xmin><ymin>21683.0</ymin><xmax>32950.0</xmax><ymax>21939.0</ymax></bndbox><segmentation><points><x>32604.0</x><y>21939.0</y></points><points><x>32604.0</x><y>21683.0</y></points><points><x>32950.0</x><y>21683.0</y></points><points><x>32950.0</x><y>21939.0</y></points></segmentation></object><object><name>NILM</name><difficult>0</difficult><truncated>0</truncated><info>[{"confidence": "0.782244"}, {"action": "CREATE", "cat": "NILM", "time": "2020-07-23 14:54;33", "who": "admin", "typeOfanno": "PersonManul"}]</info><confidence>0.782244</confidence><bndbox><xmin>16113.0</xmin><ymin>46230.0</ymin><xmax>17085.0</xmax><ymax>47005.0</ymax></bndbox><segmentation><points><x>16113.0</x><y>47005.0</y></points><points><x>16113.0</x><y>46230.0</y></points><points><x>17085.0</x><y>46230.0</y></points><points><x>17085.0</x><y>47005.0</y></points></segmentation></object><object><name>NILM</name><difficult>0</difficult><truncated>0</truncated><info>[{"confidence": "0.786709"}, {"action": "CREATE", "cat": "NILM", "time": "2020-07-23 14:54;33", "who": "admin", "typeOfanno": "PersonManul"}]</info><confidence>0.786709</confidence><bndbox><xmin>48740.0</xmin><ymin>36909.0</ymin><xmax>48895.0</xmax><ymax>37029.0</ymax></bndbox><segmentation><points><x>48740.0</x><y>37029.0</y></points><points><x>48740.0</x><y>36909.0</y></points><points><x>48895.0</x><y>36909.0</y></points><points><x>48895.0</x><y>37029.0</y></points></segmentation></object><object><name>NILM</name><difficult>0</difficult><truncated>0</truncated><info>[{"confidence": "0.787173"}, {"action": "CREATE", "cat": "NILM", "time": "2020-07-23 14:54;33", "who": "admin", "typeOfanno": "PersonManul"}]</info><confidence>0.787173</confidence><bndbox><xmin>24155.0</xmin><ymin>31605.0</ymin><xmax>24763.0</xmax><ymax>32160.0</ymax></bndbox><segmentation><points><x>24155.0</x><y>32160.0</y></points><points><x>24155.0</x><y>31605.0</y></points><points><x>24763.0</x><y>31605.0</y></points><points><x>24763.0</x><y>32160.0</y></points></segmentation></object><object><name>NILM</name><difficult>0</difficult><truncated>0</truncated><info>[{"confidence": "0.788405"}, {"action": "CREATE", "cat": "NILM", "time": "2020-07-23 14:54;33", "who": "admin", "typeOfanno": "PersonManul"}]</info><confidence>0.788405</confidence><bndbox><xmin>11122.0</xmin><ymin>35637.0</ymin><xmax>11281.0</xmax><ymax>35798.0</ymax></bndbox><segmentation><points><x>11122.0</x><y>35798.0</y></points><points><x>11122.0</x><y>35637.0</y></points><points><x>11281.0</x><y>35637.0</y></points><points><x>11281.0</x><y>35798.0</y></points></segmentation></object><object><name>NILM</name><difficult>0</difficult><truncated>0</truncated><info>[{"confidence": "0.788655"}, {"action": "CREATE", "cat": "NILM", "time": "2020-07-23 14:54;33", "who": "admin", "typeOfanno": "PersonManul"}]</info><confidence>0.788655</confidence><bndbox><xmin>35189.0</xmin><ymin>49280.0</ymin><xmax>35873.0</xmax><ymax>50250.0</ymax></bndbox><segmentation><points><x>35189.0</x><y>50250.0</y></points><points><x>35189.0</x><y>49280.0</y></points><points><x>35873.0</x><y>49280.0</y></points><points><x>35873.0</x><y>50250.0</y></points></segmentation></object><object><name>NILM</name><difficult>0</difficult><truncated>0</truncated><info>[{"confidence": "0.791351"}, {"action": "CREATE", "cat": "NILM", "time": "2020-07-23 14:54;33", "who": "admin", "typeOfanno": "PersonManul"}]</info><confidence>0.791351</confidence><bndbox><xmin>12319.0</xmin><ymin>39929.0</ymin><xmax>12617.0</xmax><ymax>40175.0</ymax></bndbox><segmentation><points><x>12319.0</x><y>40175.0</y></points><points><x>12319.0</x><y>39929.0</y></points><points><x>12617.0</x><y>39929.0</y></points><points><x>12617.0</x><y>40175.0</y></points></segmentation></object><object><name>NILM</name><difficult>0</difficult><truncated>0</truncated><info>[{"confidence": "0.801696"}, {"action": "CREATE", "cat": "NILM", "time": "2020-07-23 14:54;33", "who": "admin", "typeOfanno": "PersonManul"}]</info><confidence>0.801696</confidence><bndbox><xmin>29145.0</xmin><ymin>49394.0</ymin><xmax>30003.0</xmax><ymax>50250.0</ymax></bndbox><segmentation><points><x>29145.0</x><y>50250.0</y></points><points><x>29145.0</x><y>49394.0</y></points><points><x>30003.0</x><y>49394.0</y></points><points><x>30003.0</x><y>50250.0</y></points></segmentation></object><object><name>NILM</name><difficult>0</difficult><truncated>0</truncated><info>[{"confidence": "0.803677"}, {"action": "CREATE", "cat": "NILM", "time": "2020-07-23 14:54;33", "who": "admin", "typeOfanno": "PersonManul"}]</info><confidence>0.803677</confidence><bndbox><xmin>30159.0</xmin><ymin>28140.0</ymin><xmax>31155.0</xmax><ymax>29145.0</ymax></bndbox><segmentation><points><x>30159.0</x><y>29145.0</y></points><points><x>30159.0</x><y>28140.0</y></points><points><x>31155.0</x><y>28140.0</y></points><points><x>31155.0</x><y>29145.0</y></points></segmentation></object><object><name>NILM</name><difficult>0</difficult><truncated>0</truncated><info>[{"confidence": "0.803748"}, {"action": "CREATE", "cat": "NILM", "time": "2020-07-23 14:54;33", "who": "admin", "typeOfanno": "PersonManul"}]</info><confidence>0.803748</confidence><bndbox><xmin>53901.0</xmin><ymin>21494.0</ymin><xmax>54071.0</xmax><ymax>21722.0</ymax></bndbox><segmentation><points><x>53901.0</x><y>21722.0</y></points><points><x>53901.0</x><y>21494.0</y></points><points><x>54071.0</x><y>21494.0</y></points><points><x>54071.0</x><y>21722.0</y></points></segmentation></object><object><name>NILM</name><difficult>0</difficult><truncated>0</truncated><info>[{"confidence": "0.812764"}, {"action": "CREATE", "cat": "NILM", "time": "2020-07-23 14:54;33", "who": "admin", "typeOfanno": "PersonManul"}]</info><confidence>0.812764</confidence><bndbox><xmin>20599.0</xmin><ymin>18326.0</ymin><xmax>21007.0</xmax><ymax>18486.0</ymax></bndbox><segmentation><points><x>20599.0</x><y>18486.0</y></points><points><x>20599.0</x><y>18326.0</y></points><points><x>21007.0</x><y>18326.0</y></points><points><x>21007.0</x><y>18486.0</y></points></segmentation></object><object><name>NILM</name><difficult>0</difficult><truncated>0</truncated><info>[{"confidence": "0.815277"}, {"action": "CREATE", "cat": "NILM", "time": "2020-07-23 14:54;33", "who": "admin", "typeOfanno": "PersonManul"}]</info><confidence>0.815277</confidence><bndbox><xmin>31502.0</xmin><ymin>26583.0</ymin><xmax>31808.0</xmax><ymax>27130.0</ymax></bndbox><segmentation><points><x>31502.0</x><y>27130.0</y></points><points><x>31502.0</x><y>26583.0</y></points><points><x>31808.0</x><y>26583.0</y></points><points><x>31808.0</x><y>27130.0</y></points></segmentation></object><object><name>NILM</name><difficult>0</difficult><truncated>0</truncated><info>[{"confidence": "0.815322"}, {"action": "CREATE", "cat": "NILM", "time": "2020-07-23 14:54;33", "who": "admin", "typeOfanno": "PersonManul"}]</info><confidence>0.815322</confidence><bndbox><xmin>15603.0</xmin><ymin>15315.0</ymin><xmax>15868.0</xmax><ymax>15625.0</ymax></bndbox><segmentation><points><x>15603.0</x><y>15625.0</y></points><points><x>15603.0</x><y>15315.0</y></points><points><x>15868.0</x><y>15315.0</y></points><points><x>15868.0</x><y>15625.0</y></points></segmentation></object><object><name>NILM</name><difficult>0</difficult><truncated>0</truncated><info>[{"confidence": "0.818561"}, {"action": "CREATE", "cat": "NILM", "time": "2020-07-23 14:54;33", "who": "admin", "typeOfanno": "PersonManul"}]</info><confidence>0.818561</confidence><bndbox><xmin>32160.0</xmin><ymin>49501.0</ymin><xmax>32566.0</xmax><ymax>49889.0</ymax></bndbox><segmentation><points><x>32160.0</x><y>49889.0</y></points><points><x>32160.0</x><y>49501.0</y></points><points><x>32566.0</x><y>49501.0</y></points><points><x>32566.0</x><y>49889.0</y></points></segmentation></object><object><name>NILM</name><difficult>0</difficult><truncated>0</truncated><info>[{"confidence": "0.823844"}, {"action": "CREATE", "cat": "NILM", "time": "2020-07-23 14:54;33", "who": "admin", "typeOfanno": "PersonManul"}]</info><confidence>0.823844</confidence><bndbox><xmin>33360.0</xmin><ymin>39889.0</ymin><xmax>33518.0</xmax><ymax>40036.0</ymax></bndbox><segmentation><points><x>33360.0</x><y>40036.0</y></points><points><x>33360.0</x><y>39889.0</y></points><points><x>33518.0</x><y>39889.0</y></points><points><x>33518.0</x><y>40036.0</y></points></segmentation></object><object><name>NILM</name><difficult>0</difficult><truncated>0</truncated><info>[{"confidence": "0.829081"}, {"action": "CREATE", "cat": "NILM", "time": "2020-07-23 14:54;33", "who": "admin", "typeOfanno": "PersonManul"}]</info><confidence>0.829081</confidence><bndbox><xmin>28267.0</xmin><ymin>15075.0</ymin><xmax>29125.0</xmax><ymax>15978.0</ymax></bndbox><segmentation><points><x>28267.0</x><y>15978.0</y></points><points><x>28267.0</x><y>15075.0</y></points><points><x>29125.0</x><y>15075.0</y></points><points><x>29125.0</x><y>15978.0</y></points></segmentation></object><object><name>NILM</name><difficult>0</difficult><truncated>0</truncated><info>[{"confidence": "0.831421"}, {"action": "CREATE", "cat": "NILM", "time": "2020-07-23 14:54;33", "who": "admin", "typeOfanno": "PersonManul"}]</info><confidence>0.831421</confidence><bndbox><xmin>19111.0</xmin><ymin>32160.0</ymin><xmax>20044.0</xmax><ymax>33049.0</ymax></bndbox><segmentation><points><x>19111.0</x><y>33049.0</y></points><points><x>19111.0</x><y>32160.0</y></points><points><x>20044.0</x><y>32160.0</y></points><points><x>20044.0</x><y>33049.0</y></points></segmentation></object><object><name>NILM</name><difficult>0</difficult><truncated>0</truncated><info>[{"confidence": "0.887874"}, {"action": "CREATE", "cat": "NILM", "time": "2020-07-23 14:54;34", "who": "admin", "typeOfanno": "PersonManul"}]</info><confidence>0.887874</confidence><bndbox><xmin>26130.0</xmin><ymin>40200.0</ymin><xmax>26593.0</xmax><ymax>40751.0</ymax></bndbox><segmentation><points><x>26130.0</x><y>40751.0</y></points><points><x>26130.0</x><y>40200.0</y></points><points><x>26593.0</x><y>40200.0</y></points><points><x>26593.0</x><y>40751.0</y></points></segmentation></object><object><name>NILM</name><difficult>0</difficult><truncated>0</truncated><info>[{"confidence": "0.89353"}, {"action": "CREATE", "cat": "NILM", "time": "2020-07-23 14:54;34", "who": "admin", "typeOfanno": "PersonManul"}]</info><confidence>0.89353</confidence><bndbox><xmin>40522.0</xmin><ymin>45703.0</ymin><xmax>40764.0</xmax><ymax>46016.0</ymax></bndbox><segmentation><points><x>40522.0</x><y>46016.0</y></points><points><x>40522.0</x><y>45703.0</y></points><points><x>40764.0</x><y>45703.0</y></points><points><x>40764.0</x><y>46016.0</y></points></segmentation></object><object><name>NILM</name><difficult>0</difficult><truncated>0</truncated><info>[{"confidence": "0.942823"}, {"action": "CREATE", "cat": "NILM", "time": "2020-07-23 14:54;34", "who": "admin", "typeOfanno": "PersonManul"}]</info><confidence>0.942823</confidence><bndbox><xmin>48772.0</xmin><ymin>36303.0</ymin><xmax>49199.0</xmax><ymax>36642.0</ymax></bndbox><segmentation><points><x>48772.0</x><y>36642.0</y></points><points><x>48772.0</x><y>36303.0</y></points><points><x>49199.0</x><y>36303.0</y></points><points><x>49199.0</x><y>36642.0</y></points></segmentation></object><object><name>NILM</name><difficult>0</difficult><truncated>0</truncated><info>[{"confidence": "0.781418"}, {"action": "CREATE", "cat": "NILM", "time": "2020-07-23 14:54;34", "who": "admin", "typeOfanno": "PersonManul"}]</info><confidence>0.781418</confidence><bndbox><xmin>31699.0</xmin><ymin>14569.0</ymin><xmax>32068.0</xmax><ymax>14798.0</ymax></bndbox><segmentation><points><x>31699.0</x><y>14798.0</y></points><points><x>31699.0</x><y>14569.0</y></points><points><x>32068.0</x><y>14569.0</y></points><points><x>32068.0</x><y>14798.0</y></points></segmentation></object><object><name>NILM</name><difficult>0</difficult><truncated>0</truncated><info>[{"confidence": "0.791089"}, {"action": "CREATE", "cat": "NILM", "time": "2020-07-23 14:54;34", "who": "admin", "typeOfanno": "PersonManul"}]</info><confidence>0.791089</confidence><bndbox><xmin>16666.0</xmin><ymin>22560.0</ymin><xmax>16773.0</xmax><ymax>22663.0</ymax></bndbox><segmentation><points><x>16666.0</x><y>22663.0</y></points><points><x>16666.0</x><y>22560.0</y></points><points><x>16773.0</x><y>22560.0</y></points><points><x>16773.0</x><y>22663.0</y></points></segmentation></object><object><name>NILM</name><difficult>0</difficult><truncated>0</truncated><info>[{"confidence": "0.803073"}, {"action": "CREATE", "cat": "NILM", "time": "2020-07-23 14:54;34", "who": "admin", "typeOfanno": "PersonManul"}]</info><confidence>0.803073</confidence><bndbox><xmin>42691.0</xmin><ymin>28828.0</ymin><xmax>42976.0</xmax><ymax>29144.0</ymax></bndbox><segmentation><points><x>42691.0</x><y>29144.0</y></points><points><x>42691.0</x><y>28828.0</y></points><points><x>42976.0</x><y>28828.0</y></points><points><x>42976.0</x><y>29144.0</y></points></segmentation></object><object><name>NILM</name><difficult>0</difficult><truncated>0</truncated><info>[{"confidence": "0.806227"}, {"action": "CREATE", "cat": "NILM", "time": "2020-07-23 14:54;34", "who": "admin", "typeOfanno": "PersonManul"}]</info><confidence>0.806227</confidence><bndbox><xmin>39425.0</xmin><ymin>30019.0</ymin><xmax>39560.0</xmax><ymax>30150.0</ymax></bndbox><segmentation><points><x>39425.0</x><y>30150.0</y></points><points><x>39425.0</x><y>30019.0</y></points><points><x>39560.0</x><y>30019.0</y></points><points><x>39560.0</x><y>30150.0</y></points></segmentation></object><object><name>NILM</name><difficult>0</difficult><truncated>0</truncated><info>[{"confidence": "0.815763"}, {"action": "CREATE", "cat": "NILM", "time": "2020-07-23 14:54;34", "who": "admin", "typeOfanno": "PersonManul"}]</info><confidence>0.815763</confidence><bndbox><xmin>17278.0</xmin><ymin>47097.0</ymin><xmax>17522.0</xmax><ymax>47233.0</ymax></bndbox><segmentation><points><x>17278.0</x><y>47233.0</y></points><points><x>17278.0</x><y>47097.0</y></points><points><x>17522.0</x><y>47097.0</y></points><points><x>17522.0</x><y>47233.0</y></points></segmentation></object><object><name>NILM</name><difficult>0</difficult><truncated>0</truncated><info>[{"confidence": "0.820265"}, {"action": "CREATE", "cat": "NILM", "time": "2020-07-23 14:54;34", "who": "admin", "typeOfanno": "PersonManul"}]</info><confidence>0.820265</confidence><bndbox><xmin>17228.0</xmin><ymin>23742.0</ymin><xmax>17455.0</xmax><ymax>23904.0</ymax></bndbox><segmentation><points><x>17228.0</x><y>23904.0</y></points><points><x>17228.0</x><y>23742.0</y></points><points><x>17455.0</x><y>23742.0</y></points><points><x>17455.0</x><y>23904.0</y></points></segmentation></object><object><name>NILM</name><difficult>0</difficult><truncated>0</truncated><info>[{"confidence": "0.838664"}, {"action": "CREATE", "cat": "NILM", "time": "2020-07-23 14:54;34", "who": "admin", "typeOfanno": "PersonManul"}]</info><confidence>0.838664</confidence><bndbox><xmin>28533.0</xmin><ymin>14281.0</ymin><xmax>29005.0</xmax><ymax>14810.0</ymax></bndbox><segmentation><points><x>28533.0</x><y>14810.0</y></points><points><x>28533.0</x><y>14281.0</y></points><points><x>29005.0</x><y>14281.0</y></points><points><x>29005.0</x><y>14810.0</y></points></segmentation></object><object><name>NILM</name><difficult>0</difficult><truncated>0</truncated><info>[{"confidence": "0.859187"}, {"action": "CREATE", "cat": "NILM", "time": "2020-07-23 14:54;34", "who": "admin", "typeOfanno": "PersonManul"}]</info><confidence>0.859187</confidence><bndbox><xmin>40352.0</xmin><ymin>34482.0</ymin><xmax>40623.0</xmax><ymax>34749.0</ymax></bndbox><segmentation><points><x>40352.0</x><y>34749.0</y></points><points><x>40352.0</x><y>34482.0</y></points><points><x>40623.0</x><y>34482.0</y></points><points><x>40623.0</x><y>34749.0</y></points></segmentation></object><object><name>NILM</name><difficult>0</difficult><truncated>0</truncated><info>[{"confidence": "0.884695"}, {"action": "CREATE", "cat": "NILM", "time": "2020-07-23 14:54;34", "who": "admin", "typeOfanno": "PersonManul"}]</info><confidence>0.884695</confidence><bndbox><xmin>38428.0</xmin><ymin>29620.0</ymin><xmax>38765.0</xmax><ymax>29820.0</ymax></bndbox><segmentation><points><x>38428.0</x><y>29820.0</y></points><points><x>38428.0</x><y>29620.0</y></points><points><x>38765.0</x><y>29620.0</y></points><points><x>38765.0</x><y>29820.0</y></points></segmentation></object><object><name>NILM</name><difficult>0</difficult><truncated>0</truncated><info>[{"confidence": "0.901407"}, {"action": "CREATE", "cat": "NILM", "time": "2020-07-23 14:54;34", "who": "admin", "typeOfanno": "PersonManul"}]</info><confidence>0.901407</confidence><bndbox><xmin>20368.0</xmin><ymin>19238.0</ymin><xmax>20638.0</xmax><ymax>19398.0</ymax></bndbox><segmentation><points><x>20368.0</x><y>19398.0</y></points><points><x>20368.0</x><y>19238.0</y></points><points><x>20638.0</x><y>19238.0</y></points><points><x>20638.0</x><y>19398.0</y></points></segmentation></object><object><name>NILM</name><difficult>0</difficult><truncated>0</truncated><info>[{"confidence": "0.903354"}, {"action": "CREATE", "cat": "NILM", "time": "2020-07-23 14:54;34", "who": "admin", "typeOfanno": "PersonManul"}]</info><confidence>0.903354</confidence><bndbox><xmin>12060.0</xmin><ymin>13719.0</ymin><xmax>12374.0</xmax><ymax>13929.0</ymax></bndbox><segmentation><points><x>12060.0</x><y>13929.0</y></points><points><x>12060.0</x><y>13719.0</y></points><points><x>12374.0</x><y>13719.0</y></points><points><x>12374.0</x><y>13929.0</y></points></segmentation></object><object><name>NILM</name><difficult>0</difficult><truncated>0</truncated><info>[{"confidence": "0.911354"}, {"action": "CREATE", "cat": "NILM", "time": "2020-07-23 14:54;34", "who": "admin", "typeOfanno": "PersonManul"}]</info><confidence>0.911354</confidence><bndbox><xmin>40656.0</xmin><ymin>29606.0</ymin><xmax>40804.0</xmax><ymax>29937.0</ymax></bndbox><segmentation><points><x>40656.0</x><y>29937.0</y></points><points><x>40656.0</x><y>29606.0</y></points><points><x>40804.0</x><y>29606.0</y></points><points><x>40804.0</x><y>29937.0</y></points></segmentation></object><object><name>NILM</name><difficult>0</difficult><truncated>0</truncated><info>[{"confidence": "0.914406"}, {"action": "CREATE", "cat": "NILM", "time": "2020-07-23 14:54;34", "who": "admin", "typeOfanno": "PersonManul"}]</info><confidence>0.914406</confidence><bndbox><xmin>31719.0</xmin><ymin>16786.0</ymin><xmax>31929.0</xmax><ymax>16972.0</ymax></bndbox><segmentation><points><x>31719.0</x><y>16972.0</y></points><points><x>31719.0</x><y>16786.0</y></points><points><x>31929.0</x><y>16786.0</y></points><points><x>31929.0</x><y>16972.0</y></points></segmentation></object><object><name>NILM</name><difficult>0</difficult><truncated>0</truncated><info>[{"confidence": "0.959621"}, {"action": "CREATE", "cat": "NILM", "time": "2020-07-23 14:54;34", "who": "admin", "typeOfanno": "PersonManul"}]</info><confidence>0.959621</confidence><bndbox><xmin>23337.0</xmin><ymin>25337.0</ymin><xmax>23618.0</xmax><ymax>25464.0</ymax></bndbox><segmentation><points><x>23337.0</x><y>25464.0</y></points><points><x>23337.0</x><y>25337.0</y></points><points><x>23618.0</x><y>25337.0</y></points><points><x>23618.0</x><y>25464.0</y></points></segmentation></object><object><name>NILM</name><difficult>0</difficult><truncated>0</truncated><info>[{"confidence": "0.838236"}, {"action": "CREATE", "cat": "NILM", "time": "2020-07-23 14:54;34", "who": "admin", "typeOfanno": "PersonManul"}]</info><confidence>0.838236</confidence><bndbox><xmin>16099.0</xmin><ymin>8798.0</ymin><xmax>16320.0</xmax><ymax>9033.0</ymax></bndbox><segmentation><points><x>16099.0</x><y>9033.0</y></points><points><x>16099.0</x><y>8798.0</y></points><points><x>16320.0</x><y>8798.0</y></points><points><x>16320.0</x><y>9033.0</y></points></segmentation></object><object><name>NILM</name><difficult>0</difficult><truncated>0</truncated><info>[{"confidence": "0.847965"}, {"action": "CREATE", "cat": "NILM", "time": "2020-07-23 14:54;34", "who": "admin", "typeOfanno": "PersonManul"}]</info><confidence>0.847965</confidence><bndbox><xmin>18849.0</xmin><ymin>33607.0</ymin><xmax>19062.0</xmax><ymax>33914.0</ymax></bndbox><segmentation><points><x>18849.0</x><y>33914.0</y></points><points><x>18849.0</x><y>33607.0</y></points><points><x>19062.0</x><y>33607.0</y></points><points><x>19062.0</x><y>33914.0</y></points></segmentation></object><object><name>BOX_SCREEN</name><difficult>0</difficult><truncated>0</truncated><info>[{"confidence": "1.0"}, {"action": "CREATE", "cat": "BOX_SCREEN", "time": "2020-07-23 14:54;34", "who": "admin", "typeOfanno": "PersonManul"}]</info><confidence>1.0</confidence><bndbox><xmin>19779.000000000004</xmin><ymin>17491.999999999996</ymin><xmax>21827.000000000004</xmax><ymax>19539.999999999996</ymax></bndbox><segmentation><points><x>19779.000000000004</x><y>19539.999999999996</y></points><points><x>19779.000000000004</x><y>17491.999999999996</y></points><points><x>21827.000000000004</x><y>17491.999999999996</y></points><points><x>21827.000000000004</x><y>19539.999999999996</y></points></segmentation></object><object><name>BOX_SCREEN</name><difficult>0</difficult><truncated>0</truncated><info>[{"confidence": "1.0"}, {"action": "CREATE", "cat": "BOX_SCREEN", "time": "2020-07-23 14:54;34", "who": "admin", "typeOfanno": "PersonManul"}]</info><confidence>1.0</confidence><bndbox><xmin>30631.0</xmin><ymin>25942.500000000004</ymin><xmax>32679.0</xmax><ymax>27990.500000000004</ymax></bndbox><segmentation><points><x>30631.0</x><y>27990.500000000004</y></points><points><x>30631.0</x><y>25942.500000000004</y></points><points><x>32679.0</x><y>25942.500000000004</y></points><points><x>32679.0</x><y>27990.500000000004</y></points></segmentation></object><object><name>BOX_SCREEN</name><difficult>0</difficult><truncated>0</truncated><info>[{"confidence": "1.0"}, {"action": "CREATE", "cat": "BOX_SCREEN", "time": "2020-07-23 14:54;34", "who": "admin", "typeOfanno": "PersonManul"}]</info><confidence>1.0</confidence><bndbox><xmin>52961.999999999985</xmin><ymin>20693.999999999996</ymin><xmax>55009.999999999985</xmax><ymax>22741.999999999996</ymax></bndbox><segmentation><points><x>52961.999999999985</x><y>22741.999999999996</y></points><points><x>52961.999999999985</x><y>20693.999999999996</y></points><points><x>55009.999999999985</x><y>20693.999999999996</y></points><points><x>55009.999999999985</x><y>22741.999999999996</y></points></segmentation></object></annotation>
