# Supplementary material for: Artificial intelligence enables precision diagnosis of cervical cytology grades and cervical cancer
Source: Nat Commun. 2024 May 22;15:4369. doi: 10.1038/s41467-024-48705-3 (PMC11111770; doi:10.1038/s41467-024-48705-3)
Supplement: Supplementary file 4 — Source Data [file 41467_2024_48705_MOESM4_ESM.zip › Source Data/Table S1.Average precision in the patch-level detection and classification./ground_truth_126/H_H_2018_05_15_12_53_42.tif.xml]

<?xml version="1.0"?><annotation><folder>med</folder><filename>/datasets/Review/label-check/tif-tiff/H_H_2018_05_15_12_53_42.tif</filename><size><width>51826</width><height>50172</height></size><mpp>0.248447</mpp><object><name>HSIL</name><difficult>0</difficult><truncated>0</truncated><info>[{"confidence": "0"}, {"action": "CREATE", "cat": "HSIL", "time": "2020-07-23 14:39;19", "who": "admin", "typeOfanno": "PersonManul"}]</info><confidence>0</confidence><bndbox><xmin>9420.097402566738</xmin><ymin>28159.250423126243</ymin><xmax>10055.643220307298</xmax><ymax>28525.56811051221</ymax></bndbox><segmentation><points><x>9420.097402566738</x><y>28525.56811051221</y></points><points><x>9420.097402566738</x><y>28159.250423126243</y></points><points><x>10055.643220307298</x><y>28159.250423126243</y></points><points><x>10055.643220307298</x><y>28525.56811051221</y></points></segmentation></object><object><name>HSIL</name><difficult>0</difficult><truncated>0</truncated><info>[{"confidence": "0"}, {"action": "CREATE", "cat": "HSIL", "time": "2020-07-23 14:39;19", "who": "admin", "typeOfanno": "PersonManul"}]</info><confidence>0</confidence><bndbox><xmin>12120.969658658216</xmin><ymin>28286.687120084232</ymin><xmax>12650.875792739831</xmax><ymax>28871.79180979935</ymax></bndbox><segmentation><points><x>12120.969658658216</x><y>28871.79180979935</y></points><points><x>12120.969658658216</x><y>28286.687120084232</y></points><points><x>12650.875792739831</x><y>28286.687120084232</y></points><points><x>12650.875792739831</x><y>28871.79180979935</y></points></segmentation></object><object><name>AREA</name><difficult>0</difficult><truncated>0</truncated><info>[{"confidence": "0"}, {"action": "CREATE", "cat": "AREA", "time": "2020-07-23 14:39;19", "who": "admin", "typeOfanno": "PersonManul"}]</info><confidence>0</confidence><bndbox><xmin>10956.0</xmin><ymin>11810.0</ymin><xmax>15052.0</xmax><ymax>15906.0</ymax></bndbox><segmentation><points><x>10956.0</x><y>15906.0</y></points><points><x>10956.0</x><y>11810.0</y></points><points><x>15052.0</x><y>11810.0</y></points><points><x>15052.0</x><y>15906.0</y></points></segmentation></object><object><name>NONE</name><difficult>0</difficult><truncated>0</truncated><info>[{"confidence": "0"}, {"action": "CREATE", "cat": "NONE", "time": "2020-07-23 14:39;19", "who": "admin", "typeOfanno": "PersonManul"}]</info><confidence>0</confidence><bndbox><xmin>12225.082370375872</xmin><ymin>13335.084815931017</ymin><xmax>12869.400056134198</xmax><ymax>13864.99095001263</ymax></bndbox><segmentation><points><x>12225.082370375872</x><y>13864.99095001263</y></points><points><x>12225.082370375872</x><y>13335.084815931017</y></points><points><x>12869.400056134198</x><y>13335.084815931017</y></points><points><x>12869.400056134198</x><y>13864.99095001263</y></points></segmentation></object><object><name>HSIL</name><difficult>0</difficult><truncated>0</truncated><info>[{"confidence": "0"}, {"action": "CREATE", "cat": "HSIL", "time": "2020-07-23 14:39;19", "who": "admin", "typeOfanno": "PersonManul"}]</info><confidence>0</confidence><bndbox><xmin>13373.0262087116</xmin><ymin>14855.366597646998</ymin><xmax>14194.98288259956</xmax><ymax>15511.727604634452</ymax></bndbox><segmentation><points><x>13373.0262087116</x><y>15511.727604634452</y></points><points><x>13373.0262087116</x><y>14855.366597646998</y></points><points><x>14194.98288259956</x><y>14855.366597646998</y></points><points><x>14194.98288259956</x><y>15511.727604634452</y></points></segmentation></object><object><name>AREA</name><difficult>0</difficult><truncated>0</truncated><info>[{"confidence": "0"}, {"action": "CREATE", "cat": "AREA", "time": "2020-07-23 14:39;19", "who": "admin", "typeOfanno": "PersonManul"}]</info><confidence>0</confidence><bndbox><xmin>12009.0</xmin><ymin>18284.0</ymin><xmax>16105.0</xmax><ymax>22380.0</ymax></bndbox><segmentation><points><x>12009.0</x><y>22380.0</y></points><points><x>12009.0</x><y>18284.0</y></points><points><x>16105.0</x><y>18284.0</y></points><points><x>16105.0</x><y>22380.0</y></points></segmentation></object><object><name>HSIL</name><difficult>0</difficult><truncated>0</truncated><info>[{"confidence": "0"}, {"action": "CREATE", "cat": "HSIL", "time": "2020-07-23 14:39;19", "who": "admin", "typeOfanno": "PersonManul"}]</info><confidence>0</confidence><bndbox><xmin>14070.244772600765</xmin><ymin>18986.897439364628</ymin><xmax>14482.10635452353</xmax><ymax>19478.3002105949</ymax></bndbox><segmentation><points><x>14070.244772600765</x><y>19478.3002105949</y></points><points><x>14070.244772600765</x><y>18986.897439364628</y></points><points><x>14482.10635452353</x><y>18986.897439364628</y></points><points><x>14482.10635452353</x><y>19478.3002105949</y></points></segmentation></object><object><name>AREA</name><difficult>0</difficult><truncated>0</truncated><info>[{"confidence": "0"}, {"action": "CREATE", "cat": "AREA", "time": "2020-07-23 14:39;19", "who": "admin", "typeOfanno": "PersonManul"}]</info><confidence>0</confidence><bndbox><xmin>12194.0</xmin><ymin>3415.0</ymin><xmax>16290.0</xmax><ymax>7511.0</ymax></bndbox><segmentation><points><x>12194.0</x><y>7511.0</y></points><points><x>12194.0</x><y>3415.0</y></points><points><x>16290.0</x><y>3415.0</y></points><points><x>16290.0</x><y>7511.0</y></points></segmentation></object><object><name>HSIL</name><difficult>0</difficult><truncated>0</truncated><info>[{"confidence": "0"}, {"action": "CREATE", "cat": "HSIL", "time": "2020-07-23 14:39;19", "who": "admin", "typeOfanno": "PersonManul"}]</info><confidence>0</confidence><bndbox><xmin>14405.132674039427</xmin><ymin>3695.1623731210207</ymin><xmax>14703.74917288032</xmax><ymax>4091.5201639075776</ymax></bndbox><segmentation><points><x>14405.132674039427</x><y>4091.5201639075776</y></points><points><x>14405.132674039427</x><y>3695.1623731210207</y></points><points><x>14703.74917288032</x><y>3695.1623731210207</y></points><points><x>14703.74917288032</x><y>4091.5201639075776</y></points></segmentation></object><object><name>HSIL</name><difficult>0</difficult><truncated>0</truncated><info>[{"confidence": "0"}, {"action": "CREATE", "cat": "HSIL", "time": "2020-07-23 14:39;19", "who": "admin", "typeOfanno": "PersonManul"}]</info><confidence>0</confidence><bndbox><xmin>18850.429260168003</xmin><ymin>18017.40081436118</ymin><xmax>19175.3347961529</xmax><ymax>18438.025408665282</ymax></bndbox><segmentation><points><x>18850.429260168003</x><y>18438.025408665282</y></points><points><x>18850.429260168003</x><y>18017.40081436118</y></points><points><x>19175.3347961529</x><y>18017.40081436118</y></points><points><x>19175.3347961529</x><y>18438.025408665282</y></points></segmentation></object><object><name>NONE</name><difficult>0</difficult><truncated>0</truncated><info>[{"confidence": "0"}, {"action": "CREATE", "cat": "NONE", "time": "2020-07-23 14:39;19", "who": "admin", "typeOfanno": "PersonManul"}]</info><confidence>0</confidence><bndbox><xmin>21123.256366085894</xmin><ymin>19348.63082232848</ymin><xmax>21429.961799432633</xmax><ymax>19675.55859193984</ymax></bndbox><segmentation><points><x>21123.256366085894</x><y>19675.55859193984</y></points><points><x>21123.256366085894</x><y>19348.63082232848</y></points><points><x>21429.961799432633</x><y>19348.63082232848</y></points><points><x>21429.961799432633</x><y>19675.55859193984</y></points></segmentation></object><object><name>AREA</name><difficult>0</difficult><truncated>0</truncated><info>[{"confidence": "0"}, {"action": "CREATE", "cat": "AREA", "time": "2020-07-23 14:39;20", "who": "admin", "typeOfanno": "PersonManul"}]</info><confidence>0</confidence><bndbox><xmin>17435.0</xmin><ymin>4538.0</ymin><xmax>21531.0</xmax><ymax>8634.0</ymax></bndbox><segmentation><points><x>17435.0</x><y>8634.0</y></points><points><x>17435.0</x><y>4538.0</y></points><points><x>21531.0</x><y>4538.0</y></points><points><x>21531.0</x><y>8634.0</y></points></segmentation></object><object><name>HSIL</name><difficult>0</difficult><truncated>0</truncated><info>[{"confidence": "0"}, {"action": "CREATE", "cat": "HSIL", "time": "2020-07-23 14:39;20", "who": "admin", "typeOfanno": "PersonManul"}]</info><confidence>0</confidence><bndbox><xmin>20519.212305896268</xmin><ymin>6873.758258466141</ymin><xmax>20738.287615429654</xmax><ymax>7084.744633493679</ymax></bndbox><segmentation><points><x>20519.212305896268</x><y>7084.744633493679</y></points><points><x>20519.212305896268</x><y>6873.758258466141</y></points><points><x>20738.287615429654</x><y>6873.758258466141</y></points><points><x>20738.287615429654</x><y>7084.744633493679</y></points></segmentation></object><object><name>ASC_H</name><difficult>0</difficult><truncated>0</truncated><info>[{"confidence": "0"}, {"action": "CREATE", "cat": "ASC_H", "time": "2020-07-23 14:39;20", "who": "admin", "typeOfanno": "PersonManul"}]</info><confidence>0</confidence><bndbox><xmin>20362.826385364937</xmin><ymin>6958.821879912916</ymin><xmax>20438.87558042848</xmax><ymax>7009.871160240975</ymax></bndbox><segmentation><points><x>20362.826385364937</x><y>7009.871160240975</y></points><points><x>20362.826385364937</x><y>6958.821879912916</y></points><points><x>20438.87558042848</x><y>6958.821879912916</y></points><points><x>20438.87558042848</x><y>7009.871160240975</y></points></segmentation></object><object><name>HSIL</name><difficult>0</difficult><truncated>0</truncated><info>[{"confidence": "0"}, {"action": "CREATE", "cat": "HSIL", "time": "2020-07-23 14:39;20", "who": "admin", "typeOfanno": "PersonManul"}]</info><confidence>0</confidence><bndbox><xmin>18952.255152257723</xmin><ymin>7863.875728744077</ymin><xmax>19302.775647511142</xmax><ymax>8105.195608168545</ymax></bndbox><segmentation><points><x>18952.255152257723</x><y>8105.195608168545</y></points><points><x>18952.255152257723</x><y>7863.875728744077</y></points><points><x>19302.775647511142</x><y>7863.875728744077</y></points><points><x>19302.775647511142</x><y>8105.195608168545</y></points></segmentation></object><object><name>AREA</name><difficult>0</difficult><truncated>0</truncated><info>[{"confidence": "0"}, {"action": "CREATE", "cat": "AREA", "time": "2020-07-23 14:39;20", "who": "admin", "typeOfanno": "PersonManul"}]</info><confidence>0</confidence><bndbox><xmin>18166.0</xmin><ymin>40217.0</ymin><xmax>22262.0</xmax><ymax>44313.0</ymax></bndbox><segmentation><points><x>18166.0</x><y>44313.0</y></points><points><x>18166.0</x><y>40217.0</y></points><points><x>22262.0</x><y>40217.0</y></points><points><x>22262.0</x><y>44313.0</y></points></segmentation></object><object><name>HSIL</name><difficult>0</difficult><truncated>0</truncated><info>[{"confidence": "0"}, {"action": "CREATE", "cat": "HSIL", "time": "2020-07-23 14:39;20", "who": "admin", "typeOfanno": "PersonManul"}]</info><confidence>0</confidence><bndbox><xmin>20580.65780210794</xmin><ymin>43118.31584065528</ymin><xmax>20919.044895602583</xmax><ymax>43460.073323527366</ymax></bndbox><segmentation><points><x>20580.65780210794</x><y>43460.073323527366</y></points><points><x>20580.65780210794</x><y>43118.31584065528</y></points><points><x>20919.044895602583</x><y>43118.31584065528</y></points><points><x>20919.044895602583</x><y>43460.073323527366</y></points></segmentation></object><object><name>AREA</name><difficult>0</difficult><truncated>0</truncated><info>[{"confidence": "0"}, {"action": "CREATE", "cat": "AREA", "time": "2020-07-23 14:39;20", "who": "admin", "typeOfanno": "PersonManul"}]</info><confidence>0</confidence><bndbox><xmin>20655.0</xmin><ymin>26600.0</ymin><xmax>24751.0</xmax><ymax>30696.0</ymax></bndbox><segmentation><points><x>20655.0</x><y>30696.0</y></points><points><x>20655.0</x><y>26600.0</y></points><points><x>24751.0</x><y>26600.0</y></points><points><x>24751.0</x><y>30696.0</y></points></segmentation></object><object><name>HSIL</name><difficult>0</difficult><truncated>0</truncated><info>[{"confidence": "0"}, {"action": "CREATE", "cat": "HSIL", "time": "2020-07-23 14:39;20", "who": "admin", "typeOfanno": "PersonManul"}]</info><confidence>0</confidence><bndbox><xmin>21016.5370311565</xmin><ymin>26788.69792372423</ymin><xmax>21206.626992043926</xmax><ymax>27138.54434110216</ymax></bndbox><segmentation><points><x>21016.5370311565</x><y>27138.54434110216</y></points><points><x>21016.5370311565</x><y>26788.69792372423</y></points><points><x>21206.626992043926</x><y>26788.69792372423</y></points><points><x>21206.626992043926</x><y>27138.54434110216</y></points></segmentation></object><object><name>HSIL</name><difficult>0</difficult><truncated>0</truncated><info>[{"confidence": "0"}, {"action": "CREATE", "cat": "HSIL", "time": "2020-07-23 14:39;20", "who": "admin", "typeOfanno": "PersonManul"}]</info><confidence>0</confidence><bndbox><xmin>23627.263036906585</xmin><ymin>27567.631458263837</ymin><xmax>23759.382300502104</xmax><ymax>27803.558714684405</ymax></bndbox><segmentation><points><x>23627.263036906585</x><y>27803.558714684405</y></points><points><x>23627.263036906585</x><y>27567.631458263837</y></points><points><x>23759.382300502104</x><y>27567.631458263837</y></points><points><x>23759.382300502104</x><y>27803.558714684405</y></points></segmentation></object><object><name>AREA</name><difficult>0</difficult><truncated>0</truncated><info>[{"confidence": "0"}, {"action": "CREATE", "cat": "AREA", "time": "2020-07-23 14:39;20", "who": "admin", "typeOfanno": "PersonManul"}]</info><confidence>0</confidence><bndbox><xmin>23745.0</xmin><ymin>5541.0</ymin><xmax>27841.0</xmax><ymax>9637.0</ymax></bndbox><segmentation><points><x>23745.0</x><y>9637.0</y></points><points><x>23745.0</x><y>5541.0</y></points><points><x>27841.0</x><y>5541.0</y></points><points><x>27841.0</x><y>9637.0</y></points></segmentation></object><object><name>NONE</name><difficult>0</difficult><truncated>0</truncated><info>[{"confidence": "0"}, {"action": "CREATE", "cat": "NONE", "time": "2020-07-23 14:39;20", "who": "admin", "typeOfanno": "PersonManul"}]</info><confidence>0</confidence><bndbox><xmin>27223.802466713238</xmin><ymin>9095.132567176666</ymin><xmax>27301.345065291523</xmax><ymax>9161.423886745553</ymax></bndbox><segmentation><points><x>27223.802466713238</x><y>9161.423886745553</y></points><points><x>27223.802466713238</x><y>9095.132567176666</y></points><points><x>27301.345065291523</x><y>9095.132567176666</y></points><points><x>27301.345065291523</x><y>9161.423886745553</y></points></segmentation></object><object><name>AREA</name><difficult>0</difficult><truncated>0</truncated><info>[{"confidence": "0"}, {"action": "CREATE", "cat": "AREA", "time": "2020-07-23 14:39;20", "who": "admin", "typeOfanno": "PersonManul"}]</info><confidence>0</confidence><bndbox><xmin>29591.0</xmin><ymin>40101.0</ymin><xmax>33687.0</xmax><ymax>44197.0</ymax></bndbox><segmentation><points><x>29591.0</x><y>44197.0</y></points><points><x>29591.0</x><y>40101.0</y></points><points><x>33687.0</x><y>40101.0</y></points><points><x>33687.0</x><y>44197.0</y></points></segmentation></object><object><name>HSIL</name><difficult>0</difficult><truncated>0</truncated><info>[{"confidence": "0"}, {"action": "CREATE", "cat": "HSIL", "time": "2020-07-23 14:39;20", "who": "admin", "typeOfanno": "PersonManul"}]</info><confidence>0</confidence><bndbox><xmin>31950.232775373497</xmin><ymin>42342.00239723078</ymin><xmax>32208.40460168515</xmax><ymax>42619.722481931574</ymax></bndbox><segmentation><points><x>31950.232775373497</x><y>42619.722481931574</y></points><points><x>31950.232775373497</x><y>42342.00239723078</y></points><points><x>32208.40460168515</x><y>42342.00239723078</y></points><points><x>32208.40460168515</x><y>42619.722481931574</y></points></segmentation></object><object><name>HSIL</name><difficult>0</difficult><truncated>0</truncated><info>[{"confidence": "0"}, {"action": "CREATE", "cat": "HSIL", "time": "2020-07-23 14:39;20", "who": "admin", "typeOfanno": "PersonManul"}]</info><confidence>0</confidence><bndbox><xmin>30688.878864520284</xmin><ymin>43681.995716500576</ymin><xmax>30980.080506730817</xmax><ymax>43990.049305598295</ymax></bndbox><segmentation><points><x>30688.878864520284</x><y>43990.049305598295</y></points><points><x>30688.878864520284</x><y>43681.995716500576</y></points><points><x>30980.080506730817</x><y>43681.995716500576</y></points><points><x>30980.080506730817</x><y>43990.049305598295</y></points></segmentation></object><object><name>AREA</name><difficult>0</difficult><truncated>0</truncated><info>[{"confidence": "0"}, {"action": "CREATE", "cat": "AREA", "time": "2020-07-23 14:39;20", "who": "admin", "typeOfanno": "PersonManul"}]</info><confidence>0</confidence><bndbox><xmin>37347.0</xmin><ymin>3775.0</ymin><xmax>41443.0</xmax><ymax>7871.0</ymax></bndbox><segmentation><points><x>37347.0</x><y>7871.0</y></points><points><x>37347.0</x><y>3775.0</y></points><points><x>41443.0</x><y>3775.0</y></points><points><x>41443.0</x><y>7871.0</y></points></segmentation></object><object><name>HSIL</name><difficult>0</difficult><truncated>0</truncated><info>[{"confidence": "0"}, {"action": "CREATE", "cat": "HSIL", "time": "2020-07-23 14:39;20", "who": "admin", "typeOfanno": "PersonManul"}]</info><confidence>0</confidence><bndbox><xmin>38388.37895891608</xmin><ymin>6074.977825565414</ymin><xmax>39264.91776667119</xmax><ymax>7027.157038050659</ymax></bndbox><segmentation><points><x>38388.37895891608</x><y>7027.157038050659</y></points><points><x>38388.37895891608</x><y>6074.977825565414</y></points><points><x>39264.91776667119</x><y>6074.977825565414</y></points><points><x>39264.91776667119</x><y>7027.157038050659</y></points></segmentation></object><object><name>AREA</name><difficult>0</difficult><truncated>0</truncated><info>[{"confidence": "0"}, {"action": "CREATE", "cat": "AREA", "time": "2020-07-23 14:39;20", "who": "admin", "typeOfanno": "PersonManul"}]</info><confidence>0</confidence><bndbox><xmin>28817.68136836009</xmin><ymin>33105.9544811943</ymin><xmax>32913.68136836009</xmax><ymax>37201.9544811943</ymax></bndbox><segmentation><points><x>28817.68136836009</x><y>37201.9544811943</y></points><points><x>28817.68136836009</x><y>33105.9544811943</y></points><points><x>32913.68136836009</x><y>33105.9544811943</y></points><points><x>32913.68136836009</x><y>37201.9544811943</y></points></segmentation></object><object><name>AREA</name><difficult>0</difficult><truncated>0</truncated><info>[{"confidence": "0"}, {"action": "CREATE", "cat": "AREA", "time": "2020-07-23 14:39;20", "who": "admin", "typeOfanno": "PersonManul"}]</info><confidence>0</confidence><bndbox><xmin>23880.127452655965</xmin><ymin>31463.462878092723</ymin><xmax>27976.127452655965</xmax><ymax>35559.46287809272</ymax></bndbox><segmentation><points><x>23880.127452655965</x><y>35559.46287809272</y></points><points><x>23880.127452655965</x><y>31463.462878092723</y></points><points><x>27976.127452655965</x><y>31463.462878092723</y></points><points><x>27976.127452655965</x><y>35559.46287809272</y></points></segmentation></object><object><name>AREA</name><difficult>0</difficult><truncated>0</truncated><info>[{"confidence": "0"}, {"action": "CREATE", "cat": "AREA", "time": "2020-07-23 14:39;20", "who": "admin", "typeOfanno": "PersonManul"}]</info><confidence>0</confidence><bndbox><xmin>34296.72688716579</xmin><ymin>37727.163867700525</ymin><xmax>38392.72688716579</xmax><ymax>41823.163867700525</ymax></bndbox><segmentation><points><x>34296.72688716579</x><y>41823.163867700525</y></points><points><x>34296.72688716579</x><y>37727.163867700525</y></points><points><x>38392.72688716579</x><y>37727.163867700525</y></points><points><x>38392.72688716579</x><y>41823.163867700525</y></points></segmentation></object><object><name>HSIL</name><difficult>0</difficult><truncated>0</truncated><info>[{"confidence": "0"}, {"action": "CREATE", "cat": "HSIL", "time": "2020-07-23 14:39;20", "who": "admin", "typeOfanno": "PersonManul"}]</info><confidence>0</confidence><bndbox><xmin>35639.639015548884</xmin><ymin>39141.377328433446</ymin><xmax>36022.36529514611</xmax><ymax>39673.29068271991</ymax></bndbox><segmentation><points><x>35639.639015548884</x><y>39673.29068271991</y></points><points><x>35639.639015548884</x><y>39141.377328433446</y></points><points><x>36022.36529514611</x><y>39141.377328433446</y></points><points><x>36022.36529514611</x><y>39673.29068271991</y></points></segmentation></object><object><name>AREA</name><difficult>0</difficult><truncated>0</truncated><info>[{"confidence": "0"}, {"action": "CREATE", "cat": "AREA", "time": "2020-07-23 14:39;20", "who": "admin", "typeOfanno": "PersonManul"}]</info><confidence>0</confidence><bndbox><xmin>31127.473998511996</xmin><ymin>19440.0</ymin><xmax>35296.294437957804</xmax><ymax>23536.0</ymax></bndbox><segmentation><points><x>31127.473998511996</x><y>23536.0</y></points><points><x>31127.473998511996</x><y>19440.0</y></points><points><x>35296.294437957804</x><y>19440.0</y></points><points><x>35296.294437957804</x><y>23536.0</y></points></segmentation></object><object><name>HSIL</name><difficult>0</difficult><truncated>0</truncated><info>[{"confidence": "0"}, {"action": "CREATE", "cat": "HSIL", "time": "2020-07-23 14:39;20", "who": "admin", "typeOfanno": "PersonManul"}]</info><confidence>0</confidence><bndbox><xmin>34814.77610989361</xmin><ymin>20456.031094665854</ymin><xmax>35289.61721009198</xmax><ymax>20822.555570504315</ymax></bndbox><segmentation><points><x>34814.77610989361</x><y>20822.555570504315</y></points><points><x>34814.77610989361</x><y>20456.031094665854</y></points><points><x>35289.61721009198</x><y>20456.031094665854</y></points><points><x>35289.61721009198</x><y>20822.555570504315</y></points></segmentation></object><object><name>HSIL</name><difficult>0</difficult><truncated>0</truncated><info>[{"confidence": "0"}, {"action": "CREATE", "cat": "HSIL", "time": "2020-07-23 14:39;20", "who": "admin", "typeOfanno": "PersonManul"}]</info><confidence>0</confidence><bndbox><xmin>31143.836059084355</xmin><ymin>21498.42360470365</ymin><xmax>31764.6701788631</xmax><ymax>22035.892412158755</ymax></bndbox><segmentation><points><x>31143.836059084355</x><y>22035.892412158755</y></points><points><x>31143.836059084355</x><y>21498.42360470365</y></points><points><x>31764.6701788631</x><y>21498.42360470365</y></points><points><x>31764.6701788631</x><y>22035.892412158755</y></points></segmentation></object><object><name>BOX_SCREEN</name><difficult>0</difficult><truncated>0</truncated><info>[{"confidence": "0"}, {"action": "CREATE", "cat": "BOX_SCREEN", "time": "2020-07-23 14:39;20", "who": "admin", "typeOfanno": "PersonManul"}]</info><confidence>0</confidence><bndbox><xmin>11497.285364574784</xmin><ymin>27445.690552209533</ymin><xmax>13545.285364574784</xmax><ymax>29493.690552209533</ymax></bndbox><segmentation><points><x>11497.285364574784</x><y>29493.690552209533</y></points><points><x>11497.285364574784</x><y>27445.690552209533</y></points><points><x>13545.285364574784</x><y>27445.690552209533</y></points><points><x>13545.285364574784</x><y>29493.690552209533</y></points></segmentation></object><object><name>BOX_SCREEN</name><difficult>0</difficult><truncated>0</truncated><info>[{"confidence": "0"}, {"action": "CREATE", "cat": "BOX_SCREEN", "time": "2020-07-23 14:39;20", "who": "admin", "typeOfanno": "PersonManul"}]</info><confidence>0</confidence><bndbox><xmin>8713.870311437022</xmin><ymin>27428.40926681923</ymin><xmax>10761.870311437022</xmax><ymax>29476.40926681923</ymax></bndbox><segmentation><points><x>8713.870311437022</x><y>29476.40926681923</y></points><points><x>8713.870311437022</x><y>27428.40926681923</y></points><points><x>10761.870311437022</x><y>27428.40926681923</y></points><points><x>10761.870311437022</x><y>29476.40926681923</y></points></segmentation></object><object><name>BOX_SCREEN</name><difficult>0</difficult><truncated>0</truncated><info>[{"confidence": "0"}, {"action": "CREATE", "cat": "BOX_SCREEN", "time": "2020-07-23 14:39;20", "who": "admin", "typeOfanno": "PersonManul"}]</info><confidence>0</confidence><bndbox><xmin>17599.124670059304</xmin><ymin>17306.759386023037</ymin><xmax>19647.124670059304</xmax><ymax>19354.759386023037</ymax></bndbox><segmentation><points><x>17599.124670059304</x><y>19354.759386023037</y></points><points><x>17599.124670059304</x><y>17306.759386023037</y></points><points><x>19647.124670059304</x><y>17306.759386023037</y></points><points><x>19647.124670059304</x><y>19354.759386023037</y></points></segmentation></object><object><name>HSIL</name><difficult>0</difficult><truncated>0</truncated><info>[{"confidence": "0"}, {"action": "CREATE", "cat": "HSIL", "time": "2020-07-23 14:39;20", "who": "admin", "typeOfanno": "PersonManul"}]</info><confidence>0</confidence><bndbox><xmin>17679.80941874296</xmin><ymin>17494.271782518503</ymin><xmax>17822.654275984107</xmax><ymax>17594.546980316918</ymax></bndbox><segmentation><points><x>17679.80941874296</x><y>17594.546980316918</y></points><points><x>17679.80941874296</x><y>17494.271782518503</y></points><points><x>17822.654275984107</x><y>17494.271782518503</y></points><points><x>17822.654275984107</x><y>17594.546980316918</y></points></segmentation></object><object><name>ASC_H</name><difficult>0</difficult><truncated>0</truncated><info>[{"confidence": 1}, {"action": "CREATE", "cat": "ASC_H", "time": "2020-07-27 11:24;38", "who": "admin", "typeOfanno": "PersonManul"}]</info><confidence>1.0</confidence><bndbox><xmin>13053.54362557187</xmin><ymin>28514.89567542037</ymin><xmax>13117.032540242859</xmax><ymax>28597.01307403674</ymax></bndbox><segmentation><points><x>13053.54362557187</x><y>28597.01307403674</y></points><points><x>13053.54362557187</x><y>28514.89567542037</y></points><points><x>13117.032540242859</x><y>28514.89567542037</y></points><points><x>13117.032540242859</x><y>28597.01307403674</y></points></segmentation></object><object><name>HSIL</name><difficult>0</difficult><truncated>0</truncated><info>[{"confidence": 1}, {"action": "CREATE", "cat": "HSIL", "time": "2020-07-27 11:24;38", "who": "admin", "typeOfanno": "PersonManul"}]</info><confidence>1.0</confidence><bndbox><xmin>18070.689466941</xmin><ymin>18228.552862514138</ymin><xmax>18198.792608782533</xmax><ymax>18357.96988273353</ymax></bndbox><segmentation><points><x>18070.689466941</x><y>18357.96988273353</y></points><points><x>18070.689466941</x><y>18228.552862514138</y></points><points><x>18198.792608782533</x><y>18228.552862514138</y></points><points><x>18198.792608782533</x><y>18357.96988273353</y></points></segmentation></object></annotation>
