# Supplementary material for: Artificial intelligence enables precision diagnosis of cervical cytology grades and cervical cancer
Source: Nat Commun. 2024 May 22;15:4369. doi: 10.1038/s41467-024-48705-3 (PMC11111770; doi:10.1038/s41467-024-48705-3)
Supplement: Supplementary file 4 — Source Data [file 41467_2024_48705_MOESM4_ESM.zip › Source Data/Table S1.Average precision in the patch-level detection and classification./ground_truth_126/V201904282_L.TMAP.xml]

<?xml version="1.0"?><annotation><folder>med</folder><filename>/datasets/Review/label-check/kfbtmap682/V201904282_L.TMAP</filename><size><width>59964</width><height>58741</height></size><mpp>0.25294119041063823</mpp><object><name>NILM</name><difficult>0</difficult><truncated>0</truncated><info>[{"confidence": "0.350511"}, {"action": "CREATE", "cat": "NILM", "time": "2020-07-23 14:54;28", "who": "admin", "typeOfanno": "PersonManul"}]</info><confidence>0.350511</confidence><bndbox><xmin>31157.0</xmin><ymin>39538.0</ymin><xmax>31726.0</xmax><ymax>39913.0</ymax></bndbox><segmentation><points><x>31157.0</x><y>39913.0</y></points><points><x>31157.0</x><y>39538.0</y></points><points><x>31726.0</x><y>39538.0</y></points><points><x>31726.0</x><y>39913.0</y></points></segmentation></object><object><name>NILM</name><difficult>0</difficult><truncated>0</truncated><info>[{"confidence": "0.351181"}, {"action": "CREATE", "cat": "NILM", "time": "2020-07-23 14:54;28", "who": "admin", "typeOfanno": "PersonManul"}]</info><confidence>0.351181</confidence><bndbox><xmin>33567.0</xmin><ymin>51255.0</ymin><xmax>34078.0</xmax><ymax>51901.0</ymax></bndbox><segmentation><points><x>33567.0</x><y>51901.0</y></points><points><x>33567.0</x><y>51255.0</y></points><points><x>34078.0</x><y>51255.0</y></points><points><x>34078.0</x><y>51901.0</y></points></segmentation></object><object><name>NILM</name><difficult>0</difficult><truncated>0</truncated><info>[{"confidence": "0.353015"}, {"action": "CREATE", "cat": "NILM", "time": "2020-07-23 14:54;28", "who": "admin", "typeOfanno": "PersonManul"}]</info><confidence>0.353015</confidence><bndbox><xmin>15078.0</xmin><ymin>9517.0</ymin><xmax>15139.0</xmax><ymax>9589.0</ymax></bndbox><segmentation><points><x>15078.0</x><y>9589.0</y></points><points><x>15078.0</x><y>9517.0</y></points><points><x>15139.0</x><y>9517.0</y></points><points><x>15139.0</x><y>9589.0</y></points></segmentation></object><object><name>NILM</name><difficult>0</difficult><truncated>0</truncated><info>[{"confidence": "0.36391"}, {"action": "CREATE", "cat": "NILM", "time": "2020-07-23 14:54;28", "who": "admin", "typeOfanno": "PersonManul"}]</info><confidence>0.36391</confidence><bndbox><xmin>28547.0</xmin><ymin>30909.0</ymin><xmax>28703.0</xmax><ymax>31048.0</ymax></bndbox><segmentation><points><x>28547.0</x><y>31048.0</y></points><points><x>28547.0</x><y>30909.0</y></points><points><x>28703.0</x><y>30909.0</y></points><points><x>28703.0</x><y>31048.0</y></points></segmentation></object><object><name>NILM</name><difficult>0</difficult><truncated>0</truncated><info>[{"confidence": "0.366171"}, {"action": "CREATE", "cat": "NILM", "time": "2020-07-23 14:54;28", "who": "admin", "typeOfanno": "PersonManul"}]</info><confidence>0.366171</confidence><bndbox><xmin>26599.0</xmin><ymin>30182.0</ymin><xmax>26852.0</xmax><ymax>30413.0</ymax></bndbox><segmentation><points><x>26599.0</x><y>30413.0</y></points><points><x>26599.0</x><y>30182.0</y></points><points><x>26852.0</x><y>30182.0</y></points><points><x>26852.0</x><y>30413.0</y></points></segmentation></object><object><name>NILM</name><difficult>0</difficult><truncated>0</truncated><info>[{"confidence": "0.369909"}, {"action": "CREATE", "cat": "NILM", "time": "2020-07-23 14:54;28", "who": "admin", "typeOfanno": "PersonManul"}]</info><confidence>0.369909</confidence><bndbox><xmin>37432.0</xmin><ymin>6223.0</ymin><xmax>37502.0</xmax><ymax>6291.0</ymax></bndbox><segmentation><points><x>37432.0</x><y>6291.0</y></points><points><x>37432.0</x><y>6223.0</y></points><points><x>37502.0</x><y>6223.0</y></points><points><x>37502.0</x><y>6291.0</y></points></segmentation></object><object><name>NILM</name><difficult>0</difficult><truncated>0</truncated><info>[{"confidence": "0.372029"}, {"action": "CREATE", "cat": "NILM", "time": "2020-07-23 14:54;28", "who": "admin", "typeOfanno": "PersonManul"}]</info><confidence>0.372029</confidence><bndbox><xmin>43615.0</xmin><ymin>36337.0</ymin><xmax>44115.0</xmax><ymax>37171.0</ymax></bndbox><segmentation><points><x>43615.0</x><y>37171.0</y></points><points><x>43615.0</x><y>36337.0</y></points><points><x>44115.0</x><y>36337.0</y></points><points><x>44115.0</x><y>37171.0</y></points></segmentation></object><object><name>NILM</name><difficult>0</difficult><truncated>0</truncated><info>[{"confidence": "0.375487"}, {"action": "CREATE", "cat": "NILM", "time": "2020-07-23 14:54;28", "who": "admin", "typeOfanno": "PersonManul"}]</info><confidence>0.375487</confidence><bndbox><xmin>46335.0</xmin><ymin>34181.0</ymin><xmax>47016.0</xmax><ymax>34727.0</ymax></bndbox><segmentation><points><x>46335.0</x><y>34727.0</y></points><points><x>46335.0</x><y>34181.0</y></points><points><x>47016.0</x><y>34181.0</y></points><points><x>47016.0</x><y>34727.0</y></points></segmentation></object><object><name>NILM</name><difficult>0</difficult><truncated>0</truncated><info>[{"confidence": "0.398438"}, {"action": "CREATE", "cat": "NILM", "time": "2020-07-23 14:54;28", "who": "admin", "typeOfanno": "PersonManul"}]</info><confidence>0.398438</confidence><bndbox><xmin>14508.0</xmin><ymin>20496.0</ymin><xmax>14647.0</xmax><ymax>20607.0</ymax></bndbox><segmentation><points><x>14508.0</x><y>20607.0</y></points><points><x>14508.0</x><y>20496.0</y></points><points><x>14647.0</x><y>20496.0</y></points><points><x>14647.0</x><y>20607.0</y></points></segmentation></object><object><name>NILM</name><difficult>0</difficult><truncated>0</truncated><info>[{"confidence": "0.398797"}, {"action": "CREATE", "cat": "NILM", "time": "2020-07-23 14:54;28", "who": "admin", "typeOfanno": "PersonManul"}]</info><confidence>0.398797</confidence><bndbox><xmin>46434.0</xmin><ymin>30949.0</ymin><xmax>46499.0</xmax><ymax>31015.0</ymax></bndbox><segmentation><points><x>46434.0</x><y>31015.0</y></points><points><x>46434.0</x><y>30949.0</y></points><points><x>46499.0</x><y>30949.0</y></points><points><x>46499.0</x><y>31015.0</y></points></segmentation></object><object><name>MET</name><difficult>0</difficult><truncated>0</truncated><info>[{"confidence": "0.402842"}, {"action": "CREATE", "cat": "MET", "time": "2020-07-23 14:54;28", "who": "admin", "typeOfanno": "PersonManul"}]</info><confidence>0.402842</confidence><bndbox><xmin>26709.0</xmin><ymin>33546.0</ymin><xmax>26933.0</xmax><ymax>33706.0</ymax></bndbox><segmentation><points><x>26709.0</x><y>33706.0</y></points><points><x>26709.0</x><y>33546.0</y></points><points><x>26933.0</x><y>33546.0</y></points><points><x>26933.0</x><y>33706.0</y></points></segmentation></object><object><name>NILM</name><difficult>0</difficult><truncated>0</truncated><info>[{"confidence": "0.43818"}, {"action": "CREATE", "cat": "NILM", "time": "2020-07-23 14:54;28", "who": "admin", "typeOfanno": "PersonManul"}]</info><confidence>0.43818</confidence><bndbox><xmin>24763.0</xmin><ymin>33223.0</ymin><xmax>24847.0</xmax><ymax>33288.0</ymax></bndbox><segmentation><points><x>24763.0</x><y>33288.0</y></points><points><x>24763.0</x><y>33223.0</y></points><points><x>24847.0</x><y>33223.0</y></points><points><x>24847.0</x><y>33288.0</y></points></segmentation></object><object><name>NILM</name><difficult>0</difficult><truncated>0</truncated><info>[{"confidence": "0.505465"}, {"action": "CREATE", "cat": "NILM", "time": "2020-07-23 14:54;28", "who": "admin", "typeOfanno": "PersonManul"}]</info><confidence>0.505465</confidence><bndbox><xmin>37213.0</xmin><ymin>32960.0</ymin><xmax>37271.0</xmax><ymax>33000.0</ymax></bndbox><segmentation><points><x>37213.0</x><y>33000.0</y></points><points><x>37213.0</x><y>32960.0</y></points><points><x>37271.0</x><y>32960.0</y></points><points><x>37271.0</x><y>33000.0</y></points></segmentation></object><object><name>NILM</name><difficult>0</difficult><truncated>0</truncated><info>[{"confidence": "0.512011"}, {"action": "CREATE", "cat": "NILM", "time": "2020-07-23 14:54;28", "who": "admin", "typeOfanno": "PersonManul"}]</info><confidence>0.512011</confidence><bndbox><xmin>13615.0</xmin><ymin>32638.0</ymin><xmax>13799.0</xmax><ymax>32786.0</ymax></bndbox><segmentation><points><x>13615.0</x><y>32786.0</y></points><points><x>13615.0</x><y>32638.0</y></points><points><x>13799.0</x><y>32638.0</y></points><points><x>13799.0</x><y>32786.0</y></points></segmentation></object><object><name>NILM</name><difficult>0</difficult><truncated>0</truncated><info>[{"confidence": "0.536206"}, {"action": "CREATE", "cat": "NILM", "time": "2020-07-23 14:54;28", "who": "admin", "typeOfanno": "PersonManul"}]</info><confidence>0.536206</confidence><bndbox><xmin>36568.0</xmin><ymin>39210.0</ymin><xmax>37164.0</xmax><ymax>39560.0</ymax></bndbox><segmentation><points><x>36568.0</x><y>39560.0</y></points><points><x>36568.0</x><y>39210.0</y></points><points><x>37164.0</x><y>39210.0</y></points><points><x>37164.0</x><y>39560.0</y></points></segmentation></object><object><name>NILM</name><difficult>0</difficult><truncated>0</truncated><info>[{"confidence": "0.54876"}, {"action": "CREATE", "cat": "NILM", "time": "2020-07-23 14:54;28", "who": "admin", "typeOfanno": "PersonManul"}]</info><confidence>0.54876</confidence><bndbox><xmin>44325.0</xmin><ymin>43723.0</ymin><xmax>44502.0</xmax><ymax>43871.0</ymax></bndbox><segmentation><points><x>44325.0</x><y>43871.0</y></points><points><x>44325.0</x><y>43723.0</y></points><points><x>44502.0</x><y>43723.0</y></points><points><x>44502.0</x><y>43871.0</y></points></segmentation></object><object><name>NILM</name><difficult>0</difficult><truncated>0</truncated><info>[{"confidence": "0.551817"}, {"action": "CREATE", "cat": "NILM", "time": "2020-07-23 14:54;28", "who": "admin", "typeOfanno": "PersonManul"}]</info><confidence>0.551817</confidence><bndbox><xmin>12887.0</xmin><ymin>24868.0</ymin><xmax>13037.0</xmax><ymax>24993.0</ymax></bndbox><segmentation><points><x>12887.0</x><y>24993.0</y></points><points><x>12887.0</x><y>24868.0</y></points><points><x>13037.0</x><y>24868.0</y></points><points><x>13037.0</x><y>24993.0</y></points></segmentation></object><object><name>NILM</name><difficult>0</difficult><truncated>0</truncated><info>[{"confidence": "0.58348"}, {"action": "CREATE", "cat": "NILM", "time": "2020-07-23 14:54;28", "who": "admin", "typeOfanno": "PersonManul"}]</info><confidence>0.58348</confidence><bndbox><xmin>25018.0</xmin><ymin>6458.0</ymin><xmax>25100.0</xmax><ymax>6543.0</ymax></bndbox><segmentation><points><x>25018.0</x><y>6543.0</y></points><points><x>25018.0</x><y>6458.0</y></points><points><x>25100.0</x><y>6458.0</y></points><points><x>25100.0</x><y>6543.0</y></points></segmentation></object><object><name>NILM</name><difficult>0</difficult><truncated>0</truncated><info>[{"confidence": "0.595423"}, {"action": "CREATE", "cat": "NILM", "time": "2020-07-23 14:54;28", "who": "admin", "typeOfanno": "PersonManul"}]</info><confidence>0.595423</confidence><bndbox><xmin>20961.0</xmin><ymin>17095.0</ymin><xmax>21031.0</xmax><ymax>17164.0</ymax></bndbox><segmentation><points><x>20961.0</x><y>17164.0</y></points><points><x>20961.0</x><y>17095.0</y></points><points><x>21031.0</x><y>17095.0</y></points><points><x>21031.0</x><y>17164.0</y></points></segmentation></object><object><name>NILM</name><difficult>0</difficult><truncated>0</truncated><info>[{"confidence": "0.626376"}, {"action": "CREATE", "cat": "NILM", "time": "2020-07-23 14:54;28", "who": "admin", "typeOfanno": "PersonManul"}]</info><confidence>0.626376</confidence><bndbox><xmin>40450.0</xmin><ymin>9214.0</ymin><xmax>40553.0</xmax><ymax>9300.0</ymax></bndbox><segmentation><points><x>40450.0</x><y>9300.0</y></points><points><x>40450.0</x><y>9214.0</y></points><points><x>40553.0</x><y>9214.0</y></points><points><x>40553.0</x><y>9300.0</y></points></segmentation></object><object><name>MET</name><difficult>0</difficult><truncated>0</truncated><info>[{"confidence": "0.641393"}, {"action": "CREATE", "cat": "MET", "time": "2020-07-23 14:54;28", "who": "admin", "typeOfanno": "PersonManul"}]</info><confidence>0.641393</confidence><bndbox><xmin>30315.0</xmin><ymin>35585.0</ymin><xmax>30674.0</xmax><ymax>35847.0</ymax></bndbox><segmentation><points><x>30315.0</x><y>35847.0</y></points><points><x>30315.0</x><y>35585.0</y></points><points><x>30674.0</x><y>35585.0</y></points><points><x>30674.0</x><y>35847.0</y></points></segmentation></object><object><name>MET</name><difficult>0</difficult><truncated>0</truncated><info>[{"confidence": "0.658583"}, {"action": "CREATE", "cat": "MET", "time": "2020-07-23 14:54;28", "who": "admin", "typeOfanno": "PersonManul"}]</info><confidence>0.658583</confidence><bndbox><xmin>38932.0</xmin><ymin>10456.0</ymin><xmax>39019.0</xmax><ymax>10530.0</ymax></bndbox><segmentation><points><x>38932.0</x><y>10530.0</y></points><points><x>38932.0</x><y>10456.0</y></points><points><x>39019.0</x><y>10456.0</y></points><points><x>39019.0</x><y>10530.0</y></points></segmentation></object><object><name>NILM</name><difficult>0</difficult><truncated>0</truncated><info>[{"confidence": "0.659175"}, {"action": "CREATE", "cat": "NILM", "time": "2020-07-23 14:54;28", "who": "admin", "typeOfanno": "PersonManul"}]</info><confidence>0.659175</confidence><bndbox><xmin>25964.0</xmin><ymin>40847.0</ymin><xmax>26022.0</xmax><ymax>40916.0</ymax></bndbox><segmentation><points><x>25964.0</x><y>40916.0</y></points><points><x>25964.0</x><y>40847.0</y></points><points><x>26022.0</x><y>40847.0</y></points><points><x>26022.0</x><y>40916.0</y></points></segmentation></object><object><name>NILM</name><difficult>0</difficult><truncated>0</truncated><info>[{"confidence": "0.3554"}, {"action": "CREATE", "cat": "NILM", "time": "2020-07-23 14:54;28", "who": "admin", "typeOfanno": "PersonManul"}]</info><confidence>0.3554</confidence><bndbox><xmin>22403.0</xmin><ymin>37650.0</ymin><xmax>22904.0</xmax><ymax>37986.0</ymax></bndbox><segmentation><points><x>22403.0</x><y>37986.0</y></points><points><x>22403.0</x><y>37650.0</y></points><points><x>22904.0</x><y>37650.0</y></points><points><x>22904.0</x><y>37986.0</y></points></segmentation></object><object><name>NILM</name><difficult>0</difficult><truncated>0</truncated><info>[{"confidence": "0.384998"}, {"action": "CREATE", "cat": "NILM", "time": "2020-07-23 14:54;28", "who": "admin", "typeOfanno": "PersonManul"}]</info><confidence>0.384998</confidence><bndbox><xmin>34552.0</xmin><ymin>32028.0</ymin><xmax>34763.0</xmax><ymax>32152.0</ymax></bndbox><segmentation><points><x>34552.0</x><y>32152.0</y></points><points><x>34552.0</x><y>32028.0</y></points><points><x>34763.0</x><y>32028.0</y></points><points><x>34763.0</x><y>32152.0</y></points></segmentation></object><object><name>NILM</name><difficult>0</difficult><truncated>0</truncated><info>[{"confidence": "0.386498"}, {"action": "CREATE", "cat": "NILM", "time": "2020-07-23 14:54;28", "who": "admin", "typeOfanno": "PersonManul"}]</info><confidence>0.386498</confidence><bndbox><xmin>26919.0</xmin><ymin>6078.0</ymin><xmax>27070.0</xmax><ymax>6318.0</ymax></bndbox><segmentation><points><x>26919.0</x><y>6318.0</y></points><points><x>26919.0</x><y>6078.0</y></points><points><x>27070.0</x><y>6078.0</y></points><points><x>27070.0</x><y>6318.0</y></points></segmentation></object><object><name>ASC_US</name><difficult>0</difficult><truncated>0</truncated><info>[{"confidence": "0.402511"}, {"action": "CREATE", "cat": "ASC_US", "time": "2020-07-23 14:54;28", "who": "admin", "typeOfanno": "PersonManul"}]</info><confidence>0.402511</confidence><bndbox><xmin>35734.61610790213</xmin><ymin>19927.484264185256</ymin><xmax>36025.41775214307</xmax><ymax>20108.623335513774</ymax></bndbox><segmentation><points><x>35734.61610790213</x><y>20108.623335513774</y></points><points><x>35734.61610790213</x><y>19927.484264185256</y></points><points><x>36025.41775214307</x><y>19927.484264185256</y></points><points><x>36025.41775214307</x><y>20108.623335513774</y></points></segmentation></object><object><name>NILM</name><difficult>0</difficult><truncated>0</truncated><info>[{"confidence": "0.412467"}, {"action": "CREATE", "cat": "NILM", "time": "2020-07-23 14:54;28", "who": "admin", "typeOfanno": "PersonManul"}]</info><confidence>0.412467</confidence><bndbox><xmin>50745.0</xmin><ymin>22720.0</ymin><xmax>50853.0</xmax><ymax>22868.0</ymax></bndbox><segmentation><points><x>50745.0</x><y>22868.0</y></points><points><x>50745.0</x><y>22720.0</y></points><points><x>50853.0</x><y>22720.0</y></points><points><x>50853.0</x><y>22868.0</y></points></segmentation></object><object><name>NILM</name><difficult>0</difficult><truncated>0</truncated><info>[{"confidence": "0.417931"}, {"action": "CREATE", "cat": "NILM", "time": "2020-07-23 14:54;28", "who": "admin", "typeOfanno": "PersonManul"}]</info><confidence>0.417931</confidence><bndbox><xmin>13374.0</xmin><ymin>26339.0</ymin><xmax>13551.0</xmax><ymax>26548.0</ymax></bndbox><segmentation><points><x>13374.0</x><y>26548.0</y></points><points><x>13374.0</x><y>26339.0</y></points><points><x>13551.0</x><y>26339.0</y></points><points><x>13551.0</x><y>26548.0</y></points></segmentation></object><object><name>NILM</name><difficult>0</difficult><truncated>0</truncated><info>[{"confidence": "0.428069"}, {"action": "CREATE", "cat": "NILM", "time": "2020-07-23 14:54;28", "who": "admin", "typeOfanno": "PersonManul"}]</info><confidence>0.428069</confidence><bndbox><xmin>32986.0</xmin><ymin>5737.0</ymin><xmax>33125.0</xmax><ymax>5865.0</ymax></bndbox><segmentation><points><x>32986.0</x><y>5865.0</y></points><points><x>32986.0</x><y>5737.0</y></points><points><x>33125.0</x><y>5737.0</y></points><points><x>33125.0</x><y>5865.0</y></points></segmentation></object><object><name>NILM</name><difficult>0</difficult><truncated>0</truncated><info>[{"confidence": "0.429988"}, {"action": "CREATE", "cat": "NILM", "time": "2020-07-23 14:54;28", "who": "admin", "typeOfanno": "PersonManul"}]</info><confidence>0.429988</confidence><bndbox><xmin>25707.0</xmin><ymin>21470.0</ymin><xmax>25810.0</xmax><ymax>21626.0</ymax></bndbox><segmentation><points><x>25707.0</x><y>21626.0</y></points><points><x>25707.0</x><y>21470.0</y></points><points><x>25810.0</x><y>21470.0</y></points><points><x>25810.0</x><y>21626.0</y></points></segmentation></object><object><name>NILM</name><difficult>0</difficult><truncated>0</truncated><info>[{"confidence": "0.438621"}, {"action": "CREATE", "cat": "NILM", "time": "2020-07-23 14:54;28", "who": "admin", "typeOfanno": "PersonManul"}]</info><confidence>0.438621</confidence><bndbox><xmin>25606.0</xmin><ymin>20561.0</ymin><xmax>25753.0</xmax><ymax>20683.0</ymax></bndbox><segmentation><points><x>25606.0</x><y>20683.0</y></points><points><x>25606.0</x><y>20561.0</y></points><points><x>25753.0</x><y>20561.0</y></points><points><x>25753.0</x><y>20683.0</y></points></segmentation></object><object><name>NILM</name><difficult>0</difficult><truncated>0</truncated><info>[{"confidence": "0.497034"}, {"action": "CREATE", "cat": "NILM", "time": "2020-07-23 14:54;28", "who": "admin", "typeOfanno": "PersonManul"}]</info><confidence>0.497034</confidence><bndbox><xmin>36183.0</xmin><ymin>32850.0</ymin><xmax>36322.0</xmax><ymax>32989.0</ymax></bndbox><segmentation><points><x>36183.0</x><y>32989.0</y></points><points><x>36183.0</x><y>32850.0</y></points><points><x>36322.0</x><y>32850.0</y></points><points><x>36322.0</x><y>32989.0</y></points></segmentation></object><object><name>NILM</name><difficult>0</difficult><truncated>0</truncated><info>[{"confidence": "0.565004"}, {"action": "CREATE", "cat": "NILM", "time": "2020-07-23 14:54;28", "who": "admin", "typeOfanno": "PersonManul"}]</info><confidence>0.565004</confidence><bndbox><xmin>29320.0</xmin><ymin>24153.0</ymin><xmax>29435.0</xmax><ymax>24303.0</ymax></bndbox><segmentation><points><x>29320.0</x><y>24303.0</y></points><points><x>29320.0</x><y>24153.0</y></points><points><x>29435.0</x><y>24153.0</y></points><points><x>29435.0</x><y>24303.0</y></points></segmentation></object><object><name>NILM</name><difficult>0</difficult><truncated>0</truncated><info>[{"confidence": "0.599101"}, {"action": "CREATE", "cat": "NILM", "time": "2020-07-23 14:54;28", "who": "admin", "typeOfanno": "PersonManul"}]</info><confidence>0.599101</confidence><bndbox><xmin>22113.0</xmin><ymin>14368.0</ymin><xmax>22406.0</xmax><ymax>14708.0</ymax></bndbox><segmentation><points><x>22113.0</x><y>14708.0</y></points><points><x>22113.0</x><y>14368.0</y></points><points><x>22406.0</x><y>14368.0</y></points><points><x>22406.0</x><y>14708.0</y></points></segmentation></object><object><name>NILM</name><difficult>0</difficult><truncated>0</truncated><info>[{"confidence": "0.798893"}, {"action": "CREATE", "cat": "NILM", "time": "2020-07-23 14:54;28", "who": "admin", "typeOfanno": "PersonManul"}]</info><confidence>0.798893</confidence><bndbox><xmin>29548.191950464396</xmin><ymin>20249.038390092886</ymin><xmax>29811.191950464396</xmax><ymax>20561.038390092886</ymax></bndbox><segmentation><points><x>29548.191950464396</x><y>20561.038390092886</y></points><points><x>29548.191950464396</x><y>20249.038390092886</y></points><points><x>29811.191950464396</x><y>20249.038390092886</y></points><points><x>29811.191950464396</x><y>20561.038390092886</y></points></segmentation></object><object><name>NILM</name><difficult>0</difficult><truncated>0</truncated><info>[{"confidence": "0.883342"}, {"action": "CREATE", "cat": "NILM", "time": "2020-07-23 14:54;28", "who": "admin", "typeOfanno": "PersonManul"}]</info><confidence>0.883342</confidence><bndbox><xmin>33768.0</xmin><ymin>29829.0</ymin><xmax>33994.0</xmax><ymax>30019.0</ymax></bndbox><segmentation><points><x>33768.0</x><y>30019.0</y></points><points><x>33768.0</x><y>29829.0</y></points><points><x>33994.0</x><y>29829.0</y></points><points><x>33994.0</x><y>30019.0</y></points></segmentation></object><object><name>NILM</name><difficult>0</difficult><truncated>0</truncated><info>[{"confidence": "0.357091"}, {"action": "CREATE", "cat": "NILM", "time": "2020-07-23 14:54;28", "who": "admin", "typeOfanno": "PersonManul"}]</info><confidence>0.357091</confidence><bndbox><xmin>20582.0</xmin><ymin>24171.0</ymin><xmax>20727.0</xmax><ymax>24310.0</ymax></bndbox><segmentation><points><x>20582.0</x><y>24310.0</y></points><points><x>20582.0</x><y>24171.0</y></points><points><x>20727.0</x><y>24171.0</y></points><points><x>20727.0</x><y>24310.0</y></points></segmentation></object><object><name>NILM</name><difficult>0</difficult><truncated>0</truncated><info>[{"confidence": "0.696761"}, {"action": "CREATE", "cat": "NILM", "time": "2020-07-23 14:54;28", "who": "admin", "typeOfanno": "PersonManul"}]</info><confidence>0.696761</confidence><bndbox><xmin>29568.0</xmin><ymin>20243.0</ymin><xmax>29824.0</xmax><ymax>20567.0</ymax></bndbox><segmentation><points><x>29568.0</x><y>20567.0</y></points><points><x>29568.0</x><y>20243.0</y></points><points><x>29824.0</x><y>20243.0</y></points><points><x>29824.0</x><y>20567.0</y></points></segmentation></object><object><name>NILM</name><difficult>0</difficult><truncated>0</truncated><info>[{"confidence": "0.382376"}, {"action": "CREATE", "cat": "NILM", "time": "2020-07-23 14:54;28", "who": "admin", "typeOfanno": "PersonManul"}]</info><confidence>0.382376</confidence><bndbox><xmin>6943.0</xmin><ymin>39195.0</ymin><xmax>7029.0</xmax><ymax>39292.0</ymax></bndbox><segmentation><points><x>6943.0</x><y>39292.0</y></points><points><x>6943.0</x><y>39195.0</y></points><points><x>7029.0</x><y>39195.0</y></points><points><x>7029.0</x><y>39292.0</y></points></segmentation></object><object><name>MET</name><difficult>0</difficult><truncated>0</truncated><info>[{"confidence": "0.523987"}, {"action": "CREATE", "cat": "MET", "time": "2020-07-23 14:54;28", "who": "admin", "typeOfanno": "PersonManul"}]</info><confidence>0.523987</confidence><bndbox><xmin>43266.0</xmin><ymin>21499.0</ymin><xmax>43599.0</xmax><ymax>21786.0</ymax></bndbox><segmentation><points><x>43266.0</x><y>21786.0</y></points><points><x>43266.0</x><y>21499.0</y></points><points><x>43599.0</x><y>21499.0</y></points><points><x>43599.0</x><y>21786.0</y></points></segmentation></object><object><name>BOX_SCREEN</name><difficult>0</difficult><truncated>0</truncated><info>[{"confidence": "1.0"}, {"action": "CREATE", "cat": "BOX_SCREEN", "time": "2020-07-23 14:54;28", "who": "admin", "typeOfanno": "PersonManul"}]</info><confidence>1.0</confidence><bndbox><xmin>34860.63720459558</xmin><ymin>19120.81652400863</ymin><xmax>36908.63720459558</xmax><ymax>21168.81652400863</ymax></bndbox><segmentation><points><x>34860.63720459558</x><y>21168.81652400863</y></points><points><x>34860.63720459558</x><y>19120.81652400863</y></points><points><x>36908.63720459558</x><y>19120.81652400863</y></points><points><x>36908.63720459558</x><y>21168.81652400863</y></points></segmentation></object></annotation>
