# Supplementary material for: Artificial intelligence enables precision diagnosis of cervical cytology grades and cervical cancer
Source: Nat Commun. 2024 May 22;15:4369. doi: 10.1038/s41467-024-48705-3 (PMC11111770; doi:10.1038/s41467-024-48705-3)
Supplement: Supplementary file 4 — Source Data [file 41467_2024_48705_MOESM4_ESM.zip › Source Data/Table S1.Average precision in the patch-level detection and classification./ground_truth_126/L201816485H_CA.tif.xml]

<?xml version="1.0"?><annotation><folder>med</folder><filename>/datasets/Review/label-check/tif-tiff/L201816485H_CA.tif</filename><size><width>58000</width><height>55296</height></size><mpp>0.248447</mpp><object><name>NILM</name><difficult>0</difficult><truncated>0</truncated><info>[{"confidence": "0"}, {"action": "CREATE", "cat": "NILM", "time": "2020-07-23 14:39;25", "who": "admin", "typeOfanno": "PersonManul"}]</info><confidence>0</confidence><bndbox><xmin>13038.0390625</xmin><ymin>11070.0234375</ymin><xmax>13156.009765625</xmax><ymax>11221.84375</ymax></bndbox><segmentation><points><x>13048.4287109375</x><y>11070.0234375</y></points><points><x>13075.5751953125</x><y>11087.4501953125</y></points><points><x>13092.3330078125</x><y>11099.1806640625</y></points><points><x>13125.8466796875</x><y>11117.9482421875</y></points><points><x>13148.3017578125</x><y>11145.4306640625</y></points><points><x>13156.009765625</x><y>11165.2041015625</y></points><points><x>13155.6748046875</x><y>11173.5830078125</y></points><points><x>13154.669921875</x><y>11185.3125</y></points><points><x>13154.669921875</x><y>11185.3125</y></points><points><x>13150.9833984375</x><y>11204.0810546875</y></points><points><x>13139.9228515625</x><y>11216.81640625</y></points><points><x>13133.890625</x><y>11221.84375</y></points><points><x>13114.787109375</x><y>11216.81640625</y></points><points><x>13116.1279296875</x><y>11204.7509765625</y></points><points><x>13129.869140625</x><y>11201.734375</y></points><points><x>13130.2041015625</x><y>11201.734375</y></points><points><x>13131.8798828125</x><y>11201.734375</y></points><points><x>13141.263671875</x><y>11190.33984375</y></points><points><x>13119.814453125</x><y>11186.6533203125</y></points><points><x>13087.9755859375</x><y>11170.9013671875</y></points><points><x>13061.833984375</x><y>11128.6728515625</y></points><points><x>13044.7421875</x><y>11108.564453125</y></points><points><x>13039.044921875</x><y>11091.47265625</y></points><points><x>13038.0390625</x><y>11078.736328125</y></points><points><x>13038.0390625</x><y>11078.4013671875</y></points></segmentation></object><object><name>HSIL</name><difficult>0</difficult><truncated>0</truncated><info>[{"confidence": "0"}, {"action": "CREATE", "cat": "HSIL", "time": "2020-07-23 14:39;25", "who": "admin", "typeOfanno": "PersonManul"}]</info><confidence>0</confidence><bndbox><xmin>22470.37890625</xmin><ymin>51443.453125</ymin><xmax>22673.8125</xmax><ymax>51595.9453125</ymax></bndbox><segmentation><points><x>22578.96484375</x><y>51529.25</y></points><points><x>22578.96484375</x><y>51529.25</y></points><points><x>22604.1015625</x><y>51522.21484375</y></points><points><x>22604.1015625</x><y>51521.87890625</y></points><points><x>22606.111328125</x><y>51521.20703125</y></points><points><x>22620.5234375</x><y>51510.8203125</y></points><points><x>22620.5234375</x><y>51510.8203125</y></points><points><x>22620.1875</x><y>51508.80859375</y></points><points><x>22615.49609375</x><y>51482.66796875</y></points><points><x>22615.49609375</x><y>51482.66796875</y></points><points><x>22603.095703125</x><y>51454.8515625</y></points><points><x>22603.095703125</x><y>51454.515625</y></points><points><x>22589.689453125</x><y>51443.453125</y></points><points><x>22571.927734375</x><y>51443.453125</y></points><points><x>22542.099609375</x><y>51450.828125</y></points><points><x>22528.359375</x><y>51450.4921875</y></points><points><x>22504.8984375</x><y>51467.25</y></points><points><x>22489.81640625</x><y>51475.96484375</y></points><points><x>22495.513671875</x><y>51489.703125</y></points><points><x>22479.091796875</x><y>51498.41796875</y></points><points><x>22470.712890625</x><y>51502.10546875</y></points><points><x>22470.712890625</x><y>51502.10546875</y></points><points><x>22470.37890625</x><y>51504.1171875</y></points><points><x>22470.712890625</x><y>51526.234375</y></points><points><x>22475.740234375</x><y>51541.31640625</y></points><points><x>22475.740234375</x><y>51541.31640625</y></points><points><x>22491.4921875</x><y>51557.73828125</y></points><points><x>22491.4921875</x><y>51558.07421875</y></points><points><x>22492.833984375</x><y>51559.75</y></points><points><x>22493.16796875</x><y>51560.421875</y></points><points><x>22494.84375</x><y>51561.76171875</y></points><points><x>22504.8984375</x><y>51569.1328125</y></points><points><x>22504.8984375</x><y>51569.1328125</y></points><points><x>22507.9140625</x><y>51570.4765625</y></points><points><x>22509.58984375</x><y>51571.14453125</y></points><points><x>22527.353515625</x><y>51573.4921875</y></points><points><x>22539.75390625</x><y>51570.4765625</y></points><points><x>22544.78125</x><y>51561.42578125</y></points><points><x>22553.16015625</x><y>51576.5078125</y></points><points><x>22561.873046875</x><y>51579.5234375</y></points><points><x>22548.466796875</x><y>51583.2109375</y></points><points><x>22542.76953125</x><y>51591.92578125</y></points><points><x>22559.19140625</x><y>51595.9453125</y></points><points><x>22559.19140625</x><y>51595.9453125</y></points><points><x>22561.537109375</x><y>51595.609375</y></points><points><x>22563.884765625</x><y>51595.609375</y></points><points><x>22579.30078125</x><y>51587.56640625</y></points><points><x>22579.63671875</x><y>51587.56640625</y></points><points><x>22598.404296875</x><y>51583.2109375</y></points><points><x>22598.404296875</x><y>51583.2109375</y></points><points><x>22608.458984375</x><y>51572.1484375</y></points><points><x>22608.458984375</x><y>51572.1484375</y></points><points><x>22616.501953125</x><y>51560.421875</y></points><points><x>22616.501953125</x><y>51560.421875</y></points><points><x>22617.5078125</x><y>51557.73828125</y></points><points><x>22628.90234375</x><y>51538.97265625</y></points><points><x>22628.90234375</x><y>51538.97265625</y></points><points><x>22640.966796875</x><y>51525.8984375</y></points><points><x>22640.966796875</x><y>51525.8984375</y></points><points><x>22642.30859375</x><y>51524.2265625</y></points><points><x>22650.3515625</x><y>51515.84765625</y></points><points><x>22650.6875</x><y>51515.84765625</y></points><points><x>22652.02734375</x><y>51514.50390625</y></points><points><x>22653.033203125</x><y>51513.8359375</y></points><points><x>22664.427734375</x><y>51504.78515625</y></points><points><x>22673.8125</x><y>51493.7265625</y></points><points><x>22673.8125</x><y>51487.0234375</y></points><points><x>22668.11328125</x><y>51486.6875</y></points><points><x>22668.11328125</x><y>51486.6875</y></points><points><x>22666.103515625</x><y>51488.36328125</y></points><points><x>22664.76171875</x><y>51489.703125</y></points><points><x>22650.015625</x><y>51505.12109375</y></points><points><x>22634.599609375</x><y>51517.85546875</y></points><points><x>22627.896484375</x><y>51522.8828125</y></points><points><x>22612.814453125</x><y>51525.8984375</y></points><points><x>22610.46875</x><y>51526.5703125</y></points><points><x>22610.46875</x><y>51526.5703125</y></points></segmentation></object><object><name>ASC_H</name><difficult>0</difficult><truncated>0</truncated><info>[{"confidence": "0"}, {"action": "CREATE", "cat": "ASC_H", "time": "2020-07-23 14:39;25", "who": "admin", "typeOfanno": "PersonManul"}]</info><confidence>0</confidence><bndbox><xmin>30449.705078125</xmin><ymin>52307.75390625</ymin><xmax>30651.126953125</xmax><ymax>52399.5859375</ymax></bndbox><segmentation><points><x>30527.79296875</x><y>52331.88671875</y></points><points><x>30510.701171875</x><y>52337.91796875</y></points><points><x>30498.30078125</x><y>52340.6015625</y></points><points><x>30480.203125</x><y>52336.2421875</y></points><points><x>30480.203125</x><y>52336.2421875</y></points><points><x>30464.115234375</x><y>52335.90625</y></points><points><x>30450.0390625</x><y>52344.62109375</y></points><points><x>30450.0390625</x><y>52344.62109375</y></points><points><x>30449.705078125</x><y>52363.0546875</y></points><points><x>30449.705078125</x><y>52363.0546875</y></points><points><x>30450.7109375</x><y>52365.3984375</y></points><points><x>30461.099609375</x><y>52376.4609375</y></points><points><x>30478.19140625</x><y>52381.48828125</y></points><points><x>30478.19140625</x><y>52381.48828125</y></points><points><x>30480.873046875</x><y>52382.15625</y></points><points><x>30482.884765625</x><y>52382.15625</y></points><points><x>30496.625</x><y>52380.48046875</y></points><points><x>30501.31640625</x><y>52377.46484375</y></points><points><x>30501.31640625</x><y>52377.46484375</y></points><points><x>30523.4375</x><y>52385.17578125</y></points><points><x>30532.150390625</x><y>52388.859375</y></points><points><x>30532.150390625</x><y>52388.859375</y></points><points><x>30544.88671875</x><y>52384.50390625</y></points><points><x>30556.951171875</x><y>52375.7890625</y></points><points><x>30558.962890625</x><y>52390.87109375</y></points><points><x>30558.962890625</x><y>52390.87109375</y></points><points><x>30560.302734375</x><y>52392.546875</y></points><points><x>30571.697265625</x><y>52398.578125</y></points><points><x>30571.697265625</x><y>52398.578125</y></points><points><x>30593.81640625</x><y>52399.5859375</y></points><points><x>30593.81640625</x><y>52399.5859375</y></points><points><x>30596.498046875</x><y>52399.5859375</y></points><points><x>30613.58984375</x><y>52398.9140625</y></points><points><x>30613.58984375</x><y>52398.9140625</y></points><points><x>30634.03515625</x><y>52398.24609375</y></points><points><x>30647.775390625</x><y>52389.1953125</y></points><points><x>30635.7109375</x><y>52377.80078125</y></points><points><x>30620.62890625</x><y>52367.07421875</y></points><points><x>30618.6171875</x><y>52358.02734375</y></points><points><x>30618.953125</x><y>52358.02734375</y></points><points><x>30621.298828125</x><y>52356.6875</y></points><points><x>30640.06640625</x><y>52346.96875</y></points><points><x>30651.126953125</x><y>52340.93359375</y></points><points><x>30651.126953125</x><y>52331.21484375</y></points><points><x>30623.310546875</x><y>52315.46484375</y></points><points><x>30612.919921875</x><y>52310.1015625</y></points><points><x>30600.85546875</x><y>52307.75390625</y></points><points><x>30572.703125</x><y>52314.125</y></points><points><x>30551.25390625</x><y>52315.80078125</y></points><points><x>30531.814453125</x><y>52325.51953125</y></points><points><x>30531.814453125</x><y>52325.51953125</y></points></segmentation></object><object><name>NILM</name><difficult>0</difficult><truncated>0</truncated><info>[{"confidence": "0"}, {"action": "CREATE", "cat": "NILM", "time": "2020-07-23 14:39;25", "who": "admin", "typeOfanno": "PersonManul"}]</info><confidence>0</confidence><bndbox><xmin>6121.0</xmin><ymin>38473.0</ymin><xmax>6254.2373046875</xmax><ymax>38599.0</ymax></bndbox><segmentation><points><x>6123.0</x><y>38473.0</y></points><points><x>6121.0</x><y>38489.0</y></points><points><x>6126.0</x><y>38495.0</y></points><points><x>6131.0</x><y>38502.0</y></points><points><x>6160.0</x><y>38548.0</y></points><points><x>6171.0</x><y>38560.0</y></points><points><x>6179.0</x><y>38567.0</y></points><points><x>6186.0</x><y>38577.0</y></points><points><x>6193.0</x><y>38585.0</y></points><points><x>6197.0</x><y>38590.0</y></points><points><x>6203.0</x><y>38597.0</y></points><points><x>6207.0</x><y>38597.0</y></points><points><x>6241.0</x><y>38599.0</y></points><points><x>6254.2373046875</x><y>38580.07421875</y></points><points><x>6245.1884765625</x><y>38532.8203125</y></points><points><x>6238.150390625</x><y>38535.5</y></points><points><x>6227.42578125</x><y>38551.921875</y></points><points><x>6224.0</x><y>38544.0</y></points><points><x>6221.0</x><y>38540.0</y></points><points><x>6217.0</x><y>38534.0</y></points><points><x>6207.0</x><y>38522.0</y></points><points><x>6199.0</x><y>38514.0</y></points><points><x>6189.0</x><y>38506.0</y></points><points><x>6176.0</x><y>38504.0</y></points><points><x>6173.0</x><y>38501.0</y></points><points><x>6165.0</x><y>38494.0</y></points><points><x>6162.0</x><y>38490.0</y></points><points><x>6155.0</x><y>38482.0</y></points></segmentation></object><object><name>NILM</name><difficult>0</difficult><truncated>0</truncated><info>[{"confidence": "0"}, {"action": "CREATE", "cat": "NILM", "time": "2020-07-23 14:39;25", "who": "admin", "typeOfanno": "PersonManul"}]</info><confidence>0</confidence><bndbox><xmin>45813.0</xmin><ymin>16637.0</ymin><xmax>45960.7265625</xmax><ymax>16792.02734375</ymax></bndbox><segmentation><points><x>45875.0</x><y>16637.0</y></points><points><x>45875.0</x><y>16643.0</y></points><points><x>45865.0</x><y>16644.0</y></points><points><x>45854.0</x><y>16642.0</y></points><points><x>45848.0</x><y>16641.0</y></points><points><x>45826.0</x><y>16638.0</y></points><points><x>45816.0</x><y>16640.0</y></points><points><x>45816.0</x><y>16659.0</y></points><points><x>45814.0</x><y>16669.0</y></points><points><x>45813.0</x><y>16698.0</y></points><points><x>45814.0</x><y>16704.0</y></points><points><x>45813.0</x><y>16733.0</y></points><points><x>45818.0</x><y>16738.0</y></points><points><x>45827.0</x><y>16750.0</y></points><points><x>45835.0</x><y>16759.0</y></points><points><x>45853.8984375</x><y>16767.5625</y></points><points><x>45863.953125</x><y>16772.58984375</y></points><points><x>45870.65625</x><y>16777.951171875</y></points><points><x>45877.0234375</x><y>16783.314453125</y></points><points><x>45906.1796875</x><y>16792.02734375</y></points><points><x>45947.65625</x><y>16778.650390625</y></points><points><x>45960.390625</x><y>16757.87109375</y></points><points><x>45960.7265625</x><y>16731.73046875</y></points><points><x>45938.0</x><y>16691.0</y></points><points><x>45934.0</x><y>16685.0</y></points><points><x>45931.0</x><y>16681.0</y></points><points><x>45923.0</x><y>16672.0</y></points><points><x>45919.0</x><y>16667.0</y></points><points><x>45916.0</x><y>16663.0</y></points><points><x>45904.0</x><y>16650.0</y></points><points><x>45897.0</x><y>16644.0</y></points><points><x>45893.0</x><y>16639.0</y></points></segmentation></object><object><name>NONE</name><difficult>0</difficult><truncated>0</truncated><info>[{"confidence": "0"}, {"action": "CREATE", "cat": "NONE", "time": "2020-07-23 14:39;25", "who": "admin", "typeOfanno": "PersonManul"}]</info><confidence>0</confidence><bndbox><xmin>23749.41015625</xmin><ymin>24795.033203125</ymin><xmax>23867.380859375</xmax><ymax>24980.033203125</ymax></bndbox><segmentation><points><x>23825.15234375</x><y>24795.033203125</y></points><points><x>23829.173828125</x><y>24825.53125</y></points><points><x>23843.919921875</x><y>24847.314453125</y></points><points><x>23844.255859375</x><y>24847.314453125</y></points><points><x>23858.33203125</x><y>24885.521484375</y></points><points><x>23858.33203125</x><y>24885.521484375</y></points><points><x>23858.666015625</x><y>24887.8671875</y></points><points><x>23867.380859375</x><y>24917.361328125</y></points><points><x>23856.3203125</x><y>24943.166015625</y></points><points><x>23839.228515625</x><y>24963.275390625</y></points><points><x>23832.189453125</x><y>24978.021484375</y></points><points><x>23816.103515625</x><y>24980.033203125</y></points><points><x>23782.25390625</x><y>24916.35546875</y></points><points><x>23760.46875</x><y>24887.533203125</y></points><points><x>23749.41015625</x><y>24863.06640625</y></points><points><x>23749.41015625</x><y>24863.06640625</y></points><points><x>23758.458984375</x><y>24840.27734375</y></points><points><x>23781.583984375</x><y>24813.130859375</y></points><points><x>23781.583984375</x><y>24813.130859375</y></points></segmentation></object><object><name>NILM</name><difficult>0</difficult><truncated>0</truncated><info>[{"confidence": "0"}, {"action": "CREATE", "cat": "NILM", "time": "2020-07-23 14:39;25", "who": "admin", "typeOfanno": "PersonManul"}]</info><confidence>0</confidence><bndbox><xmin>21024.0</xmin><ymin>51478.140625</ymin><xmax>21166.0</xmax><ymax>51606.0</ymax></bndbox><segmentation><points><x>21068.529296875</x><y>51478.140625</y></points><points><x>21029.0</x><y>51490.0</y></points><points><x>21025.0</x><y>51498.0</y></points><points><x>21024.0</x><y>51523.0</y></points><points><x>21028.0</x><y>51528.0</y></points><points><x>21037.0</x><y>51537.0</y></points><points><x>21041.046875</x><y>51538.80078125</y></points><points><x>21045.0</x><y>51542.0</y></points><points><x>21048.0</x><y>51545.0</y></points><points><x>21051.0</x><y>51549.0</y></points><points><x>21065.0</x><y>51566.0</y></points><points><x>21069.0</x><y>51571.0</y></points><points><x>21076.0</x><y>51576.0</y></points><points><x>21092.0</x><y>51586.0</y></points><points><x>21109.0</x><y>51591.0</y></points><points><x>21125.0</x><y>51600.0</y></points><points><x>21129.0</x><y>51603.0</y></points><points><x>21165.0</x><y>51606.0</y></points><points><x>21166.0</x><y>51580.0</y></points><points><x>21161.0</x><y>51569.0</y></points><points><x>21159.0</x><y>51560.0</y></points><points><x>21156.0</x><y>51557.0</y></points><points><x>21149.0</x><y>51549.0</y></points><points><x>21143.0</x><y>51539.0</y></points><points><x>21128.0</x><y>51526.0</y></points><points><x>21104.0</x><y>51498.0</y></points><points><x>21098.0</x><y>51495.0</y></points><points><x>21094.0</x><y>51492.0</y></points></segmentation></object><object><name>HSIL</name><difficult>0</difficult><truncated>0</truncated><info>[{"confidence": "0"}, {"action": "CREATE", "cat": "HSIL", "time": "2020-07-23 14:39;25", "who": "admin", "typeOfanno": "PersonManul"}]</info><confidence>0</confidence><bndbox><xmin>23347.01171875</xmin><ymin>50306.4375</ymin><xmax>23415.0</xmax><ymax>50385.0</ymax></bndbox><segmentation><points><x>23354.21484375</x><y>50307.11328125</y></points><points><x>23347.01171875</x><y>50326.921875</y></points><points><x>23352.865234375</x><y>50330.75</y></points><points><x>23352.4140625</x><y>50348.984375</y></points><points><x>23370.0</x><y>50379.0</y></points><points><x>23377.0</x><y>50382.0</y></points><points><x>23405.0</x><y>50385.0</y></points><points><x>23410.0</x><y>50380.0</y></points><points><x>23413.0</x><y>50371.0</y></points><points><x>23414.0</x><y>50366.0</y></points><points><x>23415.0</x><y>50341.0</y></points><points><x>23407.0</x><y>50327.0</y></points><points><x>23404.0</x><y>50323.0</y></points><points><x>23400.0</x><y>50318.0</y></points><points><x>23376.7265625</x><y>50306.4375</y></points></segmentation></object><object><name>HSIL</name><difficult>0</difficult><truncated>0</truncated><info>[{"confidence": "0"}, {"action": "CREATE", "cat": "HSIL", "time": "2020-07-23 14:39;25", "who": "admin", "typeOfanno": "PersonManul"}]</info><confidence>0</confidence><bndbox><xmin>46863.0</xmin><ymin>44916.0</ymin><xmax>47011.734375</xmax><ymax>45061.0</ymax></bndbox><segmentation><points><x>46942.1796875</x><y>44920.6953125</y></points><points><x>46920.0</x><y>44918.0</y></points><points><x>46906.0</x><y>44936.0</y></points><points><x>46903.0</x><y>44960.0</y></points><points><x>46901.0</x><y>44978.0</y></points><points><x>46888.0</x><y>44979.0</y></points><points><x>46881.0</x><y>44988.0</y></points><points><x>46871.0</x><y>44995.0</y></points><points><x>46868.0</x><y>44999.0</y></points><points><x>46864.0</x><y>45012.0</y></points><points><x>46863.0</x><y>45029.0</y></points><points><x>46864.0</x><y>45036.0</y></points><points><x>46871.0</x><y>45047.0</y></points><points><x>46877.0</x><y>45051.0</y></points><points><x>46893.0</x><y>45053.0</y></points><points><x>46902.0</x><y>45055.0</y></points><points><x>46916.0</x><y>45061.0</y></points><points><x>46934.52734375</x><y>45051.703125</y></points><points><x>46936.0</x><y>45059.0</y></points><points><x>46949.0</x><y>45060.0</y></points><points><x>46951.0</x><y>45050.0</y></points><points><x>46954.0</x><y>45042.0</y></points><points><x>46981.0</x><y>45035.0</y></points><points><x>46987.0</x><y>45021.0</y></points><points><x>46997.0</x><y>45012.0</y></points><points><x>46999.0</x><y>44999.0</y></points><points><x>47003.0</x><y>44978.0</y></points><points><x>47004.984375</x><y>44963.015625</y></points><points><x>46999.8046875</x><y>44957.61328125</y></points><points><x>47011.734375</x><y>44936.90234375</y></points><points><x>47001.0</x><y>44922.0</y></points><points><x>46988.0</x><y>44921.0</y></points><points><x>46975.0</x><y>44920.0</y></points><points><x>46971.0</x><y>44916.0</y></points></segmentation></object><object><name>NILM</name><difficult>0</difficult><truncated>0</truncated><info>[{"confidence": "0"}, {"action": "CREATE", "cat": "NILM", "time": "2020-07-23 14:39;25", "who": "admin", "typeOfanno": "PersonManul"}]</info><confidence>0</confidence><bndbox><xmin>5452.0</xmin><ymin>35577.0</ymin><xmax>5624.0</xmax><ymax>35735.0</ymax></bndbox><segmentation><points><x>5492.0</x><y>35577.0</y></points><points><x>5483.0</x><y>35583.0</y></points><points><x>5478.0</x><y>35587.0</y></points><points><x>5475.0</x><y>35591.0</y></points><points><x>5470.0</x><y>35598.0</y></points><points><x>5467.99365234375</x><y>35606.53125</y></points><points><x>5461.4658203125</x><y>35616.20703125</y></points><points><x>5452.91162109375</x><y>35633.31640625</y></points><points><x>5452.0</x><y>35647.0</y></points><points><x>5456.0</x><y>35663.0</y></points><points><x>5479.0</x><y>35717.0</y></points><points><x>5482.0</x><y>35721.0</y></points><points><x>5486.0</x><y>35724.0</y></points><points><x>5514.0</x><y>35734.0</y></points><points><x>5544.0</x><y>35735.0</y></points><points><x>5551.0</x><y>35734.0</y></points><points><x>5560.0</x><y>35732.0</y></points><points><x>5575.0</x><y>35727.0</y></points><points><x>5595.0</x><y>35715.0</y></points><points><x>5599.0</x><y>35712.0</y></points><points><x>5604.0</x><y>35708.0</y></points><points><x>5611.0</x><y>35703.0</y></points><points><x>5617.0</x><y>35697.0</y></points><points><x>5622.0</x><y>35690.0</y></points><points><x>5624.0</x><y>35666.0</y></points><points><x>5622.0</x><y>35659.0</y></points><points><x>5614.0</x><y>35646.0</y></points><points><x>5602.0</x><y>35634.0</y></points><points><x>5599.0</x><y>35630.0</y></points><points><x>5596.0</x><y>35626.0</y></points><points><x>5592.0</x><y>35619.0</y></points><points><x>5588.0</x><y>35613.0</y></points><points><x>5583.0</x><y>35609.0</y></points><points><x>5577.0</x><y>35605.0</y></points><points><x>5573.0</x><y>35602.0</y></points><points><x>5548.0</x><y>35592.0</y></points><points><x>5521.0</x><y>35581.0</y></points></segmentation></object><object><name>NILM</name><difficult>0</difficult><truncated>0</truncated><info>[{"confidence": "0"}, {"action": "CREATE", "cat": "NILM", "time": "2020-07-23 14:39;25", "who": "admin", "typeOfanno": "PersonManul"}]</info><confidence>0</confidence><bndbox><xmin>13096.0</xmin><ymin>28994.669921875</ymin><xmax>13245.984375</xmax><ymax>29115.0</ymax></bndbox><segmentation><points><x>13114.9755859375</x><y>28994.669921875</y></points><points><x>13111.0</x><y>29008.0</y></points><points><x>13108.0</x><y>29011.0</y></points><points><x>13108.0</x><y>29015.0</y></points><points><x>13106.0</x><y>29022.0</y></points><points><x>13100.0</x><y>29025.0</y></points><points><x>13096.0</x><y>29029.0</y></points><points><x>13096.0</x><y>29056.0</y></points><points><x>13099.0</x><y>29059.0</y></points><points><x>13106.0</x><y>29062.0</y></points><points><x>13116.0</x><y>29075.0</y></points><points><x>13127.0</x><y>29089.0</y></points><points><x>13131.0</x><y>29092.0</y></points><points><x>13138.0</x><y>29099.0</y></points><points><x>13143.0</x><y>29103.0</y></points><points><x>13150.0</x><y>29108.0</y></points><points><x>13157.0</x><y>29112.0</y></points><points><x>13161.0</x><y>29115.0</y></points><points><x>13175.0</x><y>29115.0</y></points><points><x>13185.0</x><y>29114.0</y></points><points><x>13206.0</x><y>29112.0</y></points><points><x>13227.0</x><y>29111.0</y></points><points><x>13245.984375</x><y>29113.75</y></points><points><x>13244.859375</x><y>29102.9453125</y></points><points><x>13234.0546875</x><y>29092.814453125</y></points><points><x>13230.0</x><y>29077.0</y></points><points><x>13224.0</x><y>29069.0</y></points><points><x>13219.0</x><y>29063.0</y></points><points><x>13213.0</x><y>29056.0</y></points><points><x>13195.0</x><y>29050.0</y></points><points><x>13181.0</x><y>29044.0</y></points><points><x>13173.0</x><y>29042.0</y></points><points><x>13166.0</x><y>29041.0</y></points><points><x>13154.0</x><y>29038.0</y></points><points><x>13144.0</x><y>29021.0</y></points><points><x>13131.0</x><y>29013.0</y></points><points><x>13126.0</x><y>29007.0</y></points></segmentation></object><object><name>NONE</name><difficult>0</difficult><truncated>0</truncated><info>[{"confidence": "0"}, {"action": "CREATE", "cat": "NONE", "time": "2020-07-23 14:39;25", "who": "admin", "typeOfanno": "PersonManul"}]</info><confidence>0</confidence><bndbox><xmin>35477.0</xmin><ymin>40524.82421875</ymin><xmax>35567.24609375</xmax><ymax>40651.0</ymax></bndbox><segmentation><points><x>35545.859375</x><y>40524.82421875</y></points><points><x>35518.0</x><y>40554.0</y></points><points><x>35513.0</x><y>40561.0</y></points><points><x>35508.0</x><y>40567.0</y></points><points><x>35499.0</x><y>40581.0</y></points><points><x>35481.0</x><y>40625.0</y></points><points><x>35477.0</x><y>40647.0</y></points><points><x>35493.0</x><y>40651.0</y></points><points><x>35505.0</x><y>40639.0</y></points><points><x>35513.0</x><y>40631.0</y></points><points><x>35518.0</x><y>40627.0</y></points><points><x>35526.0</x><y>40620.0</y></points><points><x>35531.0</x><y>40616.0</y></points><points><x>35538.0</x><y>40610.0</y></points><points><x>35542.2578125</x><y>40600.45703125</y></points><points><x>35549.4609375</x><y>40591.2265625</y></points><points><x>35554.4140625</x><y>40578.171875</y></points><points><x>35563.0</x><y>40552.0</y></points><points><x>35567.24609375</x><y>40529.55078125</y></points></segmentation></object><object><name>NILM</name><difficult>0</difficult><truncated>0</truncated><info>[{"confidence": "0"}, {"action": "CREATE", "cat": "NILM", "time": "2020-07-23 14:39;25", "who": "admin", "typeOfanno": "PersonManul"}]</info><confidence>0</confidence><bndbox><xmin>29953.349609375</xmin><ymin>50854.2734375</ymin><xmax>30361.95703125</xmax><ymax>51302.2578125</ymax></bndbox><segmentation><points><x>30196.28515625</x><y>51114.296875</y></points><points><x>30202.228515625</x><y>51141.04296875</y></points><points><x>30188.11328125</x><y>51178.1875</y></points><points><x>30188.11328125</x><y>51178.9296875</y></points><points><x>30187.37109375</x><y>51180.41796875</y></points><points><x>30168.0546875</x><y>51203.44921875</y></points><points><x>30149.48046875</x><y>51219.79296875</y></points><points><x>30130.908203125</x><y>51219.79296875</y></points><points><x>30107.134765625</x><y>51201.21875</y></points><points><x>30086.333984375</x><y>51221.27734375</y></points><points><x>30072.216796875</x><y>51259.91015625</y></points><points><x>30067.759765625</x><y>51286.65625</y></points><points><x>30108.62109375</x><y>51302.2578125</y></points><points><x>30108.62109375</x><y>51302.2578125</y></points><points><x>30110.849609375</x><y>51302.2578125</y></points><points><x>30112.3359375</x><y>51302.2578125</y></points><points><x>30147.99609375</x><y>51294.828125</y></points><points><x>30147.99609375</x><y>51294.828125</y></points><points><x>30188.11328125</x><y>51282.19921875</y></points><points><x>30188.85546875</x><y>51282.19921875</y></points><points><x>30190.341796875</x><y>51282.19921875</y></points><points><x>30191.083984375</x><y>51282.19921875</y></points><points><x>30193.314453125</x><y>51282.19921875</y></points><points><x>30195.54296875</x><y>51282.19921875</y></points><points><x>30249.775390625</x><y>51279.96875</y></points><points><x>30249.775390625</x><y>51279.96875</y></points><points><x>30252.00390625</x><y>51279.96875</y></points><points><x>30254.232421875</x><y>51279.96875</y></points><points><x>30298.06640625</x><y>51262.8828125</y></points><points><x>30314.41015625</x><y>51242.82421875</y></points><points><x>30316.638671875</x><y>51237.62109375</y></points><points><x>30311.4375</x><y>51223.5078125</y></points><points><x>30304.009765625</x><y>51210.1328125</y></points><points><x>30304.009765625</x><y>51210.1328125</y></points><points><x>30304.009765625</x><y>51207.1640625</y></points><points><x>30304.009765625</x><y>51205.67578125</y></points><points><x>30304.009765625</x><y>51193.046875</y></points><points><x>30301.779296875</x><y>51181.90234375</y></points><points><x>30298.06640625</x><y>51163.33203125</y></points><points><x>30305.494140625</x><y>51144.7578125</y></points><points><x>30319.609375</x><y>51173.73046875</y></points><points><x>30335.955078125</x><y>51168.53125</y></points><points><x>30335.955078125</x><y>51168.53125</y></points><points><x>30338.92578125</x><y>51166.30078125</y></points><points><x>30339.669921875</x><y>51164.07421875</y></points><points><x>30348.583984375</x><y>51145.5</y></points><points><x>30345.61328125</x><y>51129.8984375</y></points><points><x>30358.984375</x><y>51097.2109375</y></points><points><x>30361.95703125</x><y>51067.4921875</y></points><points><x>30356.755859375</x><y>51056.34765625</y></points><points><x>30341.8984375</x><y>51049.6640625</y></points><points><x>30330.01171875</x><y>51051.1484375</y></points><points><x>30301.037109375</x><y>51048.921875</y></points><points><x>30287.6640625</x><y>51052.63671875</y></points><points><x>30271.3203125</x><y>51050.40625</y></points><points><x>30254.9765625</x><y>51019.203125</y></points><points><x>30240.861328125</x><y>50990.97265625</y></points><points><x>30233.431640625</x><y>50970.9140625</y></points><points><x>30207.4296875</x><y>50962.0</y></points><points><x>30191.083984375</x><y>50965.71484375</y></points><points><x>30173.25390625</x><y>50966.45703125</y></points><points><x>30156.16796875</x><y>50964.96875</y></points><points><x>30140.56640625</x><y>50964.96875</y></points><points><x>30134.623046875</x><y>50942.68359375</y></points><points><x>30144.28125</x><y>50929.30859375</y></points><points><x>30156.91015625</x><y>50918.91015625</y></points><points><x>30156.91015625</x><y>50897.36328125</y></points><points><x>30149.48046875</x><y>50886.96484375</y></points><points><x>30165.08203125</x><y>50875.8203125</y></points><points><x>30145.0234375</x><y>50854.2734375</y></points><points><x>30113.8203125</x><y>50854.2734375</y></points><points><x>30095.990234375</x><y>50864.67578125</y></points><points><x>30094.505859375</x><y>50873.58984375</y></points><points><x>30072.216796875</x><y>50873.58984375</y></points><points><x>30065.53125</x><y>50876.5625</y></points><points><x>30067.759765625</x><y>50900.3359375</y></points><points><x>30075.931640625</x><y>50918.16796875</y></points><points><x>30049.9296875</x><y>50938.2265625</y></points><points><x>30029.12890625</x><y>50945.65625</y></points><points><x>30004.611328125</x><y>50941.1953125</y></points><points><x>29958.55078125</x><y>50947.140625</y></points><points><x>29953.349609375</x><y>50963.484375</y></points><points><x>29953.349609375</x><y>50963.484375</y></points><points><x>29953.349609375</x><y>50967.19921875</y></points><points><x>29976.380859375</x><y>50977.6015625</y></points><points><x>29977.123046875</x><y>50977.6015625</y></points><points><x>29978.609375</x><y>50978.34375</y></points><points><x>29996.439453125</x><y>50996.9140625</y></points><points><x>29996.439453125</x><y>50996.9140625</y></points><points><x>29997.92578125</x><y>50998.40234375</y></points><points><x>30010.5546875</x><y>51029.60546875</y></points><points><x>30032.099609375</x><y>51051.1484375</y></points><points><x>30032.099609375</x><y>51051.1484375</y></points><points><x>30069.24609375</x><y>51066.75</y></points><points><x>30103.419921875</x><y>51086.80859375</y></points><points><x>30103.419921875</x><y>51086.80859375</y></points><points><x>30127.193359375</x><y>51103.15234375</y></points><points><x>30127.193359375</x><y>51103.15234375</y></points><points><x>30130.166015625</x><y>51105.3828125</y></points><points><x>30131.650390625</x><y>51106.125</y></points><points><x>30132.39453125</x><y>51106.125</y></points><points><x>30152.453125</x><y>51111.32421875</y></points><points><x>30175.484375</x><y>51111.32421875</y></points><points><x>30176.2265625</x><y>51111.32421875</y></points></segmentation></object><object><name>HSIL</name><difficult>0</difficult><truncated>0</truncated><info>[{"confidence": "0"}, {"action": "CREATE", "cat": "HSIL", "time": "2020-07-23 14:39;25", "who": "admin", "typeOfanno": "PersonManul"}]</info><confidence>0</confidence><bndbox><xmin>14144.0</xmin><ymin>45140.0</ymin><xmax>14234.5732421875</xmax><ymax>45219.25</ymax></bndbox><segmentation><points><x>14178.0</x><y>45140.0</y></points><points><x>14151.0</x><y>45154.0</y></points><points><x>14144.0</x><y>45196.0</y></points><points><x>14150.0</x><y>45206.0</y></points><points><x>14155.0</x><y>45211.0</y></points><points><x>14183.474609375</x><y>45219.25</y></points><points><x>14201.2578125</x><y>45212.2734375</y></points><points><x>14208.236328125</x><y>45204.39453125</y></points><points><x>14214.5390625</x><y>45196.96484375</y></points><points><x>14234.5732421875</x><y>45184.359375</y></points><points><x>14223.318359375</x><y>45169.953125</y></points><points><x>14202.0</x><y>45140.0</y></points></segmentation></object><object><name>NONE</name><difficult>0</difficult><truncated>0</truncated><info>[{"confidence": "0"}, {"action": "CREATE", "cat": "NONE", "time": "2020-07-23 14:39;25", "who": "admin", "typeOfanno": "PersonManul"}]</info><confidence>0</confidence><bndbox><xmin>24999.90625</xmin><ymin>17304.552734375</ymin><xmax>25270.03125</xmax><ymax>17448.6640625</ymax></bndbox><segmentation><points><x>25088.71875</x><y>17308.57421875</y></points><points><x>25064.25390625</x><y>17336.7265625</y></points><points><x>25037.10546875</x><y>17374.59765625</y></points><points><x>25018.673828125</x><y>17401.41015625</y></points><points><x>24999.90625</x><y>17417.83203125</y></points><points><x>25013.310546875</x><y>17426.880859375</y></points><points><x>25013.646484375</x><y>17426.880859375</y></points><points><x>25080.005859375</x><y>17435.9296875</y></points><points><x>25132.623046875</x><y>17447.994140625</y></points><points><x>25132.623046875</x><y>17447.994140625</y></points><points><x>25134.96875</x><y>17448.6640625</y></points><points><x>25158.09375</x><y>17441.626953125</y></points><points><x>25158.4296875</x><y>17441.626953125</y></points><points><x>25165.802734375</x><y>17431.23828125</y></points><points><x>25165.802734375</x><y>17430.90234375</y></points><points><x>25165.802734375</x><y>17428.220703125</y></points><points><x>25163.791015625</x><y>17413.140625</y></points><points><x>25181.21875</x><y>17405.095703125</y></points><points><x>25181.21875</x><y>17405.095703125</y></points><points><x>25182.89453125</x><y>17403.419921875</y></points><points><x>25189.931640625</x><y>17391.689453125</y></points><points><x>25196.970703125</x><y>17383.646484375</y></points><points><x>25197.3046875</x><y>17383.646484375</y></points><points><x>25198.98046875</x><y>17383.646484375</y></points><points><x>25233.501953125</x><y>17383.982421875</y></points><points><x>25249.923828125</x><y>17380.96484375</y></points><points><x>25249.923828125</x><y>17380.96484375</y></points><points><x>25252.26953125</x><y>17380.630859375</y></points><points><x>25264.669921875</x><y>17372.251953125</y></points><points><x>25270.03125</x><y>17358.17578125</y></points><points><x>25266.009765625</x><y>17352.142578125</y></points><points><x>25250.9296875</x><y>17349.796875</y></points><points><x>25243.5546875</x><y>17341.41796875</y></points><points><x>25213.728515625</x><y>17332.369140625</y></points><points><x>25200.322265625</x><y>17338.06640625</y></points><points><x>25175.85546875</x><y>17339.408203125</y></points><points><x>25168.818359375</x><y>17339.408203125</y></points><points><x>25168.482421875</x><y>17339.408203125</y></points><points><x>25166.47265625</x><y>17339.072265625</y></points><points><x>25165.130859375</x><y>17338.73828125</y></points><points><x>25163.791015625</x><y>17338.73828125</y></points><points><x>25144.353515625</x><y>17334.044921875</y></points><points><x>25158.763671875</x><y>17329.017578125</y></points><points><x>25164.4609375</x><y>17317.623046875</y></points><points><x>25149.044921875</x><y>17309.916015625</y></points><points><x>25136.98046875</x><y>17313.9375</y></points><points><x>25133.29296875</x><y>17317.2890625</y></points><points><x>25133.29296875</x><y>17317.2890625</y></points><points><x>25131.6171875</x><y>17315.61328125</y></points><points><x>25123.57421875</x><y>17307.904296875</y></points><points><x>25115.865234375</x><y>17304.552734375</y></points><points><x>25101.7890625</x><y>17308.91015625</y></points><points><x>25101.7890625</x><y>17309.244140625</y></points></segmentation></object><object><name>NILM</name><difficult>0</difficult><truncated>0</truncated><info>[{"confidence": "0"}, {"action": "CREATE", "cat": "NILM", "time": "2020-07-23 14:39;25", "who": "admin", "typeOfanno": "PersonManul"}]</info><confidence>0</confidence><bndbox><xmin>44558.203125</xmin><ymin>16614.578125</ymin><xmax>44711.69921875</xmax><ymax>16794.21484375</ymax></bndbox><segmentation><points><x>44695.61328125</x><y>16614.578125</y></points><points><x>44677.1796875</x><y>16637.703125</y></points><points><x>44665.44921875</x><y>16655.130859375</y></points><points><x>44647.6875</x><y>16661.162109375</y></points><points><x>44636.625</x><y>16674.904296875</y></points><points><x>44636.625</x><y>16675.23828125</y></points><points><x>44618.86328125</x><y>16696.353515625</y></points><points><x>44600.09765625</x><y>16714.451171875</y></points><points><x>44600.09765625</x><y>16714.451171875</y></points><points><x>44574.9609375</x><y>16736.5703125</y></points><points><x>44569.59765625</x><y>16744.279296875</y></points><points><x>44569.59765625</x><y>16744.279296875</y></points><points><x>44569.26171875</x><y>16746.2890625</y></points><points><x>44558.875</x><y>16776.787109375</y></points><points><x>44558.203125</x><y>16791.869140625</y></points><points><x>44562.55859375</x><y>16794.21484375</y></points><points><x>44562.55859375</x><y>16794.21484375</y></points><points><x>44565.57421875</x><y>16793.880859375</y></points><points><x>44577.3046875</x><y>16779.8046875</y></points><points><x>44577.3046875</x><y>16779.8046875</y></points><points><x>44578.98046875</x><y>16778.462890625</y></points><points><x>44580.65625</x><y>16778.12890625</y></points><points><x>44607.8046875</x><y>16756.009765625</y></points><points><x>44608.140625</x><y>16756.009765625</y></points><points><x>44610.8203125</x><y>16754.333984375</y></points><points><x>44636.625</x><y>16736.90625</y></points><points><x>44636.9609375</x><y>16736.90625</y></points><points><x>44638.63671875</x><y>16734.560546875</y></points><points><x>44639.30859375</x><y>16733.888671875</y></points><points><x>44654.7265625</x><y>16714.787109375</y></points><points><x>44667.796875</x><y>16695.01171875</y></points><points><x>44676.84375</x><y>16675.91015625</y></points><points><x>44676.84375</x><y>16675.57421875</y></points><points><x>44678.51953125</x><y>16674.568359375</y></points><points><x>44679.5234375</x><y>16673.8984375</y></points><points><x>44699.30078125</x><y>16653.455078125</y></points><points><x>44711.36328125</x><y>16635.69140625</y></points><points><x>44711.69921875</x><y>16619.60546875</y></points><points><x>44711.69921875</x><y>16619.60546875</y></points></segmentation></object><object><name>NILM</name><difficult>0</difficult><truncated>0</truncated><info>[{"confidence": "0"}, {"action": "CREATE", "cat": "NILM", "time": "2020-07-23 14:39;25", "who": "admin", "typeOfanno": "PersonManul"}]</info><confidence>0</confidence><bndbox><xmin>19343.0</xmin><ymin>7974.2900390625</ymin><xmax>19457.001953125</xmax><ymax>8112.0</ymax></bndbox><segmentation><points><x>19437.8984375</x><y>7974.2900390625</y></points><points><x>19424.0</x><y>7986.0</y></points><points><x>19421.0</x><y>7990.0</y></points><points><x>19418.0</x><y>7994.0</y></points><points><x>19415.0</x><y>7998.0</y></points><points><x>19411.0</x><y>8001.0</y></points><points><x>19408.0</x><y>8005.0</y></points><points><x>19399.0</x><y>8013.0</y></points><points><x>19387.0</x><y>8024.0</y></points><points><x>19383.0</x><y>8027.0</y></points><points><x>19379.0</x><y>8030.0</y></points><points><x>19368.0</x><y>8038.0</y></points><points><x>19358.0</x><y>8047.0</y></points><points><x>19355.0</x><y>8051.0</y></points><points><x>19347.0</x><y>8062.0</y></points><points><x>19344.0</x><y>8074.0</y></points><points><x>19343.0</x><y>8088.0</y></points><points><x>19344.0</x><y>8094.0</y></points><points><x>19352.0</x><y>8108.0</y></points><points><x>19355.0</x><y>8112.0</y></points><points><x>19376.0</x><y>8112.0</y></points><points><x>19387.0</x><y>8103.0</y></points><points><x>19404.0</x><y>8075.0</y></points><points><x>19410.0</x><y>8070.0</y></points><points><x>19417.0</x><y>8065.0</y></points><points><x>19421.0</x><y>8062.0</y></points><points><x>19436.0</x><y>8053.0</y></points><points><x>19446.0</x><y>8044.0</y></points><points><x>19457.001953125</x><y>8012.83154296875</y></points><points><x>19457.001953125</x><y>7990.7119140625</y></points></segmentation></object><object><name>HSIL</name><difficult>0</difficult><truncated>0</truncated><info>[{"confidence": "0"}, {"action": "CREATE", "cat": "HSIL", "time": "2020-07-23 14:39;25", "who": "admin", "typeOfanno": "PersonManul"}]</info><confidence>0</confidence><bndbox><xmin>33968.91796875</xmin><ymin>29781.0</ymin><xmax>34138.0</xmax><ymax>30003.2890625</ymax></bndbox><segmentation><points><x>34090.0</x><y>29781.0</y></points><points><x>34084.0</x><y>29787.0</y></points><points><x>34059.0</x><y>29788.0</y></points><points><x>34056.0</x><y>29791.0</y></points><points><x>34044.0</x><y>29799.0</y></points><points><x>34039.96875</x><y>29813.263671875</y></points><points><x>34026.5625</x><y>29817.619140625</y></points><points><x>34002.0</x><y>29814.0</y></points><points><x>33986.0</x><y>29823.0</y></points><points><x>33968.91796875</x><y>29849.79296875</y></points><points><x>33975.0</x><y>29879.0</y></points><points><x>33987.0</x><y>29880.0</y></points><points><x>33996.0</x><y>29879.0</y></points><points><x>34003.0</x><y>29880.0</y></points><points><x>34011.0</x><y>29908.0</y></points><points><x>34010.0</x><y>29913.0</y></points><points><x>34009.0</x><y>29919.0</y></points><points><x>34008.0</x><y>29937.0</y></points><points><x>34009.0</x><y>29944.0</y></points><points><x>34012.0</x><y>29947.0</y></points><points><x>34012.0</x><y>29954.0</y></points><points><x>34015.0</x><y>29965.0</y></points><points><x>34017.0</x><y>29974.0</y></points><points><x>34029.58203125</x><y>29993.5703125</y></points><points><x>34075.16015625</x><y>30003.2890625</y></points><points><x>34122.0</x><y>29986.0</y></points><points><x>34126.4375</x><y>29972.791015625</y></points><points><x>34126.4375</x><y>29955.69921875</y></points><points><x>34125.0</x><y>29946.0</y></points><points><x>34114.0</x><y>29937.0</y></points><points><x>34107.0</x><y>29931.0</y></points><points><x>34102.0</x><y>29927.0</y></points><points><x>34091.0</x><y>29925.0</y></points><points><x>34087.0</x><y>29921.0</y></points><points><x>34086.0</x><y>29907.0</y></points><points><x>34082.0</x><y>29903.0</y></points><points><x>34071.0</x><y>29897.0</y></points><points><x>34067.0</x><y>29894.0</y></points><points><x>34062.0</x><y>29890.0</y></points><points><x>34050.0</x><y>29879.0</y></points><points><x>34055.0</x><y>29875.0</y></points><points><x>34063.0</x><y>29851.0</y></points><points><x>34087.0</x><y>29851.0</y></points><points><x>34099.0</x><y>29843.0</y></points><points><x>34103.0</x><y>29837.0</y></points><points><x>34115.0</x><y>29837.0</y></points><points><x>34136.0</x><y>29822.0</y></points><points><x>34137.0</x><y>29816.0</y></points><points><x>34138.0</x><y>29794.0</y></points><points><x>34135.0</x><y>29791.0</y></points><points><x>34131.0</x><y>29784.0</y></points></segmentation></object><object><name>NILM</name><difficult>0</difficult><truncated>0</truncated><info>[{"confidence": "0"}, {"action": "CREATE", "cat": "NILM", "time": "2020-07-23 14:39;25", "who": "admin", "typeOfanno": "PersonManul"}]</info><confidence>0</confidence><bndbox><xmin>14443.0</xmin><ymin>29932.0</ymin><xmax>14605.1435546875</xmax><ymax>30035.966796875</ymax></bndbox><segmentation><points><x>14520.6865234375</x><y>29941.208984375</y></points><points><x>14512.978515625</x><y>29939.869140625</y></points><points><x>14489.0</x><y>29948.0</y></points><points><x>14468.841796875</x><y>29964.158203125</y></points><points><x>14456.0</x><y>29965.0</y></points><points><x>14444.0</x><y>29964.0</y></points><points><x>14443.0</x><y>29978.0</y></points><points><x>14449.0</x><y>29987.0</y></points><points><x>14462.0</x><y>29991.0</y></points><points><x>14467.0</x><y>29992.0</y></points><points><x>14474.0</x><y>29993.0</y></points><points><x>14482.0</x><y>29994.0</y></points><points><x>14492.0</x><y>29995.0</y></points><points><x>14497.0</x><y>29996.0</y></points><points><x>14506.0</x><y>29997.0</y></points><points><x>14511.0</x><y>29998.0</y></points><points><x>14524.0</x><y>30001.0</y></points><points><x>14548.978515625</x><y>30008.279296875</y></points><points><x>14565.8603515625</x><y>30033.265625</y></points><points><x>14588.37109375</x><y>30035.966796875</y></points><points><x>14582.7431640625</x><y>30004.2265625</y></points><points><x>14583.869140625</x><y>29986.669921875</y></points><points><x>14587.2451171875</x><y>29975.638671875</y></points><points><x>14593.4130859375</x><y>29961.98828125</y></points><points><x>14605.1435546875</x><y>29943.890625</y></points><points><x>14593.078125</x><y>29936.181640625</y></points><points><x>14584.0</x><y>29932.0</y></points><points><x>14562.0</x><y>29933.0</y></points><points><x>14555.0</x><y>29934.0</y></points><points><x>14550.0</x><y>29935.0</y></points><points><x>14543.8115234375</x><y>29936.8515625</y></points></segmentation></object><object><name>ASC_US</name><difficult>0</difficult><truncated>0</truncated><info>[{"confidence": "0"}, {"action": "CREATE", "cat": "ASC_US", "time": "2020-07-23 14:39;25", "who": "admin", "typeOfanno": "PersonManul"}]</info><confidence>0</confidence><bndbox><xmin>22389.73828125</xmin><ymin>43336.69921875</ymin><xmax>22580.435546875</xmax><ymax>43513.9921875</ymax></bndbox><segmentation><points><x>22459.11328125</x><y>43424.84375</y></points><points><x>22428.94921875</x><y>43439.58984375</y></points><points><x>22412.86328125</x><y>43454.0</y></points><points><x>22389.73828125</x><y>43458.359375</y></points><points><x>22394.765625</x><y>43468.4140625</y></points><points><x>22410.181640625</x><y>43489.86328125</y></points><points><x>22442.01953125</x><y>43509.30078125</y></points><points><x>22471.177734375</x><y>43513.9921875</y></points><points><x>22471.513671875</x><y>43513.9921875</y></points><points><x>22473.5234375</x><y>43513.9921875</y></points><points><x>22473.859375</x><y>43513.9921875</y></points><points><x>22475.869140625</x><y>43513.9921875</y></points><points><x>22477.2109375</x><y>43513.9921875</y></points><points><x>22478.88671875</x><y>43513.65625</y></points><points><x>22480.2265625</x><y>43513.65625</y></points><points><x>22481.56640625</x><y>43513.65625</y></points><points><x>22497.318359375</x><y>43512.65234375</y></points><points><x>22525.470703125</x><y>43503.9375</y></points><points><x>22565.689453125</x><y>43461.0390625</y></points><points><x>22565.689453125</x><y>43461.0390625</y></points><points><x>22568.369140625</x><y>43459.02734375</y></points><points><x>22580.435546875</x><y>43427.19140625</y></points><points><x>22573.0625</x><y>43402.72265625</y></points><points><x>22573.0625</x><y>43402.72265625</y></points><points><x>22572.390625</x><y>43400.71484375</y></points><points><x>22571.38671875</x><y>43399.0390625</y></points><points><x>22540.216796875</x><y>43347.08984375</y></points><points><x>22511.060546875</x><y>43336.69921875</y></points><points><x>22494.97265625</x><y>43341.39453125</y></points><points><x>22465.14453125</x><y>43358.484375</y></points><points><x>22454.0859375</x><y>43379.265625</y></points><points><x>22454.0859375</x><y>43379.265625</y></points><points><x>22449.05859375</x><y>43399.70703125</y></points><points><x>22455.76171875</x><y>43416.46484375</y></points><points><x>22455.76171875</x><y>43416.46484375</y></points></segmentation></object><object><name>HSIL</name><difficult>0</difficult><truncated>0</truncated><info>[{"confidence": "0"}, {"action": "CREATE", "cat": "HSIL", "time": "2020-07-23 14:39;25", "who": "admin", "typeOfanno": "PersonManul"}]</info><confidence>0</confidence><bndbox><xmin>32002.0</xmin><ymin>41704.0</ymin><xmax>32113.607421875</xmax><ymax>41870.0</ymax></bndbox><segmentation><points><x>32046.0</x><y>41704.0</y></points><points><x>32042.0</x><y>41717.0</y></points><points><x>32025.0</x><y>41718.0</y></points><points><x>32016.0</x><y>41724.0</y></points><points><x>32015.0</x><y>41746.0</y></points><points><x>32020.0</x><y>41752.0</y></points><points><x>32014.0</x><y>41758.0</y></points><points><x>32012.0</x><y>41781.0</y></points><points><x>32009.0</x><y>41792.0</y></points><points><x>32002.0</x><y>41827.0</y></points><points><x>32005.0</x><y>41830.0</y></points><points><x>32013.0</x><y>41837.0</y></points><points><x>32026.0</x><y>41844.0</y></points><points><x>32033.0</x><y>41854.0</y></points><points><x>32040.0</x><y>41867.0</y></points><points><x>32076.0</x><y>41870.0</y></points><points><x>32081.0</x><y>41865.0</y></points><points><x>32085.0</x><y>41852.0</y></points><points><x>32088.0</x><y>41829.0</y></points><points><x>32104.0</x><y>41825.0</y></points><points><x>32108.0</x><y>41819.0</y></points><points><x>32113.607421875</x><y>41775.76953125</y></points><points><x>32109.5859375</x><y>41764.0390625</y></points><points><x>32106.234375</x><y>41753.31640625</y></points><points><x>32102.8828125</x><y>41745.60546875</y></points><points><x>32097.185546875</x><y>41738.234375</y></points><points><x>32095.509765625</x><y>41730.859375</y></points><points><x>32091.15234375</x><y>41724.15625</y></points><points><x>32085.7890625</x><y>41717.12109375</y></points><points><x>32080.0</x><y>41710.0</y></points><points><x>32074.39453125</x><y>41705.0546875</y></points></segmentation></object><object><name>NILM</name><difficult>0</difficult><truncated>0</truncated><info>[{"confidence": "0"}, {"action": "CREATE", "cat": "NILM", "time": "2020-07-23 14:39;25", "who": "admin", "typeOfanno": "PersonManul"}]</info><confidence>0</confidence><bndbox><xmin>46243.4921875</xmin><ymin>9476.34375</ymin><xmax>46365.0</xmax><ymax>9596.0</ymax></bndbox><segmentation><points><x>46336.6640625</x><y>9476.34375</y></points><points><x>46331.30078125</x><y>9485.3935546875</y></points><points><x>46326.2734375</x><y>9493.4365234375</y></points><points><x>46318.0</x><y>9498.0</y></points><points><x>46299.0</x><y>9503.0</y></points><points><x>46291.0</x><y>9505.0</y></points><points><x>46280.0</x><y>9507.0</y></points><points><x>46275.0</x><y>9508.0</y></points><points><x>46269.0</x><y>9503.0</y></points><points><x>46258.0</x><y>9496.0</y></points><points><x>46243.4921875</x><y>9483.3818359375</y></points><points><x>46246.0</x><y>9552.0</y></points><points><x>46247.0</x><y>9565.0</y></points><points><x>46272.0</x><y>9592.0</y></points><points><x>46309.0</x><y>9596.0</y></points><points><x>46314.0</x><y>9595.0</y></points><points><x>46326.0</x><y>9586.0</y></points><points><x>46335.0</x><y>9571.0</y></points><points><x>46342.0</x><y>9563.0</y></points><points><x>46346.0</x><y>9558.0</y></points><points><x>46356.0</x><y>9546.0</y></points><points><x>46365.0</x><y>9538.0</y></points><points><x>46363.80859375</x><y>9505.501953125</y></points><points><x>46358.78125</x><y>9495.447265625</y></points><points><x>46355.765625</x><y>9488.744140625</y></points><points><x>46352.078125</x><y>9476.6796875</y></points></segmentation></object><object><name>NILM</name><difficult>0</difficult><truncated>0</truncated><info>[{"confidence": "0"}, {"action": "CREATE", "cat": "NILM", "time": "2020-07-23 14:39;25", "who": "admin", "typeOfanno": "PersonManul"}]</info><confidence>0</confidence><bndbox><xmin>48425.15625</xmin><ymin>43371.42578125</ymin><xmax>48544.1328125</xmax><ymax>43477.66796875</ymax></bndbox><segmentation><points><x>48451.30078125</x><y>43375.78125</y></points><points><x>48473.08203125</x><y>43388.51953125</y></points><points><x>48485.8203125</x><y>43402.59375</y></points><points><x>48488.8359375</x><y>43413.3203125</y></points><points><x>48508.9453125</x><y>43419.6875</y></points><points><x>48517.32421875</x><y>43427.05859375</y></points><points><x>48522.015625</x><y>43433.76171875</y></points><points><x>48536.08984375</x><y>43441.47265625</y></points><points><x>48543.46484375</x><y>43457.22265625</y></points><points><x>48544.1328125</x><y>43469.2890625</y></points><points><x>48539.10546875</x><y>43477.66796875</y></points><points><x>48529.38671875</x><y>43477.33203125</y></points><points><x>48517.32421875</x><y>43469.95703125</y></points><points><x>48504.921875</x><y>43466.2734375</y></points><points><x>48488.5</x><y>43466.2734375</y></points><points><x>48473.75390625</x><y>43462.25</y></points><points><x>48465.375</x><y>43454.20703125</y></points><points><x>48462.359375</x><y>43442.140625</y></points><points><x>48446.60546875</x><y>43433.76171875</y></points><points><x>48446.60546875</x><y>43433.42578125</y></points><points><x>48444.59765625</x><y>43432.421875</y></points><points><x>48443.25390625</x><y>43431.08203125</y></points><points><x>48432.1953125</x><y>43419.3515625</y></points><points><x>48428.17578125</x><y>43401.58984375</y></points><points><x>48425.15625</x><y>43385.16796875</y></points><points><x>48434.20703125</x><y>43375.44921875</y></points><points><x>48441.578125</x><y>43371.42578125</y></points><points><x>48441.9140625</x><y>43371.42578125</y></points></segmentation></object><object><name>NILM</name><difficult>0</difficult><truncated>0</truncated><info>[{"confidence": "0"}, {"action": "CREATE", "cat": "NILM", "time": "2020-07-23 14:39;25", "who": "admin", "typeOfanno": "PersonManul"}]</info><confidence>0</confidence><bndbox><xmin>48155.69140625</xmin><ymin>38808.8671875</ymin><xmax>48267.69140625</xmax><ymax>38921.34375</ymax></bndbox><segmentation><points><x>48160.40234375</x><y>38808.8671875</y></points><points><x>48156.69140625</x><y>38821.34375</y></points><points><x>48155.69140625</x><y>38834.34375</y></points><points><x>48156.69140625</x><y>38839.34375</y></points><points><x>48164.69140625</x><y>38849.34375</y></points><points><x>48170.69140625</x><y>38856.34375</y></points><points><x>48186.69140625</x><y>38873.34375</y></points><points><x>48191.69140625</x><y>38877.34375</y></points><points><x>48197.69140625</x><y>38881.34375</y></points><points><x>48204.69140625</x><y>38886.34375</y></points><points><x>48210.69140625</x><y>38891.34375</y></points><points><x>48217.69140625</x><y>38896.34375</y></points><points><x>48231.69140625</x><y>38909.34375</y></points><points><x>48236.69140625</x><y>38914.34375</y></points><points><x>48264.69140625</x><y>38921.34375</y></points><points><x>48267.69140625</x><y>38918.34375</y></points><points><x>48267.69140625</x><y>38905.34375</y></points><points><x>48260.69140625</x><y>38897.34375</y></points><points><x>48256.69140625</x><y>38892.34375</y></points><points><x>48253.69140625</x><y>38888.34375</y></points><points><x>48248.21484375</x><y>38879.25</y></points><points><x>48242.51953125</x><y>38869.1953125</y></points><points><x>48240.84375</x><y>38862.15625</y></points><points><x>48235.81640625</x><y>38855.453125</y></points><points><x>48228.77734375</x><y>38849.421875</y></points><points><x>48219.39453125</x><y>38838.36328125</y></points><points><x>48210.69140625</x><y>38827.34375</y></points><points><x>48202.6328125</x><y>38822.2734375</y></points><points><x>48191.90625</x><y>38815.90234375</y></points></segmentation></object><object><name>NILM</name><difficult>0</difficult><truncated>0</truncated><info>[{"confidence": "0"}, {"action": "CREATE", "cat": "NILM", "time": "2020-07-23 14:39;25", "who": "admin", "typeOfanno": "PersonManul"}]</info><confidence>0</confidence><bndbox><xmin>29374.0</xmin><ymin>35162.0</ymin><xmax>29460.546875</xmax><ymax>35309.0</ymax></bndbox><segmentation><points><x>29445.0</x><y>35162.0</y></points><points><x>29442.0</x><y>35165.0</y></points><points><x>29403.0</x><y>35189.0</y></points><points><x>29380.0</x><y>35251.0</y></points><points><x>29379.0</x><y>35270.0</y></points><points><x>29378.0</x><y>35282.0</y></points><points><x>29375.0</x><y>35295.0</y></points><points><x>29374.0</x><y>35309.0</y></points><points><x>29387.0</x><y>35309.0</y></points><points><x>29390.0</x><y>35306.0</y></points><points><x>29404.0</x><y>35299.0</y></points><points><x>29411.0</x><y>35294.0</y></points><points><x>29430.0</x><y>35281.0</y></points><points><x>29458.0</x><y>35204.0</y></points><points><x>29460.546875</x><y>35197.14453125</y></points><points><x>29460.212890625</x><y>35175.6953125</y></points><points><x>29458.201171875</x><y>35165.640625</y></points></segmentation></object><object><name>HSIL</name><difficult>0</difficult><truncated>0</truncated><info>[{"confidence": "0"}, {"action": "CREATE", "cat": "HSIL", "time": "2020-07-23 14:39;25", "who": "admin", "typeOfanno": "PersonManul"}]</info><confidence>0</confidence><bndbox><xmin>43813.0</xmin><ymin>46779.3046875</ymin><xmax>44009.0</xmax><ymax>47002.0</ymax></bndbox><segmentation><points><x>43921.90625</x><y>46783.99609375</y></points><points><x>43872.3046875</x><y>46802.4296875</y></points><points><x>43877.0</x><y>46839.0</y></points><points><x>43869.0</x><y>46840.0</y></points><points><x>43864.0</x><y>46841.0</y></points><points><x>43849.0</x><y>46840.0</y></points><points><x>43836.0</x><y>46847.0</y></points><points><x>43832.0</x><y>46857.0</y></points><points><x>43830.0</x><y>46865.0</y></points><points><x>43825.0</x><y>46866.0</y></points><points><x>43823.0</x><y>46879.0</y></points><points><x>43827.0</x><y>46885.0</y></points><points><x>43837.0</x><y>46894.0</y></points><points><x>43830.0</x><y>46906.0</y></points><points><x>43823.0</x><y>46907.0</y></points><points><x>43822.0</x><y>46915.0</y></points><points><x>43816.0</x><y>46931.0</y></points><points><x>43813.0</x><y>46934.0</y></points><points><x>43813.0</x><y>46957.0</y></points><points><x>43814.0</x><y>46963.0</y></points><points><x>43823.0</x><y>46974.0</y></points><points><x>43837.0</x><y>46985.0</y></points><points><x>43841.0</x><y>46988.0</y></points><points><x>43854.0</x><y>46994.0</y></points><points><x>43869.0</x><y>47001.0</y></points><points><x>43955.0</x><y>47002.0</y></points><points><x>43961.0</x><y>46998.0</y></points><points><x>43966.0</x><y>46991.0</y></points><points><x>43973.0</x><y>46987.0</y></points><points><x>43982.0</x><y>46976.0</y></points><points><x>43988.0</x><y>46970.0</y></points><points><x>43998.0</x><y>46964.0</y></points><points><x>44003.0</x><y>46961.0</y></points><points><x>44007.0</x><y>46958.0</y></points><points><x>44009.0</x><y>46934.0</y></points><points><x>44009.0</x><y>46881.0</y></points><points><x>44006.0</x><y>46878.0</y></points><points><x>43986.0</x><y>46866.0</y></points><points><x>43979.0</x><y>46865.0</y></points><points><x>43976.0</x><y>46862.0</y></points><points><x>43964.0</x><y>46853.0</y></points><points><x>43954.0</x><y>46839.0</y></points><points><x>43952.40234375</x><y>46831.25</y></points><points><x>43943.35546875</x><y>46779.3046875</y></points></segmentation></object><object><name>NILM</name><difficult>0</difficult><truncated>0</truncated><info>[{"confidence": "0"}, {"action": "CREATE", "cat": "NILM", "time": "2020-07-23 14:39;25", "who": "admin", "typeOfanno": "PersonManul"}]</info><confidence>0</confidence><bndbox><xmin>26029.060546875</xmin><ymin>19577.0</ymin><xmax>26147.6640625</xmax><ymax>19756.0</ymax></bndbox><segmentation><points><x>26123.6640625</x><y>19577.0</y></points><points><x>26123.6640625</x><y>19583.0</y></points><points><x>26118.6640625</x><y>19589.0</y></points><points><x>26110.5</x><y>19612.34375</y></points><points><x>26097.09375</x><y>19622.0625</y></points><points><x>26085.36328125</x><y>19636.810546875</y></points><points><x>26069.27734375</x><y>19658.59375</y></points><points><x>26029.060546875</x><y>19702.498046875</y></points><points><x>26039.44921875</x><y>19729.64453125</y></points><points><x>26087.6640625</x><y>19756.0</y></points><points><x>26089.6640625</x><y>19739.0</y></points><points><x>26088.6640625</x><y>19727.0</y></points><points><x>26087.6640625</x><y>19721.0</y></points><points><x>26087.6640625</x><y>19709.0</y></points><points><x>26094.6640625</x><y>19700.0</y></points><points><x>26115.6640625</x><y>19681.0</y></points><points><x>26127.6640625</x><y>19673.0</y></points><points><x>26134.6640625</x><y>19667.0</y></points><points><x>26137.6640625</x><y>19663.0</y></points><points><x>26137.6640625</x><y>19655.0</y></points><points><x>26138.6640625</x><y>19648.0</y></points><points><x>26143.6640625</x><y>19635.0</y></points><points><x>26144.6640625</x><y>19628.0</y></points><points><x>26145.6640625</x><y>19620.0</y></points><points><x>26147.6640625</x><y>19604.0</y></points><points><x>26143.6640625</x><y>19584.0</y></points><points><x>26136.6640625</x><y>19578.0</y></points></segmentation></object><object><name>ASC_H</name><difficult>0</difficult><truncated>0</truncated><info>[{"confidence": "0"}, {"action": "CREATE", "cat": "ASC_H", "time": "2020-07-23 14:39;25", "who": "admin", "typeOfanno": "PersonManul"}]</info><confidence>0</confidence><bndbox><xmin>8893.5849609375</xmin><ymin>19339.728515625</ymin><xmax>9015.2431640625</xmax><ymax>19441.947265625</ymax></bndbox><segmentation><points><x>8949.5546875</x><y>19372.572265625</y></points><points><x>8938.494140625</x><y>19372.908203125</y></points><points><x>8931.12109375</x><y>19376.259765625</y></points><points><x>8924.0830078125</x><y>19380.951171875</y></points><points><x>8916.7099609375</x><y>19376.9296875</y></points><points><x>8908.6669921875</x><y>19377.263671875</y></points><points><x>8908.6669921875</x><y>19377.263671875</y></points><points><x>8906.9912109375</x><y>19378.939453125</y></points><points><x>8893.5849609375</x><y>19389.6640625</y></points><points><x>8895.931640625</x><y>19408.43359375</y></points><points><x>8895.931640625</x><y>19408.767578125</y></points><points><x>8896.2666015625</x><y>19410.443359375</y></points><points><x>8906.65625</x><y>19432.8984375</y></points><points><x>8919.7265625</x><y>19441.27734375</y></points><points><x>8934.1376953125</x><y>19436.25</y></points><points><x>8942.5166015625</x><y>19427.537109375</y></points><points><x>8957.59765625</x><y>19441.947265625</y></points><points><x>8957.59765625</x><y>19441.947265625</y></points><points><x>8977.7060546875</x><y>19437.58984375</y></points><points><x>8977.7060546875</x><y>19437.58984375</y></points><points><x>8980.3876953125</x><y>19435.244140625</y></points><points><x>8991.7822265625</x><y>19423.1796875</y></points><points><x>8992.7880859375</x><y>19406.421875</y></points><points><x>9008.5400390625</x><y>19398.04296875</y></points><points><x>9008.875</x><y>19398.04296875</y></points><points><x>9015.2431640625</x><y>19380.951171875</y></points><points><x>9015.2431640625</x><y>19380.951171875</y></points><points><x>9014.9072265625</x><y>19365.19921875</y></points><points><x>9009.544921875</x><y>19350.787109375</y></points><points><x>9003.5126953125</x><y>19345.42578125</y></points><points><x>8991.7822265625</x><y>19339.728515625</y></points><points><x>8978.7119140625</x><y>19339.728515625</y></points><points><x>8960.94921875</x><y>19341.73828125</y></points><points><x>8952.90625</x><y>19346.431640625</y></points><points><x>8943.521484375</x><y>19351.458984375</y></points><points><x>8940.169921875</x><y>19362.853515625</y></points><points><x>8940.169921875</x><y>19362.853515625</y></points></segmentation></object><object><name>HSIL</name><difficult>0</difficult><truncated>0</truncated><info>[{"confidence": "0"}, {"action": "CREATE", "cat": "HSIL", "time": "2020-07-23 14:39;25", "who": "admin", "typeOfanno": "PersonManul"}]</info><confidence>0</confidence><bndbox><xmin>48014.90234375</xmin><ymin>30957.744140625</ymin><xmax>48501.58984375</xmax><ymax>31520.75390625</ymax></bndbox><segmentation><points><x>48261.56640625</x><y>31016.369140625</y></points><points><x>48290.32421875</x><y>31092.689453125</y></points><points><x>48319.08203125</x><y>31134.72265625</y></points><points><x>48330.14453125</x><y>31186.708984375</y></points><points><x>48330.14453125</x><y>31187.814453125</y></points><points><x>48335.67578125</x><y>31242.013671875</y></points><points><x>48343.41796875</x><y>31259.712890625</y></points><points><x>48431.90625</x><y>31255.287109375</y></points><points><x>48470.6171875</x><y>31267.455078125</y></points><points><x>48471.7265625</x><y>31267.455078125</y></points><points><x>48501.58984375</x><y>31294.001953125</y></points><points><x>48492.7421875</x><y>31323.8671875</y></points><points><x>48492.7421875</x><y>31323.8671875</y></points><points><x>48491.63671875</x><y>31326.078125</y></points><points><x>48490.52734375</x><y>31328.291015625</y></points><points><x>48451.81640625</x><y>31347.095703125</y></points><points><x>48444.07421875</x><y>31333.822265625</y></points><points><x>48425.26953125</x><y>31353.73046875</y></points><points><x>48424.1640625</x><y>31353.73046875</y></points><points><x>48383.23828125</x><y>31379.171875</y></points><points><x>48382.12890625</x><y>31379.171875</y></points><points><x>48343.41796875</x><y>31416.779296875</y></points><points><x>48316.87109375</x><y>31428.947265625</y></points><points><x>48296.9609375</x><y>31443.326171875</y></points><points><x>48296.9609375</x><y>31443.326171875</y></points><points><x>48270.4140625</x><y>31466.5546875</y></points><points><x>48270.4140625</x><y>31466.5546875</y></points><points><x>48270.4140625</x><y>31468.767578125</y></points><points><x>48270.4140625</x><y>31469.873046875</y></points><points><x>48251.609375</x><y>31501.94921875</y></points><points><x>48251.609375</x><y>31501.94921875</y></points><points><x>48232.8046875</x><y>31520.75390625</y></points><points><x>48231.69921875</x><y>31520.75390625</y></points><points><x>48230.59375</x><y>31520.75390625</y></points><points><x>48207.3671875</x><y>31513.01171875</y></points><points><x>48207.3671875</x><y>31513.01171875</y></points><points><x>48206.2578125</x><y>31510.798828125</y></points><points><x>48206.2578125</x><y>31509.693359375</y></points><points><x>48206.2578125</x><y>31507.48046875</y></points><points><x>48204.046875</x><y>31482.0390625</y></points><points><x>48204.046875</x><y>31480.93359375</y></points><points><x>48204.046875</x><y>31479.828125</y></points><points><x>48202.94140625</x><y>31477.615234375</y></points><points><x>48201.8359375</x><y>31474.296875</y></points><points><x>48195.19921875</x><y>31438.90234375</y></points><points><x>48188.5625</x><y>31397.9765625</y></points><points><x>48199.62109375</x><y>31373.640625</y></points><points><x>48175.2890625</x><y>31359.26171875</y></points><points><x>48160.91015625</x><y>31336.033203125</y></points><points><x>48160.91015625</x><y>31334.927734375</y></points><points><x>48158.6953125</x><y>31311.69921875</y></points><points><x>48168.65234375</x><y>31289.578125</y></points><points><x>48162.015625</x><y>31260.818359375</y></points><points><x>48146.53125</x><y>31270.7734375</y></points><points><x>48121.08984375</x><y>31286.259765625</y></points><points><x>48080.1640625</x><y>31286.259765625</y></points><points><x>48059.1484375</x><y>31270.7734375</y></points><points><x>48035.91796875</x><y>31253.076171875</y></points><points><x>48038.1328125</x><y>31212.150390625</y></points><points><x>48038.1328125</x><y>31212.150390625</y></points><points><x>48040.34375</x><y>31208.83203125</y></points><points><x>48041.44921875</x><y>31207.724609375</y></points><points><x>48049.19140625</x><y>31178.966796875</y></points><points><x>48049.19140625</x><y>31177.859375</y></points><points><x>48050.296875</x><y>31174.54296875</y></points><points><x>48050.296875</x><y>31171.224609375</y></points><points><x>48052.51171875</x><y>31170.1171875</y></points><points><x>48063.5703125</x><y>31132.509765625</y></points><points><x>48069.1015625</x><y>31100.43359375</y></points><points><x>48069.1015625</x><y>31099.326171875</y></points><points><x>48069.1015625</x><y>31098.220703125</y></points><points><x>48069.1015625</x><y>31097.115234375</y></points><points><x>48069.1015625</x><y>31096.0078125</y></points><points><x>48069.1015625</x><y>31093.796875</y></points><points><x>48069.1015625</x><y>31091.583984375</y></points><points><x>48067.99609375</x><y>31089.37109375</y></points><points><x>48067.99609375</x><y>31088.265625</y></points><points><x>48060.25390625</x><y>31063.931640625</y></points><points><x>48034.8125</x><y>31045.126953125</y></points><points><x>48033.70703125</x><y>31045.126953125</y></points><points><x>48014.90234375</x><y>31009.732421875</y></points><points><x>48020.43359375</x><y>30974.3359375</y></points><points><x>48037.0234375</x><y>30957.744140625</y></points><points><x>48067.99609375</x><y>30978.76171875</y></points><points><x>48069.1015625</x><y>30978.76171875</y></points><points><x>48069.1015625</x><y>30980.97265625</y></points><points><x>48069.1015625</x><y>30982.080078125</y></points><points><x>48071.3125</x><y>30984.291015625</y></points><points><x>48097.859375</x><y>31011.943359375</y></points><points><x>48113.34765625</x><y>31039.59765625</y></points><points><x>48113.34765625</x><y>31039.59765625</y></points><points><x>48113.34765625</x><y>31041.80859375</y></points><points><x>48127.7265625</x><y>31065.037109375</y></points><points><x>48127.7265625</x><y>31065.037109375</y></points><points><x>48127.7265625</x><y>31067.25</y></points><points><x>48135.46875</x><y>31073.88671875</y></points><points><x>48135.46875</x><y>31073.88671875</y></points><points><x>48137.6796875</x><y>31073.88671875</y></points><points><x>48159.8046875</x><y>31071.673828125</y></points><points><x>48159.8046875</x><y>31071.673828125</y></points><points><x>48164.2265625</x><y>31046.234375</y></points><points><x>48149.84765625</x><y>31035.171875</y></points><points><x>48164.2265625</x><y>31020.79296875</y></points><points><x>48177.5</x><y>31014.15625</y></points><points><x>48177.5</x><y>31014.15625</y></points></segmentation></object><object><name>HSIL</name><difficult>0</difficult><truncated>0</truncated><info>[{"confidence": "0"}, {"action": "CREATE", "cat": "HSIL", "time": "2020-07-23 14:39;25", "who": "admin", "typeOfanno": "PersonManul"}]</info><confidence>0</confidence><bndbox><xmin>31770.615234375</xmin><ymin>48765.59375</ymin><xmax>31849.375</xmax><ymax>48844.6875</ymax></bndbox><segmentation><points><x>31820.88671875</x><y>48765.59375</y></points><points><x>31805.134765625</x><y>48770.28515625</y></points><points><x>31792.400390625</x><y>48777.9921875</y></points><points><x>31781.005859375</x><y>48790.39453125</y></points><points><x>31781.005859375</x><y>48790.39453125</y></points><points><x>31770.615234375</x><y>48814.1875</y></points><points><x>31772.291015625</x><y>48835.63671875</y></points><points><x>31776.6484375</x><y>48844.6875</y></points><points><x>31800.779296875</x><y>48840.6640625</y></points><points><x>31820.216796875</x><y>48827.59375</y></points><points><x>31840.326171875</x><y>48811.171875</y></points><points><x>31846.693359375</x><y>48793.41015625</y></points><points><x>31849.375</x><y>48780.33984375</y></points><points><x>31849.375</x><y>48777.32421875</y></points><points><x>31849.375</x><y>48777.32421875</y></points></segmentation></object><object><name>HSIL</name><difficult>0</difficult><truncated>0</truncated><info>[{"confidence": "0"}, {"action": "CREATE", "cat": "HSIL", "time": "2020-07-23 14:39;25", "who": "admin", "typeOfanno": "PersonManul"}]</info><confidence>0</confidence><bndbox><xmin>31778.0</xmin><ymin>48438.890625</ymin><xmax>32246.45703125</xmax><ymax>48732.0</ymax></bndbox><segmentation><points><x>31901.0</x><y>48484.0</y></points><points><x>31897.0</x><y>48488.0</y></points><points><x>31884.0</x><y>48517.0</y></points><points><x>31874.0</x><y>48523.0</y></points><points><x>31868.0</x><y>48528.0</y></points><points><x>31848.0</x><y>48536.0</y></points><points><x>31847.0</x><y>48543.0</y></points><points><x>31842.0</x><y>48544.0</y></points><points><x>31841.0</x><y>48551.0</y></points><points><x>31823.0</x><y>48552.0</y></points><points><x>31818.0</x><y>48557.0</y></points><points><x>31814.0</x><y>48556.0</y></points><points><x>31790.0</x><y>48552.0</y></points><points><x>31784.0</x><y>48556.0</y></points><points><x>31779.0</x><y>48563.0</y></points><points><x>31779.0</x><y>48568.0</y></points><points><x>31778.0</x><y>48585.0</y></points><points><x>31784.0</x><y>48596.0</y></points><points><x>31799.0</x><y>48603.0</y></points><points><x>31799.0</x><y>48612.0</y></points><points><x>31797.0</x><y>48630.0</y></points><points><x>31811.0</x><y>48652.0</y></points><points><x>31812.0</x><y>48657.0</y></points><points><x>31817.0</x><y>48664.0</y></points><points><x>31822.0</x><y>48664.0</y></points><points><x>31820.0</x><y>48686.0</y></points><points><x>31825.0</x><y>48691.0</y></points><points><x>31839.0</x><y>48691.0</y></points><points><x>31847.0</x><y>48689.0</y></points><points><x>31860.0</x><y>48678.0</y></points><points><x>31863.0</x><y>48686.0</y></points><points><x>31861.0</x><y>48695.0</y></points><points><x>31859.0</x><y>48712.0</y></points><points><x>31862.0</x><y>48723.0</y></points><points><x>31868.0</x><y>48729.0</y></points><points><x>31888.0</x><y>48730.0</y></points><points><x>31894.0</x><y>48729.0</y></points><points><x>31896.0</x><y>48720.0</y></points><points><x>31902.0</x><y>48723.0</y></points><points><x>31928.0</x><y>48732.0</y></points><points><x>31942.0</x><y>48731.0</y></points><points><x>31952.0</x><y>48722.0</y></points><points><x>31957.0</x><y>48702.0</y></points><points><x>31967.0</x><y>48716.0</y></points><points><x>31970.0</x><y>48720.0</y></points><points><x>31985.0</x><y>48720.0</y></points><points><x>31990.0</x><y>48719.0</y></points><points><x>31995.0</x><y>48714.0</y></points><points><x>31995.0</x><y>48691.0</y></points><points><x>31998.0</x><y>48685.0</y></points><points><x>31998.0</x><y>48695.0</y></points><points><x>32013.0</x><y>48696.0</y></points><points><x>32035.0</x><y>48699.0</y></points><points><x>32040.0</x><y>48688.0</y></points><points><x>32041.0</x><y>48675.0</y></points><points><x>32047.0</x><y>48667.0</y></points><points><x>32047.0</x><y>48660.0</y></points><points><x>32061.0</x><y>48655.0</y></points><points><x>32057.0</x><y>48657.0</y></points><points><x>32054.0</x><y>48665.0</y></points><points><x>32053.0</x><y>48672.0</y></points><points><x>32052.0</x><y>48685.0</y></points><points><x>32055.0</x><y>48688.0</y></points><points><x>32055.0</x><y>48694.0</y></points><points><x>32062.0</x><y>48701.0</y></points><points><x>32080.0</x><y>48701.0</y></points><points><x>32090.0</x><y>48694.0</y></points><points><x>32091.0</x><y>48672.0</y></points><points><x>32083.0</x><y>48661.0</y></points><points><x>32076.0</x><y>48657.0</y></points><points><x>32075.19140625</x><y>48639.30859375</y></points><points><x>32078.208984375</x><y>48633.27734375</y></points><points><x>32080.890625</x><y>48628.25</y></points><points><x>32088.59765625</x><y>48626.91015625</y></points><points><x>32101.587890625</x><y>48621.6484375</y></points><points><x>32137.248046875</x><y>48644.6796875</y></points><points><x>32172.1640625</x><y>48652.8515625</y></points><points><x>32218.96875</x><y>48633.53515625</y></points><points><x>32246.45703125</x><y>48603.8203125</y></points><points><x>32149.876953125</x><y>48464.89453125</y></points><points><x>32001.29296875</x><y>48438.890625</y></points><points><x>31952.0</x><y>48489.0</y></points><points><x>31948.0</x><y>48492.0</y></points><points><x>31938.0</x><y>48494.0</y></points></segmentation></object><object><name>NILM</name><difficult>0</difficult><truncated>0</truncated><info>[{"confidence": "0"}, {"action": "CREATE", "cat": "NILM", "time": "2020-07-23 14:39;25", "who": "admin", "typeOfanno": "PersonManul"}]</info><confidence>0</confidence><bndbox><xmin>29061.912109375</xmin><ymin>30581.90234375</ymin><xmax>29193.64453125</xmax><ymax>30767.025390625</ymax></bndbox><segmentation><points><x>29139.75390625</x><y>30767.025390625</y></points><points><x>29159.712890625</x><y>30765.52734375</y></points><points><x>29159.712890625</x><y>30765.52734375</y></points><points><x>29161.708984375</x><y>30765.029296875</y></points><points><x>29193.64453125</x><y>30756.546875</y></points><points><x>29187.158203125</x><y>30734.591796875</y></points><points><x>29159.21484375</x><y>30672.21875</y></points><points><x>29131.271484375</x><y>30633.796875</y></points><points><x>29102.330078125</x><y>30602.359375</y></points><points><x>29091.353515625</x><y>30590.8828125</y></points><points><x>29076.8828125</x><y>30581.90234375</y></points><points><x>29074.38671875</x><y>30606.3515625</y></points><points><x>29064.408203125</x><y>30590.384765625</y></points><points><x>29061.912109375</x><y>30604.85546875</y></points><points><x>29066.90234375</x><y>30624.814453125</y></points><points><x>29066.90234375</x><y>30624.814453125</y></points><points><x>29075.884765625</x><y>30649.263671875</y></points><points><x>29094.845703125</x><y>30686.189453125</y></points><points><x>29094.845703125</x><y>30686.189453125</y></points><points><x>29113.30859375</x><y>30728.603515625</y></points><points><x>29127.779296875</x><y>30756.546875</y></points><points><x>29131.76953125</x><y>30758.04296875</y></points><points><x>29131.76953125</x><y>30758.04296875</y></points></segmentation></object><object><name>ASC_US</name><difficult>0</difficult><truncated>0</truncated><info>[{"confidence": "0"}, {"action": "CREATE", "cat": "ASC_US", "time": "2020-07-23 14:39;25", "who": "admin", "typeOfanno": "PersonManul"}]</info><confidence>0</confidence><bndbox><xmin>52014.1015625</xmin><ymin>25296.208984375</ymin><xmax>52180.66796875</xmax><ymax>25459.423828125</ymax></bndbox><segmentation><points><x>52156.875</x><y>25296.208984375</y></points><points><x>52155.53515625</x><y>25306.59765625</y></points><points><x>52144.47265625</x><y>25317.658203125</y></points><points><x>52133.4140625</x><y>25325.701171875</y></points><points><x>52150.171875</x><y>25328.3828125</y></points><points><x>52163.2421875</x><y>25339.107421875</y></points><points><x>52174.30078125</x><y>25348.15625</y></points><points><x>52180.66796875</x><y>25349.83203125</y></points><points><x>52180.66796875</x><y>25350.166015625</y></points><points><x>52171.28515625</x><y>25367.9296875</y></points><points><x>52158.88671875</x><y>25377.6484375</y></points><points><x>52160.2265625</x><y>25383.681640625</y></points><points><x>52166.9296875</x><y>25399.43359375</y></points><points><x>52155.19921875</x><y>25409.822265625</y></points><points><x>52139.78125</x><y>25420.2109375</y></points><points><x>52136.765625</x><y>25419.876953125</y></points><points><x>52136.765625</x><y>25420.2109375</y></points><points><x>52135.08984375</x><y>25421.216796875</y></points><points><x>52129.7265625</x><y>25422.892578125</y></points><points><x>52118.33203125</x><y>25431.94140625</y></points><points><x>52117.99609375</x><y>25431.94140625</y></points><points><x>52121.015625</x><y>25446.6875</y></points><points><x>52111.62890625</x><y>25459.423828125</y></points><points><x>52091.1875</x><y>25452.05078125</y></points><points><x>52083.14453125</x><y>25443.3359375</y></points><points><x>52069.73828125</x><y>25433.283203125</y></points><points><x>52075.43359375</x><y>25447.693359375</y></points><points><x>52067.7265625</x><y>25455.736328125</y></points><points><x>52067.7265625</x><y>25455.736328125</y></points><points><x>52065.37890625</x><y>25456.072265625</y></points><points><x>52054.3203125</x><y>25450.375</y></points><points><x>52048.2890625</x><y>25435.962890625</y></points><points><x>52036.22265625</x><y>25420.546875</y></points><points><x>52017.7890625</x><y>25406.470703125</y></points><points><x>52014.1015625</x><y>25389.712890625</y></points><points><x>52014.1015625</x><y>25389.712890625</y></points><points><x>52023.48828125</x><y>25373.9609375</y></points><points><x>52023.8203125</x><y>25373.9609375</y></points><points><x>52026.16796875</x><y>25373.291015625</y></points><points><x>52043.26171875</x><y>25369.26953125</y></points><points><x>52043.59375</x><y>25369.26953125</y></points><points><x>52057.0</x><y>25368.599609375</y></points><points><x>52074.765625</x><y>25349.83203125</y></points><points><x>52104.59375</x><y>25323.01953125</y></points><points><x>52125.70703125</x><y>25310.28515625</y></points><points><x>52145.48046875</x><y>25300.564453125</y></points><points><x>52145.48046875</x><y>25300.564453125</y></points></segmentation></object><object><name>NILM</name><difficult>0</difficult><truncated>0</truncated><info>[{"confidence": "0"}, {"action": "CREATE", "cat": "NILM", "time": "2020-07-23 14:39;25", "who": "admin", "typeOfanno": "PersonManul"}]</info><confidence>0</confidence><bndbox><xmin>12680.3603515625</xmin><ymin>27904.94921875</ymin><xmax>12811.7373046875</xmax><ymax>28050.06640625</ymax></bndbox><segmentation><points><x>12689.07421875</x><y>28050.06640625</y></points><points><x>12717.5615234375</x><y>28033.64453125</y></points><points><x>12736.6650390625</x><y>28020.57421875</y></points><points><x>12753.0869140625</x><y>28020.23828125</y></points><points><x>12768.50390625</x><y>28004.822265625</y></points><points><x>12783.25</x><y>27985.048828125</y></points><points><x>12800.3427734375</x><y>27954.21484375</y></points><points><x>12811.7373046875</x><y>27924.388671875</y></points><points><x>12809.3916015625</x><y>27917.013671875</y></points><points><x>12795.3154296875</x><y>27905.28515625</y></points><points><x>12789.2822265625</x><y>27904.94921875</y></points><points><x>12781.2392578125</x><y>27922.712890625</y></points><points><x>12760.125</x><y>27947.177734375</y></points><points><x>12743.0322265625</x><y>27965.9453125</y></points><points><x>12731.97265625</x><y>27972.6484375</y></points><points><x>12719.572265625</x><y>27989.0703125</y></points><points><x>12710.1884765625</x><y>28002.4765625</y></points><points><x>12697.1181640625</x><y>28010.185546875</y></points><points><x>12680.3603515625</x><y>28014.541015625</y></points><points><x>12680.3603515625</x><y>28014.541015625</y></points></segmentation></object><object><name>NILM</name><difficult>0</difficult><truncated>0</truncated><info>[{"confidence": "0"}, {"action": "CREATE", "cat": "NILM", "time": "2020-07-23 14:39;25", "who": "admin", "typeOfanno": "PersonManul"}]</info><confidence>0</confidence><bndbox><xmin>31278.7734375</xmin><ymin>41063.0234375</ymin><xmax>31438.302734375</xmax><ymax>41181.33203125</ymax></bndbox><segmentation><points><x>31376.30078125</x><y>41078.77734375</y></points><points><x>31360.548828125</x><y>41080.7890625</y></points><points><x>31348.818359375</x><y>41089.8359375</y></points><points><x>31341.111328125</x><y>41096.5390625</y></points><points><x>31328.375</x><y>41100.8984375</y></points><points><x>31317.986328125</x><y>41109.9453125</y></points><points><x>31301.5625</x><y>41121.33984375</y></points><points><x>31301.5625</x><y>41121.67578125</y></points><points><x>31289.498046875</x><y>41143.4609375</y></points><points><x>31278.7734375</x><y>41160.21875</y></points><points><x>31287.822265625</x><y>41162.2265625</y></points><points><x>31297.541015625</x><y>41168.9296875</y></points><points><x>31303.57421875</x><y>41181.33203125</y></points><points><x>31324.017578125</x><y>41173.95703125</y></points><points><x>31351.8359375</x><y>41158.875</y></points><points><x>31380.658203125</x><y>41132.3984375</y></points><points><x>31393.05859375</x><y>41118.99609375</y></points><points><x>31409.14453125</x><y>41113.296875</y></points><points><x>31414.5078125</x><y>41100.5625</y></points><points><x>31419.53515625</x><y>41094.86328125</y></points><points><x>31433.611328125</x><y>41094.1953125</y></points><points><x>31433.611328125</x><y>41094.1953125</y></points><points><x>31435.287109375</x><y>41092.18359375</y></points><points><x>31438.302734375</x><y>41082.80078125</y></points><points><x>31430.59375</x><y>41074.75390625</y></points><points><x>31416.517578125</x><y>41070.734375</y></points><points><x>31406.798828125</x><y>41063.0234375</y></points><points><x>31395.068359375</x><y>41065.37109375</y></points><points><x>31394.734375</x><y>41065.37109375</y></points></segmentation></object><object><name>ASC_H</name><difficult>0</difficult><truncated>0</truncated><info>[{"confidence": "0"}, {"action": "CREATE", "cat": "ASC_H", "time": "2020-07-23 14:39;25", "who": "admin", "typeOfanno": "PersonManul"}]</info><confidence>0</confidence><bndbox><xmin>32065.0</xmin><ymin>8024.0</ymin><xmax>32158.953125</xmax><ymax>8112.9365234375</ymax></bndbox><segmentation><points><x>32106.0</x><y>8024.0</y></points><points><x>32088.0</x><y>8034.0</y></points><points><x>32073.0</x><y>8048.0</y></points><points><x>32073.0</x><y>8055.0</y></points><points><x>32069.0</x><y>8066.0</y></points><points><x>32066.0</x><y>8069.0</y></points><points><x>32065.0</x><y>8084.0</y></points><points><x>32072.0</x><y>8085.0</y></points><points><x>32070.0</x><y>8089.0</y></points><points><x>32070.0</x><y>8096.0</y></points><points><x>32066.0</x><y>8111.0</y></points><points><x>32158.953125</x><y>8112.9365234375</y></points><points><x>32157.947265625</x><y>8089.14111328125</y></points><points><x>32129.125</x><y>8071.7138671875</y></points><points><x>32150.91015625</x><y>8055.29150390625</y></points><points><x>32149.0</x><y>8046.0</y></points><points><x>32147.0</x><y>8038.0</y></points><points><x>32140.0</x><y>8032.0</y></points><points><x>32137.0</x><y>8027.0</y></points><points><x>32129.0</x><y>8026.0</y></points><points><x>32124.0</x><y>8025.0</y></points></segmentation></object><object><name>EC</name><difficult>0</difficult><truncated>0</truncated><info>[{"confidence": "0"}, {"action": "CREATE", "cat": "EC", "time": "2020-07-23 14:39;25", "who": "admin", "typeOfanno": "PersonManul"}]</info><confidence>0</confidence><bndbox><xmin>24720.822265625</xmin><ymin>25227.150390625</ymin><xmax>24952.3515625</xmax><ymax>25463.169921875</ymax></bndbox><segmentation><points><x>24859.541015625</x><y>25245.11328125</y></points><points><x>24843.57421875</x><y>25249.603515625</y></points><points><x>24835.08984375</x><y>25242.119140625</y></points><points><x>24826.109375</x><y>25234.634765625</y></points><points><x>24817.626953125</x><y>25227.150390625</y></points><points><x>24814.1328125</x><y>25236.130859375</y></points><points><x>24810.140625</x><y>25240.62109375</y></points><points><x>24796.66796875</x><y>25245.11328125</y></points><points><x>24796.66796875</x><y>25264.07421875</y></points><points><x>24784.193359375</x><y>25288.025390625</y></points><points><x>24774.21484375</x><y>25309.482421875</y></points><points><x>24773.71484375</x><y>25329.44140625</y></points><points><x>24773.71484375</x><y>25329.44140625</y></points><points><x>24780.203125</x><y>25349.900390625</y></points><points><x>24762.23828125</x><y>25362.375</y></points><points><x>24746.76953125</x><y>25365.369140625</y></points><points><x>24737.2890625</x><y>25372.353515625</y></points><points><x>24743.77734375</x><y>25388.8203125</y></points><points><x>24746.76953125</x><y>25399.798828125</y></points><points><x>24728.30859375</x><y>25414.26953125</y></points><points><x>24720.822265625</x><y>25428.740234375</y></points><points><x>24720.822265625</x><y>25428.740234375</y></points><points><x>24723.81640625</x><y>25431.234375</y></points><points><x>24724.814453125</x><y>25431.234375</y></points><points><x>24726.810546875</x><y>25431.732421875</y></points><points><x>24743.77734375</x><y>25434.228515625</y></points><points><x>24743.77734375</x><y>25434.228515625</y></points><points><x>24746.76953125</x><y>25435.2265625</y></points><points><x>24768.2265625</x><y>25431.234375</y></points><points><x>24780.203125</x><y>25433.728515625</y></points><points><x>24780.203125</x><y>25433.728515625</y></points><points><x>24780.701171875</x><y>25435.724609375</y></points><points><x>24785.69140625</x><y>25450.6953125</y></points><points><x>24785.69140625</x><y>25450.6953125</y></points><points><x>24785.69140625</x><y>25453.189453125</y></points><points><x>24790.681640625</x><y>25463.169921875</y></points><points><x>24790.681640625</x><y>25463.169921875</y></points><points><x>24793.17578125</x><y>25463.169921875</y></points><points><x>24815.130859375</x><y>25458.1796875</y></points><points><x>24815.130859375</x><y>25458.1796875</y></points><points><x>24818.625</x><y>25458.1796875</y></points><points><x>24847.564453125</x><y>25453.189453125</y></points><points><x>24860.0390625</x><y>25443.708984375</y></points><points><x>24870.51953125</x><y>25426.744140625</y></points><points><x>24881.99609375</x><y>25420.255859375</y></points><points><x>24881.99609375</x><y>25420.255859375</y></points><points><x>24883.990234375</x><y>25419.7578125</y></points><points><x>24901.455078125</x><y>25416.265625</y></points><points><x>24901.455078125</x><y>25416.265625</y></points><points><x>24929.8984375</x><y>25406.783203125</y></points><points><x>24935.884765625</x><y>25379.837890625</y></points><points><x>24952.3515625</x><y>25365.369140625</y></points><points><x>24943.869140625</x><y>25354.888671875</y></points><points><x>24933.390625</x><y>25337.923828125</y></points><points><x>24937.880859375</x><y>25319.9609375</y></points><points><x>24925.90625</x><y>25313.97265625</y></points><points><x>24921.9140625</x><y>25305.98828125</y></points><points><x>24923.41015625</x><y>25296.009765625</y></points><points><x>24928.900390625</x><y>25287.02734375</y></points><points><x>24931.89453125</x><y>25268.564453125</y></points><points><x>24922.912109375</x><y>25255.591796875</y></points><points><x>24911.435546875</x><y>25238.626953125</y></points><points><x>24895.46875</x><y>25237.12890625</y></points><points><x>24883.990234375</x><y>25236.630859375</y></points><points><x>24883.990234375</x><y>25236.630859375</y></points></segmentation></object><object><name>NONE</name><difficult>0</difficult><truncated>0</truncated><info>[{"confidence": "0"}, {"action": "CREATE", "cat": "NONE", "time": "2020-07-23 14:39;25", "who": "admin", "typeOfanno": "PersonManul"}]</info><confidence>0</confidence><bndbox><xmin>25562.140625</xmin><ymin>52192.85546875</ymin><xmax>25620.890625</xmax><ymax>52258.13671875</ymax></bndbox><segmentation><points><x>25599.732421875</x><y>52194.8828125</y></points><points><x>25613.6875</x><y>52208.83984375</y></points><points><x>25620.890625</x><y>52228.87109375</y></points><points><x>25619.314453125</x><y>52247.5546875</y></points><points><x>25609.41015625</x><y>52255.88671875</y></points><points><x>25588.701171875</x><y>52258.13671875</y></points><points><x>25569.568359375</x><y>52247.5546875</y></points><points><x>25562.140625</x><y>52225.046875</y></points><points><x>25569.79296875</x><y>52203.88671875</y></points><points><x>25585.32421875</x><y>52192.85546875</y></points><points><x>25585.32421875</x><y>52192.85546875</y></points></segmentation></object><object><name>NILM</name><difficult>0</difficult><truncated>0</truncated><info>[{"confidence": "0"}, {"action": "CREATE", "cat": "NILM", "time": "2020-07-23 14:39;25", "who": "admin", "typeOfanno": "PersonManul"}]</info><confidence>0</confidence><bndbox><xmin>29681.7578125</xmin><ymin>1978.6551513671875</ymin><xmax>29843.83203125</xmax><ymax>2081.5263671875</ymax></bndbox><segmentation><points><x>29745.236328125</x><y>2026.1513671875</y></points><points><x>29760.54296875</x><y>2014.8963623046875</y></points><points><x>29776.30078125</x><y>2007.017822265625</y></points><points><x>29790.70703125</x><y>1997.3385009765625</y></points><points><x>29807.58984375</x><y>1984.0574951171875</y></points><points><x>29819.74609375</x><y>1978.6551513671875</y></points><points><x>29819.970703125</x><y>1978.6551513671875</y></points><points><x>29822.447265625</x><y>1978.6551513671875</y></points><points><x>29831.224609375</x><y>1980.2308349609375</y></points><points><x>29842.03125</x><y>1988.109375</y></points><points><x>29843.83203125</x><y>2002.0655517578125</y></points><points><x>29843.380859375</x><y>2018.2728271484375</y></points><points><x>29835.953125</x><y>2029.5279541015625</y></points><points><x>29835.953125</x><y>2029.5279541015625</y></points><points><x>29833.92578125</x><y>2029.5279541015625</y></points><points><x>29823.796875</x><y>2027.9522705078125</y></points><points><x>29815.693359375</x><y>2034.4801025390625</y></points><points><x>29807.58984375</x><y>2048.88671875</y></points><points><x>29799.486328125</x><y>2051.1376953125</y></points><points><x>29808.041015625</x><y>2069.595947265625</y></points><points><x>29797.4609375</x><y>2081.5263671875</y></points><points><x>29776.525390625</x><y>2081.5263671875</y></points><points><x>29776.30078125</x><y>2081.5263671875</y></points><points><x>29772.923828125</x><y>2081.5263671875</y></points><points><x>29770.673828125</x><y>2081.5263671875</y></points><points><x>29745.01171875</x><y>2069.370849609375</y></points><points><x>29698.865234375</x><y>2052.9384765625</y></points><points><x>29687.8359375</x><y>2045.9603271484375</y></points><points><x>29687.8359375</x><y>2045.9603271484375</y></points><points><x>29681.7578125</x><y>2028.4024658203125</y></points><points><x>29695.490234375</x><y>2007.918212890625</y></points><points><x>29695.490234375</x><y>2007.918212890625</y></points><points><x>29714.3984375</x><y>2003.866455078125</y></points><points><x>29726.779296875</x><y>2005.892333984375</y></points><points><x>29737.357421875</x><y>2013.7708740234375</y></points><points><x>29737.357421875</x><y>2013.7708740234375</y></points></segmentation></object><object><name>HSIL</name><difficult>0</difficult><truncated>0</truncated><info>[{"confidence": "0"}, {"action": "CREATE", "cat": "HSIL", "time": "2020-07-23 14:39;25", "who": "admin", "typeOfanno": "PersonManul"}]</info><confidence>0</confidence><bndbox><xmin>39578.0</xmin><ymin>44206.453125</ymin><xmax>39852.0</xmax><ymax>44543.0</ymax></bndbox><segmentation><points><x>39691.203125</x><y>44207.79296875</y></points><points><x>39677.4609375</x><y>44208.796875</y></points><points><x>39672.1015625</x><y>44206.453125</y></points><points><x>39661.0390625</x><y>44208.12890625</y></points><points><x>39656.01171875</x><y>44208.46484375</y></points><points><x>39655.0078125</x><y>44207.79296875</y></points><points><x>39654.3359375</x><y>44213.15625</y></points><points><x>39643.0</x><y>44220.0</y></points><points><x>39634.0</x><y>44233.0</y></points><points><x>39628.0</x><y>44253.0</y></points><points><x>39613.0</x><y>44284.0</y></points><points><x>39607.0</x><y>44294.0</y></points><points><x>39602.0</x><y>44303.0</y></points><points><x>39602.0</x><y>44308.0</y></points><points><x>39591.0</x><y>44322.0</y></points><points><x>39588.0</x><y>44334.0</y></points><points><x>39587.0</x><y>44347.0</y></points><points><x>39585.0</x><y>44363.0</y></points><points><x>39580.0</x><y>44370.0</y></points><points><x>39579.0</x><y>44380.0</y></points><points><x>39578.0</x><y>44393.0</y></points><points><x>39579.0</x><y>44398.0</y></points><points><x>39584.0</x><y>44411.0</y></points><points><x>39592.0</x><y>44418.0</y></points><points><x>39608.0</x><y>44425.0</y></points><points><x>39614.0</x><y>44429.0</y></points><points><x>39615.0</x><y>44438.0</y></points><points><x>39617.0</x><y>44445.0</y></points><points><x>39627.0</x><y>44458.0</y></points><points><x>39633.0</x><y>44464.0</y></points><points><x>39637.0</x><y>44480.0</y></points><points><x>39646.0</x><y>44493.0</y></points><points><x>39655.0</x><y>44502.0</y></points><points><x>39662.0</x><y>44509.0</y></points><points><x>39674.0</x><y>44520.0</y></points><points><x>39685.0</x><y>44528.0</y></points><points><x>39699.0</x><y>44540.0</y></points><points><x>39712.0</x><y>44542.0</y></points><points><x>39730.0</x><y>44543.0</y></points><points><x>39752.0</x><y>44529.0</y></points><points><x>39757.0</x><y>44525.0</y></points><points><x>39766.0</x><y>44518.0</y></points><points><x>39787.0</x><y>44508.0</y></points><points><x>39793.0</x><y>44503.0</y></points><points><x>39799.0</x><y>44507.0</y></points><points><x>39815.0</x><y>44507.0</y></points><points><x>39832.0</x><y>44508.0</y></points><points><x>39833.0</x><y>44490.0</y></points><points><x>39828.0</x><y>44483.0</y></points><points><x>39840.0</x><y>44478.0</y></points><points><x>39843.0</x><y>44474.0</y></points><points><x>39846.0</x><y>44464.0</y></points><points><x>39849.0</x><y>44461.0</y></points><points><x>39852.0</x><y>44438.0</y></points><points><x>39833.0</x><y>44419.0</y></points><points><x>39832.0</x><y>44405.0</y></points><points><x>39833.0</x><y>44399.0</y></points><points><x>39835.0</x><y>44376.0</y></points><points><x>39833.0</x><y>44367.0</y></points><points><x>39826.0</x><y>44355.0</y></points><points><x>39831.0</x><y>44345.0</y></points><points><x>39841.0</x><y>44336.0</y></points><points><x>39848.0</x><y>44331.0</y></points><points><x>39848.0</x><y>44322.0</y></points><points><x>39849.0</x><y>44308.0</y></points><points><x>39847.0</x><y>44300.0</y></points><points><x>39836.0</x><y>44289.0</y></points><points><x>39826.0</x><y>44281.0</y></points><points><x>39833.0</x><y>44270.0</y></points><points><x>39836.0</x><y>44263.0</y></points><points><x>39837.0</x><y>44248.0</y></points><points><x>39833.0</x><y>44244.0</y></points><points><x>39816.0</x><y>44233.0</y></points><points><x>39805.15234375</x><y>44230.24609375</y></points><points><x>39793.421875</x><y>44224.88671875</y></points><points><x>39782.02734375</x><y>44225.5546875</y></points><points><x>39761.91796875</x><y>44222.203125</y></points><points><x>39751.1953125</x><y>44234.60546875</y></points><points><x>39745.83203125</x><y>44215.8359375</y></points><points><x>39734.4375</x><y>44210.140625</y></points><points><x>39727.0625</x><y>44209.1328125</y></points><points><x>39717.34375</x><y>44208.796875</y></points><points><x>39706.62109375</x><y>44208.796875</y></points></segmentation></object><object><name>NILM</name><difficult>0</difficult><truncated>0</truncated><info>[{"confidence": "0"}, {"action": "CREATE", "cat": "NILM", "time": "2020-07-23 14:39;25", "who": "admin", "typeOfanno": "PersonManul"}]</info><confidence>0</confidence><bndbox><xmin>20943.15234375</xmin><ymin>28268.970703125</ymin><xmax>21073.1875</xmax><ymax>28393.98046875</ymax></bndbox><segmentation><points><x>21069.501953125</x><y>28272.658203125</y></points><points><x>21073.1875</x><y>28286.0625</y></points><points><x>21060.453125</x><y>28302.150390625</y></points><points><x>21043.361328125</x><y>28317.90234375</y></points><points><x>21043.361328125</x><y>28317.90234375</y></points><points><x>21027.609375</x><y>28331.30859375</y></points><points><x>21011.1875</x><y>28347.73046875</y></points><points><x>21010.8515625</x><y>28347.73046875</y></points><points><x>21009.845703125</x><y>28350.076171875</y></points><points><x>20988.396484375</x><y>28367.837890625</y></points><points><x>20967.283203125</x><y>28376.216796875</y></points><points><x>20960.9140625</x><y>28393.98046875</y></points><points><x>20943.48828125</x><y>28390.62890625</y></points><points><x>20943.15234375</x><y>28373.537109375</y></points><points><x>20952.201171875</x><y>28354.767578125</y></points><points><x>20952.201171875</x><y>28354.767578125</y></points><points><x>20954.212890625</x><y>28354.09765625</y></points><points><x>20963.931640625</x><y>28336.3359375</y></points><points><x>20963.931640625</x><y>28336.3359375</y></points><points><x>20965.607421875</x><y>28334.994140625</y></points><points><x>20979.34765625</x><y>28317.90234375</y></points><points><x>21008.505859375</x><y>28295.783203125</y></points><points><x>21008.505859375</x><y>28295.783203125</y></points><points><x>21022.916015625</x><y>28287.068359375</y></points><points><x>21023.251953125</x><y>28287.068359375</y></points><points><x>21025.59765625</x><y>28286.3984375</y></points><points><x>21051.068359375</x><y>28275.00390625</y></points><points><x>21056.095703125</x><y>28268.970703125</y></points><points><x>21056.431640625</x><y>28268.970703125</y></points></segmentation></object><object><name>NILM</name><difficult>0</difficult><truncated>0</truncated><info>[{"confidence": "0"}, {"action": "CREATE", "cat": "NILM", "time": "2020-07-23 14:39;25", "who": "admin", "typeOfanno": "PersonManul"}]</info><confidence>0</confidence><bndbox><xmin>8015.828125</xmin><ymin>43208.65234375</ymin><xmax>8151.896484375</xmax><ymax>43330.98046875</ymax></bndbox><segmentation><points><x>8151.896484375</x><y>43219.375</y></points><points><x>8141.84228515625</x><y>43226.75</y></points><points><x>8127.09619140625</x><y>43250.2109375</y></points><points><x>8097.9384765625</x><y>43288.08203125</y></points><points><x>8071.796875</x><y>43304.83984375</y></points><points><x>8071.4619140625</x><y>43304.83984375</y></points><points><x>8047.33154296875</x><y>43316.5703125</y></points><points><x>8021.1904296875</x><y>43330.98046875</y></points><points><x>8015.828125</x><y>43317.23828125</y></points><points><x>8015.828125</x><y>43316.90234375</y></points><points><x>8015.828125</x><y>43314.89453125</y></points><points><x>8024.876953125</x><y>43296.4609375</y></points><points><x>8049.00732421875</x><y>43263.6171875</y></points><points><x>8086.54345703125</x><y>43233.453125</y></points><points><x>8122.7392578125</x><y>43212.33984375</y></points><points><x>8135.1396484375</x><y>43208.65234375</y></points><points><x>8135.1396484375</x><y>43208.65234375</y></points></segmentation></object><object><name>ASC_H</name><difficult>0</difficult><truncated>0</truncated><info>[{"confidence": "0"}, {"action": "CREATE", "cat": "ASC_H", "time": "2020-07-23 14:39;25", "who": "admin", "typeOfanno": "PersonManul"}]</info><confidence>0</confidence><bndbox><xmin>26756.669921875</xmin><ymin>5395.44189453125</ymin><xmax>26903.798828125</xmax><ymax>5571.39306640625</ymax></bndbox><segmentation><points><x>26864.251953125</x><y>5399.12841796875</y></points><points><x>26839.115234375</x><y>5415.8857421875</y></points><points><x>26814.986328125</x><y>5434.31884765625</y></points><points><x>26797.892578125</x><y>5447.724609375</y></points><points><x>26788.84375</x><y>5455.76806640625</y></points><points><x>26770.076171875</x><y>5461.80078125</y></points><points><x>26761.02734375</x><y>5468.50341796875</y></points><points><x>26761.02734375</x><y>5468.50341796875</y></points><points><x>26760.69140625</x><y>5470.5146484375</y></points><points><x>26756.669921875</x><y>5481.2392578125</y></points><points><x>26759.3515625</x><y>5495.650390625</y></points><points><x>26765.384765625</x><y>5505.36962890625</y></points><points><x>26773.091796875</x><y>5524.80810546875</y></points><points><x>26770.076171875</x><y>5547.93310546875</y></points><points><x>26769.740234375</x><y>5566.36572265625</y></points><points><x>26771.751953125</x><y>5571.05810546875</y></points><points><x>26771.751953125</x><y>5571.39306640625</y></points><points><x>26773.427734375</x><y>5567.70654296875</y></points><points><x>26780.46484375</x><y>5545.5869140625</y></points><points><x>26780.46484375</x><y>5545.5869140625</y></points><points><x>26780.46484375</x><y>5543.576171875</y></points><points><x>26780.80078125</x><y>5529.5</y></points><points><x>26780.80078125</x><y>5529.5</y></points><points><x>26780.80078125</x><y>5526.81884765625</y></points><points><x>26779.794921875</x><y>5510.73193359375</y></points><points><x>26774.767578125</x><y>5497.6611328125</y></points><points><x>26769.740234375</x><y>5482.9150390625</y></points><points><x>26769.740234375</x><y>5482.57958984375</y></points><points><x>26769.740234375</x><y>5480.56884765625</y></points><points><x>26775.103515625</x><y>5480.23388671875</y></points><points><x>26775.4375</x><y>5480.23388671875</y></points><points><x>26778.455078125</x><y>5480.23388671875</y></points><points><x>26781.806640625</x><y>5480.23388671875</y></points><points><x>26806.94140625</x><y>5480.90380859375</y></points><points><x>26839.115234375</x><y>5474.87158203125</y></points><points><x>26874.306640625</x><y>5461.46533203125</y></points><points><x>26893.41015625</x><y>5438.00537109375</y></points><points><x>26901.787109375</x><y>5422.5888671875</y></points><points><x>26903.462890625</x><y>5406.8369140625</y></points><points><x>26903.798828125</x><y>5395.44189453125</y></points><points><x>26882.013671875</x><y>5397.11767578125</y></points><points><x>26882.013671875</x><y>5396.78271484375</y></points></segmentation></object><object><name>NILM</name><difficult>0</difficult><truncated>0</truncated><info>[{"confidence": "0"}, {"action": "CREATE", "cat": "NILM", "time": "2020-07-23 14:39;25", "who": "admin", "typeOfanno": "PersonManul"}]</info><confidence>0</confidence><bndbox><xmin>27948.0</xmin><ymin>23639.1484375</ymin><xmax>28010.869140625</xmax><ymax>23760.50390625</ymax></bndbox><segmentation><points><x>27981.376953125</x><y>23639.1484375</y></points><points><x>27970.716796875</x><y>23651.24609375</y></points><points><x>27966.693359375</x><y>23657.279296875</y></points><points><x>27953.0</x><y>23689.0</y></points><points><x>27951.0</x><y>23698.0</y></points><points><x>27949.0</x><y>23710.0</y></points><points><x>27948.0</x><y>23758.0</y></points><points><x>27969.375</x><y>23760.50390625</y></points><points><x>27982.0</x><y>23748.0</y></points><points><x>27988.0</x><y>23737.0</y></points><points><x>27996.0</x><y>23723.0</y></points><points><x>27996.0</x><y>23718.0</y></points><points><x>27997.0</x><y>23713.0</y></points><points><x>28005.0</x><y>23693.0</y></points><points><x>28008.0</x><y>23682.0</y></points><points><x>28010.869140625</x><y>23642.5</y></points></segmentation></object><object><name>MET</name><difficult>0</difficult><truncated>0</truncated><info>[{"confidence": "0"}, {"action": "CREATE", "cat": "MET", "time": "2020-07-23 14:39;26", "who": "admin", "typeOfanno": "PersonManul"}]</info><confidence>0</confidence><bndbox><xmin>43220.40234375</xmin><ymin>11820.0</ymin><xmax>43458.35546875</xmax><ymax>12080.4306640625</ymax></bndbox><segmentation><points><x>43429.0</x><y>11820.0</y></points><points><x>43417.0</x><y>11828.0</y></points><points><x>43412.0</x><y>11832.0</y></points><points><x>43390.0</x><y>11829.0</y></points><points><x>43380.0</x><y>11836.0</y></points><points><x>43363.0</x><y>11841.0</y></points><points><x>43353.0</x><y>11848.0</y></points><points><x>43352.0</x><y>11857.0</y></points><points><x>43348.0</x><y>11861.0</y></points><points><x>43338.0</x><y>11883.0</y></points><points><x>43331.0</x><y>11914.0</y></points><points><x>43329.0</x><y>11920.0</y></points><points><x>43320.0</x><y>11935.0</y></points><points><x>43304.0</x><y>11935.0</y></points><points><x>43299.0</x><y>11936.0</y></points><points><x>43294.0</x><y>11937.0</y></points><points><x>43285.0</x><y>11939.0</y></points><points><x>43284.0</x><y>11923.0</y></points><points><x>43279.0</x><y>11916.0</y></points><points><x>43262.96875</x><y>11905.8203125</y></points><points><x>43236.15625</x><y>11918.8916015625</y></points><points><x>43220.40234375</x><y>11949.0546875</y></points><points><x>43224.76171875</x><y>12018.7646484375</y></points><points><x>43272.3515625</x><y>11977.5419921875</y></points><points><x>43274.69921875</x><y>12033.17578125</y></points><points><x>43297.15234375</x><y>12080.4306640625</y></points><points><x>43306.87109375</x><y>12070.0419921875</y></points><points><x>43333.01171875</x><y>12063.673828125</y></points><points><x>43349.1015625</x><y>12080.4306640625</y></points><points><x>43371.5546875</x><y>12058.9814453125</y></points><points><x>43404.734375</x><y>12052.6142578125</y></points><points><x>43415.0</x><y>12027.0</y></points><points><x>43416.0</x><y>12011.0</y></points><points><x>43415.0</x><y>12005.0</y></points><points><x>43433.5546875</x><y>11975.8662109375</y></points><points><x>43430.5390625</x><y>11947.37890625</y></points><points><x>43445.28515625</x><y>11923.5830078125</y></points><points><x>43437.9140625</x><y>11901.798828125</y></points><points><x>43458.35546875</x><y>11846.1650390625</y></points><points><x>43445.0</x><y>11821.0</y></points></segmentation></object><object><name>NILM</name><difficult>0</difficult><truncated>0</truncated><info>[{"confidence": "0"}, {"action": "CREATE", "cat": "NILM", "time": "2020-07-23 14:39;26", "who": "admin", "typeOfanno": "PersonManul"}]</info><confidence>0</confidence><bndbox><xmin>20048.0</xmin><ymin>24795.564453125</ymin><xmax>20138.0</xmax><ymax>24957.0</ymax></bndbox><segmentation><points><x>20061.501953125</x><y>24795.564453125</y></points><points><x>20053.0</x><y>24802.0</y></points><points><x>20049.0</x><y>24815.0</y></points><points><x>20049.0</x><y>24822.0</y></points><points><x>20048.0</x><y>24857.0</y></points><points><x>20049.0</x><y>24867.0</y></points><points><x>20050.0</x><y>24877.0</y></points><points><x>20051.0</x><y>24885.0</y></points><points><x>20052.0</x><y>24898.0</y></points><points><x>20053.0</x><y>24905.0</y></points><points><x>20067.0</x><y>24929.0</y></points><points><x>20082.0</x><y>24948.0</y></points><points><x>20088.0</x><y>24956.0</y></points><points><x>20111.0</x><y>24957.0</y></points><points><x>20135.234375</x><y>24942.359375</y></points><points><x>20138.0</x><y>24920.0</y></points><points><x>20131.0</x><y>24911.0</y></points><points><x>20121.0</x><y>24900.0</y></points><points><x>20118.0</x><y>24896.0</y></points><points><x>20114.0</x><y>24891.0</y></points><points><x>20091.330078125</x><y>24858.23828125</y></points><points><x>20085.0</x><y>24832.0</y></points><points><x>20083.0</x><y>24813.0</y></points><points><x>20080.0</x><y>24810.0</y></points></segmentation></object><object><name>MET</name><difficult>0</difficult><truncated>0</truncated><info>[{"confidence": "0"}, {"action": "CREATE", "cat": "MET", "time": "2020-07-23 14:39;26", "who": "admin", "typeOfanno": "PersonManul"}]</info><confidence>0</confidence><bndbox><xmin>30737.2421875</xmin><ymin>38442.0</ymin><xmax>30941.28125</xmax><ymax>38583.0</ymax></bndbox><segmentation><points><x>30869.0</x><y>38442.0</y></points><points><x>30844.0</x><y>38447.0</y></points><points><x>30828.0</x><y>38455.0</y></points><points><x>30824.0</x><y>38458.0</y></points><points><x>30814.0</x><y>38466.0</y></points><points><x>30804.0</x><y>38457.0</y></points><points><x>30777.0</x><y>38456.0</y></points><points><x>30764.724609375</x><y>38473.10546875</y></points><points><x>30745.95703125</x><y>38484.16796875</y></points><points><x>30737.2421875</x><y>38487.51953125</y></points><points><x>30739.25390625</x><y>38504.2734375</y></points><points><x>30764.724609375</x><y>38509.97265625</y></points><points><x>30768.076171875</x><y>38551.1953125</y></points><points><x>30779.806640625</x><y>38555.21875</y></points><points><x>30834.435546875</x><y>38573.31640625</y></points><points><x>30857.0</x><y>38583.0</y></points><points><x>30863.0</x><y>38576.0</y></points><points><x>30876.0</x><y>38573.0</y></points><points><x>30894.0</x><y>38563.0</y></points><points><x>30898.0</x><y>38560.0</y></points><points><x>30905.490234375</x><y>38546.9609375</y></points><points><x>30916.294921875</x><y>38546.5078125</y></points><points><x>30930.251953125</x><y>38543.359375</y></points><points><x>30941.056640625</x><y>38533.6796875</y></points><points><x>30941.28125</x><y>38526.25</y></points><points><x>30939.255859375</x><y>38519.72265625</y></points><points><x>30931.15234375</x><y>38515.21875</y></points><points><x>30925.75</x><y>38512.74609375</y></points><points><x>30923.72265625</x><y>38505.5390625</y></points><points><x>30928.900390625</x><y>38498.7890625</y></points><points><x>30923.498046875</x><y>38490.4609375</y></points><points><x>30925.59375</x><y>38477.12890625</y></points><points><x>30917.21484375</x><y>38466.0703125</y></points><points><x>30905.0</x><y>38461.0</y></points><points><x>30901.0</x><y>38457.0</y></points><points><x>30894.0</x><y>38444.0</y></points></segmentation></object><object><name>HSIL</name><difficult>0</difficult><truncated>0</truncated><info>[{"confidence": "0"}, {"action": "CREATE", "cat": "HSIL", "time": "2020-07-23 14:39;26", "who": "admin", "typeOfanno": "PersonManul"}]</info><confidence>0</confidence><bndbox><xmin>49949.47265625</xmin><ymin>25249.716796875</ymin><xmax>50173.0</xmax><ymax>25404.5859375</ymax></bndbox><segmentation><points><x>50134.0</x><y>25252.0</y></points><points><x>50127.0</x><y>25259.0</y></points><points><x>50112.4453125</x><y>25284.83203125</y></points><points><x>50100.515625</x><y>25259.845703125</y></points><points><x>50068.0</x><y>25257.0</y></points><points><x>50053.0</x><y>25258.0</y></points><points><x>50047.0</x><y>25259.0</y></points><points><x>50026.90625</x><y>25272.451171875</y></points><points><x>49997.0</x><y>25269.0</y></points><points><x>49990.0</x><y>25270.0</y></points><points><x>49980.0</x><y>25273.0</y></points><points><x>49969.95703125</x><y>25274.927734375</y></points><points><x>49956.67578125</x><y>25296.3125</y></points><points><x>49975.80859375</x><y>25330.302734375</y></points><points><x>49952.17578125</x><y>25356.640625</y></points><points><x>49949.47265625</x><y>25386.126953125</y></points><points><x>49974.4609375</x><y>25404.5859375</y></points><points><x>50004.171875</x><y>25394.232421875</y></points><points><x>50024.65625</x><y>25401.884765625</y></points><points><x>50049.8671875</x><y>25393.78125</y></points><points><x>50089.0</x><y>25389.0</y></points><points><x>50096.0</x><y>25388.0</y></points><points><x>50126.0</x><y>25372.0</y></points><points><x>50132.0</x><y>25367.0</y></points><points><x>50140.0</x><y>25361.0</y></points><points><x>50152.0</x><y>25351.0</y></points><points><x>50154.0</x><y>25335.0</y></points><points><x>50160.0</x><y>25329.0</y></points><points><x>50173.0</x><y>25285.056640625</y></points><points><x>50166.24609375</x><y>25249.716796875</y></points></segmentation></object><object><name>HSIL</name><difficult>0</difficult><truncated>0</truncated><info>[{"confidence": "0"}, {"action": "CREATE", "cat": "HSIL", "time": "2020-07-23 14:39;26", "who": "admin", "typeOfanno": "PersonManul"}]</info><confidence>0</confidence><bndbox><xmin>43281.0</xmin><ymin>30311.0</ymin><xmax>43512.0</xmax><ymax>30522.0</ymax></bndbox><segmentation><points><x>43308.0</x><y>30311.0</y></points><points><x>43295.0</x><y>30320.0</y></points><points><x>43288.0</x><y>30320.0</y></points><points><x>43286.0</x><y>30328.0</y></points><points><x>43282.0</x><y>30332.0</y></points><points><x>43281.0</x><y>30349.0</y></points><points><x>43282.0</x><y>30357.0</y></points><points><x>43287.0</x><y>30364.0</y></points><points><x>43295.0</x><y>30370.0</y></points><points><x>43299.0</x><y>30375.0</y></points><points><x>43311.0</x><y>30379.0</y></points><points><x>43317.0</x><y>30380.0</y></points><points><x>43320.0</x><y>30383.0</y></points><points><x>43330.0</x><y>30384.0</y></points><points><x>43333.0</x><y>30387.0</y></points><points><x>43339.0</x><y>30387.0</y></points><points><x>43340.0</x><y>30402.0</y></points><points><x>43348.0</x><y>30407.0</y></points><points><x>43357.0</x><y>30407.0</y></points><points><x>43358.0</x><y>30417.0</y></points><points><x>43359.0</x><y>30422.0</y></points><points><x>43366.0</x><y>30452.0</y></points><points><x>43369.0</x><y>30465.0</y></points><points><x>43385.0</x><y>30484.0</y></points><points><x>43397.0</x><y>30493.0</y></points><points><x>43408.0</x><y>30496.0</y></points><points><x>43416.0</x><y>30497.0</y></points><points><x>43433.0</x><y>30504.0</y></points><points><x>43456.0</x><y>30505.0</y></points><points><x>43473.0</x><y>30521.0</y></points><points><x>43507.0</x><y>30522.0</y></points><points><x>43507.0</x><y>30516.0</y></points><points><x>43504.0</x><y>30503.0</y></points><points><x>43511.0</x><y>30499.0</y></points><points><x>43512.0</x><y>30473.0</y></points><points><x>43507.0</x><y>30469.0</y></points><points><x>43501.0</x><y>30468.0</y></points><points><x>43504.0</x><y>30452.0</y></points><points><x>43501.0</x><y>30440.0</y></points><points><x>43499.0</x><y>30425.0</y></points><points><x>43495.0</x><y>30421.0</y></points><points><x>43502.0</x><y>30420.0</y></points><points><x>43502.0</x><y>30415.0</y></points><points><x>43504.0</x><y>30398.0</y></points><points><x>43494.0</x><y>30385.0</y></points><points><x>43486.0</x><y>30379.0</y></points><points><x>43483.0</x><y>30375.0</y></points><points><x>43472.0</x><y>30362.0</y></points><points><x>43463.0</x><y>30354.0</y></points><points><x>43450.0</x><y>30344.0</y></points><points><x>43441.0</x><y>30342.0</y></points><points><x>43440.0</x><y>30326.0</y></points><points><x>43426.0</x><y>30324.0</y></points><points><x>43417.0</x><y>30321.0</y></points><points><x>43404.0</x><y>30318.0</y></points><points><x>43399.0</x><y>30317.0</y></points><points><x>43386.0</x><y>30317.0</y></points><points><x>43377.0</x><y>30323.0</y></points><points><x>43351.0</x><y>30316.0</y></points><points><x>43336.0</x><y>30314.0</y></points><points><x>43325.0</x><y>30313.0</y></points></segmentation></object><object><name>NILM</name><difficult>0</difficult><truncated>0</truncated><info>[{"confidence": "0"}, {"action": "CREATE", "cat": "NILM", "time": "2020-07-23 14:39;26", "who": "admin", "typeOfanno": "PersonManul"}]</info><confidence>0</confidence><bndbox><xmin>19007.0</xmin><ymin>20613.0</ymin><xmax>19149.0</xmax><ymax>20770.0</ymax></bndbox><segmentation><points><x>19119.0</x><y>20613.0</y></points><points><x>19096.0</x><y>20616.0</y></points><points><x>19084.0</x><y>20623.0</y></points><points><x>19082.0</x><y>20634.0</y></points><points><x>19067.0</x><y>20634.0</y></points><points><x>19053.0</x><y>20637.0</y></points><points><x>19043.0</x><y>20649.0</y></points><points><x>19035.0</x><y>20662.0</y></points><points><x>19025.0</x><y>20670.0</y></points><points><x>19022.0</x><y>20679.0</y></points><points><x>19020.0</x><y>20691.0</y></points><points><x>19013.0</x><y>20701.0</y></points><points><x>19012.0</x><y>20725.0</y></points><points><x>19010.0</x><y>20737.0</y></points><points><x>19007.0</x><y>20759.0</y></points><points><x>19021.0</x><y>20770.0</y></points><points><x>19054.0</x><y>20770.0</y></points><points><x>19060.0</x><y>20754.0</y></points><points><x>19064.0</x><y>20750.0</y></points><points><x>19073.0</x><y>20748.0</y></points><points><x>19078.0</x><y>20747.0</y></points><points><x>19088.0</x><y>20740.0</y></points><points><x>19096.0</x><y>20723.0</y></points><points><x>19103.0</x><y>20722.0</y></points><points><x>19113.0</x><y>20720.0</y></points><points><x>19131.0</x><y>20709.0</y></points><points><x>19138.0</x><y>20696.0</y></points><points><x>19140.0</x><y>20686.0</y></points><points><x>19145.0</x><y>20667.0</y></points><points><x>19144.0</x><y>20660.0</y></points><points><x>19141.0</x><y>20657.0</y></points><points><x>19130.0</x><y>20646.0</y></points><points><x>19127.0</x><y>20643.0</y></points><points><x>19138.0</x><y>20635.0</y></points><points><x>19149.0</x><y>20618.0</y></points><points><x>19144.0</x><y>20613.0</y></points></segmentation></object><object><name>NILM</name><difficult>0</difficult><truncated>0</truncated><info>[{"confidence": "0"}, {"action": "CREATE", "cat": "NILM", "time": "2020-07-23 14:39;26", "who": "admin", "typeOfanno": "PersonManul"}]</info><confidence>0</confidence><bndbox><xmin>6722.0</xmin><ymin>36218.0</ymin><xmax>6868.0380859375</xmax><ymax>36336.984375</ymax></bndbox><segmentation><points><x>6724.0</x><y>36218.0</y></points><points><x>6722.0</x><y>36240.0</y></points><points><x>6728.0</x><y>36244.0</y></points><points><x>6733.0</x><y>36275.0</y></points><points><x>6734.0</x><y>36284.0</y></points><points><x>6738.0</x><y>36289.0</y></points><points><x>6751.74267578125</x><y>36296.43359375</y></points><points><x>6750.0</x><y>36315.0</y></points><points><x>6776.20849609375</x><y>36331.2890625</y></points><points><x>6805.701171875</x><y>36325.58984375</y></points><points><x>6821.7880859375</x><y>36318.88671875</y></points><points><x>6868.0380859375</x><y>36336.984375</y></points><points><x>6836.19921875</x><y>36303.8046875</y></points><points><x>6823.4638671875</x><y>36275.65234375</y></points><points><x>6842.56689453125</x><y>36254.875</y></points><points><x>6828.49072265625</x><y>36238.1171875</y></points><points><x>6806.70654296875</x><y>36250.8515625</y></points><points><x>6782.0</x><y>36232.0</y></points><points><x>6761.0</x><y>36226.0</y></points><points><x>6748.0</x><y>36226.0</y></points><points><x>6747.0</x><y>36219.0</y></points></segmentation></object><object><name>NONE</name><difficult>0</difficult><truncated>0</truncated><info>[{"confidence": "0"}, {"action": "CREATE", "cat": "NONE", "time": "2020-07-23 14:39;26", "who": "admin", "typeOfanno": "PersonManul"}]</info><confidence>0</confidence><bndbox><xmin>21312.0</xmin><ymin>22788.0</ymin><xmax>21449.0</xmax><ymax>22887.0</ymax></bndbox><segmentation><points><x>21312.0</x><y>22788.0</y></points><points><x>21314.46484375</x><y>22815.21484375</y></points><points><x>21323.1796875</x><y>22829.962890625</y></points><points><x>21328.541015625</x><y>22844.373046875</y></points><points><x>21334.57421875</x><y>22854.76171875</y></points><points><x>21338.26171875</x><y>22858.11328125</y></points><points><x>21342.6171875</x><y>22863.8125</y></points><points><x>21344.962890625</x><y>22869.173828125</y></points><points><x>21355.017578125</x><y>22871.51953125</y></points><points><x>21364.06640625</x><y>22879.8984375</y></points><points><x>21373.115234375</x><y>22883.5859375</y></points><points><x>21428.0</x><y>22887.0</y></points><points><x>21441.0</x><y>22879.0</y></points><points><x>21447.0</x><y>22874.0</y></points><points><x>21449.0</x><y>22856.0</y></points><points><x>21444.0</x><y>22849.0</y></points><points><x>21439.0</x><y>22849.0</y></points><points><x>21434.0</x><y>22843.0</y></points><points><x>21397.0</x><y>22833.0</y></points><points><x>21385.0</x><y>22827.0</y></points><points><x>21381.0</x><y>22824.0</y></points><points><x>21365.408203125</x><y>22818.232421875</y></points><points><x>21348.0</x><y>22808.0</y></points><points><x>21344.0</x><y>22805.0</y></points><points><x>21338.0</x><y>22799.0</y></points><points><x>21329.0</x><y>22791.0</y></points></segmentation></object><object><name>NILM</name><difficult>0</difficult><truncated>0</truncated><info>[{"confidence": "0"}, {"action": "CREATE", "cat": "NILM", "time": "2020-07-23 14:39;26", "who": "admin", "typeOfanno": "PersonManul"}]</info><confidence>0</confidence><bndbox><xmin>52521.23828125</xmin><ymin>30062.958984375</ymin><xmax>52720.6484375</xmax><ymax>30152.77734375</ymax></bndbox><segmentation><points><x>52609.046875</x><y>30084.7421875</y></points><points><x>52636.19140625</x><y>30087.423828125</y></points><points><x>52665.68359375</x><y>30093.791015625</y></points><points><x>52666.01953125</x><y>30093.791015625</y></points><points><x>52708.58203125</x><y>30110.212890625</y></points><points><x>52720.6484375</x><y>30121.609375</y></points><points><x>52713.2734375</x><y>30142.72265625</y></points><points><x>52690.484375</x><y>30152.107421875</y></points><points><x>52666.35546875</x><y>30152.77734375</y></points><points><x>52627.8125</x><y>30139.70703125</y></points><points><x>52579.88671875</x><y>30122.94921875</y></points><points><x>52542.6875</x><y>30109.87890625</y></points><points><x>52521.23828125</x><y>30097.8125</y></points><points><x>52528.609375</x><y>30085.412109375</y></points><points><x>52528.609375</x><y>30085.412109375</y></points><points><x>52542.015625</x><y>30066.310546875</y></points><points><x>52542.015625</x><y>30065.974609375</y></points><points><x>52558.1015625</x><y>30062.958984375</y></points><points><x>52576.19921875</x><y>30072.677734375</y></points><points><x>52595.640625</x><y>30076.36328125</y></points><points><x>52595.640625</x><y>30076.36328125</y></points></segmentation></object><object><name>MET</name><difficult>0</difficult><truncated>0</truncated><info>[{"confidence": "0"}, {"action": "CREATE", "cat": "MET", "time": "2020-07-23 14:39;26", "who": "admin", "typeOfanno": "PersonManul"}]</info><confidence>0</confidence><bndbox><xmin>31466.0</xmin><ymin>16028.1953125</ymin><xmax>31551.0</xmax><ymax>16151.6943359375</ymax></bndbox><segmentation><points><x>31488.890625</x><y>16028.1953125</y></points><points><x>31504.0</x><y>16040.0</y></points><points><x>31500.287109375</x><y>16050.3154296875</y></points><points><x>31495.0</x><y>16045.0</y></points><points><x>31480.0</x><y>16045.0</y></points><points><x>31475.0</x><y>16057.0</y></points><points><x>31469.0</x><y>16066.0</y></points><points><x>31466.0</x><y>16115.0</y></points><points><x>31472.0</x><y>16125.0</y></points><points><x>31477.0</x><y>16131.0</y></points><points><x>31483.0</x><y>16137.0</y></points><points><x>31488.66015625</x><y>16151.6943359375</y></points><points><x>31501.0</x><y>16142.0</y></points><points><x>31505.994140625</x><y>16133.0107421875</y></points><points><x>31515.447265625</x><y>16129.1845703125</y></points><points><x>31535.0</x><y>16139.0</y></points><points><x>31542.0</x><y>16137.0</y></points><points><x>31546.0</x><y>16130.0</y></points><points><x>31546.0</x><y>16119.0</y></points><points><x>31547.0</x><y>16110.0</y></points><points><x>31551.0</x><y>16088.0</y></points><points><x>31550.0</x><y>16075.0</y></points><points><x>31547.0</x><y>16063.0</y></points><points><x>31542.0</x><y>16056.0</y></points><points><x>31539.0</x><y>16050.0</y></points><points><x>31528.0</x><y>16036.0</y></points><points><x>31520.060546875</x><y>16028.53125</y></points></segmentation></object><object><name>HSIL</name><difficult>0</difficult><truncated>0</truncated><info>[{"confidence": "0"}, {"action": "CREATE", "cat": "HSIL", "time": "2020-07-23 14:39;26", "who": "admin", "typeOfanno": "PersonManul"}]</info><confidence>0</confidence><bndbox><xmin>31342.0</xmin><ymin>15922.037109375</ymin><xmax>31437.41015625</xmax><ymax>16031.88671875</ymax></bndbox><segmentation><points><x>31374.83203125</x><y>15933.0673828125</y></points><points><x>31368.0</x><y>15938.0</y></points><points><x>31358.0</x><y>15949.0</y></points><points><x>31345.0</x><y>15981.0</y></points><points><x>31343.0</x><y>15988.0</y></points><points><x>31342.0</x><y>16009.0</y></points><points><x>31343.0</x><y>16017.0</y></points><points><x>31347.0</x><y>16023.0</y></points><points><x>31362.2265625</x><y>16031.88671875</y></points><points><x>31369.880859375</x><y>16028.0595703125</y></points><points><x>31399.0</x><y>16027.0</y></points><points><x>31417.0</x><y>16017.0</y></points><points><x>31425.0</x><y>16017.0</y></points><points><x>31434.484375</x><y>15998.3466796875</y></points><points><x>31437.41015625</x><y>15970.6591796875</y></points><points><x>31433.359375</x><y>15954.90234375</y></points><points><x>31428.181640625</x><y>15937.7939453125</y></points><points><x>31413.32421875</x><y>15933.517578125</y></points><points><x>31393.740234375</x><y>15922.037109375</y></points></segmentation></object><object><name>NILM</name><difficult>0</difficult><truncated>0</truncated><info>[{"confidence": "0"}, {"action": "CREATE", "cat": "NILM", "time": "2020-07-23 14:39;26", "who": "admin", "typeOfanno": "PersonManul"}]</info><confidence>0</confidence><bndbox><xmin>4827.384765625</xmin><ymin>19797.033203125</ymin><xmax>4982.56884765625</xmax><ymax>20136.34375</ymax></bndbox><segmentation><points><x>4850.8369140625</x><y>20022.076171875</y></points><points><x>4846.34619140625</x><y>20054.009765625</y></points><points><x>4846.34619140625</x><y>20054.009765625</y></points><points><x>4855.82666015625</x><y>20100.9140625</y></points><points><x>4872.29345703125</x><y>20128.359375</y></points><points><x>4872.29345703125</x><y>20128.857421875</y></points><points><x>4904.228515625</x><y>20136.34375</y></points><points><x>4904.228515625</x><y>20136.34375</y></points><points><x>4906.22412109375</x><y>20133.84765625</y></points><points><x>4927.181640625</x><y>20118.87890625</y></points><points><x>4927.181640625</x><y>20118.87890625</y></points><points><x>4928.6787109375</x><y>20117.380859375</y></points><points><x>4929.177734375</x><y>20117.380859375</y></points><points><x>4935.16552734375</x><y>20086.943359375</y></points><points><x>4935.16552734375</x><y>20086.943359375</y></points><points><x>4935.16552734375</x><y>20083.451171875</y></points><points><x>4937.66015625</x><y>20050.517578125</y></points><points><x>4926.18359375</x><y>20023.07421875</y></points><points><x>4916.2041015625</x><y>20007.10546875</y></points><points><x>4932.17138671875</x><y>19997.625</y></points><points><x>4932.17138671875</x><y>19997.625</y></points><points><x>4933.66845703125</x><y>19996.12890625</y></points><points><x>4938.1591796875</x><y>19980.16015625</y></points><points><x>4953.6279296875</x><y>19953.21484375</y></points><points><x>4953.6279296875</x><y>19953.21484375</y></points><points><x>4956.12255859375</x><y>19950.720703125</y></points><points><x>4980.07421875</x><y>19909.8046875</y></points><points><x>4982.56884765625</x><y>19859.904296875</y></points><points><x>4961.11279296875</x><y>19816.9921875</y></points><points><x>4923.68896484375</x><y>19797.033203125</y></points><points><x>4896.24462890625</x><y>19797.033203125</y></points><points><x>4878.7802734375</x><y>19806.513671875</y></points><points><x>4864.3095703125</x><y>19848.427734375</y></points><points><x>4859.31982421875</x><y>19867.888671875</y></points><points><x>4850.337890625</x><y>19885.353515625</y></points><points><x>4850.337890625</x><y>19885.8515625</y></points><points><x>4840.3583984375</x><y>19906.310546875</y></points><points><x>4830.37841796875</x><y>19950.720703125</y></points><points><x>4827.8837890625</x><y>19985.650390625</y></points><points><x>4827.8837890625</x><y>19985.650390625</y></points><points><x>4827.384765625</x><y>20009.1015625</y></points><points><x>4834.86962890625</x><y>20019.08203125</y></points><points><x>4834.86962890625</x><y>20019.08203125</y></points></segmentation></object><object><name>NILM</name><difficult>0</difficult><truncated>0</truncated><info>[{"confidence": "0"}, {"action": "CREATE", "cat": "NILM", "time": "2020-07-23 14:39;26", "who": "admin", "typeOfanno": "PersonManul"}]</info><confidence>0</confidence><bndbox><xmin>48614.203125</xmin><ymin>34050.84375</ymin><xmax>48900.75</xmax><ymax>34197.97265625</ymax></bndbox><segmentation><points><x>48665.8125</x><y>34145.6875</y></points><points><x>48687.59765625</x><y>34119.2109375</y></points><points><x>48696.984375</x><y>34106.4765625</y></points><points><x>48704.69140625</x><y>34107.14453125</y></points><points><x>48721.44921875</x><y>34088.71484375</y></points><points><x>48746.5859375</x><y>34078.99609375</y></points><points><x>48783.11328125</x><y>34062.23828125</y></points><points><x>48831.375</x><y>34053.5234375</y></points><points><x>48852.15625</x><y>34050.84375</y></points><points><x>48859.19140625</x><y>34054.52734375</y></points><points><x>48854.5</x><y>34063.9140625</y></points><points><x>48876.62109375</x><y>34055.87109375</y></points><points><x>48883.66015625</x><y>34067.93359375</y></points><points><x>48894.71875</x><y>34088.71484375</y></points><points><x>48900.75</x><y>34107.14453125</y></points><points><x>48879.30078125</x><y>34128.26171875</y></points><points><x>48856.51171875</x><y>34145.01953125</y></points><points><x>48842.76953125</x><y>34156.74609375</y></points><points><x>48816.62890625</x><y>34139.3203125</y></points><points><x>48807.58203125</x><y>34120.21875</y></points><points><x>48797.859375</x><y>34103.796875</y></points><points><x>48777.41796875</x><y>34108.8203125</y></points><points><x>48759.98828125</x><y>34116.1953125</y></points><points><x>48738.20703125</x><y>34145.3515625</y></points><points><x>48721.78515625</x><y>34168.8125</y></points><points><x>48721.78515625</x><y>34168.8125</y></points><points><x>48720.77734375</x><y>34170.82421875</y></points><points><x>48698.9921875</x><y>34181.546875</y></points><points><x>48672.18359375</x><y>34187.58203125</y></points><points><x>48640.34375</x><y>34197.97265625</y></points><points><x>48621.91015625</x><y>34197.30078125</y></points><points><x>48614.203125</x><y>34193.61328125</y></points><points><x>48614.203125</x><y>34193.27734375</y></points><points><x>48616.2109375</x><y>34190.59765625</y></points><points><x>48627.609375</x><y>34180.20703125</y></points><points><x>48627.609375</x><y>34179.87109375</y></points><points><x>48628.61328125</x><y>34178.1953125</y></points><points><x>48629.28515625</x><y>34177.52734375</y></points><points><x>48647.046875</x><y>34157.75390625</y></points><points><x>48647.046875</x><y>34157.75390625</y></points></segmentation></object><object><name>MET</name><difficult>0</difficult><truncated>0</truncated><info>[{"confidence": "0"}, {"action": "CREATE", "cat": "MET", "time": "2020-07-23 14:39;26", "who": "admin", "typeOfanno": "PersonManul"}]</info><confidence>0</confidence><bndbox><xmin>31988.01953125</xmin><ymin>28924.0859375</ymin><xmax>32089.904296875</xmax><ymax>29030.99609375</ymax></bndbox><segmentation><points><x>32010.138671875</x><y>29016.5859375</y></points><points><x>32001.76171875</x><y>29012.5625</y></points><points><x>31996.734375</x><y>29009.546875</y></points><points><x>31989.025390625</x><y>29010.88671875</y></points><points><x>31988.01953125</x><y>29019.9375</y></points><points><x>32000.0859375</x><y>29028.650390625</y></points><points><x>32000.0859375</x><y>29028.650390625</y></points><points><x>32002.431640625</x><y>29029.65625</y></points><points><x>32019.859375</x><y>29030.99609375</y></points><points><x>32019.859375</x><y>29030.99609375</y></points><points><x>32031.587890625</x><y>29023.958984375</y></points><points><x>32031.587890625</x><y>29023.958984375</y></points><points><x>32035.611328125</x><y>29009.212890625</y></points><points><x>32049.015625</x><y>28998.15234375</y></points><points><x>32068.455078125</x><y>28982.400390625</y></points><points><x>32087.22265625</x><y>28953.578125</y></points><points><x>32089.904296875</x><y>28939.501953125</y></points><points><x>32084.876953125</x><y>28925.76171875</y></points><points><x>32070.130859375</x><y>28924.0859375</y></points><points><x>32055.384765625</x><y>28929.783203125</y></points><points><x>32043.98828125</x><y>28942.517578125</y></points><points><x>32043.654296875</x><y>28942.517578125</y></points><points><x>32030.583984375</x><y>28957.263671875</y></points><points><x>32027.56640625</x><y>28971.67578125</y></points><points><x>32019.5234375</x><y>28986.7578125</y></points><points><x>32014.83203125</x><y>28991.78515625</y></points><points><x>32014.49609375</x><y>28991.78515625</y></points><points><x>32006.787109375</x><y>28996.140625</y></points><points><x>32005.11328125</x><y>28997.81640625</y></points><points><x>32005.11328125</x><y>28997.81640625</y></points></segmentation></object><object><name>ASC_US</name><difficult>0</difficult><truncated>0</truncated><info>[{"confidence": "0"}, {"action": "CREATE", "cat": "ASC_US", "time": "2020-07-23 14:39;26", "who": "admin", "typeOfanno": "PersonManul"}]</info><confidence>0</confidence><bndbox><xmin>40356.875</xmin><ymin>15235.2734375</ymin><xmax>40468.81640625</xmax><ymax>15384.078125</ymax></bndbox><segmentation><points><x>40383.01953125</x><y>15235.6083984375</y></points><points><x>40404.1328125</x><y>15243.65234375</y></points><points><x>40417.5390625</x><y>15252.03125</y></points><points><x>40429.9375</x><y>15270.798828125</y></points><points><x>40448.37109375</x><y>15306.6591796875</y></points><points><x>40466.1328125</x><y>15321.0703125</y></points><points><x>40468.81640625</x><y>15338.498046875</y></points><points><x>40462.44921875</x><y>15350.228515625</y></points><points><x>40462.44921875</x><y>15350.5634765625</y></points><points><x>40460.1015625</x><y>15351.568359375</y></points><points><x>40458.76171875</x><y>15352.57421875</y></points><points><x>40446.359375</x><y>15352.57421875</y></points><points><x>40440.6640625</x><y>15371.677734375</y></points><points><x>40440.6640625</x><y>15384.078125</y></points><points><x>40424.2421875</x><y>15375.3642578125</y></points><points><x>40416.53125</x><y>15344.53125</y></points><points><x>40406.14453125</x><y>15322.076171875</y></points><points><x>40395.75390625</x><y>15303.978515625</y></points><points><x>40382.34765625</x><y>15291.9130859375</y></points><points><x>40368.60546875</x><y>15276.8310546875</y></points><points><x>40357.2109375</x><y>15267.1123046875</y></points><points><x>40356.875</x><y>15250.35546875</y></points><points><x>40372.29296875</x><y>15235.2734375</y></points><points><x>40372.29296875</x><y>15235.2734375</y></points></segmentation></object><object><name>NILM</name><difficult>0</difficult><truncated>0</truncated><info>[{"confidence": "0"}, {"action": "CREATE", "cat": "NILM", "time": "2020-07-23 14:39;26", "who": "admin", "typeOfanno": "PersonManul"}]</info><confidence>0</confidence><bndbox><xmin>43074.0546875</xmin><ymin>35613.59765625</ymin><xmax>43247.32421875</xmax><ymax>35710.7890625</ymax></bndbox><segmentation><points><x>43155.828125</x><y>35622.98046875</y></points><points><x>43184.65234375</x><y>35613.9296875</y></points><points><x>43184.65234375</x><y>35613.9296875</y></points><points><x>43214.14453125</x><y>35613.59765625</y></points><points><x>43214.48046875</x><y>35613.59765625</y></points><points><x>43232.9140625</x><y>35623.6484375</y></points><points><x>43247.32421875</x><y>35637.390625</y></points><points><x>43231.57421875</x><y>35673.5859375</y></points><points><x>43208.78125</x><y>35688.33203125</y></points><points><x>43189.34375</x><y>35700.734375</y></points><points><x>43175.6015625</x><y>35710.1171875</y></points><points><x>43159.8515625</x><y>35710.7890625</y></points><points><x>43128.68359375</x><y>35696.7109375</y></points><points><x>43109.578125</x><y>35675.59765625</y></points><points><x>43083.4375</x><y>35656.49609375</y></points><points><x>43074.0546875</x><y>35631.0234375</y></points><points><x>43085.11328125</x><y>35616.27734375</y></points><points><x>43108.23828125</x><y>35618.2890625</y></points><points><x>43108.57421875</x><y>35618.2890625</y></points></segmentation></object><object><name>NILM</name><difficult>0</difficult><truncated>0</truncated><info>[{"confidence": "0"}, {"action": "CREATE", "cat": "NILM", "time": "2020-07-23 14:39;26", "who": "admin", "typeOfanno": "PersonManul"}]</info><confidence>0</confidence><bndbox><xmin>32728.6875</xmin><ymin>41306.73046875</ymin><xmax>33079.34765625</xmax><ymax>41565.26953125</ymax></bndbox><segmentation><points><x>32809.6640625</x><y>41508.8046875</y></points><points><x>32779.20703125</x><y>41496.91796875</y></points><points><x>32741.31640625</x><y>41488.74609375</y></points><points><x>32728.6875</x><y>41465.71484375</y></points><points><x>32728.6875</x><y>41465.71484375</y></points><points><x>32728.6875</x><y>41463.48828125</y></points><points><x>32739.83203125</x><y>41435.2578125</y></points><points><x>32765.08984375</x><y>41423.37109375</y></points><points><x>32791.8359375</x><y>41437.484375</y></points><points><x>32798.5234375</x><y>41451.6015625</y></points><points><x>32818.58203125</x><y>41446.40234375</y></points><points><x>32827.49609375</x><y>41440.45703125</y></points><points><x>32849.0390625</x><y>41427.0859375</y></points><points><x>32866.12890625</x><y>41401.08203125</y></points><points><x>32866.12890625</x><y>41401.08203125</y></points><points><x>32889.90234375</x><y>41376.56640625</y></points><points><x>32889.90234375</x><y>41376.56640625</y></points><points><x>32892.12890625</x><y>41375.82421875</y></points><points><x>32912.1875</x><y>41366.90625</y></points><points><x>32930.01953125</x><y>41363.1953125</y></points><points><x>32930.01953125</x><y>41363.1953125</y></points><points><x>32950.078125</x><y>41358.734375</y></points><points><x>32949.3359375</x><y>41326.046875</y></points><points><x>32962.70703125</x><y>41306.73046875</y></points><points><x>32962.70703125</x><y>41306.73046875</y></points><points><x>32964.9375</x><y>41308.21875</y></points><points><x>32965.6796875</x><y>41308.9609375</y></points><points><x>32967.90625</x><y>41313.41796875</y></points><points><x>32979.05078125</x><y>41323.8203125</y></points><points><x>32979.05078125</x><y>41323.8203125</y></points><points><x>32989.453125</x><y>41346.84765625</y></points><points><x>32989.453125</x><y>41346.84765625</y></points><points><x>32998.3671875</x><y>41359.48046875</y></points><points><x>32998.3671875</x><y>41371.3671875</y></points><points><x>33017.68359375</x><y>41389.9375</y></points><points><x>33022.140625</x><y>41399.59765625</y></points><points><x>33022.140625</x><y>41399.59765625</y></points><points><x>33025.11328125</x><y>41401.82421875</y></points><points><x>33027.33984375</x><y>41403.3125</y></points><points><x>33063.0</x><y>41425.59765625</y></points><points><x>33068.9453125</x><y>41446.40234375</y></points><points><x>33068.9453125</x><y>41446.40234375</y></points><points><x>33069.6875</x><y>41448.62890625</y></points><points><x>33079.34765625</x><y>41460.515625</y></points><points><x>33067.4609375</x><y>41479.08984375</y></points><points><x>33051.859375</x><y>41489.48828125</y></points><points><x>33034.76953125</x><y>41505.8359375</y></points><points><x>33051.11328125</x><y>41518.46484375</y></points><points><x>33038.484375</x><y>41540.0078125</y></points><points><x>33019.9140625</x><y>41565.26953125</y></points><points><x>32927.7890625</x><y>41538.5234375</y></points><points><x>32927.7890625</x><y>41538.5234375</y></points></segmentation></object><object><name>ASC_H</name><difficult>0</difficult><truncated>0</truncated><info>[{"confidence": "0"}, {"action": "CREATE", "cat": "ASC_H", "time": "2020-07-23 14:39;26", "who": "admin", "typeOfanno": "PersonManul"}]</info><confidence>0</confidence><bndbox><xmin>37870.0</xmin><ymin>32290.0</ymin><xmax>37942.0</xmax><ymax>32363.0</ymax></bndbox><segmentation><points><x>37891.0</x><y>32290.0</y></points><points><x>37877.0</x><y>32300.0</y></points><points><x>37871.0</x><y>32313.0</y></points><points><x>37870.0</x><y>32333.0</y></points><points><x>37899.8359375</x><y>32361.783203125</y></points><points><x>37929.0</x><y>32363.0</y></points><points><x>37933.0</x><y>32359.0</y></points><points><x>37938.328125</x><y>32355.48046875</y></points><points><x>37942.0</x><y>32351.0</y></points><points><x>37942.0</x><y>32338.0</y></points><points><x>37939.0</x><y>32329.0</y></points><points><x>37937.0</x><y>32321.0</y></points><points><x>37923.0</x><y>32295.0</y></points></segmentation></object><object><name>NILM</name><difficult>0</difficult><truncated>0</truncated><info>[{"confidence": "0"}, {"action": "CREATE", "cat": "NILM", "time": "2020-07-23 14:39;26", "who": "admin", "typeOfanno": "PersonManul"}]</info><confidence>0</confidence><bndbox><xmin>33669.828125</xmin><ymin>28229.66796875</ymin><xmax>33797.0078125</xmax><ymax>28351.8984375</ymax></bndbox><segmentation><points><x>33724.07421875</x><y>28248.3515625</y></points><points><x>33724.07421875</x><y>28248.3515625</y></points><points><x>33724.07421875</x><y>28250.828125</y></points><points><x>33739.3828125</x><y>28274.9140625</y></points><points><x>33739.3828125</x><y>28274.9140625</y></points><points><x>33741.18359375</x><y>28276.71484375</y></points><points><x>33754.6875</x><y>28282.79296875</y></points><points><x>33761.21875</x><y>28292.47265625</y></points><points><x>33765.71875</x><y>28302.826171875</y></points><points><x>33779.90234375</x><y>28311.60546875</y></points><points><x>33791.15625</x><y>28328.037109375</y></points><points><x>33791.15625</x><y>28328.263671875</y></points><points><x>33797.0078125</x><y>28343.5703125</y></points><points><x>33797.0078125</x><y>28343.5703125</y></points><points><x>33796.55859375</x><y>28345.595703125</y></points><points><x>33787.10546875</x><y>28351.8984375</y></points><points><x>33767.96875</x><y>28346.720703125</y></points><points><x>33767.96875</x><y>28346.720703125</y></points><points><x>33727.453125</x><y>28322.861328125</y></points><points><x>33698.4140625</x><y>28300.576171875</y></points><points><x>33674.77734375</x><y>28268.162109375</y></points><points><x>33669.828125</x><y>28256.23046875</y></points><points><x>33669.828125</x><y>28256.23046875</y></points><points><x>33684.68359375</x><y>28234.169921875</y></points><points><x>33704.94140625</x><y>28229.66796875</y></points><points><x>33704.94140625</x><y>28229.66796875</y></points></segmentation></object><object><name>NILM</name><difficult>0</difficult><truncated>0</truncated><info>[{"confidence": "0"}, {"action": "CREATE", "cat": "NILM", "time": "2020-07-23 14:39;26", "who": "admin", "typeOfanno": "PersonManul"}]</info><confidence>0</confidence><bndbox><xmin>27984.544921875</xmin><ymin>20458.478515625</ymin><xmax>28204.474609375</xmax><ymax>20577.90625</ymax></bndbox><segmentation><points><x>28115.544921875</x><y>20458.478515625</y></points><points><x>28108.544921875</x><y>20459.478515625</y></points><points><x>28086.544921875</x><y>20470.478515625</y></points><points><x>28082.544921875</x><y>20470.478515625</y></points><points><x>28075.544921875</x><y>20478.478515625</y></points><points><x>28058.544921875</x><y>20492.478515625</y></points><points><x>28048.544921875</x><y>20497.478515625</y></points><points><x>28026.544921875</x><y>20516.478515625</y></points><points><x>28023.544921875</x><y>20520.478515625</y></points><points><x>28016.544921875</x><y>20525.478515625</y></points><points><x>28009.544921875</x><y>20530.478515625</y></points><points><x>27999.544921875</x><y>20538.478515625</y></points><points><x>27995.544921875</x><y>20541.478515625</y></points><points><x>27988.544921875</x><y>20560.478515625</y></points><points><x>27984.544921875</x><y>20571.478515625</y></points><points><x>27995.35546875</x><y>20577.90625</y></points><points><x>28024.392578125</x><y>20574.53125</y></points><points><x>28032.271484375</x><y>20572.279296875</y></points><points><x>28037.673828125</x><y>20569.353515625</y></points><points><x>28043.982421875</x><y>20563.048828125</y></points><points><x>28050.544921875</x><y>20561.478515625</y></points><points><x>28057.037109375</x><y>20558.095703125</y></points><points><x>28062.544921875</x><y>20551.478515625</y></points><points><x>28081.544921875</x><y>20536.478515625</y></points><points><x>28088.544921875</x><y>20536.478515625</y></points><points><x>28097.544921875</x><y>20531.478515625</y></points><points><x>28103.544921875</x><y>20527.478515625</y></points><points><x>28128.544921875</x><y>20524.478515625</y></points><points><x>28140.544921875</x><y>20523.478515625</y></points><points><x>28145.544921875</x><y>20522.478515625</y></points><points><x>28169.544921875</x><y>20526.478515625</y></points><points><x>28172.544921875</x><y>20523.478515625</y></points><points><x>28203.798828125</x><y>20504.974609375</y></points><points><x>28204.474609375</x><y>20480.4375</y></points><points><x>28177.544921875</x><y>20475.478515625</y></points><points><x>28155.544921875</x><y>20465.478515625</y></points><points><x>28148.544921875</x><y>20461.478515625</y></points><points><x>28141.544921875</x><y>20461.478515625</y></points><points><x>28134.544921875</x><y>20460.478515625</y></points><points><x>28128.544921875</x><y>20459.478515625</y></points></segmentation></object><object><name>NILM</name><difficult>0</difficult><truncated>0</truncated><info>[{"confidence": "0"}, {"action": "CREATE", "cat": "NILM", "time": "2020-07-23 14:39;26", "who": "admin", "typeOfanno": "PersonManul"}]</info><confidence>0</confidence><bndbox><xmin>51296.08984375</xmin><ymin>22230.064453125</ymin><xmax>51625.5390625</xmax><ymax>22452.935546875</ymax></bndbox><segmentation><points><x>51555.4921875</x><y>22230.064453125</y></points><points><x>51575.6015625</x><y>22252.853515625</y></points><points><x>51604.08984375</x><y>22276.984375</y></points><points><x>51625.5390625</x><y>22289.720703125</y></points><points><x>51607.77734375</x><y>22346.359375</y></points><points><x>51578.953125</x><y>22380.208984375</y></points><points><x>51578.6171875</x><y>22380.208984375</y></points><points><x>51577.61328125</x><y>22381.884765625</y></points><points><x>51558.17578125</x><y>22399.3125</y></points><points><x>51558.17578125</x><y>22399.3125</y></points><points><x>51556.8359375</x><y>22401.658203125</y></points><points><x>51517.62109375</x><y>22424.783203125</y></points><points><x>51517.2890625</x><y>22424.783203125</y></points><points><x>51514.94140625</x><y>22426.123046875</y></points><points><x>51514.26953125</x><y>22426.794921875</y></points><points><x>51512.59375</x><y>22427.798828125</y></points><points><x>51464.66796875</x><y>22445.8984375</y></points><points><x>51437.1875</x><y>22452.935546875</y></points><points><x>51437.1875</x><y>22452.935546875</y></points><points><x>51435.17578125</x><y>22452.935546875</y></points><points><x>51406.35546875</x><y>22448.578125</y></points><points><x>51406.35546875</x><y>22448.578125</y></points><points><x>51403.00390625</x><y>22447.23828125</y></points><points><x>51400.3203125</x><y>22446.568359375</y></points><points><x>51396.63671875</x><y>22445.5625</y></points><points><x>51393.6171875</x><y>22444.892578125</y></points><points><x>51380.21484375</x><y>22432.4921875</y></points><points><x>51380.21484375</x><y>22432.15625</y></points><points><x>51378.87109375</x><y>22430.81640625</y></points><points><x>51377.53125</x><y>22429.474609375</y></points><points><x>51362.78515625</x><y>22412.048828125</y></points><points><x>51362.78515625</x><y>22411.712890625</y></points><points><x>51362.44921875</x><y>22410.037109375</y></points><points><x>51354.7421875</x><y>22390.263671875</y></points><points><x>51327.9296875</x><y>22394.955078125</y></points><points><x>51327.9296875</x><y>22394.955078125</y></points><points><x>51325.91796875</x><y>22395.291015625</y></points><points><x>51322.90234375</x><y>22395.291015625</y></points><points><x>51296.08984375</x><y>22387.248046875</y></points><points><x>51302.79296875</x><y>22353.0625</y></points><points><x>51302.79296875</x><y>22353.0625</y></points><points><x>51305.140625</x><y>22351.72265625</y></points><points><x>51331.28125</x><y>22335.970703125</y></points><points><x>51359.43359375</x><y>22316.53125</y></points><points><x>51379.20703125</x><y>22297.09375</y></points><points><x>51379.54296875</x><y>22297.09375</y></points><points><x>51434.5078125</x><y>22270.951171875</y></points><points><x>51434.5078125</x><y>22270.951171875</y></points><points><x>51437.859375</x><y>22269.611328125</y></points><points><x>51488.12890625</x><y>22245.146484375</y></points><points><x>51512.26171875</x><y>22236.09765625</y></points><points><x>51512.9296875</x><y>22236.09765625</y></points></segmentation></object><object><name>MET</name><difficult>0</difficult><truncated>0</truncated><info>[{"confidence": "0"}, {"action": "CREATE", "cat": "MET", "time": "2020-07-23 14:39;26", "who": "admin", "typeOfanno": "PersonManul"}]</info><confidence>0</confidence><bndbox><xmin>43419.0</xmin><ymin>32264.0</ymin><xmax>43588.0</xmax><ymax>32382.0</ymax></bndbox><segmentation><points><x>43450.0</x><y>32264.0</y></points><points><x>43436.0</x><y>32267.0</y></points><points><x>43430.0</x><y>32283.0</y></points><points><x>43426.0</x><y>32288.0</y></points><points><x>43419.0</x><y>32294.0</y></points><points><x>43419.0</x><y>32309.0</y></points><points><x>43427.0</x><y>32315.0</y></points><points><x>43429.0</x><y>32323.0</y></points><points><x>43434.0</x><y>32328.0</y></points><points><x>43424.0</x><y>32338.0</y></points><points><x>43423.0</x><y>32348.0</y></points><points><x>43421.0</x><y>32363.0</y></points><points><x>43427.0</x><y>32367.0</y></points><points><x>43448.0</x><y>32380.0</y></points><points><x>43512.0</x><y>32382.0</y></points><points><x>43528.0</x><y>32377.0</y></points><points><x>43533.0</x><y>32376.0</y></points><points><x>43534.0</x><y>32371.0</y></points><points><x>43535.0</x><y>32355.0</y></points><points><x>43538.0</x><y>32352.0</y></points><points><x>43559.0</x><y>32352.0</y></points><points><x>43571.0</x><y>32346.0</y></points><points><x>43583.0</x><y>32337.0</y></points><points><x>43588.0</x><y>32287.0</y></points><points><x>43578.0</x><y>32281.0</y></points><points><x>43562.0</x><y>32277.0</y></points><points><x>43549.0</x><y>32269.0</y></points><points><x>43542.0</x><y>32264.0</y></points><points><x>43529.0</x><y>32264.0</y></points><points><x>43523.0</x><y>32265.0</y></points><points><x>43512.0</x><y>32268.0</y></points><points><x>43509.0</x><y>32271.0</y></points><points><x>43490.0</x><y>32269.0</y></points><points><x>43482.0</x><y>32269.0</y></points><points><x>43478.0</x><y>32266.0</y></points><points><x>43474.0</x><y>32266.0</y></points></segmentation></object><object><name>NONE</name><difficult>0</difficult><truncated>0</truncated><info>[{"confidence": "0"}, {"action": "CREATE", "cat": "NONE", "time": "2020-07-23 14:39;26", "who": "admin", "typeOfanno": "PersonManul"}]</info><confidence>0</confidence><bndbox><xmin>40532.80078125</xmin><ymin>22357.29296875</ymin><xmax>40717.12890625</xmax><ymax>22606.306640625</ymax></bndbox><segmentation><points><x>40642.0546875</x><y>22382.765625</y></points><points><x>40666.5234375</x><y>22382.765625</y></points><points><x>40666.5234375</x><y>22382.765625</y></points><points><x>40702.046875</x><y>22396.169921875</y></points><points><x>40715.1171875</x><y>22432.365234375</y></points><points><x>40698.6953125</x><y>22469.90234375</y></points><points><x>40690.98828125</x><y>22481.966796875</y></points><points><x>40705.734375</x><y>22502.74609375</y></points><points><x>40717.12890625</x><y>22544.974609375</y></points><points><x>40717.12890625</x><y>22544.974609375</y></points><points><x>40717.12890625</x><y>22547.3203125</y></points><points><x>40707.07421875</x><y>22579.16015625</y></points><points><x>40707.07421875</x><y>22579.494140625</y></points><points><x>40705.734375</x><y>22580.8359375</y></points><points><x>40704.73046875</x><y>22581.505859375</y></points><points><x>40665.1796875</x><y>22592.564453125</y></points><points><x>40653.1171875</x><y>22606.306640625</y></points><points><x>40627.64453125</x><y>22582.17578125</y></points><points><x>40627.64453125</x><y>22581.83984375</y></points><points><x>40599.828125</x><y>22591.560546875</y></points><points><x>40577.0390625</x><y>22604.294921875</y></points><points><x>40555.92578125</x><y>22605.63671875</y></points><points><x>40555.92578125</x><y>22605.63671875</y></points><points><x>40544.53125</x><y>22592.564453125</y></points><points><x>40544.53125</x><y>22592.564453125</y></points><points><x>40544.53125</x><y>22588.208984375</y></points><points><x>40544.53125</x><y>22585.86328125</y></points><points><x>40569.328125</x><y>22559.05078125</y></points><points><x>40575.69921875</x><y>22543.96875</y></points><points><x>40575.69921875</x><y>22543.96875</y></points><points><x>40576.703125</x><y>22541.2890625</y></points><points><x>40580.0546875</x><y>22523.861328125</y></points><points><x>40572.6796875</x><y>22504.7578125</y></points><points><x>40563.96875</x><y>22482.638671875</y></points><points><x>40563.96875</x><y>22482.638671875</y></points><points><x>40540.84375</x><y>22452.474609375</y></points><points><x>40532.80078125</x><y>22432.365234375</y></points><points><x>40532.80078125</x><y>22432.365234375</y></points><points><x>40541.84765625</x><y>22407.23046875</y></points><points><x>40541.84765625</x><y>22407.23046875</y></points><points><x>40566.3125</x><y>22386.787109375</y></points><points><x>40594.46484375</x><y>22370.69921875</y></points><points><x>40610.88671875</x><y>22359.974609375</y></points><points><x>40614.91015625</x><y>22357.29296875</y></points><points><x>40614.91015625</x><y>22357.29296875</y></points><points><x>40616.921875</x><y>22357.96484375</y></points><points><x>40632.00390625</x><y>22368.017578125</y></points><points><x>40632.3359375</x><y>22368.017578125</y></points></segmentation></object><object><name>NILM</name><difficult>0</difficult><truncated>0</truncated><info>[{"confidence": "0"}, {"action": "CREATE", "cat": "NILM", "time": "2020-07-23 14:39;26", "who": "admin", "typeOfanno": "PersonManul"}]</info><confidence>0</confidence><bndbox><xmin>38521.875</xmin><ymin>39370.4921875</ymin><xmax>38627.3671875</xmax><ymax>39490.1328125</ymax></bndbox><segmentation><points><x>38534.94921875</x><y>39370.4921875</y></points><points><x>38521.875</x><y>39399.984375</y></points><points><x>38533.0</x><y>39423.0</y></points><points><x>38538.0</x><y>39430.0</y></points><points><x>38547.0</x><y>39440.0</y></points><points><x>38555.0</x><y>39446.0</y></points><points><x>38559.0</x><y>39449.0</y></points><points><x>38566.0</x><y>39454.0</y></points><points><x>38578.0</x><y>39465.0</y></points><points><x>38583.0</x><y>39469.0</y></points><points><x>38589.1015625</x><y>39475.27734375</y></points><points><x>38596.0</x><y>39480.0</y></points><points><x>38599.0</x><y>39483.0</y></points><points><x>38613.86328125</x><y>39490.1328125</y></points><points><x>38627.3671875</x><y>39475.7265625</y></points><points><x>38622.19140625</x><y>39455.2421875</y></points><points><x>38618.58984375</x><y>39447.3671875</y></points><points><x>38611.8359375</x><y>39438.13671875</y></points><points><x>38606.8828125</x><y>39432.28515625</y></points><points><x>38603.05859375</x><y>39423.73046875</y></points><points><x>38598.0</x><y>39414.0</y></points><points><x>38590.0</x><y>39408.0</y></points><points><x>38569.0</x><y>39386.0</y></points></segmentation></object><object><name>HSIL</name><difficult>0</difficult><truncated>0</truncated><info>[{"confidence": "0"}, {"action": "CREATE", "cat": "HSIL", "time": "2020-07-23 14:39;26", "who": "admin", "typeOfanno": "PersonManul"}]</info><confidence>0</confidence><bndbox><xmin>34269.0</xmin><ymin>42991.0</ymin><xmax>34363.0</xmax><ymax>43147.0</ymax></bndbox><segmentation><points><x>34320.0</x><y>42991.0</y></points><points><x>34301.0</x><y>43002.0</y></points><points><x>34300.0</x><y>43019.0</y></points><points><x>34297.0</x><y>43022.0</y></points><points><x>34293.0</x><y>43027.0</y></points><points><x>34277.0</x><y>43051.0</y></points><points><x>34276.0</x><y>43070.0</y></points><points><x>34272.0</x><y>43076.0</y></points><points><x>34269.0</x><y>43112.0</y></points><points><x>34282.0</x><y>43133.0</y></points><points><x>34285.0</x><y>43136.0</y></points><points><x>34288.0</x><y>43140.0</y></points><points><x>34294.0</x><y>43144.0</y></points><points><x>34324.0</x><y>43147.0</y></points><points><x>34342.0</x><y>43137.0</y></points><points><x>34344.0</x><y>43125.0</y></points><points><x>34349.0</x><y>43107.0</y></points><points><x>34351.0</x><y>43088.0</y></points><points><x>34358.0</x><y>43082.0</y></points><points><x>34363.0</x><y>43074.0</y></points><points><x>34363.0</x><y>43059.0</y></points><points><x>34362.0</x><y>43041.0</y></points><points><x>34360.0</x><y>43028.0</y></points><points><x>34359.0</x><y>43013.0</y></points><points><x>34344.0</x><y>42995.0</y></points></segmentation></object><object><name>NILM</name><difficult>0</difficult><truncated>0</truncated><info>[{"confidence": "0"}, {"action": "CREATE", "cat": "NILM", "time": "2020-07-23 14:39;26", "who": "admin", "typeOfanno": "PersonManul"}]</info><confidence>0</confidence><bndbox><xmin>51254.0</xmin><ymin>17581.0</ymin><xmax>51381.78125</xmax><ymax>17747.0</ymax></bndbox><segmentation><points><x>51357.0</x><y>17581.0</y></points><points><x>51344.0</x><y>17595.0</y></points><points><x>51336.0</x><y>17608.0</y></points><points><x>51333.0</x><y>17612.0</y></points><points><x>51328.0</x><y>17619.0</y></points><points><x>51321.0</x><y>17630.0</y></points><points><x>51318.0</x><y>17634.0</y></points><points><x>51313.0</x><y>17640.0</y></points><points><x>51298.0</x><y>17655.0</y></points><points><x>51294.0</x><y>17660.0</y></points><points><x>51286.0</x><y>17668.0</y></points><points><x>51286.0</x><y>17675.0</y></points><points><x>51281.0</x><y>17694.0</y></points><points><x>51276.0</x><y>17701.0</y></points><points><x>51263.0</x><y>17718.0</y></points><points><x>51258.0</x><y>17725.0</y></points><points><x>51254.0</x><y>17745.0</y></points><points><x>51272.0</x><y>17747.0</y></points><points><x>51297.0</x><y>17736.0</y></points><points><x>51299.0</x><y>17727.0</y></points><points><x>51310.0</x><y>17712.0</y></points><points><x>51313.0</x><y>17708.0</y></points><points><x>51319.0</x><y>17703.0</y></points><points><x>51326.0</x><y>17698.0</y></points><points><x>51332.0</x><y>17698.0</y></points><points><x>51339.0</x><y>17687.0</y></points><points><x>51343.0</x><y>17678.0</y></points><points><x>51345.0</x><y>17669.0</y></points><points><x>51352.0</x><y>17667.0</y></points><points><x>51352.0</x><y>17663.0</y></points><points><x>51360.0</x><y>17654.0</y></points><points><x>51364.0</x><y>17645.0</y></points><points><x>51366.0</x><y>17638.0</y></points><points><x>51367.0</x><y>17633.0</y></points><points><x>51372.0</x><y>17617.0</y></points><points><x>51381.78125</x><y>17591.31640625</y></points><points><x>51378.1796875</x><y>17582.3125</y></points></segmentation></object><object><name>NILM</name><difficult>0</difficult><truncated>0</truncated><info>[{"confidence": "0"}, {"action": "CREATE", "cat": "NILM", "time": "2020-07-23 14:39;26", "who": "admin", "typeOfanno": "PersonManul"}]</info><confidence>0</confidence><bndbox><xmin>36331.0</xmin><ymin>12297.0</ymin><xmax>36472.0</xmax><ymax>12480.0</ymax></bndbox><segmentation><points><x>36374.0</x><y>12297.0</y></points><points><x>36368.0</x><y>12306.0</y></points><points><x>36359.0</x><y>12307.0</y></points><points><x>36358.0</x><y>12321.0</y></points><points><x>36361.0</x><y>12338.0</y></points><points><x>36344.0</x><y>12339.0</y></points><points><x>36336.0</x><y>12345.0</y></points><points><x>36333.0</x><y>12360.0</y></points><points><x>36331.0</x><y>12384.0</y></points><points><x>36337.0</x><y>12394.0</y></points><points><x>36342.0</x><y>12402.0</y></points><points><x>36355.0</x><y>12416.0</y></points><points><x>36362.0</x><y>12421.0</y></points><points><x>36366.0</x><y>12430.0</y></points><points><x>36359.0</x><y>12436.0</y></points><points><x>36357.0</x><y>12455.0</y></points><points><x>36381.0</x><y>12476.0</y></points><points><x>36400.0</x><y>12477.0</y></points><points><x>36409.0</x><y>12475.0</y></points><points><x>36433.0</x><y>12479.0</y></points><points><x>36447.0</x><y>12480.0</y></points><points><x>36461.0</x><y>12472.0</y></points><points><x>36464.0</x><y>12468.0</y></points><points><x>36467.0</x><y>12442.0</y></points><points><x>36470.0</x><y>12439.0</y></points><points><x>36472.0</x><y>12386.0</y></points><points><x>36451.0</x><y>12356.0</y></points><points><x>36437.0</x><y>12336.0</y></points><points><x>36435.0</x><y>12330.0</y></points><points><x>36425.0</x><y>12313.0</y></points><points><x>36421.0</x><y>12305.0</y></points><points><x>36389.0</x><y>12301.0</y></points></segmentation></object><object><name>NILM</name><difficult>0</difficult><truncated>0</truncated><info>[{"confidence": "0"}, {"action": "CREATE", "cat": "NILM", "time": "2020-07-23 14:39;26", "who": "admin", "typeOfanno": "PersonManul"}]</info><confidence>0</confidence><bndbox><xmin>53230.0</xmin><ymin>28460.0</ymin><xmax>53358.703125</xmax><ymax>28592.6953125</ymax></bndbox><segmentation><points><x>53244.0</x><y>28460.0</y></points><points><x>53231.0</x><y>28461.0</y></points><points><x>53230.0</x><y>28474.0</y></points><points><x>53237.0</x><y>28484.0</y></points><points><x>53243.0</x><y>28489.0</y></points><points><x>53251.0</x><y>28496.0</y></points><points><x>53254.0</x><y>28500.0</y></points><points><x>53260.0</x><y>28509.0</y></points><points><x>53261.0</x><y>28519.0</y></points><points><x>53288.0234375</x><y>28540.248046875</y></points><points><x>53331.69140625</x><y>28570.63671875</y></points><points><x>53358.703125</x><y>28592.6953125</y></points><points><x>53354.09375</x><y>28549.734375</y></points><points><x>53343.51171875</x><y>28524.072265625</y></points><points><x>53336.0</x><y>28518.0</y></points><points><x>53329.0</x><y>28511.0</y></points><points><x>53323.0</x><y>28504.0</y></points><points><x>53317.0</x><y>28495.0</y></points><points><x>53306.8203125</x><y>28492.55859375</y></points><points><x>53282.0</x><y>28475.0</y></points><points><x>53264.0</x><y>28469.0</y></points><points><x>53257.0</x><y>28462.0</y></points></segmentation></object><object><name>NONE</name><difficult>0</difficult><truncated>0</truncated><info>[{"confidence": "0"}, {"action": "CREATE", "cat": "NONE", "time": "2020-07-23 14:39;26", "who": "admin", "typeOfanno": "PersonManul"}]</info><confidence>0</confidence><bndbox><xmin>24590.9296875</xmin><ymin>36498.22265625</ymin><xmax>24694.154296875</xmax><ymax>36629.6015625</ymax></bndbox><segmentation><points><x>24612.37890625</x><y>36629.6015625</y></points><points><x>24598.638671875</x><y>36597.09375</y></points><points><x>24598.638671875</x><y>36596.7578125</y></points><points><x>24596.962890625</x><y>36594.74609375</y></points><points><x>24590.9296875</x><y>36569.9453125</y></points><points><x>24590.9296875</x><y>36569.609375</y></points><points><x>24590.9296875</x><y>36567.59765625</y></points><points><x>24594.6171875</x><y>36530.734375</y></points><points><x>24603.666015625</x><y>36502.24609375</y></points><points><x>24614.724609375</x><y>36498.22265625</y></points><points><x>24615.060546875</x><y>36498.22265625</y></points><points><x>24616.736328125</x><y>36498.22265625</y></points><points><x>24652.931640625</x><y>36513.640625</y></points><points><x>24684.435546875</x><y>36532.07421875</y></points><points><x>24684.435546875</x><y>36532.07421875</y></points><points><x>24694.154296875</x><y>36546.1484375</y></points><points><x>24694.154296875</x><y>36546.1484375</y></points><points><x>24694.154296875</x><y>36548.49609375</y></points><points><x>24694.154296875</x><y>36550.84375</y></points><points><x>24694.154296875</x><y>36553.5234375</y></points><points><x>24687.787109375</x><y>36577.3203125</y></points><points><x>24658.29296875</x><y>36605.13671875</y></points><points><x>24653.9375</x><y>36614.18359375</y></points><points><x>24653.9375</x><y>36614.18359375</y></points></segmentation></object><object><name>ASC_H</name><difficult>0</difficult><truncated>0</truncated><info>[{"confidence": "0"}, {"action": "CREATE", "cat": "ASC_H", "time": "2020-07-23 14:39;26", "who": "admin", "typeOfanno": "PersonManul"}]</info><confidence>0</confidence><bndbox><xmin>41021.46484375</xmin><ymin>45023.01953125</ymin><xmax>41160.8046875</xmax><ymax>45100.00390625</ymax></bndbox><segmentation><points><x>41064.234375</x><y>45054.08203125</y></points><points><x>41073.46484375</x><y>45039.2265625</y></points><points><x>41089.8984375</x><y>45033.37109375</y></points><points><x>41106.328125</x><y>45030.8984375</y></points><points><x>41106.5546875</x><y>45030.8984375</y></points><points><x>41129.73828125</x><y>45025.26953125</y></points><points><x>41157.65234375</x><y>45023.01953125</y></points><points><x>41160.8046875</x><y>45030.8984375</y></points><points><x>41160.8046875</x><y>45030.8984375</y></points><points><x>41159.6796875</x><y>45032.921875</y></points><points><x>41145.49609375</x><y>45038.32421875</y></points><points><x>41129.96484375</x><y>45047.328125</y></points><points><x>41115.55859375</x><y>45057.68359375</y></points><points><x>41105.87890625</x><y>45069.390625</y></points><points><x>41074.3671875</x><y>45077.94140625</y></points><points><x>41065.5859375</x><y>45087.171875</y></points><points><x>41050.73046875</x><y>45099.55078125</y></points><points><x>41034.5234375</x><y>45100.00390625</y></points><points><x>41032.046875</x><y>45094.1484375</y></points><points><x>41021.46484375</x><y>45084.921875</y></points><points><x>41027.76953125</x><y>45074.56640625</y></points><points><x>41027.76953125</x><y>45074.56640625</y></points><points><x>41030.01953125</x><y>45073.890625</y></points><points><x>41043.52734375</x><y>45067.8125</y></points><points><x>41057.03125</x><y>45058.58203125</y></points><points><x>41057.03125</x><y>45058.58203125</y></points></segmentation></object><object><name>HSIL</name><difficult>0</difficult><truncated>0</truncated><info>[{"confidence": "0"}, {"action": "CREATE", "cat": "HSIL", "time": "2020-07-23 14:39;26", "who": "admin", "typeOfanno": "PersonManul"}]</info><confidence>0</confidence><bndbox><xmin>18796.048828125</xmin><ymin>23340.482421875</ymin><xmax>18903.421875</xmax><ymax>23418.591796875</ymax></bndbox><segmentation><points><x>18861.328125</x><y>23350.38671875</y></points><points><x>18875.509765625</x><y>23353.087890625</y></points><points><x>18891.94140625</x><y>23356.013671875</y></points><points><x>18903.421875</x><y>23364.568359375</y></points><points><x>18902.072265625</x><y>23386.40234375</y></points><points><x>18878.88671875</x><y>23404.634765625</y></points><points><x>18859.751953125</x><y>23414.08984375</y></points><points><x>18850.072265625</x><y>23418.591796875</y></points><points><x>18828.462890625</x><y>23413.4140625</y></points><points><x>18814.28125</x><y>23408.462890625</y></points><points><x>18799.650390625</x><y>23390.455078125</y></points><points><x>18796.048828125</x><y>23371.99609375</y></points><points><x>18799.19921875</x><y>23363.216796875</y></points><points><x>18799.19921875</x><y>23363.216796875</y></points><points><x>18802.126953125</x><y>23362.767578125</y></points><points><x>18804.15234375</x><y>23362.767578125</y></points><points><x>18806.62890625</x><y>23362.541015625</y></points><points><x>18808.654296875</x><y>23362.31640625</y></points><points><x>18821.935546875</x><y>23359.166015625</y></points><points><x>18831.83984375</x><y>23350.611328125</y></points><points><x>18831.83984375</x><y>23350.611328125</y></points><points><x>18839.267578125</x><y>23340.482421875</y></points><points><x>18855.025390625</x><y>23341.607421875</y></points><points><x>18855.025390625</x><y>23341.607421875</y></points></segmentation></object><object><name>ASC_US</name><difficult>0</difficult><truncated>0</truncated><info>[{"confidence": "0"}, {"action": "CREATE", "cat": "ASC_US", "time": "2020-07-23 14:39;26", "who": "admin", "typeOfanno": "PersonManul"}]</info><confidence>0</confidence><bndbox><xmin>11725.72265625</xmin><ymin>7508.34619140625</ymin><xmax>11931.0146484375</xmax><ymax>7757.1708984375</ymax></bndbox><segmentation><points><x>11756.0693359375</x><y>7628.32763671875</y></points><points><x>11756.0693359375</x><y>7628.32763671875</y></points><points><x>11753.7236328125</x><y>7625.646484375</y></points><points><x>11742.9990234375</x><y>7596.4892578125</y></points><points><x>11728.587890625</x><y>7556.94189453125</y></points><points><x>11732.9443359375</x><y>7545.2119140625</y></points><points><x>11756.404296875</x><y>7547.55810546875</y></points><points><x>11756.404296875</x><y>7547.55810546875</y></points><points><x>11777.5185546875</x><y>7540.52001953125</y></points><points><x>11792.935546875</x><y>7530.80078125</y></points><points><x>11815.3896484375</x><y>7521.751953125</y></points><points><x>11815.7255859375</x><y>7521.751953125</y></points><points><x>11855.607421875</x><y>7510.69189453125</y></points><points><x>11881.7490234375</x><y>7508.34619140625</y></points><points><x>11902.1923828125</x><y>7526.77880859375</y></points><points><x>11920.625</x><y>7552.5849609375</y></points><points><x>11931.0146484375</x><y>7560.9638671875</y></points><points><x>11931.0146484375</x><y>7560.9638671875</y></points><points><x>11931.0146484375</x><y>7563.3095703125</y></points><points><x>11931.0146484375</x><y>7563.97998046875</y></points><points><x>11927.6630859375</x><y>7587.43994140625</y></points><points><x>11927.328125</x><y>7624.9765625</y></points><points><x>11923.306640625</x><y>7647.76611328125</y></points><points><x>11908.8955078125</x><y>7663.51806640625</y></points><points><x>11908.8955078125</x><y>7663.85302734375</y></points><points><x>11907.5546875</x><y>7665.19384765625</y></points><points><x>11896.16015625</x><y>7669.8857421875</y></points><points><x>11906.8544921875</x><y>7687.31298828125</y></points><points><x>11914.8388671875</x><y>7709.26806640625</y></points><points><x>11914.8388671875</x><y>7709.26806640625</y></points><points><x>11908.8505859375</x><y>7730.2255859375</y></points><points><x>11892.8828125</x><y>7744.197265625</y></points><points><x>11883.9013671875</x><y>7755.1748046875</y></points><points><x>11883.9013671875</x><y>7755.1748046875</y></points><points><x>11882.404296875</x><y>7756.671875</y></points><points><x>11881.40625</x><y>7757.1708984375</y></points><points><x>11864.939453125</x><y>7757.1708984375</y></points><points><x>11847.4755859375</x><y>7749.18701171875</y></points><points><x>11809.0537109375</x><y>7743.19921875</y></points><points><x>11784.1044921875</x><y>7730.2255859375</y></points><points><x>11761.1513671875</x><y>7713.26025390625</y></points><points><x>11754.6640625</x><y>7701.78369140625</y></points><points><x>11746.181640625</x><y>7682.822265625</y></points><points><x>11746.181640625</x><y>7682.822265625</y></points><points><x>11748.177734375</x><y>7678.830078125</y></points><points><x>11750.173828125</x><y>7676.33544921875</y></points><points><x>11751.1708984375</x><y>7660.36767578125</y></points><points><x>11736.701171875</x><y>7651.88525390625</y></points><points><x>11725.72265625</x><y>7639.9091796875</y></points><points><x>11734.705078125</x><y>7633.42236328125</y></points><points><x>11734.705078125</x><y>7633.42236328125</y></points></segmentation></object><object><name>HSIL</name><difficult>0</difficult><truncated>0</truncated><info>[{"confidence": "0"}, {"action": "CREATE", "cat": "HSIL", "time": "2020-07-23 14:39;26", "who": "admin", "typeOfanno": "PersonManul"}]</info><confidence>0</confidence><bndbox><xmin>34749.60546875</xmin><ymin>22083.21875</ymin><xmax>34853.39453125</xmax><ymax>22262.35546875</ymax></bndbox><segmentation><points><x>34757.08984375</x><y>22139.10546875</y></points><points><x>34754.09765625</x><y>22158.56640625</y></points><points><x>34749.60546875</x><y>22172.537109375</y></points><points><x>34749.60546875</x><y>22172.537109375</y></points><points><x>34749.60546875</x><y>22176.03125</y></points><points><x>34749.60546875</x><y>22193.494140625</y></points><points><x>34749.60546875</x><y>22193.494140625</y></points><points><x>34750.60546875</x><y>22195.490234375</y></points><points><x>34751.6015625</x><y>22196.48828125</y></points><points><x>34762.08203125</x><y>22209.9609375</y></points><points><x>34759.0859375</x><y>22227.42578125</y></points><points><x>34759.0859375</x><y>22227.42578125</y></points><points><x>34766.5703125</x><y>22247.884765625</y></points><points><x>34766.5703125</x><y>22247.884765625</y></points><points><x>34768.06640625</x><y>22249.380859375</y></points><points><x>34769.06640625</x><y>22250.37890625</y></points><points><x>34771.5625</x><y>22251.376953125</y></points><points><x>34792.51953125</x><y>22262.35546875</y></points><points><x>34810.48046875</x><y>22261.357421875</y></points><points><x>34823.45703125</x><y>22244.890625</y></points><points><x>34824.953125</x><y>22231.41796875</y></points><points><x>34842.9140625</x><y>22205.470703125</y></points><points><x>34852.39453125</x><y>22176.529296875</y></points><points><x>34853.39453125</x><y>22160.5625</y></points><points><x>34843.9140625</x><y>22143.595703125</y></points><points><x>34823.953125</x><y>22134.115234375</y></points><points><x>34816.46875</x><y>22125.6328125</y></points><points><x>34816.46875</x><y>22105.173828125</y></points><points><x>34804.9921875</x><y>22086.712890625</y></points><points><x>34777.546875</x><y>22083.21875</y></points><points><x>34767.0703125</x><y>22088.208984375</y></points><points><x>34755.59375</x><y>22094.6953125</y></points><points><x>34755.59375</x><y>22094.6953125</y></points></segmentation></object><object><name>HSIL</name><difficult>0</difficult><truncated>0</truncated><info>[{"confidence": "0"}, {"action": "CREATE", "cat": "HSIL", "time": "2020-07-23 14:39;26", "who": "admin", "typeOfanno": "PersonManul"}]</info><confidence>0</confidence><bndbox><xmin>27118.421875</xmin><ymin>33794.0</ymin><xmax>27288.005859375</xmax><ymax>33919.20703125</ymax></bndbox><segmentation><points><x>27174.0</x><y>33794.0</y></points><points><x>27168.359375</x><y>33807.60546875</y></points><points><x>27172.380859375</x><y>33823.69140625</y></points><points><x>27154.283203125</x><y>33822.015625</y></points><points><x>27118.421875</x><y>33832.7421875</y></points><points><x>27133.16796875</x><y>33865.921875</y></points><points><x>27141.546875</x><y>33884.01953125</y></points><points><x>27155.958984375</x><y>33898.765625</y></points><points><x>27164.671875</x><y>33900.7734375</y></points><points><x>27186.12109375</x><y>33919.20703125</y></points><points><x>27206.900390625</x><y>33911.8359375</y></points><points><x>27216.28515625</x><y>33906.47265625</y></points><points><x>27236.392578125</x><y>33899.76953125</y></points><points><x>27252.14453125</x><y>33903.79296875</y></points><points><x>27266.0</x><y>33900.0</y></points><points><x>27266.0</x><y>33895.0</y></points><points><x>27267.0</x><y>33879.0</y></points><points><x>27282.0</x><y>33877.0</y></points><points><x>27288.005859375</x><y>33855.53125</y></points><points><x>27282.0</x><y>33841.0</y></points><points><x>27276.0</x><y>33832.0</y></points><points><x>27277.0</x><y>33817.0</y></points><points><x>27273.0</x><y>33805.0</y></points><points><x>27265.0</x><y>33797.0</y></points><points><x>27238.0</x><y>33794.0</y></points><points><x>27218.0</x><y>33796.0</y></points><points><x>27195.0</x><y>33797.0</y></points><points><x>27187.0</x><y>33795.0</y></points></segmentation></object><object><name>NILM</name><difficult>0</difficult><truncated>0</truncated><info>[{"confidence": "0"}, {"action": "CREATE", "cat": "NILM", "time": "2020-07-23 14:39;26", "who": "admin", "typeOfanno": "PersonManul"}]</info><confidence>0</confidence><bndbox><xmin>25443.638671875</xmin><ymin>47582.671875</ymin><xmax>25672.20703125</xmax><ymax>47764.65234375</ymax></bndbox><segmentation><points><x>25564.625</x><y>47617.859375</y></points><points><x>25577.025390625</x><y>47604.12109375</y></points><points><x>25577.025390625</x><y>47604.12109375</y></points><points><x>25578.701171875</x><y>47602.4453125</y></points><points><x>25592.107421875</x><y>47582.671875</y></points><points><x>25611.880859375</x><y>47585.015625</y></points><points><x>25627.6328125</x><y>47599.42578125</y></points><points><x>25640.033203125</x><y>47616.85546875</y></points><points><x>25640.033203125</x><y>47616.85546875</y></points><points><x>25645.39453125</x><y>47633.94921875</y></points><points><x>25664.162109375</x><y>47636.29296875</y></points><points><x>25672.20703125</x><y>47653.72265625</y></points><points><x>25672.20703125</x><y>47653.72265625</y></points><points><x>25671.87109375</x><y>47655.73046875</y></points><points><x>25671.537109375</x><y>47656.40234375</y></points><points><x>25671.537109375</x><y>47657.7421875</y></points><points><x>25669.525390625</x><y>47683.55078125</y></points><points><x>25671.537109375</x><y>47711.3671875</y></points><points><x>25666.84375</x><y>47734.82421875</y></points><points><x>25666.84375</x><y>47734.82421875</y></points><points><x>25665.50390625</x><y>47736.8359375</y></points><points><x>25639.02734375</x><y>47759.625</y></points><points><x>25639.02734375</x><y>47759.625</y></points><points><x>25636.345703125</x><y>47760.6328125</y></points><points><x>25609.869140625</x><y>47764.65234375</y></points><points><x>25593.447265625</x><y>47758.95703125</y></points><points><x>25568.646484375</x><y>47737.171875</y></points><points><x>25568.646484375</x><y>47737.171875</y></points><points><x>25562.94921875</x><y>47731.4765625</y></points><points><x>25562.94921875</x><y>47731.4765625</y></points><points><x>25563.28515625</x><y>47734.4921875</y></points><points><x>25563.28515625</x><y>47735.83203125</y></points><points><x>25563.28515625</x><y>47737.5078125</y></points><points><x>25563.28515625</x><y>47754.93359375</y></points><points><x>25563.28515625</x><y>47754.93359375</y></points><points><x>25562.279296875</x><y>47756.9453125</y></points><points><x>25555.912109375</x><y>47762.30859375</y></points><points><x>25538.1484375</x><y>47757.28125</y></points><points><x>25501.6171875</x><y>47748.90234375</y></points><points><x>25467.767578125</x><y>47733.484375</y></points><points><x>25467.767578125</x><y>47733.484375</y></points><points><x>25465.421875</x><y>47732.48046875</y></points><points><x>25443.638671875</x><y>47701.6484375</y></points><points><x>25443.638671875</x><y>47701.6484375</y></points><points><x>25445.3125</x><y>47675.171875</y></points><points><x>25445.3125</x><y>47675.171875</y></points><points><x>25447.66015625</x><y>47673.49609375</y></points><points><x>25465.7578125</x><y>47667.125</y></points><points><x>25466.091796875</x><y>47667.125</y></points><points><x>25467.767578125</x><y>47667.125</y></points><points><x>25469.109375</x><y>47667.125</y></points><points><x>25483.85546875</x><y>47664.4453125</y></points><points><x>25487.20703125</x><y>47643.33203125</y></points><points><x>25487.20703125</x><y>47643.33203125</y></points><points><x>25501.6171875</x><y>47622.21875</y></points><points><x>25501.6171875</x><y>47622.21875</y></points><points><x>25516.69921875</x><y>47600.76953125</y></points><points><x>25541.5</x><y>47613.50390625</y></points><points><x>25550.212890625</x><y>47613.16796875</y></points><points><x>25550.548828125</x><y>47613.16796875</y></points></segmentation></object><object><name>HSIL</name><difficult>0</difficult><truncated>0</truncated><info>[{"confidence": "0"}, {"action": "CREATE", "cat": "HSIL", "time": "2020-07-23 14:39;26", "who": "admin", "typeOfanno": "PersonManul"}]</info><confidence>0</confidence><bndbox><xmin>51657.77734375</xmin><ymin>28146.841796875</ymin><xmax>51837.41796875</xmax><ymax>28283.24609375</ymax></bndbox><segmentation><points><x>51734.86328125</x><y>28173.65234375</y></points><points><x>51740.2265625</x><y>28152.5390625</y></points><points><x>51754.30078125</x><y>28146.841796875</y></points><points><x>51754.30078125</x><y>28146.841796875</y></points><points><x>51780.77734375</x><y>28153.544921875</y></points><points><x>51801.5546875</x><y>28168.9609375</y></points><points><x>51801.5546875</x><y>28168.9609375</y></points><points><x>51811.2734375</x><y>28180.35546875</y></points><points><x>51811.609375</x><y>28180.35546875</y></points><points><x>51837.41796875</x><y>28183.373046875</y></points><points><x>51836.07421875</x><y>28204.486328125</y></points><points><x>51836.07421875</x><y>28204.822265625</y></points><points><x>51808.2578125</x><y>28228.28125</y></points><points><x>51787.48046875</x><y>28231.298828125</y></points><points><x>51787.14453125</x><y>28231.298828125</y></points><points><x>51763.015625</x><y>28227.611328125</y></points><points><x>51745.921875</x><y>28252.748046875</y></points><points><x>51733.85546875</x><y>28267.828125</y></points><points><x>51733.85546875</x><y>28267.828125</y></points><points><x>51720.78515625</x><y>28283.24609375</y></points><points><x>51720.78515625</x><y>28283.24609375</y></points><points><x>51686.265625</x><y>28282.91015625</y></points><points><x>51658.11328125</x><y>28271.849609375</y></points><points><x>51658.11328125</x><y>28271.849609375</y></points><points><x>51658.11328125</x><y>28269.169921875</y></points><points><x>51658.11328125</x><y>28266.82421875</y></points><points><x>51657.77734375</x><y>28244.033203125</y></points><points><x>51657.77734375</x><y>28243.69921875</y></points><points><x>51657.77734375</x><y>28242.0234375</y></points><points><x>51661.80078125</x><y>28215.880859375</y></points><points><x>51676.8828125</x><y>28216.88671875</y></points><points><x>51669.84375</x><y>28198.119140625</y></points><points><x>51669.84375</x><y>28198.119140625</y></points><points><x>51672.19140625</x><y>28181.025390625</y></points><points><x>51672.19140625</x><y>28181.025390625</y></points><points><x>51673.53125</x><y>28179.349609375</y></points><points><x>51681.23828125</x><y>28156.224609375</y></points><points><x>51698.33203125</x><y>28155.890625</y></points><points><x>51698.33203125</x><y>28155.890625</y></points><points><x>51725.14453125</x><y>28170.63671875</y></points><points><x>51725.14453125</x><y>28170.63671875</y></points></segmentation></object><object><name>NILM</name><difficult>0</difficult><truncated>0</truncated><info>[{"confidence": "0"}, {"action": "CREATE", "cat": "NILM", "time": "2020-07-23 14:39;26", "who": "admin", "typeOfanno": "PersonManul"}]</info><confidence>0</confidence><bndbox><xmin>39823.0</xmin><ymin>30174.0</ymin><xmax>39911.0</xmax><ymax>30273.0</ymax></bndbox><segmentation><points><x>39825.0</x><y>30174.0</y></points><points><x>39823.0</x><y>30204.0</y></points><points><x>39843.0</x><y>30235.0</y></points><points><x>39854.0</x><y>30248.0</y></points><points><x>39864.0</x><y>30257.0</y></points><points><x>39871.0</x><y>30258.0</y></points><points><x>39876.0</x><y>30262.0</y></points><points><x>39890.0</x><y>30267.0</y></points><points><x>39895.0</x><y>30273.0</y></points><points><x>39909.0</x><y>30273.0</y></points><points><x>39910.0</x><y>30258.0</y></points><points><x>39911.0</x><y>30237.0</y></points><points><x>39910.0</x><y>30231.0</y></points><points><x>39907.0</x><y>30221.0</y></points><points><x>39905.0</x><y>30213.0</y></points><points><x>39899.0</x><y>30206.0</y></points><points><x>39891.0</x><y>30193.0</y></points><points><x>39880.0</x><y>30184.0</y></points><points><x>39875.0</x><y>30181.0</y></points><points><x>39850.0</x><y>30175.0</y></points></segmentation></object><object><name>HSIL</name><difficult>0</difficult><truncated>0</truncated><info>[{"confidence": "0"}, {"action": "CREATE", "cat": "HSIL", "time": "2020-07-23 14:39;26", "who": "admin", "typeOfanno": "PersonManul"}]</info><confidence>0</confidence><bndbox><xmin>30618.0</xmin><ymin>39001.0</ymin><xmax>30697.0</xmax><ymax>39066.0</ymax></bndbox><segmentation><points><x>30653.0</x><y>39001.0</y></points><points><x>30639.0</x><y>39005.0</y></points><points><x>30622.0</x><y>39018.0</y></points><points><x>30618.0</x><y>39041.0</y></points><points><x>30619.0</x><y>39046.0</y></points><points><x>30629.0</x><y>39060.0</y></points><points><x>30669.0</x><y>39066.0</y></points><points><x>30675.0</x><y>39065.0</y></points><points><x>30693.0</x><y>39055.0</y></points><points><x>30697.0</x><y>39013.0</y></points><points><x>30683.0</x><y>39002.0</y></points></segmentation></object><object><name>HSIL</name><difficult>0</difficult><truncated>0</truncated><info>[{"confidence": "0"}, {"action": "CREATE", "cat": "HSIL", "time": "2020-07-23 14:39;26", "who": "admin", "typeOfanno": "PersonManul"}]</info><confidence>0</confidence><bndbox><xmin>49137.0</xmin><ymin>13744.556640625</ymin><xmax>49345.7421875</xmax><ymax>13971.44921875</ymax></bndbox><segmentation><points><x>49157.7265625</x><y>13744.556640625</y></points><points><x>49157.0546875</x><y>13754.275390625</y></points><points><x>49158.05859375</x><y>13774.048828125</y></points><points><x>49165.43359375</x><y>13794.828125</y></points><points><x>49164.76171875</x><y>13803.876953125</y></points><points><x>49164.09375</x><y>13814.9365234375</y></points><points><x>49144.0</x><y>13815.0</y></points><points><x>49137.0</x><y>13820.0</y></points><points><x>49137.0</x><y>13851.0</y></points><points><x>49141.0</x><y>13855.0</y></points><points><x>49145.0</x><y>13858.0</y></points><points><x>49154.0</x><y>13858.0</y></points><points><x>49172.0</x><y>13859.0</y></points><points><x>49175.0</x><y>13856.0</y></points><points><x>49181.0</x><y>13861.0</y></points><points><x>49184.0</x><y>13865.0</y></points><points><x>49192.0</x><y>13873.0</y></points><points><x>49192.0</x><y>13881.0</y></points><points><x>49201.0</x><y>13892.0</y></points><points><x>49214.0</x><y>13895.0</y></points><points><x>49220.0</x><y>13897.0</y></points><points><x>49237.0</x><y>13899.0</y></points><points><x>49240.0</x><y>13902.0</y></points><points><x>49233.0</x><y>13933.0</y></points><points><x>49241.0</x><y>13943.0</y></points><points><x>49270.0</x><y>13938.60546875</y></points><points><x>49315.2421875</x><y>13971.44921875</y></points><points><x>49345.7421875</x><y>13921.5126953125</y></points><points><x>49338.0</x><y>13892.0</y></points><points><x>49333.0</x><y>13877.0</y></points><points><x>49329.0</x><y>13862.0</y></points><points><x>49323.0</x><y>13845.0</y></points><points><x>49322.0</x><y>13837.0</y></points><points><x>49315.0</x><y>13837.0</y></points><points><x>49309.0</x><y>13829.0</y></points><points><x>49301.0</x><y>13829.0</y></points><points><x>49303.0</x><y>13813.0</y></points><points><x>49296.0</x><y>13804.0</y></points><points><x>49275.359375</x><y>13810.9150390625</y></points><points><x>49268.32421875</x><y>13775.0546875</y></points><points><x>49251.56640625</x><y>13776.0595703125</y></points><points><x>49242.0</x><y>13787.0</y></points><points><x>49235.0</x><y>13784.0</y></points><points><x>49218.0</x><y>13782.0</y></points><points><x>49213.0</x><y>13783.0</y></points><points><x>49208.0</x><y>13788.0</y></points><points><x>49202.0</x><y>13788.0</y></points><points><x>49194.0</x><y>13785.0</y></points><points><x>49187.0</x><y>13778.0</y></points><points><x>49185.20703125</x><y>13762.9892578125</y></points><points><x>49186.546875</x><y>13746.5673828125</y></points></segmentation></object><object><name>NILM</name><difficult>0</difficult><truncated>0</truncated><info>[{"confidence": "0"}, {"action": "CREATE", "cat": "NILM", "time": "2020-07-23 14:39;26", "who": "admin", "typeOfanno": "PersonManul"}]</info><confidence>0</confidence><bndbox><xmin>12473.6142578125</xmin><ymin>7061.07421875</ymin><xmax>12640.1806640625</xmax><ymax>7175.0234375</ymax></bndbox><segmentation><points><x>12560.4169921875</x><y>7066.4365234375</y></points><points><x>12606.3310546875</x><y>7081.853515625</y></points><points><x>12635.4892578125</x><y>7098.94580078125</y></points><points><x>12635.4892578125</x><y>7098.94580078125</y></points><points><x>12640.1806640625</x><y>7125.421875</y></points><points><x>12624.4296875</x><y>7148.2119140625</y></points><points><x>12597.2822265625</x><y>7166.97998046875</y></points><points><x>12571.1416015625</x><y>7175.0234375</y></points><points><x>12552.7080078125</x><y>7169.326171875</y></points><points><x>12527.2373046875</x><y>7161.28271484375</y></points><points><x>12517.5185546875</x><y>7164.63427734375</y></points><points><x>12494.0576171875</x><y>7150.55810546875</y></points><points><x>12479.646484375</x><y>7121.0654296875</y></points><points><x>12473.6142578125</x><y>7103.302734375</y></points><points><x>12473.6142578125</x><y>7103.302734375</y></points><points><x>12473.94921875</x><y>7100.2861328125</y></points><points><x>12477.30078125</x><y>7080.5126953125</y></points><points><x>12502.4365234375</x><y>7065.09619140625</y></points><points><x>12532.2646484375</x><y>7061.07421875</y></points><points><x>12532.2646484375</x><y>7061.07421875</y></points></segmentation></object><object><name>NONE</name><difficult>0</difficult><truncated>0</truncated><info>[{"confidence": "0"}, {"action": "CREATE", "cat": "NONE", "time": "2020-07-23 14:39;26", "who": "admin", "typeOfanno": "PersonManul"}]</info><confidence>0</confidence><bndbox><xmin>42135.0</xmin><ymin>31334.0</ymin><xmax>42236.953125</xmax><ymax>31411.0</ymax></bndbox><segmentation><points><x>42178.0</x><y>31334.0</y></points><points><x>42172.0</x><y>31350.0</y></points><points><x>42157.0</x><y>31348.0</y></points><points><x>42157.0</x><y>31355.0</y></points><points><x>42151.0</x><y>31356.0</y></points><points><x>42142.0</x><y>31363.0</y></points><points><x>42138.0</x><y>31381.0</y></points><points><x>42135.0</x><y>31399.0</y></points><points><x>42138.0</x><y>31402.0</y></points><points><x>42142.0</x><y>31402.0</y></points><points><x>42150.0</x><y>31408.0</y></points><points><x>42166.0</x><y>31410.0</y></points><points><x>42183.0</x><y>31411.0</y></points><points><x>42197.0</x><y>31406.0</y></points><points><x>42204.0</x><y>31409.0</y></points><points><x>42216.84375</x><y>31406.689453125</y></points><points><x>42232.0</x><y>31403.0</y></points><points><x>42236.953125</x><y>31377.533203125</y></points><points><x>42230.0</x><y>31368.0</y></points><points><x>42221.0</x><y>31366.0</y></points><points><x>42215.0</x><y>31365.0</y></points><points><x>42212.0</x><y>31351.0</y></points><points><x>42201.0</x><y>31339.0</y></points></segmentation></object><object><name>MET</name><difficult>0</difficult><truncated>0</truncated><info>[{"confidence": "0"}, {"action": "CREATE", "cat": "MET", "time": "2020-07-23 14:39;26", "who": "admin", "typeOfanno": "PersonManul"}]</info><confidence>0</confidence><bndbox><xmin>54126.27734375</xmin><ymin>22320.28515625</ymin><xmax>54333.73046875</xmax><ymax>22461.71484375</ymax></bndbox><segmentation><points><x>54280.10546875</x><y>22396.697265625</y></points><points><x>54318.3125</x><y>22389.66015625</y></points><points><x>54333.05859375</x><y>22383.291015625</y></points><points><x>54333.39453125</x><y>22383.291015625</y></points><points><x>54333.73046875</x><y>22380.611328125</y></points><points><x>54328.3671875</x><y>22365.86328125</y></points><points><x>54295.5234375</x><y>22340.05859375</y></points><points><x>54270.05078125</x><y>22326.98828125</y></points><points><x>54236.875</x><y>22320.28515625</y></points><points><x>54226.1484375</x><y>22324.306640625</y></points><points><x>54211.40234375</x><y>22331.6796875</y></points><points><x>54206.375</x><y>22339.72265625</y></points><points><x>54188.94921875</x><y>22330.337890625</y></points><points><x>54168.83984375</x><y>22328.662109375</y></points><points><x>54152.08203125</x><y>22335.03125</y></points><points><x>54152.08203125</x><y>22335.03125</y></points><points><x>54150.40625</x><y>22336.70703125</y></points><points><x>54149.734375</x><y>22337.041015625</y></points><points><x>54140.6875</x><y>22345.419921875</y></points><points><x>54140.6875</x><y>22345.419921875</y></points><points><x>54140.6875</x><y>22348.1015625</y></points><points><x>54132.30859375</x><y>22363.18359375</y></points><points><x>54126.27734375</x><y>22391.3359375</y></points><points><x>54126.27734375</x><y>22391.3359375</y></points><points><x>54138.67578125</x><y>22430.8828125</y></points><points><x>54150.40625</x><y>22451.99609375</y></points><points><x>54153.0859375</x><y>22461.380859375</y></points><points><x>54167.83203125</x><y>22454.341796875</y></points><points><x>54167.83203125</x><y>22454.341796875</y></points><points><x>54170.515625</x><y>22453.671875</y></points><points><x>54171.85546875</x><y>22453.001953125</y></points><points><x>54184.58984375</x><y>22438.92578125</y></points><points><x>54192.30078125</x><y>22461.71484375</y></points><points><x>54200.0078125</x><y>22459.03515625</y></points><points><x>54213.4140625</x><y>22444.623046875</y></points><points><x>54224.13671875</x><y>22432.22265625</y></points><points><x>54235.53125</x><y>22425.185546875</y></points><points><x>54256.98046875</x><y>22416.470703125</y></points><points><x>54263.68359375</x><y>22402.73046875</y></points><points><x>54263.68359375</x><y>22402.73046875</y></points></segmentation></object><object><name>NILM</name><difficult>0</difficult><truncated>0</truncated><info>[{"confidence": "0"}, {"action": "CREATE", "cat": "NILM", "time": "2020-07-23 14:39;26", "who": "admin", "typeOfanno": "PersonManul"}]</info><confidence>0</confidence><bndbox><xmin>34840.0</xmin><ymin>12486.228515625</ymin><xmax>34993.44140625</xmax><ymax>12720.830078125</ymax></bndbox><segmentation><points><x>34851.00390625</x><y>12494.9423828125</y></points><points><x>34840.0</x><y>12553.0</y></points><points><x>34841.0</x><y>12559.0</y></points><points><x>34854.0</x><y>12588.0</y></points><points><x>34850.0</x><y>12594.0</y></points><points><x>34844.0</x><y>12598.0</y></points><points><x>34840.0</x><y>12630.0</y></points><points><x>34854.01953125</x><y>12645.0869140625</y></points><points><x>34857.37109375</x><y>12662.849609375</y></points><points><x>34861.0</x><y>12677.0</y></points><points><x>34867.76171875</x><y>12679.271484375</y></points><points><x>34877.14453125</x><y>12687.650390625</y></points><points><x>34886.1953125</x><y>12692.677734375</y></points><points><x>34894.57421875</x><y>12701.7265625</y></points><points><x>34904.29296875</x><y>12708.4296875</y></points><points><x>34929.76171875</x><y>12720.830078125</y></points><points><x>34980.37109375</x><y>12718.818359375</y></points><points><x>34993.44140625</x><y>12672.2333984375</y></points><points><x>34980.0</x><y>12624.0</y></points><points><x>34973.0</x><y>12615.0</y></points><points><x>34963.0</x><y>12604.0</y></points><points><x>34941.4921875</x><y>12591.798828125</y></points><points><x>34938.140625</x><y>12580.0693359375</y></points><points><x>34934.12109375</x><y>12523.4296875</y></points><points><x>34873.79296875</x><y>12486.228515625</y></points></segmentation></object><object><name>HSIL</name><difficult>0</difficult><truncated>0</truncated><info>[{"confidence": "0"}, {"action": "CREATE", "cat": "HSIL", "time": "2020-07-23 14:39;26", "who": "admin", "typeOfanno": "PersonManul"}]</info><confidence>0</confidence><bndbox><xmin>32515.4140625</xmin><ymin>32439.939453125</ymin><xmax>32619.98046875</xmax><ymax>32627.95703125</ymax></bndbox><segmentation><points><x>32560.994140625</x><y>32439.939453125</y></points><points><x>32530.83203125</x><y>32472.783203125</y></points><points><x>32515.4140625</x><y>32512.666015625</y></points><points><x>32520.669921875</x><y>32526.333984375</y></points><points><x>32530.669921875</x><y>32544.333984375</y></points><points><x>32533.669921875</x><y>32559.333984375</y></points><points><x>32532.669921875</x><y>32567.333984375</y></points><points><x>32531.669921875</x><y>32589.333984375</y></points><points><x>32537.669921875</x><y>32601.333984375</y></points><points><x>32544.669921875</x><y>32606.333984375</y></points><points><x>32568.669921875</x><y>32607.333984375</y></points><points><x>32573.669921875</x><y>32613.333984375</y></points><points><x>32596.51953125</x><y>32627.95703125</y></points><points><x>32604.669921875</x><y>32607.333984375</y></points><points><x>32602.669921875</x><y>32592.333984375</y></points><points><x>32597.669921875</x><y>32588.333984375</y></points><points><x>32593.837890625</x><y>32571.98828125</y></points><points><x>32593.837890625</x><y>32559.587890625</y></points><points><x>32619.98046875</x><y>32557.576171875</y></points><points><x>32605.568359375</x><y>32486.189453125</y></points><points><x>32596.85546875</x><y>32472.447265625</y></points><points><x>32584.7890625</x><y>32465.41015625</y></points><points><x>32575.740234375</x><y>32461.388671875</y></points></segmentation></object><object><name>NILM</name><difficult>0</difficult><truncated>0</truncated><info>[{"confidence": "0"}, {"action": "CREATE", "cat": "NILM", "time": "2020-07-23 14:39;26", "who": "admin", "typeOfanno": "PersonManul"}]</info><confidence>0</confidence><bndbox><xmin>27355.70703125</xmin><ymin>50850.53125</ymin><xmax>27468.314453125</xmax><ymax>50963.140625</ymax></bndbox><segmentation><points><x>27463.958984375</x><y>50850.53125</y></points><points><x>27468.314453125</x><y>50865.94921875</y></points><points><x>27456.5859375</x><y>50893.765625</y></points><points><x>27456.5859375</x><y>50893.765625</y></points><points><x>27456.5859375</x><y>50896.109375</y></points><points><x>27433.4609375</x><y>50925.9375</y></points><points><x>27417.708984375</x><y>50939.0078125</y></points><points><x>27417.708984375</x><y>50939.0078125</y></points><points><x>27416.033203125</x><y>50940.68359375</y></points><points><x>27406.6484375</x><y>50944.70703125</y></points><points><x>27407.318359375</x><y>50955.765625</y></points><points><x>27395.587890625</x><y>50962.46875</y></points><points><x>27380.5078125</x><y>50963.140625</y></points><points><x>27364.0859375</x><y>50959.1171875</y></points><points><x>27355.70703125</x><y>50949.0625</y></points><points><x>27361.73828125</x><y>50937.66796875</y></points><points><x>27379.837890625</x><y>50914.87890625</y></points><points><x>27396.59375</x><y>50893.4296875</y></points><points><x>27413.015625</x><y>50871.98046875</y></points><points><x>27429.103515625</x><y>50856.8984375</y></points><points><x>27443.513671875</x><y>50850.53125</y></points><points><x>27443.513671875</x><y>50850.53125</y></points></segmentation></object><object><name>NILM</name><difficult>0</difficult><truncated>0</truncated><info>[{"confidence": "0"}, {"action": "CREATE", "cat": "NILM", "time": "2020-07-23 14:39;26", "who": "admin", "typeOfanno": "PersonManul"}]</info><confidence>0</confidence><bndbox><xmin>35043.734375</xmin><ymin>27077.41796875</ymin><xmax>35394.296875</xmax><ymax>27289.23046875</ymax></bndbox><segmentation><points><x>35394.296875</x><y>27147.462890625</y></points><points><x>35343.35546875</x><y>27143.44140625</y></points><points><x>35276.99609375</x><y>27121.658203125</y></points><points><x>35225.3828125</x><y>27108.587890625</y></points><points><x>35188.51953125</x><y>27097.19140625</y></points><points><x>35125.51171875</x><y>27085.462890625</y></points><points><x>35125.51171875</x><y>27085.462890625</y></points><points><x>35079.9296875</x><y>27077.41796875</y></points><points><x>35061.1640625</x><y>27079.09375</y></points><points><x>35053.453125</x><y>27097.86328125</y></points><points><x>35043.734375</x><y>27114.955078125</y></points><points><x>35043.734375</x><y>27142.771484375</y></points><points><x>35044.0703125</x><y>27142.771484375</y></points><points><x>35045.07421875</x><y>27144.447265625</y></points><points><x>35045.74609375</x><y>27146.123046875</y></points><points><x>35046.75</x><y>27147.798828125</y></points><points><x>35047.7578125</x><y>27150.14453125</y></points><points><x>35114.78515625</x><y>27228.568359375</y></points><points><x>35114.78515625</x><y>27228.568359375</y></points><points><x>35116.125</x><y>27230.9140625</y></points><points><x>35117.1328125</x><y>27231.5859375</y></points><points><x>35118.47265625</x><y>27233.26171875</y></points><points><x>35151.98828125</x><y>27275.48828125</y></points><points><x>35151.98828125</x><y>27275.48828125</y></points><points><x>35153.328125</x><y>27277.5</y></points><points><x>35153.6640625</x><y>27277.5</y></points><points><x>35154.66796875</x><y>27279.17578125</y></points><points><x>35155.00390625</x><y>27279.51171875</y></points><points><x>35167.40234375</x><y>27288.224609375</y></points><points><x>35167.40234375</x><y>27288.224609375</y></points><points><x>35170.75390625</x><y>27289.23046875</y></points><points><x>35194.21484375</x><y>27284.873046875</y></points><points><x>35194.55078125</x><y>27284.873046875</y></points><points><x>35241.47265625</x><y>27263.423828125</y></points><points><x>35293.08203125</x><y>27236.947265625</y></points><points><x>35330.953125</x><y>27216.837890625</y></points><points><x>35330.953125</x><y>27216.837890625</y></points><points><x>35361.453125</x><y>27203.43359375</y></points><points><x>35378.87890625</x><y>27196.39453125</y></points><points><x>35391.94921875</x><y>27182.98828125</y></points><points><x>35391.94921875</x><y>27182.98828125</y></points></segmentation></object><object><name>ASC_H</name><difficult>0</difficult><truncated>0</truncated><info>[{"confidence": "0"}, {"action": "CREATE", "cat": "ASC_H", "time": "2020-07-23 14:39;26", "who": "admin", "typeOfanno": "PersonManul"}]</info><confidence>0</confidence><bndbox><xmin>17695.0</xmin><ymin>30660.0</ymin><xmax>17778.23828125</xmax><ymax>30749.0</ymax></bndbox><segmentation><points><x>17711.0</x><y>30660.0</y></points><points><x>17704.0</x><y>30666.0</y></points><points><x>17700.0</x><y>30669.0</y></points><points><x>17696.0</x><y>30674.0</y></points><points><x>17695.0</x><y>30727.0</y></points><points><x>17703.0</x><y>30728.0</y></points><points><x>17704.0</x><y>30738.0</y></points><points><x>17709.0</x><y>30743.0</y></points><points><x>17732.0</x><y>30748.0</y></points><points><x>17745.0</x><y>30749.0</y></points><points><x>17754.0</x><y>30748.0</y></points><points><x>17767.849609375</x><y>30740.42578125</y></points><points><x>17778.23828125</x><y>30724.67578125</y></points><points><x>17772.0</x><y>30666.0</y></points><points><x>17762.0</x><y>30666.0</y></points><points><x>17757.0</x><y>30661.0</y></points></segmentation></object><object><name>HSIL</name><difficult>0</difficult><truncated>0</truncated><info>[{"confidence": "0"}, {"action": "CREATE", "cat": "HSIL", "time": "2020-07-23 14:39;26", "who": "admin", "typeOfanno": "PersonManul"}]</info><confidence>0</confidence><bndbox><xmin>45613.0</xmin><ymin>41909.62109375</ymin><xmax>45923.37109375</xmax><ymax>42249.0</ymax></bndbox><segmentation><points><x>45682.36328125</x><y>41909.62109375</y></points><points><x>45664.0</x><y>41921.0</y></points><points><x>45657.0</x><y>41930.0</y></points><points><x>45657.0</x><y>41934.0</y></points><points><x>45652.0</x><y>41959.0</y></points><points><x>45644.0</x><y>41962.0</y></points><points><x>45643.0</x><y>41970.0</y></points><points><x>45641.0</x><y>41985.0</y></points><points><x>45642.0</x><y>41990.0</y></points><points><x>45639.0</x><y>41993.0</y></points><points><x>45636.0</x><y>42002.0</y></points><points><x>45622.0</x><y>42003.0</y></points><points><x>45615.0</x><y>42010.0</y></points><points><x>45613.0</x><y>42024.0</y></points><points><x>45616.0</x><y>42030.0</y></points><points><x>45619.0</x><y>42033.0</y></points><points><x>45624.0</x><y>42040.0</y></points><points><x>45630.0</x><y>42046.0</y></points><points><x>45637.0</x><y>42053.0</y></points><points><x>45689.0</x><y>42079.0</y></points><points><x>45702.0</x><y>42085.0</y></points><points><x>45707.0</x><y>42088.0</y></points><points><x>45714.0</x><y>42088.0</y></points><points><x>45732.0</x><y>42100.0</y></points><points><x>45723.0</x><y>42102.0</y></points><points><x>45719.0</x><y>42112.0</y></points><points><x>45718.0</x><y>42141.0</y></points><points><x>45719.0</x><y>42146.0</y></points><points><x>45729.0</x><y>42166.0</y></points><points><x>45728.0</x><y>42180.0</y></points><points><x>45735.0</x><y>42180.0</y></points><points><x>45734.0</x><y>42199.0</y></points><points><x>45743.0</x><y>42208.0</y></points><points><x>45757.0</x><y>42211.0</y></points><points><x>45764.0</x><y>42216.0</y></points><points><x>45764.0</x><y>42223.0</y></points><points><x>45765.0</x><y>42228.0</y></points><points><x>45778.0</x><y>42245.0</y></points><points><x>45808.0</x><y>42249.0</y></points><points><x>45820.0</x><y>42241.0</y></points><points><x>45827.0</x><y>42223.0</y></points><points><x>45832.0</x><y>42222.0</y></points><points><x>45833.0</x><y>42216.0</y></points><points><x>45843.0</x><y>42215.0</y></points><points><x>45847.0</x><y>42219.0</y></points><points><x>45863.0</x><y>42219.0</y></points><points><x>45876.0</x><y>42217.0</y></points><points><x>45877.0</x><y>42224.0</y></points><points><x>45881.0</x><y>42231.0</y></points><points><x>45923.37109375</x><y>42236.45703125</y></points><points><x>45893.43359375</x><y>42167.09765625</y></points><points><x>45885.0</x><y>42141.0</y></points><points><x>45868.0</x><y>42117.0</y></points><points><x>45871.0</x><y>42105.0</y></points><points><x>45871.0</x><y>42093.0</y></points><points><x>45866.0</x><y>42084.0</y></points><points><x>45864.0</x><y>42074.0</y></points><points><x>45868.0</x><y>42054.0</y></points><points><x>45870.0</x><y>42045.0</y></points><points><x>45871.0</x><y>42030.0</y></points><points><x>45870.0</x><y>42021.0</y></points><points><x>45864.0</x><y>42013.0</y></points><points><x>45864.0</x><y>42007.0</y></points><points><x>45861.0</x><y>42004.0</y></points><points><x>45857.0</x><y>42000.0</y></points><points><x>45854.0</x><y>41990.0</y></points><points><x>45851.0</x><y>41980.0</y></points><points><x>45833.0</x><y>41970.0</y></points><points><x>45830.0</x><y>41967.0</y></points><points><x>45817.0</x><y>41956.0</y></points><points><x>45811.0</x><y>41954.0</y></points><points><x>45791.0</x><y>41930.0</y></points><points><x>45767.0</x><y>41927.0</y></points><points><x>45761.0</x><y>41932.0</y></points><points><x>45760.0</x><y>41927.0</y></points><points><x>45748.0</x><y>41927.0</y></points><points><x>45748.0</x><y>41931.0</y></points><points><x>45739.0</x><y>41932.0</y></points><points><x>45731.0</x><y>41940.0</y></points><points><x>45722.0</x><y>41942.0</y></points><points><x>45721.0</x><y>41936.0</y></points><points><x>45714.0</x><y>41926.0</y></points></segmentation></object><object><name>HSIL</name><difficult>0</difficult><truncated>0</truncated><info>[{"confidence": "0"}, {"action": "CREATE", "cat": "HSIL", "time": "2020-07-23 14:39;26", "who": "admin", "typeOfanno": "PersonManul"}]</info><confidence>0</confidence><bndbox><xmin>41538.79296875</xmin><ymin>34941.0546875</ymin><xmax>41639.00390625</xmax><ymax>35062.7109375</ymax></bndbox><segmentation><points><x>41580.015625</x><y>35059.0234375</y></points><points><x>41593.08984375</x><y>35062.7109375</y></points><points><x>41610.515625</x><y>35056.6796875</y></points><points><x>41610.515625</x><y>35056.6796875</y></points><points><x>41612.52734375</x><y>35054.66796875</y></points><points><x>41626.9375</x><y>35030.203125</y></points><points><x>41636.3203125</x><y>35004.0625</y></points><points><x>41639.00390625</x><y>34981.2734375</y></points><points><x>41627.609375</x><y>34958.48046875</y></points><points><x>41617.890625</x><y>34951.77734375</y></points><points><x>41604.1484375</x><y>34947.7578125</y></points><points><x>41591.74609375</x><y>34951.4453125</y></points><points><x>41585.71484375</x><y>34943.734375</y></points><points><x>41574.65625</x><y>34941.0546875</y></points><points><x>41574.65625</x><y>34941.0546875</y></points><points><x>41572.98046875</x><y>34942.39453125</y></points><points><x>41567.6171875</x><y>34947.7578125</y></points><points><x>41567.6171875</x><y>34948.09375</y></points><points><x>41567.6171875</x><y>34949.76953125</y></points><points><x>41567.6171875</x><y>34951.109375</y></points><points><x>41573.6484375</x><y>34960.4921875</y></points><points><x>41560.578125</x><y>34968.19921875</y></points><points><x>41552.53515625</x><y>34979.26171875</y></points><points><x>41538.79296875</x><y>34986.30078125</y></points><points><x>41542.14453125</x><y>35001.37890625</y></points><points><x>41543.15234375</x><y>35026.1796875</y></points><points><x>41549.51953125</x><y>35035.8984375</y></points><points><x>41549.51953125</x><y>35035.8984375</y></points><points><x>41566.27734375</x><y>35053.6640625</y></points><points><x>41566.27734375</x><y>35054.0</y></points></segmentation></object><object><name>NILM</name><difficult>0</difficult><truncated>0</truncated><info>[{"confidence": "0"}, {"action": "CREATE", "cat": "NILM", "time": "2020-07-23 14:39;26", "who": "admin", "typeOfanno": "PersonManul"}]</info><confidence>0</confidence><bndbox><xmin>14527.6904296875</xmin><ymin>43123.58984375</ymin><xmax>14807.201171875</xmax><ymax>43388.69140625</ymax></bndbox><segmentation><points><x>14632.255859375</x><y>43123.58984375</y></points><points><x>14663.7587890625</x><y>43152.75</y></points><points><x>14698.279296875</x><y>43195.3125</y></points><points><x>14741.84765625</x><y>43248.6015625</y></points><points><x>14781.39453125</x><y>43295.51953125</y></points><points><x>14807.201171875</x><y>43335.73828125</y></points><points><x>14801.16796875</x><y>43353.1640625</y></points><points><x>14753.9130859375</x><y>43367.2421875</y></points><points><x>14704.646484375</x><y>43384.0</y></points><points><x>14659.7373046875</x><y>43387.015625</y></points><points><x>14634.2666015625</x><y>43388.69140625</y></points><points><x>14634.2666015625</x><y>43388.69140625</y></points><points><x>14591.0322265625</x><y>43380.6484375</y></points><points><x>14565.5615234375</x><y>43374.94921875</y></points><points><x>14565.5615234375</x><y>43374.94921875</y></points><points><x>14564.8916015625</x><y>43372.26953125</y></points><points><x>14564.220703125</x><y>43370.92578125</y></points><points><x>14562.880859375</x><y>43368.91796875</y></points><points><x>14561.5400390625</x><y>43366.234375</y></points><points><x>14555.171875</x><y>43346.125</y></points><points><x>14555.171875</x><y>43346.125</y></points><points><x>14555.171875</x><y>43344.1171875</y></points><points><x>14564.8916015625</x><y>43305.57421875</y></points><points><x>14564.8916015625</x><y>43305.57421875</y></points><points><x>14564.8916015625</x><y>43302.89453125</y></points><points><x>14559.8642578125</x><y>43250.609375</y></points><points><x>14544.7822265625</x><y>43225.80859375</y></points><points><x>14544.447265625</x><y>43225.80859375</y></points><points><x>14544.1123046875</x><y>43223.80078125</y></points><points><x>14527.6904296875</x><y>43194.3046875</y></points><points><x>14527.6904296875</x><y>43194.3046875</y></points><points><x>14532.3818359375</x><y>43162.46875</y></points><points><x>14532.3818359375</x><y>43162.46875</y></points><points><x>14533.72265625</x><y>43160.79296875</y></points><points><x>14534.3935546875</x><y>43160.79296875</y></points><points><x>14536.0693359375</x><y>43159.78515625</y></points><points><x>14537.4091796875</x><y>43159.1171875</y></points><points><x>14539.419921875</x><y>43158.109375</y></points><points><x>14570.923828125</x><y>43142.6953125</y></points><points><x>14613.822265625</x><y>43140.68359375</y></points><points><x>14614.828125</x><y>43141.3515625</y></points></segmentation></object><object><name>HSIL</name><difficult>0</difficult><truncated>0</truncated><info>[{"confidence": "0"}, {"action": "CREATE", "cat": "HSIL", "time": "2020-07-23 14:39;26", "who": "admin", "typeOfanno": "PersonManul"}]</info><confidence>0</confidence><bndbox><xmin>17662.068359375</xmin><ymin>33004.296875</ymin><xmax>17763.953125</xmax><ymax>33140.02734375</ymax></bndbox><segmentation><points><x>17692.56640625</x><y>33005.97265625</y></points><points><x>17702.95703125</x><y>33020.71875</y></points><points><x>17703.291015625</x><y>33020.71875</y></points><points><x>17717.033203125</x><y>33033.453125</y></points><points><x>17717.033203125</x><y>33033.453125</y></points><points><x>17730.7734375</x><y>33047.86328125</y></points><points><x>17738.146484375</x><y>33063.6171875</y></points><points><x>17741.162109375</x><y>33078.02734375</y></points><points><x>17742.16796875</x><y>33092.4375</y></points><points><x>17755.23828125</x><y>33110.87109375</y></points><points><x>17763.953125</x><y>33125.28125</y></points><points><x>17757.25</x><y>33140.02734375</y></points><points><x>17744.1796875</x><y>33139.0234375</y></points><points><x>17724.40625</x><y>33124.61328125</y></points><points><x>17702.62109375</x><y>33101.48828125</y></points><points><x>17690.220703125</x><y>33082.3828125</y></points><points><x>17690.220703125</x><y>33082.05078125</y></points><points><x>17690.220703125</x><y>33080.375</y></points><points><x>17694.2421875</x><y>33067.97265625</y></points><points><x>17675.474609375</x><y>33032.11328125</y></points><points><x>17662.068359375</x><y>33016.0234375</y></points><points><x>17670.447265625</x><y>33004.296875</y></points><points><x>17670.447265625</x><y>33004.296875</y></points></segmentation></object><object><name>HSIL</name><difficult>0</difficult><truncated>0</truncated><info>[{"confidence": "0"}, {"action": "CREATE", "cat": "HSIL", "time": "2020-07-23 14:39;26", "who": "admin", "typeOfanno": "PersonManul"}]</info><confidence>0</confidence><bndbox><xmin>54099.67578125</xmin><ymin>30383.0</ymin><xmax>54412.921875</xmax><ymax>30661.087890625</ymax></bndbox><segmentation><points><x>54173.0</x><y>30383.0</y></points><points><x>54167.0</x><y>30384.0</y></points><points><x>54163.0</x><y>30400.0</y></points><points><x>54151.0</x><y>30401.0</y></points><points><x>54140.0</x><y>30409.0</y></points><points><x>54132.18359375</x><y>30425.90625</y></points><points><x>54099.67578125</x><y>30438.642578125</y></points><points><x>54107.3828125</x><y>30469.140625</y></points><points><x>54138.88671875</x><y>30474.16796875</y></points><points><x>54157.0</x><y>30471.0</y></points><points><x>54165.0</x><y>30466.0</y></points><points><x>54170.0</x><y>30455.0</y></points><points><x>54179.0</x><y>30454.0</y></points><points><x>54186.0</x><y>30452.0</y></points><points><x>54186.0</x><y>30448.0</y></points><points><x>54192.0</x><y>30451.0</y></points><points><x>54192.0</x><y>30467.0</y></points><points><x>54206.0</x><y>30468.0</y></points><points><x>54212.0</x><y>30476.0</y></points><points><x>54222.0</x><y>30488.0</y></points><points><x>54230.0</x><y>30502.0</y></points><points><x>54233.0</x><y>30505.0</y></points><points><x>54237.0</x><y>30505.0</y></points><points><x>54245.0</x><y>30510.0</y></points><points><x>54262.0</x><y>30511.0</y></points><points><x>54274.0</x><y>30507.0</y></points><points><x>54279.0</x><y>30512.0</y></points><points><x>54315.05859375</x><y>30541.10546875</y></points><points><x>54346.5625</x><y>30548.14453125</y></points><points><x>54329.47265625</x><y>30583.333984375</y></points><points><x>54336.84375</x><y>30606.125</y></points><points><x>54352.93359375</x><y>30628.9140625</y></points><points><x>54348.91015625</x><y>30651.705078125</y></points><points><x>54373.0390625</x><y>30661.087890625</y></points><points><x>54401.19140625</x><y>30607.12890625</y></points><points><x>54393.49609375</x><y>30557.7890625</y></points><points><x>54412.921875</x><y>30502.564453125</y></points><points><x>54396.1640625</x><y>30470.0546875</y></points><points><x>54337.0</x><y>30439.0</y></points><points><x>54332.0</x><y>30440.0</y></points><points><x>54314.0</x><y>30444.0</y></points><points><x>54313.0</x><y>30436.0</y></points><points><x>54308.0</x><y>30435.0</y></points><points><x>54294.0</x><y>30434.0</y></points><points><x>54289.0</x><y>30425.0</y></points><points><x>54288.0</x><y>30417.0</y></points><points><x>54282.0</x><y>30404.0</y></points><points><x>54257.0</x><y>30401.0</y></points><points><x>54241.0</x><y>30390.0</y></points><points><x>54218.0</x><y>30386.0</y></points><points><x>54211.0</x><y>30387.0</y></points><points><x>54208.0</x><y>30386.0</y></points><points><x>54202.0</x><y>30385.0</y></points></segmentation></object><object><name>ASC_H</name><difficult>0</difficult><truncated>0</truncated><info>[{"confidence": "0"}, {"action": "CREATE", "cat": "ASC_H", "time": "2020-07-23 14:39;26", "who": "admin", "typeOfanno": "PersonManul"}]</info><confidence>0</confidence><bndbox><xmin>20242.0</xmin><ymin>24639.0</ymin><xmax>20334.0</xmax><ymax>24767.80078125</ymax></bndbox><segmentation><points><x>20257.0</x><y>24639.0</y></points><points><x>20244.0</x><y>24641.0</y></points><points><x>20243.0</x><y>24656.0</y></points><points><x>20242.0</x><y>24676.0</y></points><points><x>20243.0</x><y>24692.0</y></points><points><x>20257.0</x><y>24710.0</y></points><points><x>20270.0</x><y>24720.0</y></points><points><x>20275.0</x><y>24724.0</y></points><points><x>20283.0</x><y>24731.0</y></points><points><x>20287.0</x><y>24734.0</y></points><points><x>20293.0</x><y>24738.0</y></points><points><x>20297.0</x><y>24741.0</y></points><points><x>20299.0</x><y>24748.0</y></points><points><x>20302.0</x><y>24751.0</y></points><points><x>20306.0</x><y>24754.0</y></points><points><x>20306.0</x><y>24758.0</y></points><points><x>20325.3515625</x><y>24767.80078125</y></points><points><x>20329.0</x><y>24750.0</y></points><points><x>20329.0</x><y>24744.0</y></points><points><x>20334.0</x><y>24722.0</y></points><points><x>20330.0</x><y>24718.0</y></points><points><x>20323.00390625</x><y>24705.12890625</y></points><points><x>20319.98828125</x><y>24690.046875</y></points><points><x>20316.97265625</x><y>24679.658203125</y></points><points><x>20315.0</x><y>24672.0</y></points><points><x>20308.0</x><y>24667.0</y></points><points><x>20295.0</x><y>24650.0</y></points><points><x>20287.0</x><y>24644.0</y></points><points><x>20272.0</x><y>24640.0</y></points></segmentation></object><object><name>NILM</name><difficult>0</difficult><truncated>0</truncated><info>[{"confidence": "0"}, {"action": "CREATE", "cat": "NILM", "time": "2020-07-23 14:39;26", "who": "admin", "typeOfanno": "PersonManul"}]</info><confidence>0</confidence><bndbox><xmin>39983.0078125</xmin><ymin>29638.75</ymin><xmax>40117.40234375</xmax><ymax>29742.310546875</ymax></bndbox><segmentation><points><x>40093.60546875</x><y>29638.75</y></points><points><x>40077.18359375</x><y>29653.49609375</y></points><points><x>40057.41015625</x><y>29670.587890625</y></points><points><x>40034.62109375</x><y>29686.33984375</y></points><points><x>40018.87109375</x><y>29704.103515625</y></points><points><x>40005.46484375</x><y>29713.822265625</y></points><points><x>39983.0078125</x><y>29718.513671875</y></points><points><x>39989.375</x><y>29734.6015625</y></points><points><x>39989.375</x><y>29734.6015625</y></points><points><x>39990.046875</x><y>29736.611328125</y></points><points><x>39990.3828125</x><y>29736.947265625</y></points><points><x>39992.39453125</x><y>29738.623046875</y></points><points><x>40015.51953125</x><y>29742.310546875</y></points><points><x>40015.51953125</x><y>29742.310546875</y></points><points><x>40037.30078125</x><y>29727.5625</y></points><points><x>40061.09765625</x><y>29720.861328125</y></points><points><x>40084.22265625</x><y>29707.119140625</y></points><points><x>40084.22265625</x><y>29707.119140625</y></points><points><x>40100.30859375</x><y>29692.708984375</y></points><points><x>40100.30859375</x><y>29692.708984375</y></points><points><x>40100.30859375</x><y>29690.697265625</y></points><points><x>40109.0234375</x><y>29673.26953125</y></points><points><x>40117.40234375</x><y>29659.529296875</y></points><points><x>40115.0546875</x><y>29649.474609375</y></points><points><x>40115.0546875</x><y>29649.474609375</y></points></segmentation></object><object><name>HSIL</name><difficult>0</difficult><truncated>0</truncated><info>[{"confidence": "0"}, {"action": "CREATE", "cat": "HSIL", "time": "2020-07-23 14:39;26", "who": "admin", "typeOfanno": "PersonManul"}]</info><confidence>0</confidence><bndbox><xmin>49810.0</xmin><ymin>20455.0</ymin><xmax>49906.0</xmax><ymax>20561.0</ymax></bndbox><segmentation><points><x>49839.0</x><y>20455.0</y></points><points><x>49831.0</x><y>20464.0</y></points><points><x>49830.16015625</x><y>20475.49609375</y></points><points><x>49815.0</x><y>20481.0</y></points><points><x>49814.0</x><y>20491.0</y></points><points><x>49811.0</x><y>20494.0</y></points><points><x>49810.0</x><y>20515.0</y></points><points><x>49814.0</x><y>20520.0</y></points><points><x>49820.0</x><y>20529.0</y></points><points><x>49820.0</x><y>20540.0</y></points><points><x>49826.0</x><y>20544.0</y></points><points><x>49831.0</x><y>20554.0</y></points><points><x>49834.0</x><y>20558.0</y></points><points><x>49842.0</x><y>20558.0</y></points><points><x>49855.0</x><y>20559.0</y></points><points><x>49864.0</x><y>20560.0</y></points><points><x>49882.0</x><y>20561.0</y></points><points><x>49883.0</x><y>20554.0</y></points><points><x>49888.0</x><y>20553.0</y></points><points><x>49888.0</x><y>20541.0</y></points><points><x>49884.0</x><y>20541.0</y></points><points><x>49891.0</x><y>20532.0</y></points><points><x>49896.0</x><y>20526.0</y></points><points><x>49900.0</x><y>20521.0</y></points><points><x>49906.0</x><y>20504.0</y></points><points><x>49906.0</x><y>20484.0</y></points><points><x>49901.0</x><y>20469.0</y></points><points><x>49886.0</x><y>20466.0</y></points><points><x>49878.0</x><y>20461.0</y></points><points><x>49865.0</x><y>20460.0</y></points></segmentation></object><object><name>NONE</name><difficult>0</difficult><truncated>0</truncated><info>[{"confidence": "0"}, {"action": "CREATE", "cat": "NONE", "time": "2020-07-23 14:39;26", "who": "admin", "typeOfanno": "PersonManul"}]</info><confidence>0</confidence><bndbox><xmin>45814.0</xmin><ymin>10475.5673828125</ymin><xmax>46001.01171875</xmax><ymax>10686.0</ymax></bndbox><segmentation><points><x>45908.84765625</x><y>10475.5673828125</y></points><points><x>45905.49609375</x><y>10490.3134765625</y></points><points><x>45897.0</x><y>10491.0</y></points><points><x>45873.0</x><y>10490.0</y></points><points><x>45855.0</x><y>10501.0</y></points><points><x>45846.0</x><y>10507.0</y></points><points><x>45838.0</x><y>10512.0</y></points><points><x>45825.0</x><y>10522.0</y></points><points><x>45819.0</x><y>10544.0</y></points><points><x>45817.0</x><y>10553.0</y></points><points><x>45816.0</x><y>10564.0</y></points><points><x>45815.0</x><y>10570.0</y></points><points><x>45814.0</x><y>10583.0</y></points><points><x>45815.0</x><y>10599.0</y></points><points><x>45815.67578125</x><y>10612.6416015625</y></points><points><x>45823.71875</x><y>10628.728515625</y></points><points><x>45824.390625</x><y>10643.1396484375</y></points><points><x>45828.74609375</x><y>10658.220703125</y></points><points><x>45840.8125</x><y>10672.296875</y></points><points><x>45846.5078125</x><y>10675.6484375</y></points><points><x>45852.875</x><y>10678.6650390625</y></points><points><x>45858.57421875</x><y>10684.697265625</y></points><points><x>45863.0</x><y>10685.0</y></points><points><x>45879.0</x><y>10686.0</y></points><points><x>45889.0</x><y>10685.0</y></points><points><x>45897.0</x><y>10684.0</y></points><points><x>45910.0</x><y>10679.0</y></points><points><x>45931.0</x><y>10667.0</y></points><points><x>45972.0</x><y>10649.0</y></points><points><x>45979.0</x><y>10643.0</y></points><points><x>45984.0</x><y>10615.0</y></points><points><x>45988.0</x><y>10591.0</y></points><points><x>45991.0</x><y>10585.0</y></points><points><x>45991.0</x><y>10576.0</y></points><points><x>45992.0</x><y>10570.0</y></points><points><x>45995.0</x><y>10567.0</y></points><points><x>45997.0</x><y>10560.0</y></points><points><x>45999.0</x><y>10536.0</y></points><points><x>45998.0</x><y>10530.0</y></points><points><x>46001.01171875</x><y>10520.1416015625</y></points><points><x>45991.625</x><y>10515.44921875</y></points><points><x>45983.58203125</x><y>10510.0869140625</y></points><points><x>45974.87109375</x><y>10504.0546875</y></points><points><x>45966.82421875</x><y>10500.3681640625</y></points><points><x>45959.7890625</x><y>10492.994140625</y></points><points><x>45950.0</x><y>10489.0</y></points><points><x>45945.0</x><y>10488.0</y></points></segmentation></object><object><name>NILM</name><difficult>0</difficult><truncated>0</truncated><info>[{"confidence": "0"}, {"action": "CREATE", "cat": "NILM", "time": "2020-07-23 14:39;26", "who": "admin", "typeOfanno": "PersonManul"}]</info><confidence>0</confidence><bndbox><xmin>24603.630859375</xmin><ymin>17546.234375</ymin><xmax>24739.69921875</xmax><ymax>17628.009765625</ymax></bndbox><segmentation><points><x>24691.103515625</x><y>17548.580078125</y></points><points><x>24672.0</x><y>17552.9375</y></points><points><x>24650.21484375</x><y>17561.314453125</y></points><points><x>24649.880859375</x><y>17561.314453125</y></points><points><x>24634.462890625</x><y>17567.34765625</y></points><points><x>24619.3828125</x><y>17576.396484375</y></points><points><x>24619.3828125</x><y>17576.396484375</y></points><points><x>24617.70703125</x><y>17577.73828125</y></points><points><x>24609.662109375</x><y>17587.791015625</y></points><points><x>24603.96484375</x><y>17607.23046875</y></points><points><x>24603.630859375</x><y>17623.65234375</y></points><points><x>24617.037109375</x><y>17628.009765625</y></points><points><x>24625.080078125</x><y>17614.603515625</y></points><points><x>24625.080078125</x><y>17614.603515625</y></points><points><x>24626.0859375</x><y>17612.591796875</y></points><points><x>24635.46875</x><y>17606.89453125</y></points><points><x>24635.46875</x><y>17606.89453125</y></points><points><x>24637.814453125</x><y>17606.560546875</y></points><points><x>24640.83203125</x><y>17606.224609375</y></points><points><x>24643.51171875</x><y>17605.888671875</y></points><points><x>24668.3125</x><y>17596.83984375</y></points><points><x>24691.103515625</x><y>17584.775390625</y></points><points><x>24700.48828125</x><y>17579.412109375</y></points><points><x>24714.8984375</x><y>17578.408203125</y></points><points><x>24715.234375</x><y>17578.408203125</y></points><points><x>24717.580078125</x><y>17578.408203125</y></points><points><x>24737.6875</x><y>17576.732421875</y></points><points><x>24739.69921875</x><y>17563.99609375</y></points><points><x>24739.69921875</x><y>17563.662109375</y></points><points><x>24734.671875</x><y>17553.607421875</y></points><points><x>24724.283203125</x><y>17553.607421875</y></points><points><x>24721.6015625</x><y>17546.234375</y></points><points><x>24709.537109375</x><y>17547.57421875</y></points><points><x>24704.84375</x><y>17550.92578125</y></points><points><x>24704.84375</x><y>17550.92578125</y></points></segmentation></object><object><name>NILM</name><difficult>0</difficult><truncated>0</truncated><info>[{"confidence": "0"}, {"action": "CREATE", "cat": "NILM", "time": "2020-07-23 14:39;26", "who": "admin", "typeOfanno": "PersonManul"}]</info><confidence>0</confidence><bndbox><xmin>39220.74609375</xmin><ymin>5168.8115234375</ymin><xmax>39312.91015625</xmax><ymax>5290.13427734375</ymax></bndbox><segmentation><points><x>39231.46875</x><y>5168.8115234375</y></points><points><x>39247.5546875</x><y>5189.92578125</y></points><points><x>39261.96875</x><y>5201.99072265625</y></points><points><x>39276.71484375</x><y>5209.69921875</y></points><points><x>39276.71484375</x><y>5209.69921875</y></points><points><x>39287.4375</x><y>5227.796875</y></points><points><x>39290.7890625</x><y>5243.548828125</y></points><points><x>39304.8671875</x><y>5258.63037109375</y></points><points><x>39312.91015625</x><y>5267.67919921875</y></points><points><x>39309.22265625</x><y>5277.73388671875</y></points><points><x>39300.5078125</x><y>5290.13427734375</y></points><points><x>39289.11328125</x><y>5288.79345703125</y></points><points><x>39289.11328125</x><y>5288.79345703125</y></points><points><x>39287.4375</x><y>5286.78271484375</y></points><points><x>39266.99609375</x><y>5274.71728515625</y></points><points><x>39266.99609375</x><y>5274.71728515625</y></points><points><x>39263.9765625</x><y>5271.36572265625</y></points><points><x>39261.96875</x><y>5269.02001953125</y></points><points><x>39258.94921875</x><y>5266.00341796875</y></points><points><x>39244.203125</x><y>5247.57080078125</y></points><points><x>39232.140625</x><y>5229.1376953125</y></points><points><x>39232.140625</x><y>5229.1376953125</y></points><points><x>39231.1328125</x><y>5226.79150390625</y></points><points><x>39227.44921875</x><y>5213.72119140625</y></points><points><x>39220.74609375</x><y>5191.6015625</y></points><points><x>39226.10546875</x><y>5175.5146484375</y></points><points><x>39227.44921875</x><y>5174.50927734375</y></points></segmentation></object><object><name>HSIL</name><difficult>0</difficult><truncated>0</truncated><info>[{"confidence": "0"}, {"action": "CREATE", "cat": "HSIL", "time": "2020-07-23 14:39;26", "who": "admin", "typeOfanno": "PersonManul"}]</info><confidence>0</confidence><bndbox><xmin>24431.72265625</xmin><ymin>45170.70703125</ymin><xmax>24622.419921875</xmax><ymax>45310.796875</ymax></bndbox><segmentation><points><x>24556.0625</x><y>45218.6328125</y></points><points><x>24566.115234375</x><y>45209.91796875</y></points><points><x>24575.8359375</x><y>45209.24609375</y></points><points><x>24584.884765625</x><y>45214.2734375</y></points><points><x>24584.884765625</x><y>45214.2734375</y></points><points><x>24602.646484375</x><y>45233.71484375</y></points><points><x>24620.07421875</x><y>45256.50390625</y></points><points><x>24622.419921875</x><y>45275.26953125</y></points><points><x>24622.419921875</x><y>45275.26953125</y></points><points><x>24609.013671875</x><y>45292.69921875</y></points><points><x>24576.169921875</x><y>45290.6875</y></points><points><x>24562.09375</x><y>45278.95703125</y></points><points><x>24552.0390625</x><y>45292.02734375</y></points><points><x>24529.25</x><y>45299.73828125</y></points><points><x>24517.185546875</x><y>45304.765625</y></points><points><x>24498.751953125</x><y>45304.4296875</y></points><points><x>24498.751953125</x><y>45304.4296875</y></points><points><x>24483.0</x><y>45308.1171875</y></points><points><x>24470.935546875</x><y>45310.796875</y></points><points><x>24470.935546875</x><y>45310.796875</y></points><points><x>24447.140625</x><y>45307.78125</y></points><points><x>24447.140625</x><y>45307.78125</y></points><points><x>24445.12890625</x><y>45305.76953125</y></points><points><x>24444.123046875</x><y>45304.765625</y></points><points><x>24431.72265625</x><y>45282.64453125</y></points><points><x>24431.72265625</x><y>45282.64453125</y></points><points><x>24433.734375</x><y>45263.875</y></points><points><x>24433.734375</x><y>45263.54296875</y></points><points><x>24435.41015625</x><y>45261.53125</y></points><points><x>24445.12890625</x><y>45250.13671875</y></points><points><x>24445.46484375</x><y>45250.13671875</y></points><points><x>24464.90234375</x><y>45243.09765625</y></points><points><x>24469.59375</x><y>45242.76171875</y></points><points><x>24464.90234375</x><y>45222.3203125</y></points><points><x>24466.2421875</x><y>45203.21484375</y></points><points><x>24466.2421875</x><y>45202.87890625</y></points><points><x>24467.91796875</x><y>45200.8671875</y></points><points><x>24475.626953125</x><y>45182.76953125</y></points><points><x>24485.01171875</x><y>45170.70703125</y></points><points><x>24500.427734375</x><y>45179.41796875</y></points><points><x>24500.427734375</x><y>45179.75390625</y></points><points><x>24506.4609375</x><y>45189.80859375</y></points><points><x>24506.4609375</x><y>45189.80859375</y></points><points><x>24509.140625</x><y>45190.81640625</y></points><points><x>24528.244140625</x><y>45199.1953125</y></points><points><x>24547.34765625</x><y>45208.578125</y></points><points><x>24547.34765625</x><y>45208.578125</y></points></segmentation></object><object><name>HSIL</name><difficult>0</difficult><truncated>0</truncated><info>[{"confidence": "0"}, {"action": "CREATE", "cat": "HSIL", "time": "2020-07-23 14:39;26", "who": "admin", "typeOfanno": "PersonManul"}]</info><confidence>0</confidence><bndbox><xmin>20306.0</xmin><ymin>43559.0</ymin><xmax>20373.0</xmax><ymax>43641.08984375</ymax></bndbox><segmentation><points><x>20333.0</x><y>43559.0</y></points><points><x>20329.0</x><y>43563.0</y></points><points><x>20315.0</x><y>43573.0</y></points><points><x>20308.0</x><y>43595.0</y></points><points><x>20307.0</x><y>43600.0</y></points><points><x>20306.0</x><y>43613.0</y></points><points><x>20308.0</x><y>43627.0</y></points><points><x>20341.67578125</x><y>43641.08984375</y></points><points><x>20362.0</x><y>43627.0</y></points><points><x>20367.0</x><y>43622.0</y></points><points><x>20373.0</x><y>43592.0</y></points><points><x>20372.0</x><y>43587.0</y></points><points><x>20363.0</x><y>43570.0</y></points><points><x>20360.0</x><y>43566.0</y></points></segmentation></object><object><name>ASC_H</name><difficult>0</difficult><truncated>0</truncated><info>[{"confidence": "0"}, {"action": "CREATE", "cat": "ASC_H", "time": "2020-07-23 14:39;26", "who": "admin", "typeOfanno": "PersonManul"}]</info><confidence>0</confidence><bndbox><xmin>48926.0</xmin><ymin>40538.1015625</ymin><xmax>49208.2890625</xmax><ymax>40757.6953125</ymax></bndbox><segmentation><points><x>49177.12109375</x><y>40538.1015625</y></points><points><x>49117.0</x><y>40557.0</y></points><points><x>49107.0</x><y>40559.0</y></points><points><x>49098.0</x><y>40560.0</y></points><points><x>49062.0</x><y>40567.0</y></points><points><x>49057.0</x><y>40573.0</y></points><points><x>49020.0</x><y>40596.0</y></points><points><x>48997.0</x><y>40612.0</y></points><points><x>48983.0</x><y>40625.0</y></points><points><x>48977.0</x><y>40631.0</y></points><points><x>48965.0</x><y>40632.0</y></points><points><x>48957.0</x><y>40637.0</y></points><points><x>48946.0</x><y>40647.0</y></points><points><x>48942.0</x><y>40650.0</y></points><points><x>48933.0</x><y>40656.0</y></points><points><x>48926.0</x><y>40662.0</y></points><points><x>48926.0</x><y>40691.0</y></points><points><x>48927.0</x><y>40696.0</y></points><points><x>48928.0</x><y>40705.0</y></points><points><x>48929.0</x><y>40711.0</y></points><points><x>48948.7734375</x><y>40757.6953125</y></points><points><x>48970.39453125</x><y>40741.0625</y></points><points><x>48999.0</x><y>40722.0</y></points><points><x>49007.0</x><y>40718.0</y></points><points><x>49014.0</x><y>40717.0</y></points><points><x>49017.8671875</x><y>40715.2109375</y></points><points><x>49022.85546875</x><y>40715.359375</y></points><points><x>49022.5546875</x><y>40716.72265625</y></points><points><x>49024.06640625</x><y>40715.51171875</y></points><points><x>49028.44921875</x><y>40714.15234375</y></points><points><x>49044.0</x><y>40711.0</y></points><points><x>49057.0</x><y>40709.0</y></points><points><x>49076.0</x><y>40700.0</y></points><points><x>49086.0</x><y>40698.0</y></points><points><x>49091.0</x><y>40697.0</y></points><points><x>49098.0</x><y>40696.0</y></points><points><x>49109.0</x><y>40692.0</y></points><points><x>49120.77734375</x><y>40687.62109375</y></points><points><x>49128.8203125</x><y>40681.25390625</y></points><points><x>49155.0</x><y>40684.0</y></points><points><x>49158.0</x><y>40681.0</y></points><points><x>49164.0</x><y>40676.0</y></points><points><x>49182.0</x><y>40665.0</y></points><points><x>49183.0</x><y>40642.0</y></points><points><x>49184.0</x><y>40637.0</y></points><points><x>49194.0</x><y>40626.0</y></points><points><x>49206.27734375</x><y>40619.203125</y></points><points><x>49208.2890625</x><y>40564.2421875</y></points></segmentation></object><object><name>HSIL</name><difficult>0</difficult><truncated>0</truncated><info>[{"confidence": "0"}, {"action": "CREATE", "cat": "HSIL", "time": "2020-07-23 14:39;26", "who": "admin", "typeOfanno": "PersonManul"}]</info><confidence>0</confidence><bndbox><xmin>37250.4453125</xmin><ymin>11889.3115234375</ymin><xmax>37386.84765625</xmax><ymax>12019.0126953125</ymax></bndbox><segmentation><points><x>37375.7890625</x><y>11889.3115234375</y></points><points><x>37347.97265625</x><y>11897.01953125</y></points><points><x>37305.40625</x><y>11929.8642578125</y></points><points><x>37283.625</x><y>11952.318359375</y></points><points><x>37261.16796875</x><y>11978.4599609375</y></points><points><x>37250.4453125</x><y>12002.92578125</y></points><points><x>37254.46484375</x><y>12019.0126953125</y></points><points><x>37275.9140625</x><y>12010.298828125</y></points><points><x>37275.9140625</x><y>12010.298828125</y></points><points><x>37306.4140625</x><y>11992.201171875</y></points><points><x>37306.4140625</x><y>11992.201171875</y></points><points><x>37327.19140625</x><y>11970.0810546875</y></points><points><x>37327.19140625</x><y>11970.0810546875</y></points><points><x>37328.8671875</x><y>11968.7412109375</y></points><points><x>37350.98828125</x><y>11938.578125</y></points><points><x>37371.765625</x><y>11911.431640625</y></points><points><x>37386.17578125</x><y>11903.052734375</y></points><points><x>37386.84765625</x><y>11889.646484375</y></points><points><x>37386.84765625</x><y>11889.3115234375</y></points></segmentation></object><object><name>ASC_H</name><difficult>0</difficult><truncated>0</truncated><info>[{"confidence": "0"}, {"action": "CREATE", "cat": "ASC_H", "time": "2020-07-23 14:39;26", "who": "admin", "typeOfanno": "PersonManul"}]</info><confidence>0</confidence><bndbox><xmin>14194.802734375</xmin><ymin>13805.228515625</ymin><xmax>14388.1806640625</xmax><ymax>13942.6376953125</ymax></bndbox><segmentation><points><x>14314.44921875</x><y>13861.5322265625</y></points><points><x>14322.4931640625</x><y>13848.4619140625</y></points><points><x>14316.4599609375</x><y>13827.34765625</y></points><points><x>14294.005859375</x><y>13813.6064453125</y></points><points><x>14266.5234375</x><y>13805.228515625</y></points><points><x>14220.6083984375</x><y>13812.2666015625</y></points><points><x>14205.1923828125</x><y>13828.6884765625</y></points><points><x>14195.47265625</x><y>13853.154296875</y></points><points><x>14194.802734375</x><y>13872.2568359375</y></points><points><x>14204.1865234375</x><y>13886.3330078125</y></points><points><x>14232.3388671875</x><y>13882.646484375</y></points><points><x>14232.3388671875</x><y>13882.646484375</y></points><points><x>14248.7607421875</x><y>13873.9326171875</y></points><points><x>14252.7822265625</x><y>13889.349609375</y></points><points><x>14260.826171875</x><y>13919.177734375</y></points><points><x>14260.826171875</x><y>13919.177734375</y></points><points><x>14262.1669921875</x><y>13920.853515625</y></points><points><x>14283.6162109375</x><y>13934.59375</y></points><points><x>14320.8173828125</x><y>13942.302734375</y></points><points><x>14320.8173828125</x><y>13942.302734375</y></points><points><x>14324.50390625</x><y>13942.6376953125</y></points><points><x>14382.4833984375</x><y>13923.19921875</y></points><points><x>14388.1806640625</x><y>13904.7666015625</y></points><points><x>14388.1806640625</x><y>13904.7666015625</y></points><points><x>14380.47265625</x><y>13874.603515625</y></points><points><x>14368.072265625</x><y>13861.197265625</y></points><points><x>14347.62890625</x><y>13857.17578125</y></points><points><x>14330.87109375</x><y>13856.8408203125</y></points><points><x>14330.87109375</x><y>13856.8408203125</y></points></segmentation></object><object><name>ASC_H</name><difficult>0</difficult><truncated>0</truncated><info>[{"confidence": "0"}, {"action": "CREATE", "cat": "ASC_H", "time": "2020-07-23 14:39;26", "who": "admin", "typeOfanno": "PersonManul"}]</info><confidence>0</confidence><bndbox><xmin>3929.0</xmin><ymin>29155.0</ymin><xmax>4023.0</xmax><ymax>29287.0</ymax></bndbox><segmentation><points><x>4005.0</x><y>29155.0</y></points><points><x>3996.0</x><y>29161.0</y></points><points><x>3989.0</x><y>29166.0</y></points><points><x>3973.0</x><y>29174.0</y></points><points><x>3967.0</x><y>29179.0</y></points><points><x>3964.0</x><y>29183.0</y></points><points><x>3959.0</x><y>29189.0</y></points><points><x>3947.0</x><y>29202.0</y></points><points><x>3941.0</x><y>29213.0</y></points><points><x>3930.0</x><y>29246.0</y></points><points><x>3929.0</x><y>29276.0</y></points><points><x>3930.0</x><y>29285.0</y></points><points><x>3957.0</x><y>29287.0</y></points><points><x>3958.0</x><y>29281.0</y></points><points><x>3960.0</x><y>29273.0</y></points><points><x>3965.0</x><y>29268.0</y></points><points><x>3973.0</x><y>29261.0</y></points><points><x>3980.0</x><y>29249.0</y></points><points><x>3983.0</x><y>29245.0</y></points><points><x>3986.0</x><y>29241.0</y></points><points><x>3991.0</x><y>29235.0</y></points><points><x>4001.0</x><y>29217.0</y></points><points><x>4004.0</x><y>29213.0</y></points><points><x>4007.0</x><y>29209.0</y></points><points><x>4021.0</x><y>29189.0</y></points><points><x>4023.0</x><y>29157.0</y></points></segmentation></object><object><name>NILM</name><difficult>0</difficult><truncated>0</truncated><info>[{"confidence": "0"}, {"action": "CREATE", "cat": "NILM", "time": "2020-07-23 14:39;26", "who": "admin", "typeOfanno": "PersonManul"}]</info><confidence>0</confidence><bndbox><xmin>14405.0</xmin><ymin>36313.59375</ymin><xmax>14498.9306640625</xmax><ymax>36455.0</ymax></bndbox><segmentation><points><x>14490.2177734375</x><y>36314.26171875</y></points><points><x>14474.4658203125</x><y>36349.453125</y></points><points><x>14435.0</x><y>36375.0</y></points><points><x>14429.0</x><y>36382.0</y></points><points><x>14426.0</x><y>36386.0</y></points><points><x>14423.0</x><y>36390.0</y></points><points><x>14418.0</x><y>36397.0</y></points><points><x>14412.0</x><y>36407.0</y></points><points><x>14405.0</x><y>36446.0</y></points><points><x>14426.0</x><y>36455.0</y></points><points><x>14453.0</x><y>36440.0</y></points><points><x>14459.0</x><y>36435.0</y></points><points><x>14463.0</x><y>36430.0</y></points><points><x>14483.0</x><y>36382.0</y></points><points><x>14485.0</x><y>36374.0</y></points><points><x>14488.0</x><y>36371.0</y></points><points><x>14489.0</x><y>36363.0</y></points><points><x>14498.9306640625</x><y>36313.59375</y></points></segmentation></object><object><name>MET</name><difficult>0</difficult><truncated>0</truncated><info>[{"confidence": "0"}, {"action": "CREATE", "cat": "MET", "time": "2020-07-23 14:39;26", "who": "admin", "typeOfanno": "PersonManul"}]</info><confidence>0</confidence><bndbox><xmin>31343.0</xmin><ymin>24962.0</ymin><xmax>31538.486328125</xmax><ymax>25085.044921875</ymax></bndbox><segmentation><points><x>31344.0</x><y>24962.0</y></points><points><x>31343.0</x><y>24978.0</y></points><points><x>31348.0</x><y>24993.0</y></points><points><x>31356.0</x><y>25005.0</y></points><points><x>31360.0</x><y>25012.0</y></points><points><x>31362.0</x><y>25020.0</y></points><points><x>31368.0</x><y>25029.0</y></points><points><x>31378.0</x><y>25042.0</y></points><points><x>31390.0</x><y>25053.0</y></points><points><x>31401.0</x><y>25063.0</y></points><points><x>31410.0</x><y>25068.0</y></points><points><x>31513.685546875</x><y>25085.044921875</y></points><points><x>31538.486328125</x><y>25072.98046875</y></points><points><x>31528.431640625</x><y>25052.201171875</y></points><points><x>31442.298828125</x><y>25027.400390625</y></points><points><x>31418.16796875</x><y>25016.005859375</y></points><points><x>31402.751953125</x><y>25006.95703125</y></points><points><x>31393.0</x><y>24996.0</y></points><points><x>31389.0</x><y>24993.0</y></points><points><x>31380.0</x><y>24985.0</y></points><points><x>31370.0</x><y>24971.0</y></points></segmentation></object><object><name>HSIL</name><difficult>0</difficult><truncated>0</truncated><info>[{"confidence": "0"}, {"action": "CREATE", "cat": "HSIL", "time": "2020-07-23 14:39;26", "who": "admin", "typeOfanno": "PersonManul"}]</info><confidence>0</confidence><bndbox><xmin>47862.0</xmin><ymin>23440.0</ymin><xmax>47987.0</xmax><ymax>23563.0</ymax></bndbox><segmentation><points><x>47875.0</x><y>23440.0</y></points><points><x>47865.0</x><y>23443.0</y></points><points><x>47862.0</x><y>23466.0</y></points><points><x>47863.0</x><y>23472.0</y></points><points><x>47865.0</x><y>23484.0</y></points><points><x>47871.0</x><y>23506.0</y></points><points><x>47878.0</x><y>23511.0</y></points><points><x>47878.0</x><y>23523.0</y></points><points><x>47881.60546875</x><y>23534.009765625</y></points><points><x>47901.046875</x><y>23547.75</y></points><points><x>47910.765625</x><y>23552.107421875</y></points><points><x>47918.0</x><y>23555.0</y></points><points><x>47926.0</x><y>23554.0</y></points><points><x>47933.0</x><y>23553.0</y></points><points><x>47940.0</x><y>23552.0</y></points><points><x>47941.0</x><y>23557.0</y></points><points><x>47960.0</x><y>23563.0</y></points><points><x>47961.0</x><y>23547.0</y></points><points><x>47958.0</x><y>23532.0</y></points><points><x>47966.0</x><y>23531.0</y></points><points><x>47984.0</x><y>23519.0</y></points><points><x>47984.0</x><y>23512.0</y></points><points><x>47987.0</x><y>23496.0</y></points><points><x>47977.0</x><y>23481.0</y></points><points><x>47957.0</x><y>23461.0</y></points><points><x>47949.0</x><y>23460.0</y></points><points><x>47934.0</x><y>23459.0</y></points><points><x>47926.0</x><y>23458.0</y></points><points><x>47916.0</x><y>23454.0</y></points></segmentation></object><object><name>HSIL</name><difficult>0</difficult><truncated>0</truncated><info>[{"confidence": "0"}, {"action": "CREATE", "cat": "HSIL", "time": "2020-07-23 14:39;26", "who": "admin", "typeOfanno": "PersonManul"}]</info><confidence>0</confidence><bndbox><xmin>40699.0</xmin><ymin>30901.0</ymin><xmax>40814.0</xmax><ymax>31011.0</ymax></bndbox><segmentation><points><x>40706.0</x><y>30901.0</y></points><points><x>40702.0</x><y>30906.0</y></points><points><x>40699.0</x><y>30937.0</y></points><points><x>40727.0</x><y>30962.0</y></points><points><x>40732.0</x><y>30966.0</y></points><points><x>40738.0</x><y>30971.0</y></points><points><x>40742.0</x><y>30974.0</y></points><points><x>40751.0</x><y>30980.0</y></points><points><x>40762.0</x><y>30988.0</y></points><points><x>40768.0</x><y>30993.0</y></points><points><x>40779.0</x><y>31003.0</y></points><points><x>40787.0</x><y>31011.0</y></points><points><x>40814.0</x><y>31011.0</y></points><points><x>40814.0</x><y>30975.0</y></points><points><x>40806.0</x><y>30967.0</y></points><points><x>40801.0</x><y>30963.0</y></points><points><x>40787.0</x><y>30950.0</y></points><points><x>40779.0</x><y>30940.0</y></points><points><x>40771.0</x><y>30931.0</y></points><points><x>40758.0</x><y>30920.0</y></points><points><x>40750.0</x><y>30914.0</y></points><points><x>40739.0</x><y>30904.0</y></points><points><x>40735.0</x><y>30901.0</y></points></segmentation></object><object><name>HSIL</name><difficult>0</difficult><truncated>0</truncated><info>[{"confidence": "0"}, {"action": "CREATE", "cat": "HSIL", "time": "2020-07-23 14:39;26", "who": "admin", "typeOfanno": "PersonManul"}]</info><confidence>0</confidence><bndbox><xmin>4372.4384765625</xmin><ymin>33549.0</ymin><xmax>4509.0</xmax><ymax>33664.9921875</ymax></bndbox><segmentation><points><x>4414.0</x><y>33549.0</y></points><points><x>4409.0</x><y>33550.0</y></points><points><x>4391.0</x><y>33573.0</y></points><points><x>4372.4384765625</x><y>33598.296875</y></points><points><x>4381.0</x><y>33637.0</y></points><points><x>4396.0</x><y>33648.0</y></points><points><x>4413.0</x><y>33649.0</y></points><points><x>4427.7373046875</x><y>33643.54296875</y></points><points><x>4466.94921875</x><y>33664.9921875</y></points><points><x>4503.0</x><y>33661.0</y></points><points><x>4509.0</x><y>33656.0</y></points><points><x>4509.0</x><y>33624.0</y></points><points><x>4502.0</x><y>33613.0</y></points><points><x>4484.0</x><y>33596.0</y></points><points><x>4484.0</x><y>33581.0</y></points><points><x>4471.0</x><y>33560.0</y></points><points><x>4448.0</x><y>33554.0</y></points><points><x>4440.0</x><y>33553.0</y></points><points><x>4430.0</x><y>33550.0</y></points></segmentation></object><object><name>NILM</name><difficult>0</difficult><truncated>0</truncated><info>[{"confidence": "0"}, {"action": "CREATE", "cat": "NILM", "time": "2020-07-23 14:39;26", "who": "admin", "typeOfanno": "PersonManul"}]</info><confidence>0</confidence><bndbox><xmin>45536.94140625</xmin><ymin>15379.025390625</ymin><xmax>45620.39453125</xmax><ymax>15487.27734375</ymax></bndbox><segmentation><points><x>45600.62109375</x><y>15379.025390625</y></points><points><x>45612.3515625</x><y>15381.70703125</y></points><points><x>45620.39453125</x><y>15392.431640625</y></points><points><x>45618.046875</x><y>15402.4853515625</y></points><points><x>45618.046875</x><y>15402.4853515625</y></points><points><x>45616.70703125</x><y>15405.1669921875</y></points><points><x>45607.65625</x><y>15413.880859375</y></points><points><x>45595.2578125</x><y>15422.59375</y></points><points><x>45593.58203125</x><y>15430.6376953125</y></points><points><x>45586.20703125</x><y>15450.4111328125</y></points><points><x>45577.49609375</x><y>15461.1357421875</y></points><points><x>45577.49609375</x><y>15461.1357421875</y></points><points><x>45576.15234375</x><y>15463.146484375</y></points><points><x>45567.10546875</x><y>15469.5146484375</y></points><points><x>45563.75390625</x><y>15479.904296875</y></points><points><x>45551.3515625</x><y>15487.27734375</y></points><points><x>45539.625</x><y>15483.5908203125</y></points><points><x>45539.625</x><y>15483.5908203125</y></points><points><x>45538.28125</x><y>15480.9091796875</y></points><points><x>45537.94921875</x><y>15479.568359375</y></points><points><x>45536.94140625</x><y>15468.84375</y></points><points><x>45536.94140625</x><y>15468.84375</y></points><points><x>45536.94140625</x><y>15449.40625</y></points><points><x>45540.96484375</x><y>15429.6318359375</y></points><points><x>45544.31640625</x><y>15418.572265625</y></points><points><x>45554.37109375</x><y>15407.177734375</y></points><points><x>45564.42578125</x><y>15397.7939453125</y></points><points><x>45581.8515625</x><y>15384.72265625</y></points><points><x>45582.1875</x><y>15384.72265625</y></points></segmentation></object><object><name>MET</name><difficult>0</difficult><truncated>0</truncated><info>[{"confidence": "0"}, {"action": "CREATE", "cat": "MET", "time": "2020-07-23 14:39;26", "who": "admin", "typeOfanno": "PersonManul"}]</info><confidence>0</confidence><bndbox><xmin>21558.0</xmin><ymin>35358.0</ymin><xmax>21671.814453125</xmax><ymax>35503.0</ymax></bndbox><segmentation><points><x>21608.80859375</x><y>35374.54296875</y></points><points><x>21606.796875</x><y>35376.55078125</y></points><points><x>21604.115234375</x><y>35377.89453125</y></points><points><x>21603.4453125</x><y>35379.234375</y></points><points><x>21597.748046875</x><y>35385.265625</y></points><points><x>21594.0</x><y>35385.0</y></points><points><x>21589.0</x><y>35389.0</y></points><points><x>21582.0</x><y>35396.0</y></points><points><x>21579.0</x><y>35400.0</y></points><points><x>21574.0</x><y>35407.0</y></points><points><x>21569.0</x><y>35417.0</y></points><points><x>21558.0</x><y>35455.0</y></points><points><x>21560.0</x><y>35469.0</y></points><points><x>21561.0</x><y>35474.0</y></points><points><x>21565.0</x><y>35485.0</y></points><points><x>21564.0</x><y>35501.0</y></points><points><x>21582.0</x><y>35503.0</y></points><points><x>21595.0</x><y>35495.0</y></points><points><x>21601.0</x><y>35488.0</y></points><points><x>21607.0</x><y>35488.0</y></points><points><x>21611.0</x><y>35484.0</y></points><points><x>21617.0</x><y>35484.0</y></points><points><x>21628.0</x><y>35483.0</y></points><points><x>21635.0</x><y>35478.0</y></points><points><x>21640.0</x><y>35471.0</y></points><points><x>21642.0</x><y>35449.0</y></points><points><x>21653.0</x><y>35444.0</y></points><points><x>21660.0</x><y>35440.0</y></points><points><x>21665.0</x><y>35438.0</y></points><points><x>21670.0</x><y>35405.0</y></points><points><x>21664.0</x><y>35396.0</y></points><points><x>21664.0</x><y>35392.0</y></points><points><x>21657.0</x><y>35391.0</y></points><points><x>21655.0</x><y>35384.0</y></points><points><x>21661.76171875</x><y>35383.58984375</y></points><points><x>21669.46875</x><y>35379.5703125</y></points><points><x>21671.814453125</x><y>35361.8046875</y></points><points><x>21644.0</x><y>35358.0</y></points><points><x>21636.0</x><y>35360.0</y></points><points><x>21620.203125</x><y>35369.8515625</y></points><points><x>21611.48828125</x><y>35373.19921875</y></points></segmentation></object><object><name>NILM</name><difficult>0</difficult><truncated>0</truncated><info>[{"confidence": "0"}, {"action": "CREATE", "cat": "NILM", "time": "2020-07-23 14:39;26", "who": "admin", "typeOfanno": "PersonManul"}]</info><confidence>0</confidence><bndbox><xmin>51788.203125</xmin><ymin>37689.0</ymin><xmax>52106.0</xmax><ymax>38123.0</ymax></bndbox><segmentation><points><x>52053.0</x><y>37689.0</y></points><points><x>52041.0</x><y>37693.0</y></points><points><x>52041.0</x><y>37704.0</y></points><points><x>52036.0</x><y>37705.0</y></points><points><x>52021.0</x><y>37703.0</y></points><points><x>52008.0</x><y>37698.0</y></points><points><x>52004.0</x><y>37703.0</y></points><points><x>52004.0</x><y>37709.0</y></points><points><x>52003.0</x><y>37721.0</y></points><points><x>52005.0</x><y>37730.0</y></points><points><x>52009.0</x><y>37739.0</y></points><points><x>52002.0</x><y>37741.0</y></points><points><x>51994.0</x><y>37749.0</y></points><points><x>51987.0</x><y>37730.0</y></points><points><x>51981.0</x><y>37722.0</y></points><points><x>51970.0</x><y>37721.0</y></points><points><x>51961.0</x><y>37715.0</y></points><points><x>51943.0</x><y>37713.0</y></points><points><x>51935.0</x><y>37721.0</y></points><points><x>51931.0</x><y>37727.0</y></points><points><x>51908.0</x><y>37734.0</y></points><points><x>51890.0</x><y>37734.0</y></points><points><x>51880.0</x><y>37736.0</y></points><points><x>51876.0</x><y>37761.0</y></points><points><x>51877.0</x><y>37766.0</y></points><points><x>51883.0</x><y>37787.0</y></points><points><x>51889.0</x><y>37795.0</y></points><points><x>51893.0</x><y>37795.0</y></points><points><x>51891.0</x><y>37814.0</y></points><points><x>51895.0</x><y>37818.0</y></points><points><x>51897.0</x><y>37829.0</y></points><points><x>51894.0</x><y>37832.0</y></points><points><x>51892.0</x><y>37849.0</y></points><points><x>51905.0</x><y>37861.0</y></points><points><x>51914.0</x><y>37862.0</y></points><points><x>51910.0</x><y>37885.0</y></points><points><x>51911.0</x><y>37919.0</y></points><points><x>51904.0</x><y>37938.0</y></points><points><x>51906.0</x><y>37952.0</y></points><points><x>51904.0</x><y>37949.0</y></points><points><x>51854.06640625</x><y>37940.8671875</y></points><points><x>51825.12890625</x><y>37940.37109375</y></points><points><x>51812.65234375</x><y>37948.8515625</y></points><points><x>51822.6328125</x><y>37971.8046875</y></points><points><x>51846.0859375</x><y>37995.2578125</y></points><points><x>51814.1484375</x><y>37998.75</y></points><points><x>51788.203125</x><y>38011.2265625</y></points><points><x>51801.67578125</x><y>38038.171875</y></points><points><x>51829.6171875</x><y>38068.109375</y></points><points><x>51831.11328125</x><y>38092.0625</y></points><points><x>51860.0</x><y>38100.0</y></points><points><x>51869.0</x><y>38103.0</y></points><points><x>51885.0</x><y>38105.0</y></points><points><x>51892.0</x><y>38104.0</y></points><points><x>51901.0</x><y>38118.0</y></points><points><x>51923.0</x><y>38123.0</y></points><points><x>51928.0</x><y>38119.0</y></points><points><x>51942.0</x><y>38105.0</y></points><points><x>51954.0</x><y>38104.0</y></points><points><x>51967.0</x><y>38095.0</y></points><points><x>51976.0</x><y>38080.0</y></points><points><x>51989.0</x><y>38073.0</y></points><points><x>51989.0</x><y>38069.0</y></points><points><x>51993.0</x><y>38065.0</y></points><points><x>51993.0</x><y>38056.0</y></points><points><x>51994.0</x><y>38032.0</y></points><points><x>52001.0</x><y>38030.0</y></points><points><x>52019.0</x><y>38027.0</y></points><points><x>52022.0</x><y>38024.0</y></points><points><x>52039.0</x><y>38019.0</y></points><points><x>52045.0</x><y>38014.0</y></points><points><x>52053.0</x><y>38004.0</y></points><points><x>52057.0</x><y>37999.0</y></points><points><x>52057.0</x><y>37985.0</y></points><points><x>52071.0</x><y>37979.0</y></points><points><x>52088.0</x><y>37981.0</y></points><points><x>52093.0</x><y>37937.0</y></points><points><x>52092.0</x><y>37931.0</y></points><points><x>52091.0</x><y>37925.0</y></points><points><x>52091.0</x><y>37913.0</y></points><points><x>52095.0</x><y>37906.0</y></points><points><x>52096.0</x><y>37887.0</y></points><points><x>52091.0</x><y>37881.0</y></points><points><x>52080.0</x><y>37880.0</y></points><points><x>52065.0</x><y>37876.0</y></points><points><x>52065.0</x><y>37871.0</y></points><points><x>52085.0</x><y>37870.0</y></points><points><x>52090.0</x><y>37869.0</y></points><points><x>52095.0</x><y>37868.0</y></points><points><x>52106.0</x><y>37858.0</y></points><points><x>52106.0</x><y>37788.0</y></points><points><x>52092.0</x><y>37769.0</y></points><points><x>52089.0</x><y>37752.0</y></points><points><x>52085.0</x><y>37752.0</y></points><points><x>52083.0</x><y>37745.0</y></points><points><x>52078.0</x><y>37738.0</y></points><points><x>52094.0</x><y>37738.0</y></points><points><x>52094.0</x><y>37732.0</y></points><points><x>52099.0</x><y>37728.0</y></points><points><x>52103.0</x><y>37728.0</y></points><points><x>52106.0</x><y>37691.0</y></points><points><x>52097.0</x><y>37691.0</y></points><points><x>52091.0</x><y>37694.0</y></points><points><x>52067.0</x><y>37690.0</y></points></segmentation></object><object><name>MET</name><difficult>0</difficult><truncated>0</truncated><info>[{"confidence": "0"}, {"action": "CREATE", "cat": "MET", "time": "2020-07-23 14:39;26", "who": "admin", "typeOfanno": "PersonManul"}]</info><confidence>0</confidence><bndbox><xmin>40498.69921875</xmin><ymin>30498.68359375</ymin><xmax>40654.8828125</xmax><ymax>30668.337890625</ymax></bndbox><segmentation><points><x>40570.0546875</x><y>30507.166015625</y></points><points><x>40589.015625</x><y>30498.68359375</y></points><points><x>40602.48828125</x><y>30501.177734375</y></points><points><x>40610.47265625</x><y>30508.1640625</y></points><points><x>40617.45703125</x><y>30522.634765625</y></points><points><x>40625.94140625</x><y>30530.119140625</y></points><points><x>40625.94140625</x><y>30530.119140625</y></points><points><x>40625.94140625</x><y>30527.623046875</y></points><points><x>40633.42578125</x><y>30514.150390625</y></points><points><x>40646.3984375</x><y>30518.642578125</y></points><points><x>40646.3984375</x><y>30518.642578125</y></points><points><x>40647.89453125</x><y>30520.138671875</y></points><points><x>40654.8828125</x><y>30530.6171875</y></points><points><x>40654.8828125</x><y>30530.6171875</y></points><points><x>40653.8828125</x><y>30546.5859375</y></points><points><x>40653.8828125</x><y>30556.564453125</y></points><points><x>40653.8828125</x><y>30568.541015625</y></points><points><x>40653.8828125</x><y>30568.541015625</y></points><points><x>40641.41015625</x><y>30583.509765625</y></points><points><x>40641.41015625</x><y>30583.509765625</y></points><points><x>40639.9140625</x><y>30585.505859375</y></points><points><x>40629.43359375</x><y>30590.49609375</y></points><points><x>40634.42578125</x><y>30612.451171875</y></points><points><x>40634.42578125</x><y>30612.451171875</y></points><points><x>40635.921875</x><y>30614.447265625</y></points><points><x>40644.40234375</x><y>30632.41015625</y></points><points><x>40644.40234375</x><y>30632.41015625</y></points><points><x>40642.40625</x><y>30657.859375</y></points><points><x>40631.4296875</x><y>30666.341796875</y></points><points><x>40631.4296875</x><y>30666.341796875</y></points><points><x>40628.93359375</x><y>30666.341796875</y></points><points><x>40620.953125</x><y>30668.337890625</y></points><points><x>40603.984375</x><y>30652.869140625</y></points><points><x>40587.01953125</x><y>30658.357421875</y></points><points><x>40567.55859375</x><y>30658.357421875</y></points><points><x>40567.55859375</x><y>30658.357421875</y></points><points><x>40540.61328125</x><y>30646.3828125</y></points><points><x>40540.61328125</x><y>30646.3828125</y></points><points><x>40532.6328125</x><y>30637.900390625</y></points><points><x>40532.6328125</x><y>30637.900390625</y></points><points><x>40529.63671875</x><y>30636.90234375</y></points><points><x>40501.1953125</x><y>30622.9296875</y></points><points><x>40498.69921875</x><y>30606.462890625</y></points><points><x>40498.69921875</x><y>30606.462890625</y></points><points><x>40499.19921875</x><y>30603.46875</y></points><points><x>40499.19921875</x><y>30600.974609375</y></points><points><x>40499.19921875</x><y>30599.9765625</y></points><points><x>40510.67578125</x><y>30579.517578125</y></points><points><x>40510.67578125</x><y>30579.517578125</y></points><points><x>40512.171875</x><y>30577.521484375</y></points><points><x>40513.66796875</x><y>30577.0234375</y></points><points><x>40515.6640625</x><y>30575.52734375</y></points><points><x>40525.64453125</x><y>30566.044921875</y></points><points><x>40525.64453125</x><y>30566.044921875</y></points><points><x>40528.140625</x><y>30564.548828125</y></points><points><x>40538.12109375</x><y>30556.564453125</y></points><points><x>40538.12109375</x><y>30556.564453125</y></points><points><x>40533.62890625</x><y>30541.095703125</y></points><points><x>40533.62890625</x><y>30541.095703125</y></points><points><x>40532.1328125</x><y>30539.099609375</y></points><points><x>40528.640625</x><y>30525.626953125</y></points><points><x>40528.640625</x><y>30525.626953125</y></points><points><x>40530.13671875</x><y>30523.6328125</y></points><points><x>40530.13671875</x><y>30522.634765625</y></points><points><x>40549.59765625</x><y>30505.66796875</y></points><points><x>40549.59765625</x><y>30505.66796875</y></points></segmentation></object><object><name>HSIL</name><difficult>0</difficult><truncated>0</truncated><info>[{"confidence": "0"}, {"action": "CREATE", "cat": "HSIL", "time": "2020-07-23 14:39;26", "who": "admin", "typeOfanno": "PersonManul"}]</info><confidence>0</confidence><bndbox><xmin>13438.0</xmin><ymin>31522.134765625</ymin><xmax>13547.0</xmax><ymax>31651.0</ymax></bndbox><segmentation><points><x>13498.9931640625</x><y>31522.134765625</y></points><points><x>13482.02734375</x><y>31538.6015625</y></points><points><x>13454.0</x><y>31537.0</y></points><points><x>13441.0</x><y>31546.0</y></points><points><x>13439.0</x><y>31556.0</y></points><points><x>13438.0</x><y>31570.0</y></points><points><x>13447.0</x><y>31586.0</y></points><points><x>13447.0</x><y>31596.0</y></points><points><x>13457.0</x><y>31615.0</y></points><points><x>13463.0</x><y>31618.0</y></points><points><x>13473.0</x><y>31618.0</y></points><points><x>13479.0</x><y>31624.0</y></points><points><x>13503.0</x><y>31648.0</y></points><points><x>13524.0</x><y>31651.0</y></points><points><x>13529.9296875</x><y>31634.40625</y></points><points><x>13540.0</x><y>31629.0</y></points><points><x>13544.0</x><y>31626.0</y></points><points><x>13546.0</x><y>31617.0</y></points><points><x>13547.0</x><y>31601.0</y></points><points><x>13537.0</x><y>31585.0</y></points><points><x>13537.0</x><y>31571.0</y></points><points><x>13514.9599609375</x><y>31561.5546875</y></points></segmentation></object><object><name>HSIL</name><difficult>0</difficult><truncated>0</truncated><info>[{"confidence": "0"}, {"action": "CREATE", "cat": "HSIL", "time": "2020-07-23 14:39;26", "who": "admin", "typeOfanno": "PersonManul"}]</info><confidence>0</confidence><bndbox><xmin>40669.12890625</xmin><ymin>21164.640625</ymin><xmax>40795.87109375</xmax><ymax>21337.7890625</ymax></bndbox><segmentation><points><x>40716.03515625</x><y>21164.640625</y></points><points><x>40726.51171875</x><y>21164.640625</y></points><points><x>40726.51171875</x><y>21164.640625</y></points><points><x>40743.9765625</x><y>21181.607421875</y></points><points><x>40750.46484375</x><y>21198.072265625</y></points><points><x>40761.44140625</x><y>21208.552734375</y></points><points><x>40777.41015625</x><y>21202.564453125</y></points><points><x>40793.875</x><y>21201.06640625</y></points><points><x>40795.87109375</x><y>21220.029296875</y></points><points><x>40792.87890625</x><y>21238.490234375</y></points><points><x>40783.3984375</x><y>21259.947265625</y></points><points><x>40766.9296875</x><y>21266.93359375</y></points><points><x>40772.41796875</x><y>21290.384765625</y></points><points><x>40772.41796875</x><y>21290.384765625</y></points><points><x>40772.41796875</x><y>21292.880859375</y></points><points><x>40772.91796875</x><y>21307.849609375</y></points><points><x>40772.91796875</x><y>21307.849609375</y></points><points><x>40773.41796875</x><y>21309.845703125</y></points><points><x>40762.44140625</x><y>21329.306640625</y></points><points><x>40762.44140625</x><y>21329.306640625</y></points><points><x>40753.45703125</x><y>21337.7890625</y></points><points><x>40742.98046875</x><y>21337.2890625</y></points><points><x>40742.98046875</x><y>21337.2890625</y></points><points><x>40740.984375</x><y>21335.79296875</y></points><points><x>40740.484375</x><y>21335.79296875</y></points><points><x>40738.98828125</x><y>21334.296875</y></points><points><x>40717.53125</x><y>21322.3203125</y></points><points><x>40716.53515625</x><y>21308.349609375</y></points><points><x>40710.546875</x><y>21291.8828125</y></points><points><x>40696.57421875</x><y>21284.896484375</y></points><points><x>40689.58984375</x><y>21280.904296875</y></points><points><x>40689.58984375</x><y>21280.904296875</y></points><points><x>40687.59375</x><y>21276.912109375</y></points><points><x>40687.09375</x><y>21275.416015625</y></points><points><x>40679.609375</x><y>21264.4375</y></points><points><x>40670.12890625</x><y>21257.453125</y></points><points><x>40669.12890625</x><y>21240.986328125</y></points><points><x>40671.125</x><y>21223.521484375</y></points><points><x>40681.60546875</x><y>21225.017578125</y></points><points><x>40690.5859375</x><y>21211.544921875</y></points><points><x>40706.0546875</x><y>21192.583984375</y></points><points><x>40706.0546875</x><y>21192.583984375</y></points></segmentation></object><object><name>MET</name><difficult>0</difficult><truncated>0</truncated><info>[{"confidence": "0"}, {"action": "CREATE", "cat": "MET", "time": "2020-07-23 14:39;26", "who": "admin", "typeOfanno": "PersonManul"}]</info><confidence>0</confidence><bndbox><xmin>47096.0</xmin><ymin>37316.16796875</ymin><xmax>47268.3125</xmax><ymax>37468.0</ymax></bndbox><segmentation><points><x>47246.85546875</x><y>37316.16796875</y></points><points><x>47234.0</x><y>37320.0</y></points><points><x>47228.0</x><y>37320.0</y></points><points><x>47213.0</x><y>37328.0</y></points><points><x>47210.0</x><y>37333.0</y></points><points><x>47204.0</x><y>37333.0</y></points><points><x>47190.0</x><y>37343.0</y></points><points><x>47184.0</x><y>37343.0</y></points><points><x>47168.0</x><y>37343.0</y></points><points><x>47149.0</x><y>37356.0</y></points><points><x>47135.0</x><y>37362.0</y></points><points><x>47128.0</x><y>37364.0</y></points><points><x>47122.0</x><y>37366.0</y></points><points><x>47104.0</x><y>37376.0</y></points><points><x>47099.0</x><y>37393.0</y></points><points><x>47097.0</x><y>37402.0</y></points><points><x>47096.0</x><y>37415.0</y></points><points><x>47097.0</x><y>37421.0</y></points><points><x>47098.0</x><y>37446.0</y></points><points><x>47099.0</x><y>37451.0</y></points><points><x>47106.0</x><y>37462.0</y></points><points><x>47136.0</x><y>37468.0</y></points><points><x>47144.0</x><y>37462.0</y></points><points><x>47149.0</x><y>37458.0</y></points><points><x>47156.0</x><y>37452.0</y></points><points><x>47172.0</x><y>37455.0</y></points><points><x>47185.0</x><y>37456.0</y></points><points><x>47202.0</x><y>37447.0</y></points><points><x>47204.0</x><y>37439.0</y></points><points><x>47205.0</x><y>37423.0</y></points><points><x>47235.0</x><y>37425.0</y></points><points><x>47251.0</x><y>37415.0</y></points><points><x>47255.3359375</x><y>37379.0390625</y></points><points><x>47268.3125</x><y>37362.57421875</y></points><points><x>47266.31640625</x><y>37330.63671875</y></points></segmentation></object><object><name>NILM</name><difficult>0</difficult><truncated>0</truncated><info>[{"confidence": "0"}, {"action": "CREATE", "cat": "NILM", "time": "2020-07-23 14:39;26", "who": "admin", "typeOfanno": "PersonManul"}]</info><confidence>0</confidence><bndbox><xmin>10373.64453125</xmin><ymin>21542.12890625</ymin><xmax>10527.830078125</xmax><ymax>21679.849609375</ymax></bndbox><segmentation><points><x>10385.12109375</x><y>21542.12890625</y></points><points><x>10419.55078125</x><y>21561.08984375</y></points><points><x>10451.984375</x><y>21581.048828125</y></points><points><x>10483.919921875</x><y>21611.48828125</y></points><points><x>10484.4189453125</x><y>21611.48828125</y></points><points><x>10499.388671875</x><y>21630.44921875</y></points><points><x>10499.388671875</x><y>21630.44921875</y></points><points><x>10501.384765625</x><y>21630.947265625</y></points><points><x>10527.830078125</x><y>21644.419921875</y></points><points><x>10522.341796875</x><y>21663.3828125</y></points><points><x>10513.3603515625</x><y>21679.849609375</y></points><points><x>10512.861328125</x><y>21679.849609375</y></points><points><x>10510.3662109375</x><y>21679.849609375</y></points><points><x>10508.869140625</x><y>21679.849609375</y></points><points><x>10477.4326171875</x><y>21660.88671875</y></points><points><x>10455.9765625</x><y>21651.90625</y></points><points><x>10455.9765625</x><y>21651.90625</y></points><points><x>10452.982421875</x><y>21649.91015625</y></points><points><x>10434.5205078125</x><y>21637.435546875</y></points><points><x>10439.0107421875</x><y>21618.47265625</y></points><points><x>10421.0478515625</x><y>21610.98828125</y></points><points><x>10401.5869140625</x><y>21599.013671875</y></points><points><x>10376.138671875</x><y>21582.046875</y></points><points><x>10373.64453125</x><y>21558.095703125</y></points><points><x>10373.64453125</x><y>21558.095703125</y></points></segmentation></object><object><name>NILM</name><difficult>0</difficult><truncated>0</truncated><info>[{"confidence": "0"}, {"action": "CREATE", "cat": "NILM", "time": "2020-07-23 14:39;26", "who": "admin", "typeOfanno": "PersonManul"}]</info><confidence>0</confidence><bndbox><xmin>16470.615234375</xmin><ymin>7225.77294921875</ymin><xmax>16613.82421875</xmax><ymax>7462.791015625</ymax></bndbox><segmentation><points><x>16470.615234375</x><y>7225.77294921875</y></points><points><x>16476.10546875</x><y>7261.201171875</y></points><points><x>16494.56640625</x><y>7315.09130859375</y></points><points><x>16522.509765625</x><y>7372.474609375</y></points><points><x>16552.947265625</x><y>7424.369140625</y></points><points><x>16552.947265625</x><y>7424.369140625</y></points><points><x>16570.412109375</x><y>7462.791015625</y></points><points><x>16590.373046875</x><y>7448.3203125</y></points><points><x>16590.373046875</x><y>7448.3203125</y></points><points><x>16592.8671875</x><y>7448.3203125</y></points><points><x>16595.361328125</x><y>7447.8212890625</y></points><points><x>16613.82421875</x><y>7423.37109375</y></points><points><x>16598.35546875</x><y>7398.9208984375</y></points><points><x>16598.35546875</x><y>7398.9208984375</y></points><points><x>16567.91796875</x><y>7352.01611328125</y></points><points><x>16534.984375</x><y>7298.625</y></points><points><x>16518.01953125</x><y>7280.66162109375</y></points><points><x>16506.54296875</x><y>7253.71630859375</y></points><points><x>16493.0703125</x><y>7228.76708984375</y></points><points><x>16493.0703125</x><y>7228.76708984375</y></points></segmentation></object><object><name>NILM</name><difficult>0</difficult><truncated>0</truncated><info>[{"confidence": "0"}, {"action": "CREATE", "cat": "NILM", "time": "2020-07-23 14:39;26", "who": "admin", "typeOfanno": "PersonManul"}]</info><confidence>0</confidence><bndbox><xmin>41433.1328125</xmin><ymin>43093.7578125</ymin><xmax>41527.67578125</xmax><ymax>43202.70703125</ymax></bndbox><segmentation><points><x>41445.96484375</x><y>43093.7578125</y></points><points><x>41466.8984375</x><y>43105.9140625</y></points><points><x>41498.4140625</x><y>43125.26953125</y></points><points><x>41516.87109375</x><y>43144.62890625</y></points><points><x>41525.6484375</x><y>43171.8671875</y></points><points><x>41527.2265625</x><y>43187.84765625</y></points><points><x>41527.2265625</x><y>43187.84765625</y></points><points><x>41527.67578125</x><y>43189.875</y></points><points><x>41524.75</x><y>43200.00390625</y></points><points><x>41516.421875</x><y>43202.70703125</y></points><points><x>41507.41796875</x><y>43190.77734375</y></points><points><x>41489.18359375</x><y>43179.296875</y></points><points><x>41475.00390625</x><y>43167.81640625</y></points><points><x>41459.46875</x><y>43156.78515625</y></points><points><x>41442.13671875</x><y>43142.60546875</y></points><points><x>41434.2578125</x><y>43132.69921875</y></points><points><x>41433.1328125</x><y>43115.81640625</y></points><points><x>41437.63671875</x><y>43098.93359375</y></points><points><x>41437.63671875</x><y>43098.93359375</y></points></segmentation></object><object><name>NONE</name><difficult>0</difficult><truncated>0</truncated><info>[{"confidence": "0"}, {"action": "CREATE", "cat": "NONE", "time": "2020-07-23 14:39;26", "who": "admin", "typeOfanno": "PersonManul"}]</info><confidence>0</confidence><bndbox><xmin>38366.285591452855</xmin><ymin>4781.669240116031</ymin><xmax>38408.3794879143</xmax><ymax>4814.759094553638</ymax></bndbox><segmentation><points><x>38387.33253968358</x><y>4781.669240116031</y></points><points><x>38408.3794879143</x><y>4798.214167334834</y></points><points><x>38387.33253968358</x><y>4814.759094553638</y></points><points><x>38366.285591452855</x><y>4798.214167334834</y></points></segmentation></object><object><name>HSIL</name><difficult>0</difficult><truncated>0</truncated><info>[{"confidence": "0"}, {"action": "CREATE", "cat": "HSIL", "time": "2020-07-23 14:39;26", "who": "admin", "typeOfanno": "PersonManul"}]</info><confidence>0</confidence><bndbox><xmin>40883.48828125</xmin><ymin>40267.3671875</ymin><xmax>41328.49609375</xmax><ymax>40689.34375</ymax></bndbox><segmentation><points><x>41056.5859375</x><y>40316.3984375</y></points><points><x>41075.16015625</x><y>40311.94140625</y></points><points><x>41093.734375</x><y>40309.7109375</y></points><points><x>41094.4765625</x><y>40309.7109375</y></points><points><x>41096.703125</x><y>40309.7109375</y></points><points><x>41114.53515625</x><y>40317.8828125</y></points><points><x>41114.53515625</x><y>40317.8828125</y></points><points><x>41116.01953125</x><y>40319.37109375</y></points><points><x>41118.9921875</x><y>40331.2578125</y></points><points><x>41139.79296875</x><y>40323.828125</y></points><points><x>41139.79296875</x><y>40323.828125</y></points><points><x>41142.0234375</x><y>40324.5703125</y></points><points><x>41165.796875</x><y>40334.97265625</y></points><points><x>41165.796875</x><y>40334.97265625</y></points><points><x>41169.51171875</x><y>40355.7734375</y></points><points><x>41169.51171875</x><y>40355.7734375</y></points><points><x>41169.51171875</x><y>40358.0</y></points><points><x>41185.11328125</x><y>40376.57421875</y></points><points><x>41194.02734375</x><y>40391.43359375</y></points><points><x>41194.02734375</x><y>40391.43359375</y></points><points><x>41210.37109375</x><y>40404.8046875</y></points><points><x>41223.74609375</x><y>40424.86328125</y></points><points><x>41212.6015625</x><y>40440.46484375</y></points><points><x>41189.5703125</x><y>40452.3515625</y></points><points><x>41178.42578125</x><y>40468.6953125</y></points><points><x>41194.02734375</x><y>40471.66796875</y></points><points><x>41194.02734375</x><y>40471.66796875</y></points><points><x>41195.51171875</x><y>40473.15625</y></points><points><x>41209.62890625</x><y>40489.5</y></points><points><x>41229.6875</x><y>40495.44140625</y></points><points><x>41229.6875</x><y>40495.44140625</y></points><points><x>41231.171875</x><y>40497.671875</y></points><points><x>41235.6328125</x><y>40514.015625</y></points><points><x>41235.6328125</x><y>40514.015625</y></points><points><x>41236.375</x><y>40516.98828125</y></points><points><x>41236.375</x><y>40519.21484375</y></points><points><x>41260.890625</x><y>40534.07421875</y></points><points><x>41252.71875</x><y>40546.703125</y></points><points><x>41252.71875</x><y>40555.6171875</y></points><points><x>41271.29296875</x><y>40557.84765625</y></points><points><x>41292.8359375</x><y>40560.8203125</y></points><points><x>41292.8359375</x><y>40560.8203125</y></points><points><x>41317.3515625</x><y>40563.7890625</y></points><points><x>41327.01171875</x><y>40586.078125</y></points><points><x>41327.01171875</x><y>40586.078125</y></points><points><x>41327.01171875</x><y>40588.30859375</y></points><points><x>41328.49609375</x><y>40606.87890625</y></points><points><x>41313.63671875</x><y>40622.48046875</y></points><points><x>41312.89453125</x><y>40640.3125</y></points><points><x>41312.89453125</x><y>40640.3125</y></points><points><x>41283.1796875</x><y>40652.19921875</y></points><points><x>41249.74609375</x><y>40637.33984375</y></points><points><x>41248.26171875</x><y>40656.65625</y></points><points><x>41243.05859375</x><y>40680.4296875</y></points><points><x>41243.05859375</x><y>40680.4296875</y></points><points><x>41241.57421875</x><y>40681.9140625</y></points><points><x>41239.34765625</x><y>40681.9140625</y></points><points><x>41204.4296875</x><y>40684.88671875</y></points><points><x>41204.4296875</x><y>40684.88671875</y></points><points><x>41202.94140625</x><y>40686.37109375</y></points><points><x>41160.59765625</x><y>40689.34375</y></points><points><x>41113.05078125</x><y>40668.54296875</y></points><points><x>41061.04296875</x><y>40648.484375</y></points><points><x>41061.04296875</x><y>40648.484375</y></points><points><x>41038.015625</x><y>40627.68359375</y></points><points><x>41038.015625</x><y>40627.68359375</y></points><points><x>41036.52734375</x><y>40625.453125</y></points><points><x>41006.8125</x><y>40586.078125</y></points><points><x>41006.8125</x><y>40586.078125</y></points><points><x>40962.98046875</x><y>40528.875</y></points><points><x>40962.98046875</x><y>40528.875</y></points><points><x>40962.98046875</x><y>40526.64453125</y></points><points><x>40942.17578125</x><y>40473.8984375</y></points><points><x>40930.2890625</x><y>40453.09375</y></points><points><x>40909.48828125</x><y>40412.9765625</y></points><points><x>40887.9453125</x><y>40389.203125</y></points><points><x>40887.9453125</x><y>40389.203125</y></points><points><x>40886.45703125</x><y>40386.9765625</y></points><points><x>40883.48828125</x><y>40386.234375</y></points><points><x>40890.171875</x><y>40349.828125</y></points><points><x>40906.515625</x><y>40302.28125</y></points><points><x>40945.890625</x><y>40285.1953125</y></points><points><x>41000.8671875</x><y>40276.28125</y></points><points><x>41020.18359375</x><y>40278.5078125</y></points><points><x>41034.30078125</x><y>40267.3671875</y></points><points><x>41048.4140625</x><y>40268.109375</y></points><points><x>41048.4140625</x><y>40268.109375</y></points><points><x>41043.21484375</x><y>40294.85546875</y></points><points><x>41046.1875</x><y>40308.96875</y></points><points><x>41046.1875</x><y>40308.96875</y></points></segmentation></object><object><name>NILM</name><difficult>0</difficult><truncated>0</truncated><info>[{"confidence": "0"}, {"action": "CREATE", "cat": "NILM", "time": "2020-07-23 14:39;26", "who": "admin", "typeOfanno": "PersonManul"}]</info><confidence>0</confidence><bndbox><xmin>19070.0</xmin><ymin>45129.28125</ymin><xmax>19203.0</xmax><ymax>45224.0</ymax></bndbox><segmentation><points><x>19184.177734375</x><y>45129.28125</y></points><points><x>19130.0</x><y>45149.0</y></points><points><x>19107.0</x><y>45164.0</y></points><points><x>19098.0</x><y>45174.0</y></points><points><x>19094.0</x><y>45177.0</y></points><points><x>19080.0</x><y>45191.0</y></points><points><x>19074.0</x><y>45195.0</y></points><points><x>19070.0</x><y>45214.0</y></points><points><x>19076.0</x><y>45219.0</y></points><points><x>19083.0</x><y>45222.0</y></points><points><x>19088.0</x><y>45223.0</y></points><points><x>19112.0</x><y>45224.0</y></points><points><x>19117.0</x><y>45223.0</y></points><points><x>19139.0</x><y>45217.0</y></points><points><x>19143.0</x><y>45213.0</y></points><points><x>19166.0</x><y>45200.0</y></points><points><x>19179.0</x><y>45193.0</y></points><points><x>19194.0</x><y>45183.0</y></points><points><x>19197.0</x><y>45179.0</y></points><points><x>19203.0</x><y>45138.0</y></points></segmentation></object><object><name>ASC_H</name><difficult>0</difficult><truncated>0</truncated><info>[{"confidence": "0"}, {"action": "CREATE", "cat": "ASC_H", "time": "2020-07-23 14:39;26", "who": "admin", "typeOfanno": "PersonManul"}]</info><confidence>0</confidence><bndbox><xmin>17923.59375</xmin><ymin>19812.669921875</ymin><xmax>18129.0</xmax><ymax>19983.0</ymax></bndbox><segmentation><points><x>17939.01171875</x><y>19812.669921875</y></points><points><x>17923.59375</x><y>19826.412109375</y></points><points><x>17946.0</x><y>19873.0</y></points><points><x>17954.763671875</x><y>19876.01171875</y></points><points><x>17964.81640625</x><y>19880.03515625</y></points><points><x>17969.84375</x><y>19887.408203125</y></points><points><x>17973.53125</x><y>19904.8359375</y></points><points><x>17979.228515625</x><y>19926.619140625</y></points><points><x>17986.6015625</x><y>19934.998046875</y></points><points><x>17997.662109375</x><y>19946.392578125</y></points><points><x>18003.693359375</x><y>19955.77734375</y></points><points><x>18017.435546875</x><y>19963.150390625</y></points><points><x>18027.0</x><y>19969.0</y></points><points><x>18037.0</x><y>19971.0</y></points><points><x>18054.0</x><y>19972.0</y></points><points><x>18061.0</x><y>19970.0</y></points><points><x>18064.0</x><y>19967.0</y></points><points><x>18074.0</x><y>19967.0</y></points><points><x>18081.0</x><y>19974.0</y></points><points><x>18088.0</x><y>19983.0</y></points><points><x>18099.0</x><y>19983.0</y></points><points><x>18099.0</x><y>19978.0</y></points><points><x>18106.0</x><y>19977.0</y></points><points><x>18112.0</x><y>19976.0</y></points><points><x>18122.0</x><y>19970.0</y></points><points><x>18125.0</x><y>19965.0</y></points><points><x>18129.0</x><y>19942.0</y></points><points><x>18125.0</x><y>19938.0</y></points><points><x>18125.0</x><y>19929.0</y></points><points><x>18112.0</x><y>19913.0</y></points><points><x>18099.0</x><y>19903.0</y></points><points><x>18094.0</x><y>19903.0</y></points><points><x>18089.0</x><y>19902.0</y></points><points><x>18084.0</x><y>19901.0</y></points><points><x>18078.0</x><y>19893.0</y></points><points><x>18068.0</x><y>19881.0</y></points><points><x>18056.0</x><y>19870.0</y></points><points><x>18050.0</x><y>19863.0</y></points><points><x>18038.0</x><y>19852.0</y></points><points><x>18036.0</x><y>19846.0</y></points><points><x>18020.0</x><y>19845.0</y></points><points><x>18012.0</x><y>19846.0</y></points><points><x>17996.0</x><y>19845.0</y></points><points><x>17993.0</x><y>19848.0</y></points><points><x>17986.0</x><y>19844.0</y></points><points><x>17979.0</x><y>19833.0</y></points><points><x>17974.0</x><y>19828.0</y></points><points><x>17971.0</x><y>19824.0</y></points></segmentation></object><object><name>MET</name><difficult>0</difficult><truncated>0</truncated><info>[{"confidence": "0"}, {"action": "CREATE", "cat": "MET", "time": "2020-07-23 14:39;26", "who": "admin", "typeOfanno": "PersonManul"}]</info><confidence>0</confidence><bndbox><xmin>22981.0</xmin><ymin>21779.0</ymin><xmax>23177.0</xmax><ymax>21916.0</ymax></bndbox><segmentation><points><x>23116.0</x><y>21779.0</y></points><points><x>23108.0</x><y>21787.0</y></points><points><x>23104.0</x><y>21795.0</y></points><points><x>23100.0</x><y>21801.0</y></points><points><x>23089.0</x><y>21799.0</y></points><points><x>23073.0</x><y>21797.0</y></points><points><x>23062.0</x><y>21798.0</y></points><points><x>23059.0</x><y>21801.0</y></points><points><x>23057.0</x><y>21834.0</y></points><points><x>23054.0</x><y>21850.0</y></points><points><x>23045.0</x><y>21849.0</y></points><points><x>23037.0</x><y>21848.0</y></points><points><x>23034.0</x><y>21845.0</y></points><points><x>23037.0</x><y>21815.0</y></points><points><x>23032.0</x><y>21808.0</y></points><points><x>23026.0</x><y>21802.0</y></points><points><x>23022.0</x><y>21797.0</y></points><points><x>23021.0</x><y>21790.0</y></points><points><x>22999.0</x><y>21784.0</y></points><points><x>22990.0</x><y>21791.0</y></points><points><x>22989.0</x><y>21800.0</y></points><points><x>22984.0</x><y>21820.0</y></points><points><x>22983.0</x><y>21825.0</y></points><points><x>22981.0</x><y>21843.0</y></points><points><x>22985.5</x><y>21853.033203125</y></points><points><x>22992.537109375</x><y>21858.39453125</y></points><points><x>22992.0</x><y>21871.0</y></points><points><x>22999.0</x><y>21883.0</y></points><points><x>23012.0</x><y>21884.0</y></points><points><x>23015.0</x><y>21887.0</y></points><points><x>23021.0</x><y>21896.0</y></points><points><x>23032.0</x><y>21913.0</y></points><points><x>23057.0</x><y>21916.0</y></points><points><x>23078.0</x><y>21908.0</y></points><points><x>23090.0</x><y>21907.0</y></points><points><x>23114.0</x><y>21893.0</y></points><points><x>23133.0</x><y>21902.0</y></points><points><x>23158.0</x><y>21903.0</y></points><points><x>23163.0</x><y>21902.0</y></points><points><x>23175.0</x><y>21893.0</y></points><points><x>23175.0</x><y>21889.0</y></points><points><x>23177.0</x><y>21864.0</y></points><points><x>23161.0</x><y>21843.0</y></points><points><x>23157.0</x><y>21840.0</y></points><points><x>23157.0</x><y>21820.0</y></points><points><x>23156.0</x><y>21815.0</y></points><points><x>23154.0</x><y>21806.0</y></points><points><x>23151.0</x><y>21793.0</y></points><points><x>23141.0</x><y>21779.0</y></points></segmentation></object><object><name>NILM</name><difficult>0</difficult><truncated>0</truncated><info>[{"confidence": "0"}, {"action": "CREATE", "cat": "NILM", "time": "2020-07-23 14:39;26", "who": "admin", "typeOfanno": "PersonManul"}]</info><confidence>0</confidence><bndbox><xmin>41634.1171875</xmin><ymin>11402.748046875</ymin><xmax>41881.12109375</xmax><ymax>11620.2568359375</ymax></bndbox><segmentation><points><x>41792.640625</x><y>11406.4345703125</y></points><points><x>41833.1953125</x><y>11423.8623046875</y></points><points><x>41863.69140625</x><y>11455.03125</y></points><points><x>41881.12109375</x><y>11504.296875</y></points><points><x>41872.7421875</x><y>11555.9091796875</y></points><points><x>41871.734375</x><y>11568.98046875</y></points><points><x>41864.36328125</x><y>11570.9912109375</y></points><points><x>41864.36328125</x><y>11570.9912109375</y></points><points><x>41850.28515625</x><y>11574.677734375</y></points><points><x>41838.890625</x><y>11569.3154296875</y></points><points><x>41838.5546875</x><y>11569.3154296875</y></points><points><x>41808.39453125</x><y>11581.380859375</y></points><points><x>41772.53125</x><y>11594.451171875</y></points><points><x>41745.05078125</x><y>11600.1484375</y></points><points><x>41733.65625</x><y>11607.1865234375</y></points><points><x>41727.95703125</x><y>11617.2412109375</y></points><points><x>41718.91015625</x><y>11620.2568359375</y></points><points><x>41694.4453125</x><y>11617.9111328125</y></points><points><x>41694.4453125</x><y>11617.9111328125</y></points><points><x>41680.03125</x><y>11614.5595703125</y></points><points><x>41680.03125</x><y>11614.5595703125</y></points><points><x>41663.27734375</x><y>11603.1650390625</y></points><points><x>41657.578125</x><y>11578.029296875</y></points><points><x>41657.578125</x><y>11578.029296875</y></points><points><x>41657.578125</x><y>11555.9091796875</y></points><points><x>41648.86328125</x><y>11532.1142578125</y></points><points><x>41634.1171875</x><y>11517.3681640625</y></points><points><x>41634.1171875</x><y>11517.3681640625</y></points><points><x>41642.16015625</x><y>11495.248046875</y></points><points><x>41642.16015625</x><y>11495.248046875</y></points><points><x>41643.5</x><y>11492.5673828125</y></points><points><x>41643.8359375</x><y>11491.896484375</y></points><points><x>41655.56640625</x><y>11474.1337890625</y></points><points><x>41655.56640625</x><y>11474.1337890625</y></points><points><x>41667.296875</x><y>11450.673828125</y></points><points><x>41667.296875</x><y>11450.673828125</y></points><points><x>41673.6640625</x><y>11427.2138671875</y></points><points><x>41707.1796875</x><y>11416.154296875</y></points><points><x>41734.99609375</x><y>11405.7646484375</y></points><points><x>41750.4140625</x><y>11403.0830078125</y></points><points><x>41750.4140625</x><y>11402.748046875</y></points></segmentation></object><object><name>NILM</name><difficult>0</difficult><truncated>0</truncated><info>[{"confidence": "0"}, {"action": "CREATE", "cat": "NILM", "time": "2020-07-23 14:39;26", "who": "admin", "typeOfanno": "PersonManul"}]</info><confidence>0</confidence><bndbox><xmin>30955.0</xmin><ymin>48260.0</ymin><xmax>31042.48828125</xmax><ymax>48336.390625</ymax></bndbox><segmentation><points><x>30962.0</x><y>48260.0</y></points><points><x>30955.0</x><y>48284.0</y></points><points><x>30966.2890625</x><y>48297.53515625</y></points><points><x>30972.337890625</x><y>48304.1875</y></points><points><x>30985.943359375</x><y>48313.41015625</y></points><points><x>30992.294921875</x><y>48321.1171875</y></points><points><x>31000.609375</x><y>48326.109375</y></points><points><x>31006.0</x><y>48332.0</y></points><points><x>31015.0</x><y>48333.0</y></points><points><x>31039.46484375</x><y>48336.390625</y></points><points><x>31042.48828125</x><y>48322.78125</y></points><points><x>31038.0</x><y>48312.0</y></points><points><x>31032.208984375</x><y>48308.87109375</y></points><points><x>31027.671875</x><y>48305.69921875</y></points><points><x>31021.775390625</x><y>48299.6484375</y></points><points><x>31018.298828125</x><y>48293.1484375</y></points><points><x>31013.9140625</x><y>48290.578125</y></points><points><x>31009.236328125</x><y>48286.1171875</y></points><points><x>31004.87890625</x><y>48280.41796875</y></points><points><x>30996.8359375</x><y>48275.390625</y></points><points><x>30976.0</x><y>48261.0</y></points></segmentation></object><object><name>HSIL</name><difficult>0</difficult><truncated>0</truncated><info>[{"confidence": "0"}, {"action": "CREATE", "cat": "HSIL", "time": "2020-07-23 14:39;26", "who": "admin", "typeOfanno": "PersonManul"}]</info><confidence>0</confidence><bndbox><xmin>40537.0234375</xmin><ymin>17151.0</ymin><xmax>40812.96484375</xmax><ymax>17395.91015625</ymax></bndbox><segmentation><points><x>40643.0</x><y>17151.0</y></points><points><x>40633.0</x><y>17154.0</y></points><points><x>40629.0</x><y>17158.0</y></points><points><x>40629.0</x><y>17164.0</y></points><points><x>40626.0</x><y>17157.0</y></points><points><x>40610.0</x><y>17156.0</y></points><points><x>40605.0</x><y>17162.0</y></points><points><x>40599.0</x><y>17162.0</y></points><points><x>40576.0</x><y>17155.0</y></points><points><x>40569.0</x><y>17160.0</y></points><points><x>40569.0</x><y>17179.0</y></points><points><x>40559.0</x><y>17182.0</y></points><points><x>40557.0</x><y>17188.0</y></points><points><x>40537.0234375</x><y>17203.80078125</y></points><points><x>40553.0</x><y>17252.0</y></points><points><x>40558.0</x><y>17257.0</y></points><points><x>40558.0</x><y>17269.0</y></points><points><x>40589.0</x><y>17283.0</y></points><points><x>40591.0</x><y>17291.0</y></points><points><x>40595.0</x><y>17295.0</y></points><points><x>40620.0</x><y>17297.0</y></points><points><x>40624.0</x><y>17302.0</y></points><points><x>40638.0</x><y>17302.0</y></points><points><x>40625.0</x><y>17311.0</y></points><points><x>40615.0</x><y>17329.0</y></points><points><x>40621.0</x><y>17331.0</y></points><points><x>40634.0</x><y>17332.0</y></points><points><x>40641.0</x><y>17331.0</y></points><points><x>40642.0</x><y>17336.0</y></points><points><x>40647.0</x><y>17337.0</y></points><points><x>40645.0</x><y>17342.0</y></points><points><x>40645.0</x><y>17355.0</y></points><points><x>40647.0</x><y>17361.0</y></points><points><x>40663.0</x><y>17364.0</y></points><points><x>40671.0</x><y>17372.0</y></points><points><x>40724.0</x><y>17385.0</y></points><points><x>40761.0703125</x><y>17388.923828125</y></points><points><x>40812.96484375</x><y>17395.91015625</y></points><points><x>40811.96484375</x><y>17344.515625</y></points><points><x>40787.0</x><y>17319.0</y></points><points><x>40770.0</x><y>17318.0</y></points><points><x>40768.0</x><y>17305.0</y></points><points><x>40765.0</x><y>17302.0</y></points><points><x>40758.0</x><y>17301.0</y></points><points><x>40757.0</x><y>17293.0</y></points><points><x>40759.0</x><y>17288.0</y></points><points><x>40760.0</x><y>17279.0</y></points><points><x>40766.0</x><y>17257.0</y></points><points><x>40772.0</x><y>17250.0</y></points><points><x>40773.0</x><y>17233.0</y></points><points><x>40769.0</x><y>17227.0</y></points><points><x>40766.0</x><y>17214.0</y></points><points><x>40763.0</x><y>17205.0</y></points><points><x>40740.0</x><y>17190.0</y></points><points><x>40732.0</x><y>17204.0</y></points><points><x>40724.0</x><y>17197.0</y></points><points><x>40708.0</x><y>17166.0</y></points><points><x>40685.0</x><y>17162.0</y></points><points><x>40676.0</x><y>17162.0</y></points><points><x>40662.0</x><y>17158.0</y></points><points><x>40657.0</x><y>17157.0</y></points><points><x>40656.0</x><y>17151.0</y></points></segmentation></object><object><name>NILM</name><difficult>0</difficult><truncated>0</truncated><info>[{"confidence": "0"}, {"action": "CREATE", "cat": "NILM", "time": "2020-07-23 14:39;26", "who": "admin", "typeOfanno": "PersonManul"}]</info><confidence>0</confidence><bndbox><xmin>18143.96484375</xmin><ymin>42223.0</ymin><xmax>18352.0</xmax><ymax>42447.26953125</ymax></bndbox><segmentation><points><x>18274.0</x><y>42223.0</y></points><points><x>18274.0</x><y>42230.0</y></points><points><x>18256.0</x><y>42231.0</y></points><points><x>18237.0</x><y>42241.0</y></points><points><x>18234.0</x><y>42245.0</y></points><points><x>18228.0</x><y>42245.0</y></points><points><x>18213.0</x><y>42243.0</y></points><points><x>18208.0</x><y>42244.0</y></points><points><x>18201.0</x><y>42252.0</y></points><points><x>18195.0</x><y>42258.0</y></points><points><x>18187.0</x><y>42264.0</y></points><points><x>18167.0</x><y>42266.0</y></points><points><x>18150.451171875</x><y>42270.12890625</y></points><points><x>18147.45703125</x><y>42295.078125</y></points><points><x>18167.0</x><y>42324.0</y></points><points><x>18180.0</x><y>42325.0</y></points><points><x>18181.0</x><y>42334.0</y></points><points><x>18187.0</x><y>42340.0</y></points><points><x>18193.0</x><y>42344.0</y></points><points><x>18193.0</x><y>42350.0</y></points><points><x>18191.0</x><y>42360.0</y></points><points><x>18185.0</x><y>42367.0</y></points><points><x>18173.0</x><y>42376.0</y></points><points><x>18173.0</x><y>42386.0</y></points><points><x>18168.0</x><y>42392.0</y></points><points><x>18143.96484375</x><y>42412.83984375</y></points><points><x>18166.0</x><y>42429.0</y></points><points><x>18195.0</x><y>42434.0</y></points><points><x>18209.0</x><y>42427.0</y></points><points><x>18220.0</x><y>42428.0</y></points><points><x>18223.0</x><y>42431.0</y></points><points><x>18237.7734375</x><y>42447.26953125</y></points><points><x>18257.0</x><y>42444.0</y></points><points><x>18269.0</x><y>42435.0</y></points><points><x>18292.0</x><y>42441.0</y></points><points><x>18298.0</x><y>42437.0</y></points><points><x>18299.0</x><y>42418.0</y></points><points><x>18294.0</x><y>42410.0</y></points><points><x>18292.0</x><y>42390.0</y></points><points><x>18293.0</x><y>42372.0</y></points><points><x>18313.0</x><y>42343.0</y></points><points><x>18315.0</x><y>42335.0</y></points><points><x>18316.0</x><y>42329.0</y></points><points><x>18317.0</x><y>42318.0</y></points><points><x>18325.0</x><y>42318.0</y></points><points><x>18338.0</x><y>42319.0</y></points><points><x>18349.0</x><y>42312.0</y></points><points><x>18352.0</x><y>42290.0</y></points><points><x>18346.0</x><y>42280.0</y></points><points><x>18342.0</x><y>42277.0</y></points><points><x>18328.0</x><y>42269.0</y></points><points><x>18319.0</x><y>42263.0</y></points><points><x>18322.0</x><y>42234.0</y></points><points><x>18311.0</x><y>42223.0</y></points></segmentation></object><object><name>STR</name><difficult>0</difficult><truncated>0</truncated><info>[{"confidence": "0"}, {"action": "CREATE", "cat": "STR", "time": "2020-07-23 14:39;26", "who": "admin", "typeOfanno": "PersonManul"}]</info><confidence>0</confidence><bndbox><xmin>34267.9609375</xmin><ymin>51823.5546875</ymin><xmax>34360.69921875</xmax><ymax>51900.0</ymax></bndbox><segmentation><points><x>34292.71875</x><y>51834.5859375</y></points><points><x>34285.29296875</x><y>51844.94140625</y></points><points><x>34280.7890625</x><y>51850.34375</y></points><points><x>34275.8359375</x><y>51854.84375</y></points><points><x>34267.9609375</x><y>51875.10546875</y></points><points><x>34273.0</x><y>51889.0</y></points><points><x>34281.0</x><y>51897.0</y></points><points><x>34325.0</x><y>51900.0</y></points><points><x>34335.0</x><y>51899.0</y></points><points><x>34341.0</x><y>51898.0</y></points><points><x>34358.0</x><y>51888.0</y></points><points><x>34360.69921875</x><y>51850.79296875</y></points><points><x>34355.07421875</x><y>51836.8359375</y></points><points><x>34350.34765625</x><y>51830.30859375</y></points><points><x>34346.0</x><y>51829.0</y></points><points><x>34338.0</x><y>51829.0</y></points><points><x>34328.0</x><y>51826.0</y></points><points><x>34309.0</x><y>51825.0</y></points><points><x>34302.625</x><y>51823.5546875</y></points><points><x>34299.0234375</x><y>51827.60546875</y></points></segmentation></object><object><name>HSIL</name><difficult>0</difficult><truncated>0</truncated><info>[{"confidence": "0"}, {"action": "CREATE", "cat": "HSIL", "time": "2020-07-23 14:39;26", "who": "admin", "typeOfanno": "PersonManul"}]</info><confidence>0</confidence><bndbox><xmin>10619.0</xmin><ymin>35213.0</ymin><xmax>10803.0</xmax><ymax>35436.0</ymax></bndbox><segmentation><points><x>10667.0</x><y>35213.0</y></points><points><x>10657.0</x><y>35224.0</y></points><points><x>10646.0</x><y>35235.0</y></points><points><x>10640.0</x><y>35240.0</y></points><points><x>10633.0</x><y>35246.0</y></points><points><x>10630.1787109375</x><y>35249.96484375</y></points><points><x>10626.4912109375</x><y>35252.3125</y></points><points><x>10624.81640625</x><y>35255.328125</y></points><points><x>10624.48046875</x><y>35269.73828125</y></points><points><x>10623.140625</x><y>35278.1171875</y></points><points><x>10626.0</x><y>35290.0</y></points><points><x>10620.0</x><y>35308.0</y></points><points><x>10619.0</x><y>35328.0</y></points><points><x>10620.0</x><y>35333.0</y></points><points><x>10627.0</x><y>35345.0</y></points><points><x>10631.0</x><y>35348.0</y></points><points><x>10641.0</x><y>35354.0</y></points><points><x>10637.0</x><y>35366.0</y></points><points><x>10636.0</x><y>35381.0</y></points><points><x>10635.0</x><y>35396.0</y></points><points><x>10636.0</x><y>35403.0</y></points><points><x>10637.0</x><y>35409.0</y></points><points><x>10643.0</x><y>35416.0</y></points><points><x>10648.0</x><y>35422.0</y></points><points><x>10657.0</x><y>35427.0</y></points><points><x>10671.06640625</x><y>35430.609375</y></points><points><x>10682.1259765625</x><y>35431.27734375</y></points><points><x>10698.5478515625</x><y>35435.30078125</y></points><points><x>10711.283203125</x><y>35435.96875</y></points><points><x>10726.0</x><y>35436.0</y></points><points><x>10745.0</x><y>35425.0</y></points><points><x>10753.0</x><y>35427.0</y></points><points><x>10775.0</x><y>35428.0</y></points><points><x>10801.1025390625</x><y>35419.2109375</y></points><points><x>10803.0</x><y>35376.0</y></points><points><x>10801.0</x><y>35362.0</y></points><points><x>10795.0</x><y>35355.0</y></points><points><x>10784.0</x><y>35336.0</y></points><points><x>10776.0</x><y>35329.0</y></points><points><x>10770.0</x><y>35323.0</y></points><points><x>10748.0</x><y>35314.0</y></points><points><x>10746.0</x><y>35303.0</y></points><points><x>10740.0</x><y>35291.0</y></points><points><x>10734.0</x><y>35284.0</y></points><points><x>10729.0</x><y>35280.0</y></points><points><x>10724.0</x><y>35276.0</y></points><points><x>10716.0</x><y>35275.0</y></points><points><x>10715.0</x><y>35241.0</y></points><points><x>10710.0</x><y>35233.0</y></points><points><x>10708.0</x><y>35227.0</y></points><points><x>10703.0</x><y>35222.0</y></points><points><x>10693.0</x><y>35220.0</y></points><points><x>10683.0</x><y>35214.0</y></points></segmentation></object><object><name>NILM</name><difficult>0</difficult><truncated>0</truncated><info>[{"confidence": "0"}, {"action": "CREATE", "cat": "NILM", "time": "2020-07-23 14:39;26", "who": "admin", "typeOfanno": "PersonManul"}]</info><confidence>0</confidence><bndbox><xmin>34602.0</xmin><ymin>4651.0</ymin><xmax>34779.0</xmax><ymax>4805.4345703125</ymax></bndbox><segmentation><points><x>34610.41015625</x><y>4653.27880859375</y></points><points><x>34603.0</x><y>4654.0</y></points><points><x>34602.0</x><y>4660.0</y></points><points><x>34602.0</x><y>4672.0</y></points><points><x>34607.0</x><y>4685.0</y></points><points><x>34612.0</x><y>4686.0</y></points><points><x>34616.0</x><y>4693.0</y></points><points><x>34623.0</x><y>4700.0</y></points><points><x>34629.0</x><y>4708.0</y></points><points><x>34646.0</x><y>4719.0</y></points><points><x>34653.0</x><y>4724.0</y></points><points><x>34670.0</x><y>4739.0</y></points><points><x>34685.0</x><y>4754.0</y></points><points><x>34691.0</x><y>4759.0</y></points><points><x>34696.0</x><y>4763.0</y></points><points><x>34707.0</x><y>4772.0</y></points><points><x>34713.0</x><y>4777.0</y></points><points><x>34718.0</x><y>4781.0</y></points><points><x>34731.0</x><y>4793.0</y></points><points><x>34774.296875</x><y>4805.4345703125</y></points><points><x>34779.0</x><y>4792.0</y></points><points><x>34777.0</x><y>4780.0</y></points><points><x>34779.0</x><y>4759.0</y></points><points><x>34774.0</x><y>4740.0</y></points><points><x>34759.0</x><y>4704.0</y></points><points><x>34751.0</x><y>4693.0</y></points><points><x>34743.0</x><y>4684.0</y></points><points><x>34734.0</x><y>4678.0</y></points><points><x>34703.0</x><y>4663.0</y></points><points><x>34697.0</x><y>4662.0</y></points><points><x>34694.0</x><y>4659.0</y></points><points><x>34661.0</x><y>4651.0</y></points><points><x>34650.0</x><y>4654.0</y></points><points><x>34647.0</x><y>4657.0</y></points><points><x>34642.0</x><y>4657.0</y></points><points><x>34628.0</x><y>4657.0</y></points><points><x>34622.4765625</x><y>4657.6357421875</y></points><points><x>34620.12890625</x><y>4657.6357421875</y></points></segmentation></object><object><name>NILM</name><difficult>0</difficult><truncated>0</truncated><info>[{"confidence": "0"}, {"action": "CREATE", "cat": "NILM", "time": "2020-07-23 14:39;26", "who": "admin", "typeOfanno": "PersonManul"}]</info><confidence>0</confidence><bndbox><xmin>48632.0</xmin><ymin>33554.0</ymin><xmax>48767.0</xmax><ymax>33656.0</ymax></bndbox><segmentation><points><x>48726.0</x><y>33554.0</y></points><points><x>48707.0</x><y>33557.0</y></points><points><x>48699.0</x><y>33558.0</y></points><points><x>48688.0</x><y>33560.0</y></points><points><x>48683.0</x><y>33561.0</y></points><points><x>48677.0</x><y>33562.0</y></points><points><x>48650.0</x><y>33575.0</y></points><points><x>48638.0</x><y>33585.0</y></points><points><x>48635.0</x><y>33589.0</y></points><points><x>48632.0</x><y>33621.0</y></points><points><x>48640.0</x><y>33634.0</y></points><points><x>48648.0</x><y>33642.0</y></points><points><x>48674.0</x><y>33653.0</y></points><points><x>48686.0</x><y>33655.0</y></points><points><x>48713.0</x><y>33656.0</y></points><points><x>48718.0</x><y>33655.0</y></points><points><x>48723.0</x><y>33654.0</y></points><points><x>48749.0</x><y>33638.0</y></points><points><x>48756.0</x><y>33632.0</y></points><points><x>48766.0</x><y>33601.0</y></points><points><x>48767.0</x><y>33587.0</y></points><points><x>48756.0</x><y>33566.0</y></points><points><x>48751.0</x><y>33562.0</y></points><points><x>48740.24609375</x><y>33557.8359375</y></points></segmentation></object><object><name>HSIL</name><difficult>0</difficult><truncated>0</truncated><info>[{"confidence": "0"}, {"action": "CREATE", "cat": "HSIL", "time": "2020-07-23 14:39;26", "who": "admin", "typeOfanno": "PersonManul"}]</info><confidence>0</confidence><bndbox><xmin>42172.0</xmin><ymin>24709.0</ymin><xmax>42384.0</xmax><ymax>24966.0</ymax></bndbox><segmentation><points><x>42317.0</x><y>24709.0</y></points><points><x>42304.0</x><y>24713.0</y></points><points><x>42282.0</x><y>24719.0</y></points><points><x>42277.0</x><y>24720.0</y></points><points><x>42239.0</x><y>24748.0</y></points><points><x>42228.0</x><y>24753.0</y></points><points><x>42212.4765625</x><y>24766.658203125</y></points><points><x>42205.1015625</x><y>24774.033203125</y></points><points><x>42198.06640625</x><y>24778.388671875</y></points><points><x>42195.71875</x><y>24780.064453125</y></points><points><x>42191.36328125</x><y>24778.724609375</y></points><points><x>42189.015625</x><y>24782.076171875</y></points><points><x>42184.99609375</x><y>24787.4375</y></points><points><x>42174.94140625</x><y>24811.904296875</y></points><points><x>42172.0</x><y>24856.0</y></points><points><x>42176.0</x><y>24872.0</y></points><points><x>42177.0</x><y>24887.0</y></points><points><x>42178.0</x><y>24895.0</y></points><points><x>42179.0</x><y>24901.0</y></points><points><x>42185.0</x><y>24911.0</y></points><points><x>42185.0</x><y>24916.0</y></points><points><x>42186.0</x><y>24925.0</y></points><points><x>42185.0</x><y>24941.0</y></points><points><x>42186.0</x><y>24952.0</y></points><points><x>42190.0</x><y>24957.0</y></points><points><x>42195.0</x><y>24963.0</y></points><points><x>42232.0</x><y>24966.0</y></points><points><x>42254.0</x><y>24952.0</y></points><points><x>42270.0</x><y>24922.0</y></points><points><x>42274.0</x><y>24922.0</y></points><points><x>42291.0</x><y>24924.0</y></points><points><x>42298.0</x><y>24922.0</y></points><points><x>42303.0</x><y>24918.0</y></points><points><x>42308.0</x><y>24915.0</y></points><points><x>42312.0</x><y>24912.0</y></points><points><x>42320.0</x><y>24905.0</y></points><points><x>42320.0</x><y>24892.0</y></points><points><x>42315.0</x><y>24892.0</y></points><points><x>42332.0</x><y>24871.0</y></points><points><x>42337.0</x><y>24865.0</y></points><points><x>42340.0</x><y>24859.0</y></points><points><x>42341.0</x><y>24838.0</y></points><points><x>42349.0</x><y>24836.0</y></points><points><x>42360.0</x><y>24830.0</y></points><points><x>42366.0</x><y>24800.0</y></points><points><x>42377.0</x><y>24796.0</y></points><points><x>42382.0</x><y>24792.0</y></points><points><x>42384.0</x><y>24770.0</y></points><points><x>42364.0</x><y>24743.0</y></points><points><x>42364.0</x><y>24737.0</y></points><points><x>42363.0</x><y>24725.0</y></points><points><x>42357.0</x><y>24718.0</y></points><points><x>42354.0</x><y>24714.0</y></points><points><x>42351.0</x><y>24710.0</y></points></segmentation></object><object><name>HSIL</name><difficult>0</difficult><truncated>0</truncated><info>[{"confidence": "0"}, {"action": "CREATE", "cat": "HSIL", "time": "2020-07-23 14:39;26", "who": "admin", "typeOfanno": "PersonManul"}]</info><confidence>0</confidence><bndbox><xmin>52875.8203125</xmin><ymin>33804.0</ymin><xmax>53097.68359375</xmax><ymax>33961.8515625</ymax></bndbox><segmentation><points><x>53003.84375</x><y>33871.69921875</y></points><points><x>52997.4765625</x><y>33861.98046875</y></points><points><x>52990.7734375</x><y>33849.9140625</y></points><points><x>52987.421875</x><y>33838.51953125</y></points><points><x>52977.3671875</x><y>33835.16796875</y></points><points><x>52970.328125</x><y>33834.83203125</y></points><points><x>52965.30078125</x><y>33830.140625</y></points><points><x>52967.984375</x><y>33822.76953125</y></points><points><x>52973.34765625</x><y>33811.0390625</y></points><points><x>52980.05078125</x><y>33805.33984375</y></points><points><x>52998.48046875</x><y>33804.0</y></points><points><x>52998.81640625</x><y>33804.0</y></points><points><x>53000.4921875</x><y>33805.00390625</y></points><points><x>53000.828125</x><y>33805.67578125</y></points><points><x>53015.23828125</x><y>33810.3671875</y></points><points><x>53027.640625</x><y>33816.40234375</y></points><points><x>53034.0078125</x><y>33825.78515625</y></points><points><x>53036.01953125</x><y>33835.16796875</y></points><points><x>53033.0</x><y>33846.2265625</y></points><points><x>53031.99609375</x><y>33848.57421875</y></points><points><x>53044.73046875</x><y>33850.921875</y></points><points><x>53055.12109375</x><y>33861.30859375</y></points><points><x>53060.1484375</x><y>33868.34765625</y></points><points><x>53075.56640625</x><y>33874.71484375</y></points><points><x>53082.9375</x><y>33879.40625</y></points><points><x>53092.65625</x><y>33881.41796875</y></points><points><x>53092.65625</x><y>33881.41796875</y></points><points><x>53093.6640625</x><y>33883.4296875</y></points><points><x>53097.68359375</x><y>33891.13671875</y></points><points><x>53097.68359375</x><y>33891.13671875</y></points><points><x>53095.67578125</x><y>33913.2578125</y></points><points><x>53089.9765625</x><y>33921.63671875</y></points><points><x>53074.55859375</x><y>33922.3046875</y></points><points><x>53062.49609375</x><y>33910.91015625</y></points><points><x>53056.125</x><y>33901.19140625</y></points><points><x>53047.75</x><y>33896.1640625</y></points><points><x>53043.0546875</x><y>33902.19921875</y></points><points><x>53043.0546875</x><y>33913.92578125</y></points><points><x>53040.0390625</x><y>33925.9921875</y></points><points><x>53040.0390625</x><y>33926.328125</y></points><points><x>53029.984375</x><y>33946.1015625</y></points><points><x>53015.57421875</x><y>33959.171875</y></points><points><x>52998.81640625</x><y>33961.8515625</y></points><points><x>52998.81640625</x><y>33961.8515625</y></points><points><x>52987.0859375</x><y>33959.84375</y></points><points><x>52980.71875</x><y>33950.125</y></points><points><x>52980.71875</x><y>33950.125</y></points><points><x>52975.69140625</x><y>33941.07421875</y></points><points><x>52967.6484375</x><y>33954.48046875</y></points><points><x>52955.58203125</x><y>33959.5078125</y></points><points><x>52945.52734375</x><y>33959.5078125</y></points><points><x>52935.4765625</x><y>33953.140625</y></points><points><x>52938.4921875</x><y>33937.72265625</y></points><points><x>52939.49609375</x><y>33931.01953125</y></points><points><x>52939.49609375</x><y>33931.01953125</y></points><points><x>52919.05078125</x><y>33931.01953125</y></points><points><x>52903.63671875</x><y>33929.0078125</y></points><points><x>52887.55078125</x><y>33921.97265625</y></points><points><x>52875.8203125</x><y>33913.59375</y></points><points><x>52875.8203125</x><y>33913.59375</y></points><points><x>52875.8203125</x><y>33911.58203125</y></points><points><x>52875.8203125</x><y>33909.90625</y></points><points><x>52877.828125</x><y>33891.47265625</y></points><points><x>52887.55078125</x><y>33884.76953125</y></points><points><x>52887.55078125</x><y>33884.76953125</y></points><points><x>52889.89453125</x><y>33884.76953125</y></points><points><x>52901.9609375</x><y>33887.1171875</y></points><points><x>52917.7109375</x><y>33888.12109375</y></points><points><x>52927.4296875</x><y>33888.12109375</y></points><points><x>52934.1328125</x><y>33877.3984375</y></points><points><x>52934.1328125</x><y>33877.0625</y></points><points><x>52942.51171875</x><y>33871.36328125</y></points><points><x>52942.51171875</x><y>33871.36328125</y></points><points><x>52956.58984375</x><y>33869.3515625</y></points><points><x>52956.92578125</x><y>33869.3515625</y></points><points><x>52970.328125</x><y>33870.0234375</y></points><points><x>52981.7265625</x><y>33870.359375</y></points><points><x>52990.1015625</x><y>33874.046875</y></points><points><x>52990.4375</x><y>33874.046875</y></points></segmentation></object><object><name>NONE</name><difficult>0</difficult><truncated>0</truncated><info>[{"confidence": "0"}, {"action": "CREATE", "cat": "NONE", "time": "2020-07-23 14:39;26", "who": "admin", "typeOfanno": "PersonManul"}]</info><confidence>0</confidence><bndbox><xmin>46572.328125</xmin><ymin>36226.9453125</ymin><xmax>46625.984375</xmax><ymax>36310.73046875</ymax></bndbox><segmentation><points><x>46581.984375</x><y>36229.328125</y></points><points><x>46574.3359375</x><y>36226.9453125</y></points><points><x>46572.328125</x><y>36237.3359375</y></points><points><x>46574.984375</x><y>36298.328125</y></points><points><x>46578.359375</x><y>36310.73046875</y></points><points><x>46602.984375</x><y>36310.328125</y></points><points><x>46620.984375</x><y>36298.328125</y></points><points><x>46624.984375</x><y>36283.328125</y></points><points><x>46625.984375</x><y>36266.328125</y></points><points><x>46624.984375</x><y>36257.328125</y></points><points><x>46622.984375</x><y>36249.328125</y></points><points><x>46612.55078125</x><y>36239.01171875</y></points></segmentation></object><object><name>HSIL</name><difficult>0</difficult><truncated>0</truncated><info>[{"confidence": "0"}, {"action": "CREATE", "cat": "HSIL", "time": "2020-07-23 14:39;26", "who": "admin", "typeOfanno": "PersonManul"}]</info><confidence>0</confidence><bndbox><xmin>30670.169921875</xmin><ymin>24366.736328125</ymin><xmax>30862.87890625</xmax><ymax>24527.60546875</ymax></bndbox><segmentation><points><x>30851.1484375</x><y>24413.65625</y></points><points><x>30862.87890625</x><y>24387.513671875</y></points><points><x>30858.1875</x><y>24381.81640625</y></points><points><x>30858.1875</x><y>24381.81640625</y></points><points><x>30840.087890625</x><y>24372.09765625</y></points><points><x>30826.01171875</x><y>24366.736328125</y></points><points><x>30818.638671875</x><y>24369.751953125</y></points><points><x>30808.919921875</x><y>24375.78515625</y></points><points><x>30803.55859375</x><y>24386.173828125</y></points><points><x>30802.88671875</x><y>24397.904296875</y></points><points><x>30783.78515625</x><y>24392.541015625</y></points><points><x>30761.6640625</x><y>24394.216796875</y></points><points><x>30754.962890625</x><y>24407.287109375</y></points><points><x>30754.626953125</x><y>24407.287109375</y></points><points><x>30754.626953125</x><y>24409.298828125</y></points><points><x>30752.951171875</x><y>24414.99609375</y></points><points><x>30736.529296875</x><y>24421.69921875</y></points><points><x>30717.76171875</x><y>24423.7109375</y></points><points><x>30693.294921875</x><y>24431.75390625</y></points><points><x>30675.197265625</x><y>24440.802734375</y></points><points><x>30670.169921875</x><y>24455.884765625</y></points><points><x>30670.169921875</x><y>24455.884765625</y></points><points><x>30670.169921875</x><y>24457.89453125</y></points><points><x>30670.169921875</x><y>24458.23046875</y></points><points><x>30670.169921875</x><y>24460.576171875</y></points><points><x>30674.86328125</x><y>24471.63671875</y></points><points><x>30675.197265625</x><y>24471.63671875</y></points><points><x>30676.873046875</x><y>24472.9765625</y></points><points><x>30689.609375</x><y>24473.646484375</y></points><points><x>30689.609375</x><y>24493.419921875</y></points><points><x>30689.609375</x><y>24493.755859375</y></points><points><x>30690.279296875</x><y>24496.1015625</y></points><points><x>30690.61328125</x><y>24497.107421875</y></points><points><x>30698.658203125</x><y>24515.205078125</y></points><points><x>30698.658203125</x><y>24515.205078125</y></points><points><x>30698.658203125</x><y>24517.21484375</y></points><points><x>30698.658203125</x><y>24517.55078125</y></points><points><x>30714.744140625</x><y>24527.60546875</y></points><points><x>30720.77734375</x><y>24517.21484375</y></points><points><x>30737.53515625</x><y>24525.59375</y></points><points><x>30737.53515625</x><y>24525.59375</y></points><points><x>30739.544921875</x><y>24525.9296875</y></points><points><x>30755.296875</x><y>24520.90234375</y></points><points><x>30755.6328125</x><y>24520.90234375</y></points><points><x>30757.30859375</x><y>24520.90234375</y></points><points><x>30758.984375</x><y>24520.232421875</y></points><points><x>30761.6640625</x><y>24519.896484375</y></points><points><x>30780.43359375</x><y>24509.171875</y></points><points><x>30790.48828125</x><y>24490.73828125</y></points><points><x>30790.48828125</x><y>24490.73828125</y></points><points><x>30792.498046875</x><y>24489.0625</y></points><points><x>30803.55859375</x><y>24478.337890625</y></points><points><x>30803.55859375</x><y>24478.337890625</y></points><points><x>30805.904296875</x><y>24476.998046875</y></points><points><x>30806.91015625</x><y>24476.328125</y></points><points><x>30820.986328125</x><y>24464.26171875</y></points><points><x>30822.99609375</x><y>24448.17578125</y></points><points><x>30822.662109375</x><y>24448.17578125</y></points><points><x>30830.369140625</x><y>24436.78125</y></points><points><x>30835.396484375</x><y>24432.423828125</y></points><points><x>30835.396484375</x><y>24432.087890625</y></points></segmentation></object><object><name>HSIL</name><difficult>0</difficult><truncated>0</truncated><info>[{"confidence": "0"}, {"action": "CREATE", "cat": "HSIL", "time": "2020-07-23 14:39;26", "who": "admin", "typeOfanno": "PersonManul"}]</info><confidence>0</confidence><bndbox><xmin>35482.0</xmin><ymin>39012.0</ymin><xmax>35557.0</xmax><ymax>39089.0</ymax></bndbox><segmentation><points><x>35537.6015625</x><y>39013.45703125</y></points><points><x>35533.91796875</x><y>39012.1171875</y></points><points><x>35514.0</x><y>39012.0</y></points><points><x>35490.0</x><y>39027.0</y></points><points><x>35483.0</x><y>39046.0</y></points><points><x>35482.0</x><y>39062.0</y></points><points><x>35486.0</x><y>39074.0</y></points><points><x>35491.0</x><y>39080.0</y></points><points><x>35535.0</x><y>39089.0</y></points><points><x>35551.0</x><y>39077.0</y></points><points><x>35556.0</x><y>39062.0</y></points><points><x>35557.0</x><y>39034.0</y></points><points><x>35551.0</x><y>39023.0</y></points><points><x>35548.328125</x><y>39019.15625</y></points><points><x>35545.3125</x><y>39015.46875</y></points></segmentation></object><object><name>HSIL</name><difficult>0</difficult><truncated>0</truncated><info>[{"confidence": "0"}, {"action": "CREATE", "cat": "HSIL", "time": "2020-07-23 14:39;26", "who": "admin", "typeOfanno": "PersonManul"}]</info><confidence>0</confidence><bndbox><xmin>24586.0</xmin><ymin>47488.0</ymin><xmax>24763.38671875</xmax><ymax>47686.3828125</ymax></bndbox><segmentation><points><x>24670.0</x><y>47488.0</y></points><points><x>24646.0</x><y>47494.0</y></points><points><x>24637.0</x><y>47501.0</y></points><points><x>24634.0</x><y>47521.0</y></points><points><x>24629.0</x><y>47527.0</y></points><points><x>24618.0</x><y>47534.0</y></points><points><x>24608.0</x><y>47543.0</y></points><points><x>24601.0</x><y>47572.0</y></points><points><x>24602.0</x><y>47578.0</y></points><points><x>24604.0</x><y>47594.0</y></points><points><x>24601.0</x><y>47606.0</y></points><points><x>24586.0</x><y>47620.0</y></points><points><x>24586.0</x><y>47642.0</y></points><points><x>24589.0</x><y>47645.0</y></points><points><x>24595.0</x><y>47655.0</y></points><points><x>24599.0</x><y>47658.0</y></points><points><x>24632.0</x><y>47663.0</y></points><points><x>24652.453125</x><y>47686.3828125</y></points><points><x>24690.99609375</x><y>47684.0390625</y></points><points><x>24705.0703125</x><y>47675.99609375</y></points><points><x>24724.0</x><y>47673.0</y></points><points><x>24731.0</x><y>47668.0</y></points><points><x>24743.0</x><y>47660.0</y></points><points><x>24757.353515625</x><y>47640.46875</y></points><points><x>24752.662109375</x><y>47614.328125</y></points><points><x>24763.38671875</x><y>47569.75390625</y></points><points><x>24746.0</x><y>47557.0</y></points><points><x>24751.0</x><y>47519.0</y></points><points><x>24747.0</x><y>47515.0</y></points><points><x>24742.0</x><y>47509.0</y></points><points><x>24733.0</x><y>47500.0</y></points><points><x>24728.0</x><y>47496.0</y></points><points><x>24719.0</x><y>47490.0</y></points><points><x>24710.0</x><y>47490.0</y></points><points><x>24693.0</x><y>47489.0</y></points></segmentation></object><object><name>NILM</name><difficult>0</difficult><truncated>0</truncated><info>[{"confidence": "0"}, {"action": "CREATE", "cat": "NILM", "time": "2020-07-23 14:39;26", "who": "admin", "typeOfanno": "PersonManul"}]</info><confidence>0</confidence><bndbox><xmin>34132.0</xmin><ymin>11916.0</ymin><xmax>34254.0</xmax><ymax>12119.0</ymax></bndbox><segmentation><points><x>34135.0</x><y>11916.0</y></points><points><x>34134.0</x><y>11924.0</y></points><points><x>34132.0</x><y>11939.0</y></points><points><x>34134.0</x><y>11955.0</y></points><points><x>34142.75390625</x><y>11966.744140625</y></points><points><x>34149.0</x><y>11995.0</y></points><points><x>34150.0</x><y>12000.0</y></points><points><x>34155.0</x><y>12001.0</y></points><points><x>34162.0</x><y>12009.0</y></points><points><x>34170.0</x><y>12025.0</y></points><points><x>34190.0</x><y>12060.0</y></points><points><x>34196.0</x><y>12069.0</y></points><points><x>34201.0</x><y>12075.0</y></points><points><x>34205.0</x><y>12080.0</y></points><points><x>34211.0</x><y>12088.0</y></points><points><x>34218.0</x><y>12094.0</y></points><points><x>34222.0</x><y>12097.0</y></points><points><x>34236.0</x><y>12111.0</y></points><points><x>34240.0</x><y>12116.0</y></points><points><x>34254.0</x><y>12119.0</y></points><points><x>34254.0</x><y>12080.0</y></points><points><x>34223.0</x><y>12014.0</y></points><points><x>34210.0</x><y>11988.0</y></points><points><x>34206.0</x><y>11983.0</y></points><points><x>34201.0</x><y>11977.0</y></points><points><x>34197.0</x><y>11972.0</y></points><points><x>34187.0</x><y>11960.0</y></points><points><x>34175.0</x><y>11948.0</y></points><points><x>34172.0</x><y>11944.0</y></points><points><x>34167.0</x><y>11938.0</y></points><points><x>34162.0</x><y>11932.0</y></points><points><x>34157.8359375</x><y>11928.203125</y></points><points><x>34152.140625</x><y>11919.154296875</y></points></segmentation></object><object><name>HSIL</name><difficult>0</difficult><truncated>0</truncated><info>[{"confidence": "0"}, {"action": "CREATE", "cat": "HSIL", "time": "2020-07-23 14:39;26", "who": "admin", "typeOfanno": "PersonManul"}]</info><confidence>0</confidence><bndbox><xmin>10219.0</xmin><ymin>38341.43359375</ymin><xmax>10298.0</xmax><ymax>38460.0</ymax></bndbox><segmentation><points><x>10267.21875</x><y>38341.43359375</y></points><points><x>10246.0</x><y>38353.0</y></points><points><x>10242.0</x><y>38357.0</y></points><points><x>10242.0</x><y>38362.0</y></points><points><x>10232.0</x><y>38374.0</y></points><points><x>10220.0</x><y>38385.0</y></points><points><x>10219.0</x><y>38408.0</y></points><points><x>10220.0</x><y>38417.0</y></points><points><x>10221.0</x><y>38422.0</y></points><points><x>10234.0</x><y>38445.0</y></points><points><x>10242.0</x><y>38451.0</y></points><points><x>10280.0</x><y>38460.0</y></points><points><x>10287.0</x><y>38455.0</y></points><points><x>10291.0</x><y>38449.0</y></points><points><x>10294.0</x><y>38434.0</y></points><points><x>10295.0</x><y>38429.0</y></points><points><x>10297.0</x><y>38423.0</y></points><points><x>10298.0</x><y>38391.0</y></points><points><x>10297.0</x><y>38384.0</y></points><points><x>10296.0</x><y>38377.0</y></points><points><x>10281.9658203125</x><y>38352.4921875</y></points></segmentation></object><object><name>NONE</name><difficult>0</difficult><truncated>0</truncated><info>[{"confidence": "0"}, {"action": "CREATE", "cat": "NONE", "time": "2020-07-23 14:39;26", "who": "admin", "typeOfanno": "PersonManul"}]</info><confidence>0</confidence><bndbox><xmin>53373.4296875</xmin><ymin>32539.22265625</ymin><xmax>53448.83984375</xmax><ymax>32636.75</ymax></bndbox><segmentation><points><x>53428.73046875</x><y>32540.8984375</y></points><points><x>53439.453125</x><y>32545.58984375</y></points><points><x>53445.15234375</x><y>32560.3359375</y></points><points><x>53440.4609375</x><y>32565.69921875</y></points><points><x>53448.83984375</x><y>32577.763671875</y></points><points><x>53441.46484375</x><y>32602.900390625</y></points><points><x>53434.09375</x><y>32610.609375</y></points><points><x>53424.70703125</x><y>32616.640625</y></points><points><x>53418.00390625</x><y>32613.625</y></points><points><x>53411.63671875</x><y>32619.322265625</y></points><points><x>53409.29296875</x><y>32630.716796875</y></points><points><x>53401.58203125</x><y>32636.75</y></points><points><x>53380.8046875</x><y>32636.080078125</y></points><points><x>53380.8046875</x><y>32636.080078125</y></points><points><x>53379.46484375</x><y>32634.068359375</y></points><points><x>53373.765625</x><y>32616.640625</y></points><points><x>53373.4296875</x><y>32605.916015625</y></points><points><x>53373.4296875</x><y>32605.916015625</y></points><points><x>53373.4296875</x><y>32603.90625</y></points><points><x>53376.11328125</x><y>32593.8515625</y></points><points><x>53383.8203125</x><y>32588.48828125</y></points><points><x>53381.80859375</x><y>32573.7421875</y></points><points><x>53388.51171875</x><y>32560.671875</y></points><points><x>53396.5546875</x><y>32556.650390625</y></points><points><x>53407.94921875</x><y>32555.310546875</y></points><points><x>53410.296875</x><y>32542.23828125</y></points><points><x>53419.01171875</x><y>32539.22265625</y></points><points><x>53419.34765625</x><y>32539.22265625</y></points></segmentation></object><object><name>HSIL</name><difficult>0</difficult><truncated>0</truncated><info>[{"confidence": "0"}, {"action": "CREATE", "cat": "HSIL", "time": "2020-07-23 14:39;26", "who": "admin", "typeOfanno": "PersonManul"}]</info><confidence>0</confidence><bndbox><xmin>33425.0</xmin><ymin>28993.640625</ymin><xmax>33495.72265625</xmax><ymax>29110.607421875</ymax></bndbox><segmentation><points><x>33442.43359375</x><y>28993.640625</y></points><points><x>33430.0</x><y>29007.0</y></points><points><x>33428.0</x><y>29017.0</y></points><points><x>33427.0</x><y>29024.0</y></points><points><x>33425.0</x><y>29046.0</y></points><points><x>33426.0</x><y>29052.0</y></points><points><x>33436.0</x><y>29073.0</y></points><points><x>33451.0</x><y>29089.0</y></points><points><x>33452.0</x><y>29103.0</y></points><points><x>33457.515625</x><y>29106.25</y></points><points><x>33460.8671875</x><y>29108.595703125</y></points><points><x>33464.21875</x><y>29108.26171875</y></points><points><x>33468.2421875</x><y>29110.607421875</y></points><points><x>33481.98046875</x><y>29108.931640625</y></points><points><x>33495.72265625</x><y>29101.892578125</y></points><points><x>33480.640625</x><y>29080.109375</y></points><points><x>33481.0</x><y>29054.0</y></points><points><x>33482.0</x><y>29041.0</y></points><points><x>33481.0</x><y>29029.0</y></points><points><x>33475.94921875</x><y>29011.068359375</y></points><points><x>33470.921875</x><y>29002.35546875</y></points><points><x>33457.515625</x><y>28995.31640625</y></points></segmentation></object><object><name>HSIL</name><difficult>0</difficult><truncated>0</truncated><info>[{"confidence": "0"}, {"action": "CREATE", "cat": "HSIL", "time": "2020-07-23 14:39;26", "who": "admin", "typeOfanno": "PersonManul"}]</info><confidence>0</confidence><bndbox><xmin>24885.0</xmin><ymin>40995.0</ymin><xmax>24991.0</xmax><ymax>41069.0</ymax></bndbox><segmentation><points><x>24927.0</x><y>40995.0</y></points><points><x>24907.0</x><y>41004.0</y></points><points><x>24897.0</x><y>41012.0</y></points><points><x>24891.0</x><y>41017.0</y></points><points><x>24888.0</x><y>41021.0</y></points><points><x>24888.0</x><y>41028.0</y></points><points><x>24886.0</x><y>41042.0</y></points><points><x>24885.0</x><y>41057.0</y></points><points><x>24893.0</x><y>41065.0</y></points><points><x>24934.0</x><y>41069.0</y></points><points><x>24944.0</x><y>41067.0</y></points><points><x>24948.0</x><y>41063.0</y></points><points><x>24955.0</x><y>41062.0</y></points><points><x>24981.0</x><y>41046.0</y></points><points><x>24987.0</x><y>41041.0</y></points><points><x>24991.0</x><y>41019.0</y></points><points><x>24979.0</x><y>41008.0</y></points></segmentation></object><object><name>NILM</name><difficult>0</difficult><truncated>0</truncated><info>[{"confidence": "0"}, {"action": "CREATE", "cat": "NILM", "time": "2020-07-23 14:39;26", "who": "admin", "typeOfanno": "PersonManul"}]</info><confidence>0</confidence><bndbox><xmin>19900.416015625</xmin><ymin>12051.1083984375</ymin><xmax>20063.966796875</xmax><ymax>12187.84765625</ymax></bndbox><segmentation><points><x>19914.158203125</x><y>12051.1083984375</y></points><points><x>19900.416015625</x><y>12061.1630859375</y></points><points><x>19916.0</x><y>12087.0</y></points><points><x>19920.0</x><y>12091.0</y></points><points><x>19921.0</x><y>12100.0</y></points><points><x>19927.0</x><y>12106.0</y></points><points><x>19927.0</x><y>12116.0</y></points><points><x>19930.0</x><y>12126.0</y></points><points><x>19936.0</x><y>12133.0</y></points><points><x>19943.0</x><y>12140.0</y></points><points><x>19950.0</x><y>12153.0</y></points><points><x>19949.0</x><y>12167.0</y></points><points><x>19956.0</x><y>12172.0</y></points><points><x>19969.0</x><y>12175.0</y></points><points><x>20003.9765625</x><y>12187.84765625</y></points><points><x>20044.0</x><y>12184.0</y></points><points><x>20063.966796875</x><y>12150.646484375</y></points><points><x>20044.0</x><y>12127.0</y></points><points><x>20016.0</x><y>12118.0</y></points><points><x>19985.0</x><y>12116.0</y></points><points><x>19981.0</x><y>12112.0</y></points><points><x>19975.0</x><y>12098.0</y></points><points><x>19972.0</x><y>12095.0</y></points><points><x>19972.0</x><y>12091.0</y></points><points><x>19966.10546875</x><y>12080.6015625</y></points><points><x>19958.0625</x><y>12075.57421875</y></points><points><x>19942.0</x><y>12068.0</y></points></segmentation></object><object><name>NILM</name><difficult>0</difficult><truncated>0</truncated><info>[{"confidence": "0"}, {"action": "CREATE", "cat": "NILM", "time": "2020-07-23 14:39;26", "who": "admin", "typeOfanno": "PersonManul"}]</info><confidence>0</confidence><bndbox><xmin>32639.0</xmin><ymin>48963.0</ymin><xmax>32838.97265625</xmax><ymax>49077.0</ymax></bndbox><segmentation><points><x>32647.0</x><y>48963.0</y></points><points><x>32640.0</x><y>48974.0</y></points><points><x>32639.0</x><y>48992.0</y></points><points><x>32643.0</x><y>48996.0</y></points><points><x>32661.0</x><y>49016.0</y></points><points><x>32667.0</x><y>49024.0</y></points><points><x>32681.0</x><y>49034.0</y></points><points><x>32689.0</x><y>49041.0</y></points><points><x>32701.0</x><y>49052.0</y></points><points><x>32711.0</x><y>49052.0</y></points><points><x>32722.0</x><y>49057.0</y></points><points><x>32728.0</x><y>49063.0</y></points><points><x>32750.4921875</x><y>49072.12890625</y></points><points><x>32800.0</x><y>49077.0</y></points><points><x>32820.875</x><y>49061.73828125</y></points><points><x>32838.97265625</x><y>49047.328125</y></points><points><x>32791.0</x><y>49035.0</y></points><points><x>32778.0</x><y>49024.0</y></points><points><x>32772.0</x><y>49019.0</y></points><points><x>32768.0</x><y>49016.0</y></points><points><x>32751.0</x><y>49004.0</y></points><points><x>32751.0</x><y>48999.0</y></points><points><x>32748.0</x><y>48996.0</y></points><points><x>32744.0</x><y>48991.0</y></points><points><x>32731.0</x><y>48991.0</y></points><points><x>32719.0</x><y>48992.0</y></points><points><x>32699.0</x><y>48984.0</y></points><points><x>32689.0</x><y>48977.0</y></points><points><x>32664.0</x><y>48964.0</y></points></segmentation></object><object><name>HSIL</name><difficult>0</difficult><truncated>0</truncated><info>[{"confidence": "0"}, {"action": "CREATE", "cat": "HSIL", "time": "2020-07-23 14:39;26", "who": "admin", "typeOfanno": "PersonManul"}]</info><confidence>0</confidence><bndbox><xmin>26720.0</xmin><ymin>45170.0</ymin><xmax>26797.0</xmax><ymax>45248.0</ymax></bndbox><segmentation><points><x>26742.0</x><y>45170.0</y></points><points><x>26726.0</x><y>45172.0</y></points><points><x>26725.0</x><y>45179.0</y></points><points><x>26722.0</x><y>45182.0</y></points><points><x>26720.0</x><y>45198.0</y></points><points><x>26723.0</x><y>45215.0</y></points><points><x>26724.0</x><y>45221.0</y></points><points><x>26731.0</x><y>45228.0</y></points><points><x>26735.0</x><y>45233.0</y></points><points><x>26738.0</x><y>45237.0</y></points><points><x>26773.0</x><y>45247.0</y></points><points><x>26791.0</x><y>45248.0</y></points><points><x>26796.0</x><y>45223.0</y></points><points><x>26797.0</x><y>45208.0</y></points><points><x>26796.0</x><y>45203.0</y></points><points><x>26785.0</x><y>45188.0</y></points><points><x>26779.443359375</x><y>45185.3515625</y></points><points><x>26771.064453125</x><y>45179.65625</y></points><points><x>26756.318359375</x><y>45173.2890625</y></points></segmentation></object><object><name>NILM</name><difficult>0</difficult><truncated>0</truncated><info>[{"confidence": "0"}, {"action": "CREATE", "cat": "NILM", "time": "2020-07-23 14:39;26", "who": "admin", "typeOfanno": "PersonManul"}]</info><confidence>0</confidence><bndbox><xmin>53600.0</xmin><ymin>31408.0</ymin><xmax>53735.0</xmax><ymax>31553.0</ymax></bndbox><segmentation><points><x>53678.0</x><y>31408.0</y></points><points><x>53667.0</x><y>31409.0</y></points><points><x>53661.0</x><y>31410.0</y></points><points><x>53649.0</x><y>31413.0</y></points><points><x>53639.0</x><y>31418.0</y></points><points><x>53630.0</x><y>31426.0</y></points><points><x>53617.0</x><y>31443.0</y></points><points><x>53617.0</x><y>31448.0</y></points><points><x>53612.0</x><y>31449.0</y></points><points><x>53608.0</x><y>31453.0</y></points><points><x>53608.0</x><y>31466.0</y></points><points><x>53603.0</x><y>31472.0</y></points><points><x>53600.0</x><y>31495.0</y></points><points><x>53601.0</x><y>31501.0</y></points><points><x>53602.0</x><y>31513.0</y></points><points><x>53604.0</x><y>31520.0</y></points><points><x>53605.0</x><y>31534.0</y></points><points><x>53614.0</x><y>31534.0</y></points><points><x>53619.0</x><y>31539.0</y></points><points><x>53626.0</x><y>31540.0</y></points><points><x>53628.0</x><y>31546.0</y></points><points><x>53637.0</x><y>31546.0</y></points><points><x>53650.0</x><y>31547.0</y></points><points><x>53671.0</x><y>31548.0</y></points><points><x>53703.0</x><y>31553.0</y></points><points><x>53706.0</x><y>31550.0</y></points><points><x>53718.0</x><y>31543.0</y></points><points><x>53723.0</x><y>31538.0</y></points><points><x>53724.0</x><y>31527.0</y></points><points><x>53731.0</x><y>31522.0</y></points><points><x>53731.0</x><y>31518.0</y></points><points><x>53732.0</x><y>31512.0</y></points><points><x>53734.0</x><y>31505.0</y></points><points><x>53735.0</x><y>31482.0</y></points><points><x>53733.0</x><y>31470.0</y></points><points><x>53727.0</x><y>31453.0</y></points><points><x>53718.0</x><y>31442.0</y></points><points><x>53717.0</x><y>31435.0</y></points><points><x>53712.91015625</x><y>31425.03125</y></points><points><x>53699.50390625</x><y>31413.970703125</y></points></segmentation></object><object><name>HSIL</name><difficult>0</difficult><truncated>0</truncated><info>[{"confidence": "0"}, {"action": "CREATE", "cat": "HSIL", "time": "2020-07-23 14:39;26", "who": "admin", "typeOfanno": "PersonManul"}]</info><confidence>0</confidence><bndbox><xmin>47808.0</xmin><ymin>18881.0</ymin><xmax>47913.0</xmax><ymax>19063.0</ymax></bndbox><segmentation><points><x>47820.30078125</x><y>18886.36328125</y></points><points><x>47817.0</x><y>18909.0</y></points><points><x>47825.0</x><y>18921.0</y></points><points><x>47833.0</x><y>18923.0</y></points><points><x>47835.0</x><y>18931.0</y></points><points><x>47838.0</x><y>18942.0</y></points><points><x>47836.0</x><y>18951.0</y></points><points><x>47832.0</x><y>18957.0</y></points><points><x>47816.0</x><y>18956.0</y></points><points><x>47811.0</x><y>18957.0</y></points><points><x>47808.0</x><y>18975.0</y></points><points><x>47809.0</x><y>18989.0</y></points><points><x>47810.0</x><y>18999.0</y></points><points><x>47819.29296875</x><y>19012.376953125</y></points><points><x>47817.0</x><y>19041.0</y></points><points><x>47822.64453125</x><y>19044.88671875</y></points><points><x>47823.31640625</x><y>19051.587890625</y></points><points><x>47829.34765625</x><y>19054.26953125</y></points><points><x>47832.69921875</x><y>19059.296875</y></points><points><x>47836.72265625</x><y>19060.63671875</y></points><points><x>47840.0</x><y>19063.0</y></points><points><x>47850.0</x><y>19061.0</y></points><points><x>47855.0</x><y>19060.0</y></points><points><x>47882.0</x><y>19044.0</y></points><points><x>47890.0</x><y>19037.0</y></points><points><x>47904.0</x><y>19032.0</y></points><points><x>47906.0</x><y>19023.0</y></points><points><x>47907.0</x><y>18999.0</y></points><points><x>47903.0</x><y>18994.0</y></points><points><x>47895.0</x><y>18984.0</y></points><points><x>47894.0</x><y>18974.0</y></points><points><x>47901.0</x><y>18973.0</y></points><points><x>47905.0</x><y>18969.0</y></points><points><x>47912.0</x><y>18961.0</y></points><points><x>47913.0</x><y>18941.0</y></points><points><x>47910.0</x><y>18938.0</y></points><points><x>47905.0</x><y>18930.0</y></points><points><x>47893.0</x><y>18921.0</y></points><points><x>47881.0</x><y>18916.0</y></points><points><x>47866.0</x><y>18905.0</y></points><points><x>47864.0</x><y>18898.0</y></points><points><x>47863.0</x><y>18893.0</y></points><points><x>47856.0</x><y>18885.0</y></points><points><x>47842.0</x><y>18881.0</y></points></segmentation></object><object><name>HSIL</name><difficult>0</difficult><truncated>0</truncated><info>[{"confidence": "0"}, {"action": "CREATE", "cat": "HSIL", "time": "2020-07-23 14:39;26", "who": "admin", "typeOfanno": "PersonManul"}]</info><confidence>0</confidence><bndbox><xmin>39758.75</xmin><ymin>47912.70703125</ymin><xmax>39902.52734375</xmax><ymax>48024.30859375</ymax></bndbox><segmentation><points><x>39870.69140625</x><y>47930.46875</y></points><points><x>39892.80859375</x><y>47943.875</y></points><points><x>39902.1953125</x><y>47960.296875</y></points><points><x>39902.1953125</x><y>47960.296875</y></points><points><x>39902.52734375</x><y>47962.64453125</y></points><points><x>39900.51953125</x><y>47989.12109375</y></points><points><x>39886.10546875</x><y>48009.2265625</y></points><points><x>39868.6796875</x><y>48005.875</y></points><points><x>39864.65625</x><y>48015.26171875</y></points><points><x>39844.8828125</x><y>48024.30859375</y></points><points><x>39825.109375</x><y>48016.265625</y></points><points><x>39822.09375</x><y>48002.859375</y></points><points><x>39800.30859375</x><y>48005.875</y></points><points><x>39801.31640625</x><y>48015.9296875</y></points><points><x>39777.85546875</x><y>48021.29296875</y></points><points><x>39759.421875</x><y>48006.546875</y></points><points><x>39758.75</x><y>47989.12109375</y></points><points><x>39758.75</x><y>47989.12109375</y></points><points><x>39784.55859375</x><y>47988.44921875</y></points><points><x>39790.25390625</x><y>47971.69140625</y></points><points><x>39797.29296875</x><y>47956.9453125</y></points><points><x>39812.0390625</x><y>47945.55078125</y></points><points><x>39823.1015625</x><y>47942.87109375</y></points><points><x>39835.8359375</x><y>47926.44921875</y></points><points><x>39835.8359375</x><y>47926.44921875</y></points><points><x>39837.17578125</x><y>47923.765625</y></points><points><x>39846.89453125</x><y>47912.70703125</y></points><points><x>39846.89453125</x><y>47912.70703125</y></points></segmentation></object><object><name>NILM</name><difficult>0</difficult><truncated>0</truncated><info>[{"confidence": "0"}, {"action": "CREATE", "cat": "NILM", "time": "2020-07-23 14:39;26", "who": "admin", "typeOfanno": "PersonManul"}]</info><confidence>0</confidence><bndbox><xmin>17569.078125</xmin><ymin>49616.94921875</ymin><xmax>17785.0</xmax><ymax>49866.296875</ymax></bndbox><segmentation><points><x>17610.30078125</x><y>49621.9765625</y></points><points><x>17596.0</x><y>49630.0</y></points><points><x>17596.0</x><y>49639.0</y></points><points><x>17592.0</x><y>49643.0</y></points><points><x>17592.0</x><y>49656.0</y></points><points><x>17593.0</x><y>49663.0</y></points><points><x>17602.0</x><y>49663.0</y></points><points><x>17600.0</x><y>49667.0</y></points><points><x>17600.0</x><y>49679.0</y></points><points><x>17604.0</x><y>49698.0</y></points><points><x>17603.0</x><y>49705.0</y></points><points><x>17570.083984375</x><y>49720.5078125</y></points><points><x>17569.078125</x><y>49734.91796875</y></points><points><x>17609.0</x><y>49725.0</y></points><points><x>17616.0</x><y>49724.0</y></points><points><x>17608.0</x><y>49729.0</y></points><points><x>17604.0</x><y>49744.0</y></points><points><x>17643.0</x><y>49750.0</y></points><points><x>17646.0</x><y>49753.0</y></points><points><x>17652.0</x><y>49756.0</y></points><points><x>17662.0</x><y>49763.0</y></points><points><x>17674.0</x><y>49766.0</y></points><points><x>17695.0</x><y>49775.0</y></points><points><x>17699.0</x><y>49779.0</y></points><points><x>17708.0</x><y>49779.0</y></points><points><x>17717.0</x><y>49784.0</y></points><points><x>17723.0</x><y>49791.0</y></points><points><x>17726.0</x><y>49795.0</y></points><points><x>17732.0</x><y>49800.0</y></points><points><x>17738.0</x><y>49809.0</y></points><points><x>17744.0</x><y>49809.0</y></points><points><x>17745.0</x><y>49815.0</y></points><points><x>17750.390625</x><y>49845.1796875</y></points><points><x>17752.40234375</x><y>49866.296875</y></points><points><x>17766.8125</x><y>49856.91015625</y></points><points><x>17779.212890625</x><y>49843.171875</y></points><points><x>17768.0</x><y>49813.0</y></points><points><x>17765.0</x><y>49810.0</y></points><points><x>17765.0</x><y>49799.0</y></points><points><x>17768.0</x><y>49778.0</y></points><points><x>17769.0</x><y>49764.0</y></points><points><x>17768.0</x><y>49755.0</y></points><points><x>17766.0</x><y>49746.0</y></points><points><x>17763.0</x><y>49743.0</y></points><points><x>17774.0</x><y>49741.0</y></points><points><x>17780.0</x><y>49728.0</y></points><points><x>17785.0</x><y>49714.0</y></points><points><x>17779.0</x><y>49710.0</y></points><points><x>17776.0</x><y>49701.0</y></points><points><x>17773.0</x><y>49694.0</y></points><points><x>17774.0</x><y>49681.0</y></points><points><x>17767.0</x><y>49672.0</y></points><points><x>17748.0</x><y>49666.0</y></points><points><x>17745.0</x><y>49669.0</y></points><points><x>17735.0</x><y>49680.0</y></points><points><x>17729.0</x><y>49695.0</y></points><points><x>17717.0</x><y>49700.0</y></points><points><x>17710.0</x><y>49690.0</y></points><points><x>17703.0</x><y>49684.0</y></points><points><x>17697.0</x><y>49678.0</y></points><points><x>17691.0</x><y>49671.0</y></points><points><x>17680.0</x><y>49662.0</y></points><points><x>17669.0</x><y>49645.0</y></points><points><x>17666.0</x><y>49641.0</y></points><points><x>17643.48046875</x><y>49616.94921875</y></points></segmentation></object><object><name>NONE</name><difficult>0</difficult><truncated>0</truncated><info>[{"confidence": "0"}, {"action": "CREATE", "cat": "NONE", "time": "2020-07-23 14:39;26", "who": "admin", "typeOfanno": "PersonManul"}]</info><confidence>0</confidence><bndbox><xmin>41953.0</xmin><ymin>21219.0</ymin><xmax>42055.0</xmax><ymax>21355.0</ymax></bndbox><segmentation><points><x>41986.0</x><y>21219.0</y></points><points><x>41977.0</x><y>21232.0</y></points><points><x>41973.0</x><y>21237.0</y></points><points><x>41969.0</x><y>21262.0</y></points><points><x>41960.0</x><y>21275.0</y></points><points><x>41959.0</x><y>21283.0</y></points><points><x>41954.0</x><y>21284.0</y></points><points><x>41953.0</x><y>21303.0</y></points><points><x>41956.0</x><y>21314.0</y></points><points><x>41955.0</x><y>21339.0</y></points><points><x>41965.0</x><y>21354.0</y></points><points><x>41985.0</x><y>21355.0</y></points><points><x>41994.0</x><y>21349.0</y></points><points><x>42003.0</x><y>21340.0</y></points><points><x>42015.0</x><y>21333.0</y></points><points><x>42023.0</x><y>21327.0</y></points><points><x>42023.0</x><y>21323.0</y></points><points><x>42032.0</x><y>21320.0</y></points><points><x>42036.0</x><y>21307.0</y></points><points><x>42038.0</x><y>21288.0</y></points><points><x>42041.0</x><y>21280.0</y></points><points><x>42045.0</x><y>21277.0</y></points><points><x>42046.0</x><y>21271.0</y></points><points><x>42051.0</x><y>21265.0</y></points><points><x>42055.0</x><y>21240.0</y></points><points><x>42048.0</x><y>21238.0</y></points><points><x>42041.0</x><y>21237.0</y></points><points><x>42040.0</x><y>21223.0</y></points></segmentation></object><object><name>NILM</name><difficult>0</difficult><truncated>0</truncated><info>[{"confidence": "0"}, {"action": "CREATE", "cat": "NILM", "time": "2020-07-23 14:39;26", "who": "admin", "typeOfanno": "PersonManul"}]</info><confidence>0</confidence><bndbox><xmin>44382.7109375</xmin><ymin>39038.15625</ymin><xmax>44456.44140625</xmax><ymax>39246.953125</ymax></bndbox><segmentation><points><x>44429.296875</x><y>39038.15625</y></points><points><x>44447.39453125</x><y>39050.22265625</y></points><points><x>44453.08984375</x><y>39076.36328125</y></points><points><x>44453.08984375</x><y>39076.36328125</y></points><points><x>44455.4375</x><y>39112.55859375</y></points><points><x>44455.4375</x><y>39112.89453125</y></points><points><x>44455.1015625</x><y>39115.578125</y></points><points><x>44453.08984375</x><y>39140.04296875</y></points><points><x>44453.08984375</x><y>39140.37890625</y></points><points><x>44453.08984375</x><y>39142.38671875</y></points><points><x>44453.08984375</x><y>39144.0625</y></points><points><x>44452.75390625</x><y>39145.73828125</y></points><points><x>44452.75390625</x><y>39147.078125</y></points><points><x>44455.7734375</x><y>39177.578125</y></points><points><x>44455.7734375</x><y>39177.9140625</y></points><points><x>44456.44140625</x><y>39180.2578125</y></points><points><x>44454.4296875</x><y>39205.39453125</y></points><points><x>44438.6796875</x><y>39220.8125</y></points><points><x>44438.6796875</x><y>39220.8125</y></points><points><x>44438.6796875</x><y>39223.4921875</y></points><points><x>44426.94921875</x><y>39246.953125</y></points><points><x>44415.890625</x><y>39237.90234375</y></points><points><x>44415.890625</x><y>39237.90234375</y></points><points><x>44415.21875</x><y>39235.22265625</y></points><points><x>44415.21875</x><y>39233.8828125</y></points><points><x>44411.19921875</x><y>39179.92578125</y></points><points><x>44411.8671875</x><y>39160.484375</y></points><points><x>44411.8671875</x><y>39160.484375</y></points><points><x>44399.46875</x><y>39128.6484375</y></points><points><x>44388.40625</x><y>39110.8828125</y></points><points><x>44382.7109375</x><y>39082.0625</y></points><points><x>44382.7109375</x><y>39082.0625</y></points><points><x>44391.08984375</x><y>39064.6328125</y></points><points><x>44408.8515625</x><y>39044.52734375</y></points><points><x>44408.8515625</x><y>39044.19140625</y></points></segmentation></object><object><name>ASC_H</name><difficult>0</difficult><truncated>0</truncated><info>[{"confidence": "0"}, {"action": "CREATE", "cat": "ASC_H", "time": "2020-07-23 14:39;26", "who": "admin", "typeOfanno": "PersonManul"}]</info><confidence>0</confidence><bndbox><xmin>43417.94140625</xmin><ymin>48440.46875</ymin><xmax>43509.1015625</xmax><ymax>48530.2890625</ymax></bndbox><segmentation><points><x>43455.140625</x><y>48442.14453125</y></points><points><x>43483.62890625</x><y>48449.18359375</y></points><points><x>43499.3828125</x><y>48461.25</y></points><points><x>43509.1015625</x><y>48467.28125</y></points><points><x>43487.31640625</x><y>48483.03125</y></points><points><x>43471.5625</x><y>48503.4765625</y></points><points><x>43463.51953125</x><y>48513.1953125</y></points><points><x>43463.51953125</x><y>48513.53125</y></points><points><x>43458.16015625</x><y>48530.2890625</y></points><points><x>43444.08203125</x><y>48530.2890625</y></points><points><x>43444.08203125</x><y>48530.2890625</y></points><points><x>43443.4140625</x><y>48527.2734375</y></points><points><x>43443.078125</x><y>48524.58984375</y></points><points><x>43436.0390625</x><y>48504.48046875</y></points><points><x>43436.0390625</x><y>48504.48046875</y></points><points><x>43430.33984375</x><y>48487.390625</y></points><points><x>43430.33984375</x><y>48487.390625</y></points><points><x>43417.94140625</x><y>48471.30078125</y></points><points><x>43419.953125</x><y>48449.8515625</y></points><points><x>43428.33203125</x><y>48440.46875</y></points><points><x>43428.33203125</x><y>48440.46875</y></points></segmentation></object><object><name>ASC_H</name><difficult>0</difficult><truncated>0</truncated><info>[{"confidence": "0"}, {"action": "CREATE", "cat": "ASC_H", "time": "2020-07-23 14:39;26", "who": "admin", "typeOfanno": "PersonManul"}]</info><confidence>0</confidence><bndbox><xmin>53074.0</xmin><ymin>35326.6875</ymin><xmax>53189.3203125</xmax><ymax>35494.0</ymax></bndbox><segmentation><points><x>53176.5859375</x><y>35326.6875</y></points><points><x>53158.0</x><y>35334.0</y></points><points><x>53151.0</x><y>35335.0</y></points><points><x>53138.0</x><y>35354.0</y></points><points><x>53133.0</x><y>35360.0</y></points><points><x>53117.0</x><y>35372.0</y></points><points><x>53113.0</x><y>35377.0</y></points><points><x>53108.0</x><y>35384.0</y></points><points><x>53104.0</x><y>35389.0</y></points><points><x>53081.0</x><y>35450.0</y></points><points><x>53078.0</x><y>35468.0</y></points><points><x>53074.0</x><y>35492.0</y></points><points><x>53091.0</x><y>35494.0</y></points><points><x>53095.0</x><y>35489.0</y></points><points><x>53098.0</x><y>35485.0</y></points><points><x>53103.0</x><y>35478.0</y></points><points><x>53111.0</x><y>35465.0</y></points><points><x>53116.0</x><y>35458.0</y></points><points><x>53122.0</x><y>35452.0</y></points><points><x>53126.0</x><y>35449.0</y></points><points><x>53132.0</x><y>35444.0</y></points><points><x>53137.0</x><y>35438.0</y></points><points><x>53164.0</x><y>35392.0</y></points><points><x>53168.0</x><y>35387.0</y></points><points><x>53173.0</x><y>35379.0</y></points><points><x>53176.0</x><y>35374.0</y></points><points><x>53189.3203125</x><y>35333.7265625</y></points></segmentation></object><object><name>HSIL</name><difficult>0</difficult><truncated>0</truncated><info>[{"confidence": "0"}, {"action": "CREATE", "cat": "HSIL", "time": "2020-07-23 14:39;26", "who": "admin", "typeOfanno": "PersonManul"}]</info><confidence>0</confidence><bndbox><xmin>35903.0</xmin><ymin>39086.0</ymin><xmax>35979.0</xmax><ymax>39141.0</ymax></bndbox><segmentation><points><x>35926.0</x><y>39086.0</y></points><points><x>35918.0</x><y>39087.0</y></points><points><x>35910.0</x><y>39095.0</y></points><points><x>35906.0</x><y>39100.0</y></points><points><x>35903.0</x><y>39127.0</y></points><points><x>35908.0</x><y>39133.0</y></points><points><x>35926.0</x><y>39140.0</y></points><points><x>35951.0</x><y>39141.0</y></points><points><x>35971.0</x><y>39128.0</y></points><points><x>35979.0</x><y>39117.0</y></points><points><x>35979.0</x><y>39105.0</y></points><points><x>35978.0</x><y>39098.0</y></points><points><x>35972.0</x><y>39095.0</y></points></segmentation></object><object><name>NILM</name><difficult>0</difficult><truncated>0</truncated><info>[{"confidence": "0"}, {"action": "CREATE", "cat": "NILM", "time": "2020-07-23 14:39;26", "who": "admin", "typeOfanno": "PersonManul"}]</info><confidence>0</confidence><bndbox><xmin>51694.73046875</xmin><ymin>34959.921875</ymin><xmax>51857.9453125</xmax><ymax>35095.65234375</ymax></bndbox><segmentation><points><x>51834.1484375</x><y>35015.21875</y></points><points><x>51833.48046875</x><y>35028.9609375</y></points><points><x>51827.44921875</x><y>35048.3984375</y></points><points><x>51818.3984375</x><y>35055.4375</y></points><points><x>51818.3984375</x><y>35055.4375</y></points><points><x>51799.62890625</x><y>35056.77734375</y></points><points><x>51790.24609375</x><y>35056.77734375</y></points><points><x>51777.51171875</x><y>35052.421875</y></points><points><x>51775.5</x><y>35044.375</y></points><points><x>51767.79296875</x><y>35058.1171875</y></points><points><x>51763.76953125</x><y>35070.51953125</y></points><points><x>51752.375</x><y>35080.57421875</y></points><points><x>51743.66015625</x><y>35093.64453125</y></points><points><x>51727.57421875</x><y>35095.65234375</y></points><points><x>51717.18359375</x><y>35085.93359375</y></points><points><x>51717.18359375</x><y>35085.93359375</y></points><points><x>51702.7734375</x><y>35070.18359375</y></points><points><x>51694.73046875</x><y>35055.1015625</y></points><points><x>51694.73046875</x><y>35055.1015625</y></points><points><x>51694.73046875</x><y>35053.08984375</y></points><points><x>51701.43359375</x><y>35035.6640625</y></points><points><x>51701.43359375</x><y>35035.6640625</y></points><points><x>51703.4453125</x><y>35032.98046875</y></points><points><x>51704.78515625</x><y>35031.3046875</y></points><points><x>51718.5234375</x><y>35018.234375</y></points><points><x>51718.5234375</x><y>35018.234375</y></points><points><x>51720.19921875</x><y>35016.89453125</y></points><points><x>51740.64453125</x><y>35003.82421875</y></points><points><x>51740.64453125</x><y>35003.82421875</y></points><points><x>51742.65625</x><y>35002.8203125</y></points><points><x>51769.46875</x><y>34989.078125</y></points><points><x>51784.8828125</x><y>34977.34765625</y></points><points><x>51784.8828125</x><y>34977.34765625</y></points><points><x>51787.56640625</x><y>34976.0078125</y></points><points><x>51788.90625</x><y>34975.3359375</y></points><points><x>51804.32421875</x><y>34964.61328125</y></points><points><x>51804.32421875</x><y>34964.61328125</y></points><points><x>51823.76171875</x><y>34959.921875</y></points><points><x>51824.09765625</x><y>34959.921875</y></points><points><x>51846.21484375</x><y>34962.265625</y></points><points><x>51846.55078125</x><y>34962.265625</y></points><points><x>51856.94140625</x><y>34978.3515625</y></points><points><x>51857.9453125</x><y>34988.7421875</y></points><points><x>51854.2578125</x><y>35004.49609375</y></points><points><x>51854.2578125</x><y>35004.49609375</y></points></segmentation></object><object><name>NILM</name><difficult>0</difficult><truncated>0</truncated><info>[{"confidence": "0"}, {"action": "CREATE", "cat": "NILM", "time": "2020-07-23 14:39;26", "who": "admin", "typeOfanno": "PersonManul"}]</info><confidence>0</confidence><bndbox><xmin>47836.87109375</xmin><ymin>19799.3359375</ymin><xmax>48074.82421875</xmax><ymax>20018.185546875</ymax></bndbox><segmentation><points><x>47912.94921875</x><y>19799.3359375</y></points><points><x>47937.75</x><y>19810.73046875</y></points><points><x>47979.30859375</x><y>19841.228515625</y></points><points><x>48008.12890625</x><y>19874.072265625</y></points><points><x>48049.01953125</x><y>19909.93359375</y></points><points><x>48065.44140625</x><y>19936.41015625</y></points><points><x>48074.82421875</x><y>19952.83203125</y></points><points><x>48070.46875</x><y>19968.248046875</y></points><points><x>48070.46875</x><y>19968.248046875</y></points><points><x>48045.66796875</x><y>19988.357421875</y></points><points><x>48025.89453125</x><y>20005.11328125</y></points><points><x>47996.06640625</x><y>20013.4921875</y></points><points><x>47996.06640625</x><y>20013.4921875</y></points><points><x>47994.390625</x><y>20014.833984375</y></points><points><x>47965.23046875</x><y>20018.185546875</y></points><points><x>47912.94921875</x><y>20018.185546875</y></points><points><x>47873.73828125</x><y>20000.7578125</y></points><points><x>47854.6328125</x><y>19980.6484375</y></points><points><x>47836.87109375</x><y>19965.56640625</y></points><points><x>47849.60546875</x><y>19939.76171875</y></points><points><x>47849.60546875</x><y>19939.76171875</y></points><points><x>47864.3515625</x><y>19930.712890625</y></points><points><x>47864.3515625</x><y>19930.712890625</y></points><points><x>47887.4765625</x><y>19930.712890625</y></points><points><x>47910.26953125</x><y>19925.013671875</y></points><points><x>47941.7734375</x><y>19947.8046875</y></points><points><x>47955.51171875</x><y>19953.837890625</y></points><points><x>47967.2421875</x><y>19950.150390625</y></points><points><x>47938.0859375</x><y>19925.685546875</y></points><points><x>47895.85546875</x><y>19893.845703125</y></points><points><x>47868.7109375</x><y>19864.017578125</y></points><points><x>47871.0546875</x><y>19837.20703125</y></points><points><x>47882.78515625</x><y>19811.736328125</y></points><points><x>47882.78515625</x><y>19811.400390625</y></points></segmentation></object><object><name>NILM</name><difficult>0</difficult><truncated>0</truncated><info>[{"confidence": "0"}, {"action": "CREATE", "cat": "NILM", "time": "2020-07-23 14:39;26", "who": "admin", "typeOfanno": "PersonManul"}]</info><confidence>0</confidence><bndbox><xmin>29756.0</xmin><ymin>24051.0</ymin><xmax>29846.41015625</xmax><ymax>24168.666015625</ymax></bndbox><segmentation><points><x>29780.05078125</x><y>24074.490234375</y></points><points><x>29778.375</x><y>24086.556640625</y></points><points><x>29771.671875</x><y>24098.62109375</y></points><points><x>29768.65625</x><y>24109.01171875</y></points><points><x>29764.96875</x><y>24117.724609375</y></points><points><x>29765.0</x><y>24128.0</y></points><points><x>29762.0</x><y>24131.0</y></points><points><x>29756.0</x><y>24162.0</y></points><points><x>29777.369140625</x><y>24168.666015625</y></points><points><x>29802.0</x><y>24159.0</y></points><points><x>29809.0</x><y>24150.0</y></points><points><x>29814.0</x><y>24142.0</y></points><points><x>29818.0</x><y>24137.0</y></points><points><x>29824.0</x><y>24132.0</y></points><points><x>29831.998046875</x><y>24117.0546875</y></points><points><x>29842.052734375</x><y>24104.318359375</y></points><points><x>29846.41015625</x><y>24075.162109375</y></points><points><x>29838.0</x><y>24061.0</y></points><points><x>29832.0</x><y>24055.0</y></points><points><x>29828.0</x><y>24051.0</y></points><points><x>29793.0</x><y>24051.0</y></points><points><x>29788.0</x><y>24057.0</y></points><points><x>29786.083984375</x><y>24066.11328125</y></points></segmentation></object><object><name>MET</name><difficult>0</difficult><truncated>0</truncated><info>[{"confidence": "0"}, {"action": "CREATE", "cat": "MET", "time": "2020-07-23 14:39;26", "who": "admin", "typeOfanno": "PersonManul"}]</info><confidence>0</confidence><bndbox><xmin>11622.0</xmin><ymin>44480.0</ymin><xmax>11759.0</xmax><ymax>44576.0</ymax></bndbox><segmentation><points><x>11658.0</x><y>44480.0</y></points><points><x>11639.07421875</x><y>44489.29296875</y></points><points><x>11630.6953125</x><y>44498.67578125</y></points><points><x>11624.0</x><y>44522.0</y></points><points><x>11629.0</x><y>44530.0</y></points><points><x>11622.0</x><y>44537.0</y></points><points><x>11622.0</x><y>44554.0</y></points><points><x>11628.0</x><y>44565.0</y></points><points><x>11632.0</x><y>44569.0</y></points><points><x>11635.0</x><y>44573.0</y></points><points><x>11658.0</x><y>44574.0</y></points><points><x>11670.0</x><y>44575.0</y></points><points><x>11687.0</x><y>44576.0</y></points><points><x>11706.0</x><y>44572.0</y></points><points><x>11746.3203125</x><y>44569.05859375</y></points><points><x>11753.0</x><y>44549.0</y></points><points><x>11759.0</x><y>44543.0</y></points><points><x>11759.0</x><y>44520.0</y></points><points><x>11754.0</x><y>44514.0</y></points><points><x>11751.0</x><y>44510.0</y></points><points><x>11745.0</x><y>44505.0</y></points><points><x>11727.0</x><y>44503.0</y></points><points><x>11722.0</x><y>44504.0</y></points><points><x>11716.0</x><y>44500.0</y></points><points><x>11694.0</x><y>44492.0</y></points><points><x>11686.0</x><y>44490.0</y></points><points><x>11680.0</x><y>44484.0</y></points></segmentation></object><object><name>HSIL</name><difficult>0</difficult><truncated>0</truncated><info>[{"confidence": "0"}, {"action": "CREATE", "cat": "HSIL", "time": "2020-07-23 14:39;26", "who": "admin", "typeOfanno": "PersonManul"}]</info><confidence>0</confidence><bndbox><xmin>43337.3125</xmin><ymin>12701.205078125</ymin><xmax>43473.71484375</xmax><ymax>12911.005859375</ymax></bndbox><segmentation><points><x>43372.5</x><y>12701.205078125</y></points><points><x>43376.1875</x><y>12712.9345703125</y></points><points><x>43376.1875</x><y>12712.9345703125</y></points><points><x>43376.5234375</x><y>12714.9453125</y></points><points><x>43388.25390625</x><y>12739.74609375</y></points><points><x>43400.98828125</x><y>12759.51953125</y></points><points><x>43417.41015625</x><y>12769.9091796875</y></points><points><x>43436.1796875</x><y>12778.2880859375</y></points><points><x>43454.94921875</x><y>12807.1103515625</y></points><points><x>43463.99609375</x><y>12842.970703125</y></points><points><x>43463.99609375</x><y>12842.970703125</y></points><points><x>43464.33203125</x><y>12845.3173828125</y></points><points><x>43468.01953125</x><y>12870.1181640625</y></points><points><x>43468.01953125</x><y>12870.1181640625</y></points><points><x>43473.71484375</x><y>12885.869140625</y></points><points><x>43473.71484375</x><y>12885.869140625</y></points><points><x>43470.69921875</x><y>12901.9560546875</y></points><points><x>43457.62890625</x><y>12911.005859375</y></points><points><x>43439.1953125</x><y>12910.3349609375</y></points><points><x>43438.859375</x><y>12910.3349609375</y></points><points><x>43428.47265625</x><y>12901.62109375</y></points><points><x>43402.6640625</x><y>12884.193359375</y></points><points><x>43386.578125</x><y>12870.1181640625</y></points><points><x>43386.578125</x><y>12869.7822265625</y></points><points><x>43384.23046875</x><y>12868.77734375</y></points><points><x>43382.22265625</x><y>12867.4365234375</y></points><points><x>43365.46484375</x><y>12852.35546875</y></points><points><x>43365.46484375</x><y>12852.01953125</y></points><points><x>43354.73828125</x><y>12823.5322265625</y></points><points><x>43354.73828125</x><y>12823.5322265625</y></points><points><x>43353.734375</x><y>12821.1865234375</y></points><points><x>43353.0625</x><y>12820.181640625</y></points><points><x>43341.66796875</x><y>12797.056640625</y></points><points><x>43341.66796875</x><y>12797.056640625</y></points><points><x>43341.66796875</x><y>12795.044921875</y></points><points><x>43341.66796875</x><y>12794.0400390625</y></points><points><x>43341.66796875</x><y>12792.69921875</y></points><points><x>43339.9921875</x><y>12773.931640625</y></points><points><x>43339.9921875</x><y>12773.595703125</y></points><points><x>43340.6640625</x><y>12771.919921875</y></points><points><x>43341.66796875</x><y>12770.244140625</y></points><points><x>43347.03125</x><y>12751.4765625</y></points><points><x>43337.3125</x><y>12735.724609375</y></points><points><x>43338.31640625</x><y>12716.95703125</y></points><points><x>43344.015625</x><y>12705.896484375</y></points><points><x>43344.015625</x><y>12705.896484375</y></points></segmentation></object><object><name>HSIL</name><difficult>0</difficult><truncated>0</truncated><info>[{"confidence": "0"}, {"action": "CREATE", "cat": "HSIL", "time": "2020-07-23 14:39;26", "who": "admin", "typeOfanno": "PersonManul"}]</info><confidence>0</confidence><bndbox><xmin>35331.1640625</xmin><ymin>47738.83984375</ymin><xmax>35671.47265625</xmax><ymax>48059.1875</ymax></bndbox><segmentation><points><x>35497.82421875</x><y>47759.796875</y></points><points><x>35480.859375</x><y>47759.296875</y></points><points><x>35467.38671875</x><y>47761.79296875</y></points><points><x>35463.89453125</x><y>47783.25</y></points><points><x>35456.91015625</x><y>47799.71484375</y></points><points><x>35456.91015625</x><y>47799.71484375</y></points><points><x>35456.41015625</x><y>47815.18359375</y></points><points><x>35456.41015625</x><y>47815.18359375</y></points><points><x>35441.44140625</x><y>47831.15234375</y></points><points><x>35421.48046875</x><y>47836.640625</y></points><points><x>35411.5</x><y>47842.62890625</y></points><points><x>35411.5</x><y>47842.62890625</y></points><points><x>35411.00390625</x><y>47844.625</y></points><points><x>35412.0</x><y>47864.58203125</y></points><points><x>35423.9765625</x><y>47880.05078125</y></points><points><x>35421.98046875</x><y>47895.0234375</y></points><points><x>35421.98046875</x><y>47895.0234375</y></points><points><x>35418.984375</x><y>47895.0234375</y></points><points><x>35417.48828125</x><y>47894.0234375</y></points><points><x>35415.9921875</x><y>47891.52734375</y></points><points><x>35412.0</x><y>47885.54296875</y></points><points><x>35412.0</x><y>47885.54296875</y></points><points><x>35400.0234375</x><y>47888.03515625</y></points><points><x>35400.0234375</x><y>47888.03515625</y></points><points><x>35390.54296875</x><y>47889.03515625</y></points><points><x>35390.54296875</x><y>47889.03515625</y></points><points><x>35389.546875</x><y>47887.0390625</y></points><points><x>35388.05078125</x><y>47885.04296875</y></points><points><x>35378.0703125</x><y>47870.5703125</y></points><points><x>35378.0703125</x><y>47870.5703125</y></points><points><x>35375.57421875</x><y>47869.57421875</y></points><points><x>35358.609375</x><y>47868.078125</y></points><points><x>35334.65625</x><y>47872.0703125</y></points><points><x>35331.1640625</x><y>47886.5390625</y></points><points><x>35331.1640625</x><y>47886.5390625</y></points><points><x>35331.1640625</x><y>47889.53125</y></points><points><x>35344.63671875</x><y>47907.49609375</y></points><points><x>35344.63671875</x><y>47907.49609375</y></points><points><x>35346.1328125</x><y>47909.4921875</y></points><points><x>35346.6328125</x><y>47910.98828125</y></points><points><x>35357.609375</x><y>47934.44140625</y></points><points><x>35357.609375</x><y>47934.44140625</y></points><points><x>35359.109375</x><y>47936.4375</y></points><points><x>35370.5859375</x><y>47943.921875</y></points><points><x>35379.06640625</x><y>47964.87890625</y></points><points><x>35379.06640625</x><y>47964.87890625</y></points><points><x>35379.06640625</x><y>47967.375</y></points><points><x>35382.55859375</x><y>47986.8359375</y></points><points><x>35382.55859375</x><y>47986.8359375</y></points><points><x>35383.55859375</x><y>47989.33203125</y></points><points><x>35384.5546875</x><y>47989.828125</y></points><points><x>35403.515625</x><y>47999.30859375</y></points><points><x>35403.515625</x><y>47999.30859375</y></points><points><x>35405.51171875</x><y>48000.30859375</y></points><points><x>35433.45703125</x><y>48030.24609375</y></points><points><x>35433.45703125</x><y>48030.24609375</y></points><points><x>35445.9296875</x><y>48035.734375</y></points><points><x>35445.9296875</x><y>48035.734375</y></points><points><x>35454.9140625</x><y>48039.7265625</y></points><points><x>35454.9140625</x><y>48039.7265625</y></points><points><x>35479.86328125</x><y>48059.1875</y></points><points><x>35499.32421875</x><y>48049.20703125</y></points><points><x>35499.32421875</x><y>48049.20703125</y></points><points><x>35501.81640625</x><y>48047.2109375</y></points><points><x>35517.28515625</x><y>48044.71875</y></points><points><x>35517.28515625</x><y>48044.71875</y></points><points><x>35519.28125</x><y>48046.21484375</y></points><points><x>35522.27734375</x><y>48047.7109375</y></points><points><x>35525.26953125</x><y>48049.70703125</y></points><points><x>35542.234375</x><y>48052.703125</y></points><points><x>35556.20703125</x><y>48043.21875</y></points><points><x>35556.20703125</x><y>48043.21875</y></points><points><x>35557.703125</x><y>48041.72265625</y></points><points><x>35571.67578125</x><y>48024.7578125</y></points><points><x>35571.67578125</x><y>48024.7578125</y></points><points><x>35572.17578125</x><y>48022.26171875</y></points><points><x>35575.66796875</x><y>48009.2890625</y></points><points><x>35566.6875</x><y>47984.33984375</y></points><points><x>35587.14453125</x><y>47994.3203125</y></points><points><x>35587.14453125</x><y>47994.3203125</y></points><points><x>35606.60546875</x><y>47997.8125</y></points><points><x>35606.60546875</x><y>47997.8125</y></points><points><x>35610.09765625</x><y>47996.81640625</y></points><points><x>35624.0703125</x><y>47986.3359375</y></points><points><x>35616.0859375</x><y>47960.88671875</y></points><points><x>35602.11328125</x><y>47945.91796875</y></points><points><x>35637.54296875</x><y>47947.4140625</y></points><points><x>35637.54296875</x><y>47947.4140625</y></points><points><x>35642.53125</x><y>47947.4140625</y></points><points><x>35671.47265625</x><y>47943.921875</y></points><points><x>35667.48046875</x><y>47918.97265625</y></points><points><x>35631.5546875</x><y>47908.49609375</y></points><points><x>35619.578125</x><y>47907.49609375</y></points><points><x>35609.59765625</x><y>47889.53125</y></points><points><x>35609.59765625</x><y>47889.53125</y></points><points><x>35609.59765625</x><y>47887.0390625</y></points><points><x>35604.609375</x><y>47862.08984375</y></points><points><x>35604.609375</x><y>47862.08984375</y></points><points><x>35605.109375</x><y>47847.6171875</y></points><points><x>35585.6484375</x><y>47844.625</y></points><points><x>35590.63671875</x><y>47826.66015625</y></points><points><x>35586.64453125</x><y>47819.67578125</y></points><points><x>35566.1875</x><y>47808.19921875</y></points><points><x>35549.71875</x><y>47800.21484375</y></points><points><x>35543.73046875</x><y>47785.74609375</y></points><points><x>35535.25</x><y>47773.26953125</y></points><points><x>35526.26953125</x><y>47754.30859375</y></points><points><x>35510.80078125</x><y>47738.83984375</y></points><points><x>35503.31640625</x><y>47741.83203125</y></points><points><x>35503.31640625</x><y>47741.83203125</y></points></segmentation></object><object><name>MET</name><difficult>0</difficult><truncated>0</truncated><info>[{"confidence": "0"}, {"action": "CREATE", "cat": "MET", "time": "2020-07-23 14:39;26", "who": "admin", "typeOfanno": "PersonManul"}]</info><confidence>0</confidence><bndbox><xmin>11077.57421875</xmin><ymin>36525.16796875</ymin><xmax>11377.962890625</xmax><ymax>36672.3671875</ymax></bndbox><segmentation><points><x>11248.7255859375</x><y>36554.109375</y></points><points><x>11279.6630859375</x><y>36557.6015625</y></points><points><x>11331.5576171875</x><y>36563.58984375</y></points><points><x>11357.5048828125</x><y>36552.11328125</y></points><points><x>11377.962890625</x><y>36564.0859375</y></points><points><x>11373.970703125</x><y>36589.53515625</y></points><points><x>11373.970703125</x><y>36589.53515625</y></points><points><x>11373.4716796875</x><y>36592.53125</y></points><points><x>11363.9912109375</x><y>36612.98828125</y></points><points><x>11363.9912109375</x><y>36612.98828125</y></points><points><x>11331.5576171875</x><y>36616.98046875</y></points><points><x>11314.0927734375</x><y>36626.9609375</y></points><points><x>11314.0927734375</x><y>36626.9609375</y></points><points><x>11312.0966796875</x><y>36628.45703125</y></points><points><x>11286.1494140625</x><y>36651.91015625</y></points><points><x>11261.2001953125</x><y>36664.8828125</y></points><points><x>11239.2451171875</x><y>36665.3828125</y></points><points><x>11218.2880859375</x><y>36662.38671875</y></points><points><x>11189.3466796875</x><y>36672.3671875</y></points><points><x>11145.4365234375</x><y>36669.375</y></points><points><x>11114.0</x><y>36655.40234375</y></points><points><x>11114.0</x><y>36655.40234375</y></points><points><x>11086.056640625</x><y>36633.4453125</y></points><points><x>11086.056640625</x><y>36633.4453125</y></points><points><x>11085.5576171875</x><y>36630.953125</y></points><points><x>11082.5634765625</x><y>36604.50390625</y></points><points><x>11082.5634765625</x><y>36604.50390625</y></points><points><x>11082.0654296875</x><y>36601.51171875</y></points><points><x>11077.57421875</x><y>36570.57421875</y></points><points><x>11077.57421875</x><y>36570.57421875</y></points><points><x>11087.5537109375</x><y>36558.09765625</y></points><points><x>11087.5537109375</x><y>36558.09765625</y></points><points><x>11123.48046875</x><y>36554.109375</y></points><points><x>11142.4423828125</x><y>36542.1328125</y></points><points><x>11162.900390625</x><y>36531.15234375</y></points><points><x>11162.900390625</x><y>36531.15234375</y></points><points><x>11195.3349609375</x><y>36525.16796875</y></points><points><x>11230.7626953125</x><y>36530.15625</y></points><points><x>11230.7626953125</x><y>36530.15625</y></points></segmentation></object><object><name>HSIL</name><difficult>0</difficult><truncated>0</truncated><info>[{"confidence": "0"}, {"action": "CREATE", "cat": "HSIL", "time": "2020-07-23 14:39;26", "who": "admin", "typeOfanno": "PersonManul"}]</info><confidence>0</confidence><bndbox><xmin>40972.73046875</xmin><ymin>24989.490234375</ymin><xmax>41200.765625</xmax><ymax>25063.33984375</ymax></bndbox><segmentation><points><x>41108.453125</x><y>24998.47265625</y></points><points><x>41139.390625</x><y>25010.947265625</y></points><points><x>41139.390625</x><y>25010.947265625</y></points><points><x>41140.88671875</x><y>25012.443359375</y></points><points><x>41161.84375</x><y>25019.927734375</y></points><points><x>41161.84375</x><y>25019.927734375</y></points><points><x>41196.7734375</x><y>25032.90234375</y></points><points><x>41200.765625</x><y>25046.873046875</y></points><points><x>41200.765625</x><y>25046.873046875</y></points><points><x>41187.79296875</x><y>25056.35546875</y></points><points><x>41170.828125</x><y>25051.365234375</y></points><points><x>41137.89453125</x><y>25055.85546875</y></points><points><x>41104.9609375</x><y>25055.85546875</y></points><points><x>41088.4921875</x><y>25063.33984375</y></points><points><x>41088.4921875</x><y>25063.33984375</y></points><points><x>41051.0703125</x><y>25062.341796875</y></points><points><x>41036.1015625</x><y>25050.3671875</y></points><points><x>41014.14453125</x><y>25046.873046875</y></points><points><x>40994.68359375</x><y>25044.876953125</y></points><points><x>40972.73046875</x><y>25039.888671875</y></points><points><x>40977.85546875</x><y>25034.521484375</y></points><points><x>40985.05859375</x><y>25026.41796875</y></points><points><x>40989.78515625</x><y>25020.791015625</y></points><points><x>40980.78125</x><y>24998.955078125</y></points><points><x>41003.515625</x><y>24994.904296875</y></points><points><x>41007.79296875</x><y>24994.904296875</y></points><points><x>41011.84375</x><y>24994.00390625</y></points><points><x>41014.99609375</x><y>24992.87890625</y></points><points><x>41020.17578125</x><y>24992.87890625</y></points><points><x>41026.25</x><y>24991.52734375</y></points><points><x>41031.65234375</x><y>24990.40234375</y></points><points><x>41035.1015625</x><y>24989.490234375</y></points><points><x>41065.04296875</x><y>24990.98828125</y></points><points><x>41090.48828125</x><y>24994.978515625</y></points><points><x>41090.48828125</x><y>24994.978515625</y></points></segmentation></object><object><name>ASC_H</name><difficult>0</difficult><truncated>0</truncated><info>[{"confidence": "0"}, {"action": "CREATE", "cat": "ASC_H", "time": "2020-07-23 14:39;26", "who": "admin", "typeOfanno": "PersonManul"}]</info><confidence>0</confidence><bndbox><xmin>29860.49609375</xmin><ymin>32936.0</ymin><xmax>30002.984375</xmax><ymax>33021.0</ymax></bndbox><segmentation><points><x>29907.0</x><y>32936.0</y></points><points><x>29896.0</x><y>32945.0</y></points><points><x>29887.0</x><y>32953.0</y></points><points><x>29866.123046875</x><y>32940.15625</y></points><points><x>29860.49609375</x><y>33004.984375</y></points><points><x>29879.62890625</x><y>33020.51953125</y></points><points><x>29900.0</x><y>33019.0</y></points><points><x>29917.0</x><y>33021.0</y></points><points><x>29925.0</x><y>33020.0</y></points><points><x>29931.0</x><y>33016.0</y></points><points><x>29940.0</x><y>33015.0</y></points><points><x>29954.0</x><y>33016.0</y></points><points><x>29954.0</x><y>33012.0</y></points><points><x>29970.0</x><y>33003.0</y></points><points><x>29974.0</x><y>32998.0</y></points><points><x>29984.9765625</x><y>32983.375</y></points><points><x>30002.984375</x><y>32959.96484375</y></points><points><x>29966.0</x><y>32946.0</y></points><points><x>29949.0</x><y>32945.0</y></points><points><x>29938.0</x><y>32936.0</y></points></segmentation></object><object><name>HSIL</name><difficult>0</difficult><truncated>0</truncated><info>[{"confidence": "0"}, {"action": "CREATE", "cat": "HSIL", "time": "2020-07-23 14:39;26", "who": "admin", "typeOfanno": "PersonManul"}]</info><confidence>0</confidence><bndbox><xmin>29994.158203125</xmin><ymin>46573.453125</ymin><xmax>30137.322265625</xmax><ymax>46671.59375</ymax></bndbox><segmentation><points><x>30112.5625</x><y>46597.5390625</y></points><points><x>30126.068359375</x><y>46614.421875</y></points><points><x>30126.068359375</x><y>46614.421875</y></points><points><x>30127.193359375</x><y>46616.4453125</y></points><points><x>30134.171875</x><y>46640.7578125</y></points><points><x>30134.171875</x><y>46640.98046875</y></points><points><x>30137.322265625</x><y>46663.94140625</y></points><points><x>30128.994140625</x><y>46670.921875</y></points><points><x>30128.994140625</x><y>46670.921875</y></points><points><x>30126.744140625</x><y>46671.59375</y></points><points><x>30125.84375</x><y>46671.59375</y></points><points><x>30110.76171875</x><y>46668.89453125</y></points><points><x>30100.630859375</x><y>46652.6875</y></points><points><x>30094.779296875</x><y>46648.41015625</y></points><points><x>30080.373046875</x><y>46648.41015625</y></points><points><x>30080.373046875</x><y>46648.41015625</y></points><points><x>30077.220703125</x><y>46647.51171875</y></points><points><x>30060.7890625</x><y>46642.78125</y></points><points><x>30047.5078125</x><y>46632.65234375</y></points><points><x>30033.326171875</x><y>46631.30078125</y></points><points><x>30033.326171875</x><y>46631.30078125</y></points><points><x>30030.849609375</x><y>46630.40234375</y></points><points><x>30030.17578125</x><y>46630.17578125</y></points><points><x>30029.048828125</x><y>46629.5</y></points><points><x>30016.89453125</x><y>46622.5234375</y></points><points><x>30016.89453125</x><y>46622.296875</y></points><points><x>30003.162109375</x><y>46610.8203125</y></points><points><x>29994.158203125</x><y>46599.7890625</y></points><points><x>29994.158203125</x><y>46599.7890625</y></points><points><x>30000.912109375</x><y>46584.93359375</y></points><points><x>30023.646484375</x><y>46578.1796875</y></points><points><x>30023.646484375</x><y>46578.1796875</y></points><points><x>30043.681640625</x><y>46573.453125</y></points><points><x>30043.681640625</x><y>46573.453125</y></points><points><x>30068.66796875</x><y>46575.02734375</y></points><points><x>30076.3203125</x><y>46576.6015625</y></points><points><x>30097.48046875</x><y>46584.03125</y></points><points><x>30097.48046875</x><y>46584.03125</y></points></segmentation></object><object><name>NILM</name><difficult>0</difficult><truncated>0</truncated><info>[{"confidence": "0"}, {"action": "CREATE", "cat": "NILM", "time": "2020-07-23 14:39;26", "who": "admin", "typeOfanno": "PersonManul"}]</info><confidence>0</confidence><bndbox><xmin>16799.9296875</xmin><ymin>44357.09765625</ymin><xmax>16990.767578125</xmax><ymax>44505.95703125</ymax></bndbox><segmentation><points><x>16866.9296875</x><y>44357.09765625</y></points><points><x>16861.9296875</x><y>44358.09765625</y></points><points><x>16850.9296875</x><y>44363.09765625</y></points><points><x>16847.9296875</x><y>44366.09765625</y></points><points><x>16832.9296875</x><y>44368.09765625</y></points><points><x>16825.9296875</x><y>44370.09765625</y></points><points><x>16822.9296875</x><y>44373.09765625</y></points><points><x>16805.9296875</x><y>44381.09765625</y></points><points><x>16799.9296875</x><y>44404.09765625</y></points><points><x>16811.9296875</x><y>44430.09765625</y></points><points><x>16819.9296875</x><y>44455.09765625</y></points><points><x>16832.9296875</x><y>44472.09765625</y></points><points><x>16858.9296875</x><y>44486.09765625</y></points><points><x>16864.9296875</x><y>44491.09765625</y></points><points><x>16899.9296875</x><y>44496.09765625</y></points><points><x>16904.9296875</x><y>44495.09765625</y></points><points><x>16915.9296875</x><y>44497.09765625</y></points><points><x>16930.9296875</x><y>44499.09765625</y></points><points><x>16981.087890625</x><y>44505.95703125</y></points><points><x>16990.767578125</x><y>44477.8203125</y></points><points><x>16985.140625</x><y>44459.13671875</y></points><points><x>16976.9296875</x><y>44447.09765625</y></points><points><x>16973.9296875</x><y>44444.09765625</y></points><points><x>16972.9296875</x><y>44430.09765625</y></points><points><x>16968.9296875</x><y>44417.09765625</y></points><points><x>16958.9296875</x><y>44397.09765625</y></points><points><x>16943.947265625</x><y>44369.09765625</y></points><points><x>16902.9296875</x><y>44362.09765625</y></points><points><x>16897.9296875</x><y>44357.09765625</y></points></segmentation></object><object><name>HSIL</name><difficult>0</difficult><truncated>0</truncated><info>[{"confidence": "0"}, {"action": "CREATE", "cat": "HSIL", "time": "2020-07-23 14:39;26", "who": "admin", "typeOfanno": "PersonManul"}]</info><confidence>0</confidence><bndbox><xmin>45887.0</xmin><ymin>43578.0</ymin><xmax>46071.0</xmax><ymax>43738.71484375</ymax></bndbox><segmentation><points><x>45971.0</x><y>43578.0</y></points><points><x>45941.0</x><y>43595.0</y></points><points><x>45937.0</x><y>43600.0</y></points><points><x>45934.0</x><y>43604.0</y></points><points><x>45921.0</x><y>43637.0</y></points><points><x>45911.0</x><y>43646.0</y></points><points><x>45907.0</x><y>43649.0</y></points><points><x>45889.0</x><y>43664.0</y></points><points><x>45887.0</x><y>43691.0</y></points><points><x>45895.0</x><y>43700.0</y></points><points><x>45904.0</x><y>43708.0</y></points><points><x>45911.0</x><y>43709.0</y></points><points><x>45926.0</x><y>43710.0</y></points><points><x>45938.0</x><y>43728.0</y></points><points><x>45983.078125</x><y>43738.71484375</y></points><points><x>46009.0</x><y>43732.0</y></points><points><x>46016.0</x><y>43725.0</y></points><points><x>46020.0</x><y>43707.0</y></points><points><x>46029.0</x><y>43696.0</y></points><points><x>46033.0</x><y>43691.0</y></points><points><x>46045.0</x><y>43690.0</y></points><points><x>46052.0</x><y>43685.0</y></points><points><x>46058.0</x><y>43679.0</y></points><points><x>46063.0</x><y>43674.0</y></points><points><x>46068.0</x><y>43666.0</y></points><points><x>46071.0</x><y>43634.0</y></points><points><x>46068.0</x><y>43631.0</y></points><points><x>46050.0</x><y>43631.0</y></points><points><x>46040.0</x><y>43629.0</y></points><points><x>46040.0</x><y>43612.0</y></points><points><x>46034.0</x><y>43604.0</y></points><points><x>46033.0</x><y>43598.0</y></points><points><x>46024.0</x><y>43591.0</y></points><points><x>46008.0</x><y>43586.0</y></points></segmentation></object><object><name>NILM</name><difficult>0</difficult><truncated>0</truncated><info>[{"confidence": "0"}, {"action": "CREATE", "cat": "NILM", "time": "2020-07-23 14:39;26", "who": "admin", "typeOfanno": "PersonManul"}]</info><confidence>0</confidence><bndbox><xmin>23390.462890625</xmin><ymin>19255.029296875</ymin><xmax>23449.3203125</xmax><ymax>19399.009765625</ymax></bndbox><segmentation><points><x>23416.3203125</x><y>19255.029296875</y></points><points><x>23405.3203125</x><y>19264.029296875</y></points><points><x>23402.3203125</x><y>19268.029296875</y></points><points><x>23399.3203125</x><y>19272.029296875</y></points><points><x>23395.3203125</x><y>19293.029296875</y></points><points><x>23399.3203125</x><y>19297.029296875</y></points><points><x>23399.3203125</x><y>19312.029296875</y></points><points><x>23400.3203125</x><y>19319.029296875</y></points><points><x>23401.3203125</x><y>19324.029296875</y></points><points><x>23399.3203125</x><y>19328.029296875</y></points><points><x>23390.462890625</x><y>19355.341796875</y></points><points><x>23406.443359375</x><y>19391.1328125</y></points><points><x>23428.728515625</x><y>19399.009765625</y></points><points><x>23443.5859375</x><y>19393.607421875</y></points><points><x>23443.361328125</x><y>19386.1796875</y></points><points><x>23440.208984375</x><y>19363.669921875</y></points><points><x>23438.859375</x><y>19356.69140625</y></points><points><x>23439.3203125</x><y>19351.029296875</y></points><points><x>23442.3203125</x><y>19348.029296875</y></points><points><x>23449.3203125</x><y>19344.029296875</y></points><points><x>23446.962890625</x><y>19283.984375</y></points><points><x>23444.26171875</x><y>19268.0</y></points><points><x>23438.408203125</x><y>19261.0234375</y></points></segmentation></object><object><name>NILM</name><difficult>0</difficult><truncated>0</truncated><info>[{"confidence": "0"}, {"action": "CREATE", "cat": "NILM", "time": "2020-07-23 14:39;26", "who": "admin", "typeOfanno": "PersonManul"}]</info><confidence>0</confidence><bndbox><xmin>42917.33203125</xmin><ymin>35042.8125</ymin><xmax>43011.19921875</xmax><ymax>35124.74609375</ymax></bndbox><segmentation><points><x>43011.19921875</x><y>35042.8125</y></points><points><x>42995.890625</x><y>35047.98828125</y></points><points><x>42995.890625</x><y>35048.21484375</y></points><points><x>42981.93359375</x><y>35056.31640625</y></points><points><x>42981.93359375</x><y>35056.31640625</y></points><points><x>42979.45703125</x><y>35056.765625</y></points><points><x>42958.75</x><y>35065.76953125</y></points><points><x>42940.7421875</x><y>35075.90234375</y></points><points><x>42929.9375</x><y>35088.0546875</y></points><points><x>42917.33203125</x><y>35103.8125</y></points><points><x>42918.6796875</x><y>35119.12109375</y></points><points><x>42930.8359375</x><y>35124.74609375</y></points><points><x>42945.01953125</x><y>35124.296875</y></points><points><x>42945.01953125</x><y>35124.296875</y></points><points><x>42960.55078125</x><y>35115.7421875</y></points><points><x>42972.70703125</x><y>35108.5390625</y></points><points><x>42972.70703125</x><y>35108.5390625</y></points><points><x>42993.86328125</x><y>35092.109375</y></points><points><x>43004.4453125</x><y>35075.90234375</y></points><points><x>43008.72265625</x><y>35058.79296875</y></points><points><x>43008.72265625</x><y>35058.79296875</y></points></segmentation></object><object><name>HSIL</name><difficult>0</difficult><truncated>0</truncated><info>[{"confidence": "0"}, {"action": "CREATE", "cat": "HSIL", "time": "2020-07-23 14:39;26", "who": "admin", "typeOfanno": "PersonManul"}]</info><confidence>0</confidence><bndbox><xmin>41255.84765625</xmin><ymin>34909.78515625</ymin><xmax>41504.52734375</xmax><ymax>35112.546875</ymax></bndbox><segmentation><points><x>41444.87109375</x><y>34955.03125</y></points><points><x>41462.96875</x><y>34956.03515625</y></points><points><x>41488.10546875</x><y>34968.1015625</y></points><points><x>41498.4921875</x><y>34981.83984375</y></points><points><x>41501.17578125</x><y>34993.90625</y></points><points><x>41501.17578125</x><y>34993.90625</y></points><points><x>41501.5078125</x><y>34996.25390625</y></points><points><x>41500.83984375</x><y>35009.32421875</y></points><points><x>41492.796875</x><y>35021.0546875</y></points><points><x>41492.796875</x><y>35021.0546875</y></points><points><x>41504.52734375</x><y>35035.80078125</y></points><points><x>41504.52734375</x><y>35035.80078125</y></points><points><x>41502.1796875</x><y>35067.640625</y></points><points><x>41502.1796875</x><y>35067.640625</y></points><points><x>41494.13671875</x><y>35083.7265625</y></points><points><x>41477.71484375</x><y>35098.80859375</y></points><points><x>41461.29296875</x><y>35110.203125</y></points><points><x>41461.29296875</x><y>35110.203125</y></points><points><x>41442.5234375</x><y>35112.21484375</y></points><points><x>41442.5234375</x><y>35112.21484375</y></points><points><x>41439.5078125</x><y>35112.546875</y></points><points><x>41436.15625</x><y>35112.546875</y></points><points><x>41416.71875</x><y>35112.21484375</y></points><points><x>41416.71875</x><y>35112.21484375</y></points><points><x>41414.37109375</x><y>35112.21484375</y></points><points><x>41412.6953125</x><y>35112.21484375</y></points><points><x>41390.91015625</x><y>35104.83984375</y></points><points><x>41379.8515625</x><y>35103.8359375</y></points><points><x>41379.515625</x><y>35103.8359375</y></points><points><x>41376.8359375</x><y>35103.8359375</y></points><points><x>41357.734375</x><y>35101.15234375</y></points><points><x>41335.61328125</x><y>35096.125</y></points><points><x>41335.61328125</x><y>35096.125</y></points><points><x>41323.8828125</x><y>35090.765625</y></points><points><x>41323.546875</x><y>35090.765625</y></points><points><x>41323.2109375</x><y>35088.41796875</y></points><points><x>41323.2109375</x><y>35087.4140625</y></points><points><x>41323.2109375</x><y>35085.06640625</y></points><points><x>41321.203125</x><y>35074.33984375</y></points><points><x>41321.203125</x><y>35074.0078125</y></points><points><x>41321.53515625</x><y>35072.33203125</y></points><points><x>41338.96484375</x><y>35063.6171875</y></points><points><x>41338.96484375</x><y>35063.28125</y></points><points><x>41340.3046875</x><y>35061.60546875</y></points><points><x>41353.7109375</x><y>35051.55078125</y></points><points><x>41380.5234375</x><y>35048.53515625</y></points><points><x>41394.93359375</x><y>35047.1953125</y></points><points><x>41394.93359375</x><y>35047.1953125</y></points><points><x>41396.9453125</x><y>35047.1953125</y></points><points><x>41405.66015625</x><y>35046.859375</y></points><points><x>41392.5859375</x><y>35029.09765625</y></points><points><x>41384.2109375</x><y>35032.44921875</y></points><points><x>41384.2109375</x><y>35032.44921875</y></points><points><x>41365.10546875</x><y>35019.04296875</y></points><points><x>41367.453125</x><y>35009.9921875</y></points><points><x>41367.453125</x><y>35009.9921875</y></points><points><x>41346.3359375</x><y>34997.9296875</y></points><points><x>41346.00390625</x><y>34997.9296875</y></points><points><x>41343.65625</x><y>34996.921875</y></points><points><x>41322.20703125</x><y>34989.55078125</y></points><points><x>41298.74609375</x><y>34983.515625</y></points><points><x>41298.41015625</x><y>34983.515625</y></points><points><x>41296.40234375</x><y>34983.515625</y></points><points><x>41283.6640625</x><y>34979.49609375</y></points><points><x>41264.5625</x><y>34973.46484375</y></points><points><x>41255.84765625</x><y>34955.03125</y></points><points><x>41259.87109375</x><y>34936.26171875</y></points><points><x>41277.6328125</x><y>34931.90625</y></points><points><x>41286.68359375</x><y>34934.25</y></points><points><x>41303.10546875</x><y>34928.21875</y></points><points><x>41303.10546875</x><y>34928.21875</y></points><points><x>41306.12109375</x><y>34926.20703125</y></points><points><x>41317.515625</x><y>34917.16015625</y></points><points><x>41327.5703125</x><y>34914.4765625</y></points><points><x>41327.5703125</x><y>34914.4765625</y></points><points><x>41329.9140625</x><y>34915.1484375</y></points><points><x>41331.58984375</x><y>34915.484375</y></points><points><x>41333.265625</x><y>34915.484375</y></points><points><x>41345.66796875</x><y>34918.5</y></points><points><x>41364.1015625</x><y>34917.828125</y></points><points><x>41371.80859375</x><y>34915.81640625</y></points><points><x>41371.80859375</x><y>34915.81640625</y></points><points><x>41373.8203125</x><y>34915.81640625</y></points><points><x>41375.49609375</x><y>34915.1484375</y></points><points><x>41396.609375</x><y>34909.78515625</y></points><points><x>41412.02734375</x><y>34915.1484375</y></points><points><x>41412.02734375</x><y>34915.484375</y></points><points><x>41413.03125</x><y>34917.16015625</y></points><points><x>41415.37890625</x><y>34923.19140625</y></points><points><x>41415.37890625</x><y>34923.52734375</y></points><points><x>41416.046875</x><y>34925.203125</y></points><points><x>41416.3828125</x><y>34925.87109375</y></points><points><x>41416.71875</x><y>34927.8828125</y></points><points><x>41418.05859375</x><y>34933.91796875</y></points><points><x>41418.05859375</x><y>34933.91796875</y></points></segmentation></object><object><name>NILM</name><difficult>0</difficult><truncated>0</truncated><info>[{"confidence": "0"}, {"action": "CREATE", "cat": "NILM", "time": "2020-07-23 14:39;26", "who": "admin", "typeOfanno": "PersonManul"}]</info><confidence>0</confidence><bndbox><xmin>45607.25390625</xmin><ymin>18224.80078125</ymin><xmax>45698.40625</xmax><ymax>18354.6640625</ymax></bndbox><segmentation><points><x>45635.40625</x><y>18227.81640625</y></points><points><x>45628.640625</x><y>18250.6640625</y></points><points><x>45636.7421875</x><y>18253.287109375</y></points><points><x>45625.640625</x><y>18272.6640625</y></points><points><x>45622.640625</x><y>18289.6640625</y></points><points><x>45620.640625</x><y>18300.6640625</y></points><points><x>45617.640625</x><y>18303.6640625</y></points><points><x>45612.640625</x><y>18309.6640625</y></points><points><x>45607.25390625</x><y>18353.162109375</y></points><points><x>45628.640625</x><y>18354.6640625</y></points><points><x>45643.640625</x><y>18341.6640625</y></points><points><x>45650.640625</x><y>18333.6640625</y></points><points><x>45664.640625</x><y>18320.6640625</y></points><points><x>45674.640625</x><y>18311.6640625</y></points><points><x>45683.640625</x><y>18303.6640625</y></points><points><x>45686.640625</x><y>18299.6640625</y></points><points><x>45686.640625</x><y>18290.6640625</y></points><points><x>45698.40625</x><y>18255.96875</y></points><points><x>45665.2265625</x><y>18224.80078125</y></points></segmentation></object><object><name>HSIL</name><difficult>0</difficult><truncated>0</truncated><info>[{"confidence": "0"}, {"action": "CREATE", "cat": "HSIL", "time": "2020-07-23 14:39;26", "who": "admin", "typeOfanno": "PersonManul"}]</info><confidence>0</confidence><bndbox><xmin>50798.0</xmin><ymin>33758.0</ymin><xmax>50942.75</xmax><ymax>33953.0</ymax></bndbox><segmentation><points><x>50894.0</x><y>33758.0</y></points><points><x>50889.0</x><y>33761.0</y></points><points><x>50888.0</x><y>33771.0</y></points><points><x>50885.0</x><y>33774.0</y></points><points><x>50877.0</x><y>33802.0</y></points><points><x>50856.0</x><y>33799.0</y></points><points><x>50850.0</x><y>33803.0</y></points><points><x>50846.0</x><y>33809.0</y></points><points><x>50846.0</x><y>33814.0</y></points><points><x>50818.0</x><y>33811.0</y></points><points><x>50807.0</x><y>33818.0</y></points><points><x>50807.0</x><y>33823.0</y></points><points><x>50805.0</x><y>33840.0</y></points><points><x>50806.0</x><y>33849.0</y></points><points><x>50832.0</x><y>33858.0</y></points><points><x>50822.0</x><y>33863.0</y></points><points><x>50813.0</x><y>33872.0</y></points><points><x>50808.0</x><y>33875.0</y></points><points><x>50802.0</x><y>33875.0</y></points><points><x>50800.0</x><y>33881.0</y></points><points><x>50799.0</x><y>33896.0</y></points><points><x>50799.0</x><y>33905.0</y></points><points><x>50798.0</x><y>33920.0</y></points><points><x>50799.0</x><y>33934.0</y></points><points><x>50805.33984375</x><y>33944.49609375</y></points><points><x>50816.734375</x><y>33948.8515625</y></points><points><x>50826.0</x><y>33953.0</y></points><points><x>50833.0</x><y>33951.0</y></points><points><x>50841.0</x><y>33946.0</y></points><points><x>50854.0</x><y>33941.0</y></points><points><x>50860.0</x><y>33932.0</y></points><points><x>50868.0</x><y>33927.0</y></points><points><x>50870.0</x><y>33918.0</y></points><points><x>50878.0</x><y>33913.0</y></points><points><x>50899.0</x><y>33902.0</y></points><points><x>50913.0</x><y>33903.0</y></points><points><x>50919.0</x><y>33902.0</y></points><points><x>50942.75</x><y>33902.265625</y></points><points><x>50936.0</x><y>33887.0</y></points><points><x>50931.0</x><y>33872.0</y></points><points><x>50932.0</x><y>33846.0</y></points><points><x>50931.0</x><y>33835.0</y></points><points><x>50926.0</x><y>33834.0</y></points><points><x>50925.0</x><y>33826.0</y></points><points><x>50924.0</x><y>33813.0</y></points><points><x>50923.0</x><y>33808.0</y></points><points><x>50922.0</x><y>33802.0</y></points><points><x>50915.0</x><y>33784.0</y></points><points><x>50914.0</x><y>33776.0</y></points><points><x>50910.0</x><y>33764.0</y></points><points><x>50907.0</x><y>33761.0</y></points></segmentation></object><object><name>NILM</name><difficult>0</difficult><truncated>0</truncated><info>[{"confidence": "0"}, {"action": "CREATE", "cat": "NILM", "time": "2020-07-23 14:39;26", "who": "admin", "typeOfanno": "PersonManul"}]</info><confidence>0</confidence><bndbox><xmin>52596.0</xmin><ymin>29181.9765625</ymin><xmax>52715.33203125</xmax><ymax>29324.0</ymax></bndbox><segmentation><points><x>52705.61328125</x><y>29188.009765625</y></points><points><x>52699.9140625</x><y>29181.9765625</y></points><points><x>52693.0</x><y>29182.0</y></points><points><x>52679.0</x><y>29183.0</y></points><points><x>52671.0</x><y>29185.0</y></points><points><x>52659.0</x><y>29188.0</y></points><points><x>52630.0</x><y>29202.0</y></points><points><x>52621.0</x><y>29209.0</y></points><points><x>52614.0</x><y>29217.0</y></points><points><x>52602.0</x><y>29253.0</y></points><points><x>52601.0</x><y>29275.0</y></points><points><x>52602.0</x><y>29285.0</y></points><points><x>52596.0</x><y>29287.0</y></points><points><x>52596.0</x><y>29305.0</y></points><points><x>52599.0</x><y>29308.0</y></points><points><x>52611.0</x><y>29323.0</y></points><points><x>52631.0</x><y>29324.0</y></points><points><x>52652.99609375</x><y>29320.7265625</y></points><points><x>52670.0859375</x><y>29304.3046875</y></points><points><x>52685.0</x><y>29287.0</y></points><points><x>52694.0</x><y>29274.0</y></points><points><x>52697.0</x><y>29270.0</y></points><points><x>52703.0</x><y>29260.0</y></points><points><x>52715.33203125</x><y>29239.287109375</y></points><points><x>52714.99609375</x><y>29200.07421875</y></points></segmentation></object><object><name>NILM</n
[truncated: 262,769 more chars]
