# Supplementary material for: Artificial intelligence enables precision diagnosis of cervical cytology grades and cervical cancer
Source: Nat Commun. 2024 May 22;15:4369. doi: 10.1038/s41467-024-48705-3 (PMC11111770; doi:10.1038/s41467-024-48705-3)
Supplement: Supplementary file 4 — Source Data [file 41467_2024_48705_MOESM4_ESM.zip › Source Data/Table S1.Average precision in the patch-level detection and classification./ground_truth_126/L201904506_A.TMAP.xml]

<?xml version="1.0"?><annotation><folder>med</folder><filename>/datasets/Review/label-check/tmap684/L201904506_A.TMAP</filename><size><width>63232</width><height>58880</height></size><mpp>0.25294119041063823</mpp><object><name>NILM</name><difficult>0</difficult><truncated>0</truncated><info>[{"confidence": "0.415133"}, {"action": "CREATE", "cat": "NILM", "time": "2020-07-23 14:56;04", "who": "admin", "typeOfanno": "PersonManul"}]</info><confidence>0.415133</confidence><bndbox><xmin>18095.0</xmin><ymin>25902.0</ymin><xmax>18344.0</xmax><ymax>26068.0</ymax></bndbox><segmentation><points><x>18095.0</x><y>26068.0</y></points><points><x>18095.0</x><y>25902.0</y></points><points><x>18344.0</x><y>25902.0</y></points><points><x>18344.0</x><y>26068.0</y></points></segmentation></object><object><name>NILM</name><difficult>0</difficult><truncated>0</truncated><info>[{"confidence": "0.415262"}, {"action": "CREATE", "cat": "NILM", "time": "2020-07-23 14:56;04", "who": "admin", "typeOfanno": "PersonManul"}]</info><confidence>0.415262</confidence><bndbox><xmin>29383.0</xmin><ymin>33174.0</ymin><xmax>29486.0</xmax><ymax>33290.0</ymax></bndbox><segmentation><points><x>29383.0</x><y>33290.0</y></points><points><x>29383.0</x><y>33174.0</y></points><points><x>29486.0</x><y>33174.0</y></points><points><x>29486.0</x><y>33290.0</y></points></segmentation></object><object><name>NILM</name><difficult>0</difficult><truncated>0</truncated><info>[{"confidence": "0.44786"}, {"action": "CREATE", "cat": "NILM", "time": "2020-07-23 14:56;04", "who": "admin", "typeOfanno": "PersonManul"}]</info><confidence>0.44786</confidence><bndbox><xmin>52049.0</xmin><ymin>32550.0</ymin><xmax>52127.0</xmax><ymax>32697.0</ymax></bndbox><segmentation><points><x>52049.0</x><y>32697.0</y></points><points><x>52049.0</x><y>32550.0</y></points><points><x>52127.0</x><y>32550.0</y></points><points><x>52127.0</x><y>32697.0</y></points></segmentation></object><object><name>NILM</name><difficult>0</difficult><truncated>0</truncated><info>[{"confidence": "0.471366"}, {"action": "CREATE", "cat": "NILM", "time": "2020-07-23 14:56;04", "who": "admin", "typeOfanno": "PersonManul"}]</info><confidence>0.471366</confidence><bndbox><xmin>40742.0</xmin><ymin>32334.0</ymin><xmax>40889.0</xmax><ymax>32544.0</ymax></bndbox><segmentation><points><x>40742.0</x><y>32544.0</y></points><points><x>40742.0</x><y>32334.0</y></points><points><x>40889.0</x><y>32334.0</y></points><points><x>40889.0</x><y>32544.0</y></points></segmentation></object><object><name>NILM</name><difficult>0</difficult><truncated>0</truncated><info>[{"confidence": "0.475986"}, {"action": "CREATE", "cat": "NILM", "time": "2020-07-23 14:56;04", "who": "admin", "typeOfanno": "PersonManul"}]</info><confidence>0.475986</confidence><bndbox><xmin>26503.0</xmin><ymin>33208.0</ymin><xmax>26610.0</xmax><ymax>33383.0</ymax></bndbox><segmentation><points><x>26503.0</x><y>33383.0</y></points><points><x>26503.0</x><y>33208.0</y></points><points><x>26610.0</x><y>33208.0</y></points><points><x>26610.0</x><y>33383.0</y></points></segmentation></object><object><name>NILM</name><difficult>0</difficult><truncated>0</truncated><info>[{"confidence": "0.487976"}, {"action": "CREATE", "cat": "NILM", "time": "2020-07-23 14:56;04", "who": "admin", "typeOfanno": "PersonManul"}]</info><confidence>0.487976</confidence><bndbox><xmin>17525.0</xmin><ymin>43456.0</ymin><xmax>17658.0</xmax><ymax>43635.0</ymax></bndbox><segmentation><points><x>17525.0</x><y>43635.0</y></points><points><x>17525.0</x><y>43456.0</y></points><points><x>17658.0</x><y>43456.0</y></points><points><x>17658.0</x><y>43635.0</y></points></segmentation></object><object><name>NILM</name><difficult>0</difficult><truncated>0</truncated><info>[{"confidence": "0.515552"}, {"action": "CREATE", "cat": "NILM", "time": "2020-07-23 14:56;04", "who": "admin", "typeOfanno": "PersonManul"}]</info><confidence>0.515552</confidence><bndbox><xmin>42332.0</xmin><ymin>26805.0</ymin><xmax>42460.0</xmax><ymax>26965.0</ymax></bndbox><segmentation><points><x>42332.0</x><y>26965.0</y></points><points><x>42332.0</x><y>26805.0</y></points><points><x>42460.0</x><y>26805.0</y></points><points><x>42460.0</x><y>26965.0</y></points></segmentation></object><object><name>NILM</name><difficult>0</difficult><truncated>0</truncated><info>[{"confidence": "0.515892"}, {"action": "CREATE", "cat": "NILM", "time": "2020-07-23 14:56;04", "who": "admin", "typeOfanno": "PersonManul"}]</info><confidence>0.515892</confidence><bndbox><xmin>14863.0</xmin><ymin>35722.0</ymin><xmax>15023.0</xmax><ymax>35848.0</ymax></bndbox><segmentation><points><x>14863.0</x><y>35848.0</y></points><points><x>14863.0</x><y>35722.0</y></points><points><x>15023.0</x><y>35722.0</y></points><points><x>15023.0</x><y>35848.0</y></points></segmentation></object><object><name>NILM</name><difficult>0</difficult><truncated>0</truncated><info>[{"confidence": "0.518246"}, {"action": "CREATE", "cat": "NILM", "time": "2020-07-23 14:56;04", "who": "admin", "typeOfanno": "PersonManul"}]</info><confidence>0.518246</confidence><bndbox><xmin>50301.0</xmin><ymin>30166.0</ymin><xmax>50431.0</xmax><ymax>30306.0</ymax></bndbox><segmentation><points><x>50301.0</x><y>30306.0</y></points><points><x>50301.0</x><y>30166.0</y></points><points><x>50431.0</x><y>30166.0</y></points><points><x>50431.0</x><y>30306.0</y></points></segmentation></object><object><name>NILM</name><difficult>0</difficult><truncated>0</truncated><info>[{"confidence": "0.582537"}, {"action": "CREATE", "cat": "NILM", "time": "2020-07-23 14:56;04", "who": "admin", "typeOfanno": "PersonManul"}]</info><confidence>0.582537</confidence><bndbox><xmin>11578.0</xmin><ymin>33545.0</ymin><xmax>11823.0</xmax><ymax>33768.0</ymax></bndbox><segmentation><points><x>11578.0</x><y>33768.0</y></points><points><x>11578.0</x><y>33545.0</y></points><points><x>11823.0</x><y>33545.0</y></points><points><x>11823.0</x><y>33768.0</y></points></segmentation></object><object><name>NILM</name><difficult>0</difficult><truncated>0</truncated><info>[{"confidence": "0.598277"}, {"action": "CREATE", "cat": "NILM", "time": "2020-07-23 14:56;04", "who": "admin", "typeOfanno": "PersonManul"}]</info><confidence>0.598277</confidence><bndbox><xmin>38610.0</xmin><ymin>22609.0</ymin><xmax>38769.0</xmax><ymax>22828.0</ymax></bndbox><segmentation><points><x>38610.0</x><y>22828.0</y></points><points><x>38610.0</x><y>22609.0</y></points><points><x>38769.0</x><y>22609.0</y></points><points><x>38769.0</x><y>22828.0</y></points></segmentation></object><object><name>NILM</name><difficult>0</difficult><truncated>0</truncated><info>[{"confidence": "0.682458"}, {"action": "CREATE", "cat": "NILM", "time": "2020-07-23 14:56;04", "who": "admin", "typeOfanno": "PersonManul"}]</info><confidence>0.682458</confidence><bndbox><xmin>45982.0</xmin><ymin>8767.0</ymin><xmax>46127.0</xmax><ymax>8920.0</ymax></bndbox><segmentation><points><x>45982.0</x><y>8920.0</y></points><points><x>45982.0</x><y>8767.0</y></points><points><x>46127.0</x><y>8767.0</y></points><points><x>46127.0</x><y>8920.0</y></points></segmentation></object><object><name>NILM</name><difficult>0</difficult><truncated>0</truncated><info>[{"confidence": "0.738071"}, {"action": "CREATE", "cat": "NILM", "time": "2020-07-23 14:56;04", "who": "admin", "typeOfanno": "PersonManul"}]</info><confidence>0.738071</confidence><bndbox><xmin>22409.0</xmin><ymin>15560.0</ymin><xmax>22557.0</xmax><ymax>15701.0</ymax></bndbox><segmentation><points><x>22409.0</x><y>15701.0</y></points><points><x>22409.0</x><y>15560.0</y></points><points><x>22557.0</x><y>15560.0</y></points><points><x>22557.0</x><y>15701.0</y></points></segmentation></object><object><name>NILM</name><difficult>0</difficult><truncated>0</truncated><info>[{"confidence": "0.798101"}, {"action": "CREATE", "cat": "NILM", "time": "2020-07-23 14:56;04", "who": "admin", "typeOfanno": "PersonManul"}]</info><confidence>0.798101</confidence><bndbox><xmin>37721.0</xmin><ymin>25160.0</ymin><xmax>37903.0</xmax><ymax>25291.0</ymax></bndbox><segmentation><points><x>37721.0</x><y>25291.0</y></points><points><x>37721.0</x><y>25160.0</y></points><points><x>37903.0</x><y>25160.0</y></points><points><x>37903.0</x><y>25291.0</y></points></segmentation></object><object><name>NILM</name><difficult>0</difficult><truncated>0</truncated><info>[{"confidence": "0.831763"}, {"action": "CREATE", "cat": "NILM", "time": "2020-07-23 14:56;04", "who": "admin", "typeOfanno": "PersonManul"}]</info><confidence>0.831763</confidence><bndbox><xmin>10431.0</xmin><ymin>31263.0</ymin><xmax>10576.0</xmax><ymax>31437.0</ymax></bndbox><segmentation><points><x>10431.0</x><y>31437.0</y></points><points><x>10431.0</x><y>31263.0</y></points><points><x>10576.0</x><y>31263.0</y></points><points><x>10576.0</x><y>31437.0</y></points></segmentation></object><object><name>NILM</name><difficult>0</difficult><truncated>0</truncated><info>[{"confidence": "0.424464"}, {"action": "CREATE", "cat": "NILM", "time": "2020-07-23 14:56;04", "who": "admin", "typeOfanno": "PersonManul"}]</info><confidence>0.424464</confidence><bndbox><xmin>54047.0</xmin><ymin>44420.0</ymin><xmax>54117.0</xmax><ymax>44514.0</ymax></bndbox><segmentation><points><x>54047.0</x><y>44514.0</y></points><points><x>54047.0</x><y>44420.0</y></points><points><x>54117.0</x><y>44420.0</y></points><points><x>54117.0</x><y>44514.0</y></points></segmentation></object><object><name>NILM</name><difficult>0</difficult><truncated>0</truncated><info>[{"confidence": "0.584459"}, {"action": "CREATE", "cat": "NILM", "time": "2020-07-23 14:56;04", "who": "admin", "typeOfanno": "PersonManul"}]</info><confidence>0.584459</confidence><bndbox><xmin>39269.0</xmin><ymin>7191.0</ymin><xmax>39340.0</xmax><ymax>7290.0</ymax></bndbox><segmentation><points><x>39269.0</x><y>7290.0</y></points><points><x>39269.0</x><y>7191.0</y></points><points><x>39340.0</x><y>7191.0</y></points><points><x>39340.0</x><y>7290.0</y></points></segmentation></object><object><name>NILM</name><difficult>0</difficult><truncated>0</truncated><info>[{"confidence": "0.604472"}, {"action": "CREATE", "cat": "NILM", "time": "2020-07-23 14:56;04", "who": "admin", "typeOfanno": "PersonManul"}]</info><confidence>0.604472</confidence><bndbox><xmin>33288.0</xmin><ymin>47604.0</ymin><xmax>33435.0</xmax><ymax>47747.0</ymax></bndbox><segmentation><points><x>33288.0</x><y>47747.0</y></points><points><x>33288.0</x><y>47604.0</y></points><points><x>33435.0</x><y>47604.0</y></points><points><x>33435.0</x><y>47747.0</y></points></segmentation></object><object><name>EC</name><difficult>0</difficult><truncated>0</truncated><info>[{"confidence": "0.604569"}, {"action": "CREATE", "cat": "EC", "time": "2020-07-23 14:56;04", "who": "admin", "typeOfanno": "PersonManul"}]</info><confidence>0.604569</confidence><bndbox><xmin>41999.0</xmin><ymin>14429.0</ymin><xmax>42193.0</xmax><ymax>14611.0</ymax></bndbox><segmentation><points><x>41999.0</x><y>14611.0</y></points><points><x>41999.0</x><y>14429.0</y></points><points><x>42193.0</x><y>14429.0</y></points><points><x>42193.0</x><y>14611.0</y></points></segmentation></object><object><name>NILM</name><difficult>0</difficult><truncated>0</truncated><info>[{"confidence": "0.61616"}, {"action": "CREATE", "cat": "NILM", "time": "2020-07-23 14:56;04", "who": "admin", "typeOfanno": "PersonManul"}]</info><confidence>0.61616</confidence><bndbox><xmin>47515.0</xmin><ymin>27407.0</ymin><xmax>47996.0</xmax><ymax>28057.0</ymax></bndbox><segmentation><points><x>47515.0</x><y>28057.0</y></points><points><x>47515.0</x><y>27407.0</y></points><points><x>47996.0</x><y>27407.0</y></points><points><x>47996.0</x><y>28057.0</y></points></segmentation></object><object><name>NILM</name><difficult>0</difficult><truncated>0</truncated><info>[{"confidence": "0.714921"}, {"action": "CREATE", "cat": "NILM", "time": "2020-07-23 14:56;04", "who": "admin", "typeOfanno": "PersonManul"}]</info><confidence>0.714921</confidence><bndbox><xmin>27515.0</xmin><ymin>10250.0</ymin><xmax>27640.0</xmax><ymax>10322.0</ymax></bndbox><segmentation><points><x>27515.0</x><y>10322.0</y></points><points><x>27515.0</x><y>10250.0</y></points><points><x>27640.0</x><y>10250.0</y></points><points><x>27640.0</x><y>10322.0</y></points></segmentation></object><object><name>NILM</name><difficult>0</difficult><truncated>0</truncated><info>[{"confidence": "0.76555"}, {"action": "CREATE", "cat": "NILM", "time": "2020-07-23 14:56;04", "who": "admin", "typeOfanno": "PersonManul"}]</info><confidence>0.76555</confidence><bndbox><xmin>10351.0</xmin><ymin>40550.0</ymin><xmax>10425.0</xmax><ymax>40609.0</ymax></bndbox><segmentation><points><x>10351.0</x><y>40609.0</y></points><points><x>10351.0</x><y>40550.0</y></points><points><x>10425.0</x><y>40550.0</y></points><points><x>10425.0</x><y>40609.0</y></points></segmentation></object><object><name>EC</name><difficult>0</difficult><truncated>0</truncated><info>[{"confidence": "0.773466"}, {"action": "CREATE", "cat": "EC", "time": "2020-07-23 14:56;04", "who": "admin", "typeOfanno": "PersonManul"}]</info><confidence>0.773466</confidence><bndbox><xmin>8271.0</xmin><ymin>34290.0</ymin><xmax>8532.0</xmax><ymax>34450.0</ymax></bndbox><segmentation><points><x>8271.0</x><y>34450.0</y></points><points><x>8271.0</x><y>34290.0</y></points><points><x>8532.0</x><y>34290.0</y></points><points><x>8532.0</x><y>34450.0</y></points></segmentation></object><object><name>NILM</name><difficult>0</difficult><truncated>0</truncated><info>[{"confidence": "0.821111"}, {"action": "CREATE", "cat": "NILM", "time": "2020-07-23 14:56;04", "who": "admin", "typeOfanno": "PersonManul"}]</info><confidence>0.821111</confidence><bndbox><xmin>28203.0</xmin><ymin>22379.0</ymin><xmax>28698.0</xmax><ymax>22839.0</ymax></bndbox><segmentation><points><x>28203.0</x><y>22839.0</y></points><points><x>28203.0</x><y>22379.0</y></points><points><x>28698.0</x><y>22379.0</y></points><points><x>28698.0</x><y>22839.0</y></points></segmentation></object><object><name>NILM</name><difficult>0</difficult><truncated>0</truncated><info>[{"confidence": "0.440994"}, {"action": "CREATE", "cat": "NILM", "time": "2020-07-23 14:56;04", "who": "admin", "typeOfanno": "PersonManul"}]</info><confidence>0.440994</confidence><bndbox><xmin>11157.0</xmin><ymin>15790.0</ymin><xmax>11262.0</xmax><ymax>15882.0</ymax></bndbox><segmentation><points><x>11157.0</x><y>15882.0</y></points><points><x>11157.0</x><y>15790.0</y></points><points><x>11262.0</x><y>15790.0</y></points><points><x>11262.0</x><y>15882.0</y></points></segmentation></object><object><name>NILM</name><difficult>0</difficult><truncated>0</truncated><info>[{"confidence": "0.461557"}, {"action": "CREATE", "cat": "NILM", "time": "2020-07-23 14:56;04", "who": "admin", "typeOfanno": "PersonManul"}]</info><confidence>0.461557</confidence><bndbox><xmin>26343.0</xmin><ymin>22355.0</ymin><xmax>26564.0</xmax><ymax>22641.0</ymax></bndbox><segmentation><points><x>26343.0</x><y>22641.0</y></points><points><x>26343.0</x><y>22355.0</y></points><points><x>26564.0</x><y>22355.0</y></points><points><x>26564.0</x><y>22641.0</y></points></segmentation></object><object><name>EC</name><difficult>0</difficult><truncated>0</truncated><info>[{"confidence": "0.511748"}, {"action": "CREATE", "cat": "EC", "time": "2020-07-23 14:56;04", "who": "admin", "typeOfanno": "PersonManul"}]</info><confidence>0.511748</confidence><bndbox><xmin>53336.0</xmin><ymin>30351.0</ymin><xmax>53585.0</xmax><ymax>30775.0</ymax></bndbox><segmentation><points><x>53336.0</x><y>30775.0</y></points><points><x>53336.0</x><y>30351.0</y></points><points><x>53585.0</x><y>30351.0</y></points><points><x>53585.0</x><y>30775.0</y></points></segmentation></object><object><name>NILM</name><difficult>0</difficult><truncated>0</truncated><info>[{"confidence": "0.522267"}, {"action": "CREATE", "cat": "NILM", "time": "2020-07-23 14:56;04", "who": "admin", "typeOfanno": "PersonManul"}]</info><confidence>0.522267</confidence><bndbox><xmin>55693.0</xmin><ymin>25151.0</ymin><xmax>55788.0</xmax><ymax>25194.0</ymax></bndbox><segmentation><points><x>55693.0</x><y>25194.0</y></points><points><x>55693.0</x><y>25151.0</y></points><points><x>55788.0</x><y>25151.0</y></points><points><x>55788.0</x><y>25194.0</y></points></segmentation></object><object><name>NILM</name><difficult>0</difficult><truncated>0</truncated><info>[{"confidence": "0.524933"}, {"action": "CREATE", "cat": "NILM", "time": "2020-07-23 14:56;04", "who": "admin", "typeOfanno": "PersonManul"}]</info><confidence>0.524933</confidence><bndbox><xmin>23366.0</xmin><ymin>4559.0</ymin><xmax>23626.0</xmax><ymax>4792.0</ymax></bndbox><segmentation><points><x>23366.0</x><y>4792.0</y></points><points><x>23366.0</x><y>4559.0</y></points><points><x>23626.0</x><y>4559.0</y></points><points><x>23626.0</x><y>4792.0</y></points></segmentation></object><object><name>NILM</name><difficult>0</difficult><truncated>0</truncated><info>[{"confidence": "0.558339"}, {"action": "CREATE", "cat": "NILM", "time": "2020-07-23 14:56;04", "who": "admin", "typeOfanno": "PersonManul"}]</info><confidence>0.558339</confidence><bndbox><xmin>45304.0</xmin><ymin>47629.0</ymin><xmax>45431.0</xmax><ymax>47736.0</ymax></bndbox><segmentation><points><x>45304.0</x><y>47736.0</y></points><points><x>45304.0</x><y>47629.0</y></points><points><x>45431.0</x><y>47629.0</y></points><points><x>45431.0</x><y>47736.0</y></points></segmentation></object><object><name>NILM</name><difficult>0</difficult><truncated>0</truncated><info>[{"confidence": "0.584529"}, {"action": "CREATE", "cat": "NILM", "time": "2020-07-23 14:56;04", "who": "admin", "typeOfanno": "PersonManul"}]</info><confidence>0.584529</confidence><bndbox><xmin>57691.0</xmin><ymin>29770.0</ymin><xmax>57839.0</xmax><ymax>29906.0</ymax></bndbox><segmentation><points><x>57691.0</x><y>29906.0</y></points><points><x>57691.0</x><y>29770.0</y></points><points><x>57839.0</x><y>29770.0</y></points><points><x>57839.0</x><y>29906.0</y></points></segmentation></object><object><name>EC</name><difficult>0</difficult><truncated>0</truncated><info>[{"confidence": "0.6258"}, {"action": "CREATE", "cat": "EC", "time": "2020-07-23 14:56;04", "who": "admin", "typeOfanno": "PersonManul"}]</info><confidence>0.6258</confidence><bndbox><xmin>49317.0</xmin><ymin>47734.0</ymin><xmax>49405.0</xmax><ymax>47871.0</ymax></bndbox><segmentation><points><x>49317.0</x><y>47871.0</y></points><points><x>49317.0</x><y>47734.0</y></points><points><x>49405.0</x><y>47734.0</y></points><points><x>49405.0</x><y>47871.0</y></points></segmentation></object><object><name>NILM</name><difficult>0</difficult><truncated>0</truncated><info>[{"confidence": "0.635166"}, {"action": "CREATE", "cat": "NILM", "time": "2020-07-23 14:56;04", "who": "admin", "typeOfanno": "PersonManul"}]</info><confidence>0.635166</confidence><bndbox><xmin>43537.0</xmin><ymin>47629.0</ymin><xmax>43629.0</xmax><ymax>47745.0</ymax></bndbox><segmentation><points><x>43537.0</x><y>47745.0</y></points><points><x>43537.0</x><y>47629.0</y></points><points><x>43629.0</x><y>47629.0</y></points><points><x>43629.0</x><y>47745.0</y></points></segmentation></object><object><name>NONE</name><difficult>0</difficult><truncated>0</truncated><info>[{"confidence": "0.640971"}, {"action": "CREATE", "cat": "NONE", "time": "2020-07-23 14:56;04", "who": "admin", "typeOfanno": "PersonManul"}]</info><confidence>0.640971</confidence><bndbox><xmin>16805.0</xmin><ymin>47877.0</ymin><xmax>16877.0</xmax><ymax>47970.0</ymax></bndbox><segmentation><points><x>16805.0</x><y>47970.0</y></points><points><x>16805.0</x><y>47877.0</y></points><points><x>16877.0</x><y>47877.0</y></points><points><x>16877.0</x><y>47970.0</y></points></segmentation></object><object><name>NONE</name><difficult>0</difficult><truncated>0</truncated><info>[{"confidence": "0.654853"}, {"action": "CREATE", "cat": "NONE", "time": "2020-07-23 14:56;04", "who": "admin", "typeOfanno": "PersonManul"}]</info><confidence>0.654853</confidence><bndbox><xmin>44429.0</xmin><ymin>2447.0</ymin><xmax>44517.0</xmax><ymax>2577.0</ymax></bndbox><segmentation><points><x>44429.0</x><y>2577.0</y></points><points><x>44429.0</x><y>2447.0</y></points><points><x>44517.0</x><y>2447.0</y></points><points><x>44517.0</x><y>2577.0</y></points></segmentation></object><object><name>EC</name><difficult>0</difficult><truncated>0</truncated><info>[{"confidence": "0.840875"}, {"action": "CREATE", "cat": "EC", "time": "2020-07-23 14:56;04", "who": "admin", "typeOfanno": "PersonManul"}]</info><confidence>0.840875</confidence><bndbox><xmin>28210.0</xmin><ymin>36371.0</ymin><xmax>28508.0</xmax><ymax>36632.0</ymax></bndbox><segmentation><points><x>28210.0</x><y>36632.0</y></points><points><x>28210.0</x><y>36371.0</y></points><points><x>28508.0</x><y>36371.0</y></points><points><x>28508.0</x><y>36632.0</y></points></segmentation></object><object><name>NILM</name><difficult>0</difficult><truncated>0</truncated><info>[{"confidence": "0.921461"}, {"action": "CREATE", "cat": "NILM", "time": "2020-07-23 14:56;04", "who": "admin", "typeOfanno": "PersonManul"}]</info><confidence>0.921461</confidence><bndbox><xmin>45997.0</xmin><ymin>47895.0</ymin><xmax>46225.0</xmax><ymax>48180.0</ymax></bndbox><segmentation><points><x>45997.0</x><y>48180.0</y></points><points><x>45997.0</x><y>47895.0</y></points><points><x>46225.0</x><y>47895.0</y></points><points><x>46225.0</x><y>48180.0</y></points></segmentation></object><object><name>NILM</name><difficult>0</difficult><truncated>0</truncated><info>[{"confidence": "0.445882"}, {"action": "CREATE", "cat": "NILM", "time": "2020-07-23 14:56;04", "who": "admin", "typeOfanno": "PersonManul"}]</info><confidence>0.445882</confidence><bndbox><xmin>16500.0</xmin><ymin>11810.0</ymin><xmax>16636.0</xmax><ymax>11939.0</ymax></bndbox><segmentation><points><x>16500.0</x><y>11939.0</y></points><points><x>16500.0</x><y>11810.0</y></points><points><x>16636.0</x><y>11810.0</y></points><points><x>16636.0</x><y>11939.0</y></points></segmentation></object><object><name>NILM</name><difficult>0</difficult><truncated>0</truncated><info>[{"confidence": "0.447543"}, {"action": "CREATE", "cat": "NILM", "time": "2020-07-23 14:56;04", "who": "admin", "typeOfanno": "PersonManul"}]</info><confidence>0.447543</confidence><bndbox><xmin>10345.0</xmin><ymin>20321.0</ymin><xmax>10481.0</xmax><ymax>20539.0</ymax></bndbox><segmentation><points><x>10345.0</x><y>20539.0</y></points><points><x>10345.0</x><y>20321.0</y></points><points><x>10481.0</x><y>20321.0</y></points><points><x>10481.0</x><y>20539.0</y></points></segmentation></object><object><name>ASC_US</name><difficult>0</difficult><truncated>0</truncated><info>[{"confidence": "0.451882"}, {"action": "CREATE", "cat": "ASC_US", "time": "2020-07-23 14:56;04", "who": "admin", "typeOfanno": "PersonManul"}]</info><confidence>0.451882</confidence><bndbox><xmin>53064.0</xmin><ymin>20518.0</ymin><xmax>53262.0</xmax><ymax>20804.0</ymax></bndbox><segmentation><points><x>53064.0</x><y>20804.0</y></points><points><x>53064.0</x><y>20518.0</y></points><points><x>53262.0</x><y>20518.0</y></points><points><x>53262.0</x><y>20804.0</y></points></segmentation></object><object><name>NILM</name><difficult>0</difficult><truncated>0</truncated><info>[{"confidence": "0.512556"}, {"action": "CREATE", "cat": "NILM", "time": "2020-07-23 14:56;04", "who": "admin", "typeOfanno": "PersonManul"}]</info><confidence>0.512556</confidence><bndbox><xmin>31621.0</xmin><ymin>36713.0</ymin><xmax>31756.0</xmax><ymax>36829.0</ymax></bndbox><segmentation><points><x>31621.0</x><y>36829.0</y></points><points><x>31621.0</x><y>36713.0</y></points><points><x>31756.0</x><y>36713.0</y></points><points><x>31756.0</x><y>36829.0</y></points></segmentation></object><object><name>NILM</name><difficult>0</difficult><truncated>0</truncated><info>[{"confidence": "0.536216"}, {"action": "CREATE", "cat": "NILM", "time": "2020-07-23 14:56;04", "who": "admin", "typeOfanno": "PersonManul"}]</info><confidence>0.536216</confidence><bndbox><xmin>31168.0</xmin><ymin>19822.0</ymin><xmax>31309.0</xmax><ymax>19917.0</ymax></bndbox><segmentation><points><x>31168.0</x><y>19917.0</y></points><points><x>31168.0</x><y>19822.0</y></points><points><x>31309.0</x><y>19822.0</y></points><points><x>31309.0</x><y>19917.0</y></points></segmentation></object><object><name>NILM</name><difficult>0</difficult><truncated>0</truncated><info>[{"confidence": "0.62296"}, {"action": "CREATE", "cat": "NILM", "time": "2020-07-23 14:56;04", "who": "admin", "typeOfanno": "PersonManul"}]</info><confidence>0.62296</confidence><bndbox><xmin>48860.0</xmin><ymin>41010.0</ymin><xmax>49054.0</xmax><ymax>41183.0</ymax></bndbox><segmentation><points><x>48860.0</x><y>41183.0</y></points><points><x>48860.0</x><y>41010.0</y></points><points><x>49054.0</x><y>41010.0</y></points><points><x>49054.0</x><y>41183.0</y></points></segmentation></object><object><name>NILM</name><difficult>0</difficult><truncated>0</truncated><info>[{"confidence": "0.634189"}, {"action": "CREATE", "cat": "NILM", "time": "2020-07-23 14:56;04", "who": "admin", "typeOfanno": "PersonManul"}]</info><confidence>0.634189</confidence><bndbox><xmin>34735.0</xmin><ymin>46003.0</ymin><xmax>34817.0</xmax><ymax>46202.0</ymax></bndbox><segmentation><points><x>34735.0</x><y>46202.0</y></points><points><x>34735.0</x><y>46003.0</y></points><points><x>34817.0</x><y>46003.0</y></points><points><x>34817.0</x><y>46202.0</y></points></segmentation></object><object><name>NILM</name><difficult>0</difficult><truncated>0</truncated><info>[{"confidence": "0.684843"}, {"action": "CREATE", "cat": "NILM", "time": "2020-07-23 14:56;04", "who": "admin", "typeOfanno": "PersonManul"}]</info><confidence>0.684843</confidence><bndbox><xmin>24723.0</xmin><ymin>13423.0</ymin><xmax>24912.0</xmax><ymax>13591.0</ymax></bndbox><segmentation><points><x>24723.0</x><y>13591.0</y></points><points><x>24723.0</x><y>13423.0</y></points><points><x>24912.0</x><y>13423.0</y></points><points><x>24912.0</x><y>13591.0</y></points></segmentation></object><object><name>ASC_US</name><difficult>0</difficult><truncated>0</truncated><info>[{"confidence": "0.853386"}, {"action": "CREATE", "cat": "ASC_US", "time": "2020-07-23 14:56;04", "who": "admin", "typeOfanno": "PersonManul"}]</info><confidence>0.853386</confidence><bndbox><xmin>55009.07628671675</xmin><ymin>26247.93517659975</ymin><xmax>55167.62668358009</xmax><ymax>26449.401470358433</ymax></bndbox><segmentation><points><x>55009.07628671675</x><y>26449.401470358433</y></points><points><x>55009.07628671675</x><y>26247.93517659975</y></points><points><x>55167.62668358009</x><y>26247.93517659975</y></points><points><x>55167.62668358009</x><y>26449.401470358433</y></points></segmentation></object><object><name>NILM</name><difficult>0</difficult><truncated>0</truncated><info>[{"confidence": "0.909968"}, {"action": "CREATE", "cat": "NILM", "time": "2020-07-23 14:56;04", "who": "admin", "typeOfanno": "PersonManul"}]</info><confidence>0.909968</confidence><bndbox><xmin>20822.0</xmin><ymin>48016.0</ymin><xmax>21032.0</xmax><ymax>48172.0</ymax></bndbox><segmentation><points><x>20822.0</x><y>48172.0</y></points><points><x>20822.0</x><y>48016.0</y></points><points><x>21032.0</x><y>48016.0</y></points><points><x>21032.0</x><y>48172.0</y></points></segmentation></object><object><name>NILM</name><difficult>0</difficult><truncated>0</truncated><info>[{"confidence": "0.502915"}, {"action": "CREATE", "cat": "NILM", "time": "2020-07-23 14:56;04", "who": "admin", "typeOfanno": "PersonManul"}]</info><confidence>0.502915</confidence><bndbox><xmin>38905.0</xmin><ymin>52382.0</ymin><xmax>39023.0</xmax><ymax>52576.0</ymax></bndbox><segmentation><points><x>38905.0</x><y>52576.0</y></points><points><x>38905.0</x><y>52382.0</y></points><points><x>39023.0</x><y>52382.0</y></points><points><x>39023.0</x><y>52576.0</y></points></segmentation></object><object><name>BOX_SCREEN</name><difficult>0</difficult><truncated>0</truncated><info>[{"confidence": "1.0"}, {"action": "CREATE", "cat": "BOX_SCREEN", "time": "2020-07-23 14:56;04", "who": "admin", "typeOfanno": "PersonManul"}]</info><confidence>1.0</confidence><bndbox><xmin>53767.499314941066</xmin><ymin>25709.439097660914</ymin><xmax>55815.499314941066</xmax><ymax>27757.439097660914</ymax></bndbox><segmentation><points><x>53767.499314941066</x><y>27757.439097660914</y></points><points><x>53767.499314941066</x><y>25709.439097660914</y></points><points><x>55815.499314941066</x><y>25709.439097660914</y></points><points><x>55815.499314941066</x><y>27757.439097660914</y></points></segmentation></object><object><name>BOX_SCREEN</name><difficult>0</difficult><truncated>0</truncated><info>[{"confidence": "1.0"}, {"action": "CREATE", "cat": "BOX_SCREEN", "time": "2020-07-23 14:56;04", "who": "admin", "typeOfanno": "PersonManul"}]</info><confidence>1.0</confidence><bndbox><xmin>31141.637744840315</xmin><ymin>49990.48326241329</ymin><xmax>33189.637744840315</xmax><ymax>52038.48326241329</ymax></bndbox><segmentation><points><x>31141.637744840315</x><y>52038.48326241329</y></points><points><x>31141.637744840315</x><y>49990.48326241329</y></points><points><x>33189.637744840315</x><y>49990.48326241329</y></points><points><x>33189.637744840315</x><y>52038.48326241329</y></points></segmentation></object><object><name>BOX_SCREEN</name><difficult>0</difficult><truncated>0</truncated><info>[{"confidence": "1.0"}, {"action": "CREATE", "cat": "BOX_SCREEN", "time": "2020-07-23 14:56;04", "who": "admin", "typeOfanno": "PersonManul"}]</info><confidence>1.0</confidence><bndbox><xmin>26246.5352642508</xmin><ymin>49384.39126966701</ymin><xmax>28294.5352642508</xmax><ymax>51432.39126966701</ymax></bndbox><segmentation><points><x>26246.5352642508</x><y>51432.39126966701</y></points><points><x>26246.5352642508</x><y>49384.39126966701</y></points><points><x>28294.5352642508</x><y>49384.39126966701</y></points><points><x>28294.5352642508</x><y>51432.39126966701</y></points></segmentation></object><object><name>ASC_US</name><difficult>0</difficult><truncated>0</truncated><info>[{"confidence": 1}, {"action": "CREATE", "cat": "ASC_US", "time": "2020-07-29 11:33;00", "who": "chenrui", "typeOfanno": "PersonManul"}]</info><confidence>1.0</confidence><bndbox><xmin>32069.579234510376</xmin><ymin>50684.930713011505</ymin><xmax>32466.014878074733</xmax><ymax>50951.544594339815</ymax></bndbox><segmentation><points><x>32069.579234510376</x><y>50951.544594339815</y></points><points><x>32069.579234510376</x><y>50684.930713011505</y></points><points><x>32466.014878074733</x><y>50684.930713011505</y></points><points><x>32466.014878074733</x><y>50951.544594339815</y></points></segmentation></object><object><name>ASC_US</name><difficult>0</difficult><truncated>0</truncated><info>[{"confidence": 1}, {"action": "CREATE", "cat": "ASC_US", "time": "2020-07-29 11:33;00", "who": "chenrui", "typeOfanno": "PersonManul"}]</info><confidence>1.0</confidence><bndbox><xmin>27166.21288458192</xmin><ymin>50250.97031032448</ymin><xmax>27396.232699856904</xmax><ymax>50519.32677255762</ymax></bndbox><segmentation><points><x>27166.21288458192</x><y>50519.32677255762</y></points><points><x>27166.21288458192</x><y>50250.97031032448</y></points><points><x>27396.232699856904</x><y>50250.97031032448</y></points><points><x>27396.232699856904</x><y>50519.32677255762</y></points></segmentation></object></annotation>
