# Supplementary material for: Artificial intelligence enables precision diagnosis of cervical cytology grades and cervical cancer
Source: Nat Commun. 2024 May 22;15:4369. doi: 10.1038/s41467-024-48705-3 (PMC11111770; doi:10.1038/s41467-024-48705-3)
Supplement: Supplementary file 4 — Source Data [file 41467_2024_48705_MOESM4_ESM.zip › Source Data/Table S1.Average precision in the patch-level detection and classification./ground_truth_126/C201707292_H.tif.xml]

<?xml version="1.0"?><annotation><folder>med</folder><filename>/datasets/Review/label-check/tif-tiff/C201707292_H.tif</filename><size><width>57787</width><height>56316</height></size><mpp>0.248447</mpp><object><name>HSIL</name><difficult>0</difficult><truncated>0</truncated><info>[{"confidence": "0"}, {"action": "CREATE", "cat": "HSIL", "time": "2020-07-23 14:39;06", "who": "admin", "typeOfanno": "PersonManul"}]</info><confidence>0</confidence><bndbox><xmin>34713.89453125</xmin><ymin>7764.0</ymin><xmax>34895.0078125</xmax><ymax>7922.16162109375</ymax></bndbox><segmentation><points><x>34789.0</x><y>7764.0</y></points><points><x>34784.0</x><y>7768.0</y></points><points><x>34774.0</x><y>7771.0</y></points><points><x>34760.0</x><y>7770.0</y></points><points><x>34756.0</x><y>7774.0</y></points><points><x>34756.0</x><y>7792.0</y></points><points><x>34750.1171875</x><y>7811.66162109375</y></points><points><x>34743.46875</x><y>7835.73291015625</y></points><points><x>34730.859375</x><y>7839.171875</y></points><points><x>34714.125</x><y>7839.171875</y></points><points><x>34713.89453125</x><y>7870.80859375</y></points><points><x>34727.421875</x><y>7886.1689453125</y></points><points><x>34735.4453125</x><y>7905.19677734375</y></points><points><x>34766.8515625</x><y>7922.16162109375</y></points><points><x>34784.046875</x><y>7912.53271484375</y></points><points><x>34794.36328125</x><y>7903.36279296875</y></points><points><x>34811.09765625</x><y>7912.9912109375</y></points><points><x>34822.45703125</x><y>7909.5625</y></points><points><x>34830.70703125</x><y>7909.10400390625</y></points><points><x>34837.12890625</x><y>7908.18701171875</y></points><points><x>34844.0</x><y>7905.0</y></points><points><x>34850.0</x><y>7904.0</y></points><points><x>34863.72265625</x><y>7894.43212890625</y></points><points><x>34876.33203125</x><y>7879.30126953125</y></points><points><x>34875.640625</x><y>7856.83447265625</y></points><points><x>34883.76953125</x><y>7834.248046875</y></points><points><x>34895.0078125</x><y>7813.76904296875</y></points><points><x>34886.5390625</x><y>7795.75341796875</y></points><points><x>34868.5234375</x><y>7790.05615234375</y></points><points><x>34855.23828125</x><y>7794.248046875</y></points><points><x>34848.0</x><y>7778.0</y></points><points><x>34833.0</x><y>7776.0</y></points><points><x>34825.87109375</x><y>7774.3505859375</y></points><points><x>34818.0</x><y>7770.0</y></points><points><x>34810.0</x><y>7764.0</y></points></segmentation></object><object><name>HSIL</name><difficult>0</difficult><truncated>0</truncated><info>[{"confidence": "0"}, {"action": "CREATE", "cat": "HSIL", "time": "2020-07-23 14:39;06", "who": "admin", "typeOfanno": "PersonManul"}]</info><confidence>0</confidence><bndbox><xmin>36401.84375</xmin><ymin>8100.95458984375</ymin><xmax>37097.0</xmax><ymax>9016.0</ymax></bndbox><segmentation><points><x>36691.84765625</x><y>8100.95458984375</y></points><points><x>36635.85546875</x><y>8122.14013671875</y></points><points><x>36607.859375</x><y>8145.595703125</y></points><points><x>36598.94921875</x><y>8160.03076171875</y></points><points><x>36591.4375</x><y>8167.5400390625</y></points><points><x>36585.9765625</x><y>8178.12109375</y></points><points><x>36585.0</x><y>8187.0</y></points><points><x>36581.0</x><y>8192.0</y></points><points><x>36581.0</x><y>8196.0</y></points><points><x>36580.0</x><y>8209.0</y></points><points><x>36575.0</x><y>8211.0</y></points><points><x>36574.0</x><y>8218.0</y></points><points><x>36569.25390625</x><y>8221.1279296875</y></points><points><x>36566.1796875</x><y>8231.7099609375</y></points><points><x>36566.5234375</x><y>8240.92578125</y></points><points><x>36558.671875</x><y>8249.1171875</y></points><points><x>36560.0390625</x><y>8258.6748046875</y></points><points><x>36561.16015625</x><y>8267.837890625</y></points><points><x>36560.703125</x><y>8272.65234375</y></points><points><x>36562.078125</x><y>8279.0712890625</y></points><points><x>36561.62109375</x><y>8282.509765625</y></points><points><x>36556.578125</x><y>8287.783203125</y></points><points><x>36552.0</x><y>8295.0</y></points><points><x>36540.0</x><y>8295.0</y></points><points><x>36539.0</x><y>8307.0</y></points><points><x>36535.0</x><y>8324.0</y></points><points><x>36536.0</x><y>8332.0</y></points><points><x>36541.0</x><y>8333.0</y></points><points><x>36542.0</x><y>8341.0</y></points><points><x>36548.0</x><y>8347.0</y></points><points><x>36542.0</x><y>8371.0</y></points><points><x>36533.0</x><y>8387.0</y></points><points><x>36528.0</x><y>8413.0</y></points><points><x>36529.0</x><y>8418.0</y></points><points><x>36523.0</x><y>8426.0</y></points><points><x>36517.0</x><y>8439.0</y></points><points><x>36514.0</x><y>8442.0</y></points><points><x>36510.0</x><y>8464.0</y></points><points><x>36501.0</x><y>8493.0</y></points><points><x>36486.0</x><y>8503.0</y></points><points><x>36483.0</x><y>8507.0</y></points><points><x>36483.0</x><y>8512.0</y></points><points><x>36478.0</x><y>8521.0</y></points><points><x>36469.0</x><y>8518.0</y></points><points><x>36457.74609375</x><y>8525.763671875</y></points><points><x>36446.05859375</x><y>8524.7470703125</y></points><points><x>36436.91015625</x><y>8531.353515625</y></points><points><x>36414.04296875</x><y>8544.56640625</y></points><points><x>36401.84375</x><y>8579.6318359375</y></points><points><x>36429.2890625</x><y>8583.697265625</y></points><points><x>36449.0</x><y>8573.0</y></points><points><x>36460.0</x><y>8571.0</y></points><points><x>36472.0</x><y>8567.0</y></points><points><x>36473.0</x><y>8579.0</y></points><points><x>36483.0</x><y>8593.0</y></points><points><x>36478.0</x><y>8602.0</y></points><points><x>36475.0</x><y>8609.0</y></points><points><x>36471.0</x><y>8613.0</y></points><points><x>36471.0</x><y>8619.0</y></points><points><x>36468.0</x><y>8632.0</y></points><points><x>36464.0</x><y>8644.0</y></points><points><x>36461.0</x><y>8657.0</y></points><points><x>36457.0</x><y>8662.0</y></points><points><x>36451.0</x><y>8696.0</y></points><points><x>36446.0</x><y>8703.0</y></points><points><x>36446.0</x><y>8707.0</y></points><points><x>36443.515625</x><y>8717.3515625</y></points><points><x>36439.9609375</x><y>8736.154296875</y></points><points><x>36445.04296875</x><y>8753.9404296875</y></points><points><x>36455.0</x><y>8769.0</y></points><points><x>36458.0</x><y>8772.0</y></points><points><x>36454.0</x><y>8774.0</y></points><points><x>36454.0</x><y>8781.0</y></points><points><x>36450.0</x><y>8785.0</y></points><points><x>36448.0</x><y>8801.0</y></points><points><x>36466.0</x><y>8807.0</y></points><points><x>36469.0</x><y>8810.0</y></points><points><x>36476.0</x><y>8810.0</y></points><points><x>36477.0</x><y>8815.0</y></points><points><x>36479.0</x><y>8821.0</y></points><points><x>36474.0</x><y>8837.0</y></points><points><x>36477.0</x><y>8840.0</y></points><points><x>36477.0</x><y>8844.0</y></points><points><x>36480.0</x><y>8847.0</y></points><points><x>36493.0</x><y>8847.0</y></points><points><x>36496.0</x><y>8850.0</y></points><points><x>36499.0</x><y>8861.0</y></points><points><x>36508.0</x><y>8870.0</y></points><points><x>36508.0</x><y>8878.0</y></points><points><x>36504.0</x><y>8882.0</y></points><points><x>36496.0</x><y>8883.0</y></points><points><x>36496.0</x><y>8890.0</y></points><points><x>36489.0</x><y>8891.0</y></points><points><x>36487.0</x><y>8904.0</y></points><points><x>36506.0</x><y>8913.0</y></points><points><x>36522.0</x><y>8936.0</y></points><points><x>36528.0</x><y>8942.0</y></points><points><x>36537.0</x><y>8947.0</y></points><points><x>36545.0</x><y>8950.0</y></points><points><x>36546.0</x><y>8958.0</y></points><points><x>36559.0</x><y>8958.0</y></points><points><x>36550.0</x><y>8978.0</y></points><points><x>36569.0</x><y>8982.0</y></points><points><x>36591.0</x><y>8972.0</y></points><points><x>36598.0</x><y>8969.0</y></points><points><x>36608.0</x><y>8966.0</y></points><points><x>36619.0</x><y>8967.0</y></points><points><x>36640.0</x><y>8970.0</y></points><points><x>36641.0</x><y>8972.0</y></points><points><x>36636.0</x><y>8977.0</y></points><points><x>36635.0</x><y>8994.0</y></points><points><x>36640.0</x><y>8999.0</y></points><points><x>36656.0</x><y>9000.0</y></points><points><x>36657.0</x><y>9013.0</y></points><points><x>36672.0</x><y>9016.0</y></points><points><x>36694.0</x><y>8999.0</y></points><points><x>36694.0</x><y>8990.0</y></points><points><x>36701.0</x><y>8989.0</y></points><points><x>36706.0</x><y>8982.0</y></points><points><x>36713.0</x><y>8987.0</y></points><points><x>36717.0</x><y>8992.0</y></points><points><x>36735.0</x><y>8993.0</y></points><points><x>36740.0</x><y>8989.0</y></points><points><x>36740.0</x><y>8972.0</y></points><points><x>36746.0</x><y>8967.0</y></points><points><x>36751.0</x><y>8973.0</y></points><points><x>36764.0</x><y>8975.0</y></points><points><x>36768.0</x><y>8985.0</y></points><points><x>36773.0</x><y>8992.0</y></points><points><x>36790.0</x><y>8994.0</y></points><points><x>36791.0</x><y>9002.0</y></points><points><x>36794.0</x><y>9005.0</y></points><points><x>36794.0</x><y>9011.0</y></points><points><x>36807.0</x><y>9012.0</y></points><points><x>36813.0</x><y>8994.0</y></points><points><x>36795.0</x><y>8985.0</y></points><points><x>36794.0</x><y>8970.0</y></points><points><x>36787.0</x><y>8958.0</y></points><points><x>36798.0</x><y>8957.0</y></points><points><x>36804.0</x><y>8955.0</y></points><points><x>36807.0</x><y>8952.0</y></points><points><x>36812.0</x><y>8954.0</y></points><points><x>36823.0</x><y>8956.0</y></points><points><x>36812.0</x><y>8959.0</y></points><points><x>36808.0</x><y>8963.0</y></points><points><x>36808.0</x><y>8976.0</y></points><points><x>36815.0</x><y>8988.0</y></points><points><x>36827.0</x><y>8988.0</y></points><points><x>36835.0</x><y>8982.0</y></points><points><x>36835.0</x><y>8976.0</y></points><points><x>36837.0</x><y>8962.0</y></points><points><x>36840.0</x><y>8959.0</y></points><points><x>36852.0</x><y>8954.0</y></points><points><x>36854.0</x><y>8940.0</y></points><points><x>36857.0</x><y>8937.0</y></points><points><x>36871.0</x><y>8929.0</y></points><points><x>36871.0</x><y>8920.0</y></points><points><x>36873.0</x><y>8905.0</y></points><points><x>36879.0</x><y>8901.0</y></points><points><x>36888.0</x><y>8899.0</y></points><points><x>36892.0</x><y>8895.0</y></points><points><x>36897.0</x><y>8882.0</y></points><points><x>36899.0</x><y>8875.0</y></points><points><x>36903.0</x><y>8866.0</y></points><points><x>36904.0</x><y>8860.0</y></points><points><x>36907.0</x><y>8853.0</y></points><points><x>36919.0</x><y>8852.0</y></points><points><x>36921.0</x><y>8844.0</y></points><points><x>36925.0</x><y>8839.0</y></points><points><x>36929.0</x><y>8836.0</y></points><points><x>36929.0</x><y>8824.0</y></points><points><x>36932.0</x><y>8819.0</y></points><points><x>36942.0</x><y>8818.0</y></points><points><x>36950.0</x><y>8810.0</y></points><points><x>36951.0</x><y>8802.0</y></points><points><x>36952.0</x><y>8794.0</y></points><points><x>36955.0</x><y>8791.0</y></points><points><x>36960.0</x><y>8791.0</y></points><points><x>36965.0</x><y>8787.0</y></points><points><x>36972.0</x><y>8787.0</y></points><points><x>36991.0</x><y>8782.0</y></points><points><x>36995.0</x><y>8778.0</y></points><points><x>37004.0</x><y>8770.0</y></points><points><x>37004.0</x><y>8766.0</y></points><points><x>37009.0</x><y>8756.0</y></points><points><x>37020.125</x><y>8739.1591796875</y></points><points><x>37011.99609375</x><y>8722.896484375</y></points><points><x>37004.87890625</x><y>8717.8154296875</y></points><points><x>36988.0</x><y>8723.0</y></points><points><x>36982.0</x><y>8724.0</y></points><points><x>36981.0</x><y>8716.0</y></points><points><x>36991.0</x><y>8707.0</y></points><points><x>36997.0</x><y>8706.0</y></points><points><x>37000.0</x><y>8703.0</y></points><points><x>37006.0</x><y>8699.0</y></points><points><x>37006.0</x><y>8694.0</y></points><points><x>37017.0</x><y>8673.0</y></points><points><x>37023.0</x><y>8666.0</y></points><points><x>37027.0</x><y>8646.0</y></points><points><x>37031.0</x><y>8641.0</y></points><points><x>37033.0</x><y>8632.0</y></points><points><x>37041.0</x><y>8621.0</y></points><points><x>37041.0</x><y>8609.0</y></points><points><x>37045.0</x><y>8602.0</y></points><points><x>37052.0</x><y>8596.0</y></points><points><x>37056.0</x><y>8591.0</y></points><points><x>37059.0</x><y>8569.0</y></points><points><x>37060.0</x><y>8559.0</y></points><points><x>37064.0</x><y>8546.0</y></points><points><x>37066.0</x><y>8531.0</y></points><points><x>37070.0</x><y>8527.0</y></points><points><x>37077.0</x><y>8522.0</y></points><points><x>37077.0</x><y>8518.0</y></points><points><x>37080.0</x><y>8515.0</y></points><points><x>37089.0</x><y>8515.0</y></points><points><x>37093.0</x><y>8496.0</y></points><points><x>37097.0</x><y>8468.0</y></points><points><x>37096.0</x><y>8459.0</y></points><points><x>37093.0</x><y>8447.0</y></points><points><x>37087.0</x><y>8436.0</y></points><points><x>37089.0</x><y>8422.0</y></points><points><x>37085.0</x><y>8422.0</y></points><points><x>37086.0</x><y>8408.0</y></points><points><x>37088.0</x><y>8399.0</y></points><points><x>37089.0</x><y>8369.0</y></points><points><x>37088.0</x><y>8364.0</y></points><points><x>37089.0</x><y>8351.0</y></points><points><x>37083.0</x><y>8344.0</y></points><points><x>37074.0</x><y>8343.0</y></points><points><x>37060.0</x><y>8342.0</y></points><points><x>37053.0</x><y>8347.0</y></points><points><x>37049.0</x><y>8347.0</y></points><points><x>37047.0</x><y>8342.0</y></points><points><x>37033.0</x><y>8340.0</y></points><points><x>37032.0</x><y>8328.0</y></points><points><x>37047.0</x><y>8330.0</y></points><points><x>37047.0</x><y>8303.0</y></points><points><x>37042.0</x><y>8294.0</y></points><points><x>37045.0</x><y>8294.0</y></points><points><x>37056.0</x><y>8304.0</y></points><points><x>37070.0</x><y>8304.0</y></points><points><x>37075.0</x><y>8295.0</y></points><points><x>37078.0</x><y>8281.0</y></points><points><x>37071.0</x><y>8268.0</y></points><points><x>37066.0</x><y>8261.0</y></points><points><x>37060.0</x><y>8254.0</y></points><points><x>37053.0</x><y>8244.0</y></points><points><x>37046.0</x><y>8238.0</y></points><points><x>37035.0</x><y>8238.0</y></points><points><x>37026.0</x><y>8225.0</y></points><points><x>37023.0</x><y>8221.0</y></points><points><x>37017.0</x><y>8217.0</y></points><points><x>37007.0</x><y>8210.0</y></points><points><x>36994.95703125</x><y>8202.140625</y></points><points><x>36979.0</x><y>8215.0</y></points><points><x>36976.390625</x><y>8195.7216796875</y></points><points><x>36976.0</x><y>8180.0</y></points><points><x>36975.0</x><y>8174.0</y></points><points><x>36972.0</x><y>8171.0</y></points><points><x>36966.0</x><y>8171.0</y></points><points><x>36965.0</x><y>8162.0</y></points><points><x>36936.6796875</x><y>8144.275390625</y></points><points><x>36913.12890625</x><y>8137.10791015625</y></points><points><x>36870.8046875</x><y>8132.67041015625</y></points><points><x>36847.25390625</x><y>8138.1318359375</y></points><points><x>36839.7421875</x><y>8157.9287109375</y></points><points><x>36839.7421875</x><y>8169.1923828125</y></points><points><x>36832.0</x><y>8178.0</y></points><points><x>36817.0</x><y>8191.0</y></points><points><x>36815.0</x><y>8201.0</y></points><points><x>36807.0</x><y>8202.0</y></points><points><x>36800.0</x><y>8204.0</y></points><points><x>36793.67578125</x><y>8186.04150390625</y></points><points><x>36786.0</x><y>8163.0</y></points><points><x>36772.51171875</x><y>8155.32177734375</y></points><points><x>36752.71484375</x><y>8145.08203125</y></points><points><x>36746.9140625</x><y>8134.84228515625</y></points><points><x>36713.03125</x><y>8112.30419921875</y></points></segmentation></object><object><name>NONE</name><difficult>0</difficult><truncated>0</truncated><info>[{"confidence": "0"}, {"action": "CREATE", "cat": "NONE", "time": "2020-07-23 14:39;06", "who": "admin", "typeOfanno": "PersonManul"}]</info><confidence>0</confidence><bndbox><xmin>39724.11328125</xmin><ymin>12766.0390625</ymin><xmax>40102.0</xmax><ymax>13348.859375</ymax></bndbox><segmentation><points><x>39867.2578125</x><y>12775.1181640625</y></points><points><x>39852.0</x><y>12812.0</y></points><points><x>39874.0</x><y>12821.0</y></points><points><x>39878.0</x><y>12836.0</y></points><points><x>39871.0</x><y>12842.0</y></points><points><x>39860.0</x><y>12847.0</y></points><points><x>39855.0</x><y>12848.0</y></points><points><x>39851.0</x><y>12852.0</y></points><points><x>39840.0</x><y>12851.0</y></points><points><x>39823.0</x><y>12850.0</y></points><points><x>39816.0</x><y>12856.0</y></points><points><x>39815.0</x><y>12875.0</y></points><points><x>39819.0</x><y>12891.0</y></points><points><x>39817.0</x><y>12906.0</y></points><points><x>39818.0</x><y>12911.0</y></points><points><x>39817.0</x><y>12930.0</y></points><points><x>39814.0</x><y>12933.0</y></points><points><x>39805.0</x><y>12941.0</y></points><points><x>39780.0</x><y>12934.0</y></points><points><x>39776.0</x><y>12951.0</y></points><points><x>39724.11328125</x><y>13093.1201171875</y></points><points><x>39764.0</x><y>13317.0</y></points><points><x>39886.02734375</x><y>13348.859375</y></points><points><x>40037.0</x><y>13305.0</y></points><points><x>40050.0</x><y>13288.0</y></points><points><x>40055.0</x><y>13284.0</y></points><points><x>40055.0</x><y>13279.0</y></points><points><x>40068.0</x><y>13265.0</y></points><points><x>40069.0</x><y>13261.0</y></points><points><x>40071.0</x><y>13244.0</y></points><points><x>40073.0</x><y>13237.0</y></points><points><x>40085.0</x><y>13227.0</y></points><points><x>40087.0</x><y>13215.0</y></points><points><x>40090.0</x><y>13197.0</y></points><points><x>40088.0</x><y>13189.0</y></points><points><x>40084.0</x><y>13185.0</y></points><points><x>40081.0</x><y>13158.0</y></points><points><x>40077.0</x><y>13118.0</y></points><points><x>40063.0</x><y>13102.0</y></points><points><x>40047.0</x><y>13090.0</y></points><points><x>40068.0</x><y>13086.0</y></points><points><x>40077.0</x><y>13076.0</y></points><points><x>40082.0</x><y>13069.0</y></points><points><x>40082.0</x><y>13063.0</y></points><points><x>40083.0</x><y>13057.0</y></points><points><x>40092.0</x><y>13035.0</y></points><points><x>40093.0</x><y>13026.0</y></points><points><x>40102.0</x><y>13025.0</y></points><points><x>40102.0</x><y>12985.0</y></points><points><x>40098.0</x><y>12985.0</y></points><points><x>40097.0</x><y>12974.0</y></points><points><x>40096.0</x><y>12969.0</y></points><points><x>40090.0</x><y>12963.0</y></points><points><x>40081.0</x><y>12956.0</y></points><points><x>40075.0</x><y>12955.0</y></points><points><x>40063.0</x><y>12951.0</y></points><points><x>40052.0</x><y>12951.0</y></points><points><x>40047.0</x><y>12947.0</y></points><points><x>40028.0</x><y>12945.0</y></points><points><x>40009.0</x><y>12940.0</y></points><points><x>39997.0</x><y>12938.0</y></points><points><x>39966.0</x><y>12933.0</y></points><points><x>39971.0</x><y>12911.0</y></points><points><x>39969.0</x><y>12903.0</y></points><points><x>39968.0</x><y>12897.0</y></points><points><x>39976.0</x><y>12896.0</y></points><points><x>39981.0</x><y>12890.0</y></points><points><x>39987.0</x><y>12887.0</y></points><points><x>39988.0</x><y>12899.0</y></points><points><x>39992.0</x><y>12914.0</y></points><points><x>40006.0</x><y>12915.0</y></points><points><x>40017.0</x><y>12914.0</y></points><points><x>40018.0</x><y>12906.0</y></points><points><x>40019.0</x><y>12889.0</y></points><points><x>40014.0</x><y>12881.0</y></points><points><x>40010.0</x><y>12869.0</y></points><points><x>39991.0</x><y>12852.0</y></points><points><x>39990.0</x><y>12846.0</y></points><points><x>39984.0</x><y>12842.0</y></points><points><x>39979.0</x><y>12840.0</y></points><points><x>39976.0</x><y>12837.0</y></points><points><x>39967.890625</x><y>12788.7373046875</y></points><points><x>39936.8671875</x><y>12766.0390625</y></points><points><x>39918.7109375</x><y>12776.6318359375</y></points></segmentation></object><object><name>HSIL</name><difficult>0</difficult><truncated>0</truncated><info>[{"confidence": "0"}, {"action": "CREATE", "cat": "HSIL", "time": "2020-07-23 14:39;06", "who": "admin", "typeOfanno": "PersonManul"}]</info><confidence>0</confidence><bndbox><xmin>40566.29296875</xmin><ymin>13179.0</ymin><xmax>40719.55078125</xmax><ymax>13348.265625</ymax></bndbox><segmentation><points><x>40644.0</x><y>13179.0</y></points><points><x>40640.0</x><y>13184.0</y></points><points><x>40635.0</x><y>13187.0</y></points><points><x>40626.0</x><y>13195.0</y></points><points><x>40621.0</x><y>13209.0</y></points><points><x>40620.0</x><y>13223.0</y></points><points><x>40606.0</x><y>13224.0</y></points><points><x>40605.0</x><y>13235.0</y></points><points><x>40600.0</x><y>13242.0</y></points><points><x>40584.7265625</x><y>13257.1318359375</y></points><points><x>40566.29296875</x><y>13266.005859375</y></points><points><x>40584.3828125</x><y>13299.1142578125</y></points><points><x>40596.671875</x><y>13310.7197265625</y></points><points><x>40598.0</x><y>13331.0</y></points><points><x>40616.46875</x><y>13344.5107421875</y></points><points><x>40638.0</x><y>13338.0</y></points><points><x>40666.64453125</x><y>13348.265625</y></points><points><x>40708.96875</x><y>13343.1455078125</y></points><points><x>40719.55078125</x><y>13320.27734375</y></points><points><x>40712.72265625</x><y>13304.9169921875</y></points><points><x>40702.484375</x><y>13299.7978515625</y></points><points><x>40692.0</x><y>13300.0</y></points><points><x>40689.0</x><y>13303.0</y></points><points><x>40691.0</x><y>13287.0</y></points><points><x>40696.33984375</x><y>13279.3173828125</y></points><points><x>40693.0</x><y>13269.0</y></points><points><x>40688.0</x><y>13266.0</y></points><points><x>40677.22265625</x><y>13261.2275390625</y></points><points><x>40673.0</x><y>13253.0</y></points><points><x>40668.0</x><y>13247.0</y></points><points><x>40668.0</x><y>13243.0</y></points><points><x>40669.0</x><y>13227.0</y></points><points><x>40665.0</x><y>13222.0</y></points><points><x>40668.0</x><y>13208.0</y></points><points><x>40669.0</x><y>13195.0</y></points><points><x>40666.0</x><y>13192.0</y></points><points><x>40663.0</x><y>13187.0</y></points><points><x>40661.0</x><y>13181.0</y></points></segmentation></object><object><name>HSIL</name><difficult>0</difficult><truncated>0</truncated><info>[{"confidence": "0"}, {"action": "CREATE", "cat": "HSIL", "time": "2020-07-23 14:39;06", "who": "admin", "typeOfanno": "PersonManul"}]</info><confidence>0</confidence><bndbox><xmin>49680.86328125</xmin><ymin>16519.404296875</ymin><xmax>50369.16015625</xmax><ymax>17091.671875</ymax></bndbox><segmentation><points><x>49862.23046875</x><y>16620.7890625</y></points><points><x>49885.88671875</x><y>16601.638671875</y></points><points><x>49885.88671875</x><y>16601.638671875</y></points><points><x>49887.01171875</x><y>16599.384765625</y></points><points><x>49908.41796875</x><y>16581.361328125</y></points><points><x>49908.41796875</x><y>16580.234375</y></points><points><x>49929.8203125</x><y>16564.462890625</y></points><points><x>49948.97265625</x><y>16541.93359375</y></points><points><x>49976.0078125</x><y>16519.404296875</y></points><points><x>50016.5625</x><y>16522.783203125</y></points><points><x>50061.62109375</x><y>16522.783203125</y></points><points><x>50061.62109375</x><y>16522.783203125</y></points><points><x>50106.68359375</x><y>16538.5546875</y></points><points><x>50107.80859375</x><y>16538.5546875</y></points><points><x>50163.0078125</x><y>16573.4765625</y></points><points><x>50169.765625</x><y>16592.626953125</y></points><points><x>50169.765625</x><y>16592.626953125</y></points><points><x>50202.4375</x><y>16610.650390625</y></points><points><x>50202.4375</x><y>16610.650390625</y></points><points><x>50202.4375</x><y>16612.904296875</y></points><points><x>50202.4375</x><y>16614.03125</y></points><points><x>50214.828125</x><y>16639.939453125</y></points><points><x>50214.828125</x><y>16639.939453125</y></points><points><x>50215.953125</x><y>16642.193359375</y></points><points><x>50219.33203125</x><y>16643.3203125</y></points><points><x>50248.62109375</x><y>16662.470703125</y></points><points><x>50248.62109375</x><y>16663.59765625</y></points><points><x>50248.62109375</x><y>16664.72265625</y></points><points><x>50248.62109375</x><y>16665.849609375</y></points><points><x>50256.5078125</x><y>16700.771484375</y></points><points><x>50285.796875</x><y>16731.1875</y></points><points><x>50302.6953125</x><y>16761.603515625</y></points><points><x>50302.6953125</x><y>16761.603515625</y></points><points><x>50302.6953125</x><y>16763.85546875</y></points><points><x>50312.8359375</x><y>16813.421875</y></points><points><x>50312.8359375</x><y>16813.421875</y></points><points><x>50313.9609375</x><y>16815.67578125</y></points><points><x>50316.21484375</x><y>16819.0546875</y></points><points><x>50317.33984375</x><y>16822.435546875</y></points><points><x>50334.23828125</x><y>16882.140625</y></points><points><x>50334.23828125</x><y>16882.140625</y></points><points><x>50335.36328125</x><y>16884.392578125</y></points><points><x>50335.36328125</x><y>16885.51953125</y></points><points><x>50354.515625</x><y>16930.580078125</y></points><points><x>50354.515625</x><y>16930.580078125</y></points><points><x>50354.515625</x><y>16933.958984375</y></points><points><x>50354.515625</x><y>16935.0859375</y></points><points><x>50369.16015625</x><y>16981.2734375</y></points><points><x>50369.16015625</x><y>17029.712890625</y></points><points><x>50369.16015625</x><y>17029.712890625</y></points><points><x>50350.0078125</x><y>17049.990234375</y></points><points><x>50350.0078125</x><y>17049.990234375</y></points><points><x>50338.7421875</x><y>17091.671875</y></points><points><x>50301.5703125</x><y>17080.40625</y></points><points><x>50279.0390625</x><y>17052.2421875</y></points><points><x>50277.9140625</x><y>17052.2421875</y></points><points><x>50275.66015625</x><y>17049.990234375</y></points><points><x>50226.09375</x><y>17016.1953125</y></points><points><x>50226.09375</x><y>17016.1953125</y></points><points><x>50223.83984375</x><y>17012.814453125</y></points><points><x>50223.83984375</x><y>17011.689453125</y></points><points><x>50190.04296875</x><y>16959.869140625</y></points><points><x>50188.91796875</x><y>16959.869140625</y></points><points><x>50187.79296875</x><y>16958.7421875</y></points><points><x>50186.6640625</x><y>16957.615234375</y></points><points><x>50185.5390625</x><y>16957.615234375</y></points><points><x>50184.41015625</x><y>16956.490234375</y></points><points><x>50183.28515625</x><y>16956.490234375</y></points><points><x>50130.33984375</x><y>16953.109375</y></points><points><x>50130.33984375</x><y>16953.109375</y></points><points><x>50098.796875</x><y>16928.326171875</y></points><points><x>50098.796875</x><y>16928.326171875</y></points><points><x>50098.796875</x><y>16926.07421875</y></points><points><x>50098.796875</x><y>16924.947265625</y></points><points><x>50103.3046875</x><y>16892.279296875</y></points><points><x>50103.3046875</x><y>16892.279296875</y></points><points><x>50103.3046875</x><y>16890.025390625</y></points><points><x>50080.7734375</x><y>16853.9765625</y></points><points><x>50080.7734375</x><y>16853.9765625</y></points><points><x>50078.51953125</x><y>16852.8515625</y></points><points><x>50076.265625</x><y>16851.724609375</y></points><points><x>50052.609375</x><y>16825.814453125</y></points><points><x>50010.9296875</x><y>16837.080078125</y></points><points><x>50010.9296875</x><y>16837.080078125</y></points><points><x>49962.48828125</x><y>16842.712890625</y></points><points><x>49962.48828125</x><y>16842.712890625</y></points><points><x>49960.234375</x><y>16842.712890625</y></points><points><x>49959.109375</x><y>16842.712890625</y></points><points><x>49956.85546875</x><y>16842.712890625</y></points><points><x>49916.30078125</x><y>16842.712890625</y></points><points><x>49916.30078125</x><y>16842.712890625</y></points><points><x>49914.05078125</x><y>16844.96484375</y></points><points><x>49911.796875</x><y>16848.34375</y></points><points><x>49910.66796875</x><y>16849.470703125</y></points><points><x>49910.66796875</x><y>16885.51953125</y></points><points><x>49910.66796875</x><y>16885.51953125</y></points><points><x>49910.66796875</x><y>16887.7734375</y></points><points><x>49884.76171875</x><y>16892.279296875</y></points><points><x>49884.76171875</x><y>16892.279296875</y></points><points><x>49868.98828125</x><y>16865.2421875</y></points><points><x>49868.98828125</x><y>16865.2421875</y></points><points><x>49865.609375</x><y>16862.98828125</y></points><points><x>49818.296875</x><y>16853.9765625</y></points><points><x>49818.296875</x><y>16853.9765625</y></points><points><x>49812.6640625</x><y>16852.8515625</y></points><points><x>49783.375</x><y>16849.470703125</y></points><points><x>49783.375</x><y>16849.470703125</y></points><points><x>49778.8671875</x><y>16850.59765625</y></points><points><x>49776.61328125</x><y>16850.59765625</y></points><points><x>49748.453125</x><y>16841.5859375</y></points><points><x>49748.453125</x><y>16840.458984375</y></points><points><x>49724.796875</x><y>16812.296875</y></points><points><x>49720.2890625</x><y>16775.12109375</y></points><points><x>49711.27734375</x><y>16744.705078125</y></points><points><x>49711.27734375</x><y>16744.705078125</y></points><points><x>49709.0234375</x><y>16743.578125</y></points><points><x>49703.390625</x><y>16741.326171875</y></points><points><x>49701.13671875</x><y>16741.326171875</y></points><points><x>49680.86328125</x><y>16723.302734375</y></points><points><x>49680.86328125</x><y>16722.17578125</y></points><points><x>49680.86328125</x><y>16721.048828125</y></points><points><x>49680.86328125</x><y>16719.921875</y></points><points><x>49692.125</x><y>16678.2421875</y></points><points><x>49692.125</x><y>16678.2421875</y></points><points><x>49694.37890625</x><y>16677.115234375</y></points><points><x>49695.5078125</x><y>16677.115234375</y></points><points><x>49737.1875</x><y>16661.34375</y></points><points><x>49738.3125</x><y>16661.34375</y></points><points><x>49739.44140625</x><y>16661.34375</y></points><points><x>49741.69140625</x><y>16661.34375</y></points><points><x>49820.546875</x><y>16659.08984375</y></points><points><x>49820.546875</x><y>16659.08984375</y></points></segmentation></object><object><name>ATR</name><difficult>0</difficult><truncated>0</truncated><info>[{"confidence": "0"}, {"action": "CREATE", "cat": "ATR", "time": "2020-07-23 14:39;06", "who": "admin", "typeOfanno": "PersonManul"}]</info><confidence>0</confidence><bndbox><xmin>47085.1484375</xmin><ymin>21620.12109375</ymin><xmax>47604.83984375</xmax><ymax>22022.19140625</ymax></bndbox><segmentation><points><x>47165.3515625</x><y>21956.8203125</y></points><points><x>47165.3515625</x><y>21956.8203125</y></points><points><x>47137.35546875</x><y>21942.443359375</y></points><points><x>47120.7109375</x><y>21928.82421875</y></points><points><x>47119.953125</x><y>21902.341796875</y></points><points><x>47101.0390625</x><y>21884.18359375</y></points><points><x>47100.28125</x><y>21884.18359375</y></points><points><x>47099.5234375</x><y>21882.669921875</y></points><points><x>47099.5234375</x><y>21881.15625</y></points><points><x>47098.76953125</x><y>21879.64453125</y></points><points><x>47098.76953125</x><y>21861.484375</y></points><points><x>47104.06640625</x><y>21843.326171875</y></points><points><x>47096.5</x><y>21819.11328125</y></points><points><x>47096.5</x><y>21819.11328125</y></points><points><x>47094.984375</x><y>21816.087890625</y></points><points><x>47091.203125</x><y>21791.119140625</y></points><points><x>47085.1484375</x><y>21758.583984375</y></points><points><x>47085.1484375</x><y>21757.826171875</y></points><points><x>47086.6640625</x><y>21755.556640625</y></points><points><x>47098.76953125</x><y>21741.9375</y></points><points><x>47104.8203125</x><y>21727.5625</y></points><points><x>47104.8203125</x><y>21727.5625</y></points><points><x>47105.578125</x><y>21725.29296875</y></points><points><x>47106.3359375</x><y>21701.080078125</y></points><points><x>47135.0859375</x><y>21690.48828125</y></points><points><x>47136.59765625</x><y>21667.7890625</y></points><points><x>47154.7578125</x><y>21643.576171875</y></points><points><x>47154.7578125</x><y>21643.576171875</y></points><points><x>47157.02734375</x><y>21642.8203125</y></points><points><x>47163.8359375</x><y>21620.12109375</y></points><points><x>47163.8359375</x><y>21620.12109375</y></points><points><x>47199.3984375</x><y>21622.390625</y></points><points><x>47234.203125</x><y>21647.359375</y></points><points><x>47234.203125</x><y>21647.359375</y></points><points><x>47248.578125</x><y>21651.900390625</y></points><points><x>47265.98046875</x><y>21642.8203125</y></points><points><x>47276.57421875</x><y>21643.576171875</y></points><points><x>47276.57421875</x><y>21643.576171875</y></points><points><x>47297.76171875</x><y>21660.22265625</y></points><points><x>47306.83984375</x><y>21684.43359375</y></points><points><x>47343.15625</x><y>21697.296875</y></points><points><x>47380.234375</x><y>21705.619140625</y></points><points><x>47380.234375</x><y>21705.619140625</y></points><points><x>47381.74609375</x><y>21707.1328125</y></points><points><x>47417.15625</x><y>21725.16796875</y></points><points><x>47448.21875</x><y>21766.453125</y></points><points><x>47472.43359375</x><y>21762.669921875</y></points><points><x>47472.43359375</x><y>21762.669921875</y></points><points><x>47487.56640625</x><y>21719.541015625</y></points><points><x>47487.56640625</x><y>21719.541015625</y></points><points><x>47489.8359375</x><y>21718.78515625</y></points><points><x>47523.125</x><y>21718.029296875</y></points><points><x>47551.12109375</x><y>21724.837890625</y></points><points><x>47551.87890625</x><y>21724.837890625</y></points><points><x>47553.390625</x><y>21725.595703125</y></points><points><x>47554.1484375</x><y>21726.3515625</y></points><points><x>47567.765625</x><y>21741.484375</y></points><points><x>47567.765625</x><y>21741.484375</y></points><points><x>47567.765625</x><y>21743.75390625</y></points><points><x>47567.765625</x><y>21770.236328125</y></points><points><x>47567.765625</x><y>21770.236328125</y></points><points><x>47566.25390625</x><y>21772.505859375</y></points><points><x>47545.82421875</x><y>21795.9609375</y></points><points><x>47572.30859375</x><y>21789.150390625</y></points><points><x>47585.16796875</x><y>21795.9609375</y></points><points><x>47585.16796875</x><y>21812.607421875</y></points><points><x>47585.16796875</x><y>21813.36328125</y></points><points><x>47586.68359375</x><y>21814.876953125</y></points><points><x>47588.1953125</x><y>21815.6328125</y></points><points><x>47604.83984375</x><y>21844.384765625</y></points><points><x>47604.83984375</x><y>21844.384765625</y></points><points><x>47604.83984375</x><y>21846.654296875</y></points><points><x>47604.83984375</x><y>21848.16796875</y></points><points><x>47590.46484375</x><y>21876.162109375</y></points><points><x>47552.6328125</x><y>21894.322265625</y></points><points><x>47552.6328125</x><y>21894.322265625</y></points><points><x>47550.36328125</x><y>21895.8359375</y></points><points><x>47554.1484375</x><y>21941.232421875</y></points><points><x>47554.1484375</x><y>21941.232421875</y></points><points><x>47526.91015625</x><y>21963.17578125</y></points><points><x>47526.91015625</x><y>21963.931640625</y></points><points><x>47524.640625</x><y>21963.931640625</y></points><points><x>47507.9921875</x><y>21978.306640625</y></points><points><x>47507.9921875</x><y>21979.064453125</y></points><points><x>47506.48046875</x><y>21979.8203125</y></points><points><x>47506.48046875</x><y>21980.578125</y></points><points><x>47504.96875</x><y>21982.84765625</y></points><points><x>47485.29296875</x><y>22005.544921875</y></points><points><x>47485.29296875</x><y>22005.544921875</y></points><points><x>47482.26953125</x><y>22006.302734375</y></points><points><x>47480.75390625</x><y>22007.05859375</y></points><points><x>47464.109375</x><y>22013.869140625</y></points><points><x>47464.109375</x><y>22013.869140625</y></points><points><x>47461.83984375</x><y>22013.869140625</y></points><points><x>47427.79296875</x><y>21999.4921875</y></points><points><x>47427.79296875</x><y>21999.4921875</y></points><points><x>47424.765625</x><y>21999.4921875</y></points><points><x>47404.3359375</x><y>22014.625</y></points><points><x>47404.3359375</x><y>22014.625</y></points><points><x>47402.82421875</x><y>22016.138671875</y></points><points><x>47355.15625</x><y>22022.19140625</y></points><points><x>47355.15625</x><y>22022.19140625</y></points><points><x>47352.88671875</x><y>22022.19140625</y></points><points><x>47351.37109375</x><y>22022.19140625</y></points><points><x>47279.4921875</x><y>22021.435546875</y></points><points><x>47279.4921875</x><y>22021.435546875</y></points><points><x>47277.22265625</x><y>22021.435546875</y></points><points><x>47275.7109375</x><y>22021.435546875</y></points><points><x>47274.1953125</x><y>22019.921875</y></points><points><x>47272.68359375</x><y>22019.166015625</y></points><points><x>47229.5546875</x><y>21994.197265625</y></points><points><x>47229.5546875</x><y>21994.197265625</y></points><points><x>47229.5546875</x><y>21991.169921875</y></points><points><x>47193.23828125</x><y>21970.740234375</y></points><points><x>47192.48046875</x><y>21970.740234375</y></points></segmentation></object><object><name>HSIL</name><difficult>0</difficult><truncated>0</truncated><info>[{"confidence": "0"}, {"action": "CREATE", "cat": "HSIL", "time": "2020-07-23 14:39;06", "who": "admin", "typeOfanno": "PersonManul"}]</info><confidence>0</confidence><bndbox><xmin>47427.0</xmin><ymin>23576.115234375</ymin><xmax>48005.7109375</xmax><ymax>24319.365234375</ymax></bndbox><segmentation><points><x>47602.16796875</x><y>23579.1640625</y></points><points><x>47575.7421875</x><y>23576.115234375</y></points><points><x>47584.88671875</x><y>23600.5078125</y></points><points><x>47556.9375</x><y>23613.720703125</y></points><points><x>47577.0</x><y>23628.0</y></points><points><x>47582.0</x><y>23634.0</y></points><points><x>47587.0</x><y>23638.0</y></points><points><x>47585.0</x><y>23645.0</y></points><points><x>47581.0</x><y>23652.0</y></points><points><x>47576.0</x><y>23669.0</y></points><points><x>47569.0</x><y>23674.0</y></points><points><x>47560.0</x><y>23686.0</y></points><points><x>47556.0</x><y>23691.0</y></points><points><x>47556.0</x><y>23708.0</y></points><points><x>47563.0</x><y>23716.0</y></points><points><x>47559.0</x><y>23723.0</y></points><points><x>47553.0</x><y>23731.0</y></points><points><x>47550.0</x><y>23736.0</y></points><points><x>47547.0</x><y>23742.0</y></points><points><x>47547.0</x><y>23749.0</y></points><points><x>47544.0</x><y>23772.0</y></points><points><x>47545.0</x><y>23792.0</y></points><points><x>47539.0</x><y>23797.0</y></points><points><x>47513.0</x><y>23802.0</y></points><points><x>47507.0</x><y>23803.0</y></points><points><x>47498.0</x><y>23814.0</y></points><points><x>47496.0</x><y>23820.0</y></points><points><x>47489.0</x><y>23830.0</y></points><points><x>47489.0</x><y>23834.0</y></points><points><x>47476.0</x><y>23835.0</y></points><points><x>47467.0</x><y>23840.0</y></points><points><x>47463.0</x><y>23846.0</y></points><points><x>47460.0</x><y>23867.0</y></points><points><x>47452.0</x><y>23877.0</y></points><points><x>47444.0</x><y>23891.0</y></points><points><x>47444.0</x><y>23899.0</y></points><points><x>47443.0</x><y>23920.0</y></points><points><x>47456.0</x><y>23933.0</y></points><points><x>47456.0</x><y>23939.0</y></points><points><x>47456.0</x><y>23959.0</y></points><points><x>47453.0</x><y>23972.0</y></points><points><x>47451.0</x><y>23986.0</y></points><points><x>47449.0</x><y>23995.0</y></points><points><x>47441.0</x><y>24019.0</y></points><points><x>47437.0</x><y>24026.0</y></points><points><x>47432.0</x><y>24033.0</y></points><points><x>47427.0</x><y>24066.0</y></points><points><x>47437.0</x><y>24090.0</y></points><points><x>47442.0</x><y>24096.0</y></points><points><x>47444.0</x><y>24112.0</y></points><points><x>47455.0</x><y>24119.0</y></points><points><x>47469.0</x><y>24120.0</y></points><points><x>47482.0</x><y>24121.0</y></points><points><x>47489.0</x><y>24119.0</y></points><points><x>47495.0</x><y>24118.0</y></points><points><x>47507.0</x><y>24116.0</y></points><points><x>47512.0</x><y>24115.0</y></points><points><x>47518.0</x><y>24120.0</y></points><points><x>47509.0</x><y>24131.0</y></points><points><x>47504.0</x><y>24148.0</y></points><points><x>47503.0</x><y>24180.0</y></points><points><x>47500.0</x><y>24205.0</y></points><points><x>47504.0</x><y>24208.0</y></points><points><x>47504.0</x><y>24212.0</y></points><points><x>47505.0</x><y>24217.0</y></points><points><x>47510.0</x><y>24221.0</y></points><points><x>47505.0</x><y>24226.0</y></points><points><x>47499.0</x><y>24233.0</y></points><points><x>47496.0</x><y>24237.0</y></points><points><x>47489.0</x><y>24265.0</y></points><points><x>47500.0</x><y>24271.0</y></points><points><x>47515.0</x><y>24273.0</y></points><points><x>47525.0</x><y>24267.0</y></points><points><x>47529.0</x><y>24288.0</y></points><points><x>47539.0</x><y>24289.0</y></points><points><x>47552.0</x><y>24294.0</y></points><points><x>47555.0</x><y>24297.0</y></points><points><x>47570.0</x><y>24297.0</y></points><points><x>47576.0</x><y>24312.0</y></points><points><x>47589.0</x><y>24313.0</y></points><points><x>47589.0</x><y>24306.0</y></points><points><x>47614.0</x><y>24303.0</y></points><points><x>47647.0</x><y>24285.0</y></points><points><x>47652.0</x><y>24281.0</y></points><points><x>47657.0</x><y>24277.0</y></points><points><x>47665.0</x><y>24276.0</y></points><points><x>47666.0</x><y>24290.0</y></points><points><x>47667.0</x><y>24297.0</y></points><points><x>47669.0</x><y>24305.0</y></points><points><x>47673.8984375</x><y>24311.111328125</y></points><points><x>47687.1953125</x><y>24318.21875</y></points><points><x>47696.36328125</x><y>24319.365234375</y></points><points><x>47705.53515625</x><y>24317.072265625</y></points><points><x>47724.83984375</x><y>24308.646484375</y></points><points><x>47736.53125</x><y>24304.51953125</y></points><points><x>47747.9921875</x><y>24288.9296875</y></points><points><x>47750.0</x><y>24273.0</y></points><points><x>47746.0</x><y>24267.0</y></points><points><x>47743.0</x><y>24263.0</y></points><points><x>47734.46875</x><y>24248.123046875</y></points><points><x>47748.453125</x><y>24253.166015625</y></points><points><x>47757.1640625</x><y>24256.376953125</y></points><points><x>47768.0</x><y>24253.0</y></points><points><x>47781.0</x><y>24242.0</y></points><points><x>47783.0</x><y>24221.0</y></points><points><x>47781.0</x><y>24212.0</y></points><points><x>47782.0</x><y>24191.0</y></points><points><x>47788.0</x><y>24194.0</y></points><points><x>47787.0</x><y>24200.0</y></points><points><x>47786.0</x><y>24215.0</y></points><points><x>47787.0</x><y>24226.0</y></points><points><x>47793.875</x><y>24233.376953125</y></points><points><x>47801.375</x><y>24236.501953125</y></points><points><x>47811.25</x><y>24237.876953125</y></points><points><x>47820.1328125</x><y>24238.0</y></points><points><x>47832.23046875</x><y>24239.490234375</y></points><points><x>47841.34765625</x><y>24236.884765625</y></points><points><x>47847.1171875</x><y>24235.0234375</y></points><points><x>47849.1640625</x><y>24233.34765625</y></points><points><x>47852.515625</x><y>24232.603515625</y></points><points><x>47855.12109375</x><y>24230.37109375</y></points><points><x>47860.14453125</x><y>24227.01953125</y></points><points><x>47864.42578125</x><y>24224.4140625</y></points><points><x>47863.8671875</x><y>24223.669921875</y></points><points><x>47866.28515625</x><y>24217.34375</y></points><points><x>47872.984375</x><y>24210.45703125</y></points><points><x>47878.3828125</x><y>24205.060546875</y></points><points><x>47879.87109375</x><y>24202.08203125</y></points><points><x>47881.546875</x><y>24197.056640625</y></points><points><x>47882.29296875</x><y>24190.171875</y></points><points><x>47881.91796875</x><y>24185.33203125</y></points><points><x>47880.6171875</x><y>24180.12109375</y></points><points><x>47880.05859375</x><y>24170.81640625</y></points><points><x>47879.3125</x><y>24163.185546875</y></points><points><x>47874.66015625</x><y>24155.740234375</y></points><points><x>47871.125</x><y>24146.25</y></points><points><x>47870.37890625</x><y>24141.41015625</y></points><points><x>47865.06640625</x><y>24130.96484375</y></points><points><x>47863.0</x><y>24123.0</y></points><points><x>47862.0</x><y>24118.0</y></points><points><x>47857.0</x><y>24107.0</y></points><points><x>47856.0</x><y>24100.0</y></points><points><x>47847.0</x><y>24080.0</y></points><points><x>47857.0</x><y>24073.0</y></points><points><x>47867.0</x><y>24064.0</y></points><points><x>47867.0</x><y>24050.0</y></points><points><x>47863.0</x><y>24038.0</y></points><points><x>47869.0</x><y>24032.0</y></points><points><x>47875.0</x><y>24029.0</y></points><points><x>47875.18359375</x><y>24025.298828125</y></points><points><x>47873.64453125</x><y>24022.681640625</y></points><points><x>47877.6484375</x><y>24018.677734375</y></points><points><x>47877.6484375</x><y>24013.287109375</y></points><points><x>47879.49609375</x><y>24006.205078125</y></points><points><x>47876.87890625</x><y>24002.818359375</y></points><points><x>47881.49609375</x><y>23992.193359375</y></points><points><x>47888.0</x><y>23982.0</y></points><points><x>47890.0</x><y>23967.0</y></points><points><x>47891.0</x><y>23939.0</y></points><points><x>47896.0</x><y>23929.0</y></points><points><x>47896.0</x><y>23909.0</y></points><points><x>47907.0</x><y>23908.0</y></points><points><x>47920.0</x><y>23907.0</y></points><points><x>47924.0</x><y>23911.0</y></points><points><x>47939.0</x><y>23911.0</y></points><points><x>47942.0</x><y>23888.0</y></points><points><x>47938.0</x><y>23884.0</y></points><points><x>47944.16015625</x><y>23877.830078125</y></points><points><x>47941.0</x><y>23869.0</y></points><points><x>47954.8359375</x><y>23875.119140625</y></points><points><x>47960.84375</x><y>23876.814453125</y></points><points><x>47965.4609375</x><y>23872.96484375</y></points><points><x>47968.234375</x><y>23870.0390625</y></points><points><x>47975.6796875</x><y>23865.95703125</y></points><points><x>47990.80859375</x><y>23857.93359375</y></points><points><x>47996.5390625</x><y>23837.0703125</y></points><points><x>48005.7109375</x><y>23810.70703125</y></points><points><x>47995.39453125</x><y>23794.888671875</y></points><points><x>47984.390625</x><y>23778.3828125</y></points><points><x>47966.73828125</x><y>23768.525390625</y></points><points><x>47958.02734375</x><y>23756.83203125</y></points><points><x>47952.984375</x><y>23746.515625</y></points><points><x>47942.20703125</x><y>23740.5546875</y></points><points><x>47935.3359375</x><y>23729.369140625</y></points><points><x>47932.265625</x><y>23714.3515625</y></points><points><x>47925.4375</x><y>23701.72265625</y></points><points><x>47908.0</x><y>23708.0</y></points><points><x>47892.0</x><y>23703.0</y></points><points><x>47895.0</x><y>23690.0</y></points><points><x>47898.0</x><y>23687.0</y></points><points><x>47898.0</x><y>23671.0</y></points><points><x>47897.0</x><y>23665.0</y></points><points><x>47887.0</x><y>23657.0</y></points><points><x>47875.0</x><y>23655.0</y></points><points><x>47874.0</x><y>23641.0</y></points><points><x>47870.0</x><y>23637.0</y></points><points><x>47855.0</x><y>23637.0</y></points><points><x>47849.0</x><y>23638.0</y></points><points><x>47817.0</x><y>23641.0</y></points><points><x>47806.0</x><y>23634.0</y></points><points><x>47802.0</x><y>23634.0</y></points><points><x>47801.0</x><y>23625.0</y></points><points><x>47802.0</x><y>23605.0</y></points><points><x>47788.671875</x><y>23585.76953125</y></points><points><x>47748.0</x><y>23599.0</y></points><points><x>47744.0</x><y>23616.0</y></points><points><x>47761.0</x><y>23625.0</y></points><points><x>47765.0</x><y>23628.0</y></points><points><x>47769.0</x><y>23640.0</y></points><points><x>47760.0</x><y>23649.0</y></points><points><x>47753.0</x><y>23655.0</y></points><points><x>47747.0</x><y>23663.0</y></points><points><x>47741.0</x><y>23672.0</y></points><points><x>47736.0</x><y>23680.0</y></points><points><x>47729.0</x><y>23691.0</y></points><points><x>47721.0</x><y>23688.0</y></points><points><x>47717.0</x><y>23672.0</y></points><points><x>47700.0</x><y>23660.0</y></points><points><x>47697.0</x><y>23652.0</y></points><points><x>47694.0</x><y>23643.0</y></points><points><x>47688.0</x><y>23638.0</y></points><points><x>47684.0</x><y>23632.0</y></points><points><x>47681.0</x><y>23627.0</y></points><points><x>47673.3125</x><y>23605.08203125</y></points><points><x>47659.08203125</x><y>23582.212890625</y></points><points><x>47619.953125</x><y>23579.671875</y></points></segmentation></object><object><name>HSIL</name><difficult>0</difficult><truncated>0</truncated><info>[{"confidence": "0"}, {"action": "CREATE", "cat": "HSIL", "time": "2020-07-23 14:39;06", "who": "admin", "typeOfanno": "PersonManul"}]</info><confidence>0</confidence><bndbox><xmin>43850.36328125</xmin><ymin>26706.85546875</ymin><xmax>45547.69140625</xmax><ymax>28187.1015625</ymax></bndbox><segmentation><points><x>44831.96875</x><y>27780.1484375</y></points><points><x>44818.25</x><y>27818.556640625</y></points><points><x>44801.7890625</x><y>27853.30859375</y></points><points><x>44801.7890625</x><y>27854.22265625</y></points><points><x>44800.875</x><y>27857.880859375</y></points><points><x>44784.4140625</x><y>27894.4609375</y></points><points><x>44784.4140625</x><y>27894.4609375</y></points><points><x>44784.4140625</x><y>27898.119140625</y></points><points><x>44772.5234375</x><y>27929.2109375</y></points><points><x>44772.5234375</x><y>27929.2109375</y></points><points><x>44769.78125</x><y>27931.955078125</y></points><points><x>44769.78125</x><y>27932.869140625</y></points><points><x>44769.78125</x><y>27934.69921875</y></points><points><x>44756.9765625</x><y>27984.08203125</y></points><points><x>44756.9765625</x><y>27984.08203125</y></points><points><x>44751.4921875</x><y>28036.208984375</y></points><points><x>44751.4921875</x><y>28037.123046875</y></points><points><x>44749.66015625</x><y>28039.8671875</y></points><points><x>44749.66015625</x><y>28040.78125</y></points><points><x>44742.34375</x><y>28088.3359375</y></points><points><x>44742.34375</x><y>28088.3359375</y></points><points><x>44717.65234375</x><y>28119.427734375</y></points><points><x>44717.65234375</x><y>28119.427734375</y></points><points><x>44716.73828125</x><y>28121.2578125</y></points><points><x>44695.70703125</x><y>28139.546875</y></points><points><x>44672.84375</x><y>28146.86328125</y></points><points><x>44672.84375</x><y>28146.86328125</y></points><points><x>44669.18359375</x><y>28148.69140625</y></points><points><x>44668.26953125</x><y>28148.69140625</y></points><points><x>44641.75</x><y>28145.03515625</y></points><points><x>44641.75</x><y>28145.03515625</y></points><points><x>44633.51953125</x><y>28107.5390625</y></points><points><x>44633.51953125</x><y>28106.625</y></points><points><x>44633.51953125</x><y>28104.796875</y></points><points><x>44633.51953125</x><y>28103.880859375</y></points><points><x>44625.2890625</x><y>28070.958984375</y></points><points><x>44625.2890625</x><y>28070.958984375</y></points><points><x>44608.828125</x><y>28056.328125</y></points><points><x>44584.13671875</x><y>28071.873046875</y></points><points><x>44584.13671875</x><y>28071.873046875</y></points><points><x>44582.30859375</x><y>28074.6171875</y></points><points><x>44574.078125</x><y>28112.111328125</y></points><points><x>44574.078125</x><y>28112.111328125</y></points><points><x>44544.8125</x><y>28142.291015625</y></points><points><x>44518.29296875</x><y>28115.76953125</y></points><points><x>44478.96875</x><y>28113.02734375</y></points><points><x>44478.96875</x><y>28113.02734375</y></points><points><x>44450.62109375</x><y>28134.974609375</y></points><points><x>44450.62109375</x><y>28134.974609375</y></points><points><x>44448.7890625</x><y>28136.802734375</y></points><points><x>44447.875</x><y>28136.802734375</y></points><points><x>44421.35546875</x><y>28145.94921875</y></points><points><x>44407.63671875</x><y>28160.580078125</y></points><points><x>44407.63671875</x><y>28160.580078125</y></points><points><x>44406.72265625</x><y>28162.41015625</y></points><points><x>44405.80859375</x><y>28165.15234375</y></points><points><x>44403.98046875</x><y>28166.982421875</y></points><points><x>44376.54296875</x><y>28187.1015625</y></points><points><x>44362.828125</x><y>28180.69921875</y></points><points><x>44328.9921875</x><y>28177.95703125</y></points><points><x>44318.015625</x><y>28157.837890625</y></points><points><x>44296.0703125</x><y>28144.119140625</y></points><points><x>44295.15234375</x><y>28123.0859375</y></points><points><x>44273.20703125</x><y>28098.39453125</y></points><points><x>44262.23046875</x><y>28060.900390625</y></points><points><x>44252.171875</x><y>28019.748046875</y></points><points><x>44252.171875</x><y>28019.748046875</y></points><points><x>44254.0</x><y>28018.83203125</y></points><points><x>44254.9140625</x><y>28017.00390625</y></points><points><x>44234.796875</x><y>28006.029296875</y></points><points><x>44227.48046875</x><y>27986.826171875</y></points><points><x>44227.48046875</x><y>27986.826171875</y></points><points><x>44200.046875</x><y>27970.36328125</y></points><points><x>44169.8671875</x><y>27961.21875</y></points><points><x>44160.72265625</x><y>27946.587890625</y></points><points><x>44160.72265625</x><y>27946.587890625</y></points><points><x>44157.98046875</x><y>27946.587890625</y></points><points><x>44125.05859375</x><y>27935.61328125</y></points><points><x>44125.05859375</x><y>27935.61328125</y></points><points><x>44126.88671875</x><y>27903.60546875</y></points><points><x>44126.88671875</x><y>27903.60546875</y></points><points><x>44127.80078125</x><y>27901.77734375</y></points><points><x>44128.71484375</x><y>27900.861328125</y></points><points><x>44130.54296875</x><y>27876.169921875</y></points><points><x>44130.54296875</x><y>27876.169921875</y></points><points><x>44137.859375</x><y>27849.650390625</y></points><points><x>44115.09765625</x><y>27827.5390625</y></points><points><x>44109.56640625</x><y>27796.828125</y></points><points><x>44109.56640625</x><y>27796.828125</y></points><points><x>44064.73046875</x><y>27788.841796875</y></points><points><x>44064.73046875</x><y>27788.841796875</y></points><points><x>44064.73046875</x><y>27786.384765625</y></points><points><x>44064.73046875</x><y>27785.771484375</y></points><points><x>44064.73046875</x><y>27783.927734375</y></points><points><x>44040.7734375</x><y>27777.787109375</y></points><points><x>44040.16015625</x><y>27777.787109375</y></points><points><x>44038.31640625</x><y>27779.015625</y></points><points><x>44037.08984375</x><y>27779.015625</y></points><points><x>44002.078125</x><y>27790.685546875</y></points><points><x>44002.078125</x><y>27790.685546875</y></points><points><x>43999.0078125</x><y>27792.52734375</y></points><points><x>43997.1640625</x><y>27794.37109375</y></points><points><x>43994.09375</x><y>27796.212890625</y></points><points><x>43972.59375</x><y>27818.326171875</y></points><points><x>43971.98046875</x><y>27818.326171875</y></points><points><x>43971.3671875</x><y>27821.396484375</y></points><points><x>43970.75390625</x><y>27822.009765625</y></points><points><x>43970.13671875</x><y>27825.08203125</y></points><points><x>43943.11328125</x><y>27830.609375</y></points><points><x>43942.49609375</x><y>27830.609375</y></points><points><x>43941.8828125</x><y>27828.767578125</y></points><points><x>43931.44140625</x><y>27801.740234375</y></points><points><x>43887.21875</x><y>27790.685546875</y></points><points><x>43887.21875</x><y>27790.685546875</y></points><points><x>43883.53125</x><y>27791.298828125</y></points><points><x>43882.3046875</x><y>27792.52734375</y></points><points><x>43881.07421875</x><y>27792.52734375</y></points><points><x>43858.34765625</x><y>27776.55859375</y></points><points><x>43858.34765625</x><y>27775.943359375</y></points><points><x>43863.26171875</x><y>27747.689453125</y></points><points><x>43850.36328125</x><y>27718.20703125</y></points><points><x>43874.31640625</x><y>27695.48046875</y></points><points><x>43888.4453125</x><y>27664.767578125</y></points><points><x>43888.4453125</x><y>27635.900390625</y></points><points><x>43888.4453125</x><y>27635.900390625</y></points><points><x>43888.4453125</x><y>27632.828125</y></points><points><x>43905.03125</x><y>27607.64453125</y></points><points><x>43905.03125</x><y>27607.64453125</y></points><points><x>43935.7421875</x><y>27581.232421875</y></points><points><x>43935.7421875</x><y>27581.232421875</y></points><points><x>43958.46875</x><y>27565.263671875</y></points><points><x>43959.08203125</x><y>27565.263671875</y></points><points><x>43960.92578125</x><y>27564.03515625</y></points><points><x>43961.5390625</x><y>27564.03515625</y></points><points><x>43963.99609375</x><y>27562.806640625</y></points><points><x>44000.234375</x><y>27554.20703125</y></points><points><x>44000.84765625</x><y>27554.20703125</y></points><points><x>44001.46484375</x><y>27552.365234375</y></points><points><x>44003.921875</x><y>27551.75</y></points><points><x>44004.53515625</x><y>27551.75</y></points><points><x>44038.31640625</x><y>27554.20703125</y></points><points><x>44038.9296875</x><y>27554.20703125</y></points><points><x>44040.7734375</x><y>27554.20703125</y></points><points><x>44042.00390625</x><y>27554.822265625</y></points><points><x>44042.6171875</x><y>27555.435546875</y></points><points><x>44065.95703125</x><y>27550.521484375</y></points><points><x>44085.0</x><y>27535.166015625</y></points><points><x>44096.8671875</x><y>27500.900390625</y></points><points><x>44114.6796875</x><y>27493.529296875</y></points><points><x>44139.25</x><y>27473.875</y></points><points><x>44139.25</x><y>27473.875</y></points><points><x>44141.70703125</x><y>27472.646484375</y></points><points><x>44174.875</x><y>27456.67578125</y></points><points><x>44174.875</x><y>27456.67578125</y></points><points><x>44174.2578125</x><y>27430.87890625</y></points><points><x>44174.2578125</x><y>27430.87890625</y></points><points><x>44173.03125</x><y>27408.765625</y></points><points><x>44173.03125</x><y>27408.765625</y></points><points><x>44200.05859375</x><y>27395.8671875</y></points><points><x>44200.05859375</x><y>27395.8671875</y></points><points><x>44219.09765625</x><y>27374.984375</y></points><points><x>44219.09765625</x><y>27374.984375</y></points><points><x>44220.94140625</x><y>27372.52734375</y></points><points><x>44252.87890625</x><y>27362.0859375</y></points><points><x>44253.49609375</x><y>27362.0859375</y></points><points><x>44254.72265625</x><y>27360.2421875</y></points><points><x>44269.46484375</x><y>27342.4296875</y></points><points><x>44269.46484375</x><y>27342.4296875</y></points><points><x>44269.46484375</x><y>27312.33203125</y></points><points><x>44269.46484375</x><y>27311.71875</y></points><points><x>44270.078125</x><y>27309.26171875</y></points><points><x>44271.30859375</x><y>27308.646484375</y></points><points><x>44275.63671875</x><y>27299.46484375</y></points><points><x>44246.76953125</x><y>27285.951171875</y></points><points><x>44232.02734375</x><y>27268.751953125</y></points><points><x>44232.02734375</x><y>27268.138671875</y></points><points><x>44232.02734375</x><y>27265.681640625</y></points><points><x>44232.02734375</x><y>27265.068359375</y></points><points><x>44232.02734375</x><y>27261.99609375</y></points><points><x>44238.78515625</x><y>27234.970703125</y></points><points><x>44238.78515625</x><y>27234.970703125</y></points><points><x>44239.3984375</x><y>27231.8984375</y></points><points><x>44254.75390625</x><y>27215.314453125</y></points><points><x>44286.078125</x><y>27225.142578125</y></points><points><x>44286.6953125</x><y>27225.142578125</y></points><points><x>44301.43359375</x><y>27220.84375</y></points><points><x>44308.19140625</x><y>27198.1171875</y></points><points><x>44308.19140625</x><y>27198.1171875</y></points><points><x>44310.6484375</x><y>27198.1171875</y></points><points><x>44339.515625</x><y>27194.431640625</y></points><points><x>44378.21484375</x><y>27180.91796875</y></points><points><x>44378.828125</x><y>27180.91796875</y></points><points><x>44381.28515625</x><y>27180.91796875</y></points><points><x>44407.08203125</x><y>27164.947265625</y></points><points><x>44407.08203125</x><y>27164.947265625</y></points><points><x>44455.60546875</x><y>27156.962890625</y></points><points><x>44455.60546875</x><y>27156.962890625</y></points><points><x>44458.0625</x><y>27156.962890625</y></points><points><x>44491.84765625</x><y>27163.10546875</y></points><points><x>44491.84765625</x><y>27163.10546875</y></points><points><x>44515.80078125</x><y>27182.76171875</y></points><points><x>44526.85546875</x><y>27204.259765625</y></points><points><x>44545.28515625</x><y>27204.873046875</y></points><points><x>44566.16796875</x><y>27203.64453125</y></points><points><x>44574.765625</x><y>27188.2890625</y></points><points><x>44597.4921875</x><y>27190.74609375</y></points><points><x>44597.4921875</x><y>27190.74609375</y></points><points><x>44599.3359375</x><y>27191.974609375</y></points><points><x>44606.09375</x><y>27196.2734375</y></points><points><x>44623.90625</x><y>27183.990234375</y></points><points><x>44641.1015625</x><y>27188.2890625</y></points><points><x>44641.1015625</x><y>27188.2890625</y></points><points><x>44646.015625</x><y>27207.943359375</y></points><points><x>44646.015625</x><y>27208.55859375</y></points><points><x>44647.24609375</x><y>27224.529296875</y></points><points><x>44661.98828125</x><y>27212.244140625</y></points><points><x>44661.98828125</x><y>27212.244140625</y></points><points><x>44671.81640625</x><y>27197.501953125</y></points><points><x>44671.81640625</x><y>27197.501953125</y></points><points><x>44674.2734375</x><y>27196.888671875</y></points><points><x>44674.88671875</x><y>27196.888671875</y></points><points><x>44676.73046875</x><y>27196.2734375</y></points><points><x>44689.62890625</x><y>27187.673828125</y></points><points><x>44707.7109375</x><y>27156.94140625</y></points><points><x>44716.85546875</x><y>27125.84765625</y></points><points><x>44716.85546875</x><y>27125.84765625</y></points><points><x>44719.6015625</x><y>27124.01953125</y></points><points><x>44734.23046875</x><y>27102.986328125</y></points><points><x>44734.23046875</x><y>27102.986328125</y></points><points><x>44736.9765625</x><y>27101.15625</y></points><points><x>44760.75390625</x><y>27082.8671875</y></points><points><x>44760.75390625</x><y>27082.8671875</y></points><points><x>44761.66796875</x><y>27080.123046875</y></points><points><x>44761.66796875</x><y>27048.115234375</y></points><points><x>44761.66796875</x><y>27048.115234375</y></points><points><x>44786.359375</x><y>27017.9375</y></points><points><x>44787.2734375</x><y>27017.9375</y></points><points><x>44789.1015625</x><y>27017.021484375</y></points><points><x>44789.1015625</x><y>27016.107421875</y></points><points><x>44790.015625</x><y>27014.279296875</y></points><points><x>44790.015625</x><y>27013.365234375</y></points><points><x>44816.5390625</x><y>26995.98828125</y></points><points><x>44839.3984375</x><y>26985.015625</y></points><points><x>44839.3984375</x><y>26985.015625</y></points><points><x>44881.46875</x><y>26951.177734375</y></points><points><x>44881.46875</x><y>26951.177734375</y></points><points><x>44884.2109375</x><y>26949.349609375</y></points><points><x>44926.27734375</x><y>26917.341796875</y></points><points><x>44955.54296875</x><y>26884.419921875</y></points><points><x>44955.54296875</x><y>26884.419921875</y></points><points><x>44995.78125</x><y>26857.8984375</y></points><points><x>45012.2421875</x><y>26847.83984375</y></points><points><x>45012.2421875</x><y>26847.83984375</y></points><points><x>45013.15625</x><y>26845.095703125</y></points><points><x>45023.21484375</x><y>26819.490234375</y></points><points><x>45023.21484375</x><y>26819.490234375</y></points><points><x>45054.30859375</x><y>26814.001953125</y></points><points><x>45074.1953125</x><y>26792.818359375</y></points><points><x>45108.9453125</x><y>26769.041015625</y></points><points><x>45109.859375</x><y>26769.041015625</y></points><points><x>45110.7734375</x><y>26768.126953125</y></points><points><x>45149.18359375</x><y>26752.580078125</y></points><points><x>45181.19140625</x><y>26733.375</y></points><points><x>45210.45703125</x><y>26715.0859375</y></points><points><x>45210.45703125</x><y>26715.0859375</y></points><points><x>45248.86328125</x><y>26720.572265625</y></points><points><x>45281.7890625</x><y>26707.76953125</y></points><points><x>45281.7890625</x><y>26707.76953125</y></points><points><x>45284.53125</x><y>26707.76953125</y></points><points><x>45307.39453125</x><y>26713.2578125</y></points><points><x>45331.171875</x><y>26706.85546875</y></points><points><x>45332.0859375</x><y>26706.85546875</y></points><points><x>45333.9140625</x><y>26706.85546875</y></points><points><x>45371.41015625</x><y>26716.0</y></points><points><x>45371.41015625</x><y>26716.0</y></points><points><x>45388.78515625</x><y>26744.349609375</y></points><points><x>45388.78515625</x><y>26744.349609375</y></points><points><x>45389.69921875</x><y>26747.09375</y></points><points><x>45409.81640625</x><y>26768.126953125</y></points><points><x>45410.73046875</x><y>26768.126953125</y></points><points><x>45444.5703125</x><y>26786.41796875</y></points><points><x>45444.5703125</x><y>26787.33203125</y></points><points><x>45444.5703125</x><y>26789.16015625</y></points><points><x>45450.0546875</x><y>26816.595703125</y></points><points><x>45430.8515625</x><y>26836.71484375</y></points><points><x>45425.64453125</x><y>26850.1640625</y></points><points><x>45447.92578125</x><y>26864.603515625</y></points><points><x>45459.0625</x><y>26889.76953125</y></points><points><x>45459.0625</x><y>26889.76953125</y></points><points><x>45461.125</x><y>26901.732421875</y></points><points><x>45461.125</x><y>26902.14453125</y></points><points><x>45463.6015625</x><y>26903.3828125</y></points><points><x>45484.640625</x><y>26906.68359375</y></points><points><x>45503.6171875</x><y>26913.697265625</y></points><points><x>45512.6953125</x><y>26933.0859375</y></points><points><x>45512.6953125</x><y>26933.0859375</y></points><points><x>45525.484375</x><y>26949.17578125</y></points><points><x>45525.484375</x><y>26949.17578125</y></points><points><x>45525.89453125</x><y>26951.23828125</y></points><points><x>45534.67578125</x><y>26986.94921875</y></points><points><x>45525.53125</x><y>27021.69921875</y></points><points><x>45504.49609375</x><y>27053.70703125</y></points><points><x>45487.12109375</x><y>27084.80078125</y></points><points><x>45487.12109375</x><y>27084.80078125</y></points><points><x>45457.859375</x><y>27117.72265625</y></points><points><x>45437.73828125</x><y>27161.619140625</y></points><points><x>45458.7734375</x><y>27203.685546875</y></points><points><x>45458.7734375</x><y>27203.685546875</y></points><points><x>45459.6875</x><y>27205.515625</y></points><points><x>45474.3203125</x><y>27281.41796875</y></points><points><x>45472.703125</x><y>27322.298828125</y></points><points><x>45472.703125</x><y>27322.298828125</y></points><points><x>45470.875</x><y>27324.12890625</y></points><points><x>45470.875</x><y>27325.04296875</y></points><points><x>45448.01171875</x><y>27376.25390625</y></points><points><x>45470.875</x><y>27440.26953125</y></points><points><x>45490.9921875</x><y>27487.82421875</y></points><points><x>45491.90625</x><y>27487.82421875</y></points><points><x>45492.8203125</x><y>27488.73828125</y></points><points><x>45493.734375</x><y>27489.65234375</y></points><points><x>45527.57421875</x><y>27510.6875</y></points><points><x>45527.57421875</x><y>27510.6875</y></points><points><x>45547.69140625</x><y>27539.951171875</y></points><points><x>45547.69140625</x><y>27539.951171875</y></points><points><x>45547.69140625</x><y>27542.693359375</y></points><points><x>45543.1171875</x><y>27579.2734375</y></points><points><x>45543.1171875</x><y>27579.2734375</y></points><points><x>45516.59765625</x><y>27594.8203125</y></points><points><x>45516.59765625</x><y>27594.8203125</y></points><points><x>45514.76953125</x><y>27595.734375</y></points><points><x>45512.02734375</x><y>27596.650390625</y></points><points><x>45500.13671875</x><y>27614.939453125</y></points><points><x>45490.9921875</x><y>27642.375</y></points><points><x>45496.48046875</x><y>27657.921875</y></points><points><x>45505.625</x><y>27689.013671875</y></points><points><x>45505.625</x><y>27689.013671875</y></points><points><x>45507.453125</x><y>27692.671875</y></points><points><x>45504.7109375</x><y>27718.279296875</y></points><points><x>45504.7109375</x><y>27718.279296875</y></points><points><x>45492.8203125</x><y>27734.740234375</y></points><points><x>45491.90625</x><y>27734.740234375</y></points><points><x>45490.9921875</x><y>27735.654296875</y></points><points><x>45465.38671875</x><y>27740.2265625</y></points><points><x>45438.8671875</x><y>27752.115234375</y></points><points><x>45438.8671875</x><y>27752.115234375</y></points><points><x>45421.48828125</x><y>27764.91796875</y></points><points><x>45413.2578125</x><y>27788.6953125</y></points><points><x>45413.2578125</x><y>27789.609375</y></points><points><x>45407.7734375</x><y>27821.6171875</y></points><points><x>45407.7734375</x><y>27821.6171875</y></points><points><x>45406.859375</x><y>27823.447265625</y></points><points><x>45406.859375</x><y>27824.361328125</y></points><points><x>45405.9453125</x><y>27825.275390625</y></points><points><x>45387.65234375</x><y>27831.677734375</y></points><points><x>45363.875</x><y>27816.130859375</y></points><points><x>45330.0390625</x><y>27803.328125</y></points><points><x>45330.0390625</x><y>27803.328125</y></points><points><x>45336.44140625</x><y>27771.3203125</y></points><points><x>45316.32421875</x><y>27756.6875</y></points><points><x>45298.9453125</x><y>27740.2265625</y></points><points><x>45287.05859375</x><y>27742.056640625</y></points><points><x>45287.05859375</x><y>27742.056640625</y></points><points><x>45287.05859375</x><y>27744.798828125</y></points><points><x>45298.03125</x><y>27776.806640625</y></points><points><x>45298.4296875</x><y>27805.412109375</y></points><points><x>45281.96875</x><y>27834.67578125</y></points><points><x>45281.96875</x><y>27835.591796875</y></points><points><x>45281.96875</x><y>27838.333984375</y></points><points><x>45263.6796875</x><y>27858.453125</y></points><points><x>45262.765625</x><y>27858.453125</y></points><points><x>45260.9375</x><y>27858.453125</y></points><points><x>45249.9609375</x><y>27886.802734375</y></points><points><x>45249.9609375</x><y>27886.802734375</y></points><points><x>45249.046875</x><y>27888.6328125</y></points><points><x>45224.35546875</x><y>27900.521484375</y></points><points><x>45203.3203125</x><y>27919.724609375</y></points><points><x>45203.3203125</x><y>27919.724609375</y></points><points><x>45200.578125</x><y>27921.5546875</y></points><points><x>45171.3125</x><y>27925.212890625</y></points><points><x>45139.30859375</x><y>27907.8359375</y></points><points><x>45084.4375</x><y>27905.09375</y></points><points><x>45084.4375</x><y>27905.09375</y></points><points><x>45018.59375</x><y>27892.291015625</y></points><points><x>44970.125</x><y>27888.6328125</y></points><points><x>44970.125</x><y>27888.6328125</y></points><points><x>44969.2109375</x><y>27886.802734375</y></points><points><x>44932.62890625</x><y>27882.23046875</y></points><points><x>44887.8203125</x><y>27863.025390625</y></points><points><x>44887.8203125</x><y>27863.025390625</y></points><points><x>44862.2109375</x><y>27834.67578125</y></points><points><x>44862.2109375</x><y>27834.67578125</y></points><points><x>44861.296875</x><y>27832.84765625</y></points><points><x>44859.46875</x><y>27831.017578125</y></points><points><x>44841.1796875</x><y>27801.75390625</y></points><points><x>44841.1796875</x><y>27801.75390625</y></points></segmentation></object><object><name>MET</name><difficult>0</difficult><truncated>0</truncated><info>[{"confidence": "0"}, {"action": "CREATE", "cat": "MET", "time": "2020-07-23 14:39;06", "who": "admin", "typeOfanno": "PersonManul"}]</info><confidence>0</confidence><bndbox><xmin>52496.0</xmin><ymin>37656.0</ymin><xmax>52922.0</xmax><ymax>38107.6171875</ymax></bndbox><segmentation><points><x>52648.0</x><y>37656.0</y></points><points><x>52615.0</x><y>37662.0</y></points><points><x>52609.0</x><y>37664.0</y></points><points><x>52596.0</x><y>37669.0</y></points><points><x>52578.0</x><y>37678.0</y></points><points><x>52568.0</x><y>37688.0</y></points><points><x>52554.0</x><y>37682.0</y></points><points><x>52551.0</x><y>37679.0</y></points><points><x>52525.0</x><y>37675.0</y></points><points><x>52520.0</x><y>37683.0</y></points><points><x>52520.0</x><y>37699.0</y></points><points><x>52518.0</x><y>37720.0</y></points><points><x>52521.0</x><y>37741.0</y></points><points><x>52521.0</x><y>37752.0</y></points><points><x>52514.0</x><y>37753.0</y></points><points><x>52507.0</x><y>37758.0</y></points><points><x>52496.0</x><y>37790.0</y></points><points><x>52499.0</x><y>37820.0</y></points><points><x>52498.0</x><y>37841.0</y></points><points><x>52501.0</x><y>37855.0</y></points><points><x>52504.0</x><y>37858.0</y></points><points><x>52507.0</x><y>37862.0</y></points><points><x>52507.0</x><y>37866.0</y></points><points><x>52504.0</x><y>37869.0</y></points><points><x>52504.0</x><y>37885.0</y></points><points><x>52505.0</x><y>37900.0</y></points><points><x>52504.0</x><y>37917.0</y></points><points><x>52503.0</x><y>37941.0</y></points><points><x>52504.0</x><y>37961.0</y></points><points><x>52513.0</x><y>37977.0</y></points><points><x>52516.60546875</x><y>37983.91015625</y></points><points><x>52519.4921875</x><y>37989.6875</y></points><points><x>52522.79296875</x><y>37995.4609375</y></points><points><x>52522.37890625</x><y>38005.77734375</y></points><points><x>52524.03125</x><y>38009.90234375</y></points><points><x>52526.91796875</x><y>38015.265625</y></points><points><x>52527.33203125</x><y>38017.73828125</y></points><points><x>52531.04296875</x><y>38020.62890625</y></points><points><x>52533.93359375</x><y>38023.515625</y></points><points><x>52534.7578125</x><y>38026.81640625</y></points><points><x>52535.99609375</x><y>38029.29296875</y></points><points><x>52539.296875</x><y>38033.41796875</y></points><points><x>52540.12109375</x><y>38035.48046875</y></points><points><x>52545.0703125</x><y>38039.60546875</y></points><points><x>52550.84765625</x><y>38040.4296875</y></points><points><x>52555.3828125</x><y>38047.44140625</y></points><points><x>52565.0</x><y>38054.0</y></points><points><x>52571.0</x><y>38056.0</y></points><points><x>52575.0</x><y>38063.0</y></points><points><x>52589.0</x><y>38064.0</y></points><points><x>52594.0</x><y>38063.0</y></points><points><x>52619.0</x><y>38053.0</y></points><points><x>52638.30859375</x><y>38049.91796875</y></points><points><x>52656.0</x><y>38034.0</y></points><points><x>52658.0</x><y>38028.0</y></points><points><x>52661.0</x><y>38025.0</y></points><points><x>52667.0</x><y>38012.0</y></points><points><x>52680.0</x><y>38005.0</y></points><points><x>52693.0</x><y>38013.0</y></points><points><x>52702.0</x><y>38037.0</y></points><points><x>52712.0</x><y>38039.0</y></points><points><x>52731.0</x><y>38042.0</y></points><points><x>52736.0</x><y>38047.0</y></points><points><x>52740.0</x><y>38055.0</y></points><points><x>52747.0</x><y>38056.0</y></points><points><x>52752.0</x><y>38059.0</y></points><points><x>52761.0</x><y>38060.0</y></points><points><x>52797.41015625</x><y>38063.4765625</y></points><points><x>52820.51171875</x><y>38086.9921875</y></points><points><x>52860.94140625</x><y>38089.46875</y></points><points><x>52892.70703125</x><y>38107.6171875</y></points><points><x>52902.609375</x><y>38061.0</y></points><points><x>52902.1953125</x><y>38030.05859375</y></points><points><x>52922.0</x><y>37988.8046875</y></points><points><x>52915.171875</x><y>37959.2578125</y></points><points><x>52907.33203125</x><y>37935.328125</y></points><points><x>52901.14453125</x><y>37922.5390625</y></points><points><x>52897.01953125</x><y>37905.625</y></points><points><x>52887.53125</x><y>37900.67578125</y></points><points><x>52872.6796875</x><y>37899.4375</y></points><points><x>52873.50390625</x><y>37890.36328125</y></points><points><x>52869.0</x><y>37885.0</y></points><points><x>52869.0</x><y>37880.0</y></points><points><x>52874.0</x><y>37879.0</y></points><points><x>52894.0</x><y>37880.0</y></points><points><x>52909.0</x><y>37871.0</y></points><points><x>52910.0</x><y>37857.0</y></points><points><x>52909.0</x><y>37851.0</y></points><points><x>52898.0</x><y>37834.0</y></points><points><x>52890.0</x><y>37825.0</y></points><points><x>52861.0</x><y>37821.0</y></points><points><x>52843.0</x><y>37835.0</y></points><points><x>52840.0</x><y>37855.0</y></points><points><x>52836.0</x><y>37858.0</y></points><points><x>52835.0</x><y>37865.0</y></points><points><x>52828.0</x><y>37867.0</y></points><points><x>52823.0</x><y>37871.0</y></points><points><x>52823.0</x><y>37876.0</y></points><points><x>52816.0</x><y>37877.0</y></points><points><x>52817.0</x><y>37862.0</y></points><points><x>52809.0</x><y>37862.0</y></points><points><x>52804.0</x><y>37857.0</y></points><points><x>52799.0</x><y>37848.0</y></points><points><x>52792.0</x><y>37843.0</y></points><points><x>52794.0</x><y>37827.0</y></points><points><x>52793.0</x><y>37816.0</y></points><points><x>52791.0</x><y>37805.0</y></points><points><x>52790.0</x><y>37800.0</y></points><points><x>52785.0</x><y>37795.0</y></points><points><x>52785.0</x><y>37790.0</y></points><points><x>52772.0</x><y>37786.0</y></points><points><x>52771.0</x><y>37773.0</y></points><points><x>52767.0</x><y>37767.0</y></points><points><x>52760.0</x><y>37754.0</y></points><points><x>52751.0</x><y>37747.0</y></points><points><x>52747.0</x><y>37737.0</y></points><points><x>52749.0</x><y>37719.0</y></points><points><x>52735.0</x><y>37718.0</y></points><points><x>52730.0</x><y>37720.0</y></points><points><x>52720.0</x><y>37720.0</y></points><points><x>52713.0</x><y>37713.0</y></points><points><x>52708.0</x><y>37707.0</y></points><points><x>52707.0</x><y>37699.0</y></points><points><x>52688.0</x><y>37673.0</y></points><points><x>52673.0</x><y>37663.0</y></points><points><x>52668.0</x><y>37660.0</y></points></segmentation></object><object><name>MET</name><difficult>0</difficult><truncated>0</truncated><info>[{"confidence": "0"}, {"action": "CREATE", "cat": "MET", "time": "2020-07-23 14:39;06", "who": "admin", "typeOfanno": "PersonManul"}]</info><confidence>0</confidence><bndbox><xmin>51904.0</xmin><ymin>40425.0</ymin><xmax>52199.1640625</xmax><ymax>40621.125</ymax></bndbox><segmentation><points><x>52032.0</x><y>40425.0</y></points><points><x>52022.0</x><y>40426.0</y></points><points><x>52010.0</x><y>40429.0</y></points><points><x>52004.0</x><y>40432.0</y></points><points><x>51998.0</x><y>40434.0</y></points><points><x>51980.0</x><y>40444.0</y></points><points><x>51976.0</x><y>40449.0</y></points><points><x>51961.0</x><y>40454.0</y></points><points><x>51960.0</x><y>40459.0</y></points><points><x>51946.0</x><y>40461.0</y></points><points><x>51939.0</x><y>40462.0</y></points><points><x>51932.0</x><y>40463.0</y></points><points><x>51925.0</x><y>40465.0</y></points><points><x>51905.0</x><y>40482.0</y></points><points><x>51904.0</x><y>40498.0</y></points><points><x>51906.0</x><y>40511.0</y></points><points><x>51914.0</x><y>40516.0</y></points><points><x>51914.0</x><y>40533.0</y></points><points><x>51928.0</x><y>40537.0</y></points><points><x>51938.0</x><y>40551.0</y></points><points><x>51952.0</x><y>40551.0</y></points><points><x>51962.0</x><y>40552.0</y></points><points><x>51967.0</x><y>40553.0</y></points><points><x>51974.0</x><y>40557.0</y></points><points><x>51981.0</x><y>40557.0</y></points><points><x>51991.0</x><y>40560.0</y></points><points><x>52003.0</x><y>40564.0</y></points><points><x>51996.0</x><y>40570.0</y></points><points><x>51993.0</x><y>40578.0</y></points><points><x>51992.0</x><y>40597.0</y></points><points><x>51993.0</x><y>40602.0</y></points><points><x>51996.0</x><y>40608.0</y></points><points><x>52000.0</x><y>40614.0</y></points><points><x>52029.60546875</x><y>40621.125</y></points><points><x>52050.0</x><y>40610.0</y></points><points><x>52054.0</x><y>40606.0</y></points><points><x>52060.0</x><y>40593.0</y></points><points><x>52074.0</x><y>40587.0</y></points><points><x>52075.0</x><y>40599.0</y></points><points><x>52082.0</x><y>40612.0</y></points><points><x>52091.0</x><y>40613.0</y></points><points><x>52111.0</x><y>40616.0</y></points><points><x>52133.0</x><y>40614.0</y></points><points><x>52156.0</x><y>40611.0</y></points><points><x>52156.0</x><y>40600.0</y></points><points><x>52155.0</x><y>40595.0</y></points><points><x>52158.0</x><y>40599.0</y></points><points><x>52170.0</x><y>40600.0</y></points><points><x>52181.42578125</x><y>40598.84765625</y></points><points><x>52180.6015625</x><y>40583.58203125</y></points><points><x>52179.7734375</x><y>40573.26953125</y></points><points><x>52185.13671875</x><y>40567.90625</y></points><points><x>52187.61328125</x><y>40559.2421875</y></points><points><x>52194.625</x><y>40558.83203125</y></points><points><x>52199.1640625</x><y>40547.28125</y></points><points><x>52193.390625</x><y>40532.4296875</y></points><points><x>52181.0</x><y>40525.0</y></points><points><x>52178.0</x><y>40521.0</y></points><points><x>52174.0</x><y>40518.0</y></points><points><x>52164.0</x><y>40508.0</y></points><points><x>52144.0</x><y>40488.0</y></points><points><x>52139.0</x><y>40488.0</y></points><points><x>52122.0</x><y>40484.0</y></points><points><x>52114.0</x><y>40474.0</y></points><points><x>52103.0</x><y>40463.0</y></points><points><x>52098.0</x><y>40457.0</y></points><points><x>52095.0</x><y>40446.0</y></points><points><x>52082.0</x><y>40434.0</y></points><points><x>52074.0</x><y>40429.0</y></points><points><x>52057.0</x><y>40426.0</y></points></segmentation></object><object><name>HSIL</name><difficult>0</difficult><truncated>0</truncated><info>[{"confidence": "0"}, {"action": "CREATE", "cat": "HSIL", "time": "2020-07-23 14:39;06", "who": "admin", "typeOfanno": "PersonManul"}]</info><confidence>0</confidence><bndbox><xmin>45025.0</xmin><ymin>38462.0</ymin><xmax>45175.48828125</xmax><ymax>38594.51171875</ymax></bndbox><segmentation><points><x>45077.0</x><y>38462.0</y></points><points><x>45059.0</x><y>38463.0</y></points><points><x>45050.0</x><y>38470.0</y></points><points><x>45044.16015625</x><y>38474.78515625</y></points><points><x>45039.0</x><y>38482.0</y></points><points><x>45035.01953125</x><y>38495.015625</y></points><points><x>45025.0</x><y>38525.0</y></points><points><x>45031.0</x><y>38548.0</y></points><points><x>45032.0</x><y>38553.0</y></points><points><x>45047.0</x><y>38557.0</y></points><points><x>45059.96875</x><y>38561.01171875</y></points><points><x>45061.0859375</x><y>38573.29296875</y></points><points><x>45073.7421875</x><y>38593.01953125</y></points><points><x>45091.609375</x><y>38594.51171875</y></points><points><x>45094.21484375</x><y>38583.71484375</y></points><points><x>45096.0</x><y>38569.0</y></points><points><x>45103.0</x><y>38548.0</y></points><points><x>45112.32421875</x><y>38548.76953125</y></points><points><x>45118.9765625</x><y>38556.25</y></points><points><x>45109.5546875</x><y>38559.57421875</y></points><points><x>45103.72265625</x><y>38569.93359375</y></points><points><x>45111.7578125</x><y>38586.28125</y></points><points><x>45143.34375</x><y>38587.9453125</y></points><points><x>45175.48828125</x><y>38577.96875</y></points><points><x>45174.65625</x><y>38558.57421875</y></points><points><x>45152.48828125</x><y>38553.03125</y></points><points><x>45144.0</x><y>38533.0</y></points><points><x>45137.0</x><y>38521.0</y></points><points><x>45138.0</x><y>38512.0</y></points><points><x>45139.0</x><y>38496.0</y></points><points><x>45133.0</x><y>38488.0</y></points><points><x>45119.53125</x><y>38486.1484375</y></points><points><x>45110.0</x><y>38480.0</y></points><points><x>45108.16796875</x><y>38470.078125</y></points><points><x>45104.0</x><y>38465.0</y></points><points><x>45091.265625</x><y>38462.0390625</y></points></segmentation></object><object><name>HSIL</name><difficult>0</difficult><truncated>0</truncated><info>[{"confidence": "0"}, {"action": "CREATE", "cat": "HSIL", "time": "2020-07-23 14:39;06", "who": "admin", "typeOfanno": "PersonManul"}]</info><confidence>0</confidence><bndbox><xmin>44141.25</xmin><ymin>45871.0</ymin><xmax>44301.0</xmax><ymax>46026.13671875</ymax></bndbox><segmentation><points><x>44205.0</x><y>45871.0</y></points><points><x>44191.73046875</x><y>45871.609375</y></points><points><x>44179.0</x><y>45876.0</y></points><points><x>44154.046875</x><y>45892.9453125</y></points><points><x>44141.25</x><y>45912.19921875</y></points><points><x>44145.7890625</x><y>45944.37890625</y></points><points><x>44162.703125</x><y>45971.19140625</y></points><points><x>44180.85546875</x><y>45978.6171875</y></points><points><x>44196.9453125</x><y>45975.3203125</y></points><points><x>44207.47265625</x><y>45982.35546875</y></points><points><x>44221.0</x><y>45996.0</y></points><points><x>44225.0</x><y>46001.0</y></points><points><x>44239.890625</x><y>46011.171875</y></points><points><x>44251.25390625</x><y>46020.31640625</y></points><points><x>44266.4921875</x><y>46026.13671875</y></points><points><x>44277.0</x><y>46015.0</y></points><points><x>44281.0</x><y>46001.0</y></points><points><x>44284.50390625</x><y>45987.62109375</y></points><points><x>44283.39453125</x><y>45976.8125</y></points><points><x>44284.50390625</x><y>45966.5625</y></points><points><x>44287.2734375</x><y>45958.8046875</y></points><points><x>44292.0</x><y>45946.0</y></points><points><x>44295.30859375</x><y>45939.40625</y></points><points><x>44298.0</x><y>45931.0</y></points><points><x>44301.0</x><y>45910.0</y></points><points><x>44299.0</x><y>45903.0</y></points><points><x>44295.0</x><y>45900.0</y></points><points><x>44276.0</x><y>45900.0</y></points><points><x>44268.98828125</x><y>45904.4921875</y></points><points><x>44255.0</x><y>45906.0</y></points><points><x>44250.0</x><y>45899.0</y></points><points><x>44247.0</x><y>45895.0</y></points><points><x>44241.0</x><y>45885.0</y></points><points><x>44238.0</x><y>45882.0</y></points><points><x>44233.84765625</x><y>45876.04296875</y></points><points><x>44227.0</x><y>45876.0</y></points></segmentation></object><object><name>HSIL</name><difficult>0</difficult><truncated>0</truncated><info>[{"confidence": "0"}, {"action": "CREATE", "cat": "HSIL", "time": "2020-07-23 14:39;06", "who": "admin", "typeOfanno": "PersonManul"}]</info><confidence>0</confidence><bndbox><xmin>43873.8359375</xmin><ymin>47624.66796875</ymin><xmax>44874.3828125</xmax><ymax>48672.7265625</ymax></bndbox><segmentation><points><x>44040.35546875</x><y>48132.21875</y></points><points><x>44048.5859375</x><y>48114.84375</y></points><points><x>44045.84375</x><y>48091.06640625</y></points><points><x>44054.98828125</x><y>48066.375</y></points><points><x>44055.90234375</x><y>48031.62109375</y></points><points><x>44055.90234375</x><y>48030.70703125</y></points><points><x>44055.90234375</x><y>48028.87890625</y></points><points><x>44069.62109375</x><y>48012.41796875</y></points><points><x>44098.8828125</x><y>48008.76171875</y></points><points><x>44094.3125</x><y>47978.58203125</y></points><points><x>44105.28515625</x><y>47962.12109375</y></points><points><x>44117.171875</x><y>47956.6328125</y></points><points><x>44118.08984375</x><y>47929.19921875</y></points><points><x>44136.37890625</x><y>47912.73828125</y></points><points><x>44168.38671875</x><y>47901.76171875</y></points><points><x>44168.38671875</x><y>47900.84765625</y></points><points><x>44169.30078125</x><y>47899.93359375</y></points><points><x>44170.21484375</x><y>47899.93359375</y></points><points><x>44179.359375</x><y>47870.671875</y></points><points><x>44179.359375</x><y>47870.671875</y></points><points><x>44180.2734375</x><y>47868.83984375</y></points><points><x>44201.30859375</x><y>47844.1484375</y></points><points><x>44192.1640625</x><y>47822.203125</y></points><points><x>44192.1640625</x><y>47822.203125</y></points><points><x>44194.90625</x><y>47799.33984375</y></points><points><x>44194.90625</x><y>47799.33984375</y></points><points><x>44196.734375</x><y>47797.51171875</y></points><points><x>44196.734375</x><y>47796.59375</y></points><points><x>44221.42578125</x><y>47795.6796875</y></points><points><x>44236.97265625</x><y>47799.33984375</y></points><points><x>44236.97265625</x><y>47799.33984375</y></points><points><x>44250.69140625</x><y>47777.390625</y></points><points><x>44250.69140625</x><y>47777.390625</y></points><points><x>44252.51953125</x><y>47775.5625</y></points><points><x>44254.34765625</x><y>47774.6484375</y></points><points><x>44280.87109375</x><y>47752.69921875</y></points><points><x>44279.0390625</x><y>47713.375</y></points><points><x>44279.0390625</x><y>47713.375</y></points><points><x>44280.87109375</x><y>47711.546875</y></points><points><x>44282.69921875</x><y>47710.6328125</y></points><points><x>44316.53515625</x><y>47703.31640625</y></points><points><x>44322.9375</x><y>47708.8046875</y></points><points><x>44343.96875</x><y>47699.66015625</y></points><points><x>44354.9453125</x><y>47699.66015625</y></points><points><x>44375.9765625</x><y>47687.76953125</y></points><points><x>44395.18359375</x><y>47684.11328125</y></points><points><x>44418.9609375</x><y>47674.96484375</y></points><points><x>44442.73828125</x><y>47677.7109375</y></points><points><x>44442.73828125</x><y>47677.7109375</y></points><points><x>44444.56640625</x><y>47679.5390625</y></points><points><x>44446.39453125</x><y>47685.94140625</y></points><points><x>44462.85546875</x><y>47671.30859375</y></points><points><x>44490.2890625</x><y>47650.2734375</y></points><points><x>44490.2890625</x><y>47650.2734375</y></points><points><x>44493.03515625</x><y>47649.359375</y></points><points><x>44515.8984375</x><y>47644.7890625</y></points><points><x>44527.78515625</x><y>47651.19140625</y></points><points><x>44544.24609375</x><y>47642.9609375</y></points><points><x>44559.79296875</x><y>47644.7890625</y></points><points><x>44560.70703125</x><y>47644.7890625</y></points><points><x>44587.2265625</x><y>47640.21484375</y></points><points><x>44611.91796875</x><y>47649.359375</y></points><points><x>44637.52734375</x><y>47642.04296875</y></points><points><x>44637.52734375</x><y>47642.04296875</y></points><points><x>44664.9609375</x><y>47641.12890625</y></points><points><x>44665.875</x><y>47641.12890625</y></points><points><x>44667.703125</x><y>47641.12890625</y></points><points><x>44668.6171875</x><y>47640.21484375</y></points><points><x>44694.22265625</x><y>47624.66796875</y></points><points><x>44694.22265625</x><y>47624.66796875</y></points><points><x>44696.96875</x><y>47625.58203125</y></points><points><x>44700.625</x><y>47625.58203125</y></points><points><x>44727.1484375</x><y>47640.21484375</y></points><points><x>44745.4375</x><y>47644.7890625</y></points><points><x>44746.3515625</x><y>47644.7890625</y></points><points><x>44763.7265625</x><y>47653.93359375</y></points><points><x>44764.640625</x><y>47673.13671875</y></points><points><x>44764.640625</x><y>47673.13671875</y></points><points><x>44786.58984375</x><y>47663.9921875</y></points><points><x>44810.3671875</x><y>47673.13671875</y></points><points><x>44810.3671875</x><y>47673.13671875</y></points><points><x>44811.28125</x><y>47675.8828125</y></points><points><x>44812.1953125</x><y>47677.7109375</y></points><points><x>44830.484375</x><y>47707.890625</y></points><points><x>44836.88671875</x><y>47734.41015625</y></points><points><x>44848.77734375</x><y>47749.04296875</y></points><points><x>44848.77734375</x><y>47749.04296875</y></points><points><x>44849.69140625</x><y>47781.96484375</y></points><points><x>44866.15234375</x><y>47799.33984375</y></points><points><x>44866.15234375</x><y>47828.6015625</y></points><points><x>44874.3828125</x><y>47852.37890625</y></points><points><x>44870.72265625</x><y>47882.55859375</y></points><points><x>44870.72265625</x><y>47883.47265625</y></points><points><x>44868.89453125</x><y>47886.21484375</y></points><points><x>44861.578125</x><y>47890.7890625</y></points><points><x>44861.578125</x><y>47890.7890625</y></points><points><x>44854.26171875</x><y>47919.140625</y></points><points><x>44854.26171875</x><y>47920.0546875</y></points><points><x>44853.34765625</x><y>47920.96875</y></points><points><x>44853.34765625</x><y>47921.8828125</y></points><points><x>44828.65625</x><y>47938.34375</y></points><points><x>44827.7421875</x><y>47938.34375</y></points><points><x>44825.9140625</x><y>47938.34375</y></points><points><x>44814.9375</x><y>47939.2578125</y></points><points><x>44814.0234375</x><y>47963.03515625</y></points><points><x>44796.6484375</x><y>47975.83984375</y></points><points><x>44818.59765625</x><y>47985.8984375</y></points><points><x>44814.9375</x><y>48023.390625</y></points><points><x>44814.9375</x><y>48023.390625</y></points><points><x>44813.109375</x><y>48024.3046875</y></points><points><x>44812.1953125</x><y>48026.13671875</y></points><points><x>44810.3671875</x><y>48028.87890625</y></points><points><x>44797.5625</x><y>48058.14453125</y></points><points><x>44797.5625</x><y>48058.14453125</y></points><points><x>44793.90625</x><y>48059.97265625</y></points><points><x>44793.90625</x><y>48060.88671875</y></points><points><x>44780.1875</x><y>48070.9453125</y></points><points><x>44772.7265625</x><y>48122.02734375</y></points><points><x>44772.7265625</x><y>48122.640625</y></points><points><x>44772.11328125</x><y>48124.484375</y></points><points><x>44747.54296875</x><y>48160.72265625</y></points><points><x>44747.54296875</x><y>48160.72265625</y></points><points><x>44745.69921875</x><y>48161.953125</y></points><points><x>44745.0859375</x><y>48163.1796875</y></points><points><x>44743.85546875</x><y>48163.79296875</y></points><points><x>44711.91796875</x><y>48202.4921875</y></points><points><x>44711.91796875</x><y>48202.4921875</y></points><points><x>44710.6875</x><y>48204.94921875</y></points><points><x>44710.07421875</x><y>48204.94921875</y></points><points><x>44709.4609375</x><y>48206.7890625</y></points><points><x>44708.23046875</x><y>48208.6328125</y></points><points><x>44692.875</x><y>48252.85546875</y></points><points><x>44683.6640625</x><y>48282.33984375</y></points><points><x>44683.6640625</x><y>48282.33984375</y></points><points><x>44682.43359375</x><y>48284.18359375</y></points><points><x>44681.8203125</x><y>48286.640625</y></points><points><x>44680.58984375</x><y>48289.7109375</y></points><points><x>44661.55078125</x><y>48321.03515625</y></points><points><x>44661.55078125</x><y>48321.03515625</y></points><points><x>44659.09375</x><y>48322.87890625</y></points><points><x>44658.48046875</x><y>48324.109375</y></points><points><x>44640.05078125</x><y>48352.36328125</y></points><points><x>44640.05078125</x><y>48352.36328125</y></points><points><x>44638.2109375</x><y>48354.203125</y></points><points><x>44637.59375</x><y>48355.43359375</y></points><points><x>44621.625</x><y>48369.5625</y></points><points><x>44621.625</x><y>48369.5625</y></points><points><x>44619.78125</x><y>48371.40234375</y></points><points><x>44618.5546875</x><y>48373.24609375</y></points><points><x>44616.7109375</x><y>48374.47265625</y></points><points><x>44584.7734375</x><y>48388.6015625</y></points><points><x>44561.4296875</x><y>48394.7421875</y></points><points><x>44561.4296875</x><y>48394.7421875</y></points><points><x>44560.203125</x><y>48397.19921875</y></points><points><x>44560.203125</x><y>48399.04296875</y></points><points><x>44546.07421875</x><y>48424.83984375</y></points><points><x>44546.07421875</x><y>48424.83984375</y></points><points><x>44543.6171875</x><y>48426.0703125</y></points><points><x>44515.36328125</x><y>48435.8984375</y></points><points><x>44515.36328125</x><y>48435.8984375</y></points><points><x>44494.48046875</x><y>48424.2265625</y></points><points><x>44481.109375</x><y>48431.7265625</y></points><points><x>44473.125</x><y>48447.08203125</y></points><points><x>44473.125</x><y>48447.08203125</y></points><points><x>44446.7109375</x><y>48461.82421875</y></points><points><x>44446.7109375</x><y>48461.82421875</y></points><points><x>44444.25390625</x><y>48463.05078125</y></points><points><x>44417.23046875</x><y>48461.20703125</y></points><points><x>44417.23046875</x><y>48460.59375</y></points><points><x>44404.9453125</x><y>48450.765625</y></points><points><x>44377.3046875</x><y>48460.59375</y></points><points><x>44377.3046875</x><y>48460.59375</y></points><points><x>44375.4609375</x><y>48461.82421875</y></points><points><x>44364.40625</x><y>48483.3203125</y></points><points><x>44361.94921875</x><y>48510.9609375</y></points><points><x>44361.94921875</x><y>48510.9609375</y></points><points><x>44362.5625</x><y>48514.03125</y></points><points><x>44364.40625</x><y>48539.21484375</y></points><points><x>44364.40625</x><y>48539.21484375</y></points><points><x>44363.17578125</x><y>48541.671875</y></points><points><x>44344.13671875</x><y>48549.04296875</y></points><points><x>44317.109375</x><y>48551.5</y></points><points><x>44255.8828125</x><y>48551.7265625</y></points><points><x>44255.26953125</x><y>48551.7265625</y></points><points><x>44239.9140625</x><y>48554.18359375</y></points><points><x>44225.78515625</x><y>48573.22265625</y></points><points><x>44225.78515625</x><y>48573.8359375</y></points><points><x>44224.55859375</x><y>48575.06640625</y></points><points><x>44224.55859375</x><y>48575.6796875</y></points><points><x>44218.41796875</x><y>48586.12109375</y></points><points><x>44232.54296875</x><y>48602.70703125</y></points><points><x>44232.54296875</x><y>48603.3203125</y></points><points><x>44233.15625</x><y>48605.1640625</y></points><points><x>44239.30078125</x><y>48625.43359375</y></points><points><x>44239.30078125</x><y>48626.046875</y></points><points><x>44239.30078125</x><y>48654.30078125</y></points><points><x>44239.30078125</x><y>48654.30078125</y></points><points><x>44219.03125</x><y>48664.7421875</y></points><points><x>44199.375</x><y>48672.7265625</y></points><points><x>44185.86328125</x><y>48667.8125</y></points><points><x>44185.86328125</x><y>48667.8125</y></points><points><x>44166.20703125</x><y>48660.44140625</y></points><points><x>44165.59375</x><y>48660.44140625</y></points><points><x>44163.13671875</x><y>48660.44140625</y></points><points><x>44153.30859375</x><y>48669.04296875</y></points><points><x>44120.140625</x><y>48663.515625</y></points><points><x>44100.484375</x><y>48670.26953125</y></points><points><x>44099.87109375</x><y>48670.26953125</y></points><points><x>44098.02734375</x><y>48671.5</y></points><points><x>44069.16015625</x><y>48664.7421875</y></points><points><x>44069.16015625</x><y>48664.7421875</y></points><points><x>44064.24609375</x><y>48664.7421875</y></points><points><x>44044.58984375</x><y>48645.703125</y></points><points><x>44044.58984375</x><y>48645.0859375</y></points><points><x>44043.359375</x><y>48643.24609375</y></points><points><x>44020.01953125</x><y>48606.390625</y></points><points><x>44020.01953125</x><y>48606.390625</y></points><points><x>44019.40625</x><y>48603.3203125</y></points><points><x>44004.6640625</x><y>48593.4921875</y></points><points><x>44004.05078125</x><y>48593.4921875</y></points><points><x>44000.98046875</x><y>48593.4921875</y></points><points><x>43994.22265625</x><y>48592.87890625</y></points><points><x>43993.609375</x><y>48592.265625</y></points><points><x>43984.39453125</x><y>48578.13671875</y></points><points><x>43962.28125</x><y>48576.91015625</y></points><points><x>43962.28125</x><y>48577.5234375</y></points><points><x>43961.0546875</x><y>48578.75</y></points><points><x>43959.82421875</x><y>48579.36328125</y></points><points><x>43932.1875</x><y>48579.98046875</y></points><points><x>43932.1875</x><y>48579.98046875</y></points><points><x>43929.73046875</x><y>48579.98046875</y></points><points><x>43927.88671875</x><y>48578.75</y></points><points><x>43911.91796875</x><y>48562.78125</y></points><points><x>43911.91796875</x><y>48562.78125</y></points><points><x>43910.6875</x><y>48560.9375</y></points><points><x>43894.71875</x><y>48531.45703125</y></points><points><x>43884.27734375</x><y>48500.7421875</y></points><points><x>43873.8359375</x><y>48465.1171875</y></points><points><x>43873.8359375</x><y>48465.1171875</y></points><points><x>43882.43359375</x><y>48446.69140625</y></points><points><x>43883.046875</x><y>48446.69140625</y></points><points><x>43884.27734375</x><y>48445.46484375</y></points><points><x>43892.875</x><y>48427.65234375</y></points><points><x>43892.875</x><y>48427.65234375</y></points><points><x>43894.71875</x><y>48426.421875</y></points><points><x>43895.33203125</x><y>48426.421875</y></points><points><x>43913.14453125</x><y>48410.453125</y></points><points><x>43897.7890625</x><y>48400.625</y></points><points><x>43897.7890625</x><y>48400.625</y></points><points><x>43895.33203125</x><y>48400.01171875</y></points><points><x>43881.203125</x><y>48382.8125</y></points><points><x>43881.203125</x><y>48382.8125</y></points><points><x>43879.36328125</x><y>48379.7421875</y></points><points><x>43879.36328125</x><y>48378.51171875</y></points><points><x>43876.90625</x><y>48358.85546875</y></points><points><x>43876.90625</x><y>48358.85546875</y></points><points><x>43876.90625</x><y>48356.3984375</y></points><points><x>43876.90625</x><y>48355.78515625</y></points><points><x>43891.6484375</x><y>48338.5859375</y></points><points><x>43901.47265625</x><y>48322.6171875</y></points><points><x>43901.47265625</x><y>48322.6171875</y></points><points><x>43903.9296875</x><y>48321.390625</y></points><points><x>43932.80078125</x><y>48304.8046875</y></points><points><x>43933.4140625</x><y>48304.8046875</y></points><points><x>43936.484375</x><y>48304.8046875</y></points><points><x>43953.68359375</x><y>48302.9609375</y></points><points><x>43954.296875</x><y>48302.9609375</y></points><points><x>43957.3671875</x><y>48301.734375</y></points><points><x>43960.44140625</x><y>48300.50390625</y></points><points><x>43980.09375</x><y>48288.22265625</y></points><points><x>43980.09375</x><y>48287.60546875</y></points><points><x>43980.09375</x><y>48285.765625</y></points><points><x>43980.09375</x><y>48285.1484375</y></points><points><x>43992.37890625</x><y>48250.140625</y></points><points><x>44005.27734375</x><y>48226.796875</y></points><points><x>44005.89453125</x><y>48194.859375</y></points><points><x>44005.89453125</x><y>48194.2421875</y></points><points><x>44005.89453125</x><y>48192.40234375</y></points><points><x>44016.3359375</x><y>48171.51953125</y></points><points><x>44022.4765625</x><y>48153.703125</y></points><points><x>44022.4765625</x><y>48153.703125</y></points></segmentation></object><object><name>HSIL</name><difficult>0</difficult><truncated>0</truncated><info>[{"confidence": "0"}, {"action": "CREATE", "cat": "HSIL", "time": "2020-07-23 14:39;06", "who": "admin", "typeOfanno": "PersonManul"}]</info><confidence>0</confidence><bndbox><xmin>42769.765625</xmin><ymin>51520.0</ymin><xmax>42937.0</xmax><ymax>51754.6171875</ymax></bndbox><segmentation><points><x>42815.1015625</x><y>51571.9765625</y></points><points><x>42808.94921875</x><y>51576.89453125</y></points><points><x>42808.82421875</x><y>51582.01953125</y></points><points><x>42808.44921875</x><y>51585.76953125</y></points><points><x>42806.57421875</x><y>51590.39453125</y></points><points><x>42803.82421875</x><y>51595.39453125</y></points><points><x>42795.0</x><y>51602.0</y></points><points><x>42791.0</x><y>51618.0</y></points><points><x>42789.0</x><y>51635.0</y></points><points><x>42784.0</x><y>51641.0</y></points><points><x>42776.0</x><y>51648.0</y></points><points><x>42769.765625</x><y>51672.93359375</y></points><points><x>42783.0</x><y>51685.0</y></points><points><x>42784.0</x><y>51696.0</y></points><points><x>42785.0</x><y>51713.0</y></points><points><x>42812.0</x><y>51723.0</y></points><points><x>42815.0</x><y>51726.0</y></points><points><x>42819.0</x><y>51726.0</y></points><points><x>42827.109375</x><y>51738.94140625</y></points><points><x>42837.8359375</x><y>51747.19140625</y></points><points><x>42850.2109375</x><y>51754.6171875</y></points><points><x>42865.0</x><y>51749.0</y></points><points><x>42875.0</x><y>51741.0</y></points><points><x>42885.0</x><y>51729.0</y></points><points><x>42892.0</x><y>51724.0</y></points><points><x>42894.0</x><y>51717.0</y></points><points><x>42908.0</x><y>51713.0</y></points><points><x>42913.0</x><y>51712.0</y></points><points><x>42920.0</x><y>51697.0</y></points><points><x>42927.0</x><y>51686.0</y></points><points><x>42927.0</x><y>51674.0</y></points><points><x>42922.0</x><y>51666.0</y></points><points><x>42910.0</x><y>51665.0</y></points><points><x>42908.0</x><y>51657.0</y></points><points><x>42912.0</x><y>51645.0</y></points><points><x>42918.0</x><y>51639.0</y></points><points><x>42918.0</x><y>51634.0</y></points><points><x>42926.0</x><y>51623.0</y></points><points><x>42928.0</x><y>51611.0</y></points><points><x>42935.0</x><y>51605.0</y></points><points><x>42935.0</x><y>51599.0</y></points><points><x>42936.0</x><y>51594.0</y></points><points><x>42937.0</x><y>51579.0</y></points><points><x>42935.0</x><y>51571.0</y></points><points><x>42926.0</x><y>51563.0</y></points><points><x>42920.98828125</x><y>51559.66796875</y></points><points><x>42911.0</x><y>51566.0</y></points><points><x>42906.65625</x><y>51563.76171875</y></points><points><x>42906.28515625</x><y>51552.96875</y></points><points><x>42901.4453125</x><y>51545.5234375</y></points><points><x>42895.86328125</x><y>51528.03125</y></points><points><x>42885.8125</x><y>51524.30859375</y></points><points><x>42878.0</x><y>51524.0</y></points><points><x>42875.0</x><y>51520.0</y></points><points><x>42859.0</x><y>51520.0</y></points><points><x>42849.0</x><y>51527.0</y></points><points><x>42845.0</x><y>51530.0</y></points><points><x>42833.11328125</x><y>51533.4609375</y></points><points><x>42829.7890625</x><y>51539.00390625</y></points><points><x>42825.35546875</x><y>51544.54296875</y></points><points><x>42821.75</x><y>51550.640625</y></points><points><x>42820.921875</x><y>51560.6171875</y></points><points><x>42817.87109375</x><y>51568.09765625</y></points></segmentation></object><object><name>MET</name><difficult>0</difficult><truncated>0</truncated><info>[{"confidence": "0"}, {"action": "CREATE", "cat": "MET", "time": "2020-07-23 14:39;06", "who": "admin", "typeOfanno": "PersonManul"}]</info><confidence>0</confidence><bndbox><xmin>40487.0</xmin><ymin>49158.0</ymin><xmax>40654.0</xmax><ymax>49292.45703125</ymax></bndbox><segmentation><points><x>40505.0</x><y>49158.0</y></points><points><x>40496.0</x><y>49162.0</y></points><points><x>40492.0</x><y>49168.0</y></points><points><x>40492.0</x><y>49173.0</y></points><points><x>40488.0</x><y>49189.0</y></points><points><x>40487.0</x><y>49215.0</y></points><points><x>40491.0</x><y>49219.0</y></points><points><x>40502.0</x><y>49231.0</y></points><points><x>40499.171875</x><y>49238.14453125</y></points><points><x>40511.0859375</x><y>49256.43359375</y></points><points><x>40524.0</x><y>49266.0</y></points><points><x>40541.0</x><y>49274.0</y></points><points><x>40549.046875</x><y>49284.421875</y></points><points><x>40573.984375</x><y>49292.45703125</y></points><points><x>40591.99609375</x><y>49289.40625</y></points><points><x>40603.35546875</x><y>49276.66015625</y></points><points><x>40612.22265625</x><y>49274.16796875</y></points><points><x>40618.59765625</x><y>49273.3359375</y></points><points><x>40625.5234375</x><y>49272.78125</y></points><points><x>40627.7421875</x><y>49273.05859375</y></points><points><x>40633.55859375</x><y>49272.2265625</y></points><points><x>40640.2109375</x><y>49268.625</y></points><points><x>40644.64453125</x><y>49261.14453125</y></points><points><x>40647.4140625</x><y>49258.09765625</y></points><points><x>40649.90625</x><y>49252.5546875</y></points><points><x>40648.0</x><y>49242.0</y></points><points><x>40649.0</x><y>49238.0</y></points><points><x>40649.0</x><y>49227.0</y></points><points><x>40653.0</x><y>49220.0</y></points><points><x>40654.0</x><y>49204.0</y></points><points><x>40651.0</x><y>49196.0</y></points><points><x>40650.0</x><y>49191.0</y></points><points><x>40643.0</x><y>49184.0</y></points><points><x>40622.0</x><y>49182.0</y></points><points><x>40603.0</x><y>49179.0</y></points><points><x>40593.0</x><y>49177.0</y></points><points><x>40578.0</x><y>49176.0</y></points><points><x>40562.0</x><y>49175.0</y></points><points><x>40560.0</x><y>49166.0</y></points><points><x>40548.0</x><y>49166.0</y></points><points><x>40535.0</x><y>49162.0</y></points><points><x>40518.0</x><y>49159.0</y></points></segmentation></object><object><name>NONE</name><difficult>0</difficult><truncated>0</truncated><info>[{"confidence": "0"}, {"action": "CREATE", "cat": "NONE", "time": "2020-07-23 14:39;06", "who": "admin", "typeOfanno": "PersonManul"}]</info><confidence>0</confidence><bndbox><xmin>34701.0</xmin><ymin>51074.0</ymin><xmax>34888.0</xmax><ymax>51295.0</ymax></bndbox><segmentation><points><x>34817.0</x><y>51074.0</y></points><points><x>34814.0</x><y>51077.0</y></points><points><x>34805.0</x><y>51078.0</y></points><points><x>34794.0</x><y>51088.0</y></points><points><x>34794.0</x><y>51100.0</y></points><points><x>34787.0</x><y>51104.0</y></points><points><x>34777.0</x><y>51106.0</y></points><points><x>34767.0</x><y>51113.0</y></points><points><x>34764.0</x><y>51117.0</y></points><points><x>34758.0</x><y>51125.0</y></points><points><x>34741.0</x><y>51140.0</y></points><points><x>34734.0</x><y>51156.0</y></points><points><x>34727.0</x><y>51161.0</y></points><points><x>34722.0</x><y>51165.0</y></points><points><x>34717.0</x><y>51184.0</y></points><points><x>34709.0</x><y>51199.0</y></points><points><x>34705.0</x><y>51205.0</y></points><points><x>34701.0</x><y>51212.0</y></points><points><x>34701.0</x><y>51224.0</y></points><points><x>34704.0</x><y>51234.0</y></points><points><x>34717.0</x><y>51236.0</y></points><points><x>34717.0</x><y>51243.0</y></points><points><x>34713.0</x><y>51263.0</y></points><points><x>34708.0</x><y>51272.0</y></points><points><x>34703.0</x><y>51273.0</y></points><points><x>34702.0</x><y>51285.0</y></points><points><x>34715.0</x><y>51286.0</y></points><points><x>34724.0</x><y>51285.0</y></points><points><x>34730.0</x><y>51288.0</y></points><points><x>34739.0</x><y>51294.0</y></points><points><x>34753.0</x><y>51295.0</y></points><points><x>34762.0</x><y>51294.0</y></points><points><x>34768.0</x><y>51292.0</y></points><points><x>34770.0</x><y>51285.0</y></points><points><x>34777.0</x><y>51280.0</y></points><points><x>34785.0</x><y>51273.0</y></points><points><x>34794.0</x><y>51264.0</y></points><points><x>34799.0</x><y>51258.0</y></points><points><x>34804.0</x><y>51258.0</y></points><points><x>34826.0</x><y>51255.0</y></points><points><x>34839.0</x><y>51245.0</y></points><points><x>34849.0</x><y>51230.0</y></points><points><x>34851.0</x><y>51220.0</y></points><points><x>34860.0</x><y>51211.0</y></points><points><x>34870.0</x><y>51209.0</y></points><points><x>34880.0</x><y>51199.0</y></points><points><x>34885.0</x><y>51179.0</y></points><points><x>34886.0</x><y>51164.0</y></points><points><x>34883.0</x><y>51155.0</y></points><points><x>34877.0</x><y>51154.0</y></points><points><x>34876.0</x><y>51149.0</y></points><points><x>34879.0</x><y>51134.0</y></points><points><x>34882.0</x><y>51127.0</y></points><points><x>34883.0</x><y>51120.0</y></points><points><x>34888.0</x><y>51119.0</y></points><points><x>34888.0</x><y>51108.0</y></points><points><x>34882.0</x><y>51108.0</y></points><points><x>34881.0</x><y>51095.0</y></points><points><x>34875.0</x><y>51095.0</y></points><points><x>34871.0</x><y>51091.0</y></points><points><x>34862.0</x><y>51091.0</y></points><points><x>34858.0</x><y>51087.0</y></points><points><x>34852.0</x><y>51087.0</y></points><points><x>34850.0</x><y>51081.0</y></points><points><x>34834.0</x><y>51079.0</y></points><points><x>34828.0</x><y>51074.0</y></points></segmentation></object><object><name>MET</name><difficult>0</difficult><truncated>0</truncated><info>[{"confidence": "0"}, {"action": "CREATE", "cat": "MET", "time": "2020-07-23 14:39;06", "who": "admin", "typeOfanno": "PersonManul"}]</info><confidence>0</confidence><bndbox><xmin>35299.75</xmin><ymin>47076.42578125</ymin><xmax>35550.0</xmax><ymax>47351.6015625</ymax></bndbox><segmentation><points><x>35445.9375</x><y>47076.42578125</y></points><points><x>35431.8125</x><y>47079.49609375</y></points><points><x>35437.0</x><y>47096.0</y></points><points><x>35443.0</x><y>47101.0</y></points><points><x>35446.0</x><y>47105.0</y></points><points><x>35441.0</x><y>47104.0</y></points><points><x>35398.0</x><y>47101.0</y></points><points><x>35395.0</x><y>47116.0</y></points><points><x>35388.0</x><y>47096.0</y></points><points><x>35384.0</x><y>47092.0</y></points><points><x>35372.0</x><y>47092.0</y></points><points><x>35362.0</x><y>47093.0</y></points><points><x>35358.0</x><y>47097.0</y></points><points><x>35352.0</x><y>47100.0</y></points><points><x>35343.0</x><y>47106.0</y></points><points><x>35327.0</x><y>47110.0</y></points><points><x>35316.0</x><y>47115.0</y></points><points><x>35308.0</x><y>47116.0</y></points><points><x>35302.82421875</x><y>47140.3046875</y></points><points><x>35311.0</x><y>47155.0</y></points><points><x>35322.0</x><y>47166.0</y></points><points><x>35326.0</x><y>47169.0</y></points><points><x>35321.0</x><y>47178.0</y></points><points><x>35317.0</x><y>47183.0</y></points><points><x>35314.0</x><y>47187.0</y></points><points><x>35299.75</x><y>47206.640625</y></points><points><x>35308.0</x><y>47241.0</y></points><points><x>35307.0</x><y>47267.0</y></points><points><x>35330.46484375</x><y>47292.01953125</y></points><points><x>35370.38671875</x><y>47341.16015625</y></points><points><x>35421.3671875</x><y>47351.6015625</y></points><points><x>35449.0078125</x><y>47335.62890625</y></points><points><x>35463.13671875</x><y>47327.64453125</y></points><points><x>35466.44140625</x><y>47311.328125</y></points><points><x>35475.19140625</x><y>47304.578125</y></points><points><x>35484.81640625</x><y>47303.078125</y></points><points><x>35488.19140625</x><y>47298.703125</y></points><points><x>35496.56640625</x><y>47298.703125</y></points><points><x>35504.06640625</x><y>47295.828125</y></points><points><x>35511.19140625</x><y>47292.828125</y></points><points><x>35520.21875</x><y>47286.8203125</y></points><points><x>35530.26953125</x><y>47284.02734375</y></points><points><x>35535.6640625</x><y>47279.1875</y></points><points><x>35539.57421875</x><y>47270.0703125</y></points><points><x>35541.0</x><y>47256.0</y></points><points><x>35535.0</x><y>47249.0</y></points><points><x>35547.0</x><y>47236.0</y></points><points><x>35550.0</x><y>47214.0</y></points><points><x>35542.0</x><y>47211.0</y></points><points><x>35527.0</x><y>47204.0</y></points><points><x>35521.0</x><y>47203.0</y></points><points><x>35516.0</x><y>47202.0</y></points><points><x>35515.0</x><y>47188.0</y></points><points><x>35513.0</x><y>47160.0</y></points><points><x>35502.0</x><y>47141.0</y></points><points><x>35505.51953125</x><y>47116.96484375</y></points><points><x>35488.93359375</x><y>47096.08203125</y></points><points><x>35472.3515625</x><y>47083.18359375</y></points></segmentation></object><object><name>MET</name><difficult>0</difficult><truncated>0</truncated><info>[{"confidence": "0"}, {"action": "CREATE", "cat": "MET", "time": "2020-07-23 14:39;06", "who": "admin", "typeOfanno": "PersonManul"}]</info><confidence>0</confidence><bndbox><xmin>37024.0625</xmin><ymin>19198.251953125</ymin><xmax>37157.765625</xmax><ymax>19391.404296875</ymax></bndbox><segmentation><points><x>37061.0</x><y>19205.0</y></points><points><x>37045.00390625</x><y>19211.23828125</y></points><points><x>37042.62890625</x><y>19231.37890625</y></points><points><x>37033.76171875</x><y>19246.89453125</y></points><points><x>37025.171875</x><y>19266.013671875</y></points><points><x>37024.0625</x><y>19290.953125</y></points><points><x>37052.6015625</x><y>19308.1328125</y></points><points><x>37057.3125</x><y>19313.119140625</y></points><points><x>37053.43359375</x><y>19330.298828125</y></points><points><x>37059.37890625</x><y>19359.021484375</y></points><points><x>37074.640625</x><y>19388.611328125</y></points><points><x>37113.1640625</x><y>19391.404296875</y></points><points><x>37126.19140625</x><y>19376.515625</y></points><points><x>37128.0</x><y>19366.0</y></points><points><x>37135.0</x><y>19365.0</y></points><points><x>37143.0</x><y>19363.0</y></points><points><x>37146.0</x><y>19360.0</y></points><points><x>37146.0</x><y>19356.0</y></points><points><x>37153.42578125</x><y>19344.34375</y></points><points><x>37150.8203125</x><y>19326.291015625</y></points><points><x>37146.72265625</x><y>19318.474609375</y></points><points><x>37146.41015625</x><y>19313.240234375</y></points><points><x>37153.85546875</x><y>19302.630859375</y></points><points><x>37157.765625</x><y>19285.6953125</y></points><points><x>37153.66796875</x><y>19273.041015625</y></points><points><x>37147.90234375</x><y>19266.33984375</y></points><points><x>37139.7109375</x><y>19263.548828125</y></points><points><x>37138.66015625</x><y>19255.884765625</y></points><points><x>37145.03515625</x><y>19246.1875</y></points><points><x>37144.7578125</x><y>19232.609375</y></points><points><x>37146.97265625</x><y>19217.09375</y></points><points><x>37132.56640625</x><y>19208.2265625</y></points><points><x>37113.4453125</x><y>19216.81640625</y></points><points><x>37103.74609375</x><y>19206.009765625</y></points><points><x>37085.18359375</x><y>19203.515625</y></points><points><x>37076.59375</x><y>19198.251953125</y></points></segmentation></object><object><name>MET</name><difficult>0</difficult><truncated>0</truncated><info>[{"confidence": "0"}, {"action": "CREATE", "cat": "MET", "time": "2020-07-23 14:39;06", "who": "admin", "typeOfanno": "PersonManul"}]</info><confidence>0</confidence><bndbox><xmin>38735.2578125</xmin><ymin>20990.69140625</ymin><xmax>38944.92578125</xmax><ymax>21381.787109375</ymax></bndbox><segmentation><points><x>38909.60546875</x><y>20990.69140625</y></points><points><x>38894.0</x><y>21018.0</y></points><points><x>38888.0</x><y>21027.0</y></points><points><x>38884.0</x><y>21030.0</y></points><points><x>38871.0</x><y>21032.0</y></points><points><x>38857.0</x><y>21034.0</y></points><points><x>38843.0</x><y>21033.0</y></points><points><x>38834.0</x><y>21038.0</y></points><points><x>38831.0</x><y>21042.0</y></points><points><x>38822.0</x><y>21045.0</y></points><points><x>38816.0</x><y>21050.0</y></points><points><x>38812.0</x><y>21053.0</y></points><points><x>38807.0</x><y>21059.0</y></points><points><x>38803.0</x><y>21059.0</y></points><points><x>38790.0</x><y>21064.0</y></points><points><x>38787.0</x><y>21067.0</y></points><points><x>38780.0</x><y>21076.0</y></points><points><x>38777.0</x><y>21082.0</y></points><points><x>38765.0</x><y>21113.0</y></points><points><x>38763.0</x><y>21121.0</y></points><points><x>38755.11328125</x><y>21141.33203125</y></points><points><x>38748.16796875</x><y>21163.07421875</y></points><points><x>38739.69140625</x><y>21178.927734375</y></points><points><x>38735.2578125</x><y>21201.373046875</y></points><points><x>38747.078125</x><y>21212.265625</y></points><points><x>38748.66015625</x><y>21216.900390625</y></points><points><x>38744.37890625</x><y>21226.765625</y></points><points><x>38746.42578125</x><y>21234.953125</y></points><points><x>38742.51953125</x><y>21245.5625</y></points><points><x>38744.734375</x><y>21268.52734375</y></points><points><x>38753.80859375</x><y>21281.728515625</y></points><points><x>38764.0</x><y>21292.0</y></points><points><x>38763.0</x><y>21308.0</y></points><points><x>38762.0</x><y>21321.0</y></points><points><x>38763.0</x><y>21331.0</y></points><points><x>38768.0</x><y>21342.0</y></points><points><x>38776.0</x><y>21351.0</y></points><points><x>38780.0</x><y>21351.0</y></points><points><x>38787.8046875</x><y>21367.65625</y></points><points><x>38805.2578125</x><y>21381.787109375</y></points><points><x>38853.1953125</x><y>21358.234375</y></points><points><x>38859.29296875</x><y>21336.068359375</y></points><points><x>38864.83203125</x><y>21331.357421875</y></points><points><x>38872.31640625</x><y>21327.478515625</y></points><points><x>38880.07421875</x><y>21323.322265625</y></points><points><x>38887.0</x><y>21317.501953125</y></points><points><x>38893.09765625</x><y>21312.515625</y></points><points><x>38901.41015625</x><y>21297.275390625</y></points><points><x>38912.4921875</x><y>21269.2890625</y></points><points><x>38907.0</x><y>21234.0</y></points><points><x>38914.0</x><y>21218.0</y></points><points><x>38916.0</x><y>21205.0</y></points><points><x>38917.0</x><y>21182.0</y></points><points><x>38917.0</x><y>21170.0</y></points><points><x>38922.0</x><y>21164.0</y></points><points><x>38928.0</x><y>21157.0</y></points><points><x>38940.08203125</x><y>21126.08984375</y></points><points><x>38944.92578125</x><y>21098.359375</y></points><points><x>38936.0</x><y>21079.0</y></points><points><x>38930.0</x><y>21076.0</y></points><points><x>38927.0</x><y>21073.0</y></points><points><x>38928.0</x><y>21057.0</y></points><points><x>38927.0</x><y>21051.0</y></points><points><x>38925.0</x><y>21044.0</y></points><points><x>38936.0</x><y>21019.0</y></points><points><x>38936.0078125</x><y>20993.990234375</y></points></segmentation></object><object><name>HSIL</name><difficult>0</difficult><truncated>0</truncated><info>[{"confidence": "0"}, {"action": "CREATE", "cat": "HSIL", "time": "2020-07-23 14:39;06", "who": "admin", "typeOfanno": "PersonManul"}]</info><confidence>0</confidence><bndbox><xmin>37507.0</xmin><ymin>21666.0</ymin><xmax>37849.0</xmax><ymax>21877.095703125</ymax></bndbox><segmentation><points><x>37587.0</x><y>21666.0</y></points><points><x>37579.0</x><y>21668.0</y></points><points><x>37571.0</x><y>21677.0</y></points><points><x>37571.0</x><y>21682.0</y></points><points><x>37568.0</x><y>21691.0</y></points><points><x>37546.0</x><y>21704.0</y></points><points><x>37543.0</x><y>21707.0</y></points><points><x>37536.0</x><y>21709.0</y></points><points><x>37530.0</x><y>21710.0</y></points><points><x>37522.0</x><y>21712.0</y></points><points><x>37518.0</x><y>21716.0</y></points><points><x>37508.0</x><y>21724.0</y></points><points><x>37508.0</x><y>21728.0</y></points><points><x>37507.0</x><y>21744.0</y></points><points><x>37523.0</x><y>21755.0</y></points><points><x>37528.0</x><y>21778.0</y></points><points><x>37526.0</x><y>21801.0</y></points><points><x>37527.0</x><y>21806.0</y></points><points><x>37531.0</x><y>21811.0</y></points><points><x>37533.0</x><y>21826.0</y></points><points><x>37531.0</x><y>21834.0</y></points><points><x>37521.0</x><y>21835.0</y></points><points><x>37510.0</x><y>21841.0</y></points><points><x>37509.0</x><y>21860.0</y></points><points><x>37541.90625</x><y>21877.095703125</y></points><points><x>37581.0</x><y>21863.0</y></points><points><x>37601.0</x><y>21859.0</y></points><points><x>37616.0</x><y>21858.0</y></points><points><x>37630.0</x><y>21859.0</y></points><points><x>37647.04296875</x><y>21861.658203125</y></points><points><x>37658.0</x><y>21857.0</y></points><points><x>37665.0</x><y>21852.0</y></points><points><x>37668.0</x><y>21846.0</y></points><points><x>37680.0</x><y>21836.0</y></points><points><x>37683.21875</x><y>21834.2578125</y></points><points><x>37693.59375</x><y>21833.1328125</y></points><points><x>37699.96875</x><y>21833.6328125</y></points><points><x>37709.0</x><y>21834.0</y></points><points><x>37726.0</x><y>21825.0</y></points><points><x>37730.7890625</x><y>21821.3203125</y></points><points><x>37738.2890625</x><y>21820.0703125</y></points><points><x>37746.2890625</x><y>21818.1953125</y></points><points><x>37756.0</x><y>21818.0</y></points><points><x>37761.0</x><y>21817.0</y></points><points><x>37778.0</x><y>21804.0</y></points><points><x>37781.0</x><y>21784.0</y></points><points><x>37790.0</x><y>21766.0</y></points><points><x>37790.0</x><y>21756.0</y></points><points><x>37795.0</x><y>21760.0</y></points><points><x>37813.0</x><y>21760.0</y></points><points><x>37824.0</x><y>21758.0</y></points><points><x>37829.0</x><y>21752.0</y></points><points><x>37832.0</x><y>21737.0</y></points><points><x>37841.0</x><y>21729.0</y></points><points><x>37845.0</x><y>21729.0</y></points><points><x>37849.0</x><y>21708.0</y></points><points><x>37848.0</x><y>21703.0</y></points><points><x>37836.0</x><y>21698.0</y></points><points><x>37835.0</x><y>21693.0</y></points><points><x>37836.0</x><y>21679.0</y></points><points><x>37828.0</x><y>21671.0</y></points><points><x>37811.0</x><y>21668.0</y></points><points><x>37805.0</x><y>21677.0</y></points><points><x>37793.0</x><y>21677.0</y></points><points><x>37762.0</x><y>21674.0</y></points><points><x>37745.0</x><y>21675.0</y></points><points><x>37742.0</x><y>21678.0</y></points><points><x>37742.0</x><y>21686.0</y></points><points><x>37741.0</x><y>21699.0</y></points><points><x>37743.0</x><y>21717.0</y></points><points><x>37738.0</x><y>21718.0</y></points><points><x>37735.0</x><y>21721.0</y></points><points><x>37715.0</x><y>21721.0</y></points><points><x>37709.0</x><y>21726.0</y></points><points><x>37701.0</x><y>21737.0</y></points><points><x>37687.0</x><y>21748.0</y></points><points><x>37683.0</x><y>21741.0</y></points><points><x>37676.0</x><y>21741.0</y></points><points><x>37675.0</x><y>21733.0</y></points><points><x>37669.0</x><y>21729.0</y></points><points><x>37669.0</x><y>21725.0</y></points><points><x>37663.0</x><y>21719.0</y></points><points><x>37656.0</x><y>21715.0</y></points><points><x>37647.0</x><y>21715.0</y></points><points><x>37646.0</x><y>21699.0</y></points><points><x>37645.0</x><y>21694.0</y></points><points><x>37642.0</x><y>21691.0</y></points><points><x>37617.0</x><y>21683.0</y></points><points><x>37616.0</x><y>21673.0</y></points><points><x>37603.0</x><y>21672.0</y></points></segmentation></object><object><name>HSIL</name><difficult>0</difficult><truncated>0</truncated><info>[{"confidence": "0"}, {"action": "CREATE", "cat": "HSIL", "time": "2020-07-23 14:39;06", "who": "admin", "typeOfanno": "PersonManul"}]</info><confidence>0</confidence><bndbox><xmin>36835.0</xmin><ymin>21931.0</ymin><xmax>37097.1953125</xmax><ymax>22361.0078125</ymax></bndbox><segmentation><points><x>36968.0</x><y>21931.0</y></points><points><x>36960.0</x><y>21936.0</y></points><points><x>36958.0</x><y>21951.0</y></points><points><x>36942.0</x><y>21956.0</y></points><points><x>36939.0</x><y>21959.0</y></points><points><x>36939.0</x><y>21965.0</y></points><points><x>36926.0</x><y>21971.0</y></points><points><x>36906.0</x><y>21969.0</y></points><points><x>36890.0</x><y>21967.0</y></points><points><x>36887.0</x><y>21970.0</y></points><points><x>36880.0</x><y>21970.0</y></points><points><x>36876.0</x><y>21974.0</y></points><points><x>36874.0</x><y>21990.0</y></points><points><x>36868.0</x><y>21991.0</y></points><points><x>36857.0</x><y>22009.0</y></points><points><x>36857.0</x><y>22022.0</y></points><points><x>36858.0</x><y>22028.0</y></points><points><x>36843.0</x><y>22031.0</y></points><points><x>36838.0</x><y>22036.0</y></points><points><x>36835.0</x><y>22068.0</y></points><points><x>36859.0</x><y>22077.0</y></points><points><x>36864.0</x><y>22068.0</y></points><points><x>36868.0</x><y>22044.0</y></points><points><x>36863.0</x><y>22043.0</y></points><points><x>36862.0</x><y>22038.0</y></points><points><x>36881.0</x><y>22054.0</y></points><points><x>36881.0</x><y>22064.0</y></points><points><x>36882.0</x><y>22069.0</y></points><points><x>36892.0</x><y>22083.0</y></points><points><x>36889.0</x><y>22091.0</y></points><points><x>36889.0</x><y>22110.0</y></points><points><x>36892.0</x><y>22128.0</y></points><points><x>36887.0</x><y>22136.0</y></points><points><x>36884.0</x><y>22144.0</y></points><points><x>36881.0</x><y>22153.0</y></points><points><x>36876.0</x><y>22154.0</y></points><points><x>36866.51953125</x><y>22155.732421875</y></points><points><x>36861.0</x><y>22157.0</y></points><points><x>36848.0</x><y>22168.0</y></points><points><x>36848.0</x><y>22178.0</y></points><points><x>36844.0</x><y>22192.0</y></points><points><x>36846.0</x><y>22202.0</y></points><points><x>36853.4921875</x><y>22215.474609375</y></points><points><x>36860.37890625</x><y>22225.5234375</y></points><points><x>36867.82421875</x><y>22235.57421875</y></points><points><x>36866.890625</x><y>22246.92578125</y></points><points><x>36867.05078125</x><y>22259.412109375</y></points><points><x>36872.0</x><y>22268.0</y></points><points><x>36875.0</x><y>22279.0</y></points><points><x>36900.3671875</x><y>22285.83984375</y></points><points><x>36908.18359375</x><y>22279.138671875</y></points><points><x>36910.04296875</x><y>22269.6484375</y></points><points><x>36917.1171875</x><y>22268.716796875</y></points><points><x>36924.74609375</x><y>22270.392578125</y></points><points><x>36937.7734375</x><y>22272.25390625</y></points><points><x>36942.0546875</x><y>22272.439453125</y></points><points><x>36947.82421875</x><y>22276.720703125</y></points><points><x>36957.0</x><y>22284.0</y></points><points><x>36958.0</x><y>22290.0</y></points><points><x>36962.0</x><y>22293.0</y></points><points><x>36966.0</x><y>22302.0</y></points><points><x>36979.6171875</x><y>22318.927734375</y></points><points><x>37010.97265625</x><y>22341.619140625</y></points><points><x>37032.421875</x><y>22346.982421875</y></points><points><x>37061.30078125</x><y>22361.0078125</y></points><points><x>37089.35546875</x><y>22347.806640625</y></points><points><x>37083.578125</x><y>22315.62890625</y></points><points><x>37070.7890625</x><y>22302.42578125</y></points><points><x>37080.27734375</x><y>22292.11328125</y></points><points><x>37080.0</x><y>22275.0</y></points><points><x>37093.48046875</x><y>22261.583984375</y></points><points><x>37083.0</x><y>22229.0</y></points><points><x>37076.0</x><y>22220.0</y></points><points><x>37076.0</x><y>22213.0</y></points><points><x>37079.0</x><y>22190.0</y></points><points><x>37080.98828125</x><y>22172.890625</y></points><points><x>37089.35546875</x><y>22166.2421875</y></points><points><x>37097.1953125</x><y>22147.677734375</y></points><points><x>37084.40625</x><y>22124.162109375</y></points><points><x>37073.0</x><y>22114.0</y></points><points><x>37070.0</x><y>22109.0</y></points><points><x>37067.0</x><y>22103.0</y></points><points><x>37065.0</x><y>22091.0</y></points><points><x>37079.0</x><y>22064.0</y></points><points><x>37083.0</x><y>22059.0</y></points><points><x>37083.0</x><y>22037.0</y></points><points><x>37069.0</x><y>22036.0</y></points><points><x>37064.0</x><y>22035.0</y></points><points><x>37061.0</x><y>22032.0</y></points><points><x>37055.0</x><y>22026.0</y></points><points><x>37051.0</x><y>22023.0</y></points><points><x>37036.0</x><y>22022.0</y></points><points><x>37027.0</x><y>22012.0</y></points><points><x>37029.0</x><y>21998.0</y></points><points><x>37028.0</x><y>21991.0</y></points><points><x>37019.0</x><y>21983.0</y></points><points><x>37015.0</x><y>21980.0</y></points><points><x>37006.0</x><y>21969.0</y></points><points><x>37002.0</x><y>21965.0</y></points><points><x>37000.0</x><y>21958.0</y></points><points><x>36999.0</x><y>21953.0</y></points><points><x>36998.0</x><y>21948.0</y></points><points><x>36997.0</x><y>21943.0</y></points><points><x>36994.0</x><y>21940.0</y></points><points><x>36990.0</x><y>21935.0</y></points><points><x>36986.0</x><y>21932.0</y></points></segmentation></object><object><name>NONE</name><difficult>0</difficult><truncated>0</truncated><info>[{"confidence": "0"}, {"action": "CREATE", "cat": "NONE", "time": "2020-07-23 14:39;06", "who": "admin", "typeOfanno": "PersonManul"}]</info><confidence>0</confidence><bndbox><xmin>37016.06640625</xmin><ymin>30508.5703125</ymin><xmax>37163.18359375</xmax><ymax>30665.955078125</ymax></bndbox><segmentation><points><x>37089.15234375</x><y>30508.5703125</y></points><points><x>37087.29296875</x><y>30530.34375</y></points><points><x>37079.0</x><y>30537.0</y></points><points><x>37067.37890625</x><y>30522.15625</y></points><points><x>37056.3984375</x><y>30526.623046875</y></points><points><x>37046.90625</x><y>30543.185546875</y></points><points><x>37041.6953125</x><y>30560.494140625</y></points><points><x>37036.31640625</x><y>30563.375</y></points><points><x>37024.81640625</x><y>30565.25</y></points><points><x>37016.06640625</x><y>30584.75</y></points><points><x>37022.0</x><y>30604.0</y></points><points><x>37026.0</x><y>30618.0</y></points><points><x>37027.0</x><y>30628.0</y></points><points><x>37029.0</x><y>30644.0</y></points><points><x>37044.0</x><y>30657.0</y></points><points><x>37051.0</x><y>30659.0</y></points><points><x>37064.0</x><y>30660.0</y></points><points><x>37068.0</x><y>30654.0</y></points><points><x>37076.0</x><y>30652.0</y></points><points><x>37086.0</x><y>30662.0</y></points><points><x>37092.8359375</x><y>30663.53515625</y></points><points><x>37099.72265625</x><y>30664.837890625</y></points><points><x>37104.375</x><y>30665.955078125</y></points><points><x>37114.0</x><y>30663.0</y></points><points><x>37129.0</x><y>30662.0</y></points><points><x>37137.0</x><y>30661.0</y></points><points><x>37140.0</x><y>30658.0</y></points><points><x>37146.0</x><y>30653.0</y></points><points><x>37150.0</x><y>30648.0</y></points><points><x>37155.0</x><y>30644.0</y></points><points><x>37158.0</x><y>30638.0</y></points><points><x>37163.18359375</x><y>30628.546875</y></points><points><x>37157.0</x><y>30606.0</y></points><points><x>37152.0</x><y>30600.0</y></points><points><x>37149.734375</x><y>30592.0078125</y></points><points><x>37148.484375</x><y>30586.1328125</y></points><points><x>37144.0</x><y>30582.0</y></points><points><x>37141.109375</x><y>30581.2578125</y></points><points><x>37136.109375</x><y>30579.0078125</y></points><points><x>37134.0</x><y>30574.0</y></points><points><x>37132.0</x><y>30560.0</y></points><points><x>37133.0</x><y>30543.0</y></points><points><x>37116.0</x><y>30531.0</y></points><points><x>37102.1796875</x><y>30515.642578125</y></points></segmentation></object><object><name>HSIL</name><difficult>0</difficult><truncated>0</truncated><info>[{"confidence": "0"}, {"action": "CREATE", "cat": "HSIL", "time": "2020-07-23 14:39;06", "who": "admin", "typeOfanno": "PersonManul"}]</info><confidence>0</confidence><bndbox><xmin>39651.23046875</xmin><ymin>30676.703125</ymin><xmax>40000.79296875</xmax><ymax>31013.44140625</ymax></bndbox><segmentation><points><x>39885.0625</x><y>30676.703125</y></points><points><x>39875.0</x><y>30682.0</y></points><points><x>39871.0</x><y>30686.0</y></points><points><x>39862.359375</x><y>30690.662109375</y></points><points><x>39853.0</x><y>30688.0</y></points><points><x>39847.0</x><y>30683.0</y></points><points><x>39828.0</x><y>30682.0</y></points><points><x>39819.18359375</x><y>30684.333984375</y></points><points><x>39810.9921875</x><y>30694.01171875</y></points><points><x>39808.38671875</x><y>30702.9453125</y></points><points><x>39802.43359375</x><y>30709.2734375</y></points><points><x>39797.0</x><y>30713.0</y></points><points><x>39792.0</x><y>30718.0</y></points><points><x>39782.0</x><y>30718.0</y></points><points><x>39770.0</x><y>30721.0</y></points><points><x>39748.0</x><y>30720.0</y></points><points><x>39739.0</x><y>30722.0</y></points><points><x>39731.0</x><y>30725.0</y></points><points><x>39723.0</x><y>30727.0</y></points><points><x>39714.0</x><y>30737.0</y></points><points><x>39713.0</x><y>30746.0</y></points><points><x>39704.0</x><y>30747.0</y></points><points><x>39698.0</x><y>30748.0</y></points><points><x>39692.0</x><y>30753.0</y></points><points><x>39690.0</x><y>30763.0</y></points><points><x>39689.0</x><y>30780.0</y></points><points><x>39656.7578125</x><y>30786.177734375</y></points><points><x>39657.98828125</x><y>30823.646484375</y></points><points><x>39651.23046875</x><y>30849.443359375</y></points><points><x>39657.98828125</x><y>30897.966796875</y></points><points><x>39662.0</x><y>30925.0</y></points><points><x>39666.5859375</x><y>30952.6328125</y></points><points><x>39685.015625</x><y>30969.83203125</y></points><points><x>39724.0</x><y>30969.0</y></points><points><x>39723.7109375</x><y>31009.755859375</y></points><points><x>39762.40625</x><y>31013.44140625</y></points><points><x>39802.33203125</x><y>30998.701171875</y></points><points><x>39829.0</x><y>30987.0</y></points><points><x>39842.0</x><y>30979.0</y></points><points><x>39847.0</x><y>30963.0</y></points><points><x>39851.0</x><y>30959.0</y></points><points><x>39869.0</x><y>30948.0</y></points><points><x>39887.0</x><y>30943.0</y></points><points><x>39898.0</x><y>30936.0</y></points><points><x>39903.0</x><y>30931.0</y></points><points><x>39909.0</x><y>30923.0</y></points><points><x>39920.0</x><y>30921.0</y></points><points><x>39923.0</x><y>30918.0</y></points><points><x>39941.0</x><y>30898.0</y></points><points><x>39948.0</x><y>30893.0</y></points><points><x>39970.67578125</x><y>30840.845703125</y></points><points><x>39981.40234375</x><y>30804.54296875</y></points><points><x>40000.79296875</x><y>30774.837890625</y></points><points><x>39967.375</x><y>30757.923828125</y></points><points><x>39966.13671875</x><y>30721.20703125</y></points><points><x>39952.5234375</x><y>30706.767578125</y></points><points><x>39937.2578125</x><y>30701.818359375</y></points><points><x>39919.0</x><y>30704.0</y></points><points><x>39907.3984375</x><y>30683.962890625</y></points><points><x>39896.6015625</x><y>30677.634765625</y></points></segmentation></object><object><name>HSIL</name><difficult>0</difficult><truncated>0</truncated><info>[{"confidence": "0"}, {"action": "CREATE", "cat": "HSIL", "time": "2020-07-23 14:39;06", "who": "admin", "typeOfanno": "PersonManul"}]</info><confidence>0</confidence><bndbox><xmin>37710.45703125</xmin><ymin>33146.0</ymin><xmax>37982.77734375</xmax><ymax>33439.0</ymax></bndbox><segmentation><points><x>37776.0</x><y>33146.0</y></points><points><x>37772.0</x><y>33150.0</y></points><points><x>37753.0</x><y>33150.0</y></points><points><x>37737.0</x><y>33165.0</y></points><points><x>37731.0</x><y>33170.0</y></points><points><x>37725.30859375</x><y>33185.609375</y></points><points><x>37710.45703125</x><y>33202.109375</y></points><points><x>37718.70703125</x><y>33221.08984375</y></points><points><x>37722.0</x><y>33249.0</y></points><points><x>37728.0</x><y>33263.0</y></points><points><x>37734.0</x><y>33271.0</y></points><points><x>37737.0</x><y>33283.0</y></points><points><x>37742.0</x><y>33289.0</y></points><points><x>37751.0</x><y>33297.0</y></points><points><x>37756.0</x><y>33308.0</y></points><points><x>37766.0</x><y>33320.0</y></points><points><x>37778.0</x><y>33320.0</y></points><points><x>37791.0</x><y>33331.0</y></points><points><x>37795.0</x><y>33336.0</y></points><points><x>37805.0</x><y>33354.0</y></points><points><x>37808.0</x><y>33358.0</y></points><points><x>37814.0</x><y>33368.0</y></points><points><x>37818.0</x><y>33371.0</y></points><points><x>37822.0</x><y>33374.0</y></points><points><x>37826.0</x><y>33379.0</y></points><points><x>37835.0</x><y>33385.0</y></points><points><x>37841.0</x><y>33388.0</y></points><points><x>37846.0</x><y>33388.0</y></points><points><x>37858.0</x><y>33390.0</y></points><points><x>37861.0</x><y>33393.0</y></points><points><x>37861.0</x><y>33397.0</y></points><points><x>37869.0</x><y>33414.0</y></points><points><x>37876.0</x><y>33425.0</y></points><points><x>37882.0</x><y>33430.0</y></points><points><x>37889.0</x><y>33433.0</y></points><points><x>37912.0</x><y>33436.0</y></points><points><x>37934.0</x><y>33437.0</y></points><points><x>37947.0</x><y>33439.0</y></points><points><x>37951.8359375</x><y>33394.24609375</y></points><points><x>37982.77734375</x><y>33378.98046875</y></points><points><x>37980.71484375</x><y>33350.515625</y></points><points><x>37963.38671875</x><y>33333.1875</y></points><points><x>37949.359375</x><y>33332.36328125</y></points><points><x>37942.34765625</x><y>33300.59765625</y></points><points><x>37924.0</x><y>33284.0</y></points><points><x>37919.0</x><y>33276.0</y></points><points><x>37919.0</x><y>33272.0</y></points><points><x>37918.0</x><y>33266.0</y></points><points><x>37907.0</x><y>33251.0</y></points><points><x>37891.0</x><y>33247.0</y></points><points><x>37884.0</x><y>33240.0</y></points><points><x>37883.0</x><y>33231.0</y></points><points><x>37882.0</x><y>33226.0</y></points><points><x>37876.0</x><y>33217.0</y></points><points><x>37870.0</x><y>33211.0</y></points><points><x>37851.0</x><y>33206.0</y></points><points><x>37841.0</x><y>33194.0</y></points><points><x>37836.0</x><y>33194.0</y></points><points><x>37834.0</x><y>33187.0</y></points><points><x>37828.0</x><y>33186.0</y></points><points><x>37827.0</x><y>33181.0</y></points><points><x>37819.0</x><y>33170.0</y></points><points><x>37808.0</x><y>33159.0</y></points><points><x>37802.0</x><y>33150.0</y></points><points><x>37793.0</x><y>33148.0</y></points></segmentation></object><object><name>NILM</name><difficult>0</difficult><truncated>0</truncated><info>[{"confidence": "0"}, {"action": "CREATE", "cat": "NILM", "time": "2020-07-23 14:39;06", "who": "admin", "typeOfanno": "PersonManul"}]</info><confidence>0</confidence><bndbox><xmin>38190.140625</xmin><ymin>37570.515625</ymin><xmax>38481.8671875</xmax><ymax>38079.89453125</ymax></bndbox><segmentation><points><x>38397.734375</x><y>37618.984375</y></points><points><x>38421.51171875</x><y>37643.67578125</y></points><points><x>38421.51171875</x><y>37644.58984375</y></points><points><x>38421.51171875</x><y>37646.41796875</y></points><points><x>38423.33984375</x><y>37648.24609375</y></points><points><x>38425.16796875</x><y>37676.59765625</y></points><points><x>38442.546875</x><y>37707.69140625</y></points><points><x>38442.546875</x><y>37707.69140625</y></points><points><x>38444.375</x><y>37710.43359375</y></points><points><x>38460.8359375</x><y>37753.4140625</y></points><points><x>38462.6640625</x><y>37796.3984375</y></points><points><x>38462.6640625</x><y>37796.3984375</y></points><points><x>38462.6640625</x><y>37799.140625</y></points><points><x>38462.6640625</x><y>37800.0546875</y></points><points><x>38461.75</x><y>37802.796875</y></points><points><x>38459.0078125</x><y>37830.234375</y></points><points><x>38459.0078125</x><y>37830.234375</y></points><points><x>38481.8671875</x><y>37861.328125</y></points><points><x>38481.8671875</x><y>37862.2421875</y></points><points><x>38481.8671875</x><y>37864.0703125</y></points><points><x>38475.46875</x><y>37907.96484375</y></points><points><x>38474.55078125</x><y>37907.96484375</y></points><points><x>38474.55078125</x><y>37909.796875</y></points><points><x>38474.55078125</x><y>37911.625</y></points><points><x>38468.15234375</x><y>37961.921875</y></points><points><x>38480.953125</x><y>37997.5859375</y></points><points><x>38480.953125</x><y>37997.5859375</y></points><points><x>38467.23828125</x><y>38046.97265625</y></points><points><x>38435.23046875</x><y>38076.234375</y></points><points><x>38389.50390625</x><y>38078.0625</y></points><points><x>38389.50390625</x><y>38078.0625</y></points><points><x>38385.84765625</x><y>38078.9765625</y></points><points><x>38384.015625</x><y>38078.9765625</y></points><points><x>38331.890625</x><y>38079.89453125</y></points><points><x>38322.74609375</x><y>38074.40625</y></points><points><x>38322.74609375</x><y>38074.40625</y></points><points><x>38320.0</x><y>38074.40625</y></points><points><x>38282.5078125</x><y>38068.91796875</y></points><points><x>38276.10546875</x><y>38034.16796875</y></points><points><x>38276.10546875</x><y>38034.16796875</y></points><points><x>38277.93359375</x><y>38032.33984375</y></points><points><x>38278.84765625</x><y>38031.42578125</y></points><points><x>38280.6796875</x><y>38030.5078125</y></points><points><x>38283.421875</x><y>38027.765625</y></points><points><x>38303.5390625</x><y>38008.5625</y></points><points><x>38303.5390625</x><y>37974.7265625</y></points><points><x>38303.5390625</x><y>37973.80859375</y></points><points><x>38304.45703125</x><y>37971.98046875</y></points><points><x>38301.7109375</x><y>37937.23046875</y></points><points><x>38301.7109375</x><y>37937.23046875</y></points><points><x>38285.25</x><y>37883.2734375</y></points><points><x>38238.609375</x><y>37811.02734375</y></points><points><x>38238.609375</x><y>37811.02734375</y></points><points><x>38236.78125</x><y>37810.11328125</y></points><points><x>38235.8671875</x><y>37809.19921875</y></points><points><x>38190.140625</x><y>37723.23828125</y></points><points><x>38197.45703125</x><y>37663.79296875</y></points><points><x>38245.92578125</x><y>37612.58203125</y></points><points><x>38245.92578125</x><y>37612.58203125</y></points><points><x>38247.7578125</x><y>37611.66796875</y></points><points><x>38307.19921875</x><y>37576.91796875</y></points><points><x>38307.19921875</x><y>37576.91796875</y></points><points><x>38309.94140625</x><y>37576.91796875</y></points><points><x>38311.76953125</x><y>37576.91796875</y></points><points><x>38314.515625</x><y>37576.00390625</y></points><points><x>38364.8125</x><y>37570.515625</y></points><points><x>38364.8125</x><y>37570.515625</y></points><points><x>38402.30859375</x><y>37585.1484375</y></points><points><x>38402.30859375</x><y>37585.1484375</y></points></segmentation></object><object><name>MET</name><difficult>0</difficult><truncated>0</truncated><info>[{"confidence": "0"}, {"action": "CREATE", "cat": "MET", "time": "2020-07-23 14:39;06", "who": "admin", "typeOfanno": "PersonManul"}]</info><confidence>0</confidence><bndbox><xmin>36712.33203125</xmin><ymin>38383.4453125</ymin><xmax>36908.2734375</xmax><ymax>38616.8515625</ymax></bndbox><segmentation><points><x>36874.48828125</x><y>38430.7421875</y></points><points><x>36889.23046875</x><y>38458.3828125</y></points><points><x>36897.21484375</x><y>38476.80859375</y></points><points><x>36897.21484375</x><y>38476.80859375</y></points><points><x>36897.21484375</x><y>38479.265625</y></points><points><x>36897.21484375</x><y>38480.4921875</y></points><points><x>36888.00390625</x><y>38500.1484375</y></points><points><x>36888.00390625</x><y>38500.1484375</y></points><points><x>36888.00390625</x><y>38503.21875</y></points><points><x>36895.375</x><y>38533.9296875</y></points><points><x>36895.375</x><y>38533.9296875</y></points><points><x>36895.98828125</x><y>38537.00390625</y></points><points><x>36897.21484375</x><y>38538.23046875</y></points><points><x>36908.2734375</x><y>38567.09765625</y></points><points><x>36908.2734375</x><y>38567.71484375</y></points><points><x>36907.65625</x><y>38569.5546875</y></points><points><x>36907.04296875</x><y>38570.171875</y></points><points><x>36907.04296875</x><y>38573.2421875</y></points><points><x>36907.04296875</x><y>38576.3125</y></points><points><x>36897.83203125</x><y>38603.33984375</y></points><points><x>36897.83203125</x><y>38603.33984375</y></points><points><x>36878.17578125</x><y>38616.8515625</y></points><points><x>36868.34765625</x><y>38610.7109375</y></points><points><x>36867.734375</x><y>38610.7109375</y></points><points><x>36856.0625</x><y>38591.0546875</y></points><points><x>36839.48046875</x><y>38586.140625</y></points><points><x>36823.5078125</x><y>38572.62890625</y></points><points><x>36816.75390625</x><y>38558.5</y></points><points><x>36792.796875</x><y>38564.02734375</y></points><points><x>36782.35546875</x><y>38563.4140625</y></points><points><x>36761.47265625</x><y>38573.2421875</y></points><points><x>36739.359375</x><y>38565.2578125</y></points><points><x>36735.05859375</x><y>38538.23046875</y></points><points><x>36712.94921875</x><y>38515.50390625</y></points><points><x>36712.33203125</x><y>38487.25</y></points><points><x>36732.6015625</x><y>38462.06640625</y></points><points><x>36733.21875</x><y>38423.37109375</y></points><points><x>36749.80078125</x><y>38400.03125</y></points><points><x>36750.4140625</x><y>38400.03125</y></points><points><x>36767.0</x><y>38383.4453125</y></points><points><x>36767.61328125</x><y>38383.4453125</y></points><points><x>36799.5546875</x><y>38385.90234375</y></points><points><x>36827.1953125</x><y>38390.203125</y></points><points><x>36827.1953125</x><y>38390.203125</y></points><points><x>36857.29296875</x><y>38395.73046875</y></points><points><x>36868.34765625</x><y>38408.015625</y></points><points><x>36868.34765625</x><y>38408.015625</y></points></segmentation></object><object><name>HSIL</name><difficult>0</difficult><truncated>0</truncated><info>[{"confidence": "0"}, {"action": "CREATE", "cat": "HSIL", "time": "2020-07-23 14:39;06", "who": "admin", "typeOfanno": "PersonManul"}]</info><confidence>0</confidence><bndbox><xmin>35489.39453125</xmin><ymin>37949.03125</ymin><xmax>35927.33984375</xmax><ymax>38219.29296875</ymax></bndbox><segmentation><points><x>35544.0625</x><y>38050.9921875</y></points><points><x>35544.67578125</x><y>38030.72265625</y></points><points><x>35545.2890625</x><y>38030.72265625</y></points><points><x>35546.51953125</x><y>38029.49609375</y></points><points><x>35547.1328125</x><y>38029.49609375</y></points><points><x>35548.9765625</x><y>38028.8828125</y></points><points><x>35571.703125</x><y>38018.44140625</y></points><points><x>35574.16015625</x><y>38017.2109375</y></points><points><x>35583.98828125</x><y>37988.34375</y></points><points><x>35607.94140625</x><y>37979.7421875</y></points><points><x>35627.59765625</x><y>37972.98828125</y></points><points><x>35627.59765625</x><y>37972.98828125</y></points><points><x>35630.66796875</x><y>37972.98828125</y></points><points><x>35658.921875</x><y>37978.515625</y></points><points><x>35668.75</x><y>37972.37109375</y></points><points><x>35687.79296875</x><y>37965.0</y></points><points><x>35708.67578125</x><y>37949.03125</y></points><points><x>35738.7734375</x><y>37951.48828125</y></points><points><x>35738.7734375</x><y>37951.48828125</y></points><points><x>35744.30078125</x><y>37953.9453125</y></points><points><x>35751.671875</x><y>37965.6171875</y></points><points><x>35774.3984375</x><y>37972.98828125</y></points><points><x>35784.83984375</x><y>37982.8125</y></points><points><x>35784.83984375</x><y>37982.8125</y></points><points><x>35784.2265625</x><y>37985.88671875</y></points><points><x>35790.3671875</x><y>38003.08203125</y></points><points><x>35790.3671875</x><y>38003.69921875</y></points><points><x>35813.70703125</x><y>38015.984375</y></points><points><x>35813.70703125</x><y>38016.59765625</y></points><points><x>35814.9375</x><y>38017.82421875</y></points><points><x>35824.765625</x><y>38046.6953125</y></points><points><x>35837.05078125</x><y>38057.13671875</y></points><points><x>35878.203125</x><y>38059.59375</y></points><points><x>35906.45703125</x><y>38071.26171875</y></points><points><x>35906.45703125</x><y>38071.26171875</y></points><points><x>35907.0703125</x><y>38074.3359375</y></points><points><x>35914.44140625</x><y>38091.53125</y></points><points><x>35914.44140625</x><y>38091.53125</y></points><points><x>35914.44140625</x><y>38094.60546875</y></points><points><x>35909.52734375</x><y>38113.03125</y></points><points><x>35909.52734375</x><y>38113.03125</y></points><points><x>35907.0703125</x><y>38114.875</y></points><points><x>35897.2421875</x><y>38132.0703125</y></points><points><x>35898.47265625</x><y>38156.640625</y></points><points><x>35898.47265625</x><y>38156.640625</y></points><points><x>35900.31640625</x><y>38159.09765625</y></points><points><x>35927.33984375</x><y>38178.75390625</y></points><points><x>35927.33984375</x><y>38178.75390625</y></points><points><x>35919.35546875</x><y>38207.62109375</y></points><points><x>35919.35546875</x><y>38207.62109375</y></points><points><x>35902.7734375</x><y>38213.1484375</y></points><points><x>35902.7734375</x><y>38213.1484375</y></points><points><x>35869.6015625</x><y>38203.32421875</y></points><points><x>35848.10546875</x><y>38207.0078125</y></points><points><x>35848.10546875</x><y>38207.0078125</y></points><points><x>35845.6484375</x><y>38207.0078125</y></points><points><x>35814.32421875</x><y>38196.56640625</y></points><points><x>35794.0546875</x><y>38219.29296875</y></points><points><x>35760.88671875</x><y>38216.8359375</y></points><points><x>35760.88671875</x><y>38216.8359375</y></points><points><x>35704.375</x><y>38201.48046875</y></points><points><x>35704.375</x><y>38201.48046875</y></points><points><x>35665.06640625</x><y>38208.8515625</y></points><points><x>35664.44921875</x><y>38208.8515625</y></points><points><x>35661.37890625</x><y>38208.8515625</y></points><points><x>35620.2265625</x><y>38197.79296875</y></points><points><x>35588.90234375</x><y>38200.25</y></points><points><x>35588.28515625</x><y>38200.25</y></points><points><x>35586.4453125</x><y>38200.25</y></points><points><x>35585.828125</x><y>38200.25</y></points><points><x>35583.98828125</x><y>38200.25</y></points><points><x>35548.9765625</x><y>38184.28125</y></points><points><x>35529.93359375</x><y>38157.25390625</y></points><points><x>35529.3203125</x><y>38157.25390625</y></points><points><x>35527.4765625</x><y>38156.02734375</y></points><points><x>35526.25</x><y>38156.02734375</y></points><points><x>35510.28125</x><y>38143.7421875</y></points><points><x>35507.20703125</x><y>38116.1015625</y></points><points><x>35492.46875</x><y>38098.90234375</y></points><points><x>35489.39453125</x><y>38085.390625</y></points><points><x>35489.39453125</x><y>38085.390625</y></points><points><x>35513.3515625</x><y>38065.734375</y></points><points><x>35513.3515625</x><y>38065.12109375</y></points></segmentation></object><object><name>MET</name><difficult>0</difficult><truncated>0</truncated><info>[{"confidence": "0"}, {"action": "CREATE", "cat": "MET", "time": "2020-07-23 14:39;06", "who": "admin", "typeOfanno": "PersonManul"}]</info><confidence>0</confidence><bndbox><xmin>44763.64453125</xmin><ymin>42133.83984375</ymin><xmax>44968.6796875</xmax><ymax>42272.87109375</ymax></bndbox><segmentation><points><x>44913.3984375</x><y>42155.70703125</y></points><points><x>44935.26171875</x><y>42151.9921875</y></points><points><x>44960.015625</x><y>42175.09765625</y></points><points><x>44960.015625</x><y>42175.09765625</y></points><points><x>44967.44140625</x><y>42192.8359375</y></points><points><x>44967.44140625</x><y>42192.8359375</y></points><points><x>44967.44140625</x><y>42195.3125</y></points><points><x>44964.5546875</x><y>42209.3359375</y></points><points><x>44964.5546875</x><y>42209.3359375</y></points><points><x>44964.5546875</x><y>42211.3984375</y></points><points><x>44964.96875</x><y>42213.46484375</y></points><points><x>44966.203125</x><y>42215.11328125</y></points><points><x>44968.6796875</x><y>42235.7421875</y></points><points><x>44968.6796875</x><y>42235.7421875</y></points><points><x>44967.03125</x><y>42237.390625</y></points><points><x>44966.6171875</x><y>42239.04296875</y></points><points><x>44948.05078125</x><y>42253.89453125</y></points><points><x>44948.05078125</x><y>42253.89453125</y></points><points><x>44927.01171875</x><y>42261.3203125</y></points><points><x>44901.84765625</x><y>42272.87109375</y></points><points><x>44888.234375</x><y>42265.85546875</y></points><points><x>44867.60546875</x><y>42265.4453125</y></points><points><x>44867.19140625</x><y>42265.4453125</y></points><points><x>44865.95703125</x><y>42267.09375</y></points><points><x>44840.7890625</x><y>42267.91796875</y></points><points><x>44817.6875</x><y>42253.48046875</y></points><points><x>44799.94921875</x><y>42232.02734375</y></points><points><x>44785.09765625</x><y>42213.46484375</y></points><points><x>44770.24609375</x><y>42201.5</y></points><points><x>44770.24609375</x><y>42201.5</y></points><points><x>44763.64453125</x><y>42179.22265625</y></points><points><x>44776.01953125</x><y>42146.21875</y></points><points><x>44776.01953125</x><y>42146.21875</y></points><points><x>44794.5859375</x><y>42133.83984375</y></points><points><x>44794.5859375</x><y>42133.83984375</y></points><points><x>44797.05859375</x><y>42133.83984375</y></points><points><x>44827.58984375</x><y>42139.203125</y></points><points><x>44850.27734375</x><y>42136.73046875</y></points><points><x>44850.69140625</x><y>42136.73046875</y></points><points><x>44852.75390625</x><y>42136.73046875</y></points><points><x>44853.16796875</x><y>42136.73046875</y></points><points><x>44875.03125</x><y>42135.90234375</y></points><points><x>44875.4453125</x><y>42135.90234375</y></points><points><x>44877.09375</x><y>42135.90234375</y></points><points><x>44890.70703125</x><y>42151.58203125</y></points><points><x>44905.1484375</x><y>42149.51953125</y></points><points><x>44905.1484375</x><y>42149.51953125</y></points></segmentation></object><object><name>HSIL</name><difficult>0</difficult><truncated>0</truncated><info>[{"confidence": "0"}, {"action": "CREATE", "cat": "HSIL", "time": "2020-07-23 14:39;06", "who": "admin", "typeOfanno": "PersonManul"}]</info><confidence>0</confidence><bndbox><xmin>31053.7578125</xmin><ymin>43109.0546875</ymin><xmax>31606.1171875</xmax><ymax>43818.7109375</ymax></bndbox><segmentation><points><x>31188.189453125</x><y>43110.8828125</y></points><points><x>31188.189453125</x><y>43110.8828125</y></points><points><x>31190.017578125</x><y>43113.62890625</y></points><points><x>31191.84765625</x><y>43114.54296875</y></points><points><x>31216.5390625</x><y>43145.63671875</y></points><points><x>31233.9140625</x><y>43163.01171875</y></points><points><x>31243.974609375</x><y>43185.875</y></points><points><x>31243.974609375</x><y>43185.875</y></points><points><x>31268.666015625</x><y>43200.50390625</y></points><points><x>31268.666015625</x><y>43200.50390625</y></points><points><x>31269.580078125</x><y>43203.25</y></points><points><x>31270.494140625</x><y>43204.1640625</y></points><points><x>31272.32421875</x><y>43205.9921875</y></points><points><x>31307.98828125</x><y>43231.59765625</y></points><points><x>31307.98828125</x><y>43231.59765625</y></points><points><x>31307.98828125</x><y>43234.34375</y></points><points><x>31325.365234375</x><y>43262.69140625</y></points><points><x>31325.365234375</x><y>43262.69140625</y></points><points><x>31327.193359375</x><y>43263.60546875</y></points><points><x>31329.0234375</x><y>43265.43359375</y></points><points><x>31369.26171875</x><y>43285.5546875</y></points><points><x>31369.26171875</x><y>43285.5546875</y></points><points><x>31372.91796875</x><y>43286.46875</y></points><points><x>31400.353515625</x><y>43287.3828125</y></points><points><x>31400.353515625</x><y>43287.3828125</y></points><points><x>31404.92578125</x><y>43289.2109375</y></points><points><x>31406.755859375</x><y>43289.2109375</y></points><points><x>31438.763671875</x><y>43308.41796875</y></points><points><x>31457.966796875</x><y>43340.42578125</y></points><points><x>31457.966796875</x><y>43340.42578125</y></points><points><x>31459.796875</x><y>43341.33984375</y></points><points><x>31510.09375</x><y>43356.88671875</y></points><points><x>31510.09375</x><y>43356.88671875</y></points><points><x>31511.923828125</x><y>43357.80078125</y></points><points><x>31514.666015625</x><y>43357.80078125</y></points><points><x>31521.068359375</x><y>43357.80078125</y></points><points><x>31551.24609375</x><y>43363.28515625</y></points><points><x>31551.24609375</x><y>43363.28515625</y></points><points><x>31553.076171875</x><y>43364.203125</y></points><points><x>31556.734375</x><y>43366.9453125</y></points><points><x>31558.5625</x><y>43368.7734375</y></points><points><x>31567.70703125</x><y>43387.0625</y></points><points><x>31567.70703125</x><y>43387.0625</y></points><points><x>31566.79296875</x><y>43388.89453125</y></points><points><x>31562.220703125</x><y>43396.20703125</y></points><points><x>31562.220703125</x><y>43397.125</y></points><points><x>31582.33984375</x><y>43412.671875</y></points><points><x>31582.33984375</x><y>43412.671875</y></points><points><x>31580.51171875</x><y>43443.76171875</y></points><points><x>31573.1953125</x><y>43477.6015625</y></points><points><x>31566.79296875</x><y>43486.74609375</y></points><points><x>31573.1953125</x><y>43509.60546875</y></points><points><x>31573.1953125</x><y>43509.60546875</y></points><points><x>31572.28125</x><y>43511.4375</y></points><points><x>31572.28125</x><y>43513.265625</y></points><points><x>31554.904296875</x><y>43523.32421875</y></points><points><x>31537.529296875</x><y>43540.69921875</y></points><points><x>31537.529296875</x><y>43541.61328125</y></points><points><x>31547.587890625</x><y>43567.22265625</y></points><points><x>31573.1953125</x><y>43595.5703125</y></points><points><x>31573.1953125</x><y>43595.5703125</y></points><points><x>31574.109375</x><y>43597.3984375</y></points><points><x>31575.0234375</x><y>43598.3125</y></points><points><x>31590.5703125</x><y>43635.80859375</y></points><points><x>31590.5703125</x><y>43636.72265625</y></points><points><x>31590.5703125</x><y>43639.46484375</y></points><points><x>31590.5703125</x><y>43641.296875</y></points><points><x>31590.5703125</x><y>43642.2109375</y></points><points><x>31596.056640625</x><y>43665.98828125</y></points><points><x>31596.056640625</x><y>43665.98828125</y></points><points><x>31603.373046875</x><y>43708.0546875</y></points><points><x>31603.373046875</x><y>43708.0546875</y></points><points><x>31606.1171875</x><y>43772.0703125</y></points><points><x>31606.1171875</x><y>43772.0703125</y></points><points><x>31606.1171875</x><y>43774.8125</y></points><points><x>31584.16796875</x><y>43791.2734375</y></points><points><x>31584.16796875</x><y>43791.2734375</y></points><points><x>31583.25390625</x><y>43794.93359375</y></points><points><x>31583.25390625</x><y>43798.58984375</y></points><points><x>31564.05078125</x><y>43818.7109375</y></points><points><x>31564.05078125</x><y>43818.7109375</y></points><points><x>31537.529296875</x><y>43806.8203125</y></points><points><x>31537.529296875</x><y>43805.90625</y></points><points><x>31535.701171875</x><y>43805.90625</y></points><points><x>31523.8125</x><y>43768.41015625</y></points><points><x>31523.8125</x><y>43767.49609375</y></points><points><x>31523.8125</x><y>43765.66796875</y></points><points><x>31508.265625</x><y>43735.48828125</y></points><points><x>31471.685546875</x><y>43709.8828125</y></points><points><x>31438.763671875</x><y>43682.44921875</y></points><points><x>31438.763671875</x><y>43681.53515625</y></points><points><x>31427.7890625</x><y>43650.44140625</y></points><points><x>31426.875</x><y>43650.44140625</y></points><points><x>31426.875</x><y>43648.61328125</y></points><points><x>31426.875</x><y>43646.78125</y></points><points><x>31424.130859375</x><y>43643.125</y></points><points><x>31388.46484375</x><y>43605.62890625</y></points><points><x>31361.03125</x><y>43593.7421875</y></points><points><x>31361.03125</x><y>43593.7421875</y></points><points><x>31360.115234375</x><y>43591.9140625</y></points><points><x>31358.287109375</x><y>43590.08203125</y></points><points><x>31356.45703125</x><y>43589.16796875</y></points><points><x>31356.45703125</x><y>43588.25390625</y></points><points><x>31340.912109375</x><y>43579.109375</y></points><points><x>31340.912109375</x><y>43579.109375</y></points><points><x>31338.16796875</x><y>43579.109375</y></points><points><x>31334.509765625</x><y>43579.109375</y></points><points><x>31304.33203125</x><y>43566.3046875</y></points><points><x>31304.33203125</x><y>43565.390625</y></points><points><x>31303.416015625</x><y>43564.4765625</y></points><points><x>31302.501953125</x><y>43564.4765625</y></points><points><x>31294.271484375</x><y>43547.1015625</y></points><points><x>31294.271484375</x><y>43546.1875</y></points><points><x>31307.98828125</x><y>43526.984375</y></points><points><x>31307.98828125</x><y>43526.984375</y></points><points><x>31309.818359375</x><y>43525.15234375</y></points><points><x>31285.126953125</x><y>43509.60546875</y></points><points><x>31239.40234375</x><y>43485.83203125</y></points><points><x>31215.625</x><y>43457.48046875</y></points><points><x>31215.625</x><y>43457.48046875</y></points><points><x>31211.966796875</x><y>43454.73828125</y></points><points><x>31206.478515625</x><y>43416.328125</y></points><points><x>31206.478515625</x><y>43416.328125</y></points><points><x>31207.39453125</x><y>43414.5</y></points><points><x>31202.822265625</x><y>43385.234375</y></points><points><x>31179.044921875</x><y>43345.91015625</y></points><points><x>31179.044921875</x><y>43345.91015625</y></points><points><x>31130.576171875</x><y>43307.50390625</y></points><points><x>31129.662109375</x><y>43307.50390625</y></points><points><x>31126.91796875</x><y>43305.671875</y></points><points><x>31122.345703125</x><y>43302.9296875</y></points><points><x>31113.201171875</x><y>43298.35546875</y></points><points><x>31116.857421875</x><y>43271.8359375</y></points><points><x>31117.7734375</x><y>43271.8359375</y></points><points><x>31107.712890625</x><y>43242.57421875</y></points><points><x>31092.166015625</x><y>43210.56640625</y></points><points><x>31092.166015625</x><y>43209.65234375</y></points><points><x>31091.251953125</x><y>43184.95703125</y></points><points><x>31070.21875</x><y>43168.49609375</y></points><points><x>31053.7578125</x><y>43137.40625</y></points><points><x>31053.7578125</x><y>43136.4921875</y></points><points><x>31054.671875</x><y>43135.57421875</y></points><points><x>31054.671875</x><y>43134.66015625</y></points><points><x>31055.5859375</x><y>43133.74609375</y></points><points><x>31055.5859375</x><y>43132.83203125</y></points><points><x>31083.935546875</x><y>43109.0546875</y></points><points><x>31084.8515625</x><y>43109.0546875</y></points><points><x>31087.59375</x><y>43109.0546875</y></points><points><x>31090.337890625</x><y>43109.0546875</y></points><points><x>31148.865234375</x><y>43116.37109375</y></points><points><x>31148.865234375</x><y>43116.37109375</y></points></segmentation></object><object><name>MET</name><difficult>0</difficult><truncated>0</truncated><info>[{"confidence": "0"}, {"action": "CREATE", "cat": "MET", "time": "2020-07-23 14:39;06", "who": "admin", "typeOfanno": "PersonManul"}]</info><confidence>0</confidence><bndbox><xmin>18694.169921875</xmin><ymin>49176.0</ymin><xmax>18832.9921875</xmax><ymax>49348.83984375</ymax></bndbox><segmentation><points><x>18731.0</x><y>49176.0</y></points><points><x>18721.32421875</x><y>49178.70703125</y></points><points><x>18714.951171875</x><y>49183.97265625</y></points><points><x>18706.0859375</x><y>49192.0078125</y></points><points><x>18700.265625</x><y>49212.51171875</y></points><points><x>18710.0</x><y>49221.0</y></points><points><x>18708.0</x><y>49226.0</y></points><points><x>18701.9296875</x><y>49243.546875</y></points><points><x>18694.169921875</x><y>49256.5703125</y></points><points><x>18708.302734375</x><y>49264.60546875</y></points><points><x>18707.470703125</x><y>49281.5078125</y></points><points><x>18714.0</x><y>49288.0</y></points><points><x>18719.107421875</x><y>49294.80859375</y></points><points><x>18725.7578125</x><y>49298.6875</y></points><points><x>18742.9375</x><y>49305.05859375</y></points><points><x>18748.48046875</x><y>49308.9375</y></points><points><x>18754.298828125</x><y>49331.66015625</y></points><points><x>18765.935546875</x><y>49348.83984375</y></points><points><x>18780.345703125</x><y>49338.5859375</y></points><points><x>18790.875</x><y>49335.5390625</y></points><points><x>18800.849609375</x><y>49329.1640625</y></points><points><x>18802.0</x><y>49317.0</y></points><points><x>18803.0</x><y>49312.0</y></points><points><x>18819.0</x><y>49309.0</y></points><points><x>18823.0</x><y>49294.0</y></points><points><x>18824.0</x><y>49281.0</y></points><points><x>18822.0</x><y>49265.0</y></points><points><x>18818.0</x><y>49265.0</y></points><points><x>18817.0</x><y>49258.0</y></points><points><x>18822.462890625</x><y>49242.16015625</y></points><points><x>18832.9921875</x><y>49218.0546875</y></points><points><x>18830.0</x><y>49204.0</y></points><points><x>18826.0</x><y>49197.0</y></points><points><x>18823.0</x><y>49194.0</y></points><points><x>18808.607421875</x><y>49188.6796875</y></points><points><x>18800.0</x><y>49195.0</y></points><points><x>18797.0</x><y>49198.0</y></points><points><x>18793.0</x><y>49198.0</y></points><points><x>18786.0</x><y>49199.0</y></points><points><x>18776.0</x><y>49198.0</y></points><points><x>18771.201171875</x><y>49180.3671875</y></points><points><x>18753.0</x><y>49176.0</y></points></segmentation></object><object><name>HSIL</name><difficult>0</difficult><truncated>0</truncated><info>[{"confidence": "0"}, {"action": "CREATE", "cat": "HSIL", "time": "2020-07-23 14:39;06", "who": "admin", "typeOfanno": "PersonManul"}]</info><confidence>0</confidence><bndbox><xmin>23161.0</xmin><ymin>45947.06640625</ymin><xmax>23301.0</xmax><ymax>46292.02734375</ymax></bndbox><segmentation><points><x>23193.240234375</x><y>45947.06640625</y></points><points><x>23181.515625</x><y>45972.37890625</y></points><points><x>23191.193359375</x><y>45994.33984375</y></points><points><x>23202.173828125</x><y>46000.109375</y></points><points><x>23191.564453125</x><y>46003.64453125</y></points><points><x>23184.0</x><y>46014.0</y></points><points><x>23183.0</x><y>46022.0</y></points><points><x>23182.0</x><y>46029.0</y></points><points><x>23181.0</x><y>46041.0</y></points><points><x>23187.0</x><y>46050.0</y></points><points><x>23194.0</x><y>46057.0</y></points><points><x>23192.0</x><y>46077.0</y></points><points><x>23194.0</x><y>46087.0</y></points><points><x>23198.0</x><y>46093.0</y></points><points><x>23201.0</x><y>46098.0</y></points><points><x>23207.0</x><y>46121.0</y></points><points><x>23203.0</x><y>46125.0</y></points><points><x>23203.0</x><y>46137.0</y></points><points><x>23198.0</x><y>46154.0</y></points><points><x>23197.0</x><y>46171.0</y></points><points><x>23184.0</x><y>46180.0</y></points><points><x>23171.0</x><y>46188.0</y></points><points><x>23165.0</x><y>46202.0</y></points><points><x>23164.0</x><y>46210.0</y></points><points><x>23162.0</x><y>46219.0</y></points><points><x>23161.0</x><y>46234.0</y></points><points><x>23175.0546875</x><y>46258.5</y></points><points><x>23170.0</x><y>46266.0</y></points><points><x>23169.0</x><y>46278.0</y></points><points><x>23176.994140625</x><y>46292.02734375</y></points><points><x>23206.0</x><y>46272.0</y></points><points><x>23221.0</x><y>46272.0</y></points><points><x>23233.0</x><y>46273.0</y></points><points><x>23240.0</x><y>46272.0</y></points><points><x>23252.0</x><y>46263.0</y></points><points><x>23257.0</x><y>46255.0</y></points><points><x>23257.0</x><y>46250.0</y></points><points><x>23265.0</x><y>46239.0</y></points><points><x>23269.0</x><y>46236.0</y></points><points><x>23272.0</x><y>46221.0</y></points><points><x>23279.0</x><y>46217.0</y></points><points><x>23282.0</x><y>46211.0</y></points><points><x>23289.0</x><y>46207.0</y></points><points><x>23300.630859375</x><y>46202.4921875</y></points><points><x>23299.0</x><y>46187.0</y></points><points><x>23300.0</x><y>46159.0</y></points><points><x>23299.0</x><y>46152.0</y></points><points><x>23300.0</x><y>46140.0</y></points><points><x>23301.0</x><y>46126.0</y></points><points><x>23296.0</x><y>46120.0</y></points><points><x>23272.0</x><y>46095.0</y></points><points><x>23271.0</x><y>46083.0</y></points><points><x>23276.0</x><y>46078.0</y></points><points><x>23279.0</x><y>46073.0</y></points><points><x>23287.0</x><y>46067.0</y></points><points><x>23288.0</x><y>46056.0</y></points><points><x>23291.0</x><y>46036.0</y></points><points><x>23286.0</x><y>46023.0</y></points><points><x>23285.0</x><y>46013.0</y></points><points><x>23271.197265625</x><y>46003.12890625</y></points><points><x>23255.447265625</x><y>45997.87890625</y></points><points><x>23247.572265625</x><y>45992.75390625</y></points><points><x>23231.763671875</x><y>45993.03515625</y></points><points><x>23219.48046875</x><y>45991.91796875</y></points><points><x>23217.248046875</x><y>45968.65625</y></points><points><x>23207.5703125</x><y>45950.7890625</y></points></segmentation></object><object><name>HSIL</name><difficult>0</difficult><truncated>0</truncated><info>[{"confidence": "0"}, {"action": "CREATE", "cat": "HSIL", "time": "2020-07-23 14:39;06", "who": "admin", "typeOfanno": "PersonManul"}]</info><confidence>0</confidence><bndbox><xmin>23285.009765625</xmin><ymin>44565.796875</ymin><xmax>23621.888671875</xmax><ymax>44831.0</ymax></bndbox><segmentation><points><x>23577.744140625</x><y>44569.921875</y></points><points><x>23560.41796875</x><y>44585.59765625</y></points><points><x>23557.943359375</x><y>44592.19921875</y></points><points><x>23548.8671875</x><y>44600.86328125</y></points><points><x>23541.0</x><y>44603.0</y></points><points><x>23527.0</x><y>44598.0</y></points><points><x>23524.0</x><y>44601.0</y></points><points><x>23518.0</x><y>44602.0</y></points><points><x>23511.0</x><y>44608.0</y></points><points><x>23507.0</x><y>44611.0</y></points><points><x>23501.0</x><y>44617.0</y></points><points><x>23495.0</x><y>44620.0</y></points><points><x>23483.271484375</x><y>44609.11328125</y></points><points><x>23467.0</x><y>44614.0</y></points><points><x>23454.0</x><y>44622.0</y></points><points><x>23439.0</x><y>44630.0</y></points><points><x>23436.0</x><y>44633.0</y></points><points><x>23430.0</x><y>44638.0</y></points><points><x>23424.0</x><y>44646.0</y></points><points><x>23401.0</x><y>44645.0</y></points><points><x>23394.0</x><y>44649.0</y></points><points><x>23381.0</x><y>44656.0</y></points><points><x>23373.0</x><y>44660.0</y></points><points><x>23360.0</x><y>44659.0</y></points><points><x>23350.0</x><y>44667.0</y></points><points><x>23342.0</x><y>44672.0</y></points><points><x>23341.0</x><y>44684.0</y></points><points><x>23339.0</x><y>44690.0</y></points><points><x>23332.0</x><y>44694.0</y></points><points><x>23332.0</x><y>44699.0</y></points><points><x>23327.0</x><y>44703.0</y></points><points><x>23318.0</x><y>44709.0</y></points><points><x>23307.529296875</x><y>44723.33203125</y></points><points><x>23285.009765625</x><y>44736.359375</y></points><points><x>23289.0</x><y>44757.0</y></points><points><x>23298.783203125</x><y>44761.66796875</y></points><points><x>23306.0</x><y>44766.0</y></points><points><x>23312.0</x><y>44767.0</y></points><points><x>23313.0</x><y>44783.0</y></points><points><x>23327.0</x><y>44797.0</y></points><points><x>23328.74609375</x><y>44808.94140625</y></points><points><x>23331.0</x><y>44819.0</y></points><points><x>23335.0</x><y>44825.0</y></points><points><x>23356.0</x><y>44827.0</y></points><points><x>23362.0</x><y>44817.0</y></points><points><x>23374.0</x><y>44816.0</y></points><points><x>23383.0</x><y>44814.0</y></points><points><x>23384.0</x><y>44822.0</y></points><points><x>23405.0</x><y>44831.0</y></points><points><x>23419.0</x><y>44819.0</y></points><points><x>23427.0</x><y>44821.0</y></points><points><x>23440.0</x><y>44822.0</y></points><points><x>23459.0</x><y>44813.0</y></points><points><x>23465.0</x><y>44807.0</y></points><points><x>23469.0</x><y>44799.0</y></points><points><x>23485.0</x><y>44799.0</y></points><points><x>23486.0</x><y>44794.0</y></points><points><x>23495.0</x><y>44780.0</y></points><points><x>23515.0</x><y>44777.0</y></points><points><x>23532.0</x><y>44778.0</y></points><points><x>23537.0</x><y>44773.0</y></points><points><x>23545.0</x><y>44768.0</y></points><points><x>23556.29296875</x><y>44771.2421875</y></points><points><x>23569.0</x><y>44767.0</y></points><points><x>23576.0</x><y>44745.0</y></points><points><x>23583.93359375</x><y>44730.40234375</y></points><points><x>23598.78515625</x><y>44708.125</y></points><points><x>23606.2109375</x><y>44685.43359375</y></points><points><x>23603.0</x><y>44660.0</y></points><points><x>23604.97265625</x><y>44653.25390625</y></points><points><x>23604.560546875</x><y>44643.35546875</y></points><points><x>23604.97265625</x><y>44634.27734375</y></points><points><x>23607.861328125</x><y>44624.375</y></points><points><x>23619.0</x><y>44606.2265625</y></points><points><x>23621.888671875</x><y>44576.109375</y></points><points><x>23604.560546875</x><y>44565.796875</y></points></segmentation></object><object><name>HSIL</name><difficult>0</difficult><truncated>0</truncated><info>[{"confidence": "0"}, {"action": "CREATE", "cat": "HSIL", "time": "2020-07-23 14:39;06", "who": "admin", "typeOfanno": "PersonManul"}]</info><confidence>0</confidence><bndbox><xmin>25201.94140625</xmin><ymin>42385.95703125</ymin><xmax>25492.447265625</xmax><ymax>42808.72265625</ymax></bndbox><segmentation><points><x>25206.373046875</x><y>42385.95703125</y></points><points><x>25201.94140625</x><y>42409.74609375</y></points><points><x>25220.505859375</x><y>42431.9140625</y></points><points><x>25237.0</x><y>42445.0</y></points><points><x>25225.369140625</x><y>42461.828125</y></points><points><x>25226.0</x><y>42477.0</y></points><points><x>25244.0</x><y>42486.0</y></points><points><x>25244.0</x><y>42499.0</y></points><points><x>25239.0</x><y>42507.0</y></points><points><x>25238.0</x><y>42521.0</y></points><points><x>25243.0</x><y>42522.0</y></points><points><x>25244.0</x><y>42533.0</y></points><points><x>25229.0</x><y>42533.0</y></points><points><x>25226.0</x><y>42536.0</y></points><points><x>25223.0</x><y>42558.0</y></points><points><x>25234.0</x><y>42575.0</y></points><points><x>25242.935546875</x><y>42591.77734375</y></points><points><x>25244.23828125</x><y>42600.15234375</y></points><points><x>25243.865234375</x><y>42606.296875</y></points><points><x>25249.634765625</x><y>42614.671875</y></points><points><x>25251.681640625</x><y>42624.34765625</y></points><points><x>25263.779296875</x><y>42641.09765625</y></points><points><x>25272.00390625</x><y>42647.74609375</y></points><points><x>25276.75390625</x><y>42652.12109375</y></points><points><x>25281.50390625</x><y>42652.49609375</y></points><points><x>25286.00390625</x><y>42654.87109375</y></points><points><x>25284.00390625</x><y>42662.74609375</y></points><points><x>25276.62890625</x><y>42668.49609375</y></points><points><x>25272.50390625</x><y>42674.62109375</y></points><points><x>25267.62890625</x><y>42682.24609375</y></points><points><x>25265.87890625</x><y>42692.24609375</y></points><points><x>25267.0</x><y>42704.0</y></points><points><x>25258.0</x><y>42708.0</y></points><points><x>25254.0</x><y>42712.0</y></points><points><x>25254.0</x><y>42725.0</y></points><points><x>25251.0</x><y>42728.0</y></points><points><x>25250.0</x><y>42741.0</y></points><points><x>25261.0</x><y>42741.0</y></points><points><x>25268.0</x><y>42745.0</y></points><points><x>25272.0</x><y>42749.0</y></points><points><x>25283.0</x><y>42749.0</y></points><points><x>25290.0</x><y>42754.0</y></points><points><x>25291.0</x><y>42773.0</y></points><points><x>25295.0</x><y>42787.0</y></points><points><x>25298.0</x><y>42802.0</y></points><points><x>25339.669921875</x><y>42808.72265625</y></points><points><x>25375.0</x><y>42799.0</y></points><points><x>25375.0</x><y>42795.0</y></points><points><x>25376.0</x><y>42775.0</y></points><points><x>25366.0</x><y>42763.0</y></points><points><x>25366.0</x><y>42757.0</y></points><points><x>25379.0</x><y>42749.0</y></points><points><x>25382.0</x><y>42731.0</y></points><points><x>25384.0</x><y>42724.0</y></points><points><x>25387.0</x><y>42721.0</y></points><points><x>25390.0</x><y>42717.0</y></points><points><x>25393.0</x><y>42713.0</y></points><points><x>25409.0</x><y>42707.0</y></points><points><x>25414.0</x><y>42706.0</y></points><points><x>25424.0</x><y>42698.0</y></points><points><x>25425.0</x><y>42676.0</y></points><points><x>25435.64453125</x><y>42662.734375</y></points><points><x>25445.619140625</x><y>42659.96484375</y></points><points><x>25465.5703125</x><y>42656.36328125</y></points><points><x>25478.59375</x><y>42620.89453125</y></points><points><x>25492.447265625</x><y>42589.03125</y></points><points><x>25482.75</x><y>42563.81640625</y></points><points><x>25460.3046875</x><y>42559.3828125</y></points><points><x>25446.0</x><y>42563.0</y></points><points><x>25438.0</x><y>42565.0</y></points><points><x>25433.0</x><y>42566.0</y></points><points><x>25431.0</x><y>42560.0</y></points><points><x>25438.0</x><y>42553.0</y></points><points><x>25441.0</x><y>42550.0</y></points><points><x>25441.0</x><y>42545.0</y></points><points><x>25445.650390625</x><y>42520.4453125</y></points><points><x>25434.923828125</x><y>42510.1328125</y></points><points><x>25416.0</x><y>42514.0</y></points><points><x>25410.0</x><y>42519.0</y></points><points><x>25405.0</x><y>42523.0</y></points><points><x>25400.20703125</x><y>42514.3828125</y></points><points><x>25390.787109375</x><y>42510.50390625</y></points><points><x>25387.18359375</x><y>42504.40625</y></points><points><x>25383.0</x><y>42497.0</y></points><points><x>25370.0</x><y>42477.0</y></points><points><x>25365.0</x><y>42477.0</y></points><points><x>25350.0</x><y>42474.0</y></points><points><x>25345.0</x><y>42479.0</y></points><points><x>25345.0</x><y>42485.0</y></points><points><x>25339.0</x><y>42476.0</y></points><points><x>25327.0</x><y>42465.0</y></points><points><x>25315.0</x><y>42448.0</y></points><points><x>25305.0</x><y>42442.0</y></points><points><x>25294.0</x><y>42442.0</y></points><points><x>25291.0</x><y>42430.0</y></points><points><x>25284.0</x><y>42421.0</y></points><points><x>25283.0</x><y>42401.0</y></points><points><x>25262.0</x><y>42397.0</y></points><points><x>25259.0</x><y>42400.0</y></points><points><x>25256.0</x><y>42411.0</y></points><points><x>25252.0</x><y>42409.0</y></points><points><x>25248.0</x><y>42406.0</y></points><points><x>25235.0</x><y>42403.0</y></points><points><x>25226.32421875</x><y>42390.62890625</y></points></segmentation></object><object><name>MET</name><difficult>0</difficult><truncated>0</truncated><info>[{"confidence": "0"}, {"action": "CREATE", "cat": "MET", "time": "2020-07-23 14:39;06", "who": "admin", "typeOfanno": "PersonManul"}]</info><confidence>0</confidence><bndbox><xmin>24086.970703125</xmin><ymin>42089.48828125</ymin><xmax>24223.568359375</xmax><ymax>42379.7109375</ymax></bndbox><segmentation><points><x>24128.2265625</x><y>42095.86328125</y></points><points><x>24114.6484375</x><y>42133.82421875</y></points><points><x>24115.755859375</x><y>42153.21875</y></points><points><x>24105.2265625</x><y>42156.546875</y></points><points><x>24097.0</x><y>42170.0</y></points><points><x>24097.0</x><y>42199.0</y></points><points><x>24097.74609375</x><y>42234.12890625</y></points><points><x>24089.0</x><y>42246.0</y></points><points><x>24086.970703125</x><y>42273.0703125</y></points><points><x>24089.390625</x><y>42284.421875</y></points><points><x>24093.0</x><y>42292.0</y></points><points><x>24095.533203125</x><y>42298.0078125</y></points><points><x>24095.345703125</x><y>42304.5234375</y></points><points><x>24097.20703125</x><y>42312.7109375</y></points><points><x>24100.185546875</x><y>42322.38671875</y></points><points><x>24108.560546875</x><y>42342.1171875</y></points><points><x>24116.5625</x><y>42349.93359375</y></points><points><x>24127.169921875</x><y>42351.98046875</y></points><points><x>24133.68359375</x><y>42353.28125</y></points><points><x>24137.0</x><y>42352.0</y></points><points><x>24142.0</x><y>42358.0</y></points><points><x>24153.0</x><y>42362.0</y></points><points><x>24163.0</x><y>42365.0</y></points><points><x>24168.0</x><y>42371.0</y></points><points><x>24186.5390625</x><y>42379.7109375</y></points><points><x>24197.0</x><y>42371.0</y></points><points><x>24211.0</x><y>42360.0</y></points><points><x>24211.0</x><y>42356.0</y></points><points><x>24217.0</x><y>42351.0</y></points><points><x>24221.0</x><y>42342.0</y></points><points><x>24222.0</x><y>42329.0</y></points><points><x>24223.568359375</x><y>42308.3515625</y></points><points><x>24221.0</x><y>42275.0</y></points><points><x>24218.0</x><y>42264.0</y></points><points><x>24217.0</x><y>42256.0</y></points><points><x>24218.0</x><y>42243.0</y></points><points><x>24219.0</x><y>42235.0</y></points><points><x>24220.0</x><y>42221.0</y></points><points><x>24219.0</x><y>42214.0</y></points><points><x>24218.0</x><y>42209.0</y></points><points><x>24211.0</x><y>42202.0</y></points><points><x>24197.0</x><y>42199.0</y></points><points><x>24184.0</x><y>42198.0</y></points><points><x>24177.0</x><y>42193.0</y></points><points><x>24171.0</x><y>42186.0</y></points><points><x>24176.716796875</x><y>42160.1484375</y></points><points><x>24166.46484375</x><y>42151.55859375</y></points><points><x>24152.88671875</x><y>42142.4140625</y></points><points><x>24146.513671875</x><y>42092.26171875</y></points><points><x>24139.033203125</x><y>42089.48828125</y></points></segmentation></object><object><name>MET</name><difficult>0</difficult><truncated>0</truncated><info>[{"confidence": "0"}, {"action": "CREATE", "cat": "MET", "time": "2020-07-23 14:39;06", "who": "admin", "typeOfanno": "PersonManul"}]</info><confidence>0</confidence><bndbox><xmin>25976.70703125</xmin><ymin>41268.27734375</ymin><xmax>26154.21875</xmax><ymax>41467.8984375</ymax></bndbox><segmentation><points><x>26023.388671875</x><y>41337.0703125</y></points><points><x>26047.34375</x><y>41313.11328125</y></points><points><x>26071.298828125</x><y>41292.84375</y></points><points><x>26071.912109375</x><y>41292.84375</y></points><points><x>26073.75390625</x><y>41292.23046875</y></points><points><x>26097.708984375</x><y>41270.734375</y></points><points><x>26097.708984375</x><y>41270.734375</y></points><points><x>26100.166015625</x><y>41270.1171875</y></points><points><x>26100.78125</x><y>41270.1171875</y></points><points><x>26102.623046875</x><y>41270.1171875</y></points><points><x>26135.791015625</x><y>41268.27734375</y></points><points><x>26136.40625</x><y>41268.27734375</y></points><points><x>26140.091796875</x><y>41293.4609375</y></points><points><x>26147.462890625</x><y>41313.11328125</y></points><points><x>26154.21875</x><y>41327.85546875</y></points><points><x>26154.21875</x><y>41327.85546875</y></points><points><x>26154.21875</x><y>41331.54296875</y></points><points><x>26136.40625</x><y>41347.51171875</y></points><points><x>26136.40625</x><y>41347.51171875</y></points><points><x>26134.5625</x><y>41348.73828125</y></points><points><x>26133.94921875</x><y>41348.73828125</y></points><points><x>26114.29296875</x><y>41363.48046875</y></points><points><x>26124.12109375</x><y>41391.734375</y></points><points><x>26124.12109375</x><y>41391.734375</y></points><points><x>26103.8515625</x><y>41416.91796875</y></points><points><x>26081.125</x><y>41424.90234375</y></points><points><x>26080.51171875</x><y>41424.90234375</y></points><points><x>26056.556640625</x><y>41456.23046875</y></points><points><x>26056.556640625</x><y>41456.23046875</y></points><points><x>26054.712890625</x><y>41457.45703125</y></points><points><x>26053.484375</x><y>41458.07421875</y></points><points><x>26051.642578125</x><y>41459.9140625</y></points><points><x>26014.173828125</x><y>41467.8984375</y></points><points><x>25989.60546875</x><y>41453.7734375</y></points><points><x>25989.60546875</x><y>41453.16015625</y></points><points><x>25989.60546875</x><y>41451.31640625</y></points><points><x>25976.70703125</x><y>41400.94921875</y></points><points><x>25976.70703125</x><y>41400.94921875</y></points><points><x>25976.70703125</x><y>41398.4921875</y></points><points><x>25991.447265625</x><y>41352.42578125</y></points><points><x>25991.447265625</x><y>41352.42578125</y></points></segmentation></object><object><name>HSIL</name><difficult>0</difficult><truncated>0</truncated><info>[{"confidence": "0"}, {"action": "CREATE", "cat": "HSIL", "time": "2020-07-23 14:39;06", "who": "admin", "typeOfanno": "PersonManul"}]</info><confidence>0</confidence><bndbox><xmin>20415.48828125</xmin><ymin>40703.3125</ymin><xmax>20773.58203125</xmax><ymax>41090.890625</ymax></bndbox><segmentation><points><x>20629.23828125</x><y>40827.38671875</y></points><points><x>20651.3515625</x><y>40817.55859375</y></points><points><x>20666.70703125</x><y>40825.546875</y></points><points><x>20693.732421875</x><y>40819.40234375</y></points><points><x>20717.6875</x><y>40799.74609375</y></points><points><x>20742.2578125</x><y>40800.36328125</y></points><points><x>20747.78515625</x><y>40827.38671875</y></points><points><x>20773.58203125</x><y>40837.828125</y></points><points><x>20769.283203125</x><y>40875.296875</y></points><points><x>20769.283203125</x><y>40875.296875</y></points><points><x>20766.826171875</x><y>40877.140625</y></points><points><x>20729.97265625</x><y>40892.49609375</y></points><points><x>20709.087890625</x><y>40923.8203125</y></points><points><x>20696.8046875</x><y>40966.81640625</y></points><points><x>20696.8046875</x><y>41001.828125</y></points><points><x>20696.8046875</x><y>41002.44140625</y></points><points><x>20696.189453125</x><y>41004.28515625</y></points><points><x>20676.53515625</x><y>41046.0546875</y></points><points><x>20651.3515625</x><y>41073.078125</y></points><points><x>20624.939453125</x><y>41083.51953125</y></points><points><x>20597.9140625</x><y>41079.8359375</y></points><points><x>20589.927734375</x><y>41059.56640625</y></points><points><x>20572.115234375</x><y>41066.9375</y></points><points><x>20572.115234375</x><y>41066.9375</y></points><points><x>20550.00390625</x><y>41087.8203125</y></points><points><x>20549.388671875</x><y>41087.8203125</y></points><points><x>20519.29296875</x><y>41090.890625</y></points><points><x>20518.677734375</x><y>41090.890625</y></points><points><x>20516.220703125</x><y>41090.890625</y></points><points><x>20488.580078125</x><y>41071.8515625</y></points><points><x>20488.580078125</x><y>41071.8515625</y></points><points><x>20488.580078125</x><y>41069.39453125</y></points><points><x>20484.896484375</x><y>41052.80859375</y></points><points><x>20459.712890625</x><y>41036.2265625</y></points><points><x>20448.041015625</x><y>41005.515625</y></points><points><x>20434.529296875</x><y>40966.81640625</y></points><points><x>20425.314453125</x><y>40937.94921875</y></points><points><x>20419.787109375</x><y>40912.15234375</y></points><points><x>20419.173828125</x><y>40912.15234375</y></points><points><x>20415.48828125</x><y>40883.28125</y></points><points><x>20416.716796875</x><y>40851.95703125</y></points><points><x>20416.716796875</x><y>40851.95703125</y></points><points><x>20419.173828125</x><y>40851.34375</y></points><points><x>20419.173828125</x><y>40850.7265625</y></points><points><x>20417.9453125</x><y>40801.58984375</y></points><points><x>20427.771484375</x><y>40778.25</y></points><points><x>20461.5546875</x><y>40749.99609375</y></points><points><x>20489.1953125</x><y>40733.41015625</y></points><points><x>20489.80859375</x><y>40733.41015625</y></points><points><x>20510.693359375</x><y>40710.68359375</y></points><points><x>20510.693359375</x><y>40710.68359375</y></points><points><x>20513.150390625</x><y>40710.0703125</y></points><points><x>20513.763671875</x><y>40710.0703125</y></points><points><x>20548.16015625</x><y>40703.9296875</y></points><points><x>20548.775390625</x><y>40703.9296875</y></points><points><x>20550.6171875</x><y>40703.9296875</y></points><points><x>20606.513671875</x><y>40703.3125</y></points><points><x>20607.126953125</x><y>40703.3125</y></points><points><x>20626.783203125</x><y>40710.68359375</y></points><points><x>20626.783203125</x><y>40710.68359375</y></points><points><x>20629.23828125</x><y>40711.9140625</y></points><points><x>20629.853515625</x><y>40712.52734375</y></points><points><x>20637.837890625</x><y>40728.49609375</y></points><points><x>20637.837890625</x><y>40729.109375</y></points><points><x>20637.837890625</x><y>40730.953125</y></points><points><x>20634.15234375</x><y>40751.22265625</y></points><points><x>20635.99609375</x><y>40782.55078125</y></points><points><x>20635.99609375</x><y>40782.55078125</y></points><points><x>20637.837890625</x><y>40805.27734375</y></points><points><x>20637.837890625</x><y>40805.890625</y></points></segmentation></object><object><name>MET</name><difficult>0</difficult><truncated>0</truncated><info>[{"confidence": "0"}, {"action": "CREATE", "cat": "MET", "time": "2020-07-23 14:39;06", "who": "admin", "typeOfanno": "PersonManul"}]</info><confidence>0</confidence><bndbox><xmin>24443.455078125</xmin><ymin>36500.02734375</ymin><xmax>24811.0</xmax><ymax>36992.60546875</ymax></bndbox><segmentation><points><x>24620.578125</x><y>36500.02734375</y></points><points><x>24609.953125</x><y>36506.02734375</y></points><points><x>24602.078125</x><y>36515.77734375</y></points><points><x>24591.703125</x><y>36530.77734375</y></points><points><x>24585.548828125</x><y>36542.04296875</y></points><points><x>24577.0</x><y>36545.0</y></points><points><x>24556.0</x><y>36560.0</y></points><points><x>24549.0</x><y>36568.0</y></points><points><x>24544.0</x><y>36592.0</y></points><points><x>24535.21875</x><y>36601.44921875</y></points><points><x>24534.0</x><y>36611.0</y></points><points><x>24532.0</x><y>36620.0</y></points><points><x>24530.0</x><y>36627.0</y></points><points><x>24528.0</x><y>36642.0</y></points><points><x>24525.0</x><y>36644.0</y></points><points><x>24515.0</x><y>36644.0</y></points><points><x>24500.0</x><y>36643.0</y></points><points><x>24488.0</x><y>36651.0</y></points><points><x>24484.0</x><y>36658.0</y></points><points><x>24483.0</x><y>36667.0</y></points><points><x>24481.0</x><y>36677.0</y></points><points><x>24479.0</x><y>36684.0</y></points><points><x>24473.0</x><y>36685.0</y></points><points><x>24473.0</x><y>36691.0</y></points><points><x>24466.0</x><y>36696.0</y></points><points><x>24460.0</x><y>36719.0</y></points><points><x>24461.0</x><y>36725.0</y></points><points><x>24464.0</x><y>36728.0</y></points><points><x>24466.0</x><y>36738.0</y></points><points><x>24464.0</x><y>36760.0</y></points><points><x>24467.0</x><y>36770.0</y></points><points><x>24466.0</x><y>36784.0</y></points><points><x>24468.0</x><y>36792.0</y></points><points><x>24465.0</x><y>36800.0</y></points><points><x>24464.0</x><y>36819.0</y></points><points><x>24463.0</x><y>36832.0</y></points><points><x>24464.0</x><y>36843.0</y></points><points><x>24467.0</x><y>36856.0</y></points><points><x>24452.66796875</x><y>36889.4140625</y></points><points><x>24443.455078125</x><y>36931.18359375</y></points><points><x>24448.3671875</x><y>36992.60546875</y></points><points><x>24513.4765625</x><y>36991.9921875</y></points><points><x>24560.158203125</x><y>36964.3515625</y></points><points><x>24599.46875</x><y>36960.05078125</y></points><points><x>24628.951171875</x><y>36947.15234375</y></points><points><x>24649.265625</x><y>36937.66015625</y></points><points><x>24667.318359375</x><y>36935.61328125</y></points><points><x>24687.046875</x><y>36935.0546875</y></points><points><x>24697.28125</x><y>36933.37890625</y></points><points><x>24705.28515625</x><y>36931.33203125</y></points><points><x>24717.0</x><y>36931.0</y></points><points><x>24718.0</x><y>36921.0</y></points><points><x>24718.0</x><y>36916.0</y></points><points><x>24724.0</x><y>36901.0</y></points><points><x>24723.0</x><y>36885.0</y></points><points><x>24728.0</x><y>36884.0</y></points><points><x>24735.0</x><y>36885.0</y></points><points><x>24738.0</x><y>36888.0</y></points><points><x>24742.0</x><y>36891.0</y></points><points><x>24750.0</x><y>36891.0</y></points><points><x>24753.0</x><y>36894.0</y></points><points><x>24772.0</x><y>36899.0</y></points><points><x>24798.0</x><y>36902.0</y></points><points><x>24801.0</x><y>36899.0</y></points><points><x>24807.0</x><y>36899.0</y></points><points><x>24811.0</x><y>36881.0</y></points><points><x>24808.0</x><y>36878.0</y></points><points><x>24800.0</x><y>36869.0</y></points><points><x>24800.0</x><y>36863.0</y></points><points><x>24797.0</x><y>36860.0</y></points><points><x>24782.0</x><y>36859.0</y></points><points><x>24777.0</x><y>36858.0</y></points><points><x>24768.0</x><y>36839.0</y></points><points><x>24762.0</x><y>36839.0</y></points><points><x>24768.0</x><y>36823.0</y></points><points><x>24775.0</x><y>36821.0</y></points><points><x>24789.0</x><y>36822.0</y></points><points><x>24795.0</x><y>36821.0</y></points><points><x>24802.0</x><y>36819.0</y></points><points><x>24807.0</x><y>36804.0</y></points><points><x>24811.0</x><y>36772.0</y></points><points><x>24810.0</x><y>36765.0</y></points><points><x>24808.0</x><y>36739.0</y></points><points><x>24794.0</x><y>36724.0</y></points><points><x>24793.0</x><y>36716.0</y></points><points><x>24792.330078125</x><y>36711.48828125</y></points><points><x>24792.052734375</x><y>36697.91015625</y></points><points><x>24795.845703125</x><y>36682.40625</y></points><points><x>24798.265625</x><y>36658.7734375</y></points><points><x>24792.310546875</x><y>36646.67578125</y></points><points><x>24788.37890625</x><y>36636.8828125</y></points><points><x>24780.00390625</x><y>36632.5078125</y></points><points><x>24777.75390625</x><y>36626.7578125</y></points><points><x>24770.755859375</x><y>36620.796875</y></points><points><x>24767.755859375</x><y>36615.171875</y></points><points><x>24764.380859375</x><y>36608.671875</y></points><points><x>24760.783203125</x><y>36601.01953125</y></points><points><x>24759.48046875</x><y>36594.1328125</y></points><points><x>24755.943359375</x><y>36587.05859375</y></points><points><x>24752.408203125</x><y>36580.546875</y></points><points><x>24747.048828125</x><y>36573.71875</y></points><points><x>24736.1328125</x><y>36565.98046875</y></points><points><x>24736.546875</x><y>36556.48828125</y></points><points><x>24723.7578125</x><y>36536.2734375</y></points><points><x>24708.90625</x><y>36525.9609375</y></points><points><x>24691.578125</x><y>36518.12109375</y></points><points><x>24674.9921875</x><y>36521.78515625</y></points><points><x>24664.384765625</x><y>36529.97265625</y></points><points><x>24661.03515625</x><y>36527.55078125</y></points><points><x>24653.203125</x><y>36524.02734375</y></points><points><x>24645.453125</x><y>36518.15234375</y></points></segmentation></object><object><name>NONE</name><difficult>0</difficult><truncated>0</truncated><info>[{"confidence": "0"}, {"action": "CREATE", "cat": "NONE", "time": "2020-07-23 14:39;06", "who": "admin", "typeOfanno": "PersonManul"}]</info><confidence>0</confidence><bndbox><xmin>15168.326171875</xmin><ymin>41911.0</ymin><xmax>15472.369140625</xmax><ymax>42187.0</ymax></bndbox><segmentation><points><x>15393.0</x><y>41911.0</y></points><points><x>15383.0</x><y>41912.0</y></points><points><x>15376.0</x><y>41914.0</y></points><points><x>15371.0</x><y>41923.0</y></points><points><x>15362.0</x><y>41923.0</y></points><points><x>15359.0</x><y>41920.0</y></points><points><x>15325.0</x><y>41918.0</y></points><points><x>15318.0</x><y>41923.0</y></points><points><x>15306.0</x><y>41924.0</y></points><points><x>15292.0</x><y>41923.0</y></points><points><x>15279.0</x><y>41922.0</y></points><points><x>15273.0</x><y>41923.0</y></points><points><x>15265.0</x><y>41929.0</y></points><points><x>15243.8759765625</x><y>41940.72265625</y></points><points><x>15213.7783203125</x><y>41949.3203125</y></points><points><x>15168.326171875</x><y>41959.76171875</y></points><points><x>15188.595703125</x><y>42010.7421875</y></points><points><x>15223.6064453125</x><y>42048.2109375</y></points><points><x>15271.0</x><y>42067.0</y></points><points><x>15273.0</x><y>42073.0</y></points><points><x>15272.0</x><y>42086.0</y></points><points><x>15277.0</x><y>42105.0</y></points><points><x>15278.0</x><y>42111.0</y></points><points><x>15283.0</x><y>42118.0</y></points><points><x>15289.0</x><y>42120.0</y></points><points><x>15299.0</x><y>42135.0</y></points><points><x>15325.0</x><y>42140.0</y></points><points><x>15333.0</x><y>42148.0</y></points><points><x>15346.0</x><y>42166.0</y></points><points><x>15349.0</x><y>42172.0</y></points><points><x>15353.0</x><y>42176.0</y></points><points><x>15358.0</x><y>42180.0</y></points><points><x>15380.0</x><y>42187.0</y></points><points><x>15393.0</x><y>42185.0</y></points><points><x>15411.0</x><y>42179.0</y></points><points><x>15419.0</x><y>42173.0</y></points><points><x>15424.0</x><y>42166.0</y></points><points><x>15437.0</x><y>42155.0</y></points><points><x>15440.0</x><y>42138.0</y></points><points><x>15435.0</x><y>42133.0</y></points><points><x>15429.0</x><y>42133.0</y></points><points><x>15436.0</x><y>42131.0</y></points><points><x>15446.0</x><y>42130.0</y></points><points><x>15454.0</x><y>42117.0</y></points><points><x>15461.3125</x><y>42090.59375</y></points><points><x>15472.369140625</x><y>42056.8125</y></points><points><x>15452.0</x><y>42051.0</y></points><points><x>15445.0</x><y>42044.0</y></points><points><x>15444.0</x><y>42028.0</y></points><points><x>15445.0</x><y>42014.0</y></points><points><x>15446.0</x><y>42005.0</y></points><points><x>15447.0</x><y>41999.0</y></points><points><x>15449.0</x><y>41982.0</y></points><points><x>15438.0</x><y>41968.0</y></points><points><x>15422.0</x><y>41954.0</y></points><points><x>15418.0</x><y>41950.0</y></points><points><x>15413.0</x><y>41935.0</y></points><points><x>15411.0</x><y>41919.0</y></points><points><x>15404.0</x><y>41911.0</y></points></segmentation></object><object><name>MET</name><difficult>0</difficult><truncated>0</truncated><info>[{"confidence": "0"}, {"action": "CREATE", "cat": "MET", "time": "2020-07-23 14:39;06", "who": "admin", "typeOfanno": "PersonManul"}]</info><confidence>0</confidence><bndbox><xmin>30816.3046875</xmin><ymin>39963.890625</ymin><xmax>30956.36328125</xmax><ymax>40162.71484375</ymax></bndbox><segmentation><points><x>30858.03125</x><y>39963.890625</y></points><points><x>30835.69921875</x><y>39975.24609375</y></points><points><x>30832.349609375</x><y>39988.0859375</y></points><points><x>30832.53515625</x><y>39992.1796875</y></points><points><x>30832.162109375</x><y>40003.53125</y></points><points><x>30832.90625</x><y>40010.7890625</y></points><points><x>30835.0</x><y>40023.0</y></points><points><x>30840.0</x><y>40030.0</y></points><points><x>30837.0</x><y>40049.0</y></points><points><x>30838.0</x><y>40061.0</y></points><points><x>30839.0</x><y>40067.0</y></points><points><x>30831.0</x><y>40075.0</y></points><points><x>30827.76953125</x><y>40081.4453125</y></points><points><x>30822.447265625</x><y>40087.98828125</y></points><points><x>30819.46875</x><y>40095.6171875</y></points><points><x>30816.3046875</x><y>40103.4375</y></points><points><x>30819.0</x><y>40114.0</y></points><points><x>30823.0</x><y>40136.0</y></points><points><x>30827.0</x><y>40151.0</y></points><points><x>30833.0</x><y>40160.0</y></points><points><x>30869.849609375</x><y>40162.71484375</y></points><points><x>30874.80078125</x><y>40150.75</y></points><points><x>30866.0</x><y>40134.0</y></points><points><x>30860.0</x><y>40113.0</y></points><points><x>30869.0</x><y>40123.0</y></points><points><x>30874.0</x><y>40123.0</y></points><points><x>30878.0</x><y>40129.0</y></points><points><x>30890.0</x><y>40129.0</y></points><points><x>30902.330078125</x><y>40124.3671875</y></points><points><x>30912.029296875</x><y>40112.73046875</y></points><points><x>30932.533203125</x><y>40112.453125</y></points><points><x>30956.36328125</x><y>40090.0078125</y></points><points><x>30945.001953125</x><y>40062.0234375</y></points><points><x>30933.365234375</x><y>40029.046875</y></points><points><x>30915.33984375</x><y>40016.09375</y></points><points><x>30909.01171875</x><y>40010.8828125</y></points><points><x>30903.056640625</x><y>40008.08984375</y></points><points><x>30890.0</x><y>40003.0</y></points><points><x>30889.298828125</x><y>39993.85546875</y></points><points><x>30879.248046875</x><y>39977.10546875</y></points></segmentation></object><object><name>EC</name><difficult>0</difficult><truncated>0</truncated><info>[{"confidence": "0"}, {"action": "CREATE", "cat": "EC", "time": "2020-07-23 14:39;06", "who": "admin", "typeOfanno": "PersonManul"}]</info><confidence>0</confidence><bndbox><xmin>29964.94921875</xmin><ymin>36550.33203125</ymin><xmax>30294.17578125</xmax><ymax>36858.671875</ymax></bndbox><segmentation><points><x>30267.1484375</x><y>36688.53125</y></points><points><x>30271.44921875</x><y>36690.98828125</y></points><points><x>30288.646484375</x><y>36698.359375</y></points><points><x>30288.646484375</x><y>36698.359375</y></points><points><x>30293.560546875</x><y>36729.0703125</y></points><points><x>30293.560546875</x><y>36729.0703125</y></points><points><x>30283.119140625</x><y>36750.5703125</y></points><points><x>30294.17578125</x><y>36768.3828125</y></points><points><x>30294.17578125</x><y>36768.99609375</y></points><points><x>30294.17578125</x><y>36771.453125</y></points><points><x>30280.662109375</x><y>36799.70703125</y></points><points><x>30284.962890625</x><y>36813.22265625</y></points><points><x>30284.962890625</x><y>36813.22265625</y></points><points><x>30291.103515625</x><y>36852.53125</y></points><points><x>30261.62109375</x><y>36858.671875</y></points><points><x>30203.884765625</x><y>36837.7890625</y></points><points><x>30203.26953125</x><y>36837.7890625</y></points><points><x>30200.8125</x><y>36837.7890625</y></points><points><x>30118.505859375</x><y>36815.67578125</y></points><points><x>30046.02734375</x><y>36802.77734375</y></points><points><x>30046.02734375</x><y>36802.77734375</y></points><points><x>30003.03125</x><y>36790.49609375</y></points><points><x>30003.03125</x><y>36789.87890625</y></points><points><x>29999.345703125</x><y>36788.65234375</y></points><points><x>29964.94921875</x><y>36737.0546875</y></points><points><x>29979.076171875</x><y>36703.2734375</y></points><points><x>29979.076171875</x><y>36703.2734375</y></points><points><x>29981.533203125</x><y>36702.046875</y></points><points><x>30004.259765625</x><y>36680.546875</y></points><points><x>29990.1328125</x><y>36654.13671875</y></points><points><x>29984.603515625</x><y>36620.96875</y></points><points><x>29993.818359375</x><y>36587.18359375</y></points><points><x>30014.701171875</x><y>36558.31640625</y></points><points><x>30015.31640625</x><y>36558.31640625</y></points><points><x>30017.158203125</x><y>36557.703125</y></points><points><x>30019.001953125</x><y>36557.0859375</y></points><points><x>30033.7421875</x><y>36550.33203125</y></points><points><x>30063.2265625</x><y>36551.55859375</y></points><points><x>30063.2265625</x><y>36551.55859375</y></points><points><x>30065.068359375</x><y>36552.7890625</y></points><points><x>30091.48046875</x><y>36558.9296875</y></points><points><x>30092.09375</x><y>36558.9296875</y></points><points><x>30093.9375</x><y>36560.16015625</y></points><points><x>30094.55078125</x><y>36561.38671875</y></points><points><x>30122.806640625</x><y>36586.5703125</y></points><points><x>30122.806640625</x><y>36587.18359375</y></points><points><x>30122.806640625</x><y>36592.09765625</y></points><points><x>30144.3046875</x><y>36592.09765625</y></points><points><x>30144.3046875</x><y>36592.09765625</y></points><points><x>30173.787109375</x><y>36598.2421875</y></points><points><x>30173.787109375</x><y>36598.2421875</y></points><points><x>30175.015625</x><y>36600.08203125</y></points><points><x>30194.669921875</x><y>36606.83984375</y></points><points><x>30195.28515625</x><y>36606.83984375</y></points><points><x>30197.7421875</x><y>36608.0703125</y></points><points><x>30200.19921875</x><y>36608.68359375</y></points><points><x>30227.224609375</x><y>36630.796875</y></points><points><x>30261.0078125</x><y>36637.55078125</y></points><points><x>30261.0078125</x><y>36637.55078125</y></points><points><x>30272.0625</x><y>36652.90625</y></points><points><x>30272.0625</x><y>36653.51953125</y></points><points><x>30272.0625</x><y>36655.36328125</y></points><points><x>30275.748046875</x><y>36678.703125</y></points><points><x>30275.748046875</x><y>36678.703125</y></points></segmentation></object><object><name>MET</name><difficult>0</difficult><truncated>0</truncated><info>[{"confidence": "0"}, {"action": "CREATE", "cat": "MET", "time": "2020-07-23 14:39;06", "who": "admin", "typeOfanno": "PersonManul"}]</info><confidence>0</confidence><bndbox><xmin>32562.568359375</xmin><ymin>33883.0</ymin><xmax>33089.18359375</xmax><ymax>34288.3515625</ymax></bndbox><segmentation><points><x>32812.0</x><y>33883.0</y></points><points><x>32804.0</x><y>33885.0</y></points><points><x>32794.0</x><y>33886.0</y></points><points><x>32787.0</x><y>33887.0</y></points><points><x>32776.0</x><y>33890.0</y></points><points><x>32756.0</x><y>33888.0</y></points><points><x>32742.0</x><y>33889.0</y></points><points><x>32737.0</x><y>33890.0</y></points><points><x>32728.0</x><y>33892.0</y></points><points><x>32721.0</x><y>33893.0</y></points><points><x>32710.0</x><y>33899.0</y></points><points><x>32705.0</x><y>33904.0</y></points><points><x>32690.830078125</x><y>33908.62109375</y></points><points><x>32670.0</x><y>33911.0</y></points><points><x>32661.9609375</x><y>33919.67578125</y></points><points><x>32650.0</x><y>33931.0</y></points><points><x>32646.0</x><y>33927.0</y></points><points><x>32634.0</x><y>33927.0</y></points><points><x>32623.0</x><y>33935.0</y></points><points><x>32604.6484375</x><y>33948.8046875</y></points><points><x>32600.935546875</x><y>33981.3984375</y></points><points><x>32581.958984375</x><y>34006.9765625</y></points><points><x>32562.568359375</x><y>34047.81640625</y></points><points><x>32595.572265625</x><y>34054.00390625</y></points><points><x>32599.697265625</x><y>34061.84375</y></points><points><x>32612.0</x><y>34089.0</y></points><points><x>32610.0</x><y>34117.0</y></points><points><x>32624.0</x><y>34118.0</y></points><points><x>32663.103515625</x><y>34134.48046875</y></points><points><x>32716.322265625</x><y>34142.3203125</y></points><points><x>32713.43359375</x><y>34185.22265625</y></points><points><x>32687.443359375</x><y>34218.2265625</y></points><points><x>32684.8515625</x><y>34250.85546875</y></points><points><x>32692.16796875</x><y>34288.3515625</y></points><points><x>32763.498046875</x><y>34272.8046875</y></points><points><x>32790.234375</x><y>34265.09765625</y></points><points><x>32818.2890625</x><y>34260.97265625</y></points><points><x>32849.640625</x><y>34256.0234375</y></points><points><x>32864.90625</x><y>34233.33203125</y></points><points><x>32873.15625</x><y>34203.62890625</y></points><points><x>32894.609375</x><y>34197.02734375</y></points><points><x>32907.8125</x><y>34182.17578125</y></points><points><x>32928.4375</x><y>34156.18359375</y></points><points><x>32902.03515625</x><y>34124.83203125</y></points><points><x>32903.6875</x><y>34111.62890625</y></points><points><x>32915.6484375</x><y>34102.5546875</y></points><points><x>32925.0</x><y>34088.0</y></points><points><x>32935.0390625</x><y>34083.98828125</y></points><points><x>32947.34765625</x><y>34075.51953125</y></points><points><x>32954.55078125</x><y>34071.640625</y></points><points><x>32961.19921875</x><y>34071.640625</y></points><points><x>32970.62109375</x><y>34070.25390625</y></points><points><x>32982.2578125</x><y>34066.09765625</y></points><points><x>32994.73046875</x><y>34064.7109375</y></points><points><x>33003.59375</x><y>34058.0625</y></points><points><x>33021.6484375</x><y>34054.97265625</y></points><points><x>33031.546875</x><y>34045.89453125</y></points><points><x>33038.1484375</x><y>34034.7578125</y></points><points><x>33047.63671875</x><y>34008.765625</y></points><points><x>33046.3984375</x><y>33998.453125</y></points><points><x>33075.69140625</x><y>33986.48828125</y></points><points><x>33089.18359375</x><y>33950.04296875</y></points><points><x>33059.89453125</x><y>33938.4921875</y></points><points><x>32995.0</x><y>33938.0</y></points><points><x>32989.0</x><y>33939.0</y></points><points><x>32973.0</x><y>33942.0</y></points><points><x>32963.0</x><y>33943.0</y></points><points><x>32954.0</x><y>33944.0</y></points><points><x>32943.0</x><y>33950.0</y></points><points><x>32939.0</x><y>33953.0</y></points><points><x>32928.0</x><y>33951.0</y></points><points><x>32923.0</x><y>33943.0</y></points><points><x>32919.0</x><y>33943.0</y></points><points><x>32917.0</x><y>33926.0</y></points><points><x>32912.0</x><y>33920.0</y></points><points><x>32909.0</x><y>33916.0</y></points><points><x>32899.0</x><y>33915.0</y></points><points><x>32894.0</x><y>33914.0</y></points><points><x>32888.0</x><y>33913.0</y></points><points><x>32887.0</x><y>33906.0</y></points><points><x>32877.0</x><y>33897.0</y></points><points><x>32861.0</x><y>33897.0</y></points><points><x>32855.0</x><y>33889.0</y></points><points><x>32852.0</x><y>33886.0</y></points></segmentation></object><object><name>HSIL</name><difficult>0</difficult><truncated>0</truncated><info>[{"confidence": "0"}, {"action": "CREATE", "cat": "HSIL", "time": "2020-07-23 14:39;06", "who": "admin", "typeOfanno": "PersonManul"}]</info><confidence>0</confidence><bndbox><xmin>22372.80859375</xmin><ymin>29380.552734375</ymin><xmax>22763.458984375</xmax><ymax>29779.3515625</ymax></bndbox><segmentation><points><x>22668.892578125</x><y>29404.3828125</y></points><points><x>22668.0</x><y>29429.0</y></points><points><x>22665.2890625</x><y>29438.7421875</y></points><points><x>22665.84375</x><y>29451.48828125</y></points><points><x>22659.193359375</x><y>29456.75390625</y></points><points><x>22651.0</x><y>29461.0</y></points><points><x>22647.0</x><y>29465.0</y></points><points><x>22641.0</x><y>29471.0</y></points><points><x>22638.0</x><y>29483.0</y></points><points><x>22637.0</x><y>29488.0</y></points><points><x>22633.556640625</x><y>29495.916015625</y></points><points><x>22632.0</x><y>29500.0</y></points><points><x>22621.0</x><y>29506.0</y></points><points><x>22616.0</x><y>29512.0</y></points><points><x>22611.0</x><y>29518.0</y></points><points><x>22607.0</x><y>29518.0</y></points><points><x>22599.0</x><y>29520.0</y></points><points><x>22564.0</x><y>29535.0</y></points><points><x>22555.0</x><y>29540.0</y></points><points><x>22540.0</x><y>29547.0</y></points><points><x>22534.0</x><y>29551.0</y></points><points><x>22530.0</x><y>29554.0</y></points><points><x>22524.0</x><y>29558.0</y></points><points><x>22458.0</x><y>29587.0</y></points><points><x>22442.0</x><y>29599.0</y></points><points><x>22436.0</x><y>29604.0</y></points><points><x>22422.0</x><y>29613.0</y></points><points><x>22417.0</x><y>29617.0</y></points><points><x>22414.0</x><y>29621.0</y></points><points><x>22409.0</x><y>29627.0</y></points><points><x>22372.80859375</x><y>29663.876953125</y></points><points><x>22384.0</x><y>29687.0</y></points><points><x>22386.0</x><y>29699.0</y></points><points><x>22395.0</x><y>29701.0</y></points><points><x>22398.0</x><y>29704.0</y></points><points><x>22398.0</x><y>29710.0</y></points><points><x>22401.0</x><y>29720.0</y></points><points><x>22402.0</x><y>29726.0</y></points><points><x>22405.0</x><y>29738.0</y></points><points><x>22416.0</x><y>29741.0</y></points><points><x>22448.97265625</x><y>29779.3515625</y></points><points><x>22497.498046875</x><y>29771.3671875</y></points><points><x>22569.361328125</x><y>29760.310546875</y></points><points><x>22614.814453125</x><y>29750.484375</y></points><points><x>22651.66796875</x><y>29746.798828125</y></points><points><x>22670.095703125</x><y>29746.798828125</y></points><points><x>22689.0</x><y>29733.0</y></points><points><x>22697.0</x><y>29731.0</y></points><points><x>22699.0</x><y>29725.0</y></points><points><x>22710.0</x><y>29715.0</y></points><points><x>22719.0</x><y>29703.0</y></points><points><x>22727.0</x><y>29690.0</y></points><points><x>22745.64453125</x><y>29655.892578125</y></points><points><x>22763.458984375</x><y>29599.3828125</y></points><points><x>22754.244140625</x><y>29566.830078125</y></points><points><x>22748.716796875</x><y>29515.234375</y></points><points><x>22756.087890625</x><y>29471.009765625</y></points><points><x>22750.55859375</x><y>29439.68359375</y></points><points><x>22734.58984375</x><y>29430.470703125</y></points><points><x>22724.5859375</x><y>29427.10546875</y></points><points><x>22717.66015625</x><y>29415.744140625</y></points><points><x>22709.625</x><y>29399.396484375</y></points><points><x>22694.384765625</x><y>29380.552734375</y></points></segmentation></object><object><name>MET</name><difficult>0</difficult><truncated>0</truncated><info>[{"confidence": "0"}, {"action": "CREATE", "cat": "MET", "time": "2020-07-23 14:39;06", "who": "admin", "typeOfanno": "PersonManul"}]</info><confidence>0</confidence><bndbox><xmin>2826.936767578125</xmin><ymin>34847.0</ymin><xmax>3035.93603515625</xmax><ymax>34972.08984375</ymax></bndbox><segmentation><points><x>2884.0</x><y>34847.0</y></points><points><x>2876.0</x><y>34848.0</y></points><points><x>2869.0</x><y>34849.0</y></points><points><x>2855.78369140625</x><y>34851.4921875</y></points><points><x>2847.40869140625</x><y>34860.05078125</y></points><points><x>2847.40869140625</x><y>34872.70703125</y></points><points><x>2841.26708984375</x><y>34877.17578125</y></points><points><x>2826.936767578125</x><y>34895.4140625</y></points><points><x>2844.43115234375</x><y>34917.74609375</y></points><points><x>2855.0</x><y>34933.0</y></points><points><x>2862.0</x><y>34938.0</y></points><points><x>2880.0</x><y>34944.0</y></points><points><x>2900.82177734375</x><y>34946.03515625</y></points><points><x>2920.0</x><y>34946.0</y></points><points><x>2930.0</x><y>34945.0</y></points><points><x>2940.0</x><y>34945.0</y></points><points><x>2968.19287109375</x><y>34961.48046875</y></points><points><x>3000.57568359375</x><y>34970.2265625</y></points><points><x>3020.116943359375</x><y>34972.08984375</y></points><points><x>3035.93603515625</x><y>34954.03515625</y></points><points><x>3029.980712890625</x><y>34937.84375</y></points><points><x>3011.92822265625</x><y>34933.19140625</y></points><points><x>3009.136474609375</x><y>34917.1875</y></points><points><x>2996.0</x><y>34907.0</y></points><points><x>2979.0</x><y>34897.0</y></points><points><x>2975.0</x><y>34894.0</y></points><points><x>2962.0</x><y>34886.0</y></points><points><x>2956.0</x><y>34882.0</y></points><points><x>2946.232177734375</x><y>34876.05859375</y></points><points><x>2934.0</x><y>34873.0</y></points><points><x>2927.0</x><y>34868.0</y></points><points><x>2914.0</x><y>34857.0</y></points><points><x>2906.0</x><y>34854.0</y></points><points><x>2900.0</x><y>34850.0</y></points><points><x>2895.0</x><y>34847.0</y></points></segmentation></object><object><name>HSIL</name><difficult>0</difficult><truncated>0</truncated><info>[{"confidence": "0"}, {"action": "CREATE", "cat": "HSIL", "time": "2020-07-23 14:39;06", "who": "admin", "typeOfanno": "PersonManul"}]</info><confidence>0</confidence><bndbox><xmin>2853.0</xmin><ymin>32570.544921875</ymin><xmax>3183.0</xmax><ymax>32925.515625</ymax></bndbox><segmentation><points><x>2926.316650390625</x><y>32570.544921875</y></points><points><x>2912.462158203125</x><y>32583.568359375</y></points><points><x>2925.0</x><y>32605.0</y></points><points><x>2916.0</x><y>32608.0</y></points><points><x>2905.81201171875</x><y>32603.51953125</y></points><points><x>2897.0</x><y>32611.0</y></points><points><x>2891.0</x><y>32613.0</y></points><points><x>2884.0</x><y>32611.0</y></points><points><x>2884.0</x><y>32606.0</y></points><points><x>2870.0</x><y>32602.0</y></points><points><x>2867.0</x><y>32605.0</y></points><points><x>2864.0</x><y>32617.0</y></points><points><x>2867.0</x><y>32627.0</y></points><points><x>2883.0</x><y>32637.0</y></points><points><x>2884.0</x><y>32648.0</y></points><points><x>2885.0</x><y>32657.0</y></points><points><x>2894.0</x><y>32670.0</y></points><points><x>2887.0</x><y>32680.0</y></points><points><x>2883.0</x><y>32680.0</y></points><points><x>2880.0</x><y>32704.0</y></points><points><x>2868.0</x><y>32706.0</y></points><points><x>2858.0</x><y>32712.0</y></points><points><x>2858.0</x><y>32733.0</y></points><points><x>2855.0</x><y>32738.0</y></points><points><x>2853.0</x><y>32755.0</y></points><points><x>2857.0</x><y>32762.0</y></points><points><x>2861.0</x><y>32768.0</y></points><points><x>2878.0</x><y>32778.0</y></points><points><x>2883.0</x><y>32779.0</y></points><points><x>2884.0</x><y>32788.0</y></points><points><x>2887.0</x><y>32791.0</y></points><points><x>2890.0</x><y>32796.0</y></points><points><x>2896.0</x><y>32798.0</y></points><points><x>2900.0</x><y>32806.0</y></points><points><x>2904.0</x><y>32810.0</y></points><points><x>2909.0</x><y>32816.0</y></points><points><x>2914.0</x><y>32826.0</y></points><points><x>2925.0</x><y>32839.0</y></points><points><x>2929.0</x><y>32842.0</y></points><points><x>2934.0</x><y>32842.0</y></points><points><x>2937.0</x><y>32845.0</y></points><points><x>2936.0</x><y>32856.0</y></points><points><x>2936.0</x><y>32869.0</y></points><points><x>2944.0</x><y>32870.0</y></points><points><x>2948.0</x><y>32875.0</y></points><points><x>2948.0</x><y>32880.0</y></points><points><x>2952.0</x><y>32884.0</y></points><points><x>2970.0</x><y>32887.0</y></points><points><x>2977.0</x><y>32896.0</y></points><points><x>2980.0</x><y>32910.0</y></points><points><x>2987.0</x><y>32921.0</y></points><points><x>3036.6279296875</x><y>32925.515625</y></points><points><x>3077.0</x><y>32916.0</y></points><points><x>3079.0</x><y>32895.0</y></points><points><x>3073.0</x><y>32888.0</y></points><points><x>3073.0</x><y>32876.0</y></points><points><x>3072.0</x><y>32871.0</y></points><points><x>3087.0</x><y>32856.0</y></points><points><x>3091.0</x><y>32856.0</y></points><points><x>3111.0</x><y>32857.0</y></points><points><x>3119.0</x><y>32851.0</y></points><points><x>3121.0</x><y>32841.0</y></points><points><x>3123.0</x><y>32845.0</y></points><points><x>3135.0</x><y>32845.0</y></points><points><x>3157.0</x><y>32846.0</y></points><points><x>3158.0</x><y>32837.0</y></points><points><x>3159.0</x><y>32831.0</y></points><points><x>3160.0</x><y>32818.0</y></points><points><x>3153.0</x><y>32816.0</y></points><points><x>3146.0</x><y>32801.0</y></points><points><x>3143.0</x><y>32797.0</y></points><points><x>3139.0</x><y>32792.0</y></points><points><x>3139.0</x><y>32788.0</y></points><points><x>3140.0</x><y>32777.0</y></points><points><x>3141.0</x><y>32764.0</y></points><points><x>3136.0</x><y>32759.0</y></points><points><x>3142.0</x><y>32759.0</y></points><points><x>3149.0</x><y>32759.0</y></points><points><x>3150.0</x><y>32765.0</y></points><points><x>3163.0</x><y>32766.0</y></points><points><x>3165.0</x><y>32753.0</y></points><points><x>3164.0</x><y>32739.0</y></points><points><x>3174.0</x><y>32738.0</y></points><points><x>3183.0</x><y>32731.0</y></points><points><x>3183.0</x><y>32708.0</y></points><points><x>3180.0</x><y>32705.0</y></points><points><x>3170.0</x><y>32702.0</y></points><points><x>3169.0</x><y>32696.0</y></points><points><x>3166.0</x><y>32693.0</y></points><points><x>3155.0</x><y>32684.0</y></points><points><x>3152.0</x><y>32681.0</y></points><points><x>3160.0</x><y>32679.0</y></points><points><x>3169.0</x><y>32678.0</y></points><points><x>3179.0</x><y>32670.0</y></points><points><x>3182.0</x><y>32643.0</y></points><points><x>3175.0</x><y>32631.0</y></points><points><x>3167.0</x><y>32615.0</y></points><points><x>3164.0</x><y>32612.0</y></points><points><x>3160.0</x><y>32607.0</y></points><points><x>3156.0</x><y>32602.0</y></points><points><x>3150.0</x><y>32592.0</y></points><points><x>3119.0</x><y>32592.0</y></points><points><x>3114.0</x><y>32593.0</y></points><points><x>3110.0</x><y>32597.0</y></points><points><x>3106.0</x><y>32589.0</y></points><points><x>3076.0</x><y>32582.0</y></points><points><x>3072.0</x><y>32587.0</y></points><points><x>3056.0</x><y>32591.0</y></points><points><x>3038.0</x><y>32589.0</y></points><points><x>3029.0</x><y>32591.0</y></points><points><x>3019.0</x><y>32593.0</y></points><points><x>3012.0</x><y>32598.0</y></points><points><x>2992.0</x><y>32597.0</y></points><points><x>2985.0595703125</x><y>32592.712890625</y></points><points><x>2958.458984375</x><y>32575.810546875</y></points></segmentation></object><object><name>ATR</name><difficult>0</difficult><truncated>0</truncated><info>[{"confidence": "0"}, {"action": "CREATE", "cat": "ATR", "time": "2020-07-23 14:39;06", "who": "admin", "typeOfanno": "PersonManul"}]</info><confidence>0</confidence><bndbox><xmin>11777.0458984375</xmin><ymin>32422.94921875</ymin><xmax>11887.2294921875</xmax><ymax>32702.4296875</ymax></bndbox><segmentation><points><x>11801.984375</x><y>32431.26171875</y></points><points><x>11777.0458984375</x><y>32448.99609375</y></points><points><x>11790.623046875</x><y>32472.826171875</y></points><points><x>11816.392578125</x><y>32495.82421875</y></points><points><x>11817.5009765625</x><y>32507.18359375</y></points><points><x>11821.0</x><y>32520.0</y></points><points><x>11820.0</x><y>32531.0</y></points><points><x>11805.5859375</x><y>32545.421875</y></points><points><x>11812.513671875</x><y>32566.482421875</y></points><points><x>11819.0</x><y>32576.0</y></points><points><x>11819.0</x><y>32595.0</y></points><points><x>11821.0</x><y>32604.0</y></points><points><x>11826.0</x><y>32609.0</y></points><points><x>11827.0</x><y>32617.0</y></points><points><x>11834.0</x><y>32624.0</y></points><points><x>11829.0</x><y>32640.0</y></points><points><x>11828.0</x><y>32645.0</y></points><points><x>11825.0</x><y>32656.0</y></points><points><x>11824.0</x><y>32664.0</y></points><points><x>11823.0</x><y>32678.0</y></points><points><x>11823.6962890625</x><y>32690.466796875</y></points><points><x>11837.310546875</x><y>32702.4296875</y></points><points><x>11878.0</x><y>32678.0</y></points><points><x>11887.2294921875</x><y>32650.44921875</y></points><points><x>11887.0</x><y>32587.0</y></points><points><x>11886.0</x><y>32578.0</y></points><points><x>11885.0</x><y>32569.0</y></points><points><x>11882.0</x><y>32550.0</y></points><points><x>11878.0</x><y>32537.0</y></points><points><x>11874.67578125</x><y>32530.70703125</y></points><points><x>11876.0</x><y>32518.0</y></points><points><x>11876.3896484375</x><y>32507.8828125</y></points><points><x>11871.6396484375</x><y>32500.7578125</y></points><points><x>11870.5146484375</x><y>32494.0078125</y></points><points><x>11868.0</x><y>32489.0</y></points><points><x>11861.0</x><y>32475.0</y></points><points><x>11855.7392578125</x><y>32443.17578125</y></points><points><x>11838.8369140625</x><y>32422.94921875</y></points><points><x>11814.17578125</x><y>32426.828125</y></points></segmentation></object><object><name>MET</name><difficult>0</difficult><truncated>0</truncated><info>[{"confidence": "0"}, {"action": "CREATE", "cat": "MET", "time": "2020-07-23 14:39;06", "who": "admin", "typeOfanno": "PersonManul"}]</info><confidence>0</confidence><bndbox><xmin>1180.1534423828125</xmin><ymin>29907.0</ymin><xmax>1580.0</xmax><ymax>30258.0</ymax></bndbox><segmentation><points><x>1421.0</x><y>29907.0</y></points><points><x>1413.0</x><y>29913.0</y></points><points><x>1410.0</x><y>29917.0</y></points><points><x>1398.0</x><y>29914.0</y></points><points><x>1379.0</x><y>29913.0</y></points><points><x>1373.0</x><y>29914.0</y></points><points><x>1359.0</x><y>29910.0</y></points><points><x>1340.0</x><y>29908.0</y></points><points><x>1329.0</x><y>29909.0</y></points><points><x>1314.0</x><y>29920.0</y></points><points><x>1311.0</x><y>29931.0</y></points><points><x>1309.0</x><y>29942.0</y></points><points><x>1304.0</x><y>29943.0</y></points><points><x>1302.0</x><y>29950.0</y></points><points><x>1299.0</x><y>29953.0</y></points><points><x>1292.0</x><y>29966.0</y></points><points><x>1276.0</x><y>29969.0</y></points><points><x>1262.0</x><y>29968.0</y></points><points><x>1262.0</x><y>29980.0</y></points><points><x>1260.0</x><y>29989.0</y></points><points><x>1252.0</x><y>30001.0</y></points><points><x>1248.0</x><y>30005.0</y></points><points><x>1244.0</x><y>30005.0</y></points><points><x>1243.0</x><y>30010.0</y></points><points><x>1242.0</x><y>30016.0</y></points><points><x>1236.0</x><y>30018.0</y></points><points><x>1229.0</x><y>30008.0</y></points><points><x>1217.0</x><y>30008.0</y></points><points><x>1203.0</x><y>30007.0</y></points><points><x>1198.0</x><y>30015.0</y></points><points><x>1196.0</x><y>30034.0</y></points><points><x>1193.0</x><y>30043.0</y></points><points><x>1193.0</x><y>30055.0</y></points><points><x>1195.0</x><y>30062.0</y></points><points><x>1192.994873046875</x><y>30080.880859375</y></points><points><x>1180.1534423828125</x><y>30103.771484375</y></points><points><x>1183.8756103515625</x><y>30119.033203125</y></points><points><x>1189.6448974609375</x><y>30126.103515625</y></points><points><x>1196.717041015625</x><y>30133.548828125</y></points><points><x>1209.5584716796875</x><y>30139.876953125</y></points><points><x>1220.1666259765625</x><y>30147.505859375</y></points><points><x>1221.0</x><y>30167.0</y></points><points><x>1226.0</x><y>30176.0</y></points><points><x>1226.0</x><y>30181.0</y></points><points><x>1235.0</x><y>30189.0</y></points><points><x>1240.0</x><y>30196.0</y></points><points><x>1245.0</x><y>30201.0</y></points><points><x>1253.0</x><y>30215.0</y></points><points><x>1261.0</x><y>30223.0</y></points><points><x>1275.0</x><y>30226.0</y></points><points><x>1289.0</x><y>30227.0</y></points><points><x>1309.0</x><y>30217.0</y></points><points><x>1311.0</x><y>30226.0</y></points><points><x>1325.0</x><y>30235.0</y></points><points><x>1345.0</x><y>30236.0</y></points><points><x>1350.0</x><y>30239.0</y></points><points><x>1387.0</x><y>30256.0</y></points><points><x>1390.0</x><y>30253.0</y></points><points><x>1407.0</x><y>30241.0</y></points><points><x>1419.0</x><y>30251.0</y></points><points><x>1425.0</x><y>30255.0</y></points><points><x>1433.0</x><y>30257.0</y></points><points><x>1448.0</x><y>30258.0</y></points><points><x>1464.0</x><y>30247.0</y></points><points><x>1470.0</x><y>30239.0</y></points><points><x>1482.0</x><y>30215.0</y></points><points><x>1483.0</x><y>30202.0</y></points><points><x>1490.0</x><y>30197.0</y></points><points><x>1498.0</x><y>30190.0</y></points><points><x>1501.0</x><y>30186.0</y></points><points><x>1508.0</x><y>30158.0</y></points><points><x>1512.0</x><y>30154.0</y></points><points><x>1529.0</x><y>30152.0</y></points><points><x>1542.0</x><y>30136.0</y></points><points><x>1545.0</x><y>30133.0</y></points><points><x>1546.0</x><y>30119.0</y></points><points><x>1553.0</x><y>30115.0</y></points><points><x>1565.0</x><y>30106.0</y></points><points><x>1566.0</x><y>30091.0</y></points><points><x>1569.0</x><y>30076.0</y></points><points><x>1568.0</x><y>30066.0</y></points><points><x>1569.0</x><y>30061.0</y></points><points><x>1570.0</x><y>30048.0</y></points><points><x>1569.0</x><y>30043.0</y></points><points><x>1567.0</x><y>30035.0</y></points><points><x>1566.0</x><y>30024.0</y></points><points><x>1571.0</x><y>30019.0</y></points><points><x>1580.0</x><y>29992.0</y></points><points><x>1570.0</x><y>29980.0</y></points><points><x>1557.0</x><y>29980.0</y></points><points><x>1545.0</x><y>29981.0</y></points><points><x>1534.0</x><y>29970.0</y></points><points><x>1531.0</x><y>29960.0</y></points><points><x>1532.0</x><y>29947.0</y></points><points><x>1522.0</x><y>29934.0</y></points><points><x>1513.0</x><y>29933.0</y></points><points><x>1501.0</x><y>29931.0</y></points><points><x>1492.0</x><y>29932.0</y></points><points><x>1473.0</x><y>29934.0</y></points><points><x>1461.0</x><y>29932.0</y></points><points><x>1454.0</x><y>29925.0</y></points><points><x>1440.0</x><y>29908.0</y></points></segmentation></object><object><name>MET</name><difficult>0</difficult><truncated>0</truncated><info>[{"confidence": "0"}, {"action": "CREATE", "cat": "MET", "time": "2020-07-23 14:39;06", "who": "admin", "typeOfanno": "PersonManul"}]</info><confidence>0</confidence><bndbox><xmin>11182.0</xmin><ymin>25169.087890625</ymin><xmax>11326.4365234375</xmax><ymax>25314.986328125</ymax></bndbox><segmentation><points><x>11261.0</x><y>25171.0</y></points><points><x>11244.0</x><y>25180.0</y></points><points><x>11232.0</x><y>25179.0</y></points><points><x>11219.0</x><y>25181.0</y></points><points><x>11197.0</x><y>25175.0</y></points><points><x>11192.0</x><y>25176.0</y></points><points><x>11186.0</x><y>25181.0</y></points><points><x>11182.0</x><y>25186.0</y></points><points><x>11182.0</x><y>25214.0</y></points><points><x>11185.0</x><y>25223.0</y></points><points><x>11198.0</x><y>25246.0</y></points><points><x>11195.0</x><y>25254.0</y></points><points><x>11193.0</x><y>25263.0</y></points><points><x>11190.0</x><y>25266.0</y></points><points><x>11190.0</x><y>25280.0</y></points><points><x>11191.0</x><y>25297.0</y></points><points><x>11203.0</x><y>25305.0</y></points><points><x>11229.0</x><y>25311.0</y></points><points><x>11258.8271484375</x><y>25313.6015625</y></points><points><x>11266.03125</x><y>25314.986328125</y></points><points><x>11294.017578125</x><y>25314.15625</y></points><points><x>11301.2216796875</x><y>25310.27734375</y></points><points><x>11308.42578125</x><y>25308.060546875</y></points><points><x>11318.1240234375</x><y>25304.45703125</y></points><points><x>11323.0</x><y>25296.0</y></points><points><x>11326.4365234375</x><y>25277.857421875</y></points><points><x>11319.0</x><y>25267.0</y></points><points><x>11313.0</x><y>25260.0</y></points><points><x>11307.0</x><y>25252.0</y></points><points><x>11307.0</x><y>25247.0</y></points><points><x>11317.5703125</x><y>25237.95703125</y></points><points><x>11326.0263671875</x><y>25221.91015625</y></points><points><x>11324.7978515625</x><y>25196.7265625</y></points><points><x>11324.18359375</x><y>25177.072265625</y></points><points><x>11308.2138671875</x><y>25169.087890625</y></points><points><x>11298.0</x><y>25173.0</y></points><points><x>11275.0</x><y>25173.0</y></points></segmentation></object><object><name>MET</name><difficult>0</difficult><truncated>0</truncated><info>[{"confidence": "0"}, {"action": "CREATE", "cat": "MET", "time": "2020-07-23 14:39;06", "who": "admin", "typeOfanno": "PersonManul"}]</info><confidence>0</confidence><bndbox><xmin>7723.5322265625</xmin><ymin>22598.666015625</ymin><xmax>7893.99267578125</xmax><ymax>22774.09375</ymax></bndbox><segmentation><points><x>7832.42822265625</x><y>22598.666015625</y></points><points><x>7814.69482421875</x><y>22601.158203125</y></points><points><x>7803.0</x><y>22615.0</y></points><points><x>7794.0</x><y>22617.0</y></points><points><x>7788.0</x><y>22621.0</y></points><points><x>7783.0</x><y>22620.0</y></points><points><x>7777.28759765625</x><y>22611.134765625</y></points><points><x>7758.99951171875</x><y>22607.80859375</y></points><points><x>7727.9658203125</x><y>22616.953125</y></points><points><x>7723.5322265625</x><y>22644.939453125</y></points><points><x>7726.857421875</x><y>22666.552734375</y></points><points><x>7740.0</x><y>22682.0</y></points><points><x>7745.0</x><y>22687.0</y></points><points><x>7755.44775390625</x><y>22692.90625</y></points><points><x>7757.94189453125</x><y>22723.662109375</y></points><points><x>7774.2900390625</x><y>22736.962890625</y></points><points><x>7793.4091796875</x><y>22738.34765625</y></points><points><x>7807.54052734375</x><y>22767.720703125</y></points><points><x>7843.28515625</x><y>22774.09375</y></points><points><x>7859.3564453125</x><y>22756.359375</y></points><points><x>7883.18603515625</x><y>22754.974609375</y></points><points><x>7893.71533203125</x><y>22738.625</y></points><points><x>7889.83642578125</x><y>22710.0859375</y></points><points><x>7893.99267578125</x><y>22681.267578125</y></points><points><x>7888.173828125</x><y>22669.908203125</y></points><points><x>7872.93359375</x><y>22662.98046875</y></points><points><x>7844.0</x><y>22662.0</y></points><points><x>7843.0</x><y>22653.0</y></points><points><x>7842.0</x><y>22633.0</y></points><points><x>7840.0</x><y>22624.0</y></points><points><x>7843.23486328125</x><y>22607.255859375</y></points></segmentation></object><object><name>MET</name><difficult>0</difficult><truncated>0</truncated><info>[{"confidence": "0"}, {"action": "CREATE", "cat": "MET", "time": "2020-07-23 14:39;06", "who": "admin", "typeOfanno": "PersonManul"}]</info><confidence>0</confidence><bndbox><xmin>9244.0</xmin><ymin>21750.0</ymin><xmax>9436.0</xmax><ymax>21924.0</ymax></bndbox><segmentation><points><x>9323.0</x><y>21750.0</y></points><points><x>9323.0</x><y>21754.0</y></points><points><x>9317.0</x><y>21755.0</y></points><points><x>9317.0</x><y>21769.0</y></points><points><x>9310.0</x><y>21770.0</y></points><points><x>9294.0</x><y>21767.0</y></points><points><x>9281.0</x><y>21768.0</y></points><points><x>9273.0</x><y>21770.0</y></points><points><x>9260.0</x><y>21768.0</y></points><points><x>9259.0</x><y>21776.0</y></points><points><x>9253.0</x><y>21781.0</y></points><points><x>9249.0</x><y>21796.0</y></points><points><x>9248.0</x><y>21805.0</y></points><points><x>9247.0</x><y>21820.0</y></points><points><x>9244.0</x><y>21832.0</y></points><points><x>9249.0</x><y>21832.0</y></points><points><x>9254.0</x><y>21864.0</y></points><points><x>9264.0</x><y>21869.0</y></points><points><x>9265.0</x><y>21875.0</y></points><points><x>9274.0</x><y>21886.0</y></points><points><x>9279.0</x><y>21886.0</y></points><points><x>9285.0</x><y>21887.0</y></points><points><x>9286.0</x><y>21893.0</y></points><points><x>9290.0</x><y>21900.0</y></points><points><x>9293.0</x><y>21903.0</y></points><points><x>9301.0</x><y>21908.0</y></points><points><x>9323.0</x><y>21909.0</y></points><points><x>9326.0</x><y>21906.0</y></points><points><x>9341.0</x><y>21907.0</y></points><points><x>9345.0</x><y>21911.0</y></points><points><x>9344.0</x><y>21924.0</y></points><points><x>9387.0</x><y>21924.0</y></points><points><x>9403.0</x><y>21910.0</y></points><points><x>9403.0</x><y>21900.0</y></points><points><x>9416.0</x><y>21892.0</y></points><points><x>9421.0</x><y>21884.0</y></points><points><x>9432.0</x><y>21865.0</y></points><points><x>9434.0</x><y>21858.0</y></points><points><x>9436.0</x><y>21836.0</y></points><points><x>9427.0</x><y>21822.0</y></points><points><x>9420.0</x><y>21816.0</y></points><points><x>9420.0</x><y>21812.0</y></points><points><x>9421.0</x><y>21789.0</y></points><points><x>9389.0</x><y>21781.0</y></points><points><x>9384.0</x><y>21782.0</y></points><points><x>9377.0</x><y>21788.0</y></points><points><x>9372.0</x><y>21788.0</y></points><points><x>9365.0</x><y>21789.0</y></points><points><x>9364.0</x><y>21777.0</y></points><points><x>9357.0</x><y>21770.0</y></points><points><x>9351.0</x><y>21756.0</y></points><points><x>9342.0</x><y>21753.0</y></points><points><x>9337.0</x><y>21752.0</y></points></segmentation></object><object><name>ATR</name><difficult>0</difficult><truncated>0</truncated><info>[{"confidence": "0"}, {"action": "CREATE", "cat": "ATR", "time": "2020-07-23 14:39;06", "who": "admin", "typeOfanno": "PersonManul"}]</info><confidence>0</confidence><bndbox><xmin>5205.1455078125</xmin><ymin>20544.8359375</ymin><xmax>5400.37158203125</xmax><ymax>20834.9921875</ymax></bndbox><segmentation><points><x>5300.619140625</x><y>20573.376953125</y></points><points><x>5278.0</x><y>20574.0</y></points><points><x>5266.0</x><y>20579.0</y></points><points><x>5258.0</x><y>20594.0</y></points><points><x>5261.0</x><y>20597.0</y></points><points><x>5268.0</x><y>20597.0</y></points><points><x>5269.0</x><y>20602.0</y></points><points><x>5259.0</x><y>20603.0</y></points><points><x>5249.0</x><y>20611.0</y></points><points><x>5245.0</x><y>20616.0</y></points><points><x>5245.0</x><y>20635.0</y></points><points><x>5246.0</x><y>20642.0</y></points><points><x>5245.0</x><y>20652.0</y></points><points><x>5238.0</x><y>20683.0</y></points><points><x>5232.0</x><y>20707.0</y></points><points><x>5223.2734375</x><y>20725.142578125</y></points><points><x>5229.0</x><y>20744.0</y></points><points><x>5221.0</x><y>20755.0</y></points><points><x>5205.1455078125</x><y>20800.35546875</y></points><points><x>5212.0</x><y>20829.0</y></points><points><x>5235.62548828125</x><y>20834.9921875</y></points><points><x>5257.0</x><y>20824.0</y></points><points><x>5261.0</x><y>20819.0</y></points><points><x>5264.0</x><y>20814.0</y></points><points><x>5268.0</x><y>20809.0</y></points><points><x>5271.0</x><y>20805.0</y></points><points><x>5281.0</x><y>20791.0</y></points><points><x>5285.0</x><y>20778.0</y></points><points><x>5288.0</x><y>20774.0</y></points><points><x>5297.0</x><y>20765.0</y></points><points><x>5298.0</x><y>20753.0</y></points><points><x>5297.0</x><y>20740.0</y></points><points><x>5309.05419921875</x><y>20727.203125</y></points><points><x>5324.0</x><y>20723.0</y></points><points><x>5347.0</x><y>20720.0</y></points><points><x>5354.0</x><y>20718.0</y></points><points><x>5361.0</x><y>20714.0</y></points><points><x>5362.0</x><y>20708.0</y></points><points><x>5365.0</x><y>20661.0</y></points><points><x>5374.0</x><y>20656.0</y></points><points><x>5389.841796875</x><y>20636.830078125</y></points><points><x>5389.56494140625</x><y>20609.951171875</y></points><points><x>5400.37158203125</x><y>20570.05078125</y></points><points><x>5397.3232421875</x><y>20553.42578125</y></points><points><x>5383.19189453125</x><y>20563.400390625</y></points><points><x>5374.0478515625</x><y>20544.8359375</y></points><points><x>5348.0</x><y>20550.0</y></points><points><x>5318.9072265625</x><y>20563.955078125</y></points></segmentation></object><object><name>NONE</name><difficult>0</difficult><truncated>0</truncated><info>[{"confidence": "0"}, {"action": "CREATE", "cat": "NONE", "time": "2020-07-23 14:39;06", "who": "admin", "typeOfanno": "PersonManul"}]</info><confidence>0</confidence><bndbox><xmin>6179.0</xmin><ymin>18257.0</ymin><xmax>6378.0</xmax><ymax>18503.0</ymax></bndbox><segmentation><points><x>6272.0</x><y>18257.0</y></points><points><x>6263.0</x><y>18263.0</y></points><points><x>6240.0</x><y>18260.0</y></points><points><x>6234.0</x><y>18262.0</y></points><points><x>6220.0</x><y>18263.0</y></points><points><x>6206.0</x><y>18261.0</y></points><points><x>6200.0</x><y>18278.0</y></points><points><x>6202.0</x><y>18288.0</y></points><points><x>6196.0</x><y>18294.0</y></points><points><x>6184.0</x><y>18314.0</y></points><points><x>6183.0</x><y>18327.0</y></points><points><x>6181.0</x><y>18337.0</y></points><points><x>6180.0</x><y>18343.0</y></points><points><x>6179.0</x><y>18364.0</y></points><points><x>6180.0</x><y>18369.0</y></points><points><x>6180.0</x><y>18384.0</y></points><points><x>6182.0</x><y>18400.0</y></points><points><x>6193.0</x><y>18413.0</y></points><points><x>6205.0</x><y>18426.0</y></points><points><x>6211.0</x><y>18439.0</y></points><points><x>6216.0</x><y>18444.0</y></points><points><x>6222.0</x><y>18448.0</y></points><points><x>6228.0</x><y>18451.0</y></points><points><x>6229.0</x><y>18458.0</y></points><points><x>6235.0</x><y>18459.0</y></points><points><x>6238.0</x><y>18462.0</y></points><points><x>6251.0</x><y>18471.0</y></points><points><x>6255.0</x><y>18474.0</y></points><points><x>6263.0</x><y>18480.0</y></points><points><x>6263.0</x><y>18485.0</y></points><points><x>6267.0</x><y>18494.0</y></points><points><x>6272.0</x><y>18501.0</y></points><points><x>6300.0</x><y>18503.0</y></points><points><x>6313.0</x><y>18501.0</y></points><points><x>6317.0</x><y>18494.0</y></points><points><x>6322.0</x><y>18494.0</y></points><points><x>6333.0</x><y>18493.0</y></points><points><x>6348.0</x><y>18482.0</y></points><points><x>6360.0</x><y>18482.0</y></points><points><x>6365.0</x><y>18481.0</y></points><points><x>6374.0</x><y>18475.0</y></points><points><x>6377.0</x><y>18467.0</y></points><points><x>6378.0</x><y>18453.0</y></points><points><x>6370.0</x><y>18440.0</y></points><points><x>6370.0</x><y>18435.0</y></points><points><x>6372.0</x><y>18410.0</y></points><points><x>6366.0</x><y>18400.0</y></points><points><x>6365.0</x><y>18390.0</y></points><points><x>6355.0</x><y>18383.0</y></points><points><x>6349.0</x><y>18378.0</y></points><points><x>6348.0</x><y>18370.0</y></points><points><x>6347.0</x><y>18363.0</y></points><points><x>6353.0</x><y>18362.0</y></points><points><x>6359.0</x><y>18360.0</y></points><points><x>6359.0</x><y>18347.0</y></points><points><x>6353.0</x><y>18345.0</y></points><points><x>6347.0</x><y>18344.0</y></points><points><x>6346.0</x><y>18334.0</y></points><points><x>6343.0</x><y>18331.0</y></points><points><x>6339.0</x><y>18312.0</y></points><points><x>6335.0</x><y>18306.0</y></points><points><x>6334.0</x><y>18298.0</y></points><points><x>6329.0</x><y>18293.0</y></points><points><x>6321.0</x><y>18286.0</y></points><points><x>6316.0</x><y>18286.0</y></points><points><x>6315.0</x><y>18279.0</y></points><points><x>6301.0</x><y>18278.0</y></points><points><x>6294.0</x><y>18280.0</y></points><points><x>6289.0</x><y>18274.0</y></points><points><x>6285.0</x><y>18265.0</y></points><points><x>6283.0</x><y>18257.0</y></points></segmentation></object><object><name>MET</name><difficult>0</difficult><truncated>0</truncated><info>[{"confidence": "0"}, {"action": "CREATE", "cat": "MET", "time": "2020-07-23 14:39;06", "who": "admin", "typeOfanno": "PersonManul"}]</info><confidence>0</confidence><bndbox><xmin>5137.0</xmin><ymin>16833.0</ymin><xmax>5233.79736328125</xmax><ymax>16976.4921875</ymax></bndbox><segmentation><points><x>5213.56982421875</x><y>16833.791015625</y></points><points><x>5198.0</x><y>16837.0</y></points><points><x>5192.0</x><y>16842.0</y></points><points><x>5191.0</x><y>16849.0</y></points><points><x>5188.0</x><y>16852.0</y></points><points><x>5187.0</x><y>16858.0</y></points><points><x>5183.0</x><y>16870.0</y></points><points><x>5180.0</x><y>16891.0</y></points><points><x>5176.0</x><y>16898.0</y></points><points><x>5159.0</x><y>16909.0</y></points><points><x>5155.0</x><y>16914.0</y></points><points><x>5150.0</x><y>16931.0</y></points><points><x>5146.0</x><y>16938.0</y></points><points><x>5139.0</x><y>16950.0</y></points><points><x>5137.0</x><y>16966.0</y></points><points><x>5151.501953125</x><y>16976.4921875</y></points><points><x>5173.0</x><y>16964.0</y></points><points><x>5185.0</x><y>16953.0</y></points><points><x>5189.0</x><y>16948.0</y></points><points><x>5195.0</x><y>16941.0</y></points><points><x>5201.0</x><y>16924.0</y></points><points><x>5205.0</x><y>16911.0</y></points><points><x>5210.0</x><y>16906.0</y></points><points><x>5221.0</x><y>16877.0</y></points><points><x>5233.79736328125</x><y>16843.2109375</y></points><points><x>5233.0</x><y>16833.0</y></points></segmentation></object><object><name>HSIL</name><difficult>0</difficult><truncated>0</truncated><info>[{"confidence": "0"}, {"action": "CREATE", "cat": "HSIL", "time": "2020-07-23 14:39;06", "who": "admin", "typeOfanno": "PersonManul"}]</info><confidence>0</confidence><bndbox><xmin>8001.00537109375</xmin><ymin>15476.0</ymin><xmax>8228.0</xmax><ymax>15719.0</ymax></bndbox><segmentation><points><x>8057.0</x><y>15476.0</y></points><points><x>8053.0</x><y>15480.0</y></points><points><x>8046.38525390625</x><y>15488.2197265625</y></points><points><x>8040.60986328125</x><y>15503.896484375</y></points><points><x>8019.1572265625</x><y>15493.5830078125</y></points><points><x>8005.95556640625</x><y>15501.0087890625</y></points><points><x>8001.00537109375</x><y>15531.125</y></points><points><x>8019.0</x><y>15580.0</y></points><points><x>8033.0</x><y>15583.0</y></points><points><x>8034.0</x><y>15605.0</y></points><points><x>8035.0</x><y>15610.0</y></points><points><x>8036.0</x><y>15615.0</y></points><points><x>8040.0</x><y>15633.0</y></points><points><x>8041.0</x><y>15640.0</y></points><points><x>8042.0</x><y>15649.0</y></points><points><x>8047.0</x><y>15665.0</y></points><points><x>8051.0</x><y>15690.0</y></points><points><x>8054.0</x><y>15706.0</y></points><points><x>8060.0</x><y>15707.0</y></points><points><x>8066.0</x><y>15719.0</y></points><points><x>8078.0</x><y>15719.0</y></points><points><x>8080.0</x><y>15713.0</y></points><points><x>8081.0</x><y>15700.0</y></points><points><x>8082.0</x><y>15680.0</y></points><points><x>8083.0</x><y>15674.0</y></points><points><x>8091.0</x><y>15649.0</y></points><points><x>8094.0</x><y>15638.0</y></points><points><x>8095.0</x><y>15633.0</y></points><points><x>8107.0</x><y>15613.0</y></points><points><x>8107.0</x><y>15609.0</y></points><points><x>8121.0</x><y>15594.0</y></points><points><x>8131.0</x><y>15600.0</y></points><points><x>8134.0</x><y>15612.0</y></points><points><x>8140.6796875</x><y>15622.587890625</y></points><points><x>8155.91943359375</x><y>15625.3583984375</y></points><points><x>8164.23193359375</x><y>15620.37109375</y></points><points><x>8171.0</x><y>15611.0</y></points><points><x>8175.0</x><y>15607.0</y></points><points><x>8185.0</x><y>15605.0</y></points><points><x>8201.0</x><y>15601.0</y></points><points><x>8214.0</x><y>15604.0</y></points><points><x>8222.0</x><y>15603.0</y></points><points><x>8225.74609375</x><y>15601.8056640625</y></points><points><x>8228.0</x><y>15591.0</y></points><points><x>8227.962890625</x><y>15572.7109375</y></points><points><x>8220.0</x><y>15567.0</y></points><points><x>8209.0</x><y>15556.0</y></points><points><x>8201.0</x><y>15545.0</y></points><points><x>8194.0</x><y>15540.0</y></points><points><x>8187.0</x><y>15535.0</y></points><points><x>8176.0</x><y>15519.0</y></points><points><x>8172.0</x><y>15513.0</y></points><points><x>8167.0</x><y>15509.0</y></points><points><x>8163.0</x><y>15509.0</y></points><points><x>8155.7109375</x><y>15494.8203125</y></points><points><x>8137.0</x><y>15488.0</y></points><points><x>8123.0</x><y>15486.0</y></points><points><x>8115.0</x><y>15491.0</y></points><points><x>8104.0</x><y>15489.0</y></points><points><x>8099.0</x><y>15485.0</y></points><points><x>8091.0</x><y>15481.0</y></points><points><x>8083.0</x><y>15480.0</y></points><points><x>8072.0</x><y>15479.0</y></points><points><x>8069.0</x><y>15476.0</y></points></segmentation></object><object><name>NONE</name><difficult>0</difficult><truncated>0</truncated><info>[{"confidence": "0"}, {"action": "CREATE", "cat": "NONE", "time": "2020-07-23 14:39;06", "who": "admin", "typeOfanno": "PersonManul"}]</info><confidence>0</confidence><bndbox><xmin>13881.5986328125</xmin><ymin>20310.0</ymin><xmax>14066.0390625</xmax><ymax>20568.908203125</ymax></bndbox><segmentation><points><x>13944.0</x><y>20310.0</y></points><points><x>13938.0</x><y>20318.0</y></points><points><x>13928.0</x><y>20326.0</y></points><points><x>13920.0</x><y>20337.0</y></points><points><x>13909.0</x><y>20350.0</y></points><points><x>13907.0</x><y>20357.0</y></points><points><x>13905.0</x><y>20369.0</y></points><points><x>13909.0</x><y>20380.0</y></points><points><x>13908.0</x><y>20387.0</y></points><points><x>13906.0</x><y>20402.0</y></points><points><x>13907.0</x><y>20420.0</y></points><points><x>13908.0</x><y>20426.0</y></points><points><x>13905.0</x><y>20435.0</y></points><points><x>13901.0</x><y>20455.0</y></points><points><x>13899.0</x><y>20469.0</y></points><points><x>13897.0</x><y>20485.0</y></points><points><x>13898.0</x><y>20490.0</y></points><points><x>13898.0</x><y>20502.0</y></points><points><x>13897.0</x><y>20510.0</y></points><points><x>13896.0</x><y>20524.0</y></points><points><x>13881.5986328125</x><y>20542.306640625</y></points><points><x>13902.0</x><y>20554.0</y></points><points><x>13903.0</x><y>20560.0</y></points><points><x>13908.0</x><y>20564.0</y></points><points><x>13925.1015625</x><y>20568.908203125</y></points><points><x>13942.0</x><y>20563.0</y></points><points><x>13946.0</x><y>20560.0</y></points><points><x>13952.0</x><y>20561.0</y></points><points><x>13961.0</x><y>20563.0</y></points><points><x>13970.8212890625</x><y>20560.595703125</y></points><points><x>13977.748046875</x><y>20560.318359375</y></points><points><x>13992.0</x><y>20561.0</y></points><points><x>14000.0</x><y>20559.0</y></points><points><x>14007.1201171875</x><y>20565.58203125</y></points><points><x>14010.7216796875</x><y>20567.521484375</y></points><points><x>14023.0</x><y>20567.0</y></points><points><x>14038.0</x><y>20568.0</y></points><points><x>14039.0</x><y>20561.0</y></points><points><x>14045.0</x><y>20544.0</y></points><points><x>14054.0751953125</x><y>20498.275390625</y></points><points><x>14066.0390625</x><y>20441.34375</y></points><points><x>14050.88671875</x><y>20409.099609375</y></points><points><x>14038.810546875</x><y>20381.525390625</y></points><points><x>14026.0</x><y>20367.0</y></points><points><x>14023.0</x><y>20364.0</y></points><points><x>14020.0</x><y>20355.0</y></points><points><x>14011.5830078125</x><y>20345.220703125</y></points><points><x>13996.0</x><y>20343.0</y></points><points><x>13993.0</x><y>20335.0</y></points><points><x>13992.0</x><y>20330.0</y></points><points><x>13991.0</x><y>20325.0</y></points><points><x>13990.0</x><y>20319.0</y></points><points><x>13979.0</x><y>20317.0</y></points><points><x>13964.0</x><y>20313.0</y></points><points><x>13958.0</x><y>20312.0</y></points></segmentation></object><object><name>MET</name><difficult>0</difficult><truncated>0</truncated><info>[{"confidence": "0"}, {"action": "CREATE", "cat": "MET", "time": "2020-07-23 14:39;06", "who": "admin", "typeOfanno": "PersonManul"}]</info><confidence>0</confidence><bndbox><xmin>14014.49609375</xmin><ymin>24118.65625</ymin><xmax>14324.0556640625</xmax><ymax>24533.703125</ymax></bndbox><segmentation><points><x>14177.0</x><y>24124.0</y></points><points><x>14172.0</x><y>24129.0</y></points><points><x>14170.0</x><y>24139.0</y></points><points><x>14161.2939453125</x><y>24151.66015625</y></points><points><x>14157.0</x><y>24165.0</y></points><points><x>14152.0</x><y>24169.0</y></points><points><x>14141.4912109375</x><y>24178.0625</y></points><points><x>14133.0</x><y>24181.0</y></points><points><x>14120.0</x><y>24182.0</y></points><points><x>14112.2001953125</x><y>24195.390625</y></points><points><x>14100.0</x><y>24226.0</y></points><points><x>14099.0</x><y>24235.0</y></points><points><x>14091.9853515625</x><y>24243.24609375</y></points><points><x>14081.0</x><y>24245.0</y></points><points><x>14077.0</x><y>24249.0</y></points><points><x>14065.0</x><y>24252.0</y></points><points><x>14058.0</x><y>24263.0</y></points><points><x>14053.0</x><y>24276.0</y></points><points><x>14046.0</x><y>24292.0</y></points><points><x>14044.0</x><y>24297.0</y></points><points><x>14042.0</x><y>24304.0</y></points><points><x>14038.0</x><y>24310.0</y></points><points><x>14030.2900390625</x><y>24320.845703125</y></points><points><x>14026.6884765625</x><y>24335.80859375</y></points><points><x>14018.3759765625</x><y>24353.818359375</y></points><points><x>14014.49609375</x><y>24377.6484375</y></points><points><x>14019.0</x><y>24394.0</y></points><points><x>14030.0</x><y>24395.0</y></points><points><x>14043.0</x><y>24396.0</y></points><points><x>14056.0</x><y>24393.0</y></points><points><x>14064.0</x><y>24399.0</y></points><points><x>14061.0</x><y>24425.0</y></points><points><x>14065.0</x><y>24439.0</y></points><points><x>14083.0</x><y>24441.0</y></points><points><x>14089.0</x><y>24440.0</y></points><points><x>14093.0</x><y>24444.0</y></points><points><x>14093.0</x><y>24453.0</y></points><points><x>14091.578125</x><y>24496.208984375</y></points><points><x>14123.5859375</x><y>24515.412109375</y></points><points><x>14152.849609375</x><y>24533.703125</y></points><points><x>14236.0693359375</x><y>24462.37109375</y></points><points><x>14324.0556640625</x><y>24426.705078125</y></points><points><x>14296.4150390625</x><y>24378.181640625</y></points><points><x>14246.048828125</x><y>24319.21484375</y></points><points><x>14253.4189453125</x><y>24244.279296875</y></points><points><x>14247.8916015625</x><y>24173.642578125</y></points><points><x>14229.46484375</x><y>24152.759765625</y></points><points><x>14220.701171875</x><y>24143.408203125</y></points><points><x>14214.9248046875</x><y>24131.033203125</y></points><points><x>14207.912109375</x><y>24122.78125</y></points><points><x>14189.34765625</x><y>24118.65625</y></points></segmentation></object><object><name>HSIL</name><difficult>0</difficult><truncated>0</truncated><info>[{"confidence": "0"}, {"action": "CREATE", "cat": "HSIL", "time": "2020-07-23 14:39;06", "who": "admin", "typeOfanno": "PersonManul"}]</info><confidence>0</confidence><bndbox><xmin>24718.94921875</xmin><ymin>24653.0</ymin><xmax>24925.9453125</xmax><ymax>24898.0</ymax></bndbox><segmentation><points><x>24810.0</x><y>24653.0</y></points><points><x>24807.0</x><y>24656.0</y></points><points><x>24799.0</x><y>24664.0</y></points><points><x>24789.0</x><y>24666.0</y></points><points><x>24784.0</x><y>24671.0</y></points><points><x>24778.0</x><y>24677.0</y></points><points><x>24778.0</x><y>24681.0</y></points><points><x>24767.0</x><y>24682.0</y></points><points><x>24764.0</x><y>24685.0</y></points><points><x>24760.0</x><y>24685.0</y></points><points><x>24756.0</x><y>24689.0</y></points><points><x>24756.0</x><y>24693.0</y></points><points><x>24754.0</x><y>24708.0</y></points><points><x>24756.0</x><y>24716.0</y></points><points><x>24757.0</x><y>24721.0</y></points><points><x>24762.0</x><y>24726.0</y></points><points><x>24766.0</x><y>24731.0</y></points><points><x>24760.0</x><y>24736.0</y></points><points><x>24759.0</x><y>24755.0</y></points><points><x>24762.0</x><y>24768.0</y></points><points><x>24760.0</x><y>24772.0</y></points><points><x>24754.0</x><y>24779.0</y></points><points><x>24754.0</x><y>24783.0</y></points><points><x>24751.0</x><y>24786.0</y></points><points><x>24746.0</x><y>24792.0</y></points><points><x>24742.0</x><y>24792.0</y></points><points><x>24728.77734375</x><y>24804.341796875</y></points><points><x>24718.94921875</x><y>24831.369140625</y></points><points><x>24739.0</x><y>24847.0</y></points><points><x>24747.0</x><y>24863.0</y></points><points><x>24755.0</x><y>24872.0</y></points><points><x>24758.0</x><y>24889.0</y></points><points><x>24762.0</x><y>24893.0</y></points><points><x>24775.0</x><y>24893.0</y></points><points><x>24776.0</x><y>24898.0</y></points><points><x>24800.0</x><y>24898.0</y></points><points><x>24819.0</x><y>24887.0</y></points><points><x>24823.0</x><y>24887.0</y></points><points><x>24828.0</x><y>24882.0</y></points><points><x>24829.0</x><y>24869.0</y></points><points><x>24832.0</x><y>24866.0</y></points><points><x>24840.0</x><y>24862.0</y></points><points><x>24846.0</x><y>24858.0</y></points><points><x>24851.0</x><y>24854.0</y></points><points><x>24862.0</x><y>24848.0</y></points><points><x>24862.0</x><y>24834.0</y></points><points><x>24866.0</x><y>24828.0</y></points><points><x>24875.0</x><y>24817.0</y></points><points><x>24879.0</x><y>24811.0</y></points><points><x>24884.0</x><y>24793.0</y></points><points><x>24885.0</x><y>24781.0</y></points><points><x>24890.0</x><y>24780.0</y></points><points><x>24898.0</x><y>24769.0</y></points><points><x>24925.9453125</x><y>24765.03125</y></points><points><x>24924.716796875</x><y>24727.564453125</y></points><points><x>24913.66015625</x><y>24718.3515625</y></points><points><x>24908.0</x><y>24703.0</y></points><points><x>24907.0</x><y>24697.0</y></points><points><x>24906.0</x><y>24691.0</y></points><points><x>24906.0</x><y>24672.0</y></points><points><x>24899.0</x><y>24665.0</y></points><points><x>24881.0</x><y>24663.0</y></points><points><x>24874.0</x><y>24668.0</y></points><points><x>24866.0</x><y>24668.0</y></points><points><x>24861.0</x><y>24663.0</y></points><points><x>24852.0</x><y>24661.0</y></points><points><x>24846.0</x><y>24656.0</y></points><points><x>24833.0</x><y>24656.0</y></points><points><x>24825.0</x><y>24654.0</y></points></segmentation></object><object><name>ASC_H</name><difficult>0</difficult><truncated>0</truncated><info>[{"confidence": "0"}, {"action": "CREATE", "cat": "ASC_H", "time": "2020-07-23 14:39;06", "who": "admin", "typeOfanno": "PersonManul"}]</info><confidence>0</confidence><bndbox><xmin>22118.66796875</xmin><ymin>20650.54296875</ymin><xmax>22469.390625</xmax><ymax>21034.435546875</ymax></bndbox><segmentation><points><x>22216.330078125</x><y>20703.3671875</y></points><points><x>22216.330078125</x><y>20703.3671875</y></points><points><x>22215.1015625</x><y>20681.869140625</y></points><points><x>22214.486328125</x><y>20681.869140625</y></points><points><x>22214.486328125</x><y>20679.412109375</y></points><points><x>22218.787109375</x><y>20659.142578125</y></points><points><x>22218.787109375</x><y>20658.52734375</y></points><points><x>22221.857421875</x><y>20656.685546875</y></points><points><x>22250.111328125</x><y>20650.54296875</y></points><points><x>22275.91015625</x><y>20665.8984375</y></points><points><x>22275.91015625</x><y>20665.8984375</y></points><points><x>22278.3671875</x><y>20666.513671875</y></points><points><x>22310.306640625</x><y>20689.240234375</y></points><points><x>22310.306640625</x><y>20689.853515625</y></points><points><x>22311.53515625</x><y>20691.08203125</y></points><points><x>22330.576171875</x><y>20707.666015625</y></points><points><x>22335.490234375</x><y>20741.44921875</y></points><points><x>22333.646484375</x><y>20765.404296875</y></points><points><x>22333.646484375</x><y>20765.404296875</y></points><points><x>22334.875</x><y>20783.830078125</y></points><points><x>22334.875</x><y>20783.830078125</y></points><points><x>22336.71875</x><y>20785.05859375</y></points><points><x>22360.673828125</x><y>20792.4296875</y></points><points><x>22374.80078125</x><y>20801.029296875</y></points><points><x>22374.80078125</x><y>20801.029296875</y></points><points><x>22385.85546875</x><y>20827.44140625</y></points><points><x>22393.841796875</x><y>20842.796875</y></points><points><x>22411.0390625</x><y>20852.009765625</y></points><points><x>22411.0390625</x><y>20852.009765625</y></points><points><x>22411.0390625</x><y>20854.466796875</y></points><points><x>22410.42578125</x><y>20877.193359375</y></points><points><x>22430.6953125</x><y>20894.392578125</y></points><points><x>22430.6953125</x><y>20894.392578125</y></points><points><x>22438.6796875</x><y>20904.21875</y></points><points><x>22438.6796875</x><y>20904.833984375</y></points><points><x>22468.77734375</x><y>20917.732421875</y></points><points><x>22468.77734375</x><y>20917.732421875</y></points><points><x>22469.390625</x><y>20920.189453125</y></points><points><x>22462.634765625</x><y>20947.830078125</y></points><points><x>22462.021484375</x><y>20947.830078125</y></points><points><x>22460.79296875</x><y>20949.05859375</y></points><points><x>22460.177734375</x><y>20949.671875</y></points><points><x>22438.6796875</x><y>20974.85546875</y></points><points><x>22438.6796875</x><y>20974.85546875</y></points><points><x>22413.49609375</x><y>20992.66796875</y></points><points><x>22413.49609375</x><y>20992.66796875</y></points><points><x>22384.62890625</x><y>20995.125</y></points><points><x>22371.728515625</x><y>20993.896484375</y></points><points><x>22355.759765625</x><y>21016.009765625</y></points><points><x>22333.646484375</x><y>21033.20703125</y></points><points><x>22325.046875</x><y>21012.32421875</y></points><points><x>22325.046875</x><y>21011.708984375</y></points><points><x>22304.1640625</x><y>20984.068359375</y></points><points><x>22294.3359375</x><y>20992.0546875</y></points><points><x>22294.951171875</x><y>20992.0546875</y></points><points><x>22294.951171875</x><y>20996.353515625</y></points><points><x>22283.89453125</x><y>21020.923828125</y></points><points><x>22283.89453125</x><y>21021.537109375</y></points><points><x>22282.052734375</x><y>21023.380859375</y></points><points><x>22282.052734375</x><y>21023.994140625</y></points><points><x>22263.625</x><y>21033.822265625</y></points><points><x>22263.01171875</x><y>21033.822265625</y></points><points><x>22261.16796875</x><y>21033.822265625</y></points><points><x>22260.5546875</x><y>21033.822265625</y></points><points><x>22258.7109375</x><y>21034.435546875</y></points><points><x>22245.197265625</x><y>21031.978515625</y></points><points><x>22244.583984375</x><y>21031.978515625</y></points><points><x>22235.984375</x><y>21011.095703125</y></points><points><x>22220.015625</x><y>21006.181640625</y></points><points><x>22220.015625</x><y>21006.181640625</y></points><points><x>22216.943359375</x><y>21003.111328125</y></points><points><x>22213.2578125</x><y>21001.267578125</y></points><points><x>22202.81640625</x><y>20976.083984375</y></points><points><x>22182.546875</x><y>20952.744140625</y></points><points><x>22176.404296875</x><y>20939.23046875</y></points><points><x>22161.048828125</x><y>20942.916015625</y></points><points><x>22161.048828125</x><y>20942.916015625</y></points><points><x>22157.978515625</x><y>20942.916015625</y></points><points><x>22129.72265625</x><y>20919.576171875</y></points><points><x>22118.66796875</x><y>20893.77734375</y></points><points><x>22118.66796875</x><y>20893.77734375</y></points><points><x>22138.322265625</x><y>20871.666015625</y></points><points><x>22138.322265625</x><y>20871.666015625</y></points><points><x>22186.232421875</x><y>20840.33984375</y></points><points><x>22180.705078125</x><y>20828.669921875</y></points><points><x>22179.4765625</x><y>20799.80078125</y></points><points><x>22180.08984375</x><y>20799.80078125</y></points><points><x>22181.318359375</x><y>20798.572265625</y></points><points><x>22181.318359375</x><y>20797.34375</y></points><points><x>22181.318359375</x><y>20796.115234375</y></points><points><x>22181.318359375</x><y>20794.88671875</y></points><points><x>22181.318359375</x><y>20793.658203125</y></points><points><x>22187.4609375</x><y>20771.546875</y></points><points><x>22187.4609375</x><y>20771.546875</y></points><points><x>22189.91796875</x><y>20770.318359375</y></points><points><x>22191.146484375</x><y>20769.08984375</y></points><points><x>22191.759765625</x><y>20769.08984375</y></points><points><x>22201.587890625</x><y>20760.490234375</y></points><points><x>22196.673828125</x><y>20738.9921875</y></points><points><x>22196.673828125</x><y>20738.9921875</y></points><points><x>22197.2890625</x><y>20736.53515625</y></points><points><x>22205.2734375</x><y>20719.951171875</y></points><points><x>22205.2734375</x><y>20719.3359375</y></points></segmentation></object><object><name>HSIL</name><difficult>0</difficult><truncated>0</truncated><info>[{"confidence": "0"}, {"action": "CREATE", "cat": "HSIL", "time": "2020-07-23 14:39;06", "who": "admin", "typeOfanno": "PersonManul"}]</info><confidence>0</confidence><bndbox><xmin>16221.0</xmin><ymin>15532.0</ymin><xmax>16890.0</xmax><ymax>16023.1748046875</ymax></bndbox><segmentation><points><x>16509.0</x><y>15532.0</y></points><points><x>16508.0</x><y>15544.0</y></points><points><x>16497.0</x><y>15543.0</y></points><points><x>16484.0</x><y>15542.0</y></points><points><x>16479.0</x><y>15547.0</y></points><points><x>16474.0</x><y>15547.0</y></points><points><x>16467.0</x><y>15545.0</y></points><points><x>16443.0</x><y>15543.0</y></points><points><x>16437.0</x><y>15546.0</y></points><points><x>16428.0</x><y>15548.0</y></points><points><x>16413.0</x><y>15550.0</y></points><points><x>16406.0</x><y>15557.0</y></points><points><x>16396.0</x><y>15559.0</y></points><points><x>16387.0</x><y>15551.0</y></points><points><x>16369.0</x><y>15550.0</y></points><points><x>16360.0</x><y>15565.0</y></points><points><x>16349.0</x><y>15558.0</y></points><points><x>16338.0</x><y>15553.0</y></points><points><x>16318.0</x><y>15552.0</y></points><points><x>16312.0</x><y>15553.0</y></points><points><x>16311.0</x><y>15559.0</y></points><points><x>16298.0</x><y>15577.0</y></points><points><x>16286.0</x><y>15578.0</y></points><points><x>16281.0</x><y>15579.0</y></points><points><x>16274.0</x><y>15585.0</y></points><points><x>16274.0</x><y>15600.0</y></points><points><x>16279.0</x><y>15609.0</y></points><points><x>16268.0</x><y>15610.0</y></points><points><x>16258.0</x><y>15615.0</y></points><points><x>16253.0</x><y>15620.0</y></points><points><x>16240.0</x><y>15627.0</y></points><points><x>16239.0</x><y>15633.0</y></points><points><x>16236.0</x><y>15636.0</y></points><points><x>16228.0</x><y>15669.0</y></points><points><x>16233.0</x><y>15676.0</y></points><points><x>16233.0</x><y>15690.0</y></points><points><x>16232.0</x><y>15700.0</y></points><points><x>16226.0</x><y>15702.0</y></points><points><x>16221.0</x><y>15728.0</y></points><points><x>16231.0</x><y>15738.0</y></points><points><x>16241.0</x><y>15744.0</y></points><points><x>16251.0</x><y>15750.0</y></points><points><x>16259.0</x><y>15759.0</y></points><points><x>16277.0</x><y>15761.0</y></points><points><x>16281.0</x><y>15757.0</y></points><points><x>16289.0</x><y>15762.0</y></points><points><x>16291.0</x><y>15769.0</y></points><points><x>16297.0</x><y>15776.0</y></points><points><x>16303.0</x><y>15783.0</y></points><points><x>16306.0</x><y>15788.0</y></points><points><x>16312.0</x><y>15792.0</y></points><points><x>16323.0</x><y>15811.0</y></points><points><x>16331.0</x><y>15817.0</y></points><points><x>16339.0</x><y>15827.0</y></points><points><x>16357.0</x><y>15830.0</y></points><points><x>16363.0</x><y>15828.0</y></points><points><x>16372.0</x><y>15822.0</y></points><points><x>16376.0</x><y>15825.0</y></points><points><x>16392.0</x><y>15827.0</y></points><points><x>16397.0</x><y>15826.0</y></points><points><x>16399.0</x><y>15832.0</y></points><points><x>16402.0</x><y>15842.0</y></points><points><x>16408.0</x><y>15842.0</y></points><points><x>16414.0</x><y>15846.0</y></points><points><x>16423.0</x><y>15848.0</y></points><points><x>16426.0</x><y>15851.0</y></points><points><x>16426.0</x><y>15861.0</y></points><points><x>16431.0</x><y>15877.0</y></points><points><x>16434.0</x><y>15880.0</y></points><points><x>16441.0</x><y>15888.0</y></points><points><x>16453.0</x><y>15897.0</y></points><points><x>16464.0</x><y>15904.0</y></points><points><x>16492.0</x><y>15914.0</y></points><points><x>16495.0</x><y>15917.0</y></points><points><x>16503.0</x><y>15917.0</y></points><points><x>16506.0</x><y>15920.0</y></points><points><x>16510.0</x><y>15923.0</y></points><points><x>16517.0</x><y>15929.0</y></points><points><x>16528.0</x><y>15933.0</y></points><points><x>16552.0</x><y>15936.0</y></points><points><x>16558.0</x><y>15937.0</y></points><points><x>16561.0</x><y>15940.0</y></points><points><x>16564.0</x><y>15944.0</y></points><points><x>16569.0</x><y>15948.0</y></points><points><x>16581.0</x><y>15958.0</y></points><points><x>16589.0</x><y>15964.0</y></points><points><x>16598.0</x><y>15976.0</y></points><points><x>16603.0</x><y>15979.0</y></points><points><x>16612.0</x><y>15984.0</y></points><points><x>16619.0</x><y>15984.0</y></points><points><x>16620.0</x><y>15989.0</y></points><points><x>16642.0</x><y>16011.0</y></points><points><x>16662.0</x><y>16014.0</y></points><points><x>16674.0</x><y>16016.0</y></points><points><x>16680.0</x><y>16017.0</y></points><points><x>16687.0</x><y>16019.0</y></points><points><x>16695.630859375</x><y>16023.1748046875</y></points><points><x>16709.244140625</x><y>16021.111328125</y></points><points><x>16715.01953125</x><y>16019.048828125</y></points><points><x>16720.794921875</x><y>16017.3984375</y></points><points><x>16733.0</x><y>16017.0</y></points><points><x>16729.0</x><y>16004.0</y></points><points><x>16732.0</x><y>16001.0</y></points><points><x>16739.0</x><y>15994.0</y></points><points><x>16741.0</x><y>15986.0</y></points><points><x>16750.0</x><y>15978.0</y></points><points><x>16767.0</x><y>15978.0</y></points><points><x>16770.0</x><y>15975.0</y></points><points><x>16775.0</x><y>15971.0</y></points><points><x>16794.0</x><y>15961.0</y></points><points><x>16802.0</x><y>15955.0</y></points><points><x>16813.0</x><y>15942.0</y></points><points><x>16822.0</x><y>15935.0</y></points><points><x>16824.0</x><y>15926.0</y></points><points><x>16825.0</x><y>15917.0</y></points><points><x>16831.0</x><y>15908.0</y></points><points><x>16846.0</x><y>15878.0</y></points><points><x>16859.0</x><y>15873.0</y></points><points><x>16877.0</x><y>15874.0</y></points><points><x>16886.0</x><y>15868.0</y></points><points><x>16886.0</x><y>15851.0</y></points><points><x>16887.0</x><y>15835.0</y></points><points><x>16887.0</x><y>15830.0</y></points><points><x>16888.0</x><y>15819.0</y></points><points><x>16890.0</x><y>15801.0</y></points><points><x>16889.0</x><y>15795.0</y></points><points><x>16886.0</x><y>15787.0</y></points><points><x>16883.0</x><y>15772.0</y></points><points><x>16887.0</x><y>15762.0</y></points><points><x>16889.0</x><y>15739.0</y></points><points><x>16888.0</x><y>15728.0</y></points><points><x>16884.0</x><y>15723.0</y></points><points><x>16880.0</x><y>15708.0</y></points><points><x>16881.0</x><y>15697.0</y></points><points><x>16882.0</x><y>15680.0</y></points><points><x>16879.0</x><y>15677.0</y></points><points><x>16880.0</x><y>15652.0</y></points><points><x>16876.0</x><y>15647.0</y></points><points><x>16875.0</x><y>15638.0</y></points><points><x>16867.0</x><y>15637.0</y></points><points><x>16859.0</x><y>15626.0</y></points><points><x>16848.0</x><y>15621.0</y></points><points><x>16837.0</x><y>15600.0</y></points><points><x>16823.0</x><y>15599.0</y></points><points><x>16822.0</x><y>15610.0</y></points><points><x>16810.0</x><y>15595.0</y></points><points><x>16796.0</x><y>15592.0</y></points><points><x>16791.0</x><y>15597.0</y></points><points><x>16776.0</x><y>15596.0</y></points><points><x>16769.0</x><y>15595.0</y></points><points><x>16732.0</x><y>15589.0</y></points><points><x>16728.0</x><y>15595.0</y></points><points><x>16713.0</x><y>15585.0</y></points><points><x>16707.0</x><y>15578.0</y></points><points><x>16685.0</x><y>15570.0</y></points><points><x>16678.0</x><y>15568.0</y></points><points><x>16663.0</x><y>15564.0</y></points><points><x>16662.0</x><y>15572.0</y></points><points><x>16657.0</x><y>15566.0</y></points><points><x>16649.0</x><y>15566.0</y></points><points><x>16630.0</x><y>15563.0</y></points><points><x>16623.0</x><y>15569.0</y></points><points><x>16620.0</x><y>15576.0</y></points><points><x>16617.0</x><y>15586.0</y></points><points><x>16607.0</x><y>15583.0</y></points><points><x>16598.0</x><y>15575.0</y></points><points><x>16581.0</x><y>15575.0</y></points><points><x>16566.0</x><y>15574.0</y></points><points><x>16565.0</x><y>15566.0</y></points><points><x>16559.0</x><y>15566.0</y></points><points><x>16555.0</x><y>15562.0</y></points><points><x>16551.0</x><y>15559.0</y></points><points><x>16531.0</x><y>15553.0</y></points><points><x>16528.0</x><y>15550.0</y></points><points><x>16525.0</x><y>15545.0</y></points><points><x>16524.0</x><y>15534.0</y></points></segmentation></object><object><name>HSIL</name><difficult>0</difficult><truncated>0</truncated><info>[{"confidence": "0"}, {"action": "CREATE", "cat": "HSIL", "time": "2020-07-23 14:39;06", "who": "admin", "typeOfanno": "PersonManul"}]</info><confidence>0</confidence><bndbox><xmin>20212.33203125</xmin><ymin>15163.8408203125</ymin><xmax>20607.072265625</xmax><ymax>15484.0</ymax></bndbox><segmentation><points><x>20469.0</x><y>15170.0</y></points><points><x>20469.0</x><y>15175.0</y></points><points><x>20445.0</x><y>15186.0</y></points><points><x>20429.0</x><y>15182.0</y></points><points><x>20426.0</x><y>15179.0</y></points><points><x>20405.0</x><y>15178.0</y></points><points><x>20399.0</x><y>15179.0</y></points><points><x>20393.0</x><y>15185.0</y></points><points><x>20383.0</x><y>15188.0</y></points><points><x>20361.0</x><y>15183.0</y></points><points><x>20347.0</x><y>15187.0</y></points><points><x>20346.0</x><y>15179.0</y></points><points><x>20333.0</x><y>15175.0</y></points><points><x>20314.0</x><y>15181.0</y></points><points><x>20308.0</x><y>15203.0</y></points><points><x>20311.0</x><y>15206.0</y></points><points><x>20318.0</x><y>15214.0</y></points><points><x>20315.0</x><y>15221.0</y></points><points><x>20315.0</x><y>15232.0</y></points><points><x>20298.0</x><y>15253.0</y></points><points><x>20293.0</x><y>15254.0</y></points><points><x>20286.0</x><y>15259.0</y></points><points><x>20281.0</x><y>15263.0</y></points><points><x>20280.0</x><y>15284.0</y></points><points><x>20275.0</x><y>15290.0</y></points><points><x>20265.0</x><y>15309.0</y></points><points><x>20261.0</x><y>15314.0</y></points><points><x>20261.0</x><y>15331.0</y></points><points><x>20262.0</x><y>15337.0</y></points><points><x>20267.0</x><y>15344.0</y></points><points><x>20263.353515625</x><y>15349.6357421875</y></points><points><x>20260.859375</x><y>15357.1171875</y></points><points><x>20260.005859375</x><y>15368.1376953125</y></points><points><x>20255.0078125</x><y>15372.689453125</y></points><points><x>20244.62890625</x><y>15382.556640625</y></points><points><x>20240.62890625</x><y>15389.181640625</y></points><points><x>20236.00390625</x><y>15395.431640625</y></points><points><x>20233.25390625</x><y>15399.056640625</y></points><points><x>20234.25390625</x><y>15405.431640625</y></points><points><x>20230.0</x><y>15417.0</y></points><points><x>20229.0</x><y>15435.0</y></points><points><x>20232.0</x><y>15438.0</y></points><points><x>20235.41015625</x><y>15447.537109375</y></points><points><x>20212.33203125</x><y>15458.703125</y></points><points><x>20224.0</x><y>15476.0</y></points><points><x>20237.0</x><y>15476.0</y></points><points><x>20246.0</x><y>15479.0</y></points><points><x>20250.0</x><y>15482.0</y></points><points><x>20255.0</x><y>15482.0</y></points><points><x>20270.0</x><y>15484.0</y></points><points><x>20277.0</x><y>15483.0</y></points><points><x>20288.0</x><y>15480.0</y></points><points><x>20297.0390625</x><y>15479.33203125</y></points><points><x>20301.505859375</x><y>15479.7041015625</y></points><points><x>20302.486328125</x><y>15478.69921875</y></points><points><x>20317.138671875</x><y>15473.748046875</y></points><points><x>20324.955078125</x><y>15472.259765625</y></points><points><x>20327.001953125</x><y>15469.4677734375</y></points><points><x>20337.0</x><y>15465.0</y></points><points><x>20345.798828125</x><y>15465.1875</y></points><points><x>20353.0</x><y>15468.0</y></points><points><x>20360.0</x><y>15462.0</y></points><points><x>20364.78125</x><y>15464.259765625</y></points><points><x>20367.2578125</x><y>15463.4345703125</y></points><points><x>20373.4453125</x><y>15462.609375</y></points><points><x>20380.962890625</x><y>15459.2294921875</y></points><points><x>20382.625</x><y>15454.7958984375</y></points><points><x>20387.890625</x><y>15454.2412109375</y></points><points><x>20390.939453125</x><y>15455.349609375</y></points><points><x>20398.0</x><y>15455.0</y></points><points><x>20414.0</x><y>15457.0</y></points><points><x>20425.0</x><y>15452.0</y></points><points><x>20435.0</x><y>15446.0</y></points><points><x>20442.0</x><y>15441.0</y></points><points><x>20447.0</x><y>15435.0</y></points><points><x>20460.0</x><y>15420.0</y></points><points><x>20468.0</x><y>15410.0</y></points><points><x>20478.0</x><y>15404.0</y></points><points><x>20483.0</x><y>15398.0</y></points><points><x>20492.0</x><y>15397.0</y></points><points><x>20512.0</x><y>15384.0</y></points><points><x>20518.0</x><y>15383.0</y></points><points><x>20531.0</x><y>15385.0</y></points><points><x>20547.0</x><y>15375.0</y></points><points><x>20549.0</x><y>15358.0</y></points><points><x>20548.0</x><y>15352.0</y></points><points><x>20551.0</x><y>15349.0</y></points><points><x>20554.0</x><y>15345.0</y></points><points><x>20554.0</x><y>15336.0</y></points><points><x>20559.0</x><y>15330.0</y></points><points><x>20604.328125</x><y>15292.78515625</y></points><points><x>20607.072265625</x><y>15230.599609375</y></points><points><x>20586.953125</x><y>15202.25</y></points><points><x>20559.0</x><y>15195.0</y></points><points><x>20557.0</x><y>15188.0</y></points><points><x>20556.0</x><y>15183.0</y></points><points><x>20528.42578125</x><y>15163.8408203125</y></points></segmentation></object><object><name>EC</name><difficult>0</difficult><truncated>0</truncated><info>[{"confidence": "0"}, {"action": "CREATE", "cat": "EC", "time": "2020-07-23 14:39;06", "who": "admin", "typeOfanno": "PersonManul"}]</info><confidence>0</confidence><bndbox><xmin>25435.794921875</xmin><ymin>19106.0546875</ymin><xmax>25886.732421875</xmax><ymax>19570.9140625</ymax></bndbox><segmentation><points><x>25480.693359375</x><y>19266.09375</y></points><points><x>25505.384765625</x><y>19235.9140625</y></points><points><x>25505.384765625</x><y>19235.9140625</y></points><points><x>25507.212890625</x><y>19235.0</y></points><points><x>25507.212890625</x><y>19234.0859375</y></points><points><x>25540.134765625</x><y>19185.6171875</y></points><points><x>25540.134765625</x><y>19185.6171875</y></points><points><x>25576.71484375</x><y>19150.865234375</y></points><points><x>25603.236328125</x><y>19133.490234375</y></points><points><x>25604.150390625</x><y>19133.490234375</y></points><points><x>25638.90234375</x><y>19115.19921875</y></points><points><x>25638.90234375</x><y>19115.19921875</y></points><points><x>25680.0546875</x><y>19106.96875</y></points><points><x>25680.0546875</x><y>19106.96875</y></points><points><x>25681.8828125</x><y>19106.0546875</y></points><points><x>25755.04296875</x><y>19108.798828125</y></points><points><x>25799.853515625</x><y>19123.4296875</y></points><points><x>25799.853515625</x><y>19123.4296875</y></points><points><x>25832.775390625</x><y>19143.548828125</y></points><points><x>25832.775390625</x><y>19143.548828125</y></points><points><x>25830.033203125</x><y>19172.814453125</y></points><points><x>25830.033203125</x><y>19173.728515625</y></points><points><x>25847.408203125</x><y>19191.103515625</y></points><points><x>25847.408203125</x><y>19191.103515625</y></points><points><x>25848.322265625</x><y>19193.84765625</y></points><points><x>25850.15234375</x><y>19222.197265625</y></points><points><x>25877.5859375</x><y>19238.658203125</y></points><points><x>25886.732421875</x><y>19266.09375</y></points><points><x>25886.732421875</x><y>19266.09375</y></points><points><x>25885.81640625</x><y>19267.921875</y></points><points><x>25885.81640625</x><y>19268.8359375</y></points><points><x>25884.90234375</x><y>19269.75</y></points><points><x>25865.697265625</x><y>19287.126953125</y></points><points><x>25861.125</x><y>19306.330078125</y></points><points><x>25865.697265625</x><y>19344.740234375</y></points><points><x>25868.44140625</x><y>19384.978515625</y></points><points><x>25868.44140625</x><y>19384.978515625</y></points><points><x>25860.232421875</x><y>19399.630859375</y></points><points><x>25855.244140625</x><y>19411.544921875</y></points><points><x>25852.75</x><y>19415.1484375</y></points><points><x>25848.59375</x><y>19420.966796875</y></points><points><x>25840.28125</x><y>19430.388671875</y></points><points><x>25820.0546875</x><y>19442.580078125</y></points><points><x>25806.4765625</x><y>19453.939453125</y></points><points><x>25788.466796875</x><y>19459.759765625</y></points><points><x>25753.275390625</x><y>19463.638671875</y></points><points><x>25738.49609375</x><y>19490.4375</y></points><points><x>25726.607421875</x><y>19530.67578125</y></points><points><x>25726.607421875</x><y>19531.591796875</y></points><points><x>25726.607421875</x><y>19533.419921875</y></points><points><x>25725.693359375</x><y>19535.248046875</y></points><points><x>25709.232421875</x><y>19566.341796875</y></points><points><x>25709.232421875</x><y>19566.341796875</y></points><points><x>25668.080078125</x><y>19568.171875</y></points><points><x>25668.080078125</x><y>19568.171875</y></points><points><x>25630.583984375</x><y>19570.9140625</y></points><points><x>25629.669921875</x><y>19570.9140625</y></points><points><x>25627.841796875</x><y>19570.9140625</y></points><points><x>25598.576171875</x><y>19561.76953125</y></points><points><x>25567.484375</x><y>19559.025390625</y></points><points><x>25567.484375</x><y>19559.025390625</y></points><points><x>25564.740234375</x><y>19559.025390625</y></points><points><x>25562.912109375</x><y>19559.025390625</y></points><points><x>25528.16015625</x><y>19556.283203125</y></points><points><x>25528.16015625</x><y>19556.283203125</y></points><points><x>25528.16015625</x><y>19553.5390625</y></points><points><x>25529.07421875</x><y>19536.1640625</y></points><points><x>25501.640625</x><y>19523.361328125</y></points><points><x>25484.263671875</x><y>19509.642578125</y></points><points><x>25467.802734375</x><y>19488.609375</y></points><points><x>25462.31640625</x><y>19462.087890625</y></points><points><x>25451.341796875</x><y>19432.82421875</y></points><points><x>25441.283203125</x><y>19390.7578125</y></points><points><x>25441.283203125</x><y>19390.7578125</y></points><points><x>25439.453125</x><y>19387.099609375</y></points><points><x>25435.794921875</x><y>19350.51953125</y></points><points><x>25435.794921875</x><y>19350.51953125</y></points><points><x>25436.7109375</x><y>19348.69140625</y></points><points><x>25445.85546875</x><y>19308.453125</y></points><points><x>25442.197265625</x><y>19277.359375</y></points><points><x>25442.197265625</x><y>19276.4453125</y></points><points><x>25465.060546875</x><y>19275.53125</y></points><points><x>25465.060546875</x><y>19275.53125</y></points></segmentation></object><object><name>HSIL</name><difficult>0</difficult><truncated>0</truncated><info>[{"confidence": "0"}, {"action": "CREATE", "cat": "HSIL", "time": "2020-07-23 14:39;06", "who": "admin", "typeOfanno": "PersonManul"}]</info><confidence>0</confidence><bndbox><xmin>27587.0</xmin><ymin>20109.69140625</ymin><xmax>27829.0</xmax><ymax>20392.41015625</ymax></bndbox><segmentation><points><x>27613.0</x><y>20114.0</y></points><points><x>27608.0</x><y>20119.0</y></points><points><x>27602.7890625</x><y>20121.5703125</y></points><points><x>27597.248046875</x><y>20124.89453125</y></points><points><x>27592.0</x><y>20130.0</y></points><points><x>27587.0</x><y>20149.0</y></points><points><x>27588.0</x><y>20154.0</y></points><points><x>27591.0</x><y>20157.0</y></points><points><x>27591.0</x><y>20161.0</y></points><points><x>27596.0</x><y>20165.0</y></points><points><x>27601.0</x><y>20165.0</y></points><points><x>27607.0</x><y>20167.0</y></points><points><x>27616.0</x><y>20169.0</y></points><points><x>27628.0</x><y>20172.0</y></points><points><x>27642.0</x><y>20174.0</y></points><points><x>27640.0</x><y>20179.0</y></points><points><x>27634.0</x><y>20184.0</y></points><points><x>27629.0</x><y>20211.0</y></points><points><x>27637.0</x><y>20221.0</y></points><points><x>27635.0</x><y>20235.0</y></points><points><x>27633.0</x><y>20250.0</y></points><points><x>27635.0</x><y>20261.0</y></points><points><x>27647.0</x><y>20283.0</y></points><points><x>27656.0</x><y>20295.0</y></points><points><x>27662.0</x><y>20310.0</y></points><points><x>27665.0</x><y>20313.0</y></points><points><x>27670.0</x><y>20319.0</y></points><points><x>27678.0</x><y>20323.0</y></points><points><x>27684.0</x><y>20338.0</y></points><points><x>27688.0</x><y>20342.0</y></points><points><x>27702.42578125</x><y>20351.9765625</y></points><points><x>27718.0</x><y>20356.0</y></points><points><x>27705.0</x><y>20366.0</y></points><points><x>27693.0</x><y>20374.0</y></points><points><x>27716.634765625</x><y>20392.41015625</y></points><points><x>27744.888671875</x><y>20392.41015625</y></points><points><x>27756.0</x><y>20375.0</y></points><points><x>27758.533203125</x><y>20365.177734375</y></points><points><x>27764.0</x><y>20355.0</y></points><points><x>27783.0</x><y>20357.0</y></points><points><x>27787.0</x><y>20352.0</y></points><points><x>27790.0</x><y>20336.0</y></points><points><x>27791.0</x><y>20328.0</y></points><points><x>27796.0</x><y>20315.0</y></points><points><x>27797.0</x><y>20298.0</y></points><points><x>27803.0</x><y>20297.0</y></points><points><x>27806.0</x><y>20294.0</y></points><points><x>27816.0</x><y>20294.0</y></points><points><x>27823.0</x><y>20293.0</y></points><points><x>27828.0</x><y>20282.0</y></points><points><x>27829.0</x><y>20269.0</y></points><points><x>27823.0</x><y>20262.0</y></points><points><x>27813.0</x><y>20256.0</y></points><points><x>27807.0</x><y>20247.0</y></points><points><x>27794.0</x><y>20238.0</y></points><points><x>27787.0</x><y>20236.0</y></points><points><x>27788.0</x><y>20219.0</y></points><points><x>27789.0</x><y>20205.0</y></points><points><x>27785.0</x><y>20198.0</y></points><points><x>27782.0</x><y>20193.0</y></points><points><x>27764.0</x><y>20191.0</y></points><points><x>27761.0</x><y>20194.0</y></points><points><x>27758.0</x><y>20205.0</y></points><points><x>27754.0</x><y>20217.0</y></points><points><x>27748.0</x><y>20223.0</y></points><points><x>27742.0</x><y>20209.0</y></points><points><x>27740.0</x><y>20199.0</y></points><points><x>27738.0</x><y>20191.0</y></points><points><x>27731.0</x><y>20172.0</y></points><points><x>27728.0</x><y>20169.0</y></points><points><x>27720.0</x><y>20159.0</y></points><points><x>27714.0</x><y>20151.0</y></points><points><x>27710.0</x><y>20148.0</y></points><points><x>27701.0</x><y>20135.0</y></points><points><x>27696.0</x><y>20132.0</y></points><points><x>27685.521484375</x><y>20127.44140625</y></points><points><x>27678.146484375</x><y>20123.56640625</y></points><points><x>27670.896484375</x><y>20119.44140625</y></points><points><x>27663.646484375</x><y>20115.81640625</y></points><points><x>27651.396484375</x><y>20115.19140625</y></points><points><x>27639.146484375</x><y>20111.19140625</y></points><points><x>27626.021484375</x><y>20109.69140625</y></points></segmentation></object><object><name>NILM</name><difficult>0</difficult><truncated>0</truncated><info>[{"confidence": "0"}, {"action": "CREATE", "cat": "NILM", "time": "2020-07-23 14:39;06", "who": "admin", "typeOfanno": "PersonManul"}]</info><confidence>0</confidence><bndbox><xmin>31671.3828125</xmin><ymin>24478.443359375</ymin><xmax>32143.109375</xmax><ymax>24662.7109375</ymax></bndbox><segmentation><points><x>32043.60546875</x><y>24525.123046875</y></points><points><x>32057.732421875</x><y>24529.423828125</y></points><points><x>32061.41796875</x><y>24538.63671875</y></points><points><x>32078.001953125</x><y>24547.849609375</y></points><points><x>32078.001953125</x><y>24547.849609375</y></points><points><x>32084.14453125</x><y>24563.205078125</y></points><points><x>32099.5</x><y>24568.119140625</y></points><points><x>32109.328125</x><y>24582.861328125</y></points><points><x>32127.140625</x><y>24582.861328125</y></points><points><x>32143.109375</x><y>24594.53125</y></points><points><x>32140.65234375</x><y>24619.71484375</y></points><points><x>32140.65234375</x><y>24619.71484375</y></points><points><x>32122.2265625</x><y>24643.056640625</y></points><points><x>32122.2265625</x><y>24643.056640625</y></points><points><x>32098.884765625</x><y>24650.42578125</y></points><points><x>32098.884765625</x><y>24650.42578125</y></points><points><x>32074.931640625</x><y>24662.7109375</y></points><points><x>32041.76171875</x><y>24660.25390625</y></points><points><x>32041.76171875</x><y>24660.25390625</y></points><points><x>31988.32421875</x><y>24660.869140625</y></points><points><x>31988.32421875</x><y>24660.869140625</y></points><points><x>31986.482421875</x><y>24662.09765625</y></points><points><x>31952.0859375</x><y>24655.955078125</y></points><points><x>31922.6015625</x><y>24635.685546875</y></points><points><x>31891.27734375</x><y>24633.841796875</y></points><points><x>31891.27734375</x><y>24633.841796875</y></points><points><x>31888.205078125</x><y>24633.841796875</y></points><points><x>31886.9765625</x><y>24633.841796875</y></points><points><x>31856.265625</x><y>24635.685546875</y></points><points><x>31840.91015625</x><y>24622.171875</y></points><points><x>31807.126953125</x><y>24617.873046875</y></points><points><x>31798.52734375</x><y>24594.53125</y></points><points><x>31773.958984375</x><y>24571.8046875</y></points><points><x>31764.130859375</x><y>24560.134765625</y></points><points><x>31764.74609375</x><y>24560.134765625</y></points><points><x>31710.078125</x><y>24558.29296875</y></points><points><x>31710.078125</x><y>24558.29296875</y></points><points><x>31707.0078125</x><y>24558.29296875</y></points><points><x>31706.39453125</x><y>24558.29296875</y></points><points><x>31673.83984375</x><y>24533.72265625</y></points><points><x>31673.83984375</x><y>24533.72265625</y></points><points><x>31673.83984375</x><y>24531.265625</y></points><points><x>31671.3828125</x><y>24511.611328125</y></points><points><x>31671.3828125</x><y>24511.611328125</y></points><points><x>31672.611328125</x><y>24509.767578125</y></points><points><x>31690.423828125</x><y>24499.94140625</y></points><points><x>31690.423828125</x><y>24499.94140625</y></points><points><x>31692.880859375</x><y>24499.94140625</y></points><points><x>31719.90625</x><y>24503.625</y></points><points><x>31719.90625</x><y>24503.625</y></points><points><x>31738.947265625</x><y>24487.65625</y></points><points><x>31738.947265625</x><y>24487.041015625</y></points><points><x>31759.83203125</x><y>24478.443359375</y></points><points><x>31759.83203125</x><y>24478.443359375</y></points><points><x>31762.90234375</x><y>24478.443359375</y></points><points><x>31804.056640625</x><y>24483.970703125</y></points><points><x>31804.669921875</x><y>24483.970703125</y></points><points><x>31806.513671875</x><y>24485.8125</y></points><points><x>31849.509765625</x><y>24498.09765625</y></points><points><x>31871.0078125</x><y>24493.18359375</y></points><points><x>31902.947265625</x><y>24499.94140625</y></points><points><x>31930.587890625</x><y>24498.09765625</y></points><points><x>31964.984375</x><y>24513.453125</y></points><points><x>31976.0390625</x><y>24500.5546875</y></points><points><x>32007.365234375</x><y>24500.5546875</y></points><points><x>32035.005859375</x><y>24512.83984375</y></points><points><x>32035.005859375</x><y>24512.83984375</y></points></segmentation></object><object><name>HSIL</name><difficult>0</difficult><truncated>0</truncated><info>[{"confidence": "0"}, {"action": "CREATE", "cat": "HSIL", "time": "2020-07-23 14:39;06", "who": "admin", "typeOfanno": "PersonManul"}]</info><confidence>0</confidence><bndbox><xmin>32265.181640625</xmin><ymin>23162.0</ymin><xmax>33127.984375</xmax><ymax>23706.0</ymax></bndbox><segmentation><points><x>32493.0</x><y>23162.0</y></points><points><x>32492.0</x><y>23175.0</y></points><points><x>32486.0</x><y>23181.0</y></points><points><x>32486.0</x><y>23187.0</y></points><points><x>32453.0</x><y>23189.0</y></points><points><x>32437.0</x><y>23189.0</y></points><points><x>32423.0</x><y>23188.0</y></points><points><x>32408.0</x><y>23195.0</y></points><points><x>32398.0</x><y>23203.0</y></points><points><x>32394.0</x><y>23203.0</y></points><points><x>32377.0</x><y>23200.0</y></points><points><x>32373.0</x><y>23197.0</y></points><points><x>32369.0</x><y>23193.0</y></points><points><x>32340.0</x><y>23186.0</y></points><points><x>32325.0</x><y>23184.0</y></points><points><x>32305.0</x><y>23184.0</y></points><points><x>32300.0</x><y>23185.0</y></points><points><x>32291.0</x><y>23187.0</y></points><points><x>32270.7109375</x><y>23222.900390625</y></points><points><x>32265.181640625</x><y>23257.912109375</y></points><points><x>32287.294921875</x><y>23275.724609375</y></points><points><x>32297.0</x><y>23267.0</y></points><points><x>32304.0</x><y>23265.0</y></points><points><x>32309.0</x><y>23266.0</y></points><points><x>32319.0</x><y>23274.0</y></points><points><x>32325.0</x><y>23276.0</y></points><points><x>32341.0</x><y>23292.0</y></points><points><x>32340.0</x><y>23311.0</y></points><points><x>32335.0</x><y>23315.0</y></points><points><x>32328.0</x><y>23315.0</y></points><points><x>32314.0</x><y>23323.0</y></points><points><x>32313.0</x><y>23339.0</y></points><points><x>32318.0</x><y>23346.0</y></points><points><x>32309.0</x><y>23354.0</y></points><points><x>32308.0</x><y>23367.0</y></points><points><x>32306.0</x><y>23371.0</y></points><points><x>32305.0</x><y>23378.0</y></points><points><x>32304.0</x><y>23392.0</y></points><points><x>32308.0</x><y>23396.0</y></points><points><x>32312.0</x><y>23402.0</y></points><points><x>32321.0</x><y>23415.0</y></points><points><x>32327.0</x><y>23421.0</y></points><points><x>32332.0</x><y>23426.0</y></points><points><x>32337.0</x><y>23434.0</y></points><points><x>32337.0</x><y>23438.0</y></points><points><x>32339.0</x><y>23445.0</y></points><points><x>32349.0</x><y>23459.0</y></points><points><x>32354.0</x><y>23465.0</y></points><points><x>32358.0</x><y>23468.0</y></points><points><x>32365.0</x><y>23474.0</y></points><points><x>32369.0</x><y>23477.0</y></points><points><x>32396.0</x><y>23500.0</y></points><points><x>32415.0</x><y>23508.0</y></points><points><x>32418.0</x><y>23511.0</y></points><points><x>32422.0</x><y>23514.0</y></points><points><x>32432.0</x><y>23521.0</y></points><points><x>32444.0</x><y>23531.0</y></points><points><x>32454.0</x><y>23537.0</y></points><points><x>32462.0</x><y>23541.0</y></points><points><x>32468.0</x><y>23542.0</y></points><points><x>32491.0</x><y>23556.0</y></points><points><x>32506.0</x><y>23560.0</y></points><points><x>32510.0</x><y>23564.0</y></points><points><x>32513.0</x><y>23568.0</y></points><points><x>32522.0</x><y>23579.0</y></points><points><x>32526.0</x><y>23585.0</y></points><points><x>32551.0</x><y>23590.0</y></points><points><x>32555.0</x><y>23594.0</y></points><points><x>32563.0</x><y>23608.0</y></points><points><x>32573.0</x><y>23616.0</y></points><points><x>32577.0</x><y>23616.0</y></points><points><x>32584.0</x><y>23617.0</y></points><points><x>32590.0</x><y>23632.0</y></points><points><x>32595.0</x><y>23640.0</y></points><points><x>32612.0</x><y>23656.0</y></points><points><x>32623.0</x><y>23659.0</y></points><points><x>32628.0</x><y>23660.0</y></points><points><x>32637.0</x><y>23661.0</y></points><points><x>32641.0</x><y>23668.0</y></points><points><x>32646.0</x><y>23675.0</y></points><points><x>32651.0</x><y>23678.0</y></points><points><x>32657.0</x><y>23683.0</y></points><points><x>32660.0</x><y>23695.0</y></points><points><x>32667.0</x><y>23697.0</y></points><points><x>32672.0</x><y>23698.0</y></points><points><x>32769.0</x><y>23706.0</y></points><points><x>32807.0</x><y>23684.0</y></points><points><x>32811.0</x><y>23681.0</y></points><points><x>32819.0</x><y>23679.0</y></points><points><x>32835.0</x><y>23679.0</y></points><points><x>32845.0</x><y>23677.0</y></points><points><x>32852.0</x><y>23676.0</y></points><points><x>32857.0</x><y>23675.0</y></points><points><x>32864.0</x><y>23673.0</y></points><points><x>32871.0</x><y>23668.0</y></points><points><x>32883.0</x><y>23652.0</y></points><points><x>32897.0</x><y>23651.0</y></points><points><x>32906.0</x><y>23650.0</y></points><points><x>32916.0</x><y>23649.0</y></points><points><x>32931.0</x><y>23647.0</y></points><points><x>32936.0</x><y>23646.0</y></points><points><x>32941.0</x><y>23645.0</y></points><points><x>32951.0</x><y>23638.0</y></points><points><x>32955.0</x><y>23633.0</y></points><points><x>32961.0</x><y>23633.0</y></points><points><x>32969.0</x><y>23635.0</y></points><points><x>32986.0</x><y>23636.0</y></points><points><x>32992.0</x><y>23634.0</y></points><points><x>33003.0</x><y>23627.0</y></points><points><x>33007.0</x><y>23622.0</y></points><points><x>33007.0</x><y>23617.0</y></points><points><x>33008.0</x><y>23602.0</y></points><points><x>33011.0</x><y>23596.0</y></points><points><x>33047.0</x><y>23595.0</y></points><points><x>33056.0</x><y>23594.0</y></points><points><x>33066.0</x><y>23583.0</y></points><points><x>33087.55078125</x><y>23563.154296875</y></points><points><x>33111.48046875</x><y>23572.23046875</y></points><points><x>33127.984375</x><y>23556.552734375</y></points><points><x>33127.984375</x><y>23535.513671875</y></points><points><x>33110.65625</x><y>23524.375</y></points><points><x>33101.0</x><y>23515.0</y></points><points><x>33102.0</x><y>23507.0</y></points><points><x>33104.0</x><y>23498.0</y></points><points><x>33109.0</x><y>23497.0</y></points><points><x>33109.00390625</x><y>23481.056640625</y></points><points><x>33106.53125</x><y>23464.5546875</y></points><points><x>33108.1796875</x><y>23455.890625</y></points><points><x>33107.765625</x><y>23436.501953125</y></points><points><x>33099.0</x><y>23426.0</y></points><points><x>33094.0</x><y>23417.0</y></points><points><x>33080.0</x><y>23415.0</y></points><points><x>33075.0</x><y>23415.0</y></points><points><x>33068.0</x><y>23411.0</y></points><points><x>33063.0</x><y>23407.0</y></points><points><x>33055.0</x><y>23402.0</y></points><points><x>33041.0</x><y>23386.0</y></points><points><x>33036.0</x><y>23382.0</y></points><points><x>33023.0</x><y>23376.0</y></points><points><x>33006.0</x><y>23360.0</y></points><points><x>32998.0</x><y>23360.0</y></points><points><x>32997.0</x><y>23347.0</y></points><points><x>32988.0</x><y>23347.0</y></points><points><x>32987.0</x><y>23342.0</y></points><points><x>32984.0</x><y>23339.0</y></points><points><x>32979.0</x><y>23308.0</y></points><points><x>32969.0</x><y>23307.0</y></points><points><x>32962.0</x><y>23303.0</y></points><points><x>32955.0</x><y>23297.0</y></points><points><x>32950.0</x><y>23297.0</y></points><points><x>32934.0</x><y>23291.0</y></points><points><x>32924.0</x><y>23287.0</y></points><points><x>32917.0</x><y>23286.0</y></points><points><x>32894.0</x><y>23281.0</y></points><points><x>32894.0</x><y>23285.0</y></points><points><x>32887.0</x><y>23282.0</y></points><points><x>32882.0</x><y>23276.0</y></points><points><x>32878.0</x><y>23271.0</y></points><points><x>32867.0</x><y>23256.0</y></points><points><x>32857.0</x><y>23248.0</y></points><points><x>32848.0</x><y>23234.0</y></points><points><x>32841.0</x><y>23225.0</y></points><points><x>32837.0</x><y>23222.0</y></points><points><x>32824.0</x><y>23217.0</y></points><points><x>32815.0</x><y>23212.0</y></points><points><x>32811.0</x><y>23212.0</y></points><points><x>32805.0</x><y>23211.0</y></points><points><x>32794.0</x><y>23202.0</y></points><points><x>32793.0</x><y>23196.0</y></points><points><x>32783.0</x><y>23188.0</y></points><points><x>32780.0</x><y>23184.0</y></points><points><x>32758.0</x><y>23168.0</y></points><points><x>32745.0</x><y>23167.0</y></points><points><x>32729.0</x><y>23175.0</y></points><points><x>32713.0</x><y>23174.0</y></points><points><x>32707.0</x><y>23195.0</y></points><points><x>32699.0</x><y>23196.0</y></points><points><x>32698.0</x><y>23189.0</y></points><points><x>32695.0</x><y>23186.0</y></points><points><x>32688.0</x><y>23186.0</y></points><points><x>32685.0</x><y>23180.0</y></points><points><x>32676.0</x><y>23178.0</y></points><points><x>32673.0</x><y>23175.0</y></points><points><x>32668.0</x><y>23175.0</y></points><points><x>32651.0</x><y>23172.0</y></points><points><x>32642.0</x><y>23173.0</y></points><points><x>32628.0</x><y>23175.0</y></points><points><x>32613.0</x><y>23176.0</y></points><points><x>32610.0</x><y>23179.0</y></points><points><x>32598.0</x><y>23176.0</y></points><points><x>32594.0</x><y>23172.0</y></points><points><x>32585.0</x><y>23168.0</y></points><points><x>32557.0</x><y>23165.0</y></points><points><x>32550.0</x><y>23167.0</y></points><points><x>32528.0</x><y>23166.0</y></points><points><x>32522.0</x><y>23167.0</y></points><points><x>32510.0</x><y>23169.0</y></points><points><x>32505.0</x><y>23162.0</y></points></segmentation></object><object><name>HSIL</name><difficult>0</difficult><truncated>0</truncated><info>[{"confidence": "0"}, {"action": "CREATE", "cat": "HSIL", "time": "2020-07-23 14:39;06", "who": "admin", "typeOfanno": "PersonManul"}]</info><confidence>0</confidence><bndbox><xmin>30692.96875</xmin><ymin>18281.626953125</ymin><xmax>31813.197265625</xmax><ymax>19057.564453125</ymax></bndbox><segmentation><points><x>30757.8984375</x><y>18765.3984375</y></points><points><x>30757.8984375</x><y>18765.3984375</y></points><points><x>30755.154296875</x><y>18765.3984375</y></points><points><x>30718.57421875</x><y>18765.3984375</y></points><points><x>30718.57421875</x><y>18765.3984375</y></points><points><x>30715.830078125</x><y>18765.3984375</y></points><points><x>30713.0859375</x><y>18761.740234375</y></points><points><x>30692.96875</x><y>18735.21875</y></points><points><x>30692.96875</x><y>18734.3046875</y></points><points><x>30692.96875</x><y>18732.4765625</y></points><points><x>30692.96875</x><y>18731.5625</y></points><points><x>30704.85546875</x><y>18694.06640625</y></points><points><x>30704.85546875</x><y>18693.15234375</y></points><points><x>30705.771484375</x><y>18692.23828125</y></points><points><x>30701.19921875</x><y>18652.0</y></points><points><x>30701.19921875</x><y>18652.0</y></points><points><x>30701.19921875</x><y>18649.255859375</y></points><points><x>30701.19921875</x><y>18646.513671875</y></points><points><x>30708.513671875</x><y>18621.822265625</y></points><points><x>30708.513671875</x><y>18621.822265625</y></points><points><x>30703.94140625</x><y>18587.0703125</y></points><points><x>30717.66015625</x><y>18568.78125</y></points><points><x>30702.11328125</x><y>18542.259765625</y></points><points><x>30702.11328125</x><y>18542.259765625</y></points><points><x>30702.11328125</x><y>18539.515625</y></points><points><x>30728.6328125</x><y>18504.765625</y></points><points><x>30729.548828125</x><y>18504.765625</y></points><points><x>30730.462890625</x><y>18503.8515625</y></points><points><x>30755.154296875</x><y>18474.5859375</y></points><points><x>30755.154296875</x><y>18474.5859375</y></points><points><x>30772.529296875</x><y>18463.61328125</y></points><points><x>30772.529296875</x><y>18463.61328125</y></points><points><x>30802.708984375</x><y>18455.3828125</y></points><points><x>30803.623046875</x><y>18455.3828125</y></points><points><x>30806.365234375</x><y>18439.8359375</y></points><points><x>30806.365234375</x><y>18438.921875</y></points><points><x>30806.365234375</x><y>18437.091796875</y></points><points><x>30818.25390625</x><y>18406.9140625</y></points><points><x>30830.142578125</x><y>18396.853515625</y></points><points><x>30831.05859375</x><y>18396.853515625</y></points><points><x>30831.97265625</x><y>18395.939453125</y></points><points><x>30820.998046875</x><y>18374.90625</y></points><points><x>30820.998046875</x><y>18373.9921875</y></points><points><x>30820.998046875</x><y>18372.162109375</y></points><points><x>30821.912109375</x><y>18372.162109375</y></points><points><x>30842.9453125</x><y>18358.4453125</y></points><points><x>30847.51953125</x><y>18341.984375</y></points><points><x>30873.125</x><y>18321.865234375</y></points><points><x>30876.783203125</x><y>18293.515625</y></points><points><x>30877.697265625</x><y>18293.515625</y></points><points><x>30908.791015625</x><y>18295.34375</y></points><points><x>30934.396484375</x><y>18285.28515625</y></points><points><x>30934.396484375</x><y>18285.28515625</y></points><points><x>30938.0546875</x><y>18285.28515625</y></points><points><x>30965.490234375</x><y>18281.626953125</y></points><points><x>30995.66796875</x><y>18292.6015625</y></points><points><x>31013.958984375</x><y>18306.318359375</y></points><points><x>31041.392578125</x><y>18316.376953125</y></points><points><x>31075.23046875</x><y>18321.865234375</y></points><points><x>31105.408203125</x><y>18329.181640625</y></points><points><x>31105.408203125</x><y>18329.181640625</y></points><points><x>31123.69921875</x><y>18342.8984375</y></points><points><x>31132.84375</x><y>18369.41796875</y></points><points><x>31133.7578125</x><y>18369.41796875</y></points><points><x>31135.5859375</x><y>18372.162109375</y></points><points><x>31165.765625</x><y>18395.025390625</y></points><points><x>31165.765625</x><y>18395.939453125</y></points><points><x>31167.59375</x><y>18396.853515625</y></points><points><x>31168.509765625</x><y>18399.59765625</y></points><points><x>31197.7734375</x><y>18436.177734375</y></points><points><x>31204.173828125</x><y>18467.271484375</y></points><points><x>31204.173828125</x><y>18467.271484375</y></points><points><x>31204.173828125</x><y>18470.927734375</y></points><points><x>31208.748046875</x><y>18481.90234375</y></points><points><x>31235.267578125</x><y>18465.44140625</y></points><points><x>31255.38671875</x><y>18435.263671875</y></points><points><x>31255.38671875</x><y>18435.263671875</y></points><points><x>31276.419921875</x><y>18407.828125</y></points><points><x>31276.419921875</x><y>18407.828125</y></points><points><x>31282.822265625</x><y>18407.828125</y></points><points><x>31305.68359375</x><y>18411.486328125</y></points><points><x>31305.68359375</x><y>18411.486328125</y></points><points><x>31339.521484375</x><y>18410.572265625</y></points><points><x>31344.09375</x><y>18442.578125</y></points><points><x>31387.07421875</x><y>18454.466796875</y></points><points><x>31387.07421875</x><y>18454.466796875</y></points><points><x>31388.904296875</x><y>18457.2109375</y></points><points><x>31411.765625</x><y>18485.560546875</y></points><points><x>31411.765625</x><y>18486.474609375</y></points><points><x>31411.765625</x><y>18489.21875</y></points><points><x>31413.595703125</x><y>18491.046875</y></points><points><x>31425.484375</x><y>18514.82421875</y></points><points><x>31450.17578125</x><y>18500.193359375</y></points><points><x>31450.17578125</x><y>18500.193359375</y></points><points><x>31452.919921875</x><y>18498.36328125</y></points><points><x>31477.611328125</x><y>18487.388671875</y></points><points><x>31477.611328125</x><y>18487.388671875</y></points><points><x>31452.919921875</x><y>18445.322265625</y></points><points><x>31446.03125</x><y>18410.609375</y></points><points><x>31446.9453125</x><y>18410.609375</y></points><points><x>31455.17578125</x><y>18388.66015625</y></points><points><x>31455.17578125</x><y>18388.66015625</y></points><points><x>31449.689453125</x><y>18353.91015625</y></points><points><x>31480.78125</x><y>18339.27734375</y></points><points><x>31506.388671875</x><y>18331.9609375</y></points><points><x>31507.302734375</x><y>18331.9609375</y></points><points><x>31544.796875</x><y>18345.6796875</y></points><points><x>31544.796875</x><y>18345.6796875</y></points><points><x>31545.7109375</x><y>18347.5078125</y></points><points><x>31574.9765625</x><y>18377.685546875</y></points><points><x>31624.359375</x><y>18375.857421875</y></points><points><x>31624.359375</x><y>18375.857421875</y></points><points><x>31626.1875</x><y>18376.771484375</y></points><points><x>31627.1015625</x><y>18376.771484375</y></points><points><x>31645.392578125</x><y>18407.865234375</y></points><points><x>31688.703125</x><y>18398.732421875</y></points><points><x>31728.939453125</x><y>18401.4765625</y></points><points><x>31728.939453125</x><y>18401.4765625</y></points><points><x>31732.59765625</x><y>18402.390625</y></points><points><x>31760.947265625</x><y>18418.8515625</y></points><points><x>31766.435546875</x><y>18453.603515625</y></points><points><x>31766.435546875</x><y>18453.603515625</y></points><points><x>31789.296875</x><y>18470.064453125</y></points><points><x>31812.28125</x><y>18522.03515625</y></points><points><x>31813.197265625</x><y>18555.87109375</y></points><points><x>31796.736328125</x><y>18597.0234375</y></points><points><x>31796.736328125</x><y>18597.0234375</y></points><points><x>31795.8203125</x><y>18598.853515625</y></points><points><x>31794.90625</x><y>18600.681640625</y></points><points><x>31775.701171875</x><y>18636.34765625</y></points><points><x>31775.701171875</x><y>18636.34765625</y></points><points><x>31773.873046875</x><y>18637.26171875</y></points><points><x>31772.04296875</x><y>18638.177734375</y></points><points><x>31744.609375</x><y>18648.236328125</y></points><points><x>31755.58203125</x><y>18673.841796875</y></points><points><x>31744.609375</x><y>18709.5078125</y></points><points><x>31737.29296875</x><y>18743.34375</y></points><points><x>31705.28515625</x><y>18766.20703125</y></points><points><x>31688.82421875</x><y>18810.103515625</y></points><points><x>31688.82421875</x><y>18810.103515625</y></points><points><x>31687.91015625</x><y>18811.931640625</y></points><points><x>31649.5</x><y>18848.51171875</y></points><points><x>31626.638671875</x><y>18843.939453125</y></points><points><x>31579.998046875</x><y>18856.7421875</y></points><points><x>31546.162109375</x><y>18856.7421875</y></points><points><x>31545.248046875</x><y>18856.7421875</y></points><points><x>31543.41796875</x><y>18856.7421875</y></points><points><x>31511.41015625</x><y>18868.630859375</y></points><points><x>31479.90625</x><y>18900.26953125</y></points><points><x>31457.958984375</x><y>18940.5078125</y></points><points><x>31425.037109375</x><y>18970.685546875</y></points><points><x>31425.037109375</x><y>18970.685546875</y></points><points><x>31424.123046875</x><y>18972.515625</y></points><points><x>31401.259765625</x><y>18993.548828125</y></points><points><x>31373.82421875</x><y>19026.470703125</y></points><points><x>31373.82421875</x><y>19026.470703125</y></points><points><x>31373.82421875</x><y>19029.21484375</y></points><points><x>31373.82421875</x><y>19030.12890625</y></points><points><x>31372.91015625</x><y>19031.95703125</y></points><points><x>31343.646484375</x><y>19057.564453125</y></points><points><x>31343.646484375</x><y>19057.564453125</y></points><points><x>31313.466796875</x><y>19053.90625</y></points><points><x>31313.466796875</x><y>19053.90625</y></points><points><x>31310.724609375</x><y>19052.076171875</y></points><points><x>31286.033203125</x><y>19025.556640625</y></points><points><x>31286.033203125</x><y>19024.642578125</y></points><points><x>31284.203125</x><y>19023.7265625</y></points><points><x>31284.203125</x><y>19021.8984375</y></points><points><x>31258.59765625</x><y>18982.57421875</y></points><points><x>31258.59765625</x><y>18982.57421875</y></points><points><x>31251.28125</x><y>18972.515625</y></points><points><x>31251.28125</x><y>18972.515625</y></points><points><x>31248.537109375</x><y>18972.515625</y></points><points><x>31247.623046875</x><y>18972.515625</y></points><points><x>31218.359375</x><y>18985.318359375</y></points><points><x>31190.009765625</x><y>18967.943359375</y></points><points><x>31152.515625</x><y>18971.6015625</y></points><points><x>31100.388671875</x><y>18982.57421875</y></points><points><x>31029.056640625</x><y>18984.404296875</y></points><points><x>30989.734375</x><y>18984.404296875</y></points><points><x>30954.068359375</x><y>18986.232421875</y></points><points><x>30954.068359375</x><y>18986.232421875</y></points><points><x>30918.40234375</x><y>18967.943359375</y></points><points><x>30890.966796875</x><y>18940.5078125</y></points><points><x>30860.7890625</x><y>18918.560546875</y></points><points><x>30860.7890625</x><y>18918.560546875</y></points><points><x>30860.7890625</x><y>18915.81640625</y></points><points><x>30837.01171875</x><y>18894.783203125</y></points><points><x>30809.576171875</x><y>18874.6640625</y></points><points><x>30809.576171875</x><y>18874.6640625</y></points><points><x>30809.576171875</x><y>18871.005859375</y></points><points><x>30809.576171875</x><y>18870.091796875</y></points><points><x>30809.576171875</x><y>18868.26171875</y></points><points><x>30805.91796875</x><y>18830.767578125</y></points><points><x>30805.91796875</x><y>18830.767578125</y></points><points><x>30760.193359375</x><y>18797.845703125</y></points><points><x>30760.193359375</x><y>18797.845703125</y></points></segmentation></object><object><name>MET</name><difficult>0</difficult><truncated>0</truncated><info>[{"confidence": "0"}, {"action": "CREATE", "cat": "MET", "time": "2020-07-23 14:39;06", "who": "admin", "typeOfanno": "PersonManul"}]</info><confidence>0</confidence><bndbox><xmin>31659.91796875</xmin><ymin>16602.0</ymin><xmax>31871.0</xmax><ymax>16845.291015625</ymax></bndbox><segmentation><points><x>31763.0</x><y>16602.0</y></points><points><x>31753.0</x><y>16603.0</y></points><points><x>31722.0</x><y>16604.0</y></points><points><x>31712.0</x><y>16613.0</y></points><points><x>31702.435546875</x><y>16624.73828125</y></points><points><x>31701.0</x><y>16647.0</y></points><points><x>31702.0</x><y>16658.0</y></points><points><x>31701.482421875</x><y>16680.533203125</y></points><points><x>31694.0</x><y>16716.27734375</y></points><points><x>31671.279296875</x><y>16739.275390625</y></points><points><x>31659.91796875</x><y>16775.8515625</y></points><points><x>31680.146484375</x><y>16798.01953125</y></points><points><x>31717.830078125</x><y>16783.88671875</y></points><points><x>31738.04296875</x><y>16795.4140625</y></points><points><x>31730.0</x><y>16801.0</y></points><points><x>31725.57421875</x><y>16821.4609375</y></points><points><x>31738.875</x><y>16840.302734375</y></points><points><x>31777.390625</x><y>16845.291015625</y></points><points><x>31790.13671875</x><y>16818.689453125</y></points><points><x>31792.908203125</x><y>16798.740234375</y></points><points><x>31809.533203125</x><y>16789.318359375</y></points><points><x>31825.0</x><y>16784.0</y></points><points><x>31830.0</x><y>16777.0</y></points><points><x>31836.0</x><y>16764.0</y></points><points><x>31840.34765625</x><y>16754.82421875</y></points><points><x>31845.611328125</x><y>16744.572265625</y></points><points><x>31853.09375</x><y>16738.4765625</y></points><points><x>31858.912109375</x><y>16721.849609375</y></points><points><x>31869.44140625</x><y>16711.044921875</y></points><points><x>31871.0</x><y>16700.0</y></points><points><x>31870.0</x><y>16695.0</y></points><points><x>31865.0</x><y>16685.0</y></points><points><x>31858.0</x><y>16684.0</y></points><points><x>31857.0</x><y>16677.0</y></points><points><x>31860.0</x><y>16668.0</y></points><points><x>31861.486328125</x><y>16662.146484375</y></points><points><x>31855.390625</x><y>16655.21875</y></points><points><x>31852.341796875</x><y>16644.412109375</y></points><points><x>31847.908203125</x><y>16633.05078125</y></points><points><x>31839.873046875</x><y>16631.666015625</y></points><points><x>31829.06640625</x><y>16631.666015625</y></points><points><x>31821.30859375</x><y>16625.5703125</y></points><points><x>31811.33203125</x><y>16618.087890625</y></points><points><x>31799.97265625</x><y>16615.318359375</y></points><points><x>31784.177734375</x><y>16602.572265625</y></points></segmentation></object><object><name>MET</name><difficult>0</difficult><truncated>0</truncated><info>[{"confidence": "0"}, {"action": "CREATE", "cat": "MET", "time": "2020-07-23 14:39;06", "who": "admin", "typeOfanno": "PersonManul"}]</info><confidence>0</confidence><bndbox><xmin>7247.0</xmin><ymin>12928.16796875</ymin><xmax>7370.0</xmax><ymax>13126.345703125</ymax></bndbox><segmentation><points><x>7301.91455078125</x><y>12928.16796875</y></points><points><x>7290.0</x><y>12930.0</y></points><points><x>7279.0</x><y>12937.0</y></points><points><x>7268.0</x><y>12953.0</y></points><points><x>7267.0</x><y>12977.0</y></points><points><x>7270.0</x><y>12991.0</y></points><points><x>7263.0</x><y>13018.0</y></points><points><x>7252.0</x><y>13029.0</y></points><points><x>7247.0</x><y>13057.0</y></points><points><x>7255.0</x><y>13070.0</y></points><points><x>7256.0</x><y>13090.0</y></points><points><x>7264.0</x><y>13099.0</y></points><points><x>7267.0</x><y>13102.0</y></points><points><x>7275.91650390625</x><y>13117.6826171875</y></points><points><x>7320.4716796875</x><y>13126.345703125</y></points><points><x>7337.38623046875</x><y>13114.3818359375</y></points><points><x>7332.0</x><y>13095.0</y></points><points><x>7332.0</x><y>13079.0</y></points><points><x>7339.0</x><y>13069.0</y></points><points><x>7342.0</x><y>13066.0</y></points><points><x>7342.0</x><y>13057.0</y></points><points><x>7343.0</x><y>13046.0</y></points><points><x>7349.0</x><y>13041.0</y></points><points><x>7352.0</x><y>13024.0</y></points><points><x>7363.0</x><y>13014.0</y></points><points><x>7367.0</x><y>13010.0</y></points><points><x>7370.0</x><y>12988.0</y></points><points><x>7369.0</x><y>12975.0</y></points><points><x>7364.44677734375</x><y>12967.4365234375</y></points><points><x>7359.60791015625</x><y>12966.3203125</y></points><points><x>7354.0</x><y>12965.0</y></points><points><x>7349.18603515625</x><y>12962.2255859375</y></points><points><x>7345.0</x><y>12959.0</y></points><points><x>7339.0</x><y>12956.0</y></points><points><x>7329.0</x><y>12950.0</y></points><points><x>7319.0</x><y>12942.0</y></points><points><x>7313.0</x><y>12935.0</y></points></segmentation></object><object><name>HSIL</name><difficult>0</difficult><truncated>0</truncated><info>[{"confidence": "0"}, {"action": "CREATE", "cat": "HSIL", "time": "2020-07-23 14:39;06", "who": "admin", "typeOfanno": "PersonManul"}]</info><confidence>0</confidence><bndbox><xmin>12744.5390625</xmin><ymin>11344.736328125</ymin><xmax>13164.056640625</xmax><ymax>11486.623046875</ymax></bndbox><segmentation><points><x>13107.5478515625</x><y>11408.6162109375</y></points><points><x>13142.55859375</x><y>11409.23046875</y></points><points><x>13142.55859375</x><y>11409.23046875</y></points><points><x>13145.015625</x><y>11410.4580078125</y></points><points><x>13164.056640625</x><y>11421.5146484375</y></points><points><x>13162.2138671875</x><y>11446.6982421875</y></points><points><x>13162.2138671875</x><y>11446.6982421875</y></points><points><x>13160.37109375</x><y>11448.541015625</y></points><points><x>13139.4873046875</x><y>11457.1396484375</y></points><points><x>13110.619140625</x><y>11456.525390625</y></points><points><x>13110.0048828125</x><y>11456.525390625</y></points><points><x>13108.162109375</x><y>11456.525390625</y></points><points><x>13106.93359375</x><y>11456.525390625</y></points><points><x>13104.4765625</x><y>11456.525390625</y></points><points><x>13076.8359375</x><y>11459.5966796875</y></points><points><x>13076.8359375</x><y>11459.5966796875</y></points><points><x>13074.994140625</x><y>11460.8251953125</y></points><points><x>13047.9677734375</x><y>11482.3232421875</y></points><points><x>13047.353515625</x><y>11482.3232421875</y></points><points><x>13045.5107421875</x><y>11482.3232421875</y></points><points><x>13003.12890625</x><y>11486.623046875</y></points><points><x>13003.12890625</x><y>11486.623046875</y></points><points><x>12937.40625</x><y>11475.56640625</y></points><points><x>12864.927734375</x><y>11465.125</y></points><points><x>12864.927734375</x><y>11465.125</y></points><points><x>12861.8564453125</x><y>11465.125</y></points><points><x>12812.7177734375</x><y>11463.2822265625</y></points><points><x>12771.5654296875</x><y>11445.4697265625</y></points><points><x>12744.5390625</x><y>11417.21484375</y></points><points><x>12744.5390625</x><y>11417.21484375</y></points><points><x>12762.9658203125</x><y>11388.3466796875</y></points><points><x>12762.9658203125</x><y>11387.732421875</y></points><points><x>12766.037109375</x><y>11387.732421875</y></points><points><x>12767.8798828125</x><y>11387.732421875</y></points><points><x>12771.5654296875</x><y>11387.1181640625</y></points><points><x>12796.1337890625</x><y>11382.818359375</y></points><points><x>12796.1337890625</x><y>11382.818359375</y></points><points><x>12798.5908203125</x><y>11380.9755859375</y></points><points><x>12815.7890625</x><y>11366.234375</y></points><points><x>12815.7890625</x><y>11366.234375</y></points><points><x>12818.8603515625</x><y>11366.234375</y></points><points><x>12820.0888671875</x><y>11366.234375</y></points><points><x>12865.5419921875</x><y>11371.1474609375</y></points><points><x>12885.197265625</x><y>11360.091796875</y></points><points><x>12919.59375</x><y>11351.4921875</y></points><points><x>12959.5185546875</x><y>11345.3505859375</y></points><points><x>12959.5185546875</x><y>11345.3505859375</y></points><points><x>12963.2041015625</x><y>11344.736328125</y></points><points><x>12963.818359375</x><y>11344.736328125</y></points><points><x>13015.4140625</x><y>11348.421875</y></points><points><x>13015.4140625</x><y>11348.421875</y></points><points><x>13018.484375</x><y>11349.6494140625</y></points><points><x>13019.712890625</x><y>11349.6494140625</y></points><points><x>13065.166015625</x><y>11383.4326171875</y></points><points><x>13065.166015625</x><y>11383.4326171875</y></points><points><x>13066.39453125</x><y>11385.275390625</y></points><points><x>13068.2373046875</x><y>11387.1181640625</y></points><points><x>13093.4208984375</x><y>11400.0166015625</y></points><points><x>13093.4208984375</x><y>11400.0166015625</y></points></segmentation></object><object><name>HSIL</name><difficult>0</difficult><truncated>0</truncated><info>[{"confidence": "0"}, {"action": "CREATE", "cat": "HSIL", "time": "2020-07-23 14:39;06", "who": "admin", "typeOfanno": "PersonManul"}]</info><confidence>0</confidence><bndbox><xmin>17686.0</xmin><ymin>9802.2412109375</ymin><xmax>17983.0</xmax><ymax>10164.0</ymax></bndbox><segmentation><points><x>17852.0</x><y>9811.0</y></points><points><x>17852.0</x><y>9817.0</y></points><points><x>17847.0</x><y>9822.0</y></points><points><x>17840.0</x><y>9822.0</y></points><points><x>17825.0</x><y>9832.0</y></points><points><x>17821.0</x><y>9827.0</y></points><points><x>17815.0</x><y>9826.0</y></points><points><x>17801.0</x><y>9823.0</y></points><points><x>17795.0</x><y>9824.0</y></points><points><x>17789.0</x><y>9833.0</y></points><points><x>17788.0</x><y>9846.0</y></points><points><x>17790.0</x><y>9854.0</y></points><points><x>17793.0</x><y>9857.0</y></points><points><x>17797.0</x><y>9857.0</y></points><points><x>17810.0</x><y>9858.0</y></points><points><x>17816.0</x><y>9853.0</y></points><points><x>17817.0</x><y>9859.0</y></points><points><x>17789.0</x><y>9863.0</y></points><points><x>17771.0</x><y>9866.0</y></points><points><x>17759.0</x><y>9875.0</y></points><points><x>17757.0</x><y>9897.0</y></points><points><x>17762.0</x><y>9897.0</y></points><points><x>17754.0</x><y>9899.0</y></points><points><x>17754.0</x><y>9905.0</y></points><points><x>17749.0</x><y>9906.0</y></points><points><x>17734.0</x><y>9905.0</y></points><points><x>17731.0</x><y>9908.0</y></points><points><x>17724.0</x><y>9913.0</y></points><points><x>17722.0</x><y>9921.0</y></points><points><x>17710.0</x><y>9950.0</y></points><points><x>17706.0</x><y>9963.0</y></points><points><x>17702.0</x><y>9972.0</y></points><points><x>17686.0</x><y>10022.0</y></points><points><x>17693.0</x><y>10029.0</y></points><points><x>17694.0</x><y>10035.0</y></points><points><x>17693.0</x><y>10061.0</y></points><points><x>17700.0</x><y>10062.0</y></points><points><x>17711.0</x><y>10081.0</y></points><points><x>17717.0</x><y>10085.0</y></points><points><x>17730.0</x><y>10101.0</y></points><points><x>17737.0</x><y>10102.0</y></points><points><x>17746.0</x><y>10115.0</y></points><points><x>17754.0</x><y>10123.0</y></points><points><x>17781.0</x><y>10135.0</y></points><points><x>17795.0</x><y>10137.0</y></points><points><x>17798.0</x><y>10140.0</y></points><points><x>17802.0</x><y>10143.0</y></points><points><x>17812.0</x><y>10149.0</y></points><points><x>17818.0</x><y>10149.0</y></points><points><x>17825.0</x><y>10151.0</y></points><points><x>17839.0</x><y>10152.0</y></points><points><x>17852.0</x><y>10145.0</y></points><points><x>17869.0</x><y>10147.0</y></points><points><x>17870.0</x><y>10142.0</y></points><points><x>17892.0</x><y>10142.0</y></points><points><x>17905.0</x><y>10140.0</y></points><points><x>17918.0</x><y>10139.0</y></points><points><x>17924.0</x><y>10133.0</y></points><points><x>17932.0</x><y>10128.0</y></points><points><x>17933.0</x><y>10139.0</y></points><points><x>17937.0</x><y>10153.0</y></points><points><x>17967.0</x><y>10164.0</y></points><points><x>17970.0</x><y>10161.0</y></points><points><x>17982.8125</x><y>10134.015625</y></points><points><x>17983.0</x><y>10109.0</y></points><points><x>17981.0</x><y>10100.0</y></points><points><x>17974.0</x><y>10089.0</y></points><points><x>17972.0</x><y>10077.0</y></points><points><x>17973.599609375</x><y>10067.6787109375</y></points><points><x>17977.0</x><y>10046.0</y></points><points><x>17976.0</x><y>10038.0</y></points><points><x>17975.0</x><y>10033.0</y></points><points><x>17970.0</x><y>10018.0</y></points><points><x>17962.0</x><y>10017.0</y></points><points><x>17962.0</x><y>9999.0</y></points><points><x>17961.0</x><y>9991.0</y></points><points><x>17956.0</x><y>9986.0</y></points><points><x>17956.0</x><y>9979.0</y></points><points><x>17959.0</x><y>9953.0</y></points><points><x>17943.0</x><y>9944.0</y></points><points><x>17928.0</x><y>9942.0</y></points><points><x>17927.0</x><y>9935.0</y></points><points><x>17921.0</x><y>9926.0</y></points><points><x>17920.0</x><y>9918.0</y></points><points><x>17921.0</x><y>9905.0</y></points><points><x>17920.0</x><y>9898.0</y></points><points><x>17918.0</x><y>9885.0</y></points><points><x>17918.0</x><y>9876.0</y></points><points><x>17921.0</x><y>9873.0</y></points><points><x>17937.599609375</x><y>9862.435546875</y></points><points><x>17939.0</x><y>9836.0</y></points><points><x>17935.0</x><y>9831.0</y></points><points><x>17921.62890625</x><y>9815.7548828125</y></points><points><x>17895.21875</x><y>9802.2412109375</y></points></segmentation></object><object><name>HSIL</name><difficult>0</difficult><truncated>0</truncated><info>[{"confidence": "0"}, {"action": "CREATE", "cat": "HSIL", "time": "2020-07-23 14:39;06", "who": "admin", "typeOfanno": "PersonManul"}]</info><confidence>0</confidence><bndbox><xmin>28676.35546875</xmin><ymin>9303.4814453125</ymin><xmax>28999.0</xmax><ymax>9549.9521484375</ymax></bndbox><segmentation><points><x>28729.0</x><y>9313.0</y></points><points><x>28729.0</x><y>9317.0</y></points><points><x>28728.0</x><y>9329.0</y></points><points><x>28721.0</x><y>9330.0</y></points><points><x>28711.0</x><y>9341.0</y></points><points><x>28707.0</x><y>9330.0</y></points><points><x>28689.0</x><y>9324.0</y></points><points><x>28676.35546875</x><y>9348.44921875</y></points><points><x>28692.0</x><y>9366.0</y></points><points><x>28701.0</x><y>9367.0</y></points><points><x>28706.0</x><y>9373.0</y></points><points><x>28699.0</x><y>9374.0</y></points><points><x>28693.0</x><y>9402.0</y></points><points><x>28700.0</x><y>9408.0</y></points><points><x>28701.0</x><y>9425.0</y></points><points><x>28705.0</x><y>9435.0</y></points><points><x>28710.0</x><y>9441.0</y></points><points><x>28711.0</x><y>9453.0</y></points><points><x>28725.0</x><y>9467.0</y></points><points><x>28730.0</x><y>9468.0</y></points><points><x>28734.0</x><y>9472.0</y></points><points><x>28733.0</x><y>9493.0</y></points><points><x>28745.0</x><y>9507.0</y></points><points><x>28761.0</x><y>9509.0</y></points><points><x>28764.0</x><y>9512.0</y></points><points><x>28774.0</x><y>9512.0</y></points><points><x>28777.0</x><y>9515.0</y></points><points><x>28786.0</x><y>9522.0</y></points><points><x>28798.0</x><y>9523.0</y></points><points><x>28801.0</x><y>9526.0</y></points><points><x>28815.0</x><y>9542.0</y></points><points><x>28837.0</x><y>9548.0</y></points><points><x>28846.0</x><y>9545.0</y></points><points><x>28870.931640625</x><y>9536.5029296875</y></points><points><x>28890.431640625</x><y>9536.8779296875</y></points><points><x>28903.865234375</x><y>9537.7607421875</y></points><points><x>28928.525390625</x><y>9549.9521484375</y></points><points><x>28947.3671875</x><y>9540.80859375</y></points><points><x>28957.8984375</x><y>9532.49609375</y></points><points><x>28959.005859375</x><y>9518.91796875</y></points><points><x>28964.271484375</x><y>9510.328125</y></points><points><x>28972.029296875</x><y>9511.16015625</y></points><points><x>28981.0</x><y>9509.0</y></points><points><x>28984.0</x><y>9506.0</y></points><points><x>28996.689453125</x><y>9498.6904296875</y></points><points><x>28999.0</x><y>9459.0</y></points><points><x>28998.0</x><y>9451.0</y></points><points><x>28996.0</x><y>9443.0</y></points><points><x>28988.0</x><y>9433.0</y></points><points><x>28988.0</x><y>9426.0</y></points><points><x>28983.0</x><y>9417.0</y></points><points><x>28975.0</x><y>9408.0</y></points><points><x>28969.0</x><y>9408.0</y></points><points><x>28954.0</x><y>9404.0</y></points><points><x>28926.0</x><y>9393.0</y></points><points><x>28928.0</x><y>9374.0</y></points><points><x>28914.0</x><y>9372.0</y></points><points><x>28903.0</x><y>9369.0</y></points><points><x>28883.0</x><y>9367.0</y></points><points><x>28878.0</x><y>9365.0</y></points><points><x>28867.0</x><y>9358.0</y></points><points><x>28863.0</x><y>9358.0</y></points><points><x>28859.0</x><y>9354.0</y></points><points><x>28850.0</x><y>9339.0</y></points><points><x>28841.0</x><y>9334.0</y></points><points><x>28828.5859375</x><y>9322.046875</y></points><points><x>28812.083984375</x><y>9322.458984375</y></points><points><x>28792.0</x><y>9327.0</y></points><points><x>28784.0</x><y>9335.0</y></points><points><x>28780.0</x><y>9335.0</y></points><points><x>28774.0</x><y>9334.0</y></points><points><x>28772.0</x><y>9324.0</y></points><points><x>28762.166015625</x><y>9312.1455078125</y></points><points><x>28744.013671875</x><y>9303.4814453125</y></points></segmentation></object><object><name>ATR</name><difficult>0</difficult><truncated>0</truncated><info>[{"confidence": "0"}, {"action": "CREATE", "cat": "ATR", "time": "2020-07-23 14:39;06", "who": "admin", "typeOfanno": "PersonManul"}]</info><confidence>0</confidence><bndbox><xmin>13211.6962890625</xmin><ymin>43860.33984375</ymin><xmax>13407.244140625</xmax><ymax>44010.5078125</ymax></bndbox><segmentation><points><x>13384.1416015625</x><y>43871.4765625</y></points><points><x>13337.5234375</x><y>43860.33984375</y></points><points><x>13322.259765625</x><y>43885.91796875</y></points><points><x>13305.7578125</x><y>43886.7421875</y></points><points><x>13267.0</x><y>43894.0</y></points><points><x>13260.0</x><y>43902.0</y></points><points><x>13254.0</x><y>43912.0</y></points><points><x>13230.2607421875</x><y>43920.984375</y></points><points><x>13226.5478515625</x><y>43945.734375</y></points><points><x>13211.6962890625</x><y>43978.73828125</y></points><points><x>13225.310546875</x><y>44006.3828125</y></points><points><x>13281.8291015625</x><y>44010.5078125</y></points><points><x>13325.5595703125</x><y>43994.41796875</y></points><points><x>13365.5771484375</x><y>43985.33984375</y></points><points><x>13403.119140625</x><y>43978.328125</y></points><points><x>13407.244140625</x><y>43927.5859375</y></points><points><x>13404.7685546875</x><y>43889.62890625</y></points></segmentation></object><object><name>NONE</name><difficult>0</difficult><truncated>0</truncated><info>[{"confidence": "0"}, {"action": "CREATE", "cat": "NONE", "time": "2020-07-23 14:39;06", "who": "admin", "typeOfanno": "PersonManul"}]</info><confidence>0</confidence><bndbox><xmin>27770.0</xmin><ymin>3000.0</ymin><xmax>27821.814453125</xmax><ymax>3079.1689453125</ymax></bndbox><segmentation><points><x>27802.0</x><y>3000.0</y></points><points><x>27790.892578125</x><y>3005.656494140625</y></points><points><x>27784.0</x><y>3014.0</y></points><points><x>27781.958984375</x><y>3019.05615234375</y></points><points><x>27779.0</x><y>3023.0</y></points><points><x>27776.0</x><y>3027.0</y></points><points><x>27773.0</x><y>3031.0</y></points><points><x>27770.0</x><y>3049.0</y></points><points><x>27772.28125</x><y>3055.533447265625</y></points><points><x>27776.0</x><y>3058.0</y></points><points><x>27786.42578125</x><y>3070.0498046875</y></points><points><x>27796.0</x><y>3077.0</y></points><points><x>27811.177734375</x><y>3079.1689453125</y></points><points><x>27821.814453125</x><y>3069.375732421875</y></points><points><x>27819.59765625</x><y>3004.81396484375</y></points></segmentation></object><object><name>BOX_SCREEN</name><difficult>0</difficult><truncated>0</truncated><info>[{"confidence": "0"}, {"action": "CREATE", "cat": "BOX_SCREEN", "time": "2020-07-23 14:39;06", "who": "admin", "typeOfanno": "PersonManul"}]</info><confidence>0</confidence><bndbox><xmin>24315.18365432433</xmin><ymin>41528.74485870075</ymin><xmax>26363.18365432433</xmax><ymax>43576.74485870075</ymax></bndbox><segmentation><points><x>24315.18365432433</x><y>43576.74485870075</y></points><points><x>24315.18365432433</x><y>41528.74485870075</y></points><points><x>26363.18365432433</x><y>41528.74485870075</y></points><points><x>26363.18365432433</x><y>43576.74485870075</y></points></segmentation></object></annotation>
