# Supplementary material for: Artificial intelligence enables precision diagnosis of cervical cytology grades and cervical cancer
Source: Nat Commun. 2024 May 22;15:4369. doi: 10.1038/s41467-024-48705-3 (PMC11111770; doi:10.1038/s41467-024-48705-3)
Supplement: Supplementary file 4 — Source Data [file 41467_2024_48705_MOESM4_ESM.zip › Source Data/Table S1.Average precision in the patch-level detection and classification./ground_truth_126/V201900883_H.TMAP.xml]

<?xml version="1.0"?><annotation><folder>med</folder><filename>/datasets/Review/label-check/kfbtmap682/V201900883_H.TMAP</filename><size><width>58419</width><height>57421</height></size><mpp>0.25294119041063823</mpp><object><name>NILM</name><difficult>0</difficult><truncated>0</truncated><info>[{"confidence": "0.463291"}, {"action": "CREATE", "cat": "NILM", "time": "2020-07-23 14:54;25", "who": "admin", "typeOfanno": "PersonManul"}]</info><confidence>0.463291</confidence><bndbox><xmin>19898.0</xmin><ymin>41271.0</ymin><xmax>19977.0</xmax><ymax>41364.0</ymax></bndbox><segmentation><points><x>19898.0</x><y>41364.0</y></points><points><x>19898.0</x><y>41271.0</y></points><points><x>19977.0</x><y>41271.0</y></points><points><x>19977.0</x><y>41364.0</y></points></segmentation></object><object><name>NILM</name><difficult>0</difficult><truncated>0</truncated><info>[{"confidence": "0.467443"}, {"action": "CREATE", "cat": "NILM", "time": "2020-07-23 14:54;25", "who": "admin", "typeOfanno": "PersonManul"}]</info><confidence>0.467443</confidence><bndbox><xmin>41716.0</xmin><ymin>10703.0</ymin><xmax>41838.0</xmax><ymax>10802.0</ymax></bndbox><segmentation><points><x>41716.0</x><y>10802.0</y></points><points><x>41716.0</x><y>10703.0</y></points><points><x>41838.0</x><y>10703.0</y></points><points><x>41838.0</x><y>10802.0</y></points></segmentation></object><object><name>NILM</name><difficult>0</difficult><truncated>0</truncated><info>[{"confidence": "0.505798"}, {"action": "CREATE", "cat": "NILM", "time": "2020-07-23 14:54;25", "who": "admin", "typeOfanno": "PersonManul"}]</info><confidence>0.505798</confidence><bndbox><xmin>27930.0</xmin><ymin>13663.0</ymin><xmax>28006.0</xmax><ymax>13757.0</ymax></bndbox><segmentation><points><x>27930.0</x><y>13757.0</y></points><points><x>27930.0</x><y>13663.0</y></points><points><x>28006.0</x><y>13663.0</y></points><points><x>28006.0</x><y>13757.0</y></points></segmentation></object><object><name>ASC_H</name><difficult>0</difficult><truncated>0</truncated><info>[{"confidence": "0.525639"}, {"action": "CREATE", "cat": "ASC_H", "time": "2020-07-23 14:54;25", "who": "admin", "typeOfanno": "PersonManul"}]</info><confidence>0.525639</confidence><bndbox><xmin>17618.0</xmin><ymin>15148.0</ymin><xmax>17788.0</xmax><ymax>15272.0</ymax></bndbox><segmentation><points><x>17618.0</x><y>15272.0</y></points><points><x>17618.0</x><y>15148.0</y></points><points><x>17788.0</x><y>15148.0</y></points><points><x>17788.0</x><y>15272.0</y></points></segmentation></object><object><name>ASC_H</name><difficult>0</difficult><truncated>0</truncated><info>[{"confidence": "0.525722"}, {"action": "CREATE", "cat": "ASC_H", "time": "2020-07-23 14:54;25", "who": "admin", "typeOfanno": "PersonManul"}]</info><confidence>0.525722</confidence><bndbox><xmin>32314.0</xmin><ymin>26518.0</ymin><xmax>32450.0</xmax><ymax>26633.0</ymax></bndbox><segmentation><points><x>32314.0</x><y>26633.0</y></points><points><x>32314.0</x><y>26518.0</y></points><points><x>32450.0</x><y>26518.0</y></points><points><x>32450.0</x><y>26633.0</y></points></segmentation></object><object><name>ASC_H</name><difficult>0</difficult><truncated>0</truncated><info>[{"confidence": "0.566884"}, {"action": "CREATE", "cat": "ASC_H", "time": "2020-07-23 14:54;25", "who": "admin", "typeOfanno": "PersonManul"}]</info><confidence>0.566884</confidence><bndbox><xmin>38473.0</xmin><ymin>12960.0</ymin><xmax>38583.0</xmax><ymax>13052.0</ymax></bndbox><segmentation><points><x>38473.0</x><y>13052.0</y></points><points><x>38473.0</x><y>12960.0</y></points><points><x>38583.0</x><y>12960.0</y></points><points><x>38583.0</x><y>13052.0</y></points></segmentation></object><object><name>ASC_H</name><difficult>0</difficult><truncated>0</truncated><info>[{"confidence": "0.567584"}, {"action": "CREATE", "cat": "ASC_H", "time": "2020-07-23 14:54;25", "who": "admin", "typeOfanno": "PersonManul"}]</info><confidence>0.567584</confidence><bndbox><xmin>23472.0</xmin><ymin>30628.0</ymin><xmax>23524.0</xmax><ymax>30696.0</ymax></bndbox><segmentation><points><x>23472.0</x><y>30696.0</y></points><points><x>23472.0</x><y>30628.0</y></points><points><x>23524.0</x><y>30628.0</y></points><points><x>23524.0</x><y>30696.0</y></points></segmentation></object><object><name>ASC_H</name><difficult>0</difficult><truncated>0</truncated><info>[{"confidence": "0.58154"}, {"action": "CREATE", "cat": "ASC_H", "time": "2020-07-23 14:54;25", "who": "admin", "typeOfanno": "PersonManul"}]</info><confidence>0.58154</confidence><bndbox><xmin>18743.827689992464</xmin><ymin>36944.6215199398</ymin><xmax>18980.827689992464</xmax><ymax>37068.6215199398</ymax></bndbox><segmentation><points><x>18743.827689992464</x><y>37068.6215199398</y></points><points><x>18743.827689992464</x><y>36944.6215199398</y></points><points><x>18980.827689992464</x><y>36944.6215199398</y></points><points><x>18980.827689992464</x><y>37068.6215199398</y></points></segmentation></object><object><name>ASC_H</name><difficult>0</difficult><truncated>0</truncated><info>[{"confidence": "0.588347"}, {"action": "CREATE", "cat": "ASC_H", "time": "2020-07-23 14:54;25", "who": "admin", "typeOfanno": "PersonManul"}]</info><confidence>0.588347</confidence><bndbox><xmin>32313.0</xmin><ymin>40580.0</ymin><xmax>32474.0</xmax><ymax>40740.0</ymax></bndbox><segmentation><points><x>32313.0</x><y>40740.0</y></points><points><x>32313.0</x><y>40580.0</y></points><points><x>32474.0</x><y>40580.0</y></points><points><x>32474.0</x><y>40740.0</y></points></segmentation></object><object><name>ASC_H</name><difficult>0</difficult><truncated>0</truncated><info>[{"confidence": "0.596108"}, {"action": "CREATE", "cat": "ASC_US", "time": "2020-07-23 14:54;25", "who": "admin", "typeOfanno": "PersonManul"}, {"action": "UPDATE", "cat": "ASC_H", "time": "2020-08-13 20:03;15", "who": "wangjue"}]</info><confidence>0.596108</confidence><bndbox><xmin>35319.0</xmin><ymin>41253.0</ymin><xmax>35467.0</xmax><ymax>41358.0</ymax></bndbox><segmentation><points><x>35319.0</x><y>41358.0</y></points><points><x>35319.0</x><y>41253.0</y></points><points><x>35467.0</x><y>41253.0</y></points><points><x>35467.0</x><y>41358.0</y></points></segmentation></object><object><name>MET</name><difficult>0</difficult><truncated>0</truncated><info>[{"confidence": "0.628314"}, {"action": "CREATE", "cat": "MET", "time": "2020-07-23 14:54;25", "who": "admin", "typeOfanno": "PersonManul"}]</info><confidence>0.628314</confidence><bndbox><xmin>43579.0</xmin><ymin>35850.0</ymin><xmax>43982.0</xmax><ymax>36171.0</ymax></bndbox><segmentation><points><x>43579.0</x><y>36171.0</y></points><points><x>43579.0</x><y>35850.0</y></points><points><x>43982.0</x><y>35850.0</y></points><points><x>43982.0</x><y>36171.0</y></points></segmentation></object><object><name>NILM</name><difficult>0</difficult><truncated>0</truncated><info>[{"confidence": "0.633382"}, {"action": "CREATE", "cat": "NILM", "time": "2020-07-23 14:54;25", "who": "admin", "typeOfanno": "PersonManul"}]</info><confidence>0.633382</confidence><bndbox><xmin>23312.0</xmin><ymin>29349.0</ymin><xmax>23383.0</xmax><ymax>29409.0</ymax></bndbox><segmentation><points><x>23312.0</x><y>29409.0</y></points><points><x>23312.0</x><y>29349.0</y></points><points><x>23383.0</x><y>29349.0</y></points><points><x>23383.0</x><y>29409.0</y></points></segmentation></object><object><name>ASC_H</name><difficult>0</difficult><truncated>0</truncated><info>[{"confidence": "0.644824"}, {"action": "CREATE", "cat": "ASC_H", "time": "2020-07-23 14:54;25", "who": "admin", "typeOfanno": "PersonManul"}]</info><confidence>0.644824</confidence><bndbox><xmin>10849.6215199398</xmin><ymin>26616.0</ymin><xmax>10945.6215199398</xmax><ymax>26830.0</ymax></bndbox><segmentation><points><x>10849.6215199398</x><y>26830.0</y></points><points><x>10849.6215199398</x><y>26616.0</y></points><points><x>10945.6215199398</x><y>26616.0</y></points><points><x>10945.6215199398</x><y>26830.0</y></points></segmentation></object><object><name>NILM</name><difficult>0</difficult><truncated>0</truncated><info>[{"confidence": "0.653805"}, {"action": "CREATE", "cat": "NILM", "time": "2020-07-23 14:54;25", "who": "admin", "typeOfanno": "PersonManul"}]</info><confidence>0.653805</confidence><bndbox><xmin>33211.0</xmin><ymin>9885.0</ymin><xmax>33286.0</xmax><ymax>9975.0</ymax></bndbox><segmentation><points><x>33211.0</x><y>9975.0</y></points><points><x>33211.0</x><y>9885.0</y></points><points><x>33286.0</x><y>9885.0</y></points><points><x>33286.0</x><y>9975.0</y></points></segmentation></object><object><name>NILM</name><difficult>0</difficult><truncated>0</truncated><info>[{"confidence": "0.655501"}, {"action": "CREATE", "cat": "NILM", "time": "2020-07-23 14:54;25", "who": "admin", "typeOfanno": "PersonManul"}]</info><confidence>0.655501</confidence><bndbox><xmin>15714.0</xmin><ymin>26903.0</ymin><xmax>15777.0</xmax><ymax>26970.0</ymax></bndbox><segmentation><points><x>15714.0</x><y>26970.0</y></points><points><x>15714.0</x><y>26903.0</y></points><points><x>15777.0</x><y>26903.0</y></points><points><x>15777.0</x><y>26970.0</y></points></segmentation></object><object><name>NILM</name><difficult>0</difficult><truncated>0</truncated><info>[{"confidence": "0.665544"}, {"action": "CREATE", "cat": "NILM", "time": "2020-07-23 14:54;25", "who": "admin", "typeOfanno": "PersonManul"}]</info><confidence>0.665544</confidence><bndbox><xmin>20157.0</xmin><ymin>28864.0</ymin><xmax>20323.0</xmax><ymax>29042.0</ymax></bndbox><segmentation><points><x>20157.0</x><y>29042.0</y></points><points><x>20157.0</x><y>28864.0</y></points><points><x>20323.0</x><y>28864.0</y></points><points><x>20323.0</x><y>29042.0</y></points></segmentation></object><object><name>ASC_H</name><difficult>0</difficult><truncated>0</truncated><info>[{"confidence": "0.683433"}, {"action": "CREATE", "cat": "ASC_H", "time": "2020-07-23 14:54;25", "who": "admin", "typeOfanno": "PersonManul"}]</info><confidence>0.683433</confidence><bndbox><xmin>15301.0</xmin><ymin>37372.0</ymin><xmax>15537.0</xmax><ymax>37518.0</ymax></bndbox><segmentation><points><x>15301.0</x><y>37518.0</y></points><points><x>15301.0</x><y>37372.0</y></points><points><x>15537.0</x><y>37372.0</y></points><points><x>15537.0</x><y>37518.0</y></points></segmentation></object><object><name>ASC_H</name><difficult>0</difficult><truncated>0</truncated><info>[{"confidence": "0.698597"}, {"action": "CREATE", "cat": "ASC_H", "time": "2020-07-23 14:54;25", "who": "admin", "typeOfanno": "PersonManul"}]</info><confidence>0.698597</confidence><bndbox><xmin>37193.0</xmin><ymin>37821.0</ymin><xmax>37278.0</xmax><ymax>37881.0</ymax></bndbox><segmentation><points><x>37193.0</x><y>37881.0</y></points><points><x>37193.0</x><y>37821.0</y></points><points><x>37278.0</x><y>37821.0</y></points><points><x>37278.0</x><y>37881.0</y></points></segmentation></object><object><name>NILM</name><difficult>0</difficult><truncated>0</truncated><info>[{"confidence": "0.765008"}, {"action": "CREATE", "cat": "NILM", "time": "2020-07-23 14:54;25", "who": "admin", "typeOfanno": "PersonManul"}]</info><confidence>0.765008</confidence><bndbox><xmin>48125.0</xmin><ymin>37661.0</ymin><xmax>48220.0</xmax><ymax>37765.0</ymax></bndbox><segmentation><points><x>48125.0</x><y>37765.0</y></points><points><x>48125.0</x><y>37661.0</y></points><points><x>48220.0</x><y>37661.0</y></points><points><x>48220.0</x><y>37765.0</y></points></segmentation></object><object><name>ASC_H</name><difficult>0</difficult><truncated>0</truncated><info>[{"confidence": "0.842582"}, {"action": "CREATE", "cat": "ASC_US", "time": "2020-07-23 14:54;25", "who": "admin", "typeOfanno": "PersonManul"}, {"action": "UPDATE", "cat": "ASC_H", "time": "2020-08-13 20:03;15", "who": "wangjue"}]</info><confidence>0.842582</confidence><bndbox><xmin>18554.91923636008</xmin><ymin>11219.903128540162</ymin><xmax>18806.080763639915</xmax><ymax>11426.09687145984</ymax></bndbox><segmentation><points><x>18554.91923636008</x><y>11426.09687145984</y></points><points><x>18554.91923636008</x><y>11219.903128540162</y></points><points><x>18806.080763639915</x><y>11219.903128540162</y></points><points><x>18806.080763639915</x><y>11426.09687145984</y></points></segmentation></object><object><name>ASC_H</name><difficult>0</difficult><truncated>0</truncated><info>[{"confidence": "0.847455"}, {"action": "CREATE", "cat": "ASC_US", "time": "2020-07-23 14:54;25", "who": "admin", "typeOfanno": "PersonManul"}, {"action": "UPDATE", "cat": "ASC_H", "time": "2020-08-13 20:03;15", "who": "wangjue"}]</info><confidence>0.847455</confidence><bndbox><xmin>12486.24489485155</xmin><ymin>38163.73711664548</ymin><xmax>12680.032005073175</xmax><ymax>38321.189143700554</ymax></bndbox><segmentation><points><x>12486.24489485155</x><y>38321.189143700554</y></points><points><x>12486.24489485155</x><y>38163.73711664548</y></points><points><x>12680.032005073175</x><y>38163.73711664548</y></points><points><x>12680.032005073175</x><y>38321.189143700554</y></points></segmentation></object><object><name>NILM</name><difficult>0</difficult><truncated>0</truncated><info>[{"confidence": "0.847987"}, {"action": "CREATE", "cat": "NILM", "time": "2020-07-23 14:54;25", "who": "admin", "typeOfanno": "PersonManul"}]</info><confidence>0.847987</confidence><bndbox><xmin>36519.0</xmin><ymin>18987.0</ymin><xmax>36599.0</xmax><ymax>19071.0</ymax></bndbox><segmentation><points><x>36519.0</x><y>19071.0</y></points><points><x>36519.0</x><y>18987.0</y></points><points><x>36599.0</x><y>18987.0</y></points><points><x>36599.0</x><y>19071.0</y></points></segmentation></object><object><name>NILM</name><difficult>0</difficult><truncated>0</truncated><info>[{"confidence": "0.471464"}, {"action": "CREATE", "cat": "NILM", "time": "2020-07-23 14:54;25", "who": "admin", "typeOfanno": "PersonManul"}]</info><confidence>0.471464</confidence><bndbox><xmin>42935.0</xmin><ymin>43241.0</ymin><xmax>43215.0</xmax><ymax>43427.0</ymax></bndbox><segmentation><points><x>42935.0</x><y>43427.0</y></points><points><x>42935.0</x><y>43241.0</y></points><points><x>43215.0</x><y>43241.0</y></points><points><x>43215.0</x><y>43427.0</y></points></segmentation></object><object><name>ASC_US</name><difficult>0</difficult><truncated>0</truncated><info>[{"confidence": "0.475504"}, {"action": "CREATE", "cat": "ASC_US", "time": "2020-07-23 14:54;25", "who": "admin", "typeOfanno": "PersonManul"}]</info><confidence>0.475504</confidence><bndbox><xmin>35400.0</xmin><ymin>36739.0</ymin><xmax>35550.0</xmax><ymax>36862.0</ymax></bndbox><segmentation><points><x>35400.0</x><y>36862.0</y></points><points><x>35400.0</x><y>36739.0</y></points><points><x>35550.0</x><y>36739.0</y></points><points><x>35550.0</x><y>36862.0</y></points></segmentation></object><object><name>ASC_US</name><difficult>0</difficult><truncated>0</truncated><info>[{"confidence": "0.53334"}, {"action": "CREATE", "cat": "ASC_US", "time": "2020-07-23 14:54;25", "who": "admin", "typeOfanno": "PersonManul"}]</info><confidence>0.53334</confidence><bndbox><xmin>26289.0</xmin><ymin>29428.0</ymin><xmax>26519.0</xmax><ymax>29591.0</ymax></bndbox><segmentation><points><x>26289.0</x><y>29591.0</y></points><points><x>26289.0</x><y>29428.0</y></points><points><x>26519.0</x><y>29428.0</y></points><points><x>26519.0</x><y>29591.0</y></points></segmentation></object><object><name>EC</name><difficult>0</difficult><truncated>0</truncated><info>[{"confidence": "0.480524"}, {"action": "CREATE", "cat": "EC", "time": "2020-07-23 14:54;25", "who": "admin", "typeOfanno": "PersonManul"}]</info><confidence>0.480524</confidence><bndbox><xmin>49471.0</xmin><ymin>30339.0</ymin><xmax>49590.0</xmax><ymax>30410.0</ymax></bndbox><segmentation><points><x>49471.0</x><y>30410.0</y></points><points><x>49471.0</x><y>30339.0</y></points><points><x>49590.0</x><y>30339.0</y></points><points><x>49590.0</x><y>30410.0</y></points></segmentation></object><object><name>MET</name><difficult>0</difficult><truncated>0</truncated><info>[{"confidence": "0.518661"}, {"action": "CREATE", "cat": "MET", "time": "2020-07-23 14:54;25", "who": "admin", "typeOfanno": "PersonManul"}]</info><confidence>0.518661</confidence><bndbox><xmin>32489.0</xmin><ymin>31048.0</ymin><xmax>32680.0</xmax><ymax>31151.0</ymax></bndbox><segmentation><points><x>32489.0</x><y>31151.0</y></points><points><x>32489.0</x><y>31048.0</y></points><points><x>32680.0</x><y>31048.0</y></points><points><x>32680.0</x><y>31151.0</y></points></segmentation></object><object><name>MET</name><difficult>0</difficult><truncated>0</truncated><info>[{"confidence": "0.568102"}, {"action": "CREATE", "cat": "MET", "time": "2020-07-23 14:54;25", "who": "admin", "typeOfanno": "PersonManul"}]</info><confidence>0.568102</confidence><bndbox><xmin>22891.0</xmin><ymin>49978.0</ymin><xmax>23066.0</xmax><ymax>50161.0</ymax></bndbox><segmentation><points><x>22891.0</x><y>50161.0</y></points><points><x>22891.0</x><y>49978.0</y></points><points><x>23066.0</x><y>49978.0</y></points><points><x>23066.0</x><y>50161.0</y></points></segmentation></object><object><name>ASC_US</name><difficult>0</difficult><truncated>0</truncated><info>[{"confidence": "0.488602"}, {"action": "CREATE", "cat": "ASC_US", "time": "2020-07-23 14:54;25", "who": "admin", "typeOfanno": "PersonManul"}]</info><confidence>0.488602</confidence><bndbox><xmin>21106.0</xmin><ymin>11538.0</ymin><xmax>21271.0</xmax><ymax>11713.0</ymax></bndbox><segmentation><points><x>21106.0</x><y>11713.0</y></points><points><x>21106.0</x><y>11538.0</y></points><points><x>21271.0</x><y>11538.0</y></points><points><x>21271.0</x><y>11713.0</y></points></segmentation></object><object><name>NILM</name><difficult>0</difficult><truncated>0</truncated><info>[{"confidence": "0.852924"}, {"action": "CREATE", "cat": "NILM", "time": "2020-07-23 14:54;25", "who": "admin", "typeOfanno": "PersonManul"}]</info><confidence>0.852924</confidence><bndbox><xmin>24801.0</xmin><ymin>12823.0</ymin><xmax>24918.0</xmax><ymax>13030.0</ymax></bndbox><segmentation><points><x>24801.0</x><y>13030.0</y></points><points><x>24801.0</x><y>12823.0</y></points><points><x>24918.0</x><y>12823.0</y></points><points><x>24918.0</x><y>13030.0</y></points></segmentation></object><object><name>BOX_SCREEN</name><difficult>0</difficult><truncated>0</truncated><info>[{"confidence": "1.0"}, {"action": "CREATE", "cat": "BOX_SCREEN", "time": "2020-07-23 14:54;25", "who": "admin", "typeOfanno": "PersonManul"}]</info><confidence>1.0</confidence><bndbox><xmin>9839.755417956658</xmin><ymin>25769.608875128994</ymin><xmax>11887.755417956658</xmax><ymax>27817.608875128994</ymax></bndbox><segmentation><points><x>9839.755417956658</x><y>27817.608875128994</y></points><points><x>9839.755417956658</x><y>25769.608875128994</y></points><points><x>11887.755417956658</x><y>25769.608875128994</y></points><points><x>11887.755417956658</x><y>27817.608875128994</y></points></segmentation></object><object><name>BOX_SCREEN</name><difficult>0</difficult><truncated>0</truncated><info>[{"confidence": "1.0"}, {"action": "CREATE", "cat": "BOX_SCREEN", "time": "2020-07-23 14:54;25", "who": "admin", "typeOfanno": "PersonManul"}]</info><confidence>1.0</confidence><bndbox><xmin>31358.000000000004</xmin><ymin>25661.500000000004</ymin><xmax>33406.0</xmax><ymax>27709.500000000004</ymax></bndbox><segmentation><points><x>31358.000000000004</x><y>27709.500000000004</y></points><points><x>31358.000000000004</x><y>25661.500000000004</y></points><points><x>33406.0</x><y>25661.500000000004</y></points><points><x>33406.0</x><y>27709.500000000004</y></points></segmentation></object><object><name>BOX_SCREEN</name><difficult>0</difficult><truncated>0</truncated><info>[{"confidence": "1.0"}, {"action": "CREATE", "cat": "BOX_SCREEN", "time": "2020-07-23 14:54;25", "who": "admin", "typeOfanno": "PersonManul"}]</info><confidence>1.0</confidence><bndbox><xmin>14395.0</xmin><ymin>36531.00000000001</ymin><xmax>16443.0</xmax><ymax>38579.00000000001</ymax></bndbox><segmentation><points><x>14395.0</x><y>38579.00000000001</y></points><points><x>14395.0</x><y>36531.00000000001</y></points><points><x>16443.0</x><y>36531.00000000001</y></points><points><x>16443.0</x><y>38579.00000000001</y></points></segmentation></object><object><name>ASC_H</name><difficult>0</difficult><truncated>0</truncated><info>[{"confidence": "1.0"}, {"action": "CREATE", "cat": "ASC_H", "time": "2020-07-23 14:54;25", "who": "admin", "typeOfanno": "PersonManul"}]</info><confidence>1.0</confidence><bndbox><xmin>11095.57430312781</xmin><ymin>25836.31030698798</ymin><xmax>11175.037667420895</xmax><ymax>25975.938789960117</ymax></bndbox><segmentation><points><x>11095.57430312781</x><y>25975.938789960117</y></points><points><x>11095.57430312781</x><y>25836.31030698798</y></points><points><x>11175.037667420895</x><y>25836.31030698798</y></points><points><x>11175.037667420895</x><y>25975.938789960117</y></points></segmentation></object><object><name>ASC_H</name><difficult>0</difficult><truncated>0</truncated><info>[{"confidence": 1}, {"action": "CREATE", "cat": "ASC_H", "time": "2020-07-27 18:32;47", "who": "woodrow", "typeOfanno": "PersonManul"}]</info><confidence>1.0</confidence><bndbox><xmin>21337.8754702784</xmin><ymin>39038.24341610234</ymin><xmax>21459.545899172306</xmax><ymax>39176.467644845754</ymax></bndbox><segmentation><points><x>21337.8754702784</x><y>39176.467644845754</y></points><points><x>21337.8754702784</x><y>39038.24341610234</y></points><points><x>21459.545899172306</x><y>39038.24341610234</y></points><points><x>21459.545899172306</x><y>39176.467644845754</y></points></segmentation></object></annotation>
