# Supplementary material for: Artificial intelligence enables precision diagnosis of cervical cytology grades and cervical cancer
Source: Nat Commun. 2024 May 22;15:4369. doi: 10.1038/s41467-024-48705-3 (PMC11111770; doi:10.1038/s41467-024-48705-3)
Supplement: Supplementary file 4 — Source Data [file 41467_2024_48705_MOESM4_ESM.zip › Source Data/Table S1.Average precision in the patch-level detection and classification./ground_truth_126/V201907309_A.TMAP.xml]

<?xml version="1.0"?><annotation><folder>med</folder><filename>/datasets/Review/label-check/kfbtmap682/V201907309_A.TMAP</filename><size><width>63232</width><height>58880</height></size><mpp>0.25294119041063823</mpp><object><name>NILM</name><difficult>0</difficult><truncated>0</truncated><info>[{"confidence": "0.357556"}, {"action": "CREATE", "cat": "NILM", "time": "2020-07-23 14:54;33", "who": "admin", "typeOfanno": "PersonManul"}]</info><confidence>0.357556</confidence><bndbox><xmin>26315.0</xmin><ymin>40834.0</ymin><xmax>26814.0</xmax><ymax>41140.0</ymax></bndbox><segmentation><points><x>26315.0</x><y>41140.0</y></points><points><x>26315.0</x><y>40834.0</y></points><points><x>26814.0</x><y>40834.0</y></points><points><x>26814.0</x><y>41140.0</y></points></segmentation></object><object><name>NILM</name><difficult>0</difficult><truncated>0</truncated><info>[{"confidence": "0.368754"}, {"action": "CREATE", "cat": "NILM", "time": "2020-07-23 14:54;33", "who": "admin", "typeOfanno": "PersonManul"}]</info><confidence>0.368754</confidence><bndbox><xmin>32161.0</xmin><ymin>50591.0</ymin><xmax>32328.0</xmax><ymax>50717.0</ymax></bndbox><segmentation><points><x>32161.0</x><y>50717.0</y></points><points><x>32161.0</x><y>50591.0</y></points><points><x>32328.0</x><y>50591.0</y></points><points><x>32328.0</x><y>50717.0</y></points></segmentation></object><object><name>NILM</name><difficult>0</difficult><truncated>0</truncated><info>[{"confidence": "0.370992"}, {"action": "CREATE", "cat": "NILM", "time": "2020-07-23 14:54;33", "who": "admin", "typeOfanno": "PersonManul"}]</info><confidence>0.370992</confidence><bndbox><xmin>45576.0</xmin><ymin>30400.0</ymin><xmax>46194.0</xmax><ymax>30810.0</ymax></bndbox><segmentation><points><x>45576.0</x><y>30810.0</y></points><points><x>45576.0</x><y>30400.0</y></points><points><x>46194.0</x><y>30400.0</y></points><points><x>46194.0</x><y>30810.0</y></points></segmentation></object><object><name>NILM</name><difficult>0</difficult><truncated>0</truncated><info>[{"confidence": "0.379392"}, {"action": "CREATE", "cat": "NILM", "time": "2020-07-23 14:54;33", "who": "admin", "typeOfanno": "PersonManul"}]</info><confidence>0.379392</confidence><bndbox><xmin>42818.0</xmin><ymin>13260.0</ymin><xmax>42969.0</xmax><ymax>13412.0</ymax></bndbox><segmentation><points><x>42818.0</x><y>13412.0</y></points><points><x>42818.0</x><y>13260.0</y></points><points><x>42969.0</x><y>13260.0</y></points><points><x>42969.0</x><y>13412.0</y></points></segmentation></object><object><name>NILM</name><difficult>0</difficult><truncated>0</truncated><info>[{"confidence": "0.403919"}, {"action": "CREATE", "cat": "NILM", "time": "2020-07-23 14:54;33", "who": "admin", "typeOfanno": "PersonManul"}]</info><confidence>0.403919</confidence><bndbox><xmin>32904.0</xmin><ymin>21142.0</ymin><xmax>33108.0</xmax><ymax>21319.0</ymax></bndbox><segmentation><points><x>32904.0</x><y>21319.0</y></points><points><x>32904.0</x><y>21142.0</y></points><points><x>33108.0</x><y>21142.0</y></points><points><x>33108.0</x><y>21319.0</y></points></segmentation></object><object><name>ASC_US</name><difficult>0</difficult><truncated>0</truncated><info>[{"confidence": "0.406717"}, {"action": "CREATE", "cat": "ASC_US", "time": "2020-07-23 14:54;33", "who": "admin", "typeOfanno": "PersonManul"}]</info><confidence>0.406717</confidence><bndbox><xmin>34424.0</xmin><ymin>44586.0</ymin><xmax>34602.0</xmax><ymax>44793.0</ymax></bndbox><segmentation><points><x>34424.0</x><y>44793.0</y></points><points><x>34424.0</x><y>44586.0</y></points><points><x>34602.0</x><y>44586.0</y></points><points><x>34602.0</x><y>44793.0</y></points></segmentation></object><object><name>NILM</name><difficult>0</difficult><truncated>0</truncated><info>[{"confidence": "0.441058"}, {"action": "CREATE", "cat": "NILM", "time": "2020-07-23 14:54;33", "who": "admin", "typeOfanno": "PersonManul"}]</info><confidence>0.441058</confidence><bndbox><xmin>6367.0</xmin><ymin>27736.0</ymin><xmax>6472.0</xmax><ymax>27909.0</ymax></bndbox><segmentation><points><x>6367.0</x><y>27909.0</y></points><points><x>6367.0</x><y>27736.0</y></points><points><x>6472.0</x><y>27736.0</y></points><points><x>6472.0</x><y>27909.0</y></points></segmentation></object><object><name>NILM</name><difficult>0</difficult><truncated>0</truncated><info>[{"confidence": "0.45791"}, {"action": "CREATE", "cat": "NILM", "time": "2020-07-23 14:54;33", "who": "admin", "typeOfanno": "PersonManul"}]</info><confidence>0.45791</confidence><bndbox><xmin>26142.0</xmin><ymin>42945.0</ymin><xmax>26358.0</xmax><ymax>43069.0</ymax></bndbox><segmentation><points><x>26142.0</x><y>43069.0</y></points><points><x>26142.0</x><y>42945.0</y></points><points><x>26358.0</x><y>42945.0</y></points><points><x>26358.0</x><y>43069.0</y></points></segmentation></object><object><name>NILM</name><difficult>0</difficult><truncated>0</truncated><info>[{"confidence": "0.647528"}, {"action": "CREATE", "cat": "NILM", "time": "2020-07-23 14:54;33", "who": "admin", "typeOfanno": "PersonManul"}]</info><confidence>0.647528</confidence><bndbox><xmin>7212.0</xmin><ymin>28937.0</ymin><xmax>7414.0</xmax><ymax>29139.0</ymax></bndbox><segmentation><points><x>7212.0</x><y>29139.0</y></points><points><x>7212.0</x><y>28937.0</y></points><points><x>7414.0</x><y>28937.0</y></points><points><x>7414.0</x><y>29139.0</y></points></segmentation></object><object><name>NILM</name><difficult>0</difficult><truncated>0</truncated><info>[{"confidence": "0.809922"}, {"action": "CREATE", "cat": "NILM", "time": "2020-07-23 14:54;33", "who": "admin", "typeOfanno": "PersonManul"}]</info><confidence>0.809922</confidence><bndbox><xmin>36841.0</xmin><ymin>25376.0</ymin><xmax>37127.0</xmax><ymax>25585.0</ymax></bndbox><segmentation><points><x>36841.0</x><y>25585.0</y></points><points><x>36841.0</x><y>25376.0</y></points><points><x>37127.0</x><y>25376.0</y></points><points><x>37127.0</x><y>25585.0</y></points></segmentation></object><object><name>NILM</name><difficult>0</difficult><truncated>0</truncated><info>[{"confidence": "0.842549"}, {"action": "CREATE", "cat": "NILM", "time": "2020-07-23 14:54;33", "who": "admin", "typeOfanno": "PersonManul"}]</info><confidence>0.842549</confidence><bndbox><xmin>15448.0</xmin><ymin>38257.0</ymin><xmax>15581.0</xmax><ymax>38412.0</ymax></bndbox><segmentation><points><x>15448.0</x><y>38412.0</y></points><points><x>15448.0</x><y>38257.0</y></points><points><x>15581.0</x><y>38257.0</y></points><points><x>15581.0</x><y>38412.0</y></points></segmentation></object><object><name>NILM</name><difficult>0</difficult><truncated>0</truncated><info>[{"confidence": "0.358959"}, {"action": "CREATE", "cat": "NILM", "time": "2020-07-23 14:54;33", "who": "admin", "typeOfanno": "PersonManul"}]</info><confidence>0.358959</confidence><bndbox><xmin>51805.0</xmin><ymin>22385.0</ymin><xmax>51876.0</xmax><ymax>22475.0</ymax></bndbox><segmentation><points><x>51805.0</x><y>22475.0</y></points><points><x>51805.0</x><y>22385.0</y></points><points><x>51876.0</x><y>22385.0</y></points><points><x>51876.0</x><y>22475.0</y></points></segmentation></object><object><name>NILM</name><difficult>0</difficult><truncated>0</truncated><info>[{"confidence": "0.366056"}, {"action": "CREATE", "cat": "NILM", "time": "2020-07-23 14:54;33", "who": "admin", "typeOfanno": "PersonManul"}]</info><confidence>0.366056</confidence><bndbox><xmin>22110.0</xmin><ymin>33337.0</ymin><xmax>22176.0</xmax><ymax>33441.0</ymax></bndbox><segmentation><points><x>22110.0</x><y>33441.0</y></points><points><x>22110.0</x><y>33337.0</y></points><points><x>22176.0</x><y>33337.0</y></points><points><x>22176.0</x><y>33441.0</y></points></segmentation></object><object><name>NILM</name><difficult>0</difficult><truncated>0</truncated><info>[{"confidence": "0.373654"}, {"action": "CREATE", "cat": "NILM", "time": "2020-07-23 14:54;33", "who": "admin", "typeOfanno": "PersonManul"}]</info><confidence>0.373654</confidence><bndbox><xmin>38190.0</xmin><ymin>18409.0</ymin><xmax>38269.0</xmax><ymax>18485.0</ymax></bndbox><segmentation><points><x>38190.0</x><y>18485.0</y></points><points><x>38190.0</x><y>18409.0</y></points><points><x>38269.0</x><y>18409.0</y></points><points><x>38269.0</x><y>18485.0</y></points></segmentation></object><object><name>NILM</name><difficult>0</difficult><truncated>0</truncated><info>[{"confidence": "0.376347"}, {"action": "CREATE", "cat": "NILM", "time": "2020-07-23 14:54;33", "who": "admin", "typeOfanno": "PersonManul"}]</info><confidence>0.376347</confidence><bndbox><xmin>50837.0</xmin><ymin>41853.0</ymin><xmax>50967.0</xmax><ymax>41964.0</ymax></bndbox><segmentation><points><x>50837.0</x><y>41964.0</y></points><points><x>50837.0</x><y>41853.0</y></points><points><x>50967.0</x><y>41853.0</y></points><points><x>50967.0</x><y>41964.0</y></points></segmentation></object><object><name>NILM</name><difficult>0</difficult><truncated>0</truncated><info>[{"confidence": "0.413159"}, {"action": "CREATE", "cat": "NILM", "time": "2020-07-23 14:54;33", "who": "admin", "typeOfanno": "PersonManul"}]</info><confidence>0.413159</confidence><bndbox><xmin>12221.0</xmin><ymin>24327.0</ymin><xmax>12270.0</xmax><ymax>24369.0</ymax></bndbox><segmentation><points><x>12221.0</x><y>24369.0</y></points><points><x>12221.0</x><y>24327.0</y></points><points><x>12270.0</x><y>24327.0</y></points><points><x>12270.0</x><y>24369.0</y></points></segmentation></object><object><name>NILM</name><difficult>0</difficult><truncated>0</truncated><info>[{"confidence": "0.445827"}, {"action": "CREATE", "cat": "NILM", "time": "2020-07-23 14:54;33", "who": "admin", "typeOfanno": "PersonManul"}]</info><confidence>0.445827</confidence><bndbox><xmin>21127.0</xmin><ymin>44588.0</ymin><xmax>21676.0</xmax><ymax>45100.0</ymax></bndbox><segmentation><points><x>21127.0</x><y>45100.0</y></points><points><x>21127.0</x><y>44588.0</y></points><points><x>21676.0</x><y>44588.0</y></points><points><x>21676.0</x><y>45100.0</y></points></segmentation></object><object><name>NILM</name><difficult>0</difficult><truncated>0</truncated><info>[{"confidence": "0.458728"}, {"action": "CREATE", "cat": "NILM", "time": "2020-07-23 14:54;33", "who": "admin", "typeOfanno": "PersonManul"}]</info><confidence>0.458728</confidence><bndbox><xmin>34231.0</xmin><ymin>33446.0</ymin><xmax>34298.0</xmax><ymax>33525.0</ymax></bndbox><segmentation><points><x>34231.0</x><y>33525.0</y></points><points><x>34231.0</x><y>33446.0</y></points><points><x>34298.0</x><y>33446.0</y></points><points><x>34298.0</x><y>33525.0</y></points></segmentation></object><object><name>NILM</name><difficult>0</difficult><truncated>0</truncated><info>[{"confidence": "0.482637"}, {"action": "CREATE", "cat": "NILM", "time": "2020-07-23 14:54;33", "who": "admin", "typeOfanno": "PersonManul"}]</info><confidence>0.482637</confidence><bndbox><xmin>47235.0</xmin><ymin>14129.0</ymin><xmax>48240.0</xmax><ymax>15059.0</ymax></bndbox><segmentation><points><x>47235.0</x><y>15059.0</y></points><points><x>47235.0</x><y>14129.0</y></points><points><x>48240.0</x><y>14129.0</y></points><points><x>48240.0</x><y>15059.0</y></points></segmentation></object><object><name>NILM</name><difficult>0</difficult><truncated>0</truncated><info>[{"confidence": "0.501086"}, {"action": "CREATE", "cat": "NILM", "time": "2020-07-23 14:54;33", "who": "admin", "typeOfanno": "PersonManul"}]</info><confidence>0.501086</confidence><bndbox><xmin>39375.0</xmin><ymin>45443.0</ymin><xmax>39858.0</xmax><ymax>45824.0</ymax></bndbox><segmentation><points><x>39375.0</x><y>45824.0</y></points><points><x>39375.0</x><y>45443.0</y></points><points><x>39858.0</x><y>45443.0</y></points><points><x>39858.0</x><y>45824.0</y></points></segmentation></object><object><name>NILM</name><difficult>0</difficult><truncated>0</truncated><info>[{"confidence": "0.515438"}, {"action": "CREATE", "cat": "NILM", "time": "2020-07-23 14:54;33", "who": "admin", "typeOfanno": "PersonManul"}]</info><confidence>0.515438</confidence><bndbox><xmin>15254.0</xmin><ymin>34872.0</ymin><xmax>15361.0</xmax><ymax>34953.0</ymax></bndbox><segmentation><points><x>15254.0</x><y>34953.0</y></points><points><x>15254.0</x><y>34872.0</y></points><points><x>15361.0</x><y>34872.0</y></points><points><x>15361.0</x><y>34953.0</y></points></segmentation></object><object><name>NILM</name><difficult>0</difficult><truncated>0</truncated><info>[{"confidence": "0.614284"}, {"action": "CREATE", "cat": "NILM", "time": "2020-07-23 14:54;33", "who": "admin", "typeOfanno": "PersonManul"}]</info><confidence>0.614284</confidence><bndbox><xmin>28481.0</xmin><ymin>10459.0</ymin><xmax>28621.0</xmax><ymax>10652.0</ymax></bndbox><segmentation><points><x>28481.0</x><y>10652.0</y></points><points><x>28481.0</x><y>10459.0</y></points><points><x>28621.0</x><y>10459.0</y></points><points><x>28621.0</x><y>10652.0</y></points></segmentation></object><object><name>NILM</name><difficult>0</difficult><truncated>0</truncated><info>[{"confidence": "0.376139"}, {"action": "CREATE", "cat": "NILM", "time": "2020-07-23 14:54;33", "who": "admin", "typeOfanno": "PersonManul"}]</info><confidence>0.376139</confidence><bndbox><xmin>45704.0</xmin><ymin>15794.0</ymin><xmax>45829.0</xmax><ymax>15929.0</ymax></bndbox><segmentation><points><x>45704.0</x><y>15929.0</y></points><points><x>45704.0</x><y>15794.0</y></points><points><x>45829.0</x><y>15794.0</y></points><points><x>45829.0</x><y>15929.0</y></points></segmentation></object><object><name>NILM</name><difficult>0</difficult><truncated>0</truncated><info>[{"confidence": "0.392858"}, {"action": "CREATE", "cat": "NILM", "time": "2020-07-23 14:54;33", "who": "admin", "typeOfanno": "PersonManul"}]</info><confidence>0.392858</confidence><bndbox><xmin>23545.0</xmin><ymin>26880.0</ymin><xmax>23639.0</xmax><ymax>27073.0</ymax></bndbox><segmentation><points><x>23545.0</x><y>27073.0</y></points><points><x>23545.0</x><y>26880.0</y></points><points><x>23639.0</x><y>26880.0</y></points><points><x>23639.0</x><y>27073.0</y></points></segmentation></object><object><name>NILM</name><difficult>0</difficult><truncated>0</truncated><info>[{"confidence": "0.436441"}, {"action": "CREATE", "cat": "NILM", "time": "2020-07-23 14:54;33", "who": "admin", "typeOfanno": "PersonManul"}]</info><confidence>0.436441</confidence><bndbox><xmin>33585.0</xmin><ymin>41428.0</ymin><xmax>33747.0</xmax><ymax>41552.0</ymax></bndbox><segmentation><points><x>33585.0</x><y>41552.0</y></points><points><x>33585.0</x><y>41428.0</y></points><points><x>33747.0</x><y>41428.0</y></points><points><x>33747.0</x><y>41552.0</y></points></segmentation></object><object><name>NILM</name><difficult>0</difficult><truncated>0</truncated><info>[{"confidence": "0.452748"}, {"action": "CREATE", "cat": "NILM", "time": "2020-07-23 14:54;33", "who": "admin", "typeOfanno": "PersonManul"}]</info><confidence>0.452748</confidence><bndbox><xmin>22665.0</xmin><ymin>47934.0</ymin><xmax>22892.0</xmax><ymax>48233.0</ymax></bndbox><segmentation><points><x>22665.0</x><y>48233.0</y></points><points><x>22665.0</x><y>47934.0</y></points><points><x>22892.0</x><y>47934.0</y></points><points><x>22892.0</x><y>48233.0</y></points></segmentation></object><object><name>NILM</name><difficult>0</difficult><truncated>0</truncated><info>[{"confidence": "0.521401"}, {"action": "CREATE", "cat": "NILM", "time": "2020-07-23 14:54;33", "who": "admin", "typeOfanno": "PersonManul"}]</info><confidence>0.521401</confidence><bndbox><xmin>22279.0</xmin><ymin>23363.0</ymin><xmax>22372.0</xmax><ymax>23412.0</ymax></bndbox><segmentation><points><x>22279.0</x><y>23412.0</y></points><points><x>22279.0</x><y>23363.0</y></points><points><x>22372.0</x><y>23363.0</y></points><points><x>22372.0</x><y>23412.0</y></points></segmentation></object><object><name>NILM</name><difficult>0</difficult><truncated>0</truncated><info>[{"confidence": "0.572308"}, {"action": "CREATE", "cat": "NILM", "time": "2020-07-23 14:54;33", "who": "admin", "typeOfanno": "PersonManul"}]</info><confidence>0.572308</confidence><bndbox><xmin>58568.0</xmin><ymin>32254.0</ymin><xmax>58645.0</xmax><ymax>32322.0</ymax></bndbox><segmentation><points><x>58568.0</x><y>32322.0</y></points><points><x>58568.0</x><y>32254.0</y></points><points><x>58645.0</x><y>32254.0</y></points><points><x>58645.0</x><y>32322.0</y></points></segmentation></object><object><name>NILM</name><difficult>0</difficult><truncated>0</truncated><info>[{"confidence": "0.645829"}, {"action": "CREATE", "cat": "NILM", "time": "2020-07-23 14:54;33", "who": "admin", "typeOfanno": "PersonManul"}]</info><confidence>0.645829</confidence><bndbox><xmin>28916.0</xmin><ymin>5836.0</ymin><xmax>29001.0</xmax><ymax>5884.0</ymax></bndbox><segmentation><points><x>28916.0</x><y>5884.0</y></points><points><x>28916.0</x><y>5836.0</y></points><points><x>29001.0</x><y>5836.0</y></points><points><x>29001.0</x><y>5884.0</y></points></segmentation></object><object><name>NILM</name><difficult>0</difficult><truncated>0</truncated><info>[{"confidence": "0.691702"}, {"action": "CREATE", "cat": "NILM", "time": "2020-07-23 14:54;33", "who": "admin", "typeOfanno": "PersonManul"}]</info><confidence>0.691702</confidence><bndbox><xmin>27232.0</xmin><ymin>57664.0</ymin><xmax>27359.0</xmax><ymax>57760.0</ymax></bndbox><segmentation><points><x>27232.0</x><y>57760.0</y></points><points><x>27232.0</x><y>57664.0</y></points><points><x>27359.0</x><y>57664.0</y></points><points><x>27359.0</x><y>57760.0</y></points></segmentation></object><object><name>NILM</name><difficult>0</difficult><truncated>0</truncated><info>[{"confidence": "0.729713"}, {"action": "CREATE", "cat": "NILM", "time": "2020-07-23 14:54;33", "who": "admin", "typeOfanno": "PersonManul"}]</info><confidence>0.729713</confidence><bndbox><xmin>22169.0</xmin><ymin>25773.0</ymin><xmax>22285.0</xmax><ymax>25914.0</ymax></bndbox><segmentation><points><x>22169.0</x><y>25914.0</y></points><points><x>22169.0</x><y>25773.0</y></points><points><x>22285.0</x><y>25773.0</y></points><points><x>22285.0</x><y>25914.0</y></points></segmentation></object><object><name>NILM</name><difficult>0</difficult><truncated>0</truncated><info>[{"confidence": "0.906646"}, {"action": "CREATE", "cat": "NILM", "time": "2020-07-23 14:54;33", "who": "admin", "typeOfanno": "PersonManul"}]</info><confidence>0.906646</confidence><bndbox><xmin>15769.0</xmin><ymin>20542.0</ymin><xmax>16016.0</xmax><ymax>20770.0</ymax></bndbox><segmentation><points><x>15769.0</x><y>20770.0</y></points><points><x>15769.0</x><y>20542.0</y></points><points><x>16016.0</x><y>20542.0</y></points><points><x>16016.0</x><y>20770.0</y></points></segmentation></object><object><name>ASC_US</name><difficult>0</difficult><truncated>0</truncated><info>[{"confidence": "0.380333"}, {"action": "CREATE", "cat": "ASC_US", "time": "2020-07-23 14:54;33", "who": "admin", "typeOfanno": "PersonManul"}]</info><confidence>0.380333</confidence><bndbox><xmin>35304.0</xmin><ymin>42220.0</ymin><xmax>35579.0</xmax><ymax>42362.0</ymax></bndbox><segmentation><points><x>35304.0</x><y>42362.0</y></points><points><x>35304.0</x><y>42220.0</y></points><points><x>35579.0</x><y>42220.0</y></points><points><x>35579.0</x><y>42362.0</y></points></segmentation></object><object><name>NILM</name><difficult>0</difficult><truncated>0</truncated><info>[{"confidence": "0.400923"}, {"action": "CREATE", "cat": "NILM", "time": "2020-07-23 14:54;33", "who": "admin", "typeOfanno": "PersonManul"}]</info><confidence>0.400923</confidence><bndbox><xmin>43020.0</xmin><ymin>38194.0</ymin><xmax>43206.0</xmax><ymax>38406.0</ymax></bndbox><segmentation><points><x>43020.0</x><y>38406.0</y></points><points><x>43020.0</x><y>38194.0</y></points><points><x>43206.0</x><y>38194.0</y></points><points><x>43206.0</x><y>38406.0</y></points></segmentation></object><object><name>NILM</name><difficult>0</difficult><truncated>0</truncated><info>[{"confidence": "0.404264"}, {"action": "CREATE", "cat": "NILM", "time": "2020-07-23 14:54;33", "who": "admin", "typeOfanno": "PersonManul"}]</info><confidence>0.404264</confidence><bndbox><xmin>44658.0</xmin><ymin>13524.0</ymin><xmax>45225.0</xmax><ymax>13867.0</ymax></bndbox><segmentation><points><x>44658.0</x><y>13867.0</y></points><points><x>44658.0</x><y>13524.0</y></points><points><x>45225.0</x><y>13524.0</y></points><points><x>45225.0</x><y>13867.0</y></points></segmentation></object><object><name>NILM</name><difficult>0</difficult><truncated>0</truncated><info>[{"confidence": "0.412394"}, {"action": "CREATE", "cat": "NILM", "time": "2020-07-23 14:54;33", "who": "admin", "typeOfanno": "PersonManul"}]</info><confidence>0.412394</confidence><bndbox><xmin>44235.0</xmin><ymin>13413.0</ymin><xmax>44745.0</xmax><ymax>13886.0</ymax></bndbox><segmentation><points><x>44235.0</x><y>13886.0</y></points><points><x>44235.0</x><y>13413.0</y></points><points><x>44745.0</x><y>13413.0</y></points><points><x>44745.0</x><y>13886.0</y></points></segmentation></object><object><name>NILM</name><difficult>0</difficult><truncated>0</truncated><info>[{"confidence": "0.424649"}, {"action": "CREATE", "cat": "NILM", "time": "2020-07-23 14:54;33", "who": "admin", "typeOfanno": "PersonManul"}]</info><confidence>0.424649</confidence><bndbox><xmin>30164.0</xmin><ymin>30189.0</ymin><xmax>31155.0</xmax><ymax>31074.0</ymax></bndbox><segmentation><points><x>30164.0</x><y>31074.0</y></points><points><x>30164.0</x><y>30189.0</y></points><points><x>31155.0</x><y>30189.0</y></points><points><x>31155.0</x><y>31074.0</y></points></segmentation></object><object><name>NILM</name><difficult>0</difficult><truncated>0</truncated><info>[{"confidence": "0.464392"}, {"action": "CREATE", "cat": "NILM", "time": "2020-07-23 14:54;33", "who": "admin", "typeOfanno": "PersonManul"}]</info><confidence>0.464392</confidence><bndbox><xmin>43023.0</xmin><ymin>41965.0</ymin><xmax>43211.0</xmax><ymax>42099.0</ymax></bndbox><segmentation><points><x>43023.0</x><y>42099.0</y></points><points><x>43023.0</x><y>41965.0</y></points><points><x>43211.0</x><y>41965.0</y></points><points><x>43211.0</x><y>42099.0</y></points></segmentation></object><object><name>NILM</name><difficult>0</difficult><truncated>0</truncated><info>[{"confidence": "0.481591"}, {"action": "CREATE", "cat": "NILM", "time": "2020-07-23 14:54;33", "who": "admin", "typeOfanno": "PersonManul"}]</info><confidence>0.481591</confidence><bndbox><xmin>19114.0</xmin><ymin>24475.0</ymin><xmax>19887.0</xmax><ymax>24960.0</ymax></bndbox><segmentation><points><x>19114.0</x><y>24960.0</y></points><points><x>19114.0</x><y>24475.0</y></points><points><x>19887.0</x><y>24475.0</y></points><points><x>19887.0</x><y>24960.0</y></points></segmentation></object><object><name>NILM</name><difficult>0</difficult><truncated>0</truncated><info>[{"confidence": "0.506027"}, {"action": "CREATE", "cat": "NILM", "time": "2020-07-23 14:54;33", "who": "admin", "typeOfanno": "PersonManul"}]</info><confidence>0.506027</confidence><bndbox><xmin>50317.0</xmin><ymin>32335.0</ymin><xmax>50742.0</xmax><ymax>33092.0</ymax></bndbox><segmentation><points><x>50317.0</x><y>33092.0</y></points><points><x>50317.0</x><y>32335.0</y></points><points><x>50742.0</x><y>32335.0</y></points><points><x>50742.0</x><y>33092.0</y></points></segmentation></object><object><name>NILM</name><difficult>0</difficult><truncated>0</truncated><info>[{"confidence": "0.535258"}, {"action": "CREATE", "cat": "NILM", "time": "2020-07-23 14:54;33", "who": "admin", "typeOfanno": "PersonManul"}]</info><confidence>0.535258</confidence><bndbox><xmin>16480.0</xmin><ymin>37398.0</ymin><xmax>17085.0</xmax><ymax>37932.0</ymax></bndbox><segmentation><points><x>16480.0</x><y>37932.0</y></points><points><x>16480.0</x><y>37398.0</y></points><points><x>17085.0</x><y>37398.0</y></points><points><x>17085.0</x><y>37932.0</y></points></segmentation></object><object><name>NILM</name><difficult>0</difficult><truncated>0</truncated><info>[{"confidence": "0.6192"}, {"action": "CREATE", "cat": "NILM", "time": "2020-07-23 14:54;33", "who": "admin", "typeOfanno": "PersonManul"}]</info><confidence>0.6192</confidence><bndbox><xmin>35561.0</xmin><ymin>6913.0</ymin><xmax>35741.0</xmax><ymax>7029.0</ymax></bndbox><segmentation><points><x>35561.0</x><y>7029.0</y></points><points><x>35561.0</x><y>6913.0</y></points><points><x>35741.0</x><y>6913.0</y></points><points><x>35741.0</x><y>7029.0</y></points></segmentation></object><object><name>NILM</name><difficult>0</difficult><truncated>0</truncated><info>[{"confidence": "0.682004"}, {"action": "CREATE", "cat": "NILM", "time": "2020-07-23 14:54;33", "who": "admin", "typeOfanno": "PersonManul"}]</info><confidence>0.682004</confidence><bndbox><xmin>24905.0</xmin><ymin>22933.0</ymin><xmax>25098.0</xmax><ymax>23113.0</ymax></bndbox><segmentation><points><x>24905.0</x><y>23113.0</y></points><points><x>24905.0</x><y>22933.0</y></points><points><x>25098.0</x><y>22933.0</y></points><points><x>25098.0</x><y>23113.0</y></points></segmentation></object><object><name>NILM</name><difficult>0</difficult><truncated>0</truncated><info>[{"confidence": "0.720056"}, {"action": "CREATE", "cat": "NILM", "time": "2020-07-23 14:54;33", "who": "admin", "typeOfanno": "PersonManul"}]</info><confidence>0.720056</confidence><bndbox><xmin>41213.0</xmin><ymin>7201.0</ymin><xmax>41423.0</xmax><ymax>7342.0</ymax></bndbox><segmentation><points><x>41213.0</x><y>7342.0</y></points><points><x>41213.0</x><y>7201.0</y></points><points><x>41423.0</x><y>7201.0</y></points><points><x>41423.0</x><y>7342.0</y></points></segmentation></object><object><name>NILM</name><difficult>0</difficult><truncated>0</truncated><info>[{"confidence": "0.792345"}, {"action": "CREATE", "cat": "NILM", "time": "2020-07-23 14:54;33", "who": "admin", "typeOfanno": "PersonManul"}]</info><confidence>0.792345</confidence><bndbox><xmin>31310.0</xmin><ymin>27723.0</ymin><xmax>31537.0</xmax><ymax>27910.0</ymax></bndbox><segmentation><points><x>31310.0</x><y>27910.0</y></points><points><x>31310.0</x><y>27723.0</y></points><points><x>31537.0</x><y>27723.0</y></points><points><x>31537.0</x><y>27910.0</y></points></segmentation></object><object><name>ASC_US</name><difficult>0</difficult><truncated>0</truncated><info>[{"confidence": "0.833417"}, {"action": "CREATE", "cat": "ASC_US", "time": "2020-07-23 14:54;33", "who": "admin", "typeOfanno": "PersonManul"}]</info><confidence>0.833417</confidence><bndbox><xmin>14862.0</xmin><ymin>31543.861550037636</ymin><xmax>15004.0</xmax><ymax>31718.861550037636</ymax></bndbox><segmentation><points><x>14862.0</x><y>31718.861550037636</y></points><points><x>14862.0</x><y>31543.861550037636</y></points><points><x>15004.0</x><y>31543.861550037636</y></points><points><x>15004.0</x><y>31718.861550037636</y></points></segmentation></object><object><name>NILM</name><difficult>0</difficult><truncated>0</truncated><info>[{"confidence": "0.903346"}, {"action": "CREATE", "cat": "NILM", "time": "2020-07-23 14:54;33", "who": "admin", "typeOfanno": "PersonManul"}]</info><confidence>0.903346</confidence><bndbox><xmin>26578.0</xmin><ymin>30398.0</ymin><xmax>26788.0</xmax><ymax>30596.0</ymax></bndbox><segmentation><points><x>26578.0</x><y>30596.0</y></points><points><x>26578.0</x><y>30398.0</y></points><points><x>26788.0</x><y>30398.0</y></points><points><x>26788.0</x><y>30596.0</y></points></segmentation></object><object><name>NILM</name><difficult>0</difficult><truncated>0</truncated><info>[{"confidence": "0.969562"}, {"action": "CREATE", "cat": "NILM", "time": "2020-07-23 14:54;33", "who": "admin", "typeOfanno": "PersonManul"}]</info><confidence>0.969562</confidence><bndbox><xmin>22116.0</xmin><ymin>29391.0</ymin><xmax>22248.0</xmax><ymax>29582.0</ymax></bndbox><segmentation><points><x>22116.0</x><y>29582.0</y></points><points><x>22116.0</x><y>29391.0</y></points><points><x>22248.0</x><y>29391.0</y></points><points><x>22248.0</x><y>29582.0</y></points></segmentation></object><object><name>BOX_SCREEN</name><difficult>0</difficult><truncated>0</truncated><info>[{"confidence": "1.0"}, {"action": "CREATE", "cat": "BOX_SCREEN", "time": "2020-07-23 14:54;33", "who": "admin", "typeOfanno": "PersonManul"}]</info><confidence>1.0</confidence><bndbox><xmin>31220.500000000007</xmin><ymin>49740.000000000015</ymin><xmax>33268.50000000001</xmax><ymax>51788.000000000015</ymax></bndbox><segmentation><points><x>31220.500000000007</x><y>51788.000000000015</y></points><points><x>31220.500000000007</x><y>49740.000000000015</y></points><points><x>33268.50000000001</x><y>49740.000000000015</y></points><points><x>33268.50000000001</x><y>51788.000000000015</y></points></segmentation></object><object><name>BOX_SCREEN</name><difficult>0</difficult><truncated>0</truncated><info>[{"confidence": "1.0"}, {"action": "CREATE", "cat": "BOX_SCREEN", "time": "2020-07-23 14:54;33", "who": "admin", "typeOfanno": "PersonManul"}]</info><confidence>1.0</confidence><bndbox><xmin>44860.99999999997</xmin><ymin>29690.99999999999</ymin><xmax>46908.99999999997</xmax><ymax>31738.99999999999</ymax></bndbox><segmentation><points><x>44860.99999999997</x><y>31738.99999999999</y></points><points><x>44860.99999999997</x><y>29690.99999999999</y></points><points><x>46908.99999999997</x><y>29690.99999999999</y></points><points><x>46908.99999999997</x><y>31738.99999999999</y></points></segmentation></object><object><name>BOX_SCREEN</name><difficult>0</difficult><truncated>0</truncated><info>[{"confidence": "1.0"}, {"action": "CREATE", "cat": "BOX_SCREEN", "time": "2020-07-23 14:54;33", "who": "admin", "typeOfanno": "PersonManul"}]</info><confidence>1.0</confidence><bndbox><xmin>41869.5</xmin><ymin>12421.999999999998</ymin><xmax>43917.5</xmax><ymax>14469.999999999998</ymax></bndbox><segmentation><points><x>41869.5</x><y>14469.999999999998</y></points><points><x>41869.5</x><y>12421.999999999998</y></points><points><x>43917.5</x><y>12421.999999999998</y></points><points><x>43917.5</x><y>14469.999999999998</y></points></segmentation></object></annotation>
