# Supplementary material for: Artificial intelligence enables precision diagnosis of cervical cytology grades and cervical cancer
Source: Nat Commun. 2024 May 22;15:4369. doi: 10.1038/s41467-024-48705-3 (PMC11111770; doi:10.1038/s41467-024-48705-3)
Supplement: Supplementary file 4 — Source Data [file 41467_2024_48705_MOESM4_ESM.zip › Source Data/Table S1.Average precision in the patch-level detection and classification./ground_truth_126/V202000960_L_A_H.TMAP.xml]

<?xml version="1.0"?><annotation><folder>med</folder><filename>/datasets/Review/label-check/kfbtmap682/V202000960_L_A_H.TMAP</filename><size><width>60160</width><height>57600</height></size><mpp>0.25294119041063823</mpp><object><name>HSIL</name><difficult>0</difficult><truncated>0</truncated><info>[{"confidence": "0.86039"}, {"action": "CREATE", "cat": "HSIL", "time": "2020-07-23 14:54;34", "who": "admin", "typeOfanno": "PersonManul"}]</info><confidence>0.86039</confidence><bndbox><xmin>13573.867101913693</xmin><ymin>25265.481604752207</ymin><xmax>13671.1328980863</xmax><ymax>25372.896875308048</ymax></bndbox><segmentation><points><x>13573.867101913693</x><y>25372.896875308048</y></points><points><x>13573.867101913693</x><y>25265.481604752207</y></points><points><x>13671.1328980863</x><y>25265.481604752207</y></points><points><x>13671.1328980863</x><y>25372.896875308048</y></points></segmentation></object><object><name>HSIL</name><difficult>0</difficult><truncated>0</truncated><info>[{"confidence": "0.868835"}, {"action": "CREATE", "cat": "HSIL", "time": "2020-07-23 14:54;34", "who": "admin", "typeOfanno": "PersonManul"}]</info><confidence>0.868835</confidence><bndbox><xmin>19686.0</xmin><ymin>29678.0</ymin><xmax>19752.0</xmax><ymax>29751.0</ymax></bndbox><segmentation><points><x>19686.0</x><y>29751.0</y></points><points><x>19686.0</x><y>29678.0</y></points><points><x>19752.0</x><y>29678.0</y></points><points><x>19752.0</x><y>29751.0</y></points></segmentation></object><object><name>HSIL</name><difficult>0</difficult><truncated>0</truncated><info>[{"confidence": "0.878508"}, {"action": "CREATE", "cat": "HSIL", "time": "2020-07-23 14:54;34", "who": "admin", "typeOfanno": "PersonManul"}]</info><confidence>0.878508</confidence><bndbox><xmin>53767.0</xmin><ymin>31694.0</ymin><xmax>53835.0</xmax><ymax>31759.0</ymax></bndbox><segmentation><points><x>53767.0</x><y>31759.0</y></points><points><x>53767.0</x><y>31694.0</y></points><points><x>53835.0</x><y>31694.0</y></points><points><x>53835.0</x><y>31759.0</y></points></segmentation></object><object><name>HSIL</name><difficult>0</difficult><truncated>0</truncated><info>[{"confidence": "0.88552"}, {"action": "CREATE", "cat": "HSIL", "time": "2020-07-23 14:54;34", "who": "admin", "typeOfanno": "PersonManul"}]</info><confidence>0.88552</confidence><bndbox><xmin>13250.0</xmin><ymin>27150.0</ymin><xmax>13339.0</xmax><ymax>27217.0</ymax></bndbox><segmentation><points><x>13250.0</x><y>27217.0</y></points><points><x>13250.0</x><y>27150.0</y></points><points><x>13339.0</x><y>27150.0</y></points><points><x>13339.0</x><y>27217.0</y></points></segmentation></object><object><name>HSIL</name><difficult>0</difficult><truncated>0</truncated><info>[{"confidence": "0.899787"}, {"action": "CREATE", "cat": "HSIL", "time": "2020-07-23 14:54;34", "who": "admin", "typeOfanno": "PersonManul"}]</info><confidence>0.899787</confidence><bndbox><xmin>29234.0</xmin><ymin>36470.0</ymin><xmax>29318.0</xmax><ymax>36552.0</ymax></bndbox><segmentation><points><x>29234.0</x><y>36552.0</y></points><points><x>29234.0</x><y>36470.0</y></points><points><x>29318.0</x><y>36470.0</y></points><points><x>29318.0</x><y>36552.0</y></points></segmentation></object><object><name>HSIL</name><difficult>0</difficult><truncated>0</truncated><info>[{"confidence": "0.902462"}, {"action": "CREATE", "cat": "HSIL", "time": "2020-07-23 14:54;34", "who": "admin", "typeOfanno": "PersonManul"}]</info><confidence>0.902462</confidence><bndbox><xmin>48586.0</xmin><ymin>20195.0</ymin><xmax>48670.0</xmax><ymax>20274.0</ymax></bndbox><segmentation><points><x>48586.0</x><y>20274.0</y></points><points><x>48586.0</x><y>20195.0</y></points><points><x>48670.0</x><y>20195.0</y></points><points><x>48670.0</x><y>20274.0</y></points></segmentation></object><object><name>HSIL</name><difficult>0</difficult><truncated>0</truncated><info>[{"confidence": "0.903813"}, {"action": "CREATE", "cat": "HSIL", "time": "2020-07-23 14:54;34", "who": "admin", "typeOfanno": "PersonManul"}]</info><confidence>0.903813</confidence><bndbox><xmin>28045.0</xmin><ymin>38377.0</ymin><xmax>28106.0</xmax><ymax>38454.0</ymax></bndbox><segmentation><points><x>28045.0</x><y>38454.0</y></points><points><x>28045.0</x><y>38377.0</y></points><points><x>28106.0</x><y>38377.0</y></points><points><x>28106.0</x><y>38454.0</y></points></segmentation></object><object><name>HSIL</name><difficult>0</difficult><truncated>0</truncated><info>[{"confidence": "0.905595"}, {"action": "CREATE", "cat": "HSIL", "time": "2020-07-23 14:54;34", "who": "admin", "typeOfanno": "PersonManul"}]</info><confidence>0.905595</confidence><bndbox><xmin>30349.0</xmin><ymin>45898.0</ymin><xmax>30442.0</xmax><ymax>45987.0</ymax></bndbox><segmentation><points><x>30349.0</x><y>45987.0</y></points><points><x>30349.0</x><y>45898.0</y></points><points><x>30442.0</x><y>45898.0</y></points><points><x>30442.0</x><y>45987.0</y></points></segmentation></object><object><name>HSIL</name><difficult>0</difficult><truncated>0</truncated><info>[{"confidence": "0.90637"}, {"action": "CREATE", "cat": "HSIL", "time": "2020-07-23 14:54;34", "who": "admin", "typeOfanno": "PersonManul"}]</info><confidence>0.90637</confidence><bndbox><xmin>28231.0</xmin><ymin>33663.0</ymin><xmax>28294.0</xmax><ymax>33717.0</ymax></bndbox><segmentation><points><x>28231.0</x><y>33717.0</y></points><points><x>28231.0</x><y>33663.0</y></points><points><x>28294.0</x><y>33663.0</y></points><points><x>28294.0</x><y>33717.0</y></points></segmentation></object><object><name>HSIL</name><difficult>0</difficult><truncated>0</truncated><info>[{"confidence": "0.916455"}, {"action": "CREATE", "cat": "HSIL", "time": "2020-07-23 14:54;34", "who": "admin", "typeOfanno": "PersonManul"}]</info><confidence>0.916455</confidence><bndbox><xmin>24122.0</xmin><ymin>21448.0</ymin><xmax>24196.0</xmax><ymax>21522.0</ymax></bndbox><segmentation><points><x>24122.0</x><y>21522.0</y></points><points><x>24122.0</x><y>21448.0</y></points><points><x>24196.0</x><y>21448.0</y></points><points><x>24196.0</x><y>21522.0</y></points></segmentation></object><object><name>HSIL</name><difficult>0</difficult><truncated>0</truncated><info>[{"confidence": "0.917783"}, {"action": "CREATE", "cat": "HSIL", "time": "2020-07-23 14:54;34", "who": "admin", "typeOfanno": "PersonManul"}]</info><confidence>0.917783</confidence><bndbox><xmin>19098.0</xmin><ymin>39088.0</ymin><xmax>19165.0</xmax><ymax>39160.0</ymax></bndbox><segmentation><points><x>19098.0</x><y>39160.0</y></points><points><x>19098.0</x><y>39088.0</y></points><points><x>19165.0</x><y>39088.0</y></points><points><x>19165.0</x><y>39160.0</y></points></segmentation></object><object><name>HSIL</name><difficult>0</difficult><truncated>0</truncated><info>[{"confidence": "0.921132"}, {"action": "CREATE", "cat": "HSIL", "time": "2020-07-23 14:54;34", "who": "admin", "typeOfanno": "PersonManul"}]</info><confidence>0.921132</confidence><bndbox><xmin>24720.0</xmin><ymin>22811.0</ymin><xmax>24811.0</xmax><ymax>22896.0</ymax></bndbox><segmentation><points><x>24720.0</x><y>22896.0</y></points><points><x>24720.0</x><y>22811.0</y></points><points><x>24811.0</x><y>22811.0</y></points><points><x>24811.0</x><y>22896.0</y></points></segmentation></object><object><name>HSIL</name><difficult>0</difficult><truncated>0</truncated><info>[{"confidence": "0.92706"}, {"action": "CREATE", "cat": "HSIL", "time": "2020-07-23 14:54;34", "who": "admin", "typeOfanno": "PersonManul"}]</info><confidence>0.92706</confidence><bndbox><xmin>34039.0</xmin><ymin>32336.0</ymin><xmax>34103.0</xmax><ymax>32404.0</ymax></bndbox><segmentation><points><x>34039.0</x><y>32404.0</y></points><points><x>34039.0</x><y>32336.0</y></points><points><x>34103.0</x><y>32336.0</y></points><points><x>34103.0</x><y>32404.0</y></points></segmentation></object><object><name>HSIL</name><difficult>0</difficult><truncated>0</truncated><info>[{"confidence": "0.959861"}, {"action": "CREATE", "cat": "HSIL", "time": "2020-07-23 14:54;34", "who": "admin", "typeOfanno": "PersonManul"}]</info><confidence>0.959861</confidence><bndbox><xmin>12866.0</xmin><ymin>40302.0</ymin><xmax>12939.0</xmax><ymax>40380.0</ymax></bndbox><segmentation><points><x>12866.0</x><y>40380.0</y></points><points><x>12866.0</x><y>40302.0</y></points><points><x>12939.0</x><y>40302.0</y></points><points><x>12939.0</x><y>40380.0</y></points></segmentation></object><object><name>HSIL</name><difficult>0</difficult><truncated>0</truncated><info>[{"confidence": "0.962198"}, {"action": "CREATE", "cat": "HSIL", "time": "2020-07-23 14:54;34", "who": "admin", "typeOfanno": "PersonManul"}]</info><confidence>0.962198</confidence><bndbox><xmin>11058.0</xmin><ymin>37559.0</ymin><xmax>11133.0</xmax><ymax>37623.0</ymax></bndbox><segmentation><points><x>11058.0</x><y>37623.0</y></points><points><x>11058.0</x><y>37559.0</y></points><points><x>11133.0</x><y>37559.0</y></points><points><x>11133.0</x><y>37623.0</y></points></segmentation></object><object><name>HSIL</name><difficult>0</difficult><truncated>0</truncated><info>[{"confidence": "0.983122"}, {"action": "CREATE", "cat": "HSIL", "time": "2020-07-23 14:54;34", "who": "admin", "typeOfanno": "PersonManul"}]</info><confidence>0.983122</confidence><bndbox><xmin>40533.0</xmin><ymin>34902.0</ymin><xmax>40613.0</xmax><ymax>34977.0</ymax></bndbox><segmentation><points><x>40533.0</x><y>34977.0</y></points><points><x>40533.0</x><y>34902.0</y></points><points><x>40613.0</x><y>34902.0</y></points><points><x>40613.0</x><y>34977.0</y></points></segmentation></object><object><name>ASC_US</name><difficult>0</difficult><truncated>0</truncated><info>[{"confidence": "0.862497"}, {"action": "CREATE", "cat": "ASC_US", "time": "2020-07-23 14:54;34", "who": "admin", "typeOfanno": "PersonManul"}]</info><confidence>0.862497</confidence><bndbox><xmin>50948.0</xmin><ymin>21108.0</ymin><xmax>51134.0</xmax><ymax>21385.0</ymax></bndbox><segmentation><points><x>50948.0</x><y>21385.0</y></points><points><x>50948.0</x><y>21108.0</y></points><points><x>51134.0</x><y>21108.0</y></points><points><x>51134.0</x><y>21385.0</y></points></segmentation></object><object><name>NILM</name><difficult>0</difficult><truncated>0</truncated><info>[{"confidence": "0.885572"}, {"action": "CREATE", "cat": "NILM", "time": "2020-07-23 14:54;34", "who": "admin", "typeOfanno": "PersonManul"}]</info><confidence>0.885572</confidence><bndbox><xmin>21124.0</xmin><ymin>11678.0</ymin><xmax>21262.0</xmax><ymax>11791.0</ymax></bndbox><segmentation><points><x>21124.0</x><y>11791.0</y></points><points><x>21124.0</x><y>11678.0</y></points><points><x>21262.0</x><y>11678.0</y></points><points><x>21262.0</x><y>11791.0</y></points></segmentation></object><object><name>NILM</name><difficult>0</difficult><truncated>0</truncated><info>[{"confidence": "0.86395"}, {"action": "CREATE", "cat": "NILM", "time": "2020-07-23 14:54;34", "who": "admin", "typeOfanno": "PersonManul"}]</info><confidence>0.86395</confidence><bndbox><xmin>18152.0</xmin><ymin>14107.0</ymin><xmax>18286.0</xmax><ymax>14251.0</ymax></bndbox><segmentation><points><x>18152.0</x><y>14251.0</y></points><points><x>18152.0</x><y>14107.0</y></points><points><x>18286.0</x><y>14107.0</y></points><points><x>18286.0</x><y>14251.0</y></points></segmentation></object><object><name>NILM</name><difficult>0</difficult><truncated>0</truncated><info>[{"confidence": "0.868429"}, {"action": "CREATE", "cat": "NILM", "time": "2020-07-23 14:54;34", "who": "admin", "typeOfanno": "PersonManul"}]</info><confidence>0.868429</confidence><bndbox><xmin>32969.0</xmin><ymin>5901.0</ymin><xmax>33162.0</xmax><ymax>6023.0</ymax></bndbox><segmentation><points><x>32969.0</x><y>6023.0</y></points><points><x>32969.0</x><y>5901.0</y></points><points><x>33162.0</x><y>5901.0</y></points><points><x>33162.0</x><y>6023.0</y></points></segmentation></object><object><name>NILM</name><difficult>0</difficult><truncated>0</truncated><info>[{"confidence": "0.870141"}, {"action": "CREATE", "cat": "NILM", "time": "2020-07-23 14:54;34", "who": "admin", "typeOfanno": "PersonManul"}]</info><confidence>0.870141</confidence><bndbox><xmin>35502.0</xmin><ymin>20413.0</ymin><xmax>35612.0</xmax><ymax>20537.0</ymax></bndbox><segmentation><points><x>35502.0</x><y>20537.0</y></points><points><x>35502.0</x><y>20413.0</y></points><points><x>35612.0</x><y>20413.0</y></points><points><x>35612.0</x><y>20537.0</y></points></segmentation></object><object><name>NILM</name><difficult>0</difficult><truncated>0</truncated><info>[{"confidence": "0.872768"}, {"action": "CREATE", "cat": "NILM", "time": "2020-07-23 14:54;34", "who": "admin", "typeOfanno": "PersonManul"}]</info><confidence>0.872768</confidence><bndbox><xmin>35187.0</xmin><ymin>15173.0</ymin><xmax>35360.0</xmax><ymax>15313.0</ymax></bndbox><segmentation><points><x>35187.0</x><y>15313.0</y></points><points><x>35187.0</x><y>15173.0</y></points><points><x>35360.0</x><y>15173.0</y></points><points><x>35360.0</x><y>15313.0</y></points></segmentation></object><object><name>NILM</name><difficult>0</difficult><truncated>0</truncated><info>[{"confidence": "0.889455"}, {"action": "CREATE", "cat": "NILM", "time": "2020-07-23 14:54;34", "who": "admin", "typeOfanno": "PersonManul"}]</info><confidence>0.889455</confidence><bndbox><xmin>27475.0</xmin><ymin>16445.0</ymin><xmax>27610.0</xmax><ymax>16581.0</ymax></bndbox><segmentation><points><x>27475.0</x><y>16581.0</y></points><points><x>27475.0</x><y>16445.0</y></points><points><x>27610.0</x><y>16445.0</y></points><points><x>27610.0</x><y>16581.0</y></points></segmentation></object><object><name>NILM</name><difficult>0</difficult><truncated>0</truncated><info>[{"confidence": "0.900153"}, {"action": "CREATE", "cat": "NILM", "time": "2020-07-23 14:54;34", "who": "admin", "typeOfanno": "PersonManul"}]</info><confidence>0.900153</confidence><bndbox><xmin>34537.0</xmin><ymin>17904.0</ymin><xmax>34673.0</xmax><ymax>18081.0</ymax></bndbox><segmentation><points><x>34537.0</x><y>18081.0</y></points><points><x>34537.0</x><y>17904.0</y></points><points><x>34673.0</x><y>17904.0</y></points><points><x>34673.0</x><y>18081.0</y></points></segmentation></object><object><name>NILM</name><difficult>0</difficult><truncated>0</truncated><info>[{"confidence": "0.90278"}, {"action": "CREATE", "cat": "NILM", "time": "2020-07-23 14:54;34", "who": "admin", "typeOfanno": "PersonManul"}]</info><confidence>0.90278</confidence><bndbox><xmin>47256.0</xmin><ymin>20664.0</ymin><xmax>47380.0</xmax><ymax>20824.0</ymax></bndbox><segmentation><points><x>47256.0</x><y>20824.0</y></points><points><x>47256.0</x><y>20664.0</y></points><points><x>47380.0</x><y>20664.0</y></points><points><x>47380.0</x><y>20824.0</y></points></segmentation></object><object><name>NILM</name><difficult>0</difficult><truncated>0</truncated><info>[{"confidence": "0.90386"}, {"action": "CREATE", "cat": "NILM", "time": "2020-07-23 14:54;34", "who": "admin", "typeOfanno": "PersonManul"}]</info><confidence>0.90386</confidence><bndbox><xmin>18446.0</xmin><ymin>42384.0</ymin><xmax>18819.0</xmax><ymax>42637.0</ymax></bndbox><segmentation><points><x>18446.0</x><y>42637.0</y></points><points><x>18446.0</x><y>42384.0</y></points><points><x>18819.0</x><y>42384.0</y></points><points><x>18819.0</x><y>42637.0</y></points></segmentation></object><object><name>NILM</name><difficult>0</difficult><truncated>0</truncated><info>[{"confidence": "0.915216"}, {"action": "CREATE", "cat": "NILM", "time": "2020-07-23 14:54;34", "who": "admin", "typeOfanno": "PersonManul"}]</info><confidence>0.915216</confidence><bndbox><xmin>34561.0</xmin><ymin>37928.0</ymin><xmax>34676.0</xmax><ymax>38069.0</ymax></bndbox><segmentation><points><x>34561.0</x><y>38069.0</y></points><points><x>34561.0</x><y>37928.0</y></points><points><x>34676.0</x><y>37928.0</y></points><points><x>34676.0</x><y>38069.0</y></points></segmentation></object><object><name>NILM</name><difficult>0</difficult><truncated>0</truncated><info>[{"confidence": "0.918212"}, {"action": "CREATE", "cat": "NILM", "time": "2020-07-23 14:54;34", "who": "admin", "typeOfanno": "PersonManul"}]</info><confidence>0.918212</confidence><bndbox><xmin>49297.0</xmin><ymin>33899.0</ymin><xmax>49463.0</xmax><ymax>34054.0</ymax></bndbox><segmentation><points><x>49297.0</x><y>34054.0</y></points><points><x>49297.0</x><y>33899.0</y></points><points><x>49463.0</x><y>33899.0</y></points><points><x>49463.0</x><y>34054.0</y></points></segmentation></object><object><name>NILM</name><difficult>0</difficult><truncated>0</truncated><info>[{"confidence": "0.921154"}, {"action": "CREATE", "cat": "NILM", "time": "2020-07-23 14:54;34", "who": "admin", "typeOfanno": "PersonManul"}]</info><confidence>0.921154</confidence><bndbox><xmin>36195.0</xmin><ymin>19582.0</ymin><xmax>36403.0</xmax><ymax>19804.0</ymax></bndbox><segmentation><points><x>36195.0</x><y>19804.0</y></points><points><x>36195.0</x><y>19582.0</y></points><points><x>36403.0</x><y>19582.0</y></points><points><x>36403.0</x><y>19804.0</y></points></segmentation></object><object><name>NILM</name><difficult>0</difficult><truncated>0</truncated><info>[{"confidence": "0.921889"}, {"action": "CREATE", "cat": "NILM", "time": "2020-07-23 14:54;34", "who": "admin", "typeOfanno": "PersonManul"}]</info><confidence>0.921889</confidence><bndbox><xmin>25934.0</xmin><ymin>45362.0</ymin><xmax>26086.0</xmax><ymax>45531.0</ymax></bndbox><segmentation><points><x>25934.0</x><y>45531.0</y></points><points><x>25934.0</x><y>45362.0</y></points><points><x>26086.0</x><y>45362.0</y></points><points><x>26086.0</x><y>45531.0</y></points></segmentation></object><object><name>NILM</name><difficult>0</difficult><truncated>0</truncated><info>[{"confidence": "0.929032"}, {"action": "CREATE", "cat": "NILM", "time": "2020-07-23 14:54;34", "who": "admin", "typeOfanno": "PersonManul"}]</info><confidence>0.929032</confidence><bndbox><xmin>27798.0</xmin><ymin>20760.0</ymin><xmax>27972.0</xmax><ymax>20913.0</ymax></bndbox><segmentation><points><x>27798.0</x><y>20913.0</y></points><points><x>27798.0</x><y>20760.0</y></points><points><x>27972.0</x><y>20760.0</y></points><points><x>27972.0</x><y>20913.0</y></points></segmentation></object><object><name>NILM</name><difficult>0</difficult><truncated>0</truncated><info>[{"confidence": "0.944043"}, {"action": "CREATE", "cat": "NILM", "time": "2020-07-23 14:54;34", "who": "admin", "typeOfanno": "PersonManul"}]</info><confidence>0.944043</confidence><bndbox><xmin>34640.0</xmin><ymin>21524.0</ymin><xmax>34770.0</xmax><ymax>21783.0</ymax></bndbox><segmentation><points><x>34640.0</x><y>21783.0</y></points><points><x>34640.0</x><y>21524.0</y></points><points><x>34770.0</x><y>21524.0</y></points><points><x>34770.0</x><y>21783.0</y></points></segmentation></object><object><name>NILM</name><difficult>0</difficult><truncated>0</truncated><info>[{"confidence": "0.949152"}, {"action": "CREATE", "cat": "NILM", "time": "2020-07-23 14:54;34", "who": "admin", "typeOfanno": "PersonManul"}]</info><confidence>0.949152</confidence><bndbox><xmin>40401.0</xmin><ymin>20403.0</ymin><xmax>40530.0</xmax><ymax>20551.0</ymax></bndbox><segmentation><points><x>40401.0</x><y>20551.0</y></points><points><x>40401.0</x><y>20403.0</y></points><points><x>40530.0</x><y>20403.0</y></points><points><x>40530.0</x><y>20551.0</y></points></segmentation></object><object><name>NILM</name><difficult>0</difficult><truncated>0</truncated><info>[{"confidence": "0.952831"}, {"action": "CREATE", "cat": "NILM", "time": "2020-07-23 14:54;34", "who": "admin", "typeOfanno": "PersonManul"}]</info><confidence>0.952831</confidence><bndbox><xmin>53890.0</xmin><ymin>34235.0</ymin><xmax>54013.0</xmax><ymax>34411.0</ymax></bndbox><segmentation><points><x>53890.0</x><y>34411.0</y></points><points><x>53890.0</x><y>34235.0</y></points><points><x>54013.0</x><y>34235.0</y></points><points><x>54013.0</x><y>34411.0</y></points></segmentation></object><object><name>NILM</name><difficult>0</difficult><truncated>0</truncated><info>[{"confidence": "0.952942"}, {"action": "CREATE", "cat": "NILM", "time": "2020-07-23 14:54;35", "who": "admin", "typeOfanno": "PersonManul"}]</info><confidence>0.952942</confidence><bndbox><xmin>27604.0</xmin><ymin>38026.0</ymin><xmax>27723.0</xmax><ymax>38162.0</ymax></bndbox><segmentation><points><x>27604.0</x><y>38162.0</y></points><points><x>27604.0</x><y>38026.0</y></points><points><x>27723.0</x><y>38026.0</y></points><points><x>27723.0</x><y>38162.0</y></points></segmentation></object><object><name>NILM</name><difficult>0</difficult><truncated>0</truncated><info>[{"confidence": "0.958223"}, {"action": "CREATE", "cat": "NILM", "time": "2020-07-23 14:54;35", "who": "admin", "typeOfanno": "PersonManul"}]</info><confidence>0.958223</confidence><bndbox><xmin>38196.0</xmin><ymin>49702.0</ymin><xmax>38329.0</xmax><ymax>49904.0</ymax></bndbox><segmentation><points><x>38196.0</x><y>49904.0</y></points><points><x>38196.0</x><y>49702.0</y></points><points><x>38329.0</x><y>49702.0</y></points><points><x>38329.0</x><y>49904.0</y></points></segmentation></object><object><name>NILM</name><difficult>0</difficult><truncated>0</truncated><info>[{"confidence": "0.961274"}, {"action": "CREATE", "cat": "NILM", "time": "2020-07-23 14:54;35", "who": "admin", "typeOfanno": "PersonManul"}]</info><confidence>0.961274</confidence><bndbox><xmin>49706.0</xmin><ymin>36883.0</ymin><xmax>49836.0</xmax><ymax>37025.0</ymax></bndbox><segmentation><points><x>49706.0</x><y>37025.0</y></points><points><x>49706.0</x><y>36883.0</y></points><points><x>49836.0</x><y>36883.0</y></points><points><x>49836.0</x><y>37025.0</y></points></segmentation></object><object><name>NILM</name><difficult>0</difficult><truncated>0</truncated><info>[{"confidence": "0.965508"}, {"action": "CREATE", "cat": "NILM", "time": "2020-07-23 14:54;35", "who": "admin", "typeOfanno": "PersonManul"}]</info><confidence>0.965508</confidence><bndbox><xmin>42882.0</xmin><ymin>44771.0</ymin><xmax>43010.0</xmax><ymax>44905.0</ymax></bndbox><segmentation><points><x>42882.0</x><y>44905.0</y></points><points><x>42882.0</x><y>44771.0</y></points><points><x>43010.0</x><y>44771.0</y></points><points><x>43010.0</x><y>44905.0</y></points></segmentation></object><object><name>ASC_US</name><difficult>0</difficult><truncated>0</truncated><info>[{"confidence": "0.979795"}, {"action": "CREATE", "cat": "ASC_US", "time": "2020-07-23 14:54;35", "who": "admin", "typeOfanno": "PersonManul"}]</info><confidence>0.979795</confidence><bndbox><xmin>44548.0</xmin><ymin>11247.0</ymin><xmax>44691.0</xmax><ymax>11358.0</ymax></bndbox><segmentation><points><x>44548.0</x><y>11358.0</y></points><points><x>44548.0</x><y>11247.0</y></points><points><x>44691.0</x><y>11247.0</y></points><points><x>44691.0</x><y>11358.0</y></points></segmentation></object><object><name>NILM</name><difficult>0</difficult><truncated>0</truncated><info>[{"confidence": "0.986402"}, {"action": "CREATE", "cat": "NILM", "time": "2020-07-23 14:54;35", "who": "admin", "typeOfanno": "PersonManul"}]</info><confidence>0.986402</confidence><bndbox><xmin>34999.0</xmin><ymin>34984.0</ymin><xmax>35150.0</xmax><ymax>35127.0</ymax></bndbox><segmentation><points><x>34999.0</x><y>35127.0</y></points><points><x>34999.0</x><y>34984.0</y></points><points><x>35150.0</x><y>34984.0</y></points><points><x>35150.0</x><y>35127.0</y></points></segmentation></object><object><name>BOX_SCREEN</name><difficult>0</difficult><truncated>0</truncated><info>[{"confidence": "1.0"}, {"action": "CREATE", "cat": "BOX_SCREEN", "time": "2020-07-23 14:54;35", "who": "admin", "typeOfanno": "PersonManul"}]</info><confidence>1.0</confidence><bndbox><xmin>28304.458651219877</xmin><ymin>35480.42389684331</ymin><xmax>30352.458651219877</xmax><ymax>37528.42389684331</ymax></bndbox><segmentation><points><x>28304.458651219877</x><y>37528.42389684331</y></points><points><x>28304.458651219877</x><y>35480.42389684331</y></points><points><x>30352.458651219877</x><y>35480.42389684331</y></points><points><x>30352.458651219877</x><y>37528.42389684331</y></points></segmentation></object><object><name>BOX_SCREEN</name><difficult>0</difficult><truncated>0</truncated><info>[{"confidence": "1.0"}, {"action": "CREATE", "cat": "BOX_SCREEN", "time": "2020-07-23 14:54;35", "who": "admin", "typeOfanno": "PersonManul"}]</info><confidence>1.0</confidence><bndbox><xmin>23690.87351610946</xmin><ymin>21936.74015311647</ymin><xmax>25738.87351610946</xmax><ymax>23984.74015311647</ymax></bndbox><segmentation><points><x>23690.87351610946</x><y>23984.74015311647</y></points><points><x>23690.87351610946</x><y>21936.74015311647</y></points><points><x>25738.87351610946</x><y>21936.74015311647</y></points><points><x>25738.87351610946</x><y>23984.74015311647</y></points></segmentation></object><object><name>BOX_SCREEN</name><difficult>0</difficult><truncated>0</truncated><info>[{"confidence": "1.0"}, {"action": "CREATE", "cat": "BOX_SCREEN", "time": "2020-07-23 14:54;35", "who": "admin", "typeOfanno": "PersonManul"}]</info><confidence>1.0</confidence><bndbox><xmin>27051.5</xmin><ymin>37501.5</ymin><xmax>29099.5</xmax><ymax>39549.5</ymax></bndbox><segmentation><points><x>27051.5</x><y>39549.5</y></points><points><x>27051.5</x><y>37501.5</y></points><points><x>29099.5</x><y>37501.5</y></points><points><x>29099.5</x><y>39549.5</y></points></segmentation></object><object><name>ASC_H</name><difficult>0</difficult><truncated>0</truncated><info>[{"confidence": "1.0"}, {"action": "CREATE", "cat": "ASC_H", "time": "2020-07-23 14:54;35", "who": "admin", "typeOfanno": "PersonManul"}]</info><confidence>1.0</confidence><bndbox><xmin>28882.315797853662</xmin><ymin>36577.48637885105</ymin><xmax>28950.556538594403</xmax><ymax>36650.819712184384</ymax></bndbox><segmentation><points><x>28882.315797853662</x><y>36650.819712184384</y></points><points><x>28882.315797853662</x><y>36577.48637885105</y></points><points><x>28950.556538594403</x><y>36577.48637885105</y></points><points><x>28950.556538594403</x><y>36650.819712184384</y></points></segmentation></object><object><name>BOX_SCREEN</name><difficult>0</difficult><truncated>0</truncated><info>[{"confidence": "1.0"}, {"action": "CREATE", "cat": "BOX_SCREEN", "time": "2020-07-23 14:54;35", "who": "admin", "typeOfanno": "PersonManul"}]</info><confidence>1.0</confidence><bndbox><xmin>12598.499999999998</xmin><ymin>24408.499999999993</ymin><xmax>14646.499999999998</xmax><ymax>26456.499999999993</ymax></bndbox><segmentation><points><x>12598.499999999998</x><y>26456.499999999993</y></points><points><x>12598.499999999998</x><y>24408.499999999993</y></points><points><x>14646.499999999998</x><y>24408.499999999993</y></points><points><x>14646.499999999998</x><y>26456.499999999993</y></points></segmentation></object><object><name>ASC_H</name><difficult>0</difficult><truncated>0</truncated><info>[{"confidence": "1.0"}, {"action": "CREATE", "cat": "ASC_H", "time": "2020-07-23 14:54;35", "who": "admin", "typeOfanno": "PersonManul"}]</info><confidence>1.0</confidence><bndbox><xmin>12922.971095245446</xmin><ymin>25916.928869396328</ymin><xmax>12986.119243393596</xmax><ymax>25979.05849902596</ymax></bndbox><segmentation><points><x>12922.971095245446</x><y>25979.05849902596</y></points><points><x>12922.971095245446</x><y>25916.928869396328</y></points><points><x>12986.119243393596</x><y>25916.928869396328</y></points><points><x>12986.119243393596</x><y>25979.05849902596</y></points></segmentation></object><object><name>ASC_US</name><difficult>0</difficult><truncated>0</truncated><info>[{"confidence": 1}, {"action": "CREATE", "cat": "ASC_US", "time": "2020-07-25 21:41;29", "who": "woodrow", "typeOfanno": "PersonManul"}]</info><confidence>1.0</confidence><bndbox><xmin>6615.629420617001</xmin><ymin>27723.316027088025</ymin><xmax>6805.170428893903</xmax><ymax>27939.343115124146</ymax></bndbox><segmentation><points><x>6615.629420617001</x><y>27939.343115124146</y></points><points><x>6615.629420617001</x><y>27723.316027088025</y></points><points><x>6805.170428893903</x><y>27723.316027088025</y></points><points><x>6805.170428893903</x><y>27939.343115124146</y></points></segmentation></object></annotation>
