# Supplementary material for: Artificial intelligence enables precision diagnosis of cervical cytology grades and cervical cancer
Source: Nat Commun. 2024 May 22;15:4369. doi: 10.1038/s41467-024-48705-3 (PMC11111770; doi:10.1038/s41467-024-48705-3)
Supplement: Supplementary file 4 — Source Data [file 41467_2024_48705_MOESM4_ESM.zip › Source Data/Table S1.Average precision in the patch-level detection and classification./ground_truth_126/L201908989_A.TMAP.xml]

<?xml version="1.0"?><annotation><folder>med</folder><filename>/datasets/Review/label-check/tmap684/L201908989_A.TMAP</filename><size><width>56832</width><height>56320</height></size><mpp>0.25294119041063823</mpp><object><name>NILM</name><difficult>0</difficult><truncated>0</truncated><info>[{"confidence": "0.796316"}, {"action": "CREATE", "cat": "NILM", "time": "2020-07-23 14:56;17", "who": "admin", "typeOfanno": "PersonManul"}]</info><confidence>0.796316</confidence><bndbox><xmin>14828.0</xmin><ymin>30677.0</ymin><xmax>14930.0</xmax><ymax>30859.0</ymax></bndbox><segmentation><points><x>14828.0</x><y>30859.0</y></points><points><x>14828.0</x><y>30677.0</y></points><points><x>14930.0</x><y>30677.0</y></points><points><x>14930.0</x><y>30859.0</y></points></segmentation></object><object><name>NILM</name><difficult>0</difficult><truncated>0</truncated><info>[{"confidence": "0.79726"}, {"action": "CREATE", "cat": "NILM", "time": "2020-07-23 14:56;17", "who": "admin", "typeOfanno": "PersonManul"}]</info><confidence>0.79726</confidence><bndbox><xmin>43254.0</xmin><ymin>18092.0</ymin><xmax>44214.0</xmax><ymax>19095.0</ymax></bndbox><segmentation><points><x>43254.0</x><y>19095.0</y></points><points><x>43254.0</x><y>18092.0</y></points><points><x>44214.0</x><y>18092.0</y></points><points><x>44214.0</x><y>19095.0</y></points></segmentation></object><object><name>NILM</name><difficult>0</difficult><truncated>0</truncated><info>[{"confidence": "0.801834"}, {"action": "CREATE", "cat": "NILM", "time": "2020-07-23 14:56;17", "who": "admin", "typeOfanno": "PersonManul"}]</info><confidence>0.801834</confidence><bndbox><xmin>6920.0</xmin><ymin>30547.0</ymin><xmax>7032.0</xmax><ymax>30682.0</ymax></bndbox><segmentation><points><x>6920.0</x><y>30682.0</y></points><points><x>6920.0</x><y>30547.0</y></points><points><x>7032.0</x><y>30547.0</y></points><points><x>7032.0</x><y>30682.0</y></points></segmentation></object><object><name>NILM</name><difficult>0</difficult><truncated>0</truncated><info>[{"confidence": "0.803385"}, {"action": "CREATE", "cat": "NILM", "time": "2020-07-23 14:56;17", "who": "admin", "typeOfanno": "PersonManul"}]</info><confidence>0.803385</confidence><bndbox><xmin>40598.0</xmin><ymin>27157.0</ymin><xmax>41197.0</xmax><ymax>27719.0</ymax></bndbox><segmentation><points><x>40598.0</x><y>27719.0</y></points><points><x>40598.0</x><y>27157.0</y></points><points><x>41197.0</x><y>27157.0</y></points><points><x>41197.0</x><y>27719.0</y></points></segmentation></object><object><name>NILM</name><difficult>0</difficult><truncated>0</truncated><info>[{"confidence": "0.806013"}, {"action": "CREATE", "cat": "NILM", "time": "2020-07-23 14:56;17", "who": "admin", "typeOfanno": "PersonManul"}]</info><confidence>0.806013</confidence><bndbox><xmin>12200.0</xmin><ymin>23636.0</ymin><xmax>12703.0</xmax><ymax>24002.0</ymax></bndbox><segmentation><points><x>12200.0</x><y>24002.0</y></points><points><x>12200.0</x><y>23636.0</y></points><points><x>12703.0</x><y>23636.0</y></points><points><x>12703.0</x><y>24002.0</y></points></segmentation></object><object><name>NILM</name><difficult>0</difficult><truncated>0</truncated><info>[{"confidence": "0.806058"}, {"action": "CREATE", "cat": "NILM", "time": "2020-07-23 14:56;17", "who": "admin", "typeOfanno": "PersonManul"}]</info><confidence>0.806058</confidence><bndbox><xmin>43363.0</xmin><ymin>17361.0</ymin><xmax>43961.0</xmax><ymax>17775.0</ymax></bndbox><segmentation><points><x>43363.0</x><y>17775.0</y></points><points><x>43363.0</x><y>17361.0</y></points><points><x>43961.0</x><y>17361.0</y></points><points><x>43961.0</x><y>17775.0</y></points></segmentation></object><object><name>NILM</name><difficult>0</difficult><truncated>0</truncated><info>[{"confidence": "0.813579"}, {"action": "CREATE", "cat": "NILM", "time": "2020-07-23 14:56;17", "who": "admin", "typeOfanno": "PersonManul"}]</info><confidence>0.813579</confidence><bndbox><xmin>18730.0</xmin><ymin>29498.0</ymin><xmax>19056.0</xmax><ymax>29783.0</ymax></bndbox><segmentation><points><x>18730.0</x><y>29783.0</y></points><points><x>18730.0</x><y>29498.0</y></points><points><x>19056.0</x><y>29498.0</y></points><points><x>19056.0</x><y>29783.0</y></points></segmentation></object><object><name>NILM</name><difficult>0</difficult><truncated>0</truncated><info>[{"confidence": "0.817512"}, {"action": "CREATE", "cat": "NILM", "time": "2020-07-23 14:56;17", "who": "admin", "typeOfanno": "PersonManul"}]</info><confidence>0.817512</confidence><bndbox><xmin>22611.0</xmin><ymin>26305.0</ymin><xmax>23107.0</xmax><ymax>26929.0</ymax></bndbox><segmentation><points><x>22611.0</x><y>26929.0</y></points><points><x>22611.0</x><y>26305.0</y></points><points><x>23107.0</x><y>26305.0</y></points><points><x>23107.0</x><y>26929.0</y></points></segmentation></object><object><name>NILM</name><difficult>0</difficult><truncated>0</truncated><info>[{"confidence": "0.817524"}, {"action": "CREATE", "cat": "NILM", "time": "2020-07-23 14:56;17", "who": "admin", "typeOfanno": "PersonManul"}]</info><confidence>0.817524</confidence><bndbox><xmin>19425.0</xmin><ymin>28328.0</ymin><xmax>19611.0</xmax><ymax>28467.0</ymax></bndbox><segmentation><points><x>19425.0</x><y>28467.0</y></points><points><x>19425.0</x><y>28328.0</y></points><points><x>19611.0</x><y>28328.0</y></points><points><x>19611.0</x><y>28467.0</y></points></segmentation></object><object><name>NILM</name><difficult>0</difficult><truncated>0</truncated><info>[{"confidence": "0.82123"}, {"action": "CREATE", "cat": "NILM", "time": "2020-07-23 14:56;17", "who": "admin", "typeOfanno": "PersonManul"}]</info><confidence>0.82123</confidence><bndbox><xmin>16867.0</xmin><ymin>21234.0</ymin><xmax>17065.0</xmax><ymax>21533.0</ymax></bndbox><segmentation><points><x>16867.0</x><y>21533.0</y></points><points><x>16867.0</x><y>21234.0</y></points><points><x>17065.0</x><y>21234.0</y></points><points><x>17065.0</x><y>21533.0</y></points></segmentation></object><object><name>NILM</name><difficult>0</difficult><truncated>0</truncated><info>[{"confidence": "0.821919"}, {"action": "CREATE", "cat": "NILM", "time": "2020-07-23 14:56;17", "who": "admin", "typeOfanno": "PersonManul"}]</info><confidence>0.821919</confidence><bndbox><xmin>37185.0</xmin><ymin>41774.0</ymin><xmax>37343.0</xmax><ymax>42020.0</ymax></bndbox><segmentation><points><x>37185.0</x><y>42020.0</y></points><points><x>37185.0</x><y>41774.0</y></points><points><x>37343.0</x><y>41774.0</y></points><points><x>37343.0</x><y>42020.0</y></points></segmentation></object><object><name>NILM</name><difficult>0</difficult><truncated>0</truncated><info>[{"confidence": "0.825992"}, {"action": "CREATE", "cat": "NILM", "time": "2020-07-23 14:56;17", "who": "admin", "typeOfanno": "PersonManul"}]</info><confidence>0.825992</confidence><bndbox><xmin>24468.0</xmin><ymin>45965.0</ymin><xmax>24820.0</xmax><ymax>46216.0</ymax></bndbox><segmentation><points><x>24468.0</x><y>46216.0</y></points><points><x>24468.0</x><y>45965.0</y></points><points><x>24820.0</x><y>45965.0</y></points><points><x>24820.0</x><y>46216.0</y></points></segmentation></object><object><name>NILM</name><difficult>0</difficult><truncated>0</truncated><info>[{"confidence": "0.827112"}, {"action": "CREATE", "cat": "NILM", "time": "2020-07-23 14:56;17", "who": "admin", "typeOfanno": "PersonManul"}]</info><confidence>0.827112</confidence><bndbox><xmin>37737.0</xmin><ymin>37696.0</ymin><xmax>38146.0</xmax><ymax>37961.0</ymax></bndbox><segmentation><points><x>37737.0</x><y>37961.0</y></points><points><x>37737.0</x><y>37696.0</y></points><points><x>38146.0</x><y>37696.0</y></points><points><x>38146.0</x><y>37961.0</y></points></segmentation></object><object><name>NILM</name><difficult>0</difficult><truncated>0</truncated><info>[{"confidence": "0.8316"}, {"action": "CREATE", "cat": "NILM", "time": "2020-07-23 14:56;17", "who": "admin", "typeOfanno": "PersonManul"}]</info><confidence>0.8316</confidence><bndbox><xmin>22110.0</xmin><ymin>35384.0</ymin><xmax>22812.0</xmax><ymax>35884.0</ymax></bndbox><segmentation><points><x>22110.0</x><y>35884.0</y></points><points><x>22110.0</x><y>35384.0</y></points><points><x>22812.0</x><y>35384.0</y></points><points><x>22812.0</x><y>35884.0</y></points></segmentation></object><object><name>NILM</name><difficult>0</difficult><truncated>0</truncated><info>[{"confidence": "0.838209"}, {"action": "CREATE", "cat": "NILM", "time": "2020-07-23 14:56;17", "who": "admin", "typeOfanno": "PersonManul"}]</info><confidence>0.838209</confidence><bndbox><xmin>11670.0</xmin><ymin>27404.0</ymin><xmax>12053.0</xmax><ymax>28120.0</ymax></bndbox><segmentation><points><x>11670.0</x><y>28120.0</y></points><points><x>11670.0</x><y>27404.0</y></points><points><x>12053.0</x><y>27404.0</y></points><points><x>12053.0</x><y>28120.0</y></points></segmentation></object><object><name>NILM</name><difficult>0</difficult><truncated>0</truncated><info>[{"confidence": "0.839333"}, {"action": "CREATE", "cat": "NILM", "time": "2020-07-23 14:56;17", "who": "admin", "typeOfanno": "PersonManul"}]</info><confidence>0.839333</confidence><bndbox><xmin>25784.0</xmin><ymin>20616.0</ymin><xmax>26095.0</xmax><ymax>20903.0</ymax></bndbox><segmentation><points><x>25784.0</x><y>20903.0</y></points><points><x>25784.0</x><y>20616.0</y></points><points><x>26095.0</x><y>20616.0</y></points><points><x>26095.0</x><y>20903.0</y></points></segmentation></object><object><name>NILM</name><difficult>0</difficult><truncated>0</truncated><info>[{"confidence": "0.842621"}, {"action": "CREATE", "cat": "NILM", "time": "2020-07-23 14:56;17", "who": "admin", "typeOfanno": "PersonManul"}]</info><confidence>0.842621</confidence><bndbox><xmin>32164.0</xmin><ymin>26538.0</ymin><xmax>32646.0</xmax><ymax>26960.0</ymax></bndbox><segmentation><points><x>32164.0</x><y>26960.0</y></points><points><x>32164.0</x><y>26538.0</y></points><points><x>32646.0</x><y>26538.0</y></points><points><x>32646.0</x><y>26960.0</y></points></segmentation></object><object><name>NILM</name><difficult>0</difficult><truncated>0</truncated><info>[{"confidence": "0.843756"}, {"action": "CREATE", "cat": "NILM", "time": "2020-07-23 14:56;17", "who": "admin", "typeOfanno": "PersonManul"}]</info><confidence>0.843756</confidence><bndbox><xmin>41587.0</xmin><ymin>40206.0</ymin><xmax>42201.0</xmax><ymax>40578.0</ymax></bndbox><segmentation><points><x>41587.0</x><y>40578.0</y></points><points><x>41587.0</x><y>40206.0</y></points><points><x>42201.0</x><y>40206.0</y></points><points><x>42201.0</x><y>40578.0</y></points></segmentation></object><object><name>NILM</name><difficult>0</difficult><truncated>0</truncated><info>[{"confidence": "0.844796"}, {"action": "CREATE", "cat": "NILM", "time": "2020-07-23 14:56;17", "who": "admin", "typeOfanno": "PersonManul"}]</info><confidence>0.844796</confidence><bndbox><xmin>9788.0</xmin><ymin>20603.0</ymin><xmax>10006.0</xmax><ymax>20892.0</ymax></bndbox><segmentation><points><x>9788.0</x><y>20892.0</y></points><points><x>9788.0</x><y>20603.0</y></points><points><x>10006.0</x><y>20603.0</y></points><points><x>10006.0</x><y>20892.0</y></points></segmentation></object><object><name>NILM</name><difficult>0</difficult><truncated>0</truncated><info>[{"confidence": "0.845535"}, {"action": "CREATE", "cat": "NILM", "time": "2020-07-23 14:56;17", "who": "admin", "typeOfanno": "PersonManul"}]</info><confidence>0.845535</confidence><bndbox><xmin>34448.0</xmin><ymin>28143.0</ymin><xmax>34875.0</xmax><ymax>28507.0</ymax></bndbox><segmentation><points><x>34448.0</x><y>28507.0</y></points><points><x>34448.0</x><y>28143.0</y></points><points><x>34875.0</x><y>28143.0</y></points><points><x>34875.0</x><y>28507.0</y></points></segmentation></object><object><name>NILM</name><difficult>0</difficult><truncated>0</truncated><info>[{"confidence": "0.846365"}, {"action": "CREATE", "cat": "NILM", "time": "2020-07-23 14:56;17", "who": "admin", "typeOfanno": "PersonManul"}]</info><confidence>0.846365</confidence><bndbox><xmin>41505.0</xmin><ymin>25664.0</ymin><xmax>41832.0</xmax><ymax>26130.0</ymax></bndbox><segmentation><points><x>41505.0</x><y>26130.0</y></points><points><x>41505.0</x><y>25664.0</y></points><points><x>41832.0</x><y>25664.0</y></points><points><x>41832.0</x><y>26130.0</y></points></segmentation></object><object><name>NILM</name><difficult>0</difficult><truncated>0</truncated><info>[{"confidence": "0.849823"}, {"action": "CREATE", "cat": "NILM", "time": "2020-07-23 14:56;17", "who": "admin", "typeOfanno": "PersonManul"}]</info><confidence>0.849823</confidence><bndbox><xmin>19348.0</xmin><ymin>38677.0</ymin><xmax>19576.0</xmax><ymax>38892.0</ymax></bndbox><segmentation><points><x>19348.0</x><y>38892.0</y></points><points><x>19348.0</x><y>38677.0</y></points><points><x>19576.0</x><y>38677.0</y></points><points><x>19576.0</x><y>38892.0</y></points></segmentation></object><object><name>NILM</name><difficult>0</difficult><truncated>0</truncated><info>[{"confidence": "0.852559"}, {"action": "CREATE", "cat": "NILM", "time": "2020-07-23 14:56;17", "who": "admin", "typeOfanno": "PersonManul"}]</info><confidence>0.852559</confidence><bndbox><xmin>33345.0</xmin><ymin>28328.0</ymin><xmax>33736.0</xmax><ymax>28880.0</ymax></bndbox><segmentation><points><x>33345.0</x><y>28880.0</y></points><points><x>33345.0</x><y>28328.0</y></points><points><x>33736.0</x><y>28328.0</y></points><points><x>33736.0</x><y>28880.0</y></points></segmentation></object><object><name>NILM</name><difficult>0</difficult><truncated>0</truncated><info>[{"confidence": "0.85773"}, {"action": "CREATE", "cat": "NILM", "time": "2020-07-23 14:56;17", "who": "admin", "typeOfanno": "PersonManul"}]</info><confidence>0.85773</confidence><bndbox><xmin>38198.0</xmin><ymin>15187.0</ymin><xmax>38324.0</xmax><ymax>15434.0</ymax></bndbox><segmentation><points><x>38198.0</x><y>15434.0</y></points><points><x>38198.0</x><y>15187.0</y></points><points><x>38324.0</x><y>15187.0</y></points><points><x>38324.0</x><y>15434.0</y></points></segmentation></object><object><name>NILM</name><difficult>0</difficult><truncated>0</truncated><info>[{"confidence": "0.868068"}, {"action": "CREATE", "cat": "NILM", "time": "2020-07-23 14:56;17", "who": "admin", "typeOfanno": "PersonManul"}]</info><confidence>0.868068</confidence><bndbox><xmin>28181.0</xmin><ymin>30549.0</ymin><xmax>28544.0</xmax><ymax>30722.0</ymax></bndbox><segmentation><points><x>28181.0</x><y>30722.0</y></points><points><x>28181.0</x><y>30549.0</y></points><points><x>28544.0</x><y>30549.0</y></points><points><x>28544.0</x><y>30722.0</y></points></segmentation></object><object><name>NILM</name><difficult>0</difficult><truncated>0</truncated><info>[{"confidence": "0.868214"}, {"action": "CREATE", "cat": "NILM", "time": "2020-07-23 14:56;17", "who": "admin", "typeOfanno": "PersonManul"}]</info><confidence>0.868214</confidence><bndbox><xmin>19818.0</xmin><ymin>46055.0</ymin><xmax>19918.0</xmax><ymax>46185.0</ymax></bndbox><segmentation><points><x>19818.0</x><y>46185.0</y></points><points><x>19818.0</x><y>46055.0</y></points><points><x>19918.0</x><y>46055.0</y></points><points><x>19918.0</x><y>46185.0</y></points></segmentation></object><object><name>NILM</name><difficult>0</difficult><truncated>0</truncated><info>[{"confidence": "0.868357"}, {"action": "CREATE", "cat": "NILM", "time": "2020-07-23 14:56;17", "who": "admin", "typeOfanno": "PersonManul"}]</info><confidence>0.868357</confidence><bndbox><xmin>19096.0</xmin><ymin>33529.0</ymin><xmax>19319.0</xmax><ymax>33835.0</ymax></bndbox><segmentation><points><x>19096.0</x><y>33835.0</y></points><points><x>19096.0</x><y>33529.0</y></points><points><x>19319.0</x><y>33529.0</y></points><points><x>19319.0</x><y>33835.0</y></points></segmentation></object><object><name>NILM</name><difficult>0</difficult><truncated>0</truncated><info>[{"confidence": "0.870929"}, {"action": "CREATE", "cat": "NILM", "time": "2020-07-23 14:56;17", "who": "admin", "typeOfanno": "PersonManul"}]</info><confidence>0.870929</confidence><bndbox><xmin>33820.0</xmin><ymin>42525.0</ymin><xmax>34110.0</xmax><ymax>42829.0</ymax></bndbox><segmentation><points><x>33820.0</x><y>42829.0</y></points><points><x>33820.0</x><y>42525.0</y></points><points><x>34110.0</x><y>42525.0</y></points><points><x>34110.0</x><y>42829.0</y></points></segmentation></object><object><name>NILM</name><difficult>0</difficult><truncated>0</truncated><info>[{"confidence": "0.871853"}, {"action": "CREATE", "cat": "NILM", "time": "2020-07-23 14:56;17", "who": "admin", "typeOfanno": "PersonManul"}]</info><confidence>0.871853</confidence><bndbox><xmin>33306.0</xmin><ymin>27147.0</ymin><xmax>33635.0</xmax><ymax>27377.0</ymax></bndbox><segmentation><points><x>33306.0</x><y>27377.0</y></points><points><x>33306.0</x><y>27147.0</y></points><points><x>33635.0</x><y>27147.0</y></points><points><x>33635.0</x><y>27377.0</y></points></segmentation></object><object><name>NILM</name><difficult>0</difficult><truncated>0</truncated><info>[{"confidence": "0.882357"}, {"action": "CREATE", "cat": "NILM", "time": "2020-07-23 14:56;17", "who": "admin", "typeOfanno": "PersonManul"}]</info><confidence>0.882357</confidence><bndbox><xmin>18225.0</xmin><ymin>33855.0</ymin><xmax>18517.0</xmax><ymax>34153.0</ymax></bndbox><segmentation><points><x>18225.0</x><y>34153.0</y></points><points><x>18225.0</x><y>33855.0</y></points><points><x>18517.0</x><y>33855.0</y></points><points><x>18517.0</x><y>34153.0</y></points></segmentation></object><object><name>NILM</name><difficult>0</difficult><truncated>0</truncated><info>[{"confidence": "0.885013"}, {"action": "CREATE", "cat": "NILM", "time": "2020-07-23 14:56;17", "who": "admin", "typeOfanno": "PersonManul"}]</info><confidence>0.885013</confidence><bndbox><xmin>24708.0</xmin><ymin>39670.0</ymin><xmax>25116.0</xmax><ymax>40013.0</ymax></bndbox><segmentation><points><x>24708.0</x><y>40013.0</y></points><points><x>24708.0</x><y>39670.0</y></points><points><x>25116.0</x><y>39670.0</y></points><points><x>25116.0</x><y>40013.0</y></points></segmentation></object><object><name>NILM</name><difficult>0</difficult><truncated>0</truncated><info>[{"confidence": "0.887405"}, {"action": "CREATE", "cat": "NILM", "time": "2020-07-23 14:56;17", "who": "admin", "typeOfanno": "PersonManul"}]</info><confidence>0.887405</confidence><bndbox><xmin>25468.0</xmin><ymin>47632.0</ymin><xmax>25888.0</xmax><ymax>48210.0</ymax></bndbox><segmentation><points><x>25468.0</x><y>48210.0</y></points><points><x>25468.0</x><y>47632.0</y></points><points><x>25888.0</x><y>47632.0</y></points><points><x>25888.0</x><y>48210.0</y></points></segmentation></object><object><name>NILM</name><difficult>0</difficult><truncated>0</truncated><info>[{"confidence": "0.891406"}, {"action": "CREATE", "cat": "NILM", "time": "2020-07-23 14:56;17", "who": "admin", "typeOfanno": "PersonManul"}]</info><confidence>0.891406</confidence><bndbox><xmin>39751.0</xmin><ymin>28146.0</ymin><xmax>40161.0</xmax><ymax>28721.0</ymax></bndbox><segmentation><points><x>39751.0</x><y>28721.0</y></points><points><x>39751.0</x><y>28146.0</y></points><points><x>40161.0</x><y>28146.0</y></points><points><x>40161.0</x><y>28721.0</y></points></segmentation></object><object><name>NILM</name><difficult>0</difficult><truncated>0</truncated><info>[{"confidence": "0.894941"}, {"action": "CREATE", "cat": "NILM", "time": "2020-07-23 14:56;17", "who": "admin", "typeOfanno": "PersonManul"}]</info><confidence>0.894941</confidence><bndbox><xmin>15535.0</xmin><ymin>37385.0</ymin><xmax>15687.0</xmax><ymax>37518.0</ymax></bndbox><segmentation><points><x>15535.0</x><y>37518.0</y></points><points><x>15535.0</x><y>37385.0</y></points><points><x>15687.0</x><y>37385.0</y></points><points><x>15687.0</x><y>37518.0</y></points></segmentation></object><object><name>NILM</name><difficult>0</difficult><truncated>0</truncated><info>[{"confidence": "0.898853"}, {"action": "CREATE", "cat": "NILM", "time": "2020-07-23 14:56;17", "who": "admin", "typeOfanno": "PersonManul"}]</info><confidence>0.898853</confidence><bndbox><xmin>33580.0</xmin><ymin>41410.0</ymin><xmax>33800.0</xmax><ymax>41652.0</ymax></bndbox><segmentation><points><x>33580.0</x><y>41652.0</y></points><points><x>33580.0</x><y>41410.0</y></points><points><x>33800.0</x><y>41410.0</y></points><points><x>33800.0</x><y>41652.0</y></points></segmentation></object><object><name>NILM</name><difficult>0</difficult><truncated>0</truncated><info>[{"confidence": "0.90145"}, {"action": "CREATE", "cat": "NILM", "time": "2020-07-23 14:56;17", "who": "admin", "typeOfanno": "PersonManul"}]</info><confidence>0.90145</confidence><bndbox><xmin>10054.0</xmin><ymin>20103.0</ymin><xmax>10337.0</xmax><ymax>20431.0</ymax></bndbox><segmentation><points><x>10054.0</x><y>20431.0</y></points><points><x>10054.0</x><y>20103.0</y></points><points><x>10337.0</x><y>20103.0</y></points><points><x>10337.0</x><y>20431.0</y></points></segmentation></object><object><name>NILM</name><difficult>0</difficult><truncated>0</truncated><info>[{"confidence": "0.90672"}, {"action": "CREATE", "cat": "NILM", "time": "2020-07-23 14:56;17", "who": "admin", "typeOfanno": "PersonManul"}]</info><confidence>0.90672</confidence><bndbox><xmin>33782.0</xmin><ymin>38190.0</ymin><xmax>34003.0</xmax><ymax>38451.0</ymax></bndbox><segmentation><points><x>33782.0</x><y>38451.0</y></points><points><x>33782.0</x><y>38190.0</y></points><points><x>34003.0</x><y>38190.0</y></points><points><x>34003.0</x><y>38451.0</y></points></segmentation></object><object><name>NILM</name><difficult>0</difficult><truncated>0</truncated><info>[{"confidence": "0.920015"}, {"action": "CREATE", "cat": "NILM", "time": "2020-07-23 14:56;17", "who": "admin", "typeOfanno": "PersonManul"}]</info><confidence>0.920015</confidence><bndbox><xmin>10715.0</xmin><ymin>24529.0</ymin><xmax>10876.0</xmax><ymax>24725.0</ymax></bndbox><segmentation><points><x>10715.0</x><y>24725.0</y></points><points><x>10715.0</x><y>24529.0</y></points><points><x>10876.0</x><y>24529.0</y></points><points><x>10876.0</x><y>24725.0</y></points></segmentation></object><object><name>NILM</name><difficult>0</difficult><truncated>0</truncated><info>[{"confidence": "0.921751"}, {"action": "CREATE", "cat": "NILM", "time": "2020-07-23 14:56;17", "who": "admin", "typeOfanno": "PersonManul"}]</info><confidence>0.921751</confidence><bndbox><xmin>35217.0</xmin><ymin>38314.0</ymin><xmax>35594.0</xmax><ymax>38701.0</ymax></bndbox><segmentation><points><x>35217.0</x><y>38701.0</y></points><points><x>35217.0</x><y>38314.0</y></points><points><x>35594.0</x><y>38314.0</y></points><points><x>35594.0</x><y>38701.0</y></points></segmentation></object><object><name>NILM</name><difficult>0</difficult><truncated>0</truncated><info>[{"confidence": "0.925329"}, {"action": "CREATE", "cat": "NILM", "time": "2020-07-23 14:56;17", "who": "admin", "typeOfanno": "PersonManul"}]</info><confidence>0.925329</confidence><bndbox><xmin>42398.0</xmin><ymin>35576.0</ymin><xmax>42789.0</xmax><ymax>35959.0</ymax></bndbox><segmentation><points><x>42398.0</x><y>35959.0</y></points><points><x>42398.0</x><y>35576.0</y></points><points><x>42789.0</x><y>35576.0</y></points><points><x>42789.0</x><y>35959.0</y></points></segmentation></object><object><name>NILM</name><difficult>0</difficult><truncated>0</truncated><info>[{"confidence": "0.949778"}, {"action": "CREATE", "cat": "NILM", "time": "2020-07-23 14:56;17", "who": "admin", "typeOfanno": "PersonManul"}]</info><confidence>0.949778</confidence><bndbox><xmin>41304.0</xmin><ymin>27758.0</ymin><xmax>41632.0</xmax><ymax>28138.0</ymax></bndbox><segmentation><points><x>41304.0</x><y>28138.0</y></points><points><x>41304.0</x><y>27758.0</y></points><points><x>41632.0</x><y>27758.0</y></points><points><x>41632.0</x><y>28138.0</y></points></segmentation></object><object><name>NILM</name><difficult>0</difficult><truncated>0</truncated><info>[{"confidence": "0.95148"}, {"action": "CREATE", "cat": "NILM", "time": "2020-07-23 14:56;17", "who": "admin", "typeOfanno": "PersonManul"}]</info><confidence>0.95148</confidence><bndbox><xmin>29486.0</xmin><ymin>33166.0</ymin><xmax>29619.0</xmax><ymax>33446.0</ymax></bndbox><segmentation><points><x>29486.0</x><y>33446.0</y></points><points><x>29486.0</x><y>33166.0</y></points><points><x>29619.0</x><y>33166.0</y></points><points><x>29619.0</x><y>33446.0</y></points></segmentation></object><object><name>NILM</name><difficult>0</difficult><truncated>0</truncated><info>[{"confidence": "0.82464"}, {"action": "CREATE", "cat": "NILM", "time": "2020-07-23 14:56;17", "who": "admin", "typeOfanno": "PersonManul"}]</info><confidence>0.82464</confidence><bndbox><xmin>11555.0</xmin><ymin>14854.0</ymin><xmax>11730.0</xmax><ymax>14960.0</ymax></bndbox><segmentation><points><x>11555.0</x><y>14960.0</y></points><points><x>11555.0</x><y>14854.0</y></points><points><x>11730.0</x><y>14854.0</y></points><points><x>11730.0</x><y>14960.0</y></points></segmentation></object><object><name>NILM</name><difficult>0</difficult><truncated>0</truncated><info>[{"confidence": "0.826123"}, {"action": "CREATE", "cat": "NILM", "time": "2020-07-23 14:56;17", "who": "admin", "typeOfanno": "PersonManul"}]</info><confidence>0.826123</confidence><bndbox><xmin>45323.0</xmin><ymin>30513.0</ymin><xmax>45611.0</xmax><ymax>30825.0</ymax></bndbox><segmentation><points><x>45323.0</x><y>30825.0</y></points><points><x>45323.0</x><y>30513.0</y></points><points><x>45611.0</x><y>30513.0</y></points><points><x>45611.0</x><y>30825.0</y></points></segmentation></object><object><name>NILM</name><difficult>0</difficult><truncated>0</truncated><info>[{"confidence": "0.840489"}, {"action": "CREATE", "cat": "NILM", "time": "2020-07-23 14:56;17", "who": "admin", "typeOfanno": "PersonManul"}]</info><confidence>0.840489</confidence><bndbox><xmin>9566.0</xmin><ymin>17647.0</ymin><xmax>9937.0</xmax><ymax>17977.0</ymax></bndbox><segmentation><points><x>9566.0</x><y>17977.0</y></points><points><x>9566.0</x><y>17647.0</y></points><points><x>9937.0</x><y>17647.0</y></points><points><x>9937.0</x><y>17977.0</y></points></segmentation></object><object><name>NILM</name><difficult>0</difficult><truncated>0</truncated><info>[{"confidence": "0.842136"}, {"action": "CREATE", "cat": "NILM", "time": "2020-07-23 14:56;17", "who": "admin", "typeOfanno": "PersonManul"}]</info><confidence>0.842136</confidence><bndbox><xmin>38618.0</xmin><ymin>7685.0</ymin><xmax>38834.0</xmax><ymax>7827.0</ymax></bndbox><segmentation><points><x>38618.0</x><y>7827.0</y></points><points><x>38618.0</x><y>7685.0</y></points><points><x>38834.0</x><y>7685.0</y></points><points><x>38834.0</x><y>7827.0</y></points></segmentation></object><object><name>NILM</name><difficult>0</difficult><truncated>0</truncated><info>[{"confidence": "0.854853"}, {"action": "CREATE", "cat": "NILM", "time": "2020-07-23 14:56;18", "who": "admin", "typeOfanno": "PersonManul"}]</info><confidence>0.854853</confidence><bndbox><xmin>8759.0</xmin><ymin>35866.0</ymin><xmax>8881.0</xmax><ymax>36022.0</ymax></bndbox><segmentation><points><x>8759.0</x><y>36022.0</y></points><points><x>8759.0</x><y>35866.0</y></points><points><x>8881.0</x><y>35866.0</y></points><points><x>8881.0</x><y>36022.0</y></points></segmentation></object><object><name>NILM</name><difficult>0</difficult><truncated>0</truncated><info>[{"confidence": "0.826979"}, {"action": "CREATE", "cat": "NILM", "time": "2020-07-23 14:56;18", "who": "admin", "typeOfanno": "PersonManul"}]</info><confidence>0.826979</confidence><bndbox><xmin>31924.0</xmin><ymin>46496.0</ymin><xmax>32042.0</xmax><ymax>46642.0</ymax></bndbox><segmentation><points><x>31924.0</x><y>46642.0</y></points><points><x>31924.0</x><y>46496.0</y></points><points><x>32042.0</x><y>46496.0</y></points><points><x>32042.0</x><y>46642.0</y></points></segmentation></object><object><name>NILM</name><difficult>0</difficult><truncated>0</truncated><info>[{"confidence": "0.91974"}, {"action": "CREATE", "cat": "NILM", "time": "2020-07-23 14:56;18", "who": "admin", "typeOfanno": "PersonManul"}]</info><confidence>0.91974</confidence><bndbox><xmin>14107.0</xmin><ymin>37600.0</ymin><xmax>14459.0</xmax><ymax>37844.0</ymax></bndbox><segmentation><points><x>14107.0</x><y>37844.0</y></points><points><x>14107.0</x><y>37600.0</y></points><points><x>14459.0</x><y>37600.0</y></points><points><x>14459.0</x><y>37844.0</y></points></segmentation></object><object><name>ASC_US</name><difficult>0</difficult><truncated>0</truncated><info>[{"confidence": "0.943674"}, {"action": "CREATE", "cat": "ASC_US", "time": "2020-07-23 14:56;18", "who": "admin", "typeOfanno": "PersonManul"}]</info><confidence>0.943674</confidence><bndbox><xmin>44811.0</xmin><ymin>25218.0</ymin><xmax>45109.0</xmax><ymax>25571.0</ymax></bndbox><segmentation><points><x>44811.0</x><y>25571.0</y></points><points><x>44811.0</x><y>25218.0</y></points><points><x>45109.0</x><y>25218.0</y></points><points><x>45109.0</x><y>25571.0</y></points></segmentation></object></annotation>
