# Supplementary material for: Artificial intelligence enables precision diagnosis of cervical cytology grades and cervical cancer
Source: Nat Commun. 2024 May 22;15:4369. doi: 10.1038/s41467-024-48705-3 (PMC11111770; doi:10.1038/s41467-024-48705-3)
Supplement: Supplementary file 4 — Source Data [file 41467_2024_48705_MOESM4_ESM.zip › Source Data/Table S1.Average precision in the patch-level detection and classification./ground_truth_126/L201900098_L_A_H.TMAP.xml]

<?xml version="1.0"?><annotation><folder>med</folder><filename>/datasets/Review/label-check/tmap684/L201900098_L_A_H.TMAP</filename><size><width>64768</width><height>57600</height></size><mpp>0.25294119041063823</mpp><object><name>NILM</name><difficult>0</difficult><truncated>0</truncated><info>[{"confidence": "0.320053"}, {"action": "CREATE", "cat": "NILM", "time": "2020-07-23 14:56;03", "who": "admin", "typeOfanno": "PersonManul"}]</info><confidence>0.320053</confidence><bndbox><xmin>19674.0</xmin><ymin>19812.0</ymin><xmax>19818.0</xmax><ymax>20007.0</ymax></bndbox><segmentation><points><x>19674.0</x><y>20007.0</y></points><points><x>19674.0</x><y>19812.0</y></points><points><x>19818.0</x><y>19812.0</y></points><points><x>19818.0</x><y>20007.0</y></points></segmentation></object><object><name>NILM</name><difficult>0</difficult><truncated>0</truncated><info>[{"confidence": "0.326727"}, {"action": "CREATE", "cat": "NILM", "time": "2020-07-23 14:56;03", "who": "admin", "typeOfanno": "PersonManul"}]</info><confidence>0.326727</confidence><bndbox><xmin>27955.0</xmin><ymin>40542.0</ymin><xmax>28089.0</xmax><ymax>40638.0</ymax></bndbox><segmentation><points><x>27955.0</x><y>40638.0</y></points><points><x>27955.0</x><y>40542.0</y></points><points><x>28089.0</x><y>40542.0</y></points><points><x>28089.0</x><y>40638.0</y></points></segmentation></object><object><name>NILM</name><difficult>0</difficult><truncated>0</truncated><info>[{"confidence": "0.377033"}, {"action": "CREATE", "cat": "NILM", "time": "2020-07-23 14:56;03", "who": "admin", "typeOfanno": "PersonManul"}]</info><confidence>0.377033</confidence><bndbox><xmin>26731.0</xmin><ymin>40786.0</ymin><xmax>27073.0</xmax><ymax>41164.0</ymax></bndbox><segmentation><points><x>26731.0</x><y>41164.0</y></points><points><x>26731.0</x><y>40786.0</y></points><points><x>27073.0</x><y>40786.0</y></points><points><x>27073.0</x><y>41164.0</y></points></segmentation></object><object><name>NILM</name><difficult>0</difficult><truncated>0</truncated><info>[{"confidence": "0.405519"}, {"action": "CREATE", "cat": "NILM", "time": "2020-07-23 14:56;03", "who": "admin", "typeOfanno": "PersonManul"}]</info><confidence>0.405519</confidence><bndbox><xmin>46556.0</xmin><ymin>46232.0</ymin><xmax>46905.0</xmax><ymax>46526.0</ymax></bndbox><segmentation><points><x>46556.0</x><y>46526.0</y></points><points><x>46556.0</x><y>46232.0</y></points><points><x>46905.0</x><y>46232.0</y></points><points><x>46905.0</x><y>46526.0</y></points></segmentation></object><object><name>NILM</name><difficult>0</difficult><truncated>0</truncated><info>[{"confidence": "0.416638"}, {"action": "CREATE", "cat": "NILM", "time": "2020-07-23 14:56;03", "who": "admin", "typeOfanno": "PersonManul"}]</info><confidence>0.416638</confidence><bndbox><xmin>21346.0</xmin><ymin>36761.0</ymin><xmax>21475.0</xmax><ymax>36854.0</ymax></bndbox><segmentation><points><x>21346.0</x><y>36854.0</y></points><points><x>21346.0</x><y>36761.0</y></points><points><x>21475.0</x><y>36761.0</y></points><points><x>21475.0</x><y>36854.0</y></points></segmentation></object><object><name>NILM</name><difficult>0</difficult><truncated>0</truncated><info>[{"confidence": "0.427455"}, {"action": "CREATE", "cat": "NILM", "time": "2020-07-23 14:56;03", "who": "admin", "typeOfanno": "PersonManul"}]</info><confidence>0.427455</confidence><bndbox><xmin>13669.0</xmin><ymin>29332.0</ymin><xmax>13977.0</xmax><ymax>29609.0</ymax></bndbox><segmentation><points><x>13669.0</x><y>29609.0</y></points><points><x>13669.0</x><y>29332.0</y></points><points><x>13977.0</x><y>29332.0</y></points><points><x>13977.0</x><y>29609.0</y></points></segmentation></object><object><name>NILM</name><difficult>0</difficult><truncated>0</truncated><info>[{"confidence": "0.433631"}, {"action": "CREATE", "cat": "NILM", "time": "2020-07-23 14:56;03", "who": "admin", "typeOfanno": "PersonManul"}]</info><confidence>0.433631</confidence><bndbox><xmin>20183.0</xmin><ymin>35660.0</ymin><xmax>20480.0</xmax><ymax>35956.0</ymax></bndbox><segmentation><points><x>20183.0</x><y>35956.0</y></points><points><x>20183.0</x><y>35660.0</y></points><points><x>20480.0</x><y>35660.0</y></points><points><x>20480.0</x><y>35956.0</y></points></segmentation></object><object><name>NILM</name><difficult>0</difficult><truncated>0</truncated><info>[{"confidence": "0.446346"}, {"action": "CREATE", "cat": "NILM", "time": "2020-07-23 14:56;03", "who": "admin", "typeOfanno": "PersonManul"}]</info><confidence>0.446346</confidence><bndbox><xmin>35498.0</xmin><ymin>11071.0</ymin><xmax>35870.0</xmax><ymax>11351.0</ymax></bndbox><segmentation><points><x>35498.0</x><y>11351.0</y></points><points><x>35498.0</x><y>11071.0</y></points><points><x>35870.0</x><y>11071.0</y></points><points><x>35870.0</x><y>11351.0</y></points></segmentation></object><object><name>NILM</name><difficult>0</difficult><truncated>0</truncated><info>[{"confidence": "0.491706"}, {"action": "CREATE", "cat": "NILM", "time": "2020-07-23 14:56;03", "who": "admin", "typeOfanno": "PersonManul"}]</info><confidence>0.491706</confidence><bndbox><xmin>32493.0</xmin><ymin>20573.0</ymin><xmax>32674.0</xmax><ymax>20707.0</ymax></bndbox><segmentation><points><x>32493.0</x><y>20707.0</y></points><points><x>32493.0</x><y>20573.0</y></points><points><x>32674.0</x><y>20573.0</y></points><points><x>32674.0</x><y>20707.0</y></points></segmentation></object><object><name>NILM</name><difficult>0</difficult><truncated>0</truncated><info>[{"confidence": "0.500149"}, {"action": "CREATE", "cat": "NILM", "time": "2020-07-23 14:56;03", "who": "admin", "typeOfanno": "PersonManul"}]</info><confidence>0.500149</confidence><bndbox><xmin>10887.0</xmin><ymin>19778.0</ymin><xmax>11008.0</xmax><ymax>19956.0</ymax></bndbox><segmentation><points><x>10887.0</x><y>19956.0</y></points><points><x>10887.0</x><y>19778.0</y></points><points><x>11008.0</x><y>19778.0</y></points><points><x>11008.0</x><y>19956.0</y></points></segmentation></object><object><name>ASC_US</name><difficult>0</difficult><truncated>0</truncated><info>[{"confidence": "0.578321"}, {"action": "CREATE", "cat": "ASC_US", "time": "2020-07-23 14:56;03", "who": "admin", "typeOfanno": "PersonManul"}]</info><confidence>0.578321</confidence><bndbox><xmin>24392.0</xmin><ymin>15258.0</ymin><xmax>24857.0</xmax><ymax>15609.0</ymax></bndbox><segmentation><points><x>24392.0</x><y>15609.0</y></points><points><x>24392.0</x><y>15258.0</y></points><points><x>24857.0</x><y>15258.0</y></points><points><x>24857.0</x><y>15609.0</y></points></segmentation></object><object><name>NILM</name><difficult>0</difficult><truncated>0</truncated><info>[{"confidence": "0.712258"}, {"action": "CREATE", "cat": "NILM", "time": "2020-07-23 14:56;03", "who": "admin", "typeOfanno": "PersonManul"}]</info><confidence>0.712258</confidence><bndbox><xmin>21382.0</xmin><ymin>31002.0</ymin><xmax>21526.0</xmax><ymax>31154.0</ymax></bndbox><segmentation><points><x>21382.0</x><y>31154.0</y></points><points><x>21382.0</x><y>31002.0</y></points><points><x>21526.0</x><y>31002.0</y></points><points><x>21526.0</x><y>31154.0</y></points></segmentation></object><object><name>NILM</name><difficult>0</difficult><truncated>0</truncated><info>[{"confidence": "0.8052"}, {"action": "CREATE", "cat": "NILM", "time": "2020-07-23 14:56;03", "who": "admin", "typeOfanno": "PersonManul"}]</info><confidence>0.8052</confidence><bndbox><xmin>8241.0</xmin><ymin>27437.0</ymin><xmax>8475.0</xmax><ymax>27656.0</ymax></bndbox><segmentation><points><x>8241.0</x><y>27656.0</y></points><points><x>8241.0</x><y>27437.0</y></points><points><x>8475.0</x><y>27437.0</y></points><points><x>8475.0</x><y>27656.0</y></points></segmentation></object><object><name>NILM</name><difficult>0</difficult><truncated>0</truncated><info>[{"confidence": "0.334067"}, {"action": "CREATE", "cat": "NILM", "time": "2020-07-23 14:56;03", "who": "admin", "typeOfanno": "PersonManul"}]</info><confidence>0.334067</confidence><bndbox><xmin>8229.0</xmin><ymin>33169.0</ymin><xmax>8311.0</xmax><ymax>33319.0</ymax></bndbox><segmentation><points><x>8229.0</x><y>33319.0</y></points><points><x>8229.0</x><y>33169.0</y></points><points><x>8311.0</x><y>33169.0</y></points><points><x>8311.0</x><y>33319.0</y></points></segmentation></object><object><name>NILM</name><difficult>0</difficult><truncated>0</truncated><info>[{"confidence": "0.343519"}, {"action": "CREATE", "cat": "NILM", "time": "2020-07-23 14:56;03", "who": "admin", "typeOfanno": "PersonManul"}]</info><confidence>0.343519</confidence><bndbox><xmin>44741.0</xmin><ymin>48143.0</ymin><xmax>44803.0</xmax><ymax>48215.0</ymax></bndbox><segmentation><points><x>44741.0</x><y>48215.0</y></points><points><x>44741.0</x><y>48143.0</y></points><points><x>44803.0</x><y>48143.0</y></points><points><x>44803.0</x><y>48215.0</y></points></segmentation></object><object><name>NILM</name><difficult>0</difficult><truncated>0</truncated><info>[{"confidence": "0.344103"}, {"action": "CREATE", "cat": "NILM", "time": "2020-07-23 14:56;03", "who": "admin", "typeOfanno": "PersonManul"}]</info><confidence>0.344103</confidence><bndbox><xmin>19327.0</xmin><ymin>12108.0</ymin><xmax>19490.0</xmax><ymax>12348.0</ymax></bndbox><segmentation><points><x>19327.0</x><y>12348.0</y></points><points><x>19327.0</x><y>12108.0</y></points><points><x>19490.0</x><y>12108.0</y></points><points><x>19490.0</x><y>12348.0</y></points></segmentation></object><object><name>NILM</name><difficult>0</difficult><truncated>0</truncated><info>[{"confidence": "0.355717"}, {"action": "CREATE", "cat": "NILM", "time": "2020-07-23 14:56;03", "who": "admin", "typeOfanno": "PersonManul"}]</info><confidence>0.355717</confidence><bndbox><xmin>51073.0</xmin><ymin>15901.0</ymin><xmax>51187.0</xmax><ymax>15979.0</ymax></bndbox><segmentation><points><x>51073.0</x><y>15979.0</y></points><points><x>51073.0</x><y>15901.0</y></points><points><x>51187.0</x><y>15901.0</y></points><points><x>51187.0</x><y>15979.0</y></points></segmentation></object><object><name>NILM</name><difficult>0</difficult><truncated>0</truncated><info>[{"confidence": "0.35899"}, {"action": "CREATE", "cat": "NILM", "time": "2020-07-23 14:56;03", "who": "admin", "typeOfanno": "PersonManul"}]</info><confidence>0.35899</confidence><bndbox><xmin>21141.0</xmin><ymin>26339.0</ymin><xmax>21689.0</xmax><ymax>27003.0</ymax></bndbox><segmentation><points><x>21141.0</x><y>27003.0</y></points><points><x>21141.0</x><y>26339.0</y></points><points><x>21689.0</x><y>26339.0</y></points><points><x>21689.0</x><y>27003.0</y></points></segmentation></object><object><name>NILM</name><difficult>0</difficult><truncated>0</truncated><info>[{"confidence": "0.361272"}, {"action": "CREATE", "cat": "NILM", "time": "2020-07-23 14:56;03", "who": "admin", "typeOfanno": "PersonManul"}]</info><confidence>0.361272</confidence><bndbox><xmin>51142.0</xmin><ymin>9863.0</ymin><xmax>51208.0</xmax><ymax>9957.0</ymax></bndbox><segmentation><points><x>51142.0</x><y>9957.0</y></points><points><x>51142.0</x><y>9863.0</y></points><points><x>51208.0</x><y>9863.0</y></points><points><x>51208.0</x><y>9957.0</y></points></segmentation></object><object><name>NILM</name><difficult>0</difficult><truncated>0</truncated><info>[{"confidence": "0.389278"}, {"action": "CREATE", "cat": "NILM", "time": "2020-07-23 14:56;03", "who": "admin", "typeOfanno": "PersonManul"}]</info><confidence>0.389278</confidence><bndbox><xmin>25488.0</xmin><ymin>13183.0</ymin><xmax>25664.0</xmax><ymax>13374.0</ymax></bndbox><segmentation><points><x>25488.0</x><y>13374.0</y></points><points><x>25488.0</x><y>13183.0</y></points><points><x>25664.0</x><y>13183.0</y></points><points><x>25664.0</x><y>13374.0</y></points></segmentation></object><object><name>NILM</name><difficult>0</difficult><truncated>0</truncated><info>[{"confidence": "0.392329"}, {"action": "CREATE", "cat": "NILM", "time": "2020-07-23 14:56;03", "who": "admin", "typeOfanno": "PersonManul"}]</info><confidence>0.392329</confidence><bndbox><xmin>23913.0</xmin><ymin>7196.0</ymin><xmax>24050.0</xmax><ymax>7299.0</ymax></bndbox><segmentation><points><x>23913.0</x><y>7299.0</y></points><points><x>23913.0</x><y>7196.0</y></points><points><x>24050.0</x><y>7196.0</y></points><points><x>24050.0</x><y>7299.0</y></points></segmentation></object><object><name>NILM</name><difficult>0</difficult><truncated>0</truncated><info>[{"confidence": "0.399246"}, {"action": "CREATE", "cat": "NILM", "time": "2020-07-23 14:56;03", "who": "admin", "typeOfanno": "PersonManul"}]</info><confidence>0.399246</confidence><bndbox><xmin>23531.0</xmin><ymin>42141.0</ymin><xmax>23578.0</xmax><ymax>42189.0</ymax></bndbox><segmentation><points><x>23531.0</x><y>42189.0</y></points><points><x>23531.0</x><y>42141.0</y></points><points><x>23578.0</x><y>42141.0</y></points><points><x>23578.0</x><y>42189.0</y></points></segmentation></object><object><name>NILM</name><difficult>0</difficult><truncated>0</truncated><info>[{"confidence": "0.436589"}, {"action": "CREATE", "cat": "NILM", "time": "2020-07-23 14:56;03", "who": "admin", "typeOfanno": "PersonManul"}]</info><confidence>0.436589</confidence><bndbox><xmin>28314.0</xmin><ymin>7235.0</ymin><xmax>28595.0</xmax><ymax>7379.0</ymax></bndbox><segmentation><points><x>28314.0</x><y>7379.0</y></points><points><x>28314.0</x><y>7235.0</y></points><points><x>28595.0</x><y>7235.0</y></points><points><x>28595.0</x><y>7379.0</y></points></segmentation></object><object><name>NILM</name><difficult>0</difficult><truncated>0</truncated><info>[{"confidence": "0.437129"}, {"action": "CREATE", "cat": "NILM", "time": "2020-07-23 14:56;03", "who": "admin", "typeOfanno": "PersonManul"}]</info><confidence>0.437129</confidence><bndbox><xmin>24360.0</xmin><ymin>48776.0</ymin><xmax>24581.0</xmax><ymax>49063.0</ymax></bndbox><segmentation><points><x>24360.0</x><y>49063.0</y></points><points><x>24360.0</x><y>48776.0</y></points><points><x>24581.0</x><y>48776.0</y></points><points><x>24581.0</x><y>49063.0</y></points></segmentation></object><object><name>NILM</name><difficult>0</difficult><truncated>0</truncated><info>[{"confidence": "0.449847"}, {"action": "CREATE", "cat": "NILM", "time": "2020-07-23 14:56;03", "who": "admin", "typeOfanno": "PersonManul"}]</info><confidence>0.449847</confidence><bndbox><xmin>49402.0</xmin><ymin>18394.0</ymin><xmax>49474.0</xmax><ymax>18462.0</ymax></bndbox><segmentation><points><x>49402.0</x><y>18462.0</y></points><points><x>49402.0</x><y>18394.0</y></points><points><x>49474.0</x><y>18394.0</y></points><points><x>49474.0</x><y>18462.0</y></points></segmentation></object><object><name>NILM</name><difficult>0</difficult><truncated>0</truncated><info>[{"confidence": "0.454156"}, {"action": "CREATE", "cat": "NILM", "time": "2020-07-23 14:56;03", "who": "admin", "typeOfanno": "PersonManul"}]</info><confidence>0.454156</confidence><bndbox><xmin>31527.0</xmin><ymin>32437.0</ymin><xmax>31865.0</xmax><ymax>32753.0</ymax></bndbox><segmentation><points><x>31527.0</x><y>32753.0</y></points><points><x>31527.0</x><y>32437.0</y></points><points><x>31865.0</x><y>32437.0</y></points><points><x>31865.0</x><y>32753.0</y></points></segmentation></object><object><name>NILM</name><difficult>0</difficult><truncated>0</truncated><info>[{"confidence": "0.458049"}, {"action": "CREATE", "cat": "NILM", "time": "2020-07-23 14:56;03", "who": "admin", "typeOfanno": "PersonManul"}]</info><confidence>0.458049</confidence><bndbox><xmin>28140.0</xmin><ymin>43238.0</ymin><xmax>28296.0</xmax><ymax>43371.0</ymax></bndbox><segmentation><points><x>28140.0</x><y>43371.0</y></points><points><x>28140.0</x><y>43238.0</y></points><points><x>28296.0</x><y>43238.0</y></points><points><x>28296.0</x><y>43371.0</y></points></segmentation></object><object><name>NILM</name><difficult>0</difficult><truncated>0</truncated><info>[{"confidence": "0.500724"}, {"action": "CREATE", "cat": "NILM", "time": "2020-07-23 14:56;03", "who": "admin", "typeOfanno": "PersonManul"}]</info><confidence>0.500724</confidence><bndbox><xmin>30286.0</xmin><ymin>24434.0</ymin><xmax>30421.0</xmax><ymax>24627.0</ymax></bndbox><segmentation><points><x>30286.0</x><y>24627.0</y></points><points><x>30286.0</x><y>24434.0</y></points><points><x>30421.0</x><y>24434.0</y></points><points><x>30421.0</x><y>24627.0</y></points></segmentation></object><object><name>NILM</name><difficult>0</difficult><truncated>0</truncated><info>[{"confidence": "0.544618"}, {"action": "CREATE", "cat": "NILM", "time": "2020-07-23 14:56;03", "who": "admin", "typeOfanno": "PersonManul"}]</info><confidence>0.544618</confidence><bndbox><xmin>24535.0</xmin><ymin>23782.0</ymin><xmax>24680.0</xmax><ymax>23953.0</ymax></bndbox><segmentation><points><x>24535.0</x><y>23953.0</y></points><points><x>24535.0</x><y>23782.0</y></points><points><x>24680.0</x><y>23782.0</y></points><points><x>24680.0</x><y>23953.0</y></points></segmentation></object><object><name>NILM</name><difficult>0</difficult><truncated>0</truncated><info>[{"confidence": "0.583061"}, {"action": "CREATE", "cat": "NILM", "time": "2020-07-23 14:56;03", "who": "admin", "typeOfanno": "PersonManul"}]</info><confidence>0.583061</confidence><bndbox><xmin>30967.0</xmin><ymin>11769.0</ymin><xmax>31027.0</xmax><ymax>11829.0</ymax></bndbox><segmentation><points><x>30967.0</x><y>11829.0</y></points><points><x>30967.0</x><y>11769.0</y></points><points><x>31027.0</x><y>11769.0</y></points><points><x>31027.0</x><y>11829.0</y></points></segmentation></object><object><name>NILM</name><difficult>0</difficult><truncated>0</truncated><info>[{"confidence": "0.594501"}, {"action": "CREATE", "cat": "NILM", "time": "2020-07-23 14:56;03", "who": "admin", "typeOfanno": "PersonManul"}]</info><confidence>0.594501</confidence><bndbox><xmin>45401.0</xmin><ymin>16624.0</ymin><xmax>45619.0</xmax><ymax>17076.0</ymax></bndbox><segmentation><points><x>45401.0</x><y>17076.0</y></points><points><x>45401.0</x><y>16624.0</y></points><points><x>45619.0</x><y>16624.0</y></points><points><x>45619.0</x><y>17076.0</y></points></segmentation></object><object><name>NILM</name><difficult>0</difficult><truncated>0</truncated><info>[{"confidence": "0.634411"}, {"action": "CREATE", "cat": "NILM", "time": "2020-07-23 14:56;03", "who": "admin", "typeOfanno": "PersonManul"}]</info><confidence>0.634411</confidence><bndbox><xmin>45995.0</xmin><ymin>34541.0</ymin><xmax>46144.0</xmax><ymax>34762.0</ymax></bndbox><segmentation><points><x>45995.0</x><y>34762.0</y></points><points><x>45995.0</x><y>34541.0</y></points><points><x>46144.0</x><y>34541.0</y></points><points><x>46144.0</x><y>34762.0</y></points></segmentation></object><object><name>NILM</name><difficult>0</difficult><truncated>0</truncated><info>[{"confidence": "0.701224"}, {"action": "CREATE", "cat": "NILM", "time": "2020-07-23 14:56;03", "who": "admin", "typeOfanno": "PersonManul"}]</info><confidence>0.701224</confidence><bndbox><xmin>14153.0</xmin><ymin>20682.0</ymin><xmax>14238.0</xmax><ymax>20798.0</ymax></bndbox><segmentation><points><x>14153.0</x><y>20798.0</y></points><points><x>14153.0</x><y>20682.0</y></points><points><x>14238.0</x><y>20682.0</y></points><points><x>14238.0</x><y>20798.0</y></points></segmentation></object><object><name>NILM</name><difficult>0</difficult><truncated>0</truncated><info>[{"confidence": "0.771765"}, {"action": "CREATE", "cat": "NILM", "time": "2020-07-23 14:56;03", "who": "admin", "typeOfanno": "PersonManul"}]</info><confidence>0.771765</confidence><bndbox><xmin>44784.0</xmin><ymin>24120.0</ymin><xmax>44905.0</xmax><ymax>24262.0</ymax></bndbox><segmentation><points><x>44784.0</x><y>24262.0</y></points><points><x>44784.0</x><y>24120.0</y></points><points><x>44905.0</x><y>24120.0</y></points><points><x>44905.0</x><y>24262.0</y></points></segmentation></object><object><name>ASC_US</name><difficult>0</difficult><truncated>0</truncated><info>[{"confidence": "0.450895"}, {"action": "CREATE", "cat": "ASC_US", "time": "2020-07-23 14:56;03", "who": "admin", "typeOfanno": "PersonManul"}]</info><confidence>0.450895</confidence><bndbox><xmin>41671.0</xmin><ymin>25259.0</ymin><xmax>41852.0</xmax><ymax>25399.0</ymax></bndbox><segmentation><points><x>41671.0</x><y>25399.0</y></points><points><x>41671.0</x><y>25259.0</y></points><points><x>41852.0</x><y>25259.0</y></points><points><x>41852.0</x><y>25399.0</y></points></segmentation></object><object><name>NILM</name><difficult>0</difficult><truncated>0</truncated><info>[{"confidence": "0.489469"}, {"action": "CREATE", "cat": "NILM", "time": "2020-07-23 14:56;03", "who": "admin", "typeOfanno": "PersonManul"}]</info><confidence>0.489469</confidence><bndbox><xmin>27355.0</xmin><ymin>16114.0</ymin><xmax>27921.0</xmax><ymax>16376.0</ymax></bndbox><segmentation><points><x>27355.0</x><y>16376.0</y></points><points><x>27355.0</x><y>16114.0</y></points><points><x>27921.0</x><y>16114.0</y></points><points><x>27921.0</x><y>16376.0</y></points></segmentation></object><object><name>ASC_US</name><difficult>0</difficult><truncated>0</truncated><info>[{"confidence": "0.526086"}, {"action": "CREATE", "cat": "ASC_US", "time": "2020-07-23 14:56;03", "who": "admin", "typeOfanno": "PersonManul"}]</info><confidence>0.526086</confidence><bndbox><xmin>37845.0</xmin><ymin>31537.0</ymin><xmax>38018.0</xmax><ymax>31777.0</ymax></bndbox><segmentation><points><x>37845.0</x><y>31777.0</y></points><points><x>37845.0</x><y>31537.0</y></points><points><x>38018.0</x><y>31537.0</y></points><points><x>38018.0</x><y>31777.0</y></points></segmentation></object><object><name>NILM</name><difficult>0</difficult><truncated>0</truncated><info>[{"confidence": "0.452709"}, {"action": "CREATE", "cat": "NILM", "time": "2020-07-23 14:56;03", "who": "admin", "typeOfanno": "PersonManul"}]</info><confidence>0.452709</confidence><bndbox><xmin>41811.0</xmin><ymin>49654.0</ymin><xmax>41918.0</xmax><ymax>49735.0</ymax></bndbox><segmentation><points><x>41811.0</x><y>49735.0</y></points><points><x>41811.0</x><y>49654.0</y></points><points><x>41918.0</x><y>49654.0</y></points><points><x>41918.0</x><y>49735.0</y></points></segmentation></object><object><name>NILM</name><difficult>0</difficult><truncated>0</truncated><info>[{"confidence": "0.458007"}, {"action": "CREATE", "cat": "NILM", "time": "2020-07-23 14:56;03", "who": "admin", "typeOfanno": "PersonManul"}]</info><confidence>0.458007</confidence><bndbox><xmin>32768.0</xmin><ymin>29866.0</ymin><xmax>32914.0</xmax><ymax>29958.0</ymax></bndbox><segmentation><points><x>32768.0</x><y>29958.0</y></points><points><x>32768.0</x><y>29866.0</y></points><points><x>32914.0</x><y>29866.0</y></points><points><x>32914.0</x><y>29958.0</y></points></segmentation></object><object><name>NILM</name><difficult>0</difficult><truncated>0</truncated><info>[{"confidence": "0.54697"}, {"action": "CREATE", "cat": "NILM", "time": "2020-07-23 14:56;03", "who": "admin", "typeOfanno": "PersonManul"}]</info><confidence>0.54697</confidence><bndbox><xmin>9746.0</xmin><ymin>23257.0</ymin><xmax>9912.0</xmax><ymax>23467.0</ymax></bndbox><segmentation><points><x>9746.0</x><y>23467.0</y></points><points><x>9746.0</x><y>23257.0</y></points><points><x>9912.0</x><y>23257.0</y></points><points><x>9912.0</x><y>23467.0</y></points></segmentation></object><object><name>NILM</name><difficult>0</difficult><truncated>0</truncated><info>[{"confidence": "0.560367"}, {"action": "CREATE", "cat": "NILM", "time": "2020-07-23 14:56;03", "who": "admin", "typeOfanno": "PersonManul"}]</info><confidence>0.560367</confidence><bndbox><xmin>13161.0</xmin><ymin>40205.0</ymin><xmax>13252.0</xmax><ymax>40278.0</ymax></bndbox><segmentation><points><x>13161.0</x><y>40278.0</y></points><points><x>13161.0</x><y>40205.0</y></points><points><x>13252.0</x><y>40205.0</y></points><points><x>13252.0</x><y>40278.0</y></points></segmentation></object><object><name>NILM</name><difficult>0</difficult><truncated>0</truncated><info>[{"confidence": "0.609137"}, {"action": "CREATE", "cat": "NILM", "time": "2020-07-23 14:56;03", "who": "admin", "typeOfanno": "PersonManul"}]</info><confidence>0.609137</confidence><bndbox><xmin>11600.0</xmin><ymin>35384.0</ymin><xmax>11804.0</xmax><ymax>35621.0</ymax></bndbox><segmentation><points><x>11600.0</x><y>35621.0</y></points><points><x>11600.0</x><y>35384.0</y></points><points><x>11804.0</x><y>35384.0</y></points><points><x>11804.0</x><y>35621.0</y></points></segmentation></object><object><name>NILM</name><difficult>0</difficult><truncated>0</truncated><info>[{"confidence": "0.637612"}, {"action": "CREATE", "cat": "NILM", "time": "2020-07-23 14:56;03", "who": "admin", "typeOfanno": "PersonManul"}]</info><confidence>0.637612</confidence><bndbox><xmin>34577.0</xmin><ymin>24967.0</ymin><xmax>34712.0</xmax><ymax>25096.0</ymax></bndbox><segmentation><points><x>34577.0</x><y>25096.0</y></points><points><x>34577.0</x><y>24967.0</y></points><points><x>34712.0</x><y>24967.0</y></points><points><x>34712.0</x><y>25096.0</y></points></segmentation></object><object><name>NILM</name><difficult>0</difficult><truncated>0</truncated><info>[{"confidence": "0.657108"}, {"action": "CREATE", "cat": "NILM", "time": "2020-07-23 14:56;03", "who": "admin", "typeOfanno": "PersonManul"}]</info><confidence>0.657108</confidence><bndbox><xmin>9441.0</xmin><ymin>30867.0</ymin><xmax>9779.0</xmax><ymax>31048.0</ymax></bndbox><segmentation><points><x>9441.0</x><y>31048.0</y></points><points><x>9441.0</x><y>30867.0</y></points><points><x>9779.0</x><y>30867.0</y></points><points><x>9779.0</x><y>31048.0</y></points></segmentation></object><object><name>NILM</name><difficult>0</difficult><truncated>0</truncated><info>[{"confidence": "0.750063"}, {"action": "CREATE", "cat": "NILM", "time": "2020-07-23 14:56;03", "who": "admin", "typeOfanno": "PersonManul"}]</info><confidence>0.750063</confidence><bndbox><xmin>22822.0</xmin><ymin>37580.0</ymin><xmax>23109.0</xmax><ymax>37842.0</ymax></bndbox><segmentation><points><x>22822.0</x><y>37842.0</y></points><points><x>22822.0</x><y>37580.0</y></points><points><x>23109.0</x><y>37580.0</y></points><points><x>23109.0</x><y>37842.0</y></points></segmentation></object><object><name>NILM</name><difficult>0</difficult><truncated>0</truncated><info>[{"confidence": "0.876872"}, {"action": "CREATE", "cat": "NILM", "time": "2020-07-23 14:56;03", "who": "admin", "typeOfanno": "PersonManul"}]</info><confidence>0.876872</confidence><bndbox><xmin>8258.0</xmin><ymin>36568.0</ymin><xmax>8451.0</xmax><ymax>36912.0</ymax></bndbox><segmentation><points><x>8258.0</x><y>36912.0</y></points><points><x>8258.0</x><y>36568.0</y></points><points><x>8451.0</x><y>36568.0</y></points><points><x>8451.0</x><y>36912.0</y></points></segmentation></object><object><name>BOX_SCREEN</name><difficult>0</difficult><truncated>0</truncated><info>[{"confidence": "1.0"}, {"action": "CREATE", "cat": "BOX_SCREEN", "time": "2020-07-23 14:56;03", "who": "admin", "typeOfanno": "PersonManul"}]</info><confidence>1.0</confidence><bndbox><xmin>36907.5</xmin><ymin>30742.999999999996</ymin><xmax>38955.5</xmax><ymax>32791.0</ymax></bndbox><segmentation><points><x>36907.5</x><y>32791.0</y></points><points><x>36907.5</x><y>30742.999999999996</y></points><points><x>38955.5</x><y>30742.999999999996</y></points><points><x>38955.5</x><y>32791.0</y></points></segmentation></object><object><name>BOX_SCREEN</name><difficult>0</difficult><truncated>0</truncated><info>[{"confidence": "1.0"}, {"action": "CREATE", "cat": "BOX_SCREEN", "time": "2020-07-23 14:56;03", "who": "admin", "typeOfanno": "PersonManul"}]</info><confidence>1.0</confidence><bndbox><xmin>18722.0</xmin><ymin>18995.500000000004</ymin><xmax>20770.0</xmax><ymax>21043.500000000004</ymax></bndbox><segmentation><points><x>18722.0</x><y>21043.500000000004</y></points><points><x>18722.0</x><y>18995.500000000004</y></points><points><x>20770.0</x><y>18995.500000000004</y></points><points><x>20770.0</x><y>21043.500000000004</y></points></segmentation></object><object><name>BOX_SCREEN</name><difficult>0</difficult><truncated>0</truncated><info>[{"confidence": "1.0"}, {"action": "CREATE", "cat": "BOX_SCREEN", "time": "2020-07-23 14:56;03", "who": "admin", "typeOfanno": "PersonManul"}]</info><confidence>1.0</confidence><bndbox><xmin>21941.500000000004</xmin><ymin>36796.99999999999</ymin><xmax>23989.500000000004</xmax><ymax>38844.99999999999</ymax></bndbox><segmentation><points><x>21941.500000000004</x><y>38844.99999999999</y></points><points><x>21941.500000000004</x><y>36796.99999999999</y></points><points><x>23989.500000000004</x><y>36796.99999999999</y></points><points><x>23989.500000000004</x><y>38844.99999999999</y></points></segmentation></object></annotation>
