# Supplementary material for: Artificial intelligence enables precision diagnosis of cervical cytology grades and cervical cancer
Source: Nat Commun. 2024 May 22;15:4369. doi: 10.1038/s41467-024-48705-3 (PMC11111770; doi:10.1038/s41467-024-48705-3)
Supplement: Supplementary file 4 — Source Data [file 41467_2024_48705_MOESM4_ESM.zip › Source Data/Table S1.Average precision in the patch-level detection and classification./ground_truth_126/L201920702_A.TMAP.xml]

<?xml version="1.0"?><annotation><folder>med</folder><filename>/datasets/Review/label-check/tmap684/L201920702_A.TMAP</filename><size><width>61696</width><height>57600</height></size><mpp>0.25294119041063823</mpp><object><name>NILM</name><difficult>0</difficult><truncated>0</truncated><info>[{"confidence": "0.439494"}, {"action": "CREATE", "cat": "NILM", "time": "2020-07-23 14:56;14", "who": "admin", "typeOfanno": "PersonManul"}]</info><confidence>0.439494</confidence><bndbox><xmin>41638.0</xmin><ymin>8626.0</ymin><xmax>41741.0</xmax><ymax>8817.0</ymax></bndbox><segmentation><points><x>41638.0</x><y>8817.0</y></points><points><x>41638.0</x><y>8626.0</y></points><points><x>41741.0</x><y>8626.0</y></points><points><x>41741.0</x><y>8817.0</y></points></segmentation></object><object><name>NILM</name><difficult>0</difficult><truncated>0</truncated><info>[{"confidence": "0.448667"}, {"action": "CREATE", "cat": "NILM", "time": "2020-07-23 14:56;14", "who": "admin", "typeOfanno": "PersonManul"}]</info><confidence>0.448667</confidence><bndbox><xmin>38766.0</xmin><ymin>31368.0</ymin><xmax>38916.0</xmax><ymax>31601.0</ymax></bndbox><segmentation><points><x>38766.0</x><y>31601.0</y></points><points><x>38766.0</x><y>31368.0</y></points><points><x>38916.0</x><y>31368.0</y></points><points><x>38916.0</x><y>31601.0</y></points></segmentation></object><object><name>NILM</name><difficult>0</difficult><truncated>0</truncated><info>[{"confidence": "0.458439"}, {"action": "CREATE", "cat": "NILM", "time": "2020-07-23 14:56;14", "who": "admin", "typeOfanno": "PersonManul"}]</info><confidence>0.458439</confidence><bndbox><xmin>45557.0</xmin><ymin>31155.0</ymin><xmax>45732.0</xmax><ymax>31249.0</ymax></bndbox><segmentation><points><x>45557.0</x><y>31249.0</y></points><points><x>45557.0</x><y>31155.0</y></points><points><x>45732.0</x><y>31155.0</y></points><points><x>45732.0</x><y>31249.0</y></points></segmentation></object><object><name>NILM</name><difficult>0</difficult><truncated>0</truncated><info>[{"confidence": "0.46033"}, {"action": "CREATE", "cat": "NILM", "time": "2020-07-23 14:56;14", "who": "admin", "typeOfanno": "PersonManul"}]</info><confidence>0.46033</confidence><bndbox><xmin>35185.0</xmin><ymin>28954.0</ymin><xmax>35301.0</xmax><ymax>29105.0</ymax></bndbox><segmentation><points><x>35185.0</x><y>29105.0</y></points><points><x>35185.0</x><y>28954.0</y></points><points><x>35301.0</x><y>28954.0</y></points><points><x>35301.0</x><y>29105.0</y></points></segmentation></object><object><name>NILM</name><difficult>0</difficult><truncated>0</truncated><info>[{"confidence": "0.493794"}, {"action": "CREATE", "cat": "NILM", "time": "2020-07-23 14:56;14", "who": "admin", "typeOfanno": "PersonManul"}]</info><confidence>0.493794</confidence><bndbox><xmin>50415.0</xmin><ymin>21265.0</ymin><xmax>50859.0</xmax><ymax>21571.0</ymax></bndbox><segmentation><points><x>50415.0</x><y>21571.0</y></points><points><x>50415.0</x><y>21265.0</y></points><points><x>50859.0</x><y>21265.0</y></points><points><x>50859.0</x><y>21571.0</y></points></segmentation></object><object><name>NILM</name><difficult>0</difficult><truncated>0</truncated><info>[{"confidence": "0.507768"}, {"action": "CREATE", "cat": "NILM", "time": "2020-07-23 14:56;14", "who": "admin", "typeOfanno": "PersonManul"}]</info><confidence>0.507768</confidence><bndbox><xmin>34206.0</xmin><ymin>34834.0</ymin><xmax>34380.0</xmax><ymax>34979.0</ymax></bndbox><segmentation><points><x>34206.0</x><y>34979.0</y></points><points><x>34206.0</x><y>34834.0</y></points><points><x>34380.0</x><y>34834.0</y></points><points><x>34380.0</x><y>34979.0</y></points></segmentation></object><object><name>NILM</name><difficult>0</difficult><truncated>0</truncated><info>[{"confidence": "0.519124"}, {"action": "CREATE", "cat": "NILM", "time": "2020-07-23 14:56;14", "who": "admin", "typeOfanno": "PersonManul"}]</info><confidence>0.519124</confidence><bndbox><xmin>40068.0</xmin><ymin>6403.0</ymin><xmax>40196.0</xmax><ymax>6657.0</ymax></bndbox><segmentation><points><x>40068.0</x><y>6657.0</y></points><points><x>40068.0</x><y>6403.0</y></points><points><x>40196.0</x><y>6403.0</y></points><points><x>40196.0</x><y>6657.0</y></points></segmentation></object><object><name>NILM</name><difficult>0</difficult><truncated>0</truncated><info>[{"confidence": "0.544623"}, {"action": "CREATE", "cat": "NILM", "time": "2020-07-23 14:56;14", "who": "admin", "typeOfanno": "PersonManul"}]</info><confidence>0.544623</confidence><bndbox><xmin>10845.0</xmin><ymin>17335.0</ymin><xmax>10953.0</xmax><ymax>17422.0</ymax></bndbox><segmentation><points><x>10845.0</x><y>17422.0</y></points><points><x>10845.0</x><y>17335.0</y></points><points><x>10953.0</x><y>17335.0</y></points><points><x>10953.0</x><y>17422.0</y></points></segmentation></object><object><name>NILM</name><difficult>0</difficult><truncated>0</truncated><info>[{"confidence": "0.553842"}, {"action": "CREATE", "cat": "NILM", "time": "2020-07-23 14:56;14", "who": "admin", "typeOfanno": "PersonManul"}]</info><confidence>0.553842</confidence><bndbox><xmin>20841.0</xmin><ymin>35762.0</ymin><xmax>21028.0</xmax><ymax>35923.0</ymax></bndbox><segmentation><points><x>20841.0</x><y>35923.0</y></points><points><x>20841.0</x><y>35762.0</y></points><points><x>21028.0</x><y>35762.0</y></points><points><x>21028.0</x><y>35923.0</y></points></segmentation></object><object><name>NILM</name><difficult>0</difficult><truncated>0</truncated><info>[{"confidence": "0.558446"}, {"action": "CREATE", "cat": "NILM", "time": "2020-07-23 14:56;14", "who": "admin", "typeOfanno": "PersonManul"}]</info><confidence>0.558446</confidence><bndbox><xmin>40976.0</xmin><ymin>35999.0</ymin><xmax>41105.0</xmax><ymax>36138.0</ymax></bndbox><segmentation><points><x>40976.0</x><y>36138.0</y></points><points><x>40976.0</x><y>35999.0</y></points><points><x>41105.0</x><y>35999.0</y></points><points><x>41105.0</x><y>36138.0</y></points></segmentation></object><object><name>NILM</name><difficult>0</difficult><truncated>0</truncated><info>[{"confidence": "0.575949"}, {"action": "CREATE", "cat": "NILM", "time": "2020-07-23 14:56;14", "who": "admin", "typeOfanno": "PersonManul"}]</info><confidence>0.575949</confidence><bndbox><xmin>15869.0</xmin><ymin>12540.0</ymin><xmax>16050.0</xmax><ymax>12643.0</ymax></bndbox><segmentation><points><x>15869.0</x><y>12643.0</y></points><points><x>15869.0</x><y>12540.0</y></points><points><x>16050.0</x><y>12540.0</y></points><points><x>16050.0</x><y>12643.0</y></points></segmentation></object><object><name>NILM</name><difficult>0</difficult><truncated>0</truncated><info>[{"confidence": "0.597857"}, {"action": "CREATE", "cat": "NILM", "time": "2020-07-23 14:56;14", "who": "admin", "typeOfanno": "PersonManul"}]</info><confidence>0.597857</confidence><bndbox><xmin>41431.0</xmin><ymin>45514.0</ymin><xmax>41572.0</xmax><ymax>45669.0</ymax></bndbox><segmentation><points><x>41431.0</x><y>45669.0</y></points><points><x>41431.0</x><y>45514.0</y></points><points><x>41572.0</x><y>45514.0</y></points><points><x>41572.0</x><y>45669.0</y></points></segmentation></object><object><name>NILM</name><difficult>0</difficult><truncated>0</truncated><info>[{"confidence": "0.763327"}, {"action": "CREATE", "cat": "NILM", "time": "2020-07-23 14:56;14", "who": "admin", "typeOfanno": "PersonManul"}]</info><confidence>0.763327</confidence><bndbox><xmin>36269.0</xmin><ymin>40916.0</ymin><xmax>36458.0</xmax><ymax>41108.0</ymax></bndbox><segmentation><points><x>36269.0</x><y>41108.0</y></points><points><x>36269.0</x><y>40916.0</y></points><points><x>36458.0</x><y>40916.0</y></points><points><x>36458.0</x><y>41108.0</y></points></segmentation></object><object><name>ASC_US</name><difficult>0</difficult><truncated>0</truncated><info>[{"confidence": "0.781605"}, {"action": "CREATE", "cat": "ASC_US", "time": "2020-07-23 14:56;14", "who": "admin", "typeOfanno": "PersonManul"}]</info><confidence>0.781605</confidence><bndbox><xmin>8491.0</xmin><ymin>27823.0</ymin><xmax>8695.0</xmax><ymax>28045.0</ymax></bndbox><segmentation><points><x>8491.0</x><y>28045.0</y></points><points><x>8491.0</x><y>27823.0</y></points><points><x>8695.0</x><y>27823.0</y></points><points><x>8695.0</x><y>28045.0</y></points></segmentation></object><object><name>NILM</name><difficult>0</difficult><truncated>0</truncated><info>[{"confidence": "0.810895"}, {"action": "CREATE", "cat": "NILM", "time": "2020-07-23 14:56;14", "who": "admin", "typeOfanno": "PersonManul"}]</info><confidence>0.810895</confidence><bndbox><xmin>28599.0</xmin><ymin>35642.0</ymin><xmax>28738.0</xmax><ymax>35820.0</ymax></bndbox><segmentation><points><x>28599.0</x><y>35820.0</y></points><points><x>28599.0</x><y>35642.0</y></points><points><x>28738.0</x><y>35642.0</y></points><points><x>28738.0</x><y>35820.0</y></points></segmentation></object><object><name>NILM</name><difficult>0</difficult><truncated>0</truncated><info>[{"confidence": "0.819512"}, {"action": "CREATE", "cat": "NILM", "time": "2020-07-23 14:56;14", "who": "admin", "typeOfanno": "PersonManul"}]</info><confidence>0.819512</confidence><bndbox><xmin>49924.0</xmin><ymin>23300.0</ymin><xmax>50042.0</xmax><ymax>23427.0</ymax></bndbox><segmentation><points><x>49924.0</x><y>23427.0</y></points><points><x>49924.0</x><y>23300.0</y></points><points><x>50042.0</x><y>23300.0</y></points><points><x>50042.0</x><y>23427.0</y></points></segmentation></object><object><name>NILM</name><difficult>0</difficult><truncated>0</truncated><info>[{"confidence": "0.874053"}, {"action": "CREATE", "cat": "NILM", "time": "2020-07-23 14:56;14", "who": "admin", "typeOfanno": "PersonManul"}]</info><confidence>0.874053</confidence><bndbox><xmin>44723.0</xmin><ymin>21483.0</ymin><xmax>44892.0</xmax><ymax>21643.0</ymax></bndbox><segmentation><points><x>44723.0</x><y>21643.0</y></points><points><x>44723.0</x><y>21483.0</y></points><points><x>44892.0</x><y>21483.0</y></points><points><x>44892.0</x><y>21643.0</y></points></segmentation></object><object><name>ASC_US</name><difficult>0</difficult><truncated>0</truncated><info>[{"confidence": "0.915636"}, {"action": "CREATE", "cat": "ASC_US", "time": "2020-07-23 14:56;14", "who": "admin", "typeOfanno": "PersonManul"}]</info><confidence>0.915636</confidence><bndbox><xmin>41967.0</xmin><ymin>41874.0</ymin><xmax>42079.0</xmax><ymax>41985.0</ymax></bndbox><segmentation><points><x>41967.0</x><y>41985.0</y></points><points><x>41967.0</x><y>41874.0</y></points><points><x>42079.0</x><y>41874.0</y></points><points><x>42079.0</x><y>41985.0</y></points></segmentation></object><object><name>NILM</name><difficult>0</difficult><truncated>0</truncated><info>[{"confidence": "0.933646"}, {"action": "CREATE", "cat": "NILM", "time": "2020-07-23 14:56;14", "who": "admin", "typeOfanno": "PersonManul"}]</info><confidence>0.933646</confidence><bndbox><xmin>23528.0</xmin><ymin>43854.0</ymin><xmax>23666.0</xmax><ymax>44001.0</ymax></bndbox><segmentation><points><x>23528.0</x><y>44001.0</y></points><points><x>23528.0</x><y>43854.0</y></points><points><x>23666.0</x><y>43854.0</y></points><points><x>23666.0</x><y>44001.0</y></points></segmentation></object><object><name>ASC_US</name><difficult>0</difficult><truncated>0</truncated><info>[{"confidence": "0.947829"}, {"action": "CREATE", "cat": "ASC_US", "time": "2020-07-23 14:56;14", "who": "admin", "typeOfanno": "PersonManul"}]</info><confidence>0.947829</confidence><bndbox><xmin>36419.0</xmin><ymin>14089.0</ymin><xmax>36563.0</xmax><ymax>14236.0</ymax></bndbox><segmentation><points><x>36419.0</x><y>14236.0</y></points><points><x>36419.0</x><y>14089.0</y></points><points><x>36563.0</x><y>14089.0</y></points><points><x>36563.0</x><y>14236.0</y></points></segmentation></object><object><name>NILM</name><difficult>0</difficult><truncated>0</truncated><info>[{"confidence": "0.950959"}, {"action": "CREATE", "cat": "NILM", "time": "2020-07-23 14:56;14", "who": "admin", "typeOfanno": "PersonManul"}]</info><confidence>0.950959</confidence><bndbox><xmin>56891.0</xmin><ymin>24601.0</ymin><xmax>57048.0</xmax><ymax>24728.0</ymax></bndbox><segmentation><points><x>56891.0</x><y>24728.0</y></points><points><x>56891.0</x><y>24601.0</y></points><points><x>57048.0</x><y>24601.0</y></points><points><x>57048.0</x><y>24728.0</y></points></segmentation></object><object><name>ASC_US</name><difficult>0</difficult><truncated>0</truncated><info>[{"confidence": "0.971636"}, {"action": "CREATE", "cat": "ASC_US", "time": "2020-07-23 14:56;14", "who": "admin", "typeOfanno": "PersonManul"}]</info><confidence>0.971636</confidence><bndbox><xmin>24619.0</xmin><ymin>25380.0</ymin><xmax>24800.0</xmax><ymax>25530.0</ymax></bndbox><segmentation><points><x>24619.0</x><y>25530.0</y></points><points><x>24619.0</x><y>25380.0</y></points><points><x>24800.0</x><y>25380.0</y></points><points><x>24800.0</x><y>25530.0</y></points></segmentation></object><object><name>ASC_US</name><difficult>0</difficult><truncated>0</truncated><info>[{"confidence": "0.986427"}, {"action": "CREATE", "cat": "ASC_US", "time": "2020-07-23 14:56;14", "who": "admin", "typeOfanno": "PersonManul"}]</info><confidence>0.986427</confidence><bndbox><xmin>36323.0</xmin><ymin>13497.0</ymin><xmax>36517.0</xmax><ymax>13663.0</ymax></bndbox><segmentation><points><x>36323.0</x><y>13663.0</y></points><points><x>36323.0</x><y>13497.0</y></points><points><x>36517.0</x><y>13497.0</y></points><points><x>36517.0</x><y>13663.0</y></points></segmentation></object><object><name>NILM</name><difficult>0</difficult><truncated>0</truncated><info>[{"confidence": "0.45267"}, {"action": "CREATE", "cat": "NILM", "time": "2020-07-23 14:56;14", "who": "admin", "typeOfanno": "PersonManul"}]</info><confidence>0.45267</confidence><bndbox><xmin>33867.0</xmin><ymin>23559.0</ymin><xmax>33992.0</xmax><ymax>23707.0</ymax></bndbox><segmentation><points><x>33867.0</x><y>23707.0</y></points><points><x>33867.0</x><y>23559.0</y></points><points><x>33992.0</x><y>23559.0</y></points><points><x>33992.0</x><y>23707.0</y></points></segmentation></object><object><name>NILM</name><difficult>0</difficult><truncated>0</truncated><info>[{"confidence": "0.45516"}, {"action": "CREATE", "cat": "NILM", "time": "2020-07-23 14:56;14", "who": "admin", "typeOfanno": "PersonManul"}]</info><confidence>0.45516</confidence><bndbox><xmin>6828.0</xmin><ymin>37650.0</ymin><xmax>6974.0</xmax><ymax>37846.0</ymax></bndbox><segmentation><points><x>6828.0</x><y>37846.0</y></points><points><x>6828.0</x><y>37650.0</y></points><points><x>6974.0</x><y>37650.0</y></points><points><x>6974.0</x><y>37846.0</y></points></segmentation></object><object><name>NILM</name><difficult>0</difficult><truncated>0</truncated><info>[{"confidence": "0.494246"}, {"action": "CREATE", "cat": "NILM", "time": "2020-07-23 14:56;14", "who": "admin", "typeOfanno": "PersonManul"}]</info><confidence>0.494246</confidence><bndbox><xmin>17210.0</xmin><ymin>46346.0</ymin><xmax>17966.0</xmax><ymax>47130.0</ymax></bndbox><segmentation><points><x>17210.0</x><y>47130.0</y></points><points><x>17210.0</x><y>46346.0</y></points><points><x>17966.0</x><y>46346.0</y></points><points><x>17966.0</x><y>47130.0</y></points></segmentation></object><object><name>NILM</name><difficult>0</difficult><truncated>0</truncated><info>[{"confidence": "0.49677"}, {"action": "CREATE", "cat": "NILM", "time": "2020-07-23 14:56;14", "who": "admin", "typeOfanno": "PersonManul"}]</info><confidence>0.49677</confidence><bndbox><xmin>21419.0</xmin><ymin>43957.0</ymin><xmax>21581.0</xmax><ymax>44098.0</ymax></bndbox><segmentation><points><x>21419.0</x><y>44098.0</y></points><points><x>21419.0</x><y>43957.0</y></points><points><x>21581.0</x><y>43957.0</y></points><points><x>21581.0</x><y>44098.0</y></points></segmentation></object><object><name>NILM</name><difficult>0</difficult><truncated>0</truncated><info>[{"confidence": "0.511279"}, {"action": "CREATE", "cat": "NILM", "time": "2020-07-23 14:56;14", "who": "admin", "typeOfanno": "PersonManul"}]</info><confidence>0.511279</confidence><bndbox><xmin>18575.0</xmin><ymin>8828.0</ymin><xmax>18762.0</xmax><ymax>9013.0</ymax></bndbox><segmentation><points><x>18575.0</x><y>9013.0</y></points><points><x>18575.0</x><y>8828.0</y></points><points><x>18762.0</x><y>8828.0</y></points><points><x>18762.0</x><y>9013.0</y></points></segmentation></object><object><name>NILM</name><difficult>0</difficult><truncated>0</truncated><info>[{"confidence": "0.548103"}, {"action": "CREATE", "cat": "NILM", "time": "2020-07-23 14:56;14", "who": "admin", "typeOfanno": "PersonManul"}]</info><confidence>0.548103</confidence><bndbox><xmin>23163.0</xmin><ymin>36666.0</ymin><xmax>23383.0</xmax><ymax>36824.0</ymax></bndbox><segmentation><points><x>23163.0</x><y>36824.0</y></points><points><x>23163.0</x><y>36666.0</y></points><points><x>23383.0</x><y>36666.0</y></points><points><x>23383.0</x><y>36824.0</y></points></segmentation></object><object><name>NILM</name><difficult>0</difficult><truncated>0</truncated><info>[{"confidence": "0.622474"}, {"action": "CREATE", "cat": "NILM", "time": "2020-07-23 14:56;14", "who": "admin", "typeOfanno": "PersonManul"}]</info><confidence>0.622474</confidence><bndbox><xmin>19663.0</xmin><ymin>6651.0</ymin><xmax>19907.0</xmax><ymax>6828.0</ymax></bndbox><segmentation><points><x>19663.0</x><y>6828.0</y></points><points><x>19663.0</x><y>6651.0</y></points><points><x>19907.0</x><y>6651.0</y></points><points><x>19907.0</x><y>6828.0</y></points></segmentation></object><object><name>ASC_US</name><difficult>0</difficult><truncated>0</truncated><info>[{"confidence": "0.700605"}, {"action": "CREATE", "cat": "ASC_US", "time": "2020-07-23 14:56;14", "who": "admin", "typeOfanno": "PersonManul"}]</info><confidence>0.700605</confidence><bndbox><xmin>16345.0</xmin><ymin>30823.0</ymin><xmax>16770.0</xmax><ymax>31070.0</ymax></bndbox><segmentation><points><x>16345.0</x><y>31070.0</y></points><points><x>16345.0</x><y>30823.0</y></points><points><x>16770.0</x><y>30823.0</y></points><points><x>16770.0</x><y>31070.0</y></points></segmentation></object><object><name>ASC_US</name><difficult>0</difficult><truncated>0</truncated><info>[{"confidence": "0.817151"}, {"action": "CREATE", "cat": "ASC_US", "time": "2020-07-23 14:56;14", "who": "admin", "typeOfanno": "PersonManul"}]</info><confidence>0.817151</confidence><bndbox><xmin>13352.677004687635</xmin><ymin>19681.469118322842</ymin><xmax>13494.56603519199</xmax><ymax>19868.220121707254</ymax></bndbox><segmentation><points><x>13352.677004687635</x><y>19868.220121707254</y></points><points><x>13352.677004687635</x><y>19681.469118322842</y></points><points><x>13494.56603519199</x><y>19681.469118322842</y></points><points><x>13494.56603519199</x><y>19868.220121707254</y></points></segmentation></object><object><name>ASC_US</name><difficult>0</difficult><truncated>0</truncated><info>[{"confidence": "0.902529"}, {"action": "CREATE", "cat": "ASC_US", "time": "2020-07-23 14:56;14", "who": "admin", "typeOfanno": "PersonManul"}]</info><confidence>0.902529</confidence><bndbox><xmin>47577.0</xmin><ymin>45948.0</ymin><xmax>47741.0</xmax><ymax>46173.0</ymax></bndbox><segmentation><points><x>47577.0</x><y>46173.0</y></points><points><x>47577.0</x><y>45948.0</y></points><points><x>47741.0</x><y>45948.0</y></points><points><x>47741.0</x><y>46173.0</y></points></segmentation></object><object><name>NILM</name><difficult>0</difficult><truncated>0</truncated><info>[{"confidence": "0.455862"}, {"action": "CREATE", "cat": "NILM", "time": "2020-07-23 14:56;14", "who": "admin", "typeOfanno": "PersonManul"}]</info><confidence>0.455862</confidence><bndbox><xmin>48002.0</xmin><ymin>19217.0</ymin><xmax>48082.0</xmax><ymax>19315.0</ymax></bndbox><segmentation><points><x>48002.0</x><y>19315.0</y></points><points><x>48002.0</x><y>19217.0</y></points><points><x>48082.0</x><y>19217.0</y></points><points><x>48082.0</x><y>19315.0</y></points></segmentation></object><object><name>NILM</name><difficult>0</difficult><truncated>0</truncated><info>[{"confidence": "0.495697"}, {"action": "CREATE", "cat": "NILM", "time": "2020-07-23 14:56;14", "who": "admin", "typeOfanno": "PersonManul"}]</info><confidence>0.495697</confidence><bndbox><xmin>13629.0</xmin><ymin>38935.0</ymin><xmax>13797.0</xmax><ymax>39110.0</ymax></bndbox><segmentation><points><x>13629.0</x><y>39110.0</y></points><points><x>13629.0</x><y>38935.0</y></points><points><x>13797.0</x><y>38935.0</y></points><points><x>13797.0</x><y>39110.0</y></points></segmentation></object><object><name>NILM</name><difficult>0</difficult><truncated>0</truncated><info>[{"confidence": "0.501368"}, {"action": "CREATE", "cat": "NILM", "time": "2020-07-23 14:56;14", "who": "admin", "typeOfanno": "PersonManul"}]</info><confidence>0.501368</confidence><bndbox><xmin>13464.0</xmin><ymin>44871.0</ymin><xmax>13533.0</xmax><ymax>44933.0</ymax></bndbox><segmentation><points><x>13464.0</x><y>44933.0</y></points><points><x>13464.0</x><y>44871.0</y></points><points><x>13533.0</x><y>44871.0</y></points><points><x>13533.0</x><y>44933.0</y></points></segmentation></object><object><name>NILM</name><difficult>0</difficult><truncated>0</truncated><info>[{"confidence": "0.50681"}, {"action": "CREATE", "cat": "NILM", "time": "2020-07-23 14:56;14", "who": "admin", "typeOfanno": "PersonManul"}]</info><confidence>0.50681</confidence><bndbox><xmin>17422.0</xmin><ymin>44592.0</ymin><xmax>17470.0</xmax><ymax>44653.0</ymax></bndbox><segmentation><points><x>17422.0</x><y>44653.0</y></points><points><x>17422.0</x><y>44592.0</y></points><points><x>17470.0</x><y>44592.0</y></points><points><x>17470.0</x><y>44653.0</y></points></segmentation></object><object><name>NILM</name><difficult>0</difficult><truncated>0</truncated><info>[{"confidence": "0.54069"}, {"action": "CREATE", "cat": "NILM", "time": "2020-07-23 14:56;14", "who": "admin", "typeOfanno": "PersonManul"}]</info><confidence>0.54069</confidence><bndbox><xmin>8055.0</xmin><ymin>27140.0</ymin><xmax>8601.0</xmax><ymax>27634.0</ymax></bndbox><segmentation><points><x>8055.0</x><y>27634.0</y></points><points><x>8055.0</x><y>27140.0</y></points><points><x>8601.0</x><y>27140.0</y></points><points><x>8601.0</x><y>27634.0</y></points></segmentation></object><object><name>ASC_US</name><difficult>0</difficult><truncated>0</truncated><info>[{"confidence": "0.542121"}, {"action": "CREATE", "cat": "ASC_US", "time": "2020-07-23 14:56;14", "who": "admin", "typeOfanno": "PersonManul"}]</info><confidence>0.542121</confidence><bndbox><xmin>36380.0</xmin><ymin>33725.0</ymin><xmax>36546.0</xmax><ymax>33861.0</ymax></bndbox><segmentation><points><x>36380.0</x><y>33861.0</y></points><points><x>36380.0</x><y>33725.0</y></points><points><x>36546.0</x><y>33725.0</y></points><points><x>36546.0</x><y>33861.0</y></points></segmentation></object><object><name>NILM</name><difficult>0</difficult><truncated>0</truncated><info>[{"confidence": "0.564638"}, {"action": "CREATE", "cat": "NILM", "time": "2020-07-23 14:56;14", "who": "admin", "typeOfanno": "PersonManul"}]</info><confidence>0.564638</confidence><bndbox><xmin>36708.0</xmin><ymin>51924.0</ymin><xmax>36779.0</xmax><ymax>52024.0</ymax></bndbox><segmentation><points><x>36708.0</x><y>52024.0</y></points><points><x>36708.0</x><y>51924.0</y></points><points><x>36779.0</x><y>51924.0</y></points><points><x>36779.0</x><y>52024.0</y></points></segmentation></object><object><name>NILM</name><difficult>0</difficult><truncated>0</truncated><info>[{"confidence": "0.594818"}, {"action": "CREATE", "cat": "NILM", "time": "2020-07-23 14:56;14", "who": "admin", "typeOfanno": "PersonManul"}]</info><confidence>0.594818</confidence><bndbox><xmin>20477.0</xmin><ymin>39868.0</ymin><xmax>20561.0</xmax><ymax>40002.0</ymax></bndbox><segmentation><points><x>20477.0</x><y>40002.0</y></points><points><x>20477.0</x><y>39868.0</y></points><points><x>20561.0</x><y>39868.0</y></points><points><x>20561.0</x><y>40002.0</y></points></segmentation></object><object><name>NILM</name><difficult>0</difficult><truncated>0</truncated><info>[{"confidence": "0.624816"}, {"action": "CREATE", "cat": "NILM", "time": "2020-07-23 14:56;14", "who": "admin", "typeOfanno": "PersonManul"}]</info><confidence>0.624816</confidence><bndbox><xmin>31155.0</xmin><ymin>35178.0</ymin><xmax>32144.0</xmax><ymax>35946.0</ymax></bndbox><segmentation><points><x>31155.0</x><y>35946.0</y></points><points><x>31155.0</x><y>35178.0</y></points><points><x>32144.0</x><y>35178.0</y></points><points><x>32144.0</x><y>35946.0</y></points></segmentation></object><object><name>NILM</name><difficult>0</difficult><truncated>0</truncated><info>[{"confidence": "0.531493"}, {"action": "CREATE", "cat": "NILM", "time": "2020-07-23 14:56;14", "who": "admin", "typeOfanno": "PersonManul"}]</info><confidence>0.531493</confidence><bndbox><xmin>41679.0</xmin><ymin>7342.0</ymin><xmax>41763.0</xmax><ymax>7418.0</ymax></bndbox><segmentation><points><x>41679.0</x><y>7418.0</y></points><points><x>41679.0</x><y>7342.0</y></points><points><x>41763.0</x><y>7342.0</y></points><points><x>41763.0</x><y>7418.0</y></points></segmentation></object><object><name>NILM</name><difficult>0</difficult><truncated>0</truncated><info>[{"confidence": "0.560797"}, {"action": "CREATE", "cat": "NILM", "time": "2020-07-23 14:56;14", "who": "admin", "typeOfanno": "PersonManul"}]</info><confidence>0.560797</confidence><bndbox><xmin>19164.0</xmin><ymin>43814.0</ymin><xmax>19296.0</xmax><ymax>43993.0</ymax></bndbox><segmentation><points><x>19164.0</x><y>43993.0</y></points><points><x>19164.0</x><y>43814.0</y></points><points><x>19296.0</x><y>43814.0</y></points><points><x>19296.0</x><y>43993.0</y></points></segmentation></object><object><name>NILM</name><difficult>0</difficult><truncated>0</truncated><info>[{"confidence": "0.587473"}, {"action": "CREATE", "cat": "NILM", "time": "2020-07-23 14:56;14", "who": "admin", "typeOfanno": "PersonManul"}]</info><confidence>0.587473</confidence><bndbox><xmin>27966.0</xmin><ymin>14167.0</ymin><xmax>28135.0</xmax><ymax>14281.0</ymax></bndbox><segmentation><points><x>27966.0</x><y>14281.0</y></points><points><x>27966.0</x><y>14167.0</y></points><points><x>28135.0</x><y>14167.0</y></points><points><x>28135.0</x><y>14281.0</y></points></segmentation></object><object><name>ASC_US</name><difficult>0</difficult><truncated>0</truncated><info>[{"confidence": 1}, {"action": "CREATE", "cat": "ASC_US", "time": "2020-07-28 16:12;40", "who": "chenrui", "typeOfanno": "PersonManul"}]</info><confidence>1.0</confidence><bndbox><xmin>24351.37735139202</xmin><ymin>39999.35289691498</ymin><xmax>24627.825808878857</xmax><ymax>40269.17983446201</ymax></bndbox><segmentation><points><x>24351.37735139202</x><y>40269.17983446201</y></points><points><x>24351.37735139202</x><y>39999.35289691498</y></points><points><x>24627.825808878857</x><y>39999.35289691498</y></points><points><x>24627.825808878857</x><y>40269.17983446201</y></points></segmentation></object></annotation>
