# Supplementary material for: Artificial intelligence enables precision diagnosis of cervical cytology grades and cervical cancer
Source: Nat Commun. 2024 May 22;15:4369. doi: 10.1038/s41467-024-48705-3 (PMC11111770; doi:10.1038/s41467-024-48705-3)
Supplement: Supplementary file 4 — Source Data [file 41467_2024_48705_MOESM4_ESM.zip › Source Data/Table S1.Average precision in the patch-level detection and classification./ground_truth_126/L201818116L.tif.xml]

<?xml version="1.0"?><annotation><folder>med</folder><filename>/datasets/Review/label-check/tif-tiff/L201818116L.tif</filename><size><width>56000</width><height>54272</height></size><mpp>0.248447</mpp><object><name>NONE</name><difficult>0</difficult><truncated>0</truncated><info>[{"confidence": "0"}, {"action": "CREATE", "cat": "NONE", "time": "2020-07-23 14:39;28", "who": "admin", "typeOfanno": "PersonManul"}]</info><confidence>0</confidence><bndbox><xmin>34062.30859375</xmin><ymin>11702.939453125</ymin><xmax>34115.87890625</xmax><ymax>11752.056640625</ymax></bndbox><segmentation><points><x>34087.68359375</x><y>11702.939453125</y></points><points><x>34066.0</x><y>11712.0</y></points><points><x>34062.30859375</x><y>11736.6240234375</y></points><points><x>34085.30859375</x><y>11752.056640625</y></points><points><x>34115.87890625</x><y>11743.0048828125</y></points><points><x>34113.50390625</x><y>11712.7333984375</y></points></segmentation></object><object><name>NONE</name><difficult>0</difficult><truncated>0</truncated><info>[{"confidence": "0"}, {"action": "CREATE", "cat": "NONE", "time": "2020-07-23 14:39;28", "who": "admin", "typeOfanno": "PersonManul"}]</info><confidence>0</confidence><bndbox><xmin>37072.9453125</xmin><ymin>45047.0078125</ymin><xmax>37324.25390625</xmax><ymax>45204.8984375</ymax></bndbox><segmentation><points><x>37131.49609375</x><y>45055.23046875</y></points><points><x>37238.73046875</x><y>45047.0078125</y></points><points><x>37238.73046875</x><y>45047.0078125</y></points><points><x>37241.36328125</x><y>45047.3359375</y></points><points><x>37242.3515625</x><y>45048.32421875</y></points><points><x>37245.96875</x><y>45049.640625</y></points><points><x>37250.57421875</x><y>45051.61328125</y></points><points><x>37318.3359375</x><y>45087.140625</y></points><points><x>37318.3359375</x><y>45087.140625</y></points><points><x>37319.3203125</x><y>45089.11328125</y></points><points><x>37320.30859375</x><y>45090.7578125</y></points><points><x>37320.63671875</x><y>45091.4140625</y></points><points><x>37321.953125</x><y>45093.71875</y></points><points><x>37322.609375</x><y>45095.03515625</y></points><points><x>37323.26953125</x><y>45096.6796875</y></points><points><x>37324.25390625</x><y>45098.98046875</y></points><points><x>37313.40234375</x><y>45160.4921875</y></points><points><x>37313.40234375</x><y>45160.8203125</y></points><points><x>37312.0859375</x><y>45162.79296875</y></points><points><x>37312.0859375</x><y>45163.125</y></points><points><x>37310.76953125</x><y>45165.42578125</y></points><points><x>37309.453125</x><y>45166.7421875</y></points><points><x>37307.48046875</x><y>45169.04296875</y></points><points><x>37304.84765625</x><y>45172.33203125</y></points><points><x>37303.203125</x><y>45174.30859375</y></points><points><x>37301.23046875</x><y>45176.28125</y></points><points><x>37299.2578125</x><y>45177.92578125</y></points><points><x>37294.98046875</x><y>45180.55859375</y></points><points><x>37235.76953125</x><y>45201.609375</y></points><points><x>37235.76953125</x><y>45201.609375</y></points><points><x>37233.796875</x><y>45202.265625</y></points><points><x>37233.46875</x><y>45202.59765625</y></points><points><x>37231.82421875</x><y>45202.92578125</y></points><points><x>37231.49609375</x><y>45202.92578125</y></points><points><x>37229.8515625</x><y>45203.25390625</y></points><points><x>37227.21875</x><y>45204.2421875</y></points><points><x>37224.5859375</x><y>45204.2421875</y></points><points><x>37222.28515625</x><y>45204.5703125</y></points><points><x>37218.66796875</x><y>45204.8984375</y></points><points><x>37134.78515625</x><y>45198.9765625</y></points><points><x>37134.45703125</x><y>45198.9765625</y></points><points><x>37132.484375</x><y>45198.9765625</y></points><points><x>37132.15625</x><y>45198.9765625</y></points><points><x>37130.51171875</x><y>45198.6484375</y></points><points><x>37129.1953125</x><y>45198.3203125</y></points><points><x>37128.20703125</x><y>45197.9921875</y></points><points><x>37086.43359375</x><y>45180.55859375</y></points><points><x>37086.43359375</x><y>45180.2265625</y></points><points><x>37086.43359375</x><y>45177.92578125</y></points><points><x>37086.43359375</x><y>45176.609375</y></points><points><x>37072.9453125</x><y>45136.15234375</y></points><points><x>37072.9453125</x><y>45136.15234375</y></points><points><x>37073.93359375</x><y>45134.17578125</y></points><points><x>37074.26171875</x><y>45133.51953125</y></points><points><x>37074.921875</x><y>45132.203125</y></points><points><x>37085.7734375</x><y>45081.546875</y></points><points><x>37085.7734375</x><y>45081.21875</y></points></segmentation></object><object><name>NONE</name><difficult>0</difficult><truncated>0</truncated><info>[{"confidence": "0"}, {"action": "CREATE", "cat": "NONE", "time": "2020-07-23 14:39;28", "who": "admin", "typeOfanno": "PersonManul"}]</info><confidence>0</confidence><bndbox><xmin>23798.0</xmin><ymin>37389.62109375</ymin><xmax>24073.412109375</xmax><ymax>37739.0</ymax></bndbox><segmentation><points><x>23925.0</x><y>37403.0</y></points><points><x>23922.0</x><y>37417.0</y></points><points><x>23904.0</x><y>37427.0</y></points><points><x>23895.0</x><y>37427.0</y></points><points><x>23881.0</x><y>37431.0</y></points><points><x>23880.0</x><y>37441.0</y></points><points><x>23878.0</x><y>37454.0</y></points><points><x>23902.0</x><y>37462.0</y></points><points><x>23879.0</x><y>37473.0</y></points><points><x>23875.0</x><y>37477.0</y></points><points><x>23869.0</x><y>37477.0</y></points><points><x>23859.0</x><y>37476.0</y></points><points><x>23852.0</x><y>37475.0</y></points><points><x>23831.0</x><y>37472.0</y></points><points><x>23830.0</x><y>37465.0</y></points><points><x>23829.603515625</x><y>37464.390625</y></points><points><x>23825.984375</x><y>37464.390625</y></points><points><x>23820.775390625</x><y>37463.34375</y></points><points><x>23819.7890625</x><y>37459.39453125</y></points><points><x>23820.1171875</x><y>37459.06640625</y></points><points><x>23818.14453125</x><y>37461.69921875</y></points><points><x>23816.828125</x><y>37464.98828125</y></points><points><x>23814.525390625</x><y>37456.765625</y></points><points><x>23808.275390625</x><y>37461.37109375</y></points><points><x>23810.578125</x><y>37463.671875</y></points><points><x>23810.578125</x><y>37460.3828125</y></points><points><x>23809.919921875</x><y>37464.328125</y></points><points><x>23806.0</x><y>37465.0</y></points><points><x>23807.0</x><y>37471.0</y></points><points><x>23811.181640625</x><y>37485.44140625</y></points><points><x>23798.0</x><y>37498.0</y></points><points><x>23805.0</x><y>37506.0</y></points><points><x>23815.0</x><y>37508.0</y></points><points><x>23815.0</x><y>37515.0</y></points><points><x>23811.0</x><y>37537.0</y></points><points><x>23813.0</x><y>37547.0</y></points><points><x>23816.0</x><y>37560.0</y></points><points><x>23813.0</x><y>37576.0</y></points><points><x>23809.0</x><y>37580.0</y></points><points><x>23809.0</x><y>37591.0</y></points><points><x>23810.0</x><y>37599.0</y></points><points><x>23822.0</x><y>37606.0</y></points><points><x>23829.0</x><y>37628.0</y></points><points><x>23825.0</x><y>37643.0</y></points><points><x>23826.0</x><y>37648.0</y></points><points><x>23835.0</x><y>37660.0</y></points><points><x>23837.0</x><y>37671.0</y></points><points><x>23832.0</x><y>37672.0</y></points><points><x>23831.0</x><y>37687.0</y></points><points><x>23832.0</x><y>37693.0</y></points><points><x>23844.0</x><y>37693.0</y></points><points><x>23852.0</x><y>37690.0</y></points><points><x>23871.0</x><y>37710.0</y></points><points><x>23878.0</x><y>37729.0</y></points><points><x>23881.0</x><y>37732.0</y></points><points><x>23881.0</x><y>37736.0</y></points><points><x>23893.0</x><y>37737.0</y></points><points><x>23901.0</x><y>37736.0</y></points><points><x>23913.0</x><y>37729.0</y></points><points><x>23926.0</x><y>37727.0</y></points><points><x>23931.0</x><y>37722.0</y></points><points><x>23942.0</x><y>37726.0</y></points><points><x>23949.0</x><y>37737.0</y></points><points><x>23990.0</x><y>37739.0</y></points><points><x>23995.0</x><y>37732.0</y></points><points><x>24005.0</x><y>37732.0</y></points><points><x>24014.0</x><y>37726.0</y></points><points><x>24015.0</x><y>37717.0</y></points><points><x>24017.0</x><y>37699.0</y></points><points><x>23992.0</x><y>37688.0</y></points><points><x>23981.0</x><y>37679.0</y></points><points><x>23984.0</x><y>37663.0</y></points><points><x>23985.0</x><y>37652.0</y></points><points><x>23991.0</x><y>37651.0</y></points><points><x>23995.0</x><y>37655.0</y></points><points><x>23998.0</x><y>37659.0</y></points><points><x>24016.0</x><y>37666.0</y></points><points><x>24017.0</x><y>37660.0</y></points><points><x>24022.0</x><y>37659.0</y></points><points><x>24027.0</x><y>37654.0</y></points><points><x>24036.0</x><y>37654.0</y></points><points><x>24046.0</x><y>37649.0</y></points><points><x>24073.412109375</x><y>37535.453125</y></points><points><x>24042.0</x><y>37425.0</y></points><points><x>24032.0</x><y>37417.0</y></points><points><x>23980.80859375</x><y>37389.62109375</y></points></segmentation></object><object><name>NILM</name><difficult>0</difficult><truncated>0</truncated><info>[{"confidence": "0"}, {"action": "CREATE", "cat": "NILM", "time": "2020-07-23 14:39;28", "who": "admin", "typeOfanno": "PersonManul"}]</info><confidence>0</confidence><bndbox><xmin>34865.0</xmin><ymin>39764.23046875</ymin><xmax>35044.0625</xmax><ymax>39918.0</ymax></bndbox><segmentation><points><x>34875.6484375</x><y>39793.83203125</y></points><points><x>34865.0</x><y>39858.0</y></points><points><x>34881.0</x><y>39871.0</y></points><points><x>34886.0</x><y>39875.0</y></points><points><x>34901.0</x><y>39887.0</y></points><points><x>34905.0</x><y>39892.0</y></points><points><x>34908.0</x><y>39896.0</y></points><points><x>34917.0</x><y>39906.0</y></points><points><x>34918.08203125</x><y>39907.9765625</y></points><points><x>34913.14453125</x><y>39909.2890625</y></points><points><x>34920.7109375</x><y>39911.265625</y></points><points><x>34921.37109375</x><y>39907.9765625</y></points><points><x>34922.0</x><y>39910.0</y></points><points><x>34930.0</x><y>39911.0</y></points><points><x>34936.0</x><y>39912.0</y></points><points><x>34945.0</x><y>39913.0</y></points><points><x>34973.0</x><y>39918.0</y></points><points><x>35020.37890625</x><y>39907.31640625</y></points><points><x>35044.0625</x><y>39864.2265625</y></points><points><x>35027.0</x><y>39832.0</y></points><points><x>35024.0</x><y>39828.0</y></points><points><x>35016.0</x><y>39807.0</y></points><points><x>34996.0</x><y>39793.0</y></points><points><x>34992.0</x><y>39790.0</y></points><points><x>34985.0</x><y>39784.0</y></points><points><x>34977.0</x><y>39780.0</y></points><points><x>34974.0</x><y>39769.0</y></points><points><x>34967.0</x><y>39766.0</y></points><points><x>34960.84375</x><y>39764.88671875</y></points><points><x>34949.98828125</x><y>39764.23046875</y></points><points><x>34943.0</x><y>39766.0</y></points><points><x>34938.0</x><y>39767.0</y></points><points><x>34925.0</x><y>39769.0</y></points><points><x>34905.0</x><y>39770.0</y></points><points><x>34887.16015625</x><y>39780.67578125</y></points></segmentation></object><object><name>NONE</name><difficult>0</difficult><truncated>0</truncated><info>[{"confidence": "0"}, {"action": "CREATE", "cat": "NONE", "time": "2020-07-23 14:39;28", "who": "admin", "typeOfanno": "PersonManul"}]</info><confidence>0</confidence><bndbox><xmin>20662.0</xmin><ymin>50647.0</ymin><xmax>20719.0</xmax><ymax>50735.0</ymax></bndbox><segmentation><points><x>20674.0</x><y>50647.0</y></points><points><x>20666.0</x><y>50655.0</y></points><points><x>20662.0</x><y>50655.0</y></points><points><x>20662.0</x><y>50693.0</y></points><points><x>20663.0</x><y>50702.0</y></points><points><x>20663.0</x><y>50717.0</y></points><points><x>20671.0</x><y>50727.0</y></points><points><x>20690.0</x><y>50735.0</y></points><points><x>20702.0</x><y>50733.0</y></points><points><x>20707.0</x><y>50729.0</y></points><points><x>20712.0</x><y>50720.0</y></points><points><x>20715.0</x><y>50717.0</y></points><points><x>20717.0</x><y>50709.0</y></points><points><x>20719.0</x><y>50691.0</y></points><points><x>20715.0</x><y>50684.0</y></points><points><x>20701.0</x><y>50666.0</y></points><points><x>20694.0</x><y>50666.0</y></points><points><x>20692.0</x><y>50649.0</y></points><points><x>20686.0</x><y>50648.0</y></points></segmentation></object><object><name>NONE</name><difficult>0</difficult><truncated>0</truncated><info>[{"confidence": "0"}, {"action": "CREATE", "cat": "NONE", "time": "2020-07-23 14:39;28", "who": "admin", "typeOfanno": "PersonManul"}]</info><confidence>0</confidence><bndbox><xmin>25286.0</xmin><ymin>12329.0</ymin><xmax>25345.0</xmax><ymax>12404.0</ymax></bndbox><segmentation><points><x>25300.841796875</x><y>12338.1982421875</y></points><points><x>25296.89453125</x><y>12344.119140625</y></points><points><x>25294.0</x><y>12347.0</y></points><points><x>25294.0</x><y>12354.0</y></points><points><x>25292.0</x><y>12362.0</y></points><points><x>25287.0</x><y>12369.0</y></points><points><x>25287.0</x><y>12382.0</y></points><points><x>25286.0</x><y>12398.0</y></points><points><x>25293.0</x><y>12404.0</y></points><points><x>25322.0</x><y>12404.0</y></points><points><x>25329.0</x><y>12396.0</y></points><points><x>25336.0</x><y>12389.0</y></points><points><x>25340.0</x><y>12385.0</y></points><points><x>25343.0</x><y>12370.0</y></points><points><x>25345.0</x><y>12338.0</y></points><points><x>25339.0</x><y>12330.0</y></points><points><x>25317.0</x><y>12329.0</y></points><points><x>25307.75</x><y>12332.27734375</y></points></segmentation></object><object><name>NONE</name><difficult>0</difficult><truncated>0</truncated><info>[{"confidence": "0"}, {"action": "CREATE", "cat": "NONE", "time": "2020-07-23 14:39;28", "who": "admin", "typeOfanno": "PersonManul"}]</info><confidence>0</confidence><bndbox><xmin>41324.0</xmin><ymin>21303.0</ymin><xmax>41566.0</xmax><ymax>21464.0</ymax></bndbox><segmentation><points><x>41374.0</x><y>21303.0</y></points><points><x>41365.0</x><y>21311.0</y></points><points><x>41365.0</x><y>21318.0</y></points><points><x>41364.0</x><y>21330.0</y></points><points><x>41357.0</x><y>21331.0</y></points><points><x>41346.0</x><y>21339.0</y></points><points><x>41333.0</x><y>21351.0</y></points><points><x>41333.0</x><y>21367.0</y></points><points><x>41324.0</x><y>21370.0</y></points><points><x>41324.0</x><y>21382.0</y></points><points><x>41336.0</x><y>21399.0</y></points><points><x>41341.0</x><y>21405.0</y></points><points><x>41344.0</x><y>21409.0</y></points><points><x>41345.0</x><y>21422.0</y></points><points><x>41354.0</x><y>21431.0</y></points><points><x>41362.0</x><y>21443.0</y></points><points><x>41368.0</x><y>21452.0</y></points><points><x>41374.0</x><y>21464.0</y></points><points><x>41462.0</x><y>21464.0</y></points><points><x>41466.0</x><y>21460.0</y></points><points><x>41470.0</x><y>21457.0</y></points><points><x>41493.0</x><y>21457.0</y></points><points><x>41496.0</x><y>21460.0</y></points><points><x>41509.0</x><y>21460.0</y></points><points><x>41524.0</x><y>21462.0</y></points><points><x>41558.0</x><y>21464.0</y></points><points><x>41559.0</x><y>21456.0</y></points><points><x>41566.0</x><y>21458.0</y></points><points><x>41566.0</x><y>21430.0</y></points><points><x>41561.0</x><y>21430.0</y></points><points><x>41558.0</x><y>21433.0</y></points><points><x>41558.0</x><y>21446.0</y></points><points><x>41542.0</x><y>21438.0</y></points><points><x>41536.0</x><y>21433.0</y></points><points><x>41540.0</x><y>21429.0</y></points><points><x>41548.0</x><y>21428.0</y></points><points><x>41555.0</x><y>21423.0</y></points><points><x>41559.0</x><y>21407.0</y></points><points><x>41563.0</x><y>21400.0</y></points><points><x>41563.0</x><y>21389.0</y></points><points><x>41551.0</x><y>21373.0</y></points><points><x>41553.0</x><y>21354.0</y></points><points><x>41560.0</x><y>21348.0</y></points><points><x>41561.0</x><y>21335.0</y></points><points><x>41553.0</x><y>21333.0</y></points><points><x>41547.0</x><y>21329.0</y></points><points><x>41537.0</x><y>21329.0</y></points><points><x>41523.0</x><y>21325.0</y></points><points><x>41523.0</x><y>21335.0</y></points><points><x>41513.0</x><y>21330.0</y></points><points><x>41497.0</x><y>21326.0</y></points><points><x>41475.0</x><y>21323.0</y></points><points><x>41472.0</x><y>21318.0</y></points><points><x>41459.0</x><y>21316.0</y></points><points><x>41458.0</x><y>21329.0</y></points><points><x>41463.0</x><y>21330.0</y></points><points><x>41447.0</x><y>21333.0</y></points><points><x>41441.0</x><y>21335.0</y></points><points><x>41432.0</x><y>21334.0</y></points><points><x>41427.0</x><y>21333.0</y></points><points><x>41424.0</x><y>21330.0</y></points><points><x>41416.0</x><y>21320.0</y></points><points><x>41399.0</x><y>21311.0</y></points></segmentation></object><object><name>NILM</name><difficult>0</difficult><truncated>0</truncated><info>[{"confidence": "0"}, {"action": "CREATE", "cat": "NILM", "time": "2020-07-23 14:39;28", "who": "admin", "typeOfanno": "PersonManul"}]</info><confidence>0</confidence><bndbox><xmin>15502.0</xmin><ymin>30852.015625</ymin><xmax>15647.0</xmax><ymax>31002.33984375</ymax></bndbox><segmentation><points><x>15563.421875</x><y>30852.015625</y></points><points><x>15527.5673828125</x><y>30865.501953125</y></points><points><x>15506.0</x><y>30880.0</y></points><points><x>15509.0</x><y>30883.0</y></points><points><x>15513.0</x><y>30886.0</y></points><points><x>15505.0</x><y>30899.0</y></points><points><x>15504.0</x><y>30911.0</y></points><points><x>15502.0</x><y>30926.0</y></points><points><x>15504.0</x><y>30935.0</y></points><points><x>15507.0</x><y>30947.0</y></points><points><x>15511.0</x><y>30951.0</y></points><points><x>15517.0</x><y>30952.0</y></points><points><x>15518.0</x><y>30960.0</y></points><points><x>15525.0</x><y>30969.0</y></points><points><x>15529.0</x><y>30984.0</y></points><points><x>15602.89453125</x><y>31002.33984375</y></points><points><x>15631.0</x><y>30974.0</y></points><points><x>15637.0</x><y>30967.0</y></points><points><x>15638.0</x><y>30961.0</y></points><points><x>15641.0</x><y>30958.0</y></points><points><x>15645.0</x><y>30955.0</y></points><points><x>15647.0</x><y>30932.0</y></points><points><x>15646.642578125</x><y>30913.52734375</y></points><points><x>15646.9716796875</x><y>30903.986328125</y></points><points><x>15629.8671875</x><y>30863.19921875</y></points></segmentation></object><object><name>MET</name><difficult>0</difficult><truncated>0</truncated><info>[{"confidence": "0"}, {"action": "CREATE", "cat": "MET", "time": "2020-07-23 14:39;28", "who": "admin", "typeOfanno": "PersonManul"}]</info><confidence>0</confidence><bndbox><xmin>33370.0</xmin><ymin>51077.37109375</ymin><xmax>33578.890625</xmax><ymax>51287.234375</ymax></bndbox><segmentation><points><x>33446.0</x><y>51089.0</y></points><points><x>33443.0</x><y>51092.0</y></points><points><x>33438.0</x><y>51117.0</y></points><points><x>33444.0</x><y>51127.0</y></points><points><x>33448.0</x><y>51130.0</y></points><points><x>33444.0</x><y>51138.0</y></points><points><x>33443.0</x><y>51133.0</y></points><points><x>33438.0</x><y>51127.0</y></points><points><x>33434.0</x><y>51121.0</y></points><points><x>33419.0</x><y>51121.0</y></points><points><x>33411.0</x><y>51123.0</y></points><points><x>33394.0</x><y>51134.0</y></points><points><x>33390.0</x><y>51158.0</y></points><points><x>33391.0</x><y>51163.0</y></points><points><x>33391.0</x><y>51190.0</y></points><points><x>33390.0</x><y>51201.0</y></points><points><x>33389.0</x><y>51207.0</y></points><points><x>33381.0</x><y>51216.0</y></points><points><x>33374.0</x><y>51219.0</y></points><points><x>33370.0</x><y>51238.0</y></points><points><x>33373.0</x><y>51246.0</y></points><points><x>33374.0</x><y>51254.0</y></points><points><x>33381.0</x><y>51264.0</y></points><points><x>33386.0</x><y>51270.0</y></points><points><x>33439.421875</x><y>51287.234375</y></points><points><x>33463.10546875</x><y>51268.15625</y></points><points><x>33464.0</x><y>51260.0</y></points><points><x>33482.0</x><y>51261.0</y></points><points><x>33488.0</x><y>51260.0</y></points><points><x>33489.0</x><y>51266.0</y></points><points><x>33492.0</x><y>51269.0</y></points><points><x>33526.91796875</x><y>51281.97265625</y></points><points><x>33542.0</x><y>51267.0</y></points><points><x>33555.0</x><y>51268.0</y></points><points><x>33563.0</x><y>51267.0</y></points><points><x>33578.890625</x><y>51250.39453125</y></points><points><x>33571.0</x><y>51209.0</y></points><points><x>33566.0</x><y>51205.0</y></points><points><x>33534.0</x><y>51172.0</y></points><points><x>33530.0</x><y>51144.0</y></points><points><x>33520.0</x><y>51131.0</y></points><points><x>33516.0</x><y>51117.0</y></points><points><x>33514.0</x><y>51105.0</y></points><points><x>33471.328125</x><y>51077.37109375</y></points></segmentation></object><object><name>NONE</name><difficult>0</difficult><truncated>0</truncated><info>[{"confidence": "0"}, {"action": "CREATE", "cat": "NONE", "time": "2020-07-23 14:39;28", "who": "admin", "typeOfanno": "PersonManul"}]</info><confidence>0</confidence><bndbox><xmin>24510.0</xmin><ymin>34293.0</ymin><xmax>24614.0</xmax><ymax>34376.0</ymax></bndbox><segmentation><points><x>24593.0</x><y>34293.0</y></points><points><x>24588.0</x><y>34294.0</y></points><points><x>24570.0</x><y>34303.0</y></points><points><x>24536.0</x><y>34325.0</y></points><points><x>24533.0</x><y>34329.0</y></points><points><x>24532.0</x><y>34343.0</y></points><points><x>24513.0</x><y>34352.0</y></points><points><x>24510.0</x><y>34355.0</y></points><points><x>24510.0</x><y>34376.0</y></points><points><x>24528.0</x><y>34376.0</y></points><points><x>24553.0</x><y>34363.0</y></points><points><x>24556.0</x><y>34360.0</y></points><points><x>24568.0</x><y>34357.0</y></points><points><x>24596.0</x><y>34341.0</y></points><points><x>24601.0</x><y>34337.0</y></points><points><x>24608.0</x><y>34331.0</y></points><points><x>24612.0</x><y>34328.0</y></points><points><x>24614.0</x><y>34293.0</y></points></segmentation></object><object><name>NONE</name><difficult>0</difficult><truncated>0</truncated><info>[{"confidence": "0"}, {"action": "CREATE", "cat": "NONE", "time": "2020-07-23 14:39;28", "who": "admin", "typeOfanno": "PersonManul"}]</info><confidence>0</confidence><bndbox><xmin>32093.0</xmin><ymin>42873.0</ymin><xmax>32184.353515625</xmax><ymax>42992.5234375</ymax></bndbox><segmentation><points><x>32112.974609375</x><y>42879.37109375</y></points><points><x>32113.6328125</x><y>42885.2890625</y></points><points><x>32108.0</x><y>42891.0</y></points><points><x>32109.0</x><y>42909.0</y></points><points><x>32101.0</x><y>42921.0</y></points><points><x>32093.0</x><y>42981.0</y></points><points><x>32098.0</x><y>42986.0</y></points><points><x>32132.380859375</x><y>42992.5234375</y></points><points><x>32166.919921875</x><y>42982.0</y></points><points><x>32184.353515625</x><y>42946.14453125</y></points><points><x>32157.05078125</x><y>42884.3046875</y></points><points><x>32134.0</x><y>42873.0</y></points><points><x>32129.0</x><y>42877.0</y></points><points><x>32119.0</x><y>42874.0</y></points></segmentation></object><object><name>MET</name><difficult>0</difficult><truncated>0</truncated><info>[{"confidence": "0"}, {"action": "CREATE", "cat": "MET", "time": "2020-07-23 14:39;28", "who": "admin", "typeOfanno": "PersonManul"}]</info><confidence>0</confidence><bndbox><xmin>10992.0</xmin><ymin>35407.0</ymin><xmax>11185.0</xmax><ymax>35549.0</ymax></bndbox><segmentation><points><x>11067.0</x><y>35407.0</y></points><points><x>11064.0</x><y>35410.0</y></points><points><x>11056.0</x><y>35417.0</y></points><points><x>11044.0</x><y>35426.0</y></points><points><x>11040.0</x><y>35439.0</y></points><points><x>11021.0</x><y>35472.0</y></points><points><x>10997.0</x><y>35470.0</y></points><points><x>10992.0</x><y>35474.0</y></points><points><x>10992.0</x><y>35494.0</y></points><points><x>10993.0</x><y>35503.0</y></points><points><x>10992.0</x><y>35519.0</y></points><points><x>10994.0</x><y>35541.0</y></points><points><x>11007.0</x><y>35542.0</y></points><points><x>11010.0</x><y>35545.0</y></points><points><x>11026.0</x><y>35547.0</y></points><points><x>11039.0</x><y>35548.0</y></points><points><x>11039.0</x><y>35544.0</y></points><points><x>11046.0</x><y>35548.0</y></points><points><x>11086.0</x><y>35549.0</y></points><points><x>11095.0</x><y>35544.0</y></points><points><x>11112.0</x><y>35542.0</y></points><points><x>11144.0</x><y>35530.0</y></points><points><x>11178.0</x><y>35527.0</y></points><points><x>11185.0</x><y>35459.0</y></points><points><x>11178.0</x><y>35454.0</y></points><points><x>11171.0</x><y>35450.0</y></points><points><x>11166.0</x><y>35450.0</y></points><points><x>11152.0</x><y>35449.0</y></points><points><x>11134.0</x><y>35442.0</y></points><points><x>11118.0</x><y>35441.0</y></points><points><x>11111.0</x><y>35439.0</y></points><points><x>11110.0</x><y>35431.0</y></points><points><x>11103.0</x><y>35421.0</y></points><points><x>11097.0</x><y>35413.0</y></points><points><x>11086.0</x><y>35407.0</y></points></segmentation></object><object><name>MET</name><difficult>0</difficult><truncated>0</truncated><info>[{"confidence": "0"}, {"action": "CREATE", "cat": "MET", "time": "2020-07-23 14:39;28", "who": "admin", "typeOfanno": "PersonManul"}]</info><confidence>0</confidence><bndbox><xmin>2943.830322265625</xmin><ymin>25915.0</ymin><xmax>3039.0</xmax><ymax>26014.0</ymax></bndbox><segmentation><points><x>2963.0</x><y>25915.0</y></points><points><x>2958.0</x><y>25919.0</y></points><points><x>2948.0</x><y>25926.0</y></points><points><x>2947.0</x><y>25948.0</y></points><points><x>2943.830322265625</x><y>25960.39453125</y></points><points><x>2947.0</x><y>25975.0</y></points><points><x>2956.0</x><y>25980.0</y></points><points><x>2961.0</x><y>25986.0</y></points><points><x>2966.0</x><y>25994.0</y></points><points><x>2969.0</x><y>25998.0</y></points><points><x>2979.0</x><y>25999.0</y></points><points><x>2987.0</x><y>26008.0</y></points><points><x>3033.0</x><y>26014.0</y></points><points><x>3039.0</x><y>26006.0</y></points><points><x>3039.0</x><y>25925.0</y></points><points><x>3035.0</x><y>25921.0</y></points><points><x>3031.0</x><y>25916.0</y></points></segmentation></object><object><name>NONE</name><difficult>0</difficult><truncated>0</truncated><info>[{"confidence": "0"}, {"action": "CREATE", "cat": "NONE", "time": "2020-07-23 14:39;28", "who": "admin", "typeOfanno": "PersonManul"}]</info><confidence>0</confidence><bndbox><xmin>6324.44970703125</xmin><ymin>28006.77734375</ymin><xmax>6480.3662109375</xmax><ymax>28148.22265625</ymax></bndbox><segmentation><points><x>6434.31494140625</x><y>28010.724609375</y></points><points><x>6434.31494140625</x><y>28010.724609375</y></points><points><x>6437.6044921875</x><y>28010.724609375</y></points><points><x>6480.3662109375</x><y>28043.619140625</y></points><points><x>6480.3662109375</x><y>28043.619140625</y></points><points><x>6480.3662109375</x><y>28046.25</y></points><points><x>6476.09033203125</x><y>28082.10546875</y></points><points><x>6459.97216796875</x><y>28124.8671875</y></points><points><x>6459.97216796875</x><y>28124.8671875</y></points><points><x>6439.2490234375</x><y>28148.22265625</y></points><points><x>6397.47412109375</x><y>28141.642578125</y></points><points><x>6350.10693359375</x><y>28127.498046875</y></points><points><x>6349.77783203125</x><y>28127.498046875</y></points><points><x>6324.44970703125</x><y>28112.0390625</y></points><points><x>6324.44970703125</x><y>28112.0390625</y></points><points><x>6326.09423828125</x><y>28109.736328125</y></points><points><x>6344.5146484375</x><y>28079.802734375</y></points><points><x>6344.5146484375</x><y>28079.47265625</y></points><points><x>6345.83056640625</x><y>28078.158203125</y></points><points><x>6346.8173828125</x><y>28076.841796875</y></points><points><x>6347.146484375</x><y>28076.18359375</y></points><points><x>6364.9091796875</x><y>28039.34375</y></points><points><x>6364.9091796875</x><y>28039.34375</y></points><points><x>6366.5537109375</x><y>28038.02734375</y></points><points><x>6385.9609375</x><y>28013.02734375</y></points><points><x>6386.2900390625</x><y>28013.02734375</y></points><points><x>6387.9345703125</x><y>28012.37109375</y></points><points><x>6407.01318359375</x><y>28006.77734375</y></points><points><x>6409.64453125</x><y>28007.107421875</y></points><points><x>6421.8154296875</x><y>28013.357421875</y></points><points><x>6421.8154296875</x><y>28013.02734375</y></points></segmentation></object><object><name>NONE</name><difficult>0</difficult><truncated>0</truncated><info>[{"confidence": "0"}, {"action": "CREATE", "cat": "NONE", "time": "2020-07-23 14:39;28", "who": "admin", "typeOfanno": "PersonManul"}]</info><confidence>0</confidence><bndbox><xmin>32018.146484375</xmin><ymin>38963.75390625</ymin><xmax>32190.181640625</xmax><ymax>39143.0234375</ymax></bndbox><segmentation><points><x>32082.947265625</x><y>38963.75390625</y></points><points><x>32164.525390625</x><y>38967.04296875</y></points><points><x>32164.525390625</x><y>38967.04296875</y></points><points><x>32165.83984375</x><y>38969.015625</y></points><points><x>32167.15625</x><y>38970.33203125</y></points><points><x>32190.181640625</x><y>39037.10546875</y></points><points><x>32190.181640625</x><y>39037.10546875</y></points><points><x>32189.853515625</x><y>39040.72265625</y></points><points><x>32155.97265625</x><y>39117.3671875</y></points><points><x>32155.97265625</x><y>39117.3671875</y></points><points><x>32153.669921875</x><y>39119.66796875</y></points><points><x>32152.025390625</x><y>39120.328125</y></points><points><x>32150.05078125</x><y>39121.3125</y></points><points><x>32069.791015625</x><y>39143.0234375</y></points><points><x>32069.791015625</x><y>39143.0234375</y></points><points><x>32035.580078125</x><y>39125.91796875</y></points><points><x>32035.580078125</x><y>39125.58984375</y></points><points><x>32035.580078125</x><y>39123.2890625</y></points><points><x>32035.580078125</x><y>39120.65625</y></points><points><x>32018.146484375</x><y>39071.31640625</y></points><points><x>32018.146484375</x><y>39071.31640625</y></points><points><x>32018.4765625</x><y>39069.33984375</y></points><points><x>32019.134765625</x><y>39068.35546875</y></points><points><x>32019.134765625</x><y>39066.7109375</y></points><points><x>32025.712890625</x><y>39025.59375</y></points><points><x>32026.041015625</x><y>39025.59375</y></points><points><x>32026.69921875</x><y>39023.6171875</y></points><points><x>32027.029296875</x><y>39023.2890625</y></points><points><x>32050.0546875</x><y>38980.85546875</y></points><points><x>32050.0546875</x><y>38980.85546875</y></points></segmentation></object><object><name>NILM</name><difficult>0</difficult><truncated>0</truncated><info>[{"confidence": "0"}, {"action": "CREATE", "cat": "NILM", "time": "2020-07-23 14:39;28", "who": "admin", "typeOfanno": "PersonManul"}]</info><confidence>0</confidence><bndbox><xmin>40814.34375</xmin><ymin>28770.9765625</ymin><xmax>40974.20703125</xmax><ymax>28947.287109375</ymax></bndbox><segmentation><points><x>40872.56640625</x><y>28779.201171875</y></points><points><x>40872.56640625</x><y>28779.201171875</y></points><points><x>40936.05078125</x><y>28770.9765625</y></points><points><x>40936.3828125</x><y>28770.9765625</y></points><points><x>40938.68359375</x><y>28772.29296875</y></points><points><x>40940.65625</x><y>28773.609375</y></points><points><x>40973.55078125</x><y>28805.84375</y></points><points><x>40973.55078125</x><y>28805.84375</y></points><points><x>40974.20703125</x><y>28807.818359375</y></points><points><x>40967.62890625</x><y>28882.81640625</y></points><points><x>40967.62890625</x><y>28882.81640625</y></points><points><x>40966.3125</x><y>28885.119140625</y></points><points><x>40966.3125</x><y>28886.10546875</y></points><points><x>40905.7890625</x><y>28940.05078125</y></points><points><x>40905.7890625</x><y>28940.05078125</y></points><points><x>40903.16015625</x><y>28941.6953125</y></points><points><x>40835.06640625</x><y>28947.287109375</y></points><points><x>40835.06640625</x><y>28947.287109375</y></points><points><x>40816.9765625</x><y>28910.1171875</y></points><points><x>40816.9765625</x><y>28909.7890625</y></points><points><x>40816.9765625</x><y>28907.486328125</y></points><points><x>40816.9765625</x><y>28907.158203125</y></points><points><x>40816.9765625</x><y>28903.8671875</y></points><points><x>40814.34375</x><y>28852.8828125</y></points><points><x>40814.34375</x><y>28852.5546875</y></points><points><x>40815.66015625</x><y>28851.23828125</y></points><points><x>40816.3203125</x><y>28849.59375</y></points><points><x>40840.00390625</x><y>28806.173828125</y></points><points><x>40840.00390625</x><y>28805.84375</y></points></segmentation></object><object><name>MET</name><difficult>0</difficult><truncated>0</truncated><info>[{"confidence": "0"}, {"action": "CREATE", "cat": "MET", "time": "2020-07-23 14:39;28", "who": "admin", "typeOfanno": "PersonManul"}]</info><confidence>0</confidence><bndbox><xmin>46485.0</xmin><ymin>41389.0</ymin><xmax>46658.20703125</xmax><ymax>41642.0</ymax></bndbox><segmentation><points><x>46562.0</x><y>41389.0</y></points><points><x>46556.0</x><y>41394.0</y></points><points><x>46542.0</x><y>41398.0</y></points><points><x>46530.0</x><y>41399.0</y></points><points><x>46507.0</x><y>41405.0</y></points><points><x>46504.0</x><y>41420.0</y></points><points><x>46502.0</x><y>41434.0</y></points><points><x>46494.0</x><y>41435.0</y></points><points><x>46490.0</x><y>41453.0</y></points><points><x>46494.0</x><y>41459.0</y></points><points><x>46498.0</x><y>41463.0</y></points><points><x>46502.0</x><y>41468.0</y></points><points><x>46500.9765625</x><y>41466.77734375</y></points><points><x>46498.671875</x><y>41473.68359375</y></points><points><x>46505.25</x><y>41475.98828125</y></points><points><x>46503.27734375</x><y>41472.0390625</y></points><points><x>46503.93359375</x><y>41473.68359375</y></points><points><x>46507.5546875</x><y>41475.66015625</y></points><points><x>46509.0</x><y>41473.0</y></points><points><x>46516.0</x><y>41474.0</y></points><points><x>46520.0</x><y>41483.0</y></points><points><x>46524.0</x><y>41487.0</y></points><points><x>46517.0</x><y>41511.0</y></points><points><x>46515.0</x><y>41550.0</y></points><points><x>46504.0</x><y>41571.0</y></points><points><x>46495.0</x><y>41579.0</y></points><points><x>46485.0</x><y>41590.0</y></points><points><x>46485.0</x><y>41607.0</y></points><points><x>46490.0</x><y>41612.0</y></points><points><x>46499.0</x><y>41642.0</y></points><points><x>46532.22265625</x><y>41639.46875</y></points><points><x>46557.0</x><y>41633.0</y></points><points><x>46563.0</x><y>41628.0</y></points><points><x>46569.06640625</x><y>41621.70703125</y></points><points><x>46579.58984375</x><y>41618.41796875</y></points><points><x>46585.18359375</x><y>41615.12890625</y></points><points><x>46589.7890625</x><y>41607.5625</y></points><points><x>46599.0</x><y>41608.0</y></points><points><x>46601.0</x><y>41599.0</y></points><points><x>46604.0</x><y>41579.0</y></points><points><x>46607.0</x><y>41576.0</y></points><points><x>46613.0</x><y>41575.0</y></points><points><x>46631.890625</x><y>41488.16015625</y></points><points><x>46644.0625</x><y>41478.2890625</y></points><points><x>46658.20703125</x><y>41446.0546875</y></points><points><x>46617.0</x><y>41426.0</y></points><points><x>46608.0</x><y>41406.0</y></points><points><x>46598.0</x><y>41404.0</y></points><points><x>46592.0</x><y>41399.0</y></points><points><x>46579.0</x><y>41390.0</y></points></segmentation></object><object><name>NONE</name><difficult>0</difficult><truncated>0</truncated><info>[{"confidence": "0"}, {"action": "CREATE", "cat": "NONE", "time": "2020-07-23 14:39;28", "who": "admin", "typeOfanno": "PersonManul"}]</info><confidence>0</confidence><bndbox><xmin>22902.423828125</xmin><ymin>41258.69921875</ymin><xmax>23094.1953125</xmax><ymax>41475.47265625</ymax></bndbox><segmentation><points><x>23010.64453125</x><y>41260.34375</y></points><points><x>23010.64453125</x><y>41260.34375</y></points><points><x>23012.6171875</x><y>41258.69921875</y></points><points><x>23072.15625</x><y>41266.92578125</y></points><points><x>23072.15625</x><y>41266.92578125</y></points><points><x>23073.80078125</x><y>41268.23828125</y></points><points><x>23074.458984375</x><y>41268.5703125</y></points><points><x>23075.4453125</x><y>41269.5546875</y></points><points><x>23075.7734375</x><y>41270.21484375</y></points><points><x>23093.537109375</x><y>41329.421875</y></points><points><x>23093.537109375</x><y>41329.421875</y></points><points><x>23093.865234375</x><y>41331.39453125</y></points><points><x>23093.865234375</x><y>41332.0546875</y></points><points><x>23094.1953125</x><y>41334.35546875</y></points><points><x>23088.2734375</x><y>41403.76171875</y></points><points><x>23088.2734375</x><y>41403.76171875</y></points><points><x>23088.2734375</x><y>41406.06640625</y></points><points><x>23088.2734375</x><y>41407.05078125</y></points><points><x>23088.2734375</x><y>41408.3671875</y></points><points><x>23088.2734375</x><y>41409.35546875</y></points><points><x>23083.66796875</x><y>41449.484375</y></points><points><x>23083.66796875</x><y>41449.484375</y></points><points><x>23081.6953125</x><y>41451.12890625</y></points><points><x>23035.97265625</x><y>41466.26171875</y></points><points><x>22984.330078125</x><y>41475.47265625</y></points><points><x>22984.330078125</x><y>41475.47265625</y></points><points><x>22946.501953125</x><y>41457.70703125</y></points><points><x>22946.501953125</x><y>41457.70703125</y></points><points><x>22946.501953125</x><y>41455.40625</y></points><points><x>22946.501953125</x><y>41454.41796875</y></points><points><x>22946.171875</x><y>41453.43359375</y></points><points><x>22945.185546875</x><y>41451.7890625</y></points><points><x>22902.423828125</x><y>41388.30078125</y></points><points><x>22917.5546875</x><y>41360.34375</y></points><points><x>22917.8828125</x><y>41360.34375</y></points><points><x>22919.857421875</x><y>41359.35546875</y></points><points><x>22920.185546875</x><y>41358.69921875</y></points><points><x>22921.501953125</x><y>41357.7109375</y></points><points><x>22922.818359375</x><y>41357.0546875</y></points><points><x>22924.462890625</x><y>41355.41015625</y></points><points><x>22948.474609375</x><y>41324.81640625</y></points><points><x>22948.474609375</x><y>41324.81640625</y></points><points><x>22949.791015625</x><y>41323.171875</y></points><points><x>22950.119140625</x><y>41322.515625</y></points><points><x>22950.44921875</x><y>41321.19921875</y></points><points><x>22971.830078125</x><y>41270.87109375</y></points><points><x>22972.158203125</x><y>41270.87109375</y></points></segmentation></object><object><name>MET</name><difficult>0</difficult><truncated>0</truncated><info>[{"confidence": "0"}, {"action": "CREATE", "cat": "MET", "time": "2020-07-23 14:39;28", "who": "admin", "typeOfanno": "PersonManul"}]</info><confidence>0</confidence><bndbox><xmin>23187.71875</xmin><ymin>50513.0</ymin><xmax>23282.392578125</xmax><ymax>50598.68359375</ymax></bndbox><segmentation><points><x>23213.0</x><y>50513.0</y></points><points><x>23207.0</x><y>50514.0</y></points><points><x>23199.0</x><y>50519.0</y></points><points><x>23187.71875</x><y>50535.46875</y></points><points><x>23194.396484375</x><y>50573.75390625</y></points><points><x>23231.494140625</x><y>50598.68359375</y></points><points><x>23266.216796875</x><y>50590.51953125</y></points><points><x>23275.0</x><y>50563.0</y></points><points><x>23282.392578125</x><y>50527.90234375</y></points><points><x>23265.326171875</x><y>50515.140625</y></points><points><x>23238.0</x><y>50515.0</y></points><points><x>23228.0</x><y>50514.0</y></points></segmentation></object><object><name>MET</name><difficult>0</difficult><truncated>0</truncated><info>[{"confidence": "0"}, {"action": "CREATE", "cat": "MET", "time": "2020-07-23 14:39;28", "who": "admin", "typeOfanno": "PersonManul"}]</info><confidence>0</confidence><bndbox><xmin>10322.0</xmin><ymin>10492.2001953125</ymin><xmax>10471.8818359375</xmax><ymax>10608.4111328125</ymax></bndbox><segmentation><points><x>10443.380859375</x><y>10496.83984375</y></points><points><x>10415.3232421875</x><y>10493.5263671875</y></points><points><x>10392.125</x><y>10492.421875</y></points><points><x>10377.7646484375</x><y>10492.2001953125</y></points><points><x>10358.0</x><y>10497.0</y></points><points><x>10353.0</x><y>10498.0</y></points><points><x>10347.0</x><y>10499.0</y></points><points><x>10344.0</x><y>10510.0</y></points><points><x>10331.0</x><y>10511.0</y></points><points><x>10322.0</x><y>10530.0</y></points><points><x>10323.0</x><y>10537.0</y></points><points><x>10329.0</x><y>10546.0</y></points><points><x>10334.0</x><y>10552.0</y></points><points><x>10363.0</x><y>10558.0</y></points><points><x>10368.0</x><y>10573.0</y></points><points><x>10369.0</x><y>10584.0</y></points><points><x>10368.0</x><y>10590.0</y></points><points><x>10372.4619140625</x><y>10597.1435546875</y></points><points><x>10377.7646484375</x><y>10602.00390625</y></points><points><x>10392.125</x><y>10603.55078125</y></points><points><x>10399.0</x><y>10605.0</y></points><points><x>10425.2646484375</x><y>10608.4111328125</y></points><points><x>10466.7998046875</x><y>10596.9228515625</y></points><points><x>10471.8818359375</x><y>10548.3173828125</y></points><points><x>10456.1953125</x><y>10508.107421875</y></points></segmentation></object><object><name>NILM</name><difficult>0</difficult><truncated>0</truncated><info>[{"confidence": "0"}, {"action": "CREATE", "cat": "NILM", "time": "2020-07-23 14:39;28", "who": "admin", "typeOfanno": "PersonManul"}]</info><confidence>0</confidence><bndbox><xmin>36602.0</xmin><ymin>16838.0</ymin><xmax>36723.0</xmax><ymax>16968.51171875</ymax></bndbox><segmentation><points><x>36676.0</x><y>16838.0</y></points><points><x>36666.7578125</x><y>16842.580078125</y></points><points><x>36660.5703125</x><y>16846.3359375</y></points><points><x>36656.59375</x><y>16853.626953125</y></points><points><x>36653.0</x><y>16856.0</y></points><points><x>36637.0</x><y>16866.0</y></points><points><x>36634.0</x><y>16871.0</y></points><points><x>36630.96484375</x><y>16875.720703125</y></points><points><x>36624.3359375</x><y>16879.91796875</y></points><points><x>36617.0</x><y>16882.0</y></points><points><x>36614.0</x><y>16885.0</y></points><points><x>36605.0</x><y>16898.0</y></points><points><x>36602.0</x><y>16902.0</y></points><points><x>36615.72265625</x><y>16918.361328125</y></points><points><x>36624.77734375</x><y>16929.185546875</y></points><points><x>36631.84765625</x><y>16938.908203125</y></points><points><x>36639.359375</x><y>16945.755859375</y></points><points><x>36653.94140625</x><y>16958.791015625</y></points><points><x>36683.10546875</x><y>16968.51171875</y></points><points><x>36723.0</x><y>16950.0</y></points><points><x>36723.0</x><y>16938.0</y></points><points><x>36722.0</x><y>16933.0</y></points><points><x>36721.0</x><y>16924.0</y></points><points><x>36723.0</x><y>16903.0</y></points><points><x>36711.0</x><y>16876.0</y></points><points><x>36708.0</x><y>16873.0</y></points><points><x>36702.0</x><y>16851.0</y></points><points><x>36696.0</x><y>16843.0</y></points><points><x>36692.0</x><y>16840.0</y></points></segmentation></object><object><name>MET</name><difficult>0</difficult><truncated>0</truncated><info>[{"confidence": "0"}, {"action": "CREATE", "cat": "MET", "time": "2020-07-23 14:39;28", "who": "admin", "typeOfanno": "PersonManul"}]</info><confidence>0</confidence><bndbox><xmin>10893.0</xmin><ymin>17996.0</ymin><xmax>11032.0</xmax><ymax>18199.26953125</ymax></bndbox><segmentation><points><x>10933.166015625</x><y>18003.6328125</y></points><points><x>10930.0732421875</x><y>18002.96875</y></points><points><x>10929.630859375</x><y>18007.388671875</y></points><points><x>10929.630859375</x><y>18007.609375</y></points><points><x>10927.421875</x><y>18006.947265625</y></points><points><x>10928.5263671875</x><y>18010.0390625</y></points><points><x>10930.0732421875</x><y>18015.341796875</y></points><points><x>10932.0</x><y>18030.0</y></points><points><x>10907.0</x><y>18026.0</y></points><points><x>10898.0</x><y>18034.0</y></points><points><x>10897.0</x><y>18065.0</y></points><points><x>10898.0</x><y>18079.0</y></points><points><x>10894.0</x><y>18094.0</y></points><points><x>10893.0</x><y>18108.0</y></points><points><x>10897.0</x><y>18112.0</y></points><points><x>10897.0</x><y>18117.0</y></points><points><x>10907.0</x><y>18123.0</y></points><points><x>10911.0</x><y>18126.0</y></points><points><x>10903.0</x><y>18129.0</y></points><points><x>10900.0</x><y>18132.0</y></points><points><x>10899.0</x><y>18150.0</y></points><points><x>10907.0</x><y>18155.0</y></points><points><x>10927.0</x><y>18157.0</y></points><points><x>10929.0</x><y>18162.0</y></points><points><x>10928.0</x><y>18179.0</y></points><points><x>10941.150390625</x><y>18186.396484375</y></points><points><x>10948.38671875</x><y>18192.646484375</y></points><points><x>11003.1220703125</x><y>18199.26953125</y></points><points><x>11018.0</x><y>18165.0</y></points><points><x>11014.0</x><y>18161.0</y></points><points><x>11024.0</x><y>18150.0</y></points><points><x>11024.0</x><y>18144.0</y></points><points><x>11025.0</x><y>18138.0</y></points><points><x>11032.0</x><y>18138.0</y></points><points><x>11029.5673828125</x><y>18123.357421875</y></points><points><x>11024.0</x><y>18115.0</y></points><points><x>11014.0</x><y>18112.0</y></points><points><x>10996.0</x><y>18112.0</y></points><points><x>10991.0</x><y>18111.0</y></points><points><x>10984.0</x><y>18110.0</y></points><points><x>10982.0</x><y>18091.0</y></points><points><x>10986.0</x><y>18090.0</y></points><points><x>11012.0</x><y>18100.0</y></points><points><x>11018.0</x><y>18099.0</y></points><points><x>11024.0</x><y>18093.0</y></points><points><x>11027.0</x><y>18089.0</y></points><points><x>11027.0</x><y>18071.0</y></points><points><x>11018.0</x><y>18053.0</y></points><points><x>11026.0</x><y>18047.0</y></points><points><x>11026.0</x><y>18035.0</y></points><points><x>11027.0</x><y>18020.0</y></points><points><x>10990.0</x><y>18006.0</y></points><points><x>10978.0</x><y>18002.0</y></points><points><x>10942.0</x><y>17996.0</y></points><points><x>10939.130859375</x><y>17998.771484375</y></points></segmentation></object><object><name>MET</name><difficult>0</difficult><truncated>0</truncated><info>[{"confidence": "0"}, {"action": "CREATE", "cat": "MET", "time": "2020-07-23 14:39;28", "who": "admin", "typeOfanno": "PersonManul"}]</info><confidence>0</confidence><bndbox><xmin>7138.0</xmin><ymin>15570.0</ymin><xmax>7433.0</xmax><ymax>15808.0</ymax></bndbox><segmentation><points><x>7336.0</x><y>15570.0</y></points><points><x>7329.0</x><y>15580.0</y></points><points><x>7316.0</x><y>15578.0</y></points><points><x>7291.0</x><y>15573.0</y></points><points><x>7286.0</x><y>15591.0</y></points><points><x>7291.0</x><y>15596.0</y></points><points><x>7298.0</x><y>15602.0</y></points><points><x>7312.0</x><y>15617.0</y></points><points><x>7318.0</x><y>15624.0</y></points><points><x>7343.0</x><y>15624.0</y></points><points><x>7349.0</x><y>15623.0</y></points><points><x>7357.0</x><y>15629.0</y></points><points><x>7359.0</x><y>15644.0</y></points><points><x>7355.0</x><y>15641.0</y></points><points><x>7351.0</x><y>15638.0</y></points><points><x>7324.0</x><y>15631.0</y></points><points><x>7313.0</x><y>15628.0</y></points><points><x>7301.0</x><y>15624.0</y></points><points><x>7294.0</x><y>15618.0</y></points><points><x>7282.0</x><y>15616.0</y></points><points><x>7270.0</x><y>15607.0</y></points><points><x>7263.0</x><y>15595.0</y></points><points><x>7240.0</x><y>15593.0</y></points><points><x>7222.0</x><y>15599.0</y></points><points><x>7214.0</x><y>15597.0</y></points><points><x>7198.0</x><y>15596.0</y></points><points><x>7187.0</x><y>15597.0</y></points><points><x>7172.0</x><y>15606.0</y></points><points><x>7172.0</x><y>15619.0</y></points><points><x>7176.0</x><y>15625.0</y></points><points><x>7176.0</x><y>15630.0</y></points><points><x>7177.0</x><y>15636.0</y></points><points><x>7174.0</x><y>15639.0</y></points><points><x>7165.0</x><y>15639.0</y></points><points><x>7155.0</x><y>15650.0</y></points><points><x>7154.0</x><y>15655.0</y></points><points><x>7148.0</x><y>15663.0</y></points><points><x>7144.0</x><y>15666.0</y></points><points><x>7138.0</x><y>15671.0</y></points><points><x>7138.0</x><y>15683.0</y></points><points><x>7146.0</x><y>15685.0</y></points><points><x>7152.0</x><y>15686.0</y></points><points><x>7156.0</x><y>15701.0</y></points><points><x>7161.0</x><y>15707.0</y></points><points><x>7162.0</x><y>15716.0</y></points><points><x>7166.0</x><y>15723.0</y></points><points><x>7194.0</x><y>15727.0</y></points><points><x>7195.0</x><y>15737.0</y></points><points><x>7196.0</x><y>15742.0</y></points><points><x>7194.0</x><y>15748.0</y></points><points><x>7193.0</x><y>15765.0</y></points><points><x>7194.0</x><y>15774.0</y></points><points><x>7195.0</x><y>15779.0</y></points><points><x>7197.0</x><y>15786.0</y></points><points><x>7201.0</x><y>15790.0</y></points><points><x>7209.0</x><y>15795.0</y></points><points><x>7216.0</x><y>15796.0</y></points><points><x>7217.0</x><y>15806.0</y></points><points><x>7233.0</x><y>15807.0</y></points><points><x>7255.0</x><y>15808.0</y></points><points><x>7263.0</x><y>15802.0</y></points><points><x>7276.0</x><y>15800.0</y></points><points><x>7283.0</x><y>15798.0</y></points><points><x>7283.0</x><y>15786.0</y></points><points><x>7281.0</x><y>15777.0</y></points><points><x>7287.0</x><y>15776.0</y></points><points><x>7289.0</x><y>15788.0</y></points><points><x>7304.0</x><y>15794.0</y></points><points><x>7326.0</x><y>15790.0</y></points><points><x>7329.0</x><y>15800.0</y></points><points><x>7339.0</x><y>15804.0</y></points><points><x>7364.0</x><y>15808.0</y></points><points><x>7366.0</x><y>15789.0</y></points><points><x>7359.0</x><y>15785.0</y></points><points><x>7363.0</x><y>15769.0</y></points><points><x>7369.0</x><y>15769.0</y></points><points><x>7383.0</x><y>15770.0</y></points><points><x>7388.0</x><y>15765.0</y></points><points><x>7395.0</x><y>15764.0</y></points><points><x>7398.0</x><y>15755.0</y></points><points><x>7410.0</x><y>15743.0</y></points><points><x>7414.0</x><y>15737.0</y></points><points><x>7414.0</x><y>15732.0</y></points><points><x>7415.0</x><y>15724.0</y></points><points><x>7423.0</x><y>15701.0</y></points><points><x>7424.0</x><y>15692.0</y></points><points><x>7430.0</x><y>15684.0</y></points><points><x>7433.0</x><y>15662.0</y></points><points><x>7426.0</x><y>15650.0</y></points><points><x>7423.0</x><y>15646.0</y></points><points><x>7427.0</x><y>15643.0</y></points><points><x>7431.0</x><y>15616.0</y></points><points><x>7427.0</x><y>15612.0</y></points><points><x>7410.0</x><y>15609.0</y></points><points><x>7403.0</x><y>15633.0</y></points><points><x>7407.0</x><y>15638.0</y></points><points><x>7399.0</x><y>15638.0</y></points><points><x>7393.0</x><y>15632.0</y></points><points><x>7392.0</x><y>15623.0</y></points><points><x>7391.0</x><y>15615.0</y></points><points><x>7384.0</x><y>15604.0</y></points><points><x>7379.0</x><y>15598.0</y></points><points><x>7376.0</x><y>15594.0</y></points><points><x>7363.0</x><y>15588.0</y></points><points><x>7358.0</x><y>15584.0</y></points><points><x>7355.0</x><y>15580.0</y></points><points><x>7352.0</x><y>15575.0</y></points><points><x>7349.0</x><y>15571.0</y></points></segmentation></object><object><name>NILM</name><difficult>0</difficult><truncated>0</truncated><info>[{"confidence": "0"}, {"action": "CREATE", "cat": "NILM", "time": "2020-07-23 14:39;28", "who": "admin", "typeOfanno": "PersonManul"}]</info><confidence>0</confidence><bndbox><xmin>18912.05078125</xmin><ymin>37431.91796875</ymin><xmax>19083.4609375</xmax><ymax>37616.55078125</ymax></bndbox><segmentation><points><x>19018.326171875</x><y>37436.32421875</y></points><points><x>19072.197265625</x><y>37451.01953125</y></points><points><x>19072.197265625</x><y>37451.01953125</y></points><points><x>19073.666015625</x><y>37452.9765625</y></points><points><x>19075.13671875</x><y>37453.95703125</y></points><points><x>19082.97265625</x><y>37495.09375</y></points><points><x>19082.97265625</x><y>37495.5859375</y></points><points><x>19083.4609375</x><y>37497.0546875</y></points><points><x>19083.4609375</x><y>37498.5234375</y></points><points><x>19083.4609375</x><y>37499.9921875</y></points><points><x>19073.177734375</x><y>37566.109375</y></points><points><x>19073.177734375</x><y>37566.109375</y></points><points><x>19072.197265625</x><y>37569.046875</y></points><points><x>19071.21875</x><y>37570.515625</y></points><points><x>19034.486328125</x><y>37602.83984375</y></points><points><x>19034.486328125</x><y>37602.83984375</y></points><points><x>19032.52734375</x><y>37604.796875</y></points><points><x>18983.064453125</x><y>37616.55078125</y></points><points><x>18942.904296875</x><y>37597.94140625</y></points><points><x>18942.904296875</x><y>37597.94140625</y></points><points><x>18912.05078125</x><y>37531.3359375</y></points><points><x>18912.05078125</x><y>37531.3359375</y></points><points><x>18912.541015625</x><y>37528.3984375</y></points><points><x>18922.3359375</x><y>37487.2578125</y></points><points><x>18922.3359375</x><y>37486.76953125</y></points><points><x>18923.8046875</x><y>37485.30078125</y></points><points><x>18923.8046875</x><y>37484.80859375</y></points><points><x>18925.2734375</x><y>37482.36328125</y></points><points><x>18925.763671875</x><y>37481.3828125</y></points><points><x>18951.23046875</x><y>37446.609375</y></points><points><x>18951.23046875</x><y>37446.609375</y></points><points><x>18953.189453125</x><y>37445.62890625</y></points><points><x>18953.189453125</x><y>37445.140625</y></points><points><x>18987.9609375</x><y>37431.91796875</y></points><points><x>18987.9609375</x><y>37431.91796875</y></points></segmentation></object><object><name>EC</name><difficult>0</difficult><truncated>0</truncated><info>[{"confidence": "0"}, {"action": "CREATE", "cat": "EC", "time": "2020-07-23 14:39;28", "who": "admin", "typeOfanno": "PersonManul"}]</info><confidence>0</confidence><bndbox><xmin>26179.0</xmin><ymin>49568.0</ymin><xmax>26506.0</xmax><ymax>49793.0</ymax></bndbox><segmentation><points><x>26376.89453125</x><y>49599.15625</y></points><points><x>26373.603515625</x><y>49594.87890625</y></points><points><x>26370.314453125</x><y>49593.5625</y></points><points><x>26365.708984375</x><y>49593.890625</y></points><points><x>26370.97265625</x><y>49592.90625</y></points><points><x>26368.0</x><y>49607.0</y></points><points><x>26350.0</x><y>49609.0</y></points><points><x>26341.0</x><y>49612.0</y></points><points><x>26338.0</x><y>49615.0</y></points><points><x>26329.0</x><y>49610.0</y></points><points><x>26315.0</x><y>49589.0</y></points><points><x>26312.0</x><y>49584.0</y></points><points><x>26306.0</x><y>49576.0</y></points><points><x>26297.0</x><y>49570.0</y></points><points><x>26268.0</x><y>49569.0</y></points><points><x>26250.0</x><y>49568.0</y></points><points><x>26250.0</x><y>49575.0</y></points><points><x>26242.0</x><y>49583.0</y></points><points><x>26236.0</x><y>49588.0</y></points><points><x>26236.0</x><y>49600.0</y></points><points><x>26230.0</x><y>49610.0</y></points><points><x>26221.0</x><y>49611.0</y></points><points><x>26207.0</x><y>49612.0</y></points><points><x>26198.0</x><y>49633.0</y></points><points><x>26190.0</x><y>49640.0</y></points><points><x>26179.0</x><y>49679.0</y></points><points><x>26184.0</x><y>49695.0</y></points><points><x>26184.986328125</x><y>49719.63671875</y></points><points><x>26192.333984375</x><y>49722.578125</y></points><points><x>26195.0</x><y>49733.0</y></points><points><x>26203.0</x><y>49736.0</y></points><points><x>26201.0</x><y>49751.0</y></points><points><x>26206.0</x><y>49766.0</y></points><points><x>26215.3515625</x><y>49763.2265625</y></points><points><x>26221.716796875</x><y>49768.125</y></points><points><x>26226.125</x><y>49767.14453125</y></points><points><x>26230.0</x><y>49776.0</y></points><points><x>26229.0</x><y>49765.0</y></points><points><x>26238.0</x><y>49769.0</y></points><points><x>26249.0</x><y>49772.0</y></points><points><x>26257.0</x><y>49773.0</y></points><points><x>26274.0</x><y>49778.0</y></points><points><x>26285.0</x><y>49779.0</y></points><points><x>26302.0</x><y>49781.0</y></points><points><x>26315.0</x><y>49784.0</y></points><points><x>26324.0</x><y>49786.0</y></points><points><x>26331.0</x><y>49787.0</y></points><points><x>26336.0</x><y>49788.0</y></points><points><x>26368.0</x><y>49789.0</y></points><points><x>26386.0</x><y>49790.0</y></points><points><x>26400.0</x><y>49786.0</y></points><points><x>26415.0</x><y>49790.0</y></points><points><x>26429.0</x><y>49787.0</y></points><points><x>26435.0</x><y>49789.0</y></points><points><x>26447.0</x><y>49792.0</y></points><points><x>26467.0</x><y>49793.0</y></points><points><x>26467.0</x><y>49782.0</y></points><points><x>26462.0</x><y>49781.0</y></points><points><x>26474.0</x><y>49778.0</y></points><points><x>26497.0</x><y>49766.0</y></points><points><x>26506.0</x><y>49746.0</y></points><points><x>26504.0</x><y>49738.0</y></points><points><x>26506.0</x><y>49713.0</y></points><points><x>26505.0</x><y>49697.0</y></points><points><x>26503.0</x><y>49685.0</y></points><points><x>26498.0</x><y>49678.0</y></points><points><x>26496.0</x><y>49667.0</y></points><points><x>26492.0</x><y>49663.0</y></points><points><x>26488.0</x><y>49660.0</y></points><points><x>26468.0</x><y>49657.0</y></points><points><x>26461.0</x><y>49658.0</y></points><points><x>26449.0</x><y>49659.0</y></points><points><x>26443.0</x><y>49660.0</y></points><points><x>26433.0</x><y>49661.0</y></points><points><x>26417.0</x><y>49654.0</y></points><points><x>26409.0</x><y>49650.0</y></points><points><x>26405.0</x><y>49636.0</y></points><points><x>26402.0</x><y>49633.0</y></points><points><x>26406.0</x><y>49627.0</y></points><points><x>26407.0</x><y>49613.0</y></points><points><x>26403.0</x><y>49613.0</y></points><points><x>26395.642578125</x><y>49609.6796875</y></points><points><x>26391.0390625</x><y>49606.390625</y></points><points><x>26389.064453125</x><y>49601.12890625</y></points><points><x>26383.80078125</x><y>49595.20703125</y></points><points><x>26374.591796875</x><y>49593.234375</y></points></segmentation></object><object><name>NONE</name><difficult>0</difficult><truncated>0</truncated><info>[{"confidence": "0"}, {"action": "CREATE", "cat": "NONE", "time": "2020-07-23 14:39;28", "who": "admin", "typeOfanno": "PersonManul"}]</info><confidence>0</confidence><bndbox><xmin>41367.0</xmin><ymin>24477.79296875</ymin><xmax>41602.56640625</xmax><ymax>24826.0</ymax></bndbox><segmentation><points><x>41512.15234375</x><y>24477.79296875</y></points><points><x>41475.69140625</x><y>24493.10546875</y></points><points><x>41438.0</x><y>24517.0</y></points><points><x>41451.0</x><y>24518.0</y></points><points><x>41444.0</x><y>24527.0</y></points><points><x>41437.0</x><y>24532.0</y></points><points><x>41430.0</x><y>24537.0</y></points><points><x>41428.0</x><y>24552.0</y></points><points><x>41430.0</x><y>24570.0</y></points><points><x>41427.0</x><y>24573.0</y></points><points><x>41421.0</x><y>24581.0</y></points><points><x>41412.0</x><y>24592.0</y></points><points><x>41405.0</x><y>24603.0</y></points><points><x>41394.0</x><y>24616.0</y></points><points><x>41389.0</x><y>24624.0</y></points><points><x>41389.0</x><y>24628.0</y></points><points><x>41388.0</x><y>24641.0</y></points><points><x>41389.0</x><y>24646.0</y></points><points><x>41374.0</x><y>24657.0</y></points><points><x>41367.0</x><y>24686.0</y></points><points><x>41372.0</x><y>24691.0</y></points><points><x>41378.0</x><y>24691.0</y></points><points><x>41393.0</x><y>24692.0</y></points><points><x>41396.0</x><y>24689.0</y></points><points><x>41399.0</x><y>24673.0</y></points><points><x>41407.0</x><y>24680.0</y></points><points><x>41410.0</x><y>24694.0</y></points><points><x>41410.0</x><y>24712.0</y></points><points><x>41411.0</x><y>24718.0</y></points><points><x>41414.0</x><y>24721.0</y></points><points><x>41425.0</x><y>24730.0</y></points><points><x>41452.0</x><y>24738.0</y></points><points><x>41459.0</x><y>24738.0</y></points><points><x>41463.0</x><y>24757.0</y></points><points><x>41466.0</x><y>24760.0</y></points><points><x>41466.0</x><y>24766.0</y></points><points><x>41449.0</x><y>24758.0</y></points><points><x>41440.0</x><y>24749.0</y></points><points><x>41428.0</x><y>24747.0</y></points><points><x>41424.0</x><y>24751.0</y></points><points><x>41420.0</x><y>24756.0</y></points><points><x>41419.0</x><y>24776.0</y></points><points><x>41425.0</x><y>24785.0</y></points><points><x>41426.0</x><y>24794.0</y></points><points><x>41429.0</x><y>24797.0</y></points><points><x>41443.0</x><y>24811.0</y></points><points><x>41446.0</x><y>24814.0</y></points><points><x>41459.0</x><y>24826.0</y></points><points><x>41579.234375</x><y>24803.728515625</y></points><points><x>41602.56640625</x><y>24544.146484375</y></points></segmentation></object><object><name>NONE</name><difficult>0</difficult><truncated>0</truncated><info>[{"confidence": "0"}, {"action": "CREATE", "cat": "NONE", "time": "2020-07-23 14:39;28", "who": "admin", "typeOfanno": "PersonManul"}]</info><confidence>0</confidence><bndbox><xmin>16258.53125</xmin><ymin>46362.2734375</ymin><xmax>16367.0</xmax><ymax>46505.0</ymax></bndbox><segmentation><points><x>16280.0</x><y>46374.0</y></points><points><x>16258.53125</x><y>46485.296875</y></points><points><x>16305.0</x><y>46505.0</y></points><points><x>16311.0</x><y>46494.0</y></points><points><x>16314.0</x><y>46486.0</y></points><points><x>16315.0</x><y>46481.0</y></points><points><x>16322.0</x><y>46469.0</y></points><points><x>16328.0</x><y>46465.0</y></points><points><x>16329.0</x><y>46457.0</y></points><points><x>16333.0</x><y>46451.0</y></points><points><x>16339.0</x><y>46451.0</y></points><points><x>16360.0</x><y>46429.0</y></points><points><x>16361.0</x><y>46413.0</y></points><points><x>16367.0</x><y>46409.0</y></points><points><x>16364.44921875</x><y>46394.5078125</y></points><points><x>16362.0</x><y>46390.0</y></points><points><x>16343.3974609375</x><y>46362.2734375</y></points></segmentation></object><object><name>EC</name><difficult>0</difficult><truncated>0</truncated><info>[{"confidence": "0"}, {"action": "CREATE", "cat": "EC", "time": "2020-07-23 14:39;28", "who": "admin", "typeOfanno": "PersonManul"}]</info><confidence>0</confidence><bndbox><xmin>27263.0</xmin><ymin>49838.69921875</ymin><xmax>27367.0</xmax><ymax>50009.0</ymax></bndbox><segmentation><points><x>27284.8828125</x><y>49838.69921875</y></points><points><x>27269.0</x><y>49858.0</y></points><points><x>27273.0</x><y>49864.0</y></points><points><x>27268.0</x><y>49886.0</y></points><points><x>27267.0</x><y>49899.0</y></points><points><x>27268.0</x><y>49905.0</y></points><points><x>27266.0</x><y>49933.0</y></points><points><x>27263.0</x><y>49960.0</y></points><points><x>27271.0</x><y>49969.0</y></points><points><x>27277.0</x><y>49985.0</y></points><points><x>27283.0</x><y>49992.0</y></points><points><x>27288.0</x><y>49996.0</y></points><points><x>27295.0</x><y>50001.0</y></points><points><x>27299.0</x><y>50005.0</y></points><points><x>27315.0</x><y>50007.0</y></points><points><x>27320.0</x><y>50006.0</y></points><points><x>27328.0</x><y>50000.0</y></points><points><x>27330.0</x><y>50009.0</y></points><points><x>27358.892578125</x><y>50005.80078125</y></points><points><x>27365.142578125</x><y>49984.75</y></points><points><x>27363.0</x><y>49977.0</y></points><points><x>27367.0</x><y>49946.0</y></points><points><x>27359.880859375</x><y>49924.5546875</y></points><points><x>27355.0</x><y>49911.0</y></points><points><x>27359.0</x><y>49886.0</y></points><points><x>27352.0</x><y>49882.0</y></points><points><x>27341.0</x><y>49855.0</y></points><points><x>27316.4609375</x><y>49842.6484375</y></points></segmentation></object><object><name>LSIL</name><difficult>0</difficult><truncated>0</truncated><info>[{"confidence": "0"}, {"action": "CREATE", "cat": "LSIL", "time": "2020-07-23 14:39;28", "who": "admin", "typeOfanno": "PersonManul"}]</info><confidence>0</confidence><bndbox><xmin>5479.1064453125</xmin><ymin>27587.462890625</ymin><xmax>5609.037109375</xmax><ymax>27723.642578125</ymax></bndbox><segmentation><points><x>5531.40771484375</x><y>27597.98828125</y></points><points><x>5575.15673828125</x><y>27587.462890625</y></points><points><x>5575.15673828125</x><y>27587.462890625</y></points><points><x>5577.7880859375</x><y>27587.462890625</y></points><points><x>5601.142578125</x><y>27603.91015625</y></points><points><x>5601.142578125</x><y>27603.91015625</y></points><points><x>5601.4716796875</x><y>27606.212890625</y></points><points><x>5609.037109375</x><y>27647.658203125</y></points><points><x>5609.037109375</x><y>27647.986328125</y></points><points><x>5609.037109375</x><y>27650.619140625</y></points><points><x>5596.20849609375</x><y>27697.65625</y></points><points><x>5596.20849609375</x><y>27697.65625</y></points><points><x>5562.328125</x><y>27718.380859375</y></points><points><x>5561.9990234375</x><y>27718.380859375</y></points><points><x>5559.6962890625</x><y>27719.3671875</y></points><points><x>5558.380859375</x><y>27720.025390625</y></points><points><x>5514.302734375</x><y>27723.642578125</y></points><points><x>5483.3828125</x><y>27701.603515625</y></points><points><x>5483.3828125</x><y>27701.603515625</y></points><points><x>5483.3828125</x><y>27699.30078125</y></points><points><x>5479.1064453125</x><y>27655.880859375</y></points><points><x>5479.1064453125</x><y>27655.880859375</y></points><points><x>5479.435546875</x><y>27653.580078125</y></points><points><x>5479.76416015625</x><y>27652.591796875</y></points><points><x>5487.98779296875</x><y>27621.013671875</y></points><points><x>5487.98779296875</x><y>27620.685546875</y></points><points><x>5489.3037109375</x><y>27619.041015625</y></points><points><x>5506.7373046875</x><y>27602.59375</y></points><points><x>5506.7373046875</x><y>27602.59375</y></points></segmentation></object><object><name>NILM</name><difficult>0</difficult><truncated>0</truncated><info>[{"confidence": "0"}, {"action": "CREATE", "cat": "NILM", "time": "2020-07-23 14:39;28", "who": "admin", "typeOfanno": "PersonManul"}]</info><confidence>0</confidence><bndbox><xmin>39140.62109375</xmin><ymin>10665.580078125</ymin><xmax>39272.85546875</xmax><ymax>10808.998046875</ymax></bndbox><segmentation><points><x>39192.265625</x><y>10685.974609375</y></points><points><x>39231.078125</x><y>10665.580078125</y></points><points><x>39231.078125</x><y>10665.580078125</y></points><points><x>39261.33984375</x><y>10682.3564453125</y></points><points><x>39261.33984375</x><y>10682.3564453125</y></points><points><x>39262.65625</x><y>10685.31640625</y></points><points><x>39263.3125</x><y>10686.9619140625</y></points><points><x>39272.85546875</x><y>10741.5654296875</y></points><points><x>39272.85546875</x><y>10741.5654296875</y></points><points><x>39272.85546875</x><y>10743.8681640625</y></points><points><x>39272.85546875</x><y>10744.525390625</y></points><points><x>39272.85546875</x><y>10746.169921875</y></points><points><x>39272.85546875</x><y>10747.1572265625</y></points><points><x>39272.85546875</x><y>10748.47265625</y></points><points><x>39272.1953125</x><y>10750.4462890625</y></points><points><x>39245.22265625</x><y>10804.7216796875</y></points><points><x>39245.22265625</x><y>10804.7216796875</y></points><points><x>39242.921875</x><y>10806.037109375</y></points><points><x>39241.93359375</x><y>10806.3662109375</y></points><points><x>39207.72265625</x><y>10808.998046875</y></points><points><x>39207.39453125</x><y>10808.998046875</y></points><points><x>39205.421875</x><y>10808.33984375</y></points><points><x>39204.10546875</x><y>10808.0107421875</y></points><points><x>39200.81640625</x><y>10807.0244140625</y></points><points><x>39160.35546875</x><y>10780.708984375</y></points><points><x>39160.35546875</x><y>10780.708984375</y></points><points><x>39160.35546875</x><y>10778.40625</y></points><points><x>39160.35546875</x><y>10777.0908203125</y></points><points><x>39160.35546875</x><y>10774.7880859375</y></points><points><x>39159.69921875</x><y>10772.15625</y></points><points><x>39145.2265625</x><y>10739.2626953125</y></points><points><x>39145.2265625</x><y>10739.2626953125</y></points><points><x>39145.2265625</x><y>10736.3017578125</y></points><points><x>39144.8984375</x><y>10735.3154296875</y></points><points><x>39140.62109375</x><y>10701.763671875</y></points><points><x>39140.62109375</x><y>10701.4345703125</y></points><points><x>39141.9375</x><y>10699.7900390625</y></points><points><x>39141.9375</x><y>10699.4609375</y></points><points><x>39142.921875</x><y>10697.81640625</y></points><points><x>39168.25</x><y>10684.330078125</y></points><points><x>39168.58203125</x><y>10684.330078125</y></points></segmentation></object><object><name>MET</name><difficult>0</difficult><truncated>0</truncated><info>[{"confidence": "0"}, {"action": "CREATE", "cat": "MET", "time": "2020-07-23 14:39;28", "who": "admin", "typeOfanno": "PersonManul"}]</info><confidence>0</confidence><bndbox><xmin>35188.5546875</xmin><ymin>7092.0</ymin><xmax>35298.75</xmax><ymax>7257.0</ymax></bndbox><segmentation><points><x>35226.0</x><y>7092.0</y></points><points><x>35213.0</x><y>7101.0</y></points><points><x>35207.0</x><y>7119.0</y></points><points><x>35203.0</x><y>7123.0</y></points><points><x>35188.5546875</x><y>7137.50146484375</y></points><points><x>35193.16015625</x><y>7165.7900390625</y></points><points><x>35207.0</x><y>7175.0</y></points><points><x>35224.0</x><y>7170.0</y></points><points><x>35215.0</x><y>7183.0</y></points><points><x>35215.0</x><y>7187.0</y></points><points><x>35214.0</x><y>7202.0</y></points><points><x>35220.0</x><y>7207.0</y></points><points><x>35228.0</x><y>7216.0</y></points><points><x>35240.0</x><y>7218.0</y></points><points><x>35241.0</x><y>7248.0</y></points><points><x>35243.0</x><y>7257.0</y></points><points><x>35256.0</x><y>7257.0</y></points><points><x>35268.0</x><y>7255.0</y></points><points><x>35287.0</x><y>7232.0</y></points><points><x>35290.0</x><y>7229.0</y></points><points><x>35297.0</x><y>7209.0</y></points><points><x>35297.0</x><y>7200.0</y></points><points><x>35298.75</x><y>7161.513671875</y></points><points><x>35289.8671875</x><y>7125.98828125</y></points><points><x>35287.234375</x><y>7116.7783203125</y></points><points><x>35278.0</x><y>7103.0</y></points><points><x>35275.0</x><y>7099.0</y></points><points><x>35272.0</x><y>7095.0</y></points></segmentation></object><object><name>MET</name><difficult>0</difficult><truncated>0</truncated><info>[{"confidence": "0"}, {"action": "CREATE", "cat": "MET", "time": "2020-07-23 14:39;28", "who": "admin", "typeOfanno": "PersonManul"}]</info><confidence>0</confidence><bndbox><xmin>51371.0</xmin><ymin>22639.9375</ymin><xmax>51614.0</xmax><ymax>22894.0</ymax></bndbox><segmentation><points><x>51410.109375</x><y>22660.00390625</y></points><points><x>51411.09375</x><y>22666.251953125</y></points><points><x>51410.109375</x><y>22668.884765625</y></points><points><x>51403.19921875</x><y>22675.134765625</y></points><points><x>51410.0</x><y>22679.0</y></points><points><x>51411.0</x><y>22703.0</y></points><points><x>51404.0</x><y>22723.0</y></points><points><x>51407.0</x><y>22726.0</y></points><points><x>51407.0</x><y>22731.0</y></points><points><x>51396.0</x><y>22742.0</y></points><points><x>51393.0</x><y>22745.0</y></points><points><x>51393.0</x><y>22753.0</y></points><points><x>51389.0</x><y>22776.0</y></points><points><x>51393.0</x><y>22782.0</y></points><points><x>51379.0</x><y>22790.0</y></points><points><x>51371.0</x><y>22835.0</y></points><points><x>51376.0</x><y>22836.0</y></points><points><x>51379.0</x><y>22839.0</y></points><points><x>51387.0</x><y>22844.0</y></points><points><x>51392.0</x><y>22854.0</y></points><points><x>51399.0</x><y>22866.0</y></points><points><x>51402.0</x><y>22870.0</y></points><points><x>51402.0</x><y>22874.0</y></points><points><x>51417.0</x><y>22877.0</y></points><points><x>51431.0</x><y>22880.0</y></points><points><x>51437.0</x><y>22882.0</y></points><points><x>51464.0</x><y>22894.0</y></points><points><x>51468.0</x><y>22877.0</y></points><points><x>51457.0</x><y>22867.0</y></points><points><x>51466.0</x><y>22865.0</y></points><points><x>51482.0</x><y>22877.0</y></points><points><x>51486.0</x><y>22881.0</y></points><points><x>51496.0</x><y>22881.0</y></points><points><x>51513.0</x><y>22885.0</y></points><points><x>51515.0</x><y>22890.0</y></points><points><x>51524.0</x><y>22891.0</y></points><points><x>51537.0</x><y>22892.0</y></points><points><x>51544.0</x><y>22890.0</y></points><points><x>51551.0</x><y>22884.0</y></points><points><x>51555.0</x><y>22863.0</y></points><points><x>51556.0</x><y>22857.0</y></points><points><x>51561.0</x><y>22856.0</y></points><points><x>51581.0</x><y>22859.0</y></points><points><x>51590.0</x><y>22844.0</y></points><points><x>51584.0</x><y>22830.0</y></points><points><x>51590.0</x><y>22829.0</y></points><points><x>51603.0</x><y>22830.0</y></points><points><x>51606.0</x><y>22827.0</y></points><points><x>51614.0</x><y>22806.0</y></points><points><x>51607.0</x><y>22796.0</y></points><points><x>51606.0</x><y>22787.0</y></points><points><x>51607.0</x><y>22761.0</y></points><points><x>51606.0</x><y>22733.0</y></points><points><x>51583.0</x><y>22721.0</y></points><points><x>51566.0</x><y>22715.0</y></points><points><x>51555.0</x><y>22714.0</y></points><points><x>51542.0</x><y>22707.0</y></points><points><x>51542.0</x><y>22701.0</y></points><points><x>51541.0</x><y>22696.0</y></points><points><x>51535.0</x><y>22689.0</y></points><points><x>51522.0</x><y>22686.0</y></points><points><x>51516.0</x><y>22685.0</y></points><points><x>51510.0</x><y>22680.0</y></points><points><x>51504.0</x><y>22670.0</y></points><points><x>51496.0</x><y>22655.0</y></points><points><x>51488.0</x><y>22647.0</y></points><points><x>51465.0390625</x><y>22639.9375</y></points><points><x>51427.0</x><y>22660.0</y></points><points><x>51422.0</x><y>22664.0</y></points><points><x>51417.0</x><y>22669.0</y></points><points><x>51416.0</x><y>22661.0</y></points><points><x>51415.69921875</x><y>22663.951171875</y></points></segmentation></object><object><name>MET</name><difficult>0</difficult><truncated>0</truncated><info>[{"confidence": "0"}, {"action": "CREATE", "cat": "MET", "time": "2020-07-23 14:39;28", "who": "admin", "typeOfanno": "PersonManul"}]</info><confidence>0</confidence><bndbox><xmin>40777.0</xmin><ymin>4518.0</ymin><xmax>40869.20703125</xmax><ymax>4619.30126953125</ymax></bndbox><segmentation><points><x>40836.97265625</x><y>4531.474609375</y></points><points><x>40825.0</x><y>4518.0</y></points><points><x>40805.0</x><y>4519.0</y></points><points><x>40799.0</x><y>4520.0</y></points><points><x>40789.0</x><y>4532.0</y></points><points><x>40786.0</x><y>4549.0</y></points><points><x>40777.0</x><y>4557.0</y></points><points><x>40777.0</x><y>4575.0</y></points><points><x>40786.0</x><y>4591.0</y></points><points><x>40800.0</x><y>4599.0</y></points><points><x>40805.0</x><y>4603.0</y></points><points><x>40829.078125</x><y>4619.30126953125</y></points><points><x>40849.14453125</x><y>4614.3671875</y></points><points><x>40869.20703125</x><y>4576.21044921875</y></points></segmentation></object><object><name>MET</name><difficult>0</difficult><truncated>0</truncated><info>[{"confidence": "0"}, {"action": "CREATE", "cat": "MET", "time": "2020-07-23 14:39;28", "who": "admin", "typeOfanno": "PersonManul"}]</info><confidence>0</confidence><bndbox><xmin>17501.0</xmin><ymin>24501.0</ymin><xmax>17616.0</xmax><ymax>24581.0</ymax></bndbox><segmentation><points><x>17528.0</x><y>24501.0</y></points><points><x>17515.0</x><y>24508.0</y></points><points><x>17509.0</x><y>24513.0</y></points><points><x>17503.0</x><y>24517.0</y></points><points><x>17501.0</x><y>24545.0</y></points><points><x>17506.0</x><y>24553.0</y></points><points><x>17511.0</x><y>24559.0</y></points><points><x>17514.0</x><y>24563.0</y></points><points><x>17521.0</x><y>24569.0</y></points><points><x>17524.0</x><y>24573.0</y></points><points><x>17542.0</x><y>24576.0</y></points><points><x>17574.0</x><y>24581.0</y></points><points><x>17585.0</x><y>24580.0</y></points><points><x>17592.0</x><y>24579.0</y></points><points><x>17597.0</x><y>24578.0</y></points><points><x>17614.0</x><y>24566.0</y></points><points><x>17616.0</x><y>24536.0</y></points><points><x>17609.0</x><y>24524.0</y></points><points><x>17569.0</x><y>24519.0</y></points><points><x>17566.0</x><y>24516.0</y></points><points><x>17559.771484375</x><y>24508.6171875</y></points><points><x>17547.0</x><y>24504.0</y></points></segmentation></object><object><name>BOX_SCREEN</name><difficult>0</difficult><truncated>0</truncated><info>[{"confidence": "0"}, {"action": "CREATE", "cat": "BOX_SCREEN", "time": "2020-07-23 14:39;28", "who": "admin", "typeOfanno": "PersonManul"}]</info><confidence>0</confidence><bndbox><xmin>4520.071777343754</xmin><ymin>26741.552734375004</ymin><xmax>6568.071777343754</xmax><ymax>28789.552734375004</ymax></bndbox><segmentation><points><x>4520.071777343754</x><y>28789.552734375004</y></points><points><x>4520.071777343754</x><y>26741.552734375004</y></points><points><x>6568.071777343754</x><y>26741.552734375004</y></points><points><x>6568.071777343754</x><y>28789.552734375004</y></points></segmentation></object><object><name>BOX_SCREEN</name><difficult>0</difficult><truncated>0</truncated><info>[{"confidence": "0"}, {"action": "CREATE", "cat": "BOX_SCREEN", "time": "2020-07-23 14:39;28", "who": "admin", "typeOfanno": "PersonManul"}]</info><confidence>0</confidence><bndbox><xmin>17973.755859375</xmin><ymin>36610.23437499999</ymin><xmax>20021.755859375</xmax><ymax>38658.23437499999</ymax></bndbox><segmentation><points><x>17973.755859375</x><y>38658.23437499999</y></points><points><x>17973.755859375</x><y>36610.23437499999</y></points><points><x>20021.755859375</x><y>36610.23437499999</y></points><points><x>20021.755859375</x><y>38658.23437499999</y></points></segmentation></object><object><name>BOX_SCREEN</name><difficult>0</difficult><truncated>0</truncated><info>[{"confidence": "0"}, {"action": "CREATE", "cat": "BOX_SCREEN", "time": "2020-07-23 14:39;28", "who": "admin", "typeOfanno": "PersonManul"}]</info><confidence>0</confidence><bndbox><xmin>38182.73828125001</xmin><ymin>9823.289062499989</ymin><xmax>40230.73828125001</xmax><ymax>11871.289062499989</ymax></bndbox><segmentation><points><x>38182.73828125001</x><y>11871.289062499989</y></points><points><x>38182.73828125001</x><y>9823.289062499989</y></points><points><x>40230.73828125001</x><y>9823.289062499989</y></points><points><x>40230.73828125001</x><y>11871.289062499989</y></points></segmentation></object></annotation>
