# Supplementary material for: Artificial intelligence enables precision diagnosis of cervical cytology grades and cervical cancer
Source: Nat Commun. 2024 May 22;15:4369. doi: 10.1038/s41467-024-48705-3 (PMC11111770; doi:10.1038/s41467-024-48705-3)
Supplement: Supplementary file 4 — Source Data [file 41467_2024_48705_MOESM4_ESM.zip › Source Data/Table S1.Average precision in the patch-level detection and classification./ground_truth_126/V201907708_L.TMAP.xml]

<?xml version="1.0"?><annotation><folder>med</folder><filename>/datasets/Review/label-check/kfbtmap682/V201907708_L.TMAP</filename><size><width>58624</width><height>57600</height></size><mpp>0.25294119041063823</mpp><object><name>LSIL</name><difficult>0</difficult><truncated>0</truncated><info>[{"confidence": "0.986879"}, {"action": "CREATE", "cat": "LSIL", "time": "2020-07-23 14:54;33", "who": "admin", "typeOfanno": "PersonManul"}]</info><confidence>0.986879</confidence><bndbox><xmin>32679.0</xmin><ymin>29012.0</ymin><xmax>32845.0</xmax><ymax>29212.0</ymax></bndbox><segmentation><points><x>32679.0</x><y>29212.0</y></points><points><x>32679.0</x><y>29012.0</y></points><points><x>32845.0</x><y>29012.0</y></points><points><x>32845.0</x><y>29212.0</y></points></segmentation></object><object><name>LSIL</name><difficult>0</difficult><truncated>0</truncated><info>[{"confidence": "0.963865"}, {"action": "CREATE", "cat": "LSIL", "time": "2020-07-23 14:54;33", "who": "admin", "typeOfanno": "PersonManul"}]</info><confidence>0.963865</confidence><bndbox><xmin>29959.784544000864</xmin><ymin>23063.639514951505</ymin><xmax>30131.283176089397</xmax><ymax>23254.70510506356</ymax></bndbox><segmentation><points><x>29959.784544000864</x><y>23254.70510506356</y></points><points><x>29959.784544000864</x><y>23063.639514951505</y></points><points><x>30131.283176089397</x><y>23063.639514951505</y></points><points><x>30131.283176089397</x><y>23254.70510506356</y></points></segmentation></object><object><name>LSIL</name><difficult>0</difficult><truncated>0</truncated><info>[{"confidence": "0.945239"}, {"action": "CREATE", "cat": "LSIL", "time": "2020-07-23 14:54;33", "who": "admin", "typeOfanno": "PersonManul"}]</info><confidence>0.945239</confidence><bndbox><xmin>41179.0</xmin><ymin>27758.0</ymin><xmax>41429.0</xmax><ymax>27887.0</ymax></bndbox><segmentation><points><x>41179.0</x><y>27887.0</y></points><points><x>41179.0</x><y>27758.0</y></points><points><x>41429.0</x><y>27758.0</y></points><points><x>41429.0</x><y>27887.0</y></points></segmentation></object><object><name>BOX_SCREEN</name><difficult>0</difficult><truncated>0</truncated><info>[{"confidence": "0"}, {"action": "CREATE", "cat": "BOX_SCREEN", "time": "2020-07-23 14:54;33", "who": "admin", "typeOfanno": "PersonManul"}]</info><confidence>0</confidence><bndbox><xmin>29014.73989475614</xmin><ymin>22260.734597012444</ymin><xmax>31062.73989475614</xmax><ymax>24308.734597012444</ymax></bndbox><segmentation><points><x>29014.73989475614</x><y>24308.734597012444</y></points><points><x>29014.73989475614</x><y>22260.734597012444</y></points><points><x>31062.73989475614</x><y>22260.734597012444</y></points><points><x>31062.73989475614</x><y>24308.734597012444</y></points></segmentation></object><object><name>BOX_SCREEN</name><difficult>0</difficult><truncated>0</truncated><info>[{"confidence": "0"}, {"action": "CREATE", "cat": "BOX_SCREEN", "time": "2020-07-23 14:54;33", "who": "admin", "typeOfanno": "PersonManul"}]</info><confidence>0</confidence><bndbox><xmin>31854.516897690017</xmin><ymin>28241.895842874397</ymin><xmax>33902.51689769002</xmax><ymax>30289.895842874397</ymax></bndbox><segmentation><points><x>31854.516897690017</x><y>30289.895842874397</y></points><points><x>31854.516897690017</x><y>28241.895842874397</y></points><points><x>33902.51689769002</x><y>28241.895842874397</y></points><points><x>33902.51689769002</x><y>30289.895842874397</y></points></segmentation></object><object><name>BOX_SCREEN</name><difficult>0</difficult><truncated>0</truncated><info>[{"confidence": "0"}, {"action": "CREATE", "cat": "BOX_SCREEN", "time": "2020-07-23 14:54;33", "who": "admin", "typeOfanno": "PersonManul"}]</info><confidence>0</confidence><bndbox><xmin>40284.64887940234</xmin><ymin>26884.997331910363</ymin><xmax>42332.64887940234</xmax><ymax>28932.997331910363</ymax></bndbox><segmentation><points><x>40284.64887940234</x><y>28932.997331910363</y></points><points><x>40284.64887940234</x><y>26884.997331910363</y></points><points><x>42332.64887940234</x><y>26884.997331910363</y></points><points><x>42332.64887940234</x><y>28932.997331910363</y></points></segmentation></object></annotation>
