# Supplementary material for: Artificial intelligence enables precision diagnosis of cervical cytology grades and cervical cancer
Source: Nat Commun. 2024 May 22;15:4369. doi: 10.1038/s41467-024-48705-3 (PMC11111770; doi:10.1038/s41467-024-48705-3)
Supplement: Supplementary file 4 — Source Data [file 41467_2024_48705_MOESM4_ESM.zip › Source Data/Table S1.Average precision in the patch-level detection and classification./ground_truth_126/V201805734_A.TMAP.xml]

<?xml version="1.0"?><annotation><folder>med</folder><filename>/datasets/Review/label-check/kfbtmap682/V201805734_A.TMAP</filename><size><width>58624</width><height>56320</height></size><mpp>0.25294119041063823</mpp><object><name>NILM</name><difficult>0</difficult><truncated>0</truncated><info>[{"confidence": "0.686218"}, {"action": "CREATE", "cat": "NILM", "time": "2020-07-23 14:53;51", "who": "admin", "typeOfanno": "PersonManul"}]</info><confidence>0.686218</confidence><bndbox><xmin>34782.0</xmin><ymin>26660.0</ymin><xmax>34918.0</xmax><ymax>26768.0</ymax></bndbox><segmentation><points><x>34782.0</x><y>26768.0</y></points><points><x>34782.0</x><y>26660.0</y></points><points><x>34918.0</x><y>26660.0</y></points><points><x>34918.0</x><y>26768.0</y></points></segmentation></object><object><name>NILM</name><difficult>0</difficult><truncated>0</truncated><info>[{"confidence": "0.734457"}, {"action": "CREATE", "cat": "NILM", "time": "2020-07-23 14:53;51", "who": "admin", "typeOfanno": "PersonManul"}]</info><confidence>0.734457</confidence><bndbox><xmin>46781.0</xmin><ymin>38334.0</ymin><xmax>46897.0</xmax><ymax>38491.0</ymax></bndbox><segmentation><points><x>46781.0</x><y>38491.0</y></points><points><x>46781.0</x><y>38334.0</y></points><points><x>46897.0</x><y>38334.0</y></points><points><x>46897.0</x><y>38491.0</y></points></segmentation></object><object><name>NILM</name><difficult>0</difficult><truncated>0</truncated><info>[{"confidence": "0.738182"}, {"action": "CREATE", "cat": "NILM", "time": "2020-07-23 14:53;51", "who": "admin", "typeOfanno": "PersonManul"}]</info><confidence>0.738182</confidence><bndbox><xmin>11819.0</xmin><ymin>38309.0</ymin><xmax>11938.0</xmax><ymax>38483.0</ymax></bndbox><segmentation><points><x>11819.0</x><y>38483.0</y></points><points><x>11819.0</x><y>38309.0</y></points><points><x>11938.0</x><y>38309.0</y></points><points><x>11938.0</x><y>38483.0</y></points></segmentation></object><object><name>NILM</name><difficult>0</difficult><truncated>0</truncated><info>[{"confidence": "0.751633"}, {"action": "CREATE", "cat": "NILM", "time": "2020-07-23 14:53;51", "who": "admin", "typeOfanno": "PersonManul"}]</info><confidence>0.751633</confidence><bndbox><xmin>40800.0</xmin><ymin>13277.0</ymin><xmax>41028.0</xmax><ymax>13487.0</ymax></bndbox><segmentation><points><x>40800.0</x><y>13487.0</y></points><points><x>40800.0</x><y>13277.0</y></points><points><x>41028.0</x><y>13277.0</y></points><points><x>41028.0</x><y>13487.0</y></points></segmentation></object><object><name>NILM</name><difficult>0</difficult><truncated>0</truncated><info>[{"confidence": "0.763352"}, {"action": "CREATE", "cat": "NILM", "time": "2020-07-23 14:53;51", "who": "admin", "typeOfanno": "PersonManul"}]</info><confidence>0.763352</confidence><bndbox><xmin>35734.0</xmin><ymin>10439.0</ymin><xmax>35908.0</xmax><ymax>10618.0</ymax></bndbox><segmentation><points><x>35734.0</x><y>10618.0</y></points><points><x>35734.0</x><y>10439.0</y></points><points><x>35908.0</x><y>10439.0</y></points><points><x>35908.0</x><y>10618.0</y></points></segmentation></object><object><name>NILM</name><difficult>0</difficult><truncated>0</truncated><info>[{"confidence": "0.781582"}, {"action": "CREATE", "cat": "NILM", "time": "2020-07-23 14:53;51", "who": "admin", "typeOfanno": "PersonManul"}]</info><confidence>0.781582</confidence><bndbox><xmin>44355.0</xmin><ymin>33552.0</ymin><xmax>44570.0</xmax><ymax>33706.0</ymax></bndbox><segmentation><points><x>44355.0</x><y>33706.0</y></points><points><x>44355.0</x><y>33552.0</y></points><points><x>44570.0</x><y>33552.0</y></points><points><x>44570.0</x><y>33706.0</y></points></segmentation></object><object><name>NILM</name><difficult>0</difficult><truncated>0</truncated><info>[{"confidence": "0.867857"}, {"action": "CREATE", "cat": "NILM", "time": "2020-07-23 14:53;51", "who": "admin", "typeOfanno": "PersonManul"}]</info><confidence>0.867857</confidence><bndbox><xmin>26977.0</xmin><ymin>19501.0</ymin><xmax>27131.0</xmax><ymax>19683.0</ymax></bndbox><segmentation><points><x>26977.0</x><y>19683.0</y></points><points><x>26977.0</x><y>19501.0</y></points><points><x>27131.0</x><y>19501.0</y></points><points><x>27131.0</x><y>19683.0</y></points></segmentation></object><object><name>NILM</name><difficult>0</difficult><truncated>0</truncated><info>[{"confidence": "0.881752"}, {"action": "CREATE", "cat": "NILM", "time": "2020-07-23 14:53;51", "who": "admin", "typeOfanno": "PersonManul"}]</info><confidence>0.881752</confidence><bndbox><xmin>19525.0</xmin><ymin>19592.0</ymin><xmax>19695.0</xmax><ymax>19766.0</ymax></bndbox><segmentation><points><x>19525.0</x><y>19766.0</y></points><points><x>19525.0</x><y>19592.0</y></points><points><x>19695.0</x><y>19592.0</y></points><points><x>19695.0</x><y>19766.0</y></points></segmentation></object><object><name>NILM</name><difficult>0</difficult><truncated>0</truncated><info>[{"confidence": "0.930601"}, {"action": "CREATE", "cat": "NILM", "time": "2020-07-23 14:53;51", "who": "admin", "typeOfanno": "PersonManul"}]</info><confidence>0.930601</confidence><bndbox><xmin>30207.0</xmin><ymin>38019.0</ymin><xmax>30399.0</xmax><ymax>38190.0</ymax></bndbox><segmentation><points><x>30207.0</x><y>38190.0</y></points><points><x>30207.0</x><y>38019.0</y></points><points><x>30399.0</x><y>38019.0</y></points><points><x>30399.0</x><y>38190.0</y></points></segmentation></object><object><name>NILM</name><difficult>0</difficult><truncated>0</truncated><info>[{"confidence": "0.687723"}, {"action": "CREATE", "cat": "NILM", "time": "2020-07-23 14:53;51", "who": "admin", "typeOfanno": "PersonManul"}]</info><confidence>0.687723</confidence><bndbox><xmin>30726.0</xmin><ymin>28566.0</ymin><xmax>30827.0</xmax><ymax>28673.0</ymax></bndbox><segmentation><points><x>30726.0</x><y>28673.0</y></points><points><x>30726.0</x><y>28566.0</y></points><points><x>30827.0</x><y>28566.0</y></points><points><x>30827.0</x><y>28673.0</y></points></segmentation></object><object><name>MET</name><difficult>0</difficult><truncated>0</truncated><info>[{"confidence": "0.708296"}, {"action": "CREATE", "cat": "MET", "time": "2020-07-23 14:53;51", "who": "admin", "typeOfanno": "PersonManul"}]</info><confidence>0.708296</confidence><bndbox><xmin>29801.0</xmin><ymin>49023.0</ymin><xmax>29926.0</xmax><ymax>49205.0</ymax></bndbox><segmentation><points><x>29801.0</x><y>49205.0</y></points><points><x>29801.0</x><y>49023.0</y></points><points><x>29926.0</x><y>49023.0</y></points><points><x>29926.0</x><y>49205.0</y></points></segmentation></object><object><name>NILM</name><difficult>0</difficult><truncated>0</truncated><info>[{"confidence": "0.716167"}, {"action": "CREATE", "cat": "NILM", "time": "2020-07-23 14:53;51", "who": "admin", "typeOfanno": "PersonManul"}]</info><confidence>0.716167</confidence><bndbox><xmin>21742.0</xmin><ymin>6954.0</ymin><xmax>21810.0</xmax><ymax>7011.0</ymax></bndbox><segmentation><points><x>21742.0</x><y>7011.0</y></points><points><x>21742.0</x><y>6954.0</y></points><points><x>21810.0</x><y>6954.0</y></points><points><x>21810.0</x><y>7011.0</y></points></segmentation></object><object><name>NILM</name><difficult>0</difficult><truncated>0</truncated><info>[{"confidence": "0.722603"}, {"action": "CREATE", "cat": "NILM", "time": "2020-07-23 14:53;51", "who": "admin", "typeOfanno": "PersonManul"}]</info><confidence>0.722603</confidence><bndbox><xmin>15830.0</xmin><ymin>34182.0</ymin><xmax>15946.0</xmax><ymax>34306.0</ymax></bndbox><segmentation><points><x>15830.0</x><y>34306.0</y></points><points><x>15830.0</x><y>34182.0</y></points><points><x>15946.0</x><y>34182.0</y></points><points><x>15946.0</x><y>34306.0</y></points></segmentation></object><object><name>NILM</name><difficult>0</difficult><truncated>0</truncated><info>[{"confidence": "0.750894"}, {"action": "CREATE", "cat": "NILM", "time": "2020-07-23 14:53;51", "who": "admin", "typeOfanno": "PersonManul"}]</info><confidence>0.750894</confidence><bndbox><xmin>10375.0</xmin><ymin>14778.0</ymin><xmax>10468.0</xmax><ymax>14854.0</ymax></bndbox><segmentation><points><x>10375.0</x><y>14854.0</y></points><points><x>10375.0</x><y>14778.0</y></points><points><x>10468.0</x><y>14778.0</y></points><points><x>10468.0</x><y>14854.0</y></points></segmentation></object><object><name>NILM</name><difficult>0</difficult><truncated>0</truncated><info>[{"confidence": "0.689491"}, {"action": "CREATE", "cat": "NILM", "time": "2020-07-23 14:53;51", "who": "admin", "typeOfanno": "PersonManul"}]</info><confidence>0.689491</confidence><bndbox><xmin>37772.0</xmin><ymin>7574.0</ymin><xmax>37927.0</xmax><ymax>7714.0</ymax></bndbox><segmentation><points><x>37772.0</x><y>7714.0</y></points><points><x>37772.0</x><y>7574.0</y></points><points><x>37927.0</x><y>7574.0</y></points><points><x>37927.0</x><y>7714.0</y></points></segmentation></object><object><name>NILM</name><difficult>0</difficult><truncated>0</truncated><info>[{"confidence": "0.698967"}, {"action": "CREATE", "cat": "NILM", "time": "2020-07-23 14:53;51", "who": "admin", "typeOfanno": "PersonManul"}]</info><confidence>0.698967</confidence><bndbox><xmin>37240.0</xmin><ymin>45792.0</ymin><xmax>37414.0</xmax><ymax>45960.0</ymax></bndbox><segmentation><points><x>37240.0</x><y>45960.0</y></points><points><x>37240.0</x><y>45792.0</y></points><points><x>37414.0</x><y>45792.0</y></points><points><x>37414.0</x><y>45960.0</y></points></segmentation></object><object><name>NILM</name><difficult>0</difficult><truncated>0</truncated><info>[{"confidence": "0.705691"}, {"action": "CREATE", "cat": "NILM", "time": "2020-07-23 14:53;51", "who": "admin", "typeOfanno": "PersonManul"}]</info><confidence>0.705691</confidence><bndbox><xmin>28311.0</xmin><ymin>39283.0</ymin><xmax>28434.0</xmax><ymax>39421.0</ymax></bndbox><segmentation><points><x>28311.0</x><y>39421.0</y></points><points><x>28311.0</x><y>39283.0</y></points><points><x>28434.0</x><y>39283.0</y></points><points><x>28434.0</x><y>39421.0</y></points></segmentation></object><object><name>NILM</name><difficult>0</difficult><truncated>0</truncated><info>[{"confidence": "0.731511"}, {"action": "CREATE", "cat": "NILM", "time": "2020-07-23 14:53;51", "who": "admin", "typeOfanno": "PersonManul"}]</info><confidence>0.731511</confidence><bndbox><xmin>51371.0</xmin><ymin>28262.0</ymin><xmax>51489.0</xmax><ymax>28377.0</ymax></bndbox><segmentation><points><x>51371.0</x><y>28377.0</y></points><points><x>51371.0</x><y>28262.0</y></points><points><x>51489.0</x><y>28262.0</y></points><points><x>51489.0</x><y>28377.0</y></points></segmentation></object><object><name>NILM</name><difficult>0</difficult><truncated>0</truncated><info>[{"confidence": "0.743648"}, {"action": "CREATE", "cat": "NILM", "time": "2020-07-23 14:53;51", "who": "admin", "typeOfanno": "PersonManul"}]</info><confidence>0.743648</confidence><bndbox><xmin>49421.0</xmin><ymin>17176.0</ymin><xmax>49526.0</xmax><ymax>17356.0</ymax></bndbox><segmentation><points><x>49421.0</x><y>17356.0</y></points><points><x>49421.0</x><y>17176.0</y></points><points><x>49526.0</x><y>17176.0</y></points><points><x>49526.0</x><y>17356.0</y></points></segmentation></object><object><name>NILM</name><difficult>0</difficult><truncated>0</truncated><info>[{"confidence": "0.800227"}, {"action": "CREATE", "cat": "NILM", "time": "2020-07-23 14:53;51", "who": "admin", "typeOfanno": "PersonManul"}]</info><confidence>0.800227</confidence><bndbox><xmin>20728.0</xmin><ymin>30782.0</ymin><xmax>20870.0</xmax><ymax>30942.0</ymax></bndbox><segmentation><points><x>20728.0</x><y>30942.0</y></points><points><x>20728.0</x><y>30782.0</y></points><points><x>20870.0</x><y>30782.0</y></points><points><x>20870.0</x><y>30942.0</y></points></segmentation></object><object><name>NILM</name><difficult>0</difficult><truncated>0</truncated><info>[{"confidence": "0.807112"}, {"action": "CREATE", "cat": "NILM", "time": "2020-07-23 14:53;51", "who": "admin", "typeOfanno": "PersonManul"}]</info><confidence>0.807112</confidence><bndbox><xmin>8680.0</xmin><ymin>32688.0</ymin><xmax>8809.0</xmax><ymax>32821.0</ymax></bndbox><segmentation><points><x>8680.0</x><y>32821.0</y></points><points><x>8680.0</x><y>32688.0</y></points><points><x>8809.0</x><y>32688.0</y></points><points><x>8809.0</x><y>32821.0</y></points></segmentation></object><object><name>NILM</name><difficult>0</difficult><truncated>0</truncated><info>[{"confidence": "0.859772"}, {"action": "CREATE", "cat": "NILM", "time": "2020-07-23 14:53;51", "who": "admin", "typeOfanno": "PersonManul"}]</info><confidence>0.859772</confidence><bndbox><xmin>47797.0</xmin><ymin>30660.0</ymin><xmax>47948.0</xmax><ymax>30845.0</ymax></bndbox><segmentation><points><x>47797.0</x><y>30845.0</y></points><points><x>47797.0</x><y>30660.0</y></points><points><x>47948.0</x><y>30660.0</y></points><points><x>47948.0</x><y>30845.0</y></points></segmentation></object><object><name>NILM</name><difficult>0</difficult><truncated>0</truncated><info>[{"confidence": "0.870072"}, {"action": "CREATE", "cat": "NILM", "time": "2020-07-23 14:53;51", "who": "admin", "typeOfanno": "PersonManul"}]</info><confidence>0.870072</confidence><bndbox><xmin>18521.0</xmin><ymin>13311.0</ymin><xmax>18649.0</xmax><ymax>13509.0</ymax></bndbox><segmentation><points><x>18521.0</x><y>13509.0</y></points><points><x>18521.0</x><y>13311.0</y></points><points><x>18649.0</x><y>13311.0</y></points><points><x>18649.0</x><y>13509.0</y></points></segmentation></object><object><name>NILM</name><difficult>0</difficult><truncated>0</truncated><info>[{"confidence": "0.89438"}, {"action": "CREATE", "cat": "NILM", "time": "2020-07-23 14:53;51", "who": "admin", "typeOfanno": "PersonManul"}]</info><confidence>0.89438</confidence><bndbox><xmin>38368.0</xmin><ymin>11499.0</ymin><xmax>38542.0</xmax><ymax>11679.0</ymax></bndbox><segmentation><points><x>38368.0</x><y>11679.0</y></points><points><x>38368.0</x><y>11499.0</y></points><points><x>38542.0</x><y>11499.0</y></points><points><x>38542.0</x><y>11679.0</y></points></segmentation></object><object><name>NILM</name><difficult>0</difficult><truncated>0</truncated><info>[{"confidence": "0.919569"}, {"action": "CREATE", "cat": "NILM", "time": "2020-07-23 14:53;51", "who": "admin", "typeOfanno": "PersonManul"}]</info><confidence>0.919569</confidence><bndbox><xmin>31989.0</xmin><ymin>17255.0</ymin><xmax>32072.0</xmax><ymax>17347.0</ymax></bndbox><segmentation><points><x>31989.0</x><y>17347.0</y></points><points><x>31989.0</x><y>17255.0</y></points><points><x>32072.0</x><y>17255.0</y></points><points><x>32072.0</x><y>17347.0</y></points></segmentation></object><object><name>ASC_US</name><difficult>0</difficult><truncated>0</truncated><info>[{"confidence": "0.935442"}, {"action": "CREATE", "cat": "ASC_US", "time": "2020-07-23 14:53;51", "who": "admin", "typeOfanno": "PersonManul"}]</info><confidence>0.935442</confidence><bndbox><xmin>21671.72310007525</xmin><ymin>18850.138449962364</ymin><xmax>21804.72310007525</xmax><ymax>18983.138449962364</ymax></bndbox><segmentation><points><x>21671.72310007525</x><y>18983.138449962364</y></points><points><x>21671.72310007525</x><y>18850.138449962364</y></points><points><x>21804.72310007525</x><y>18850.138449962364</y></points><points><x>21804.72310007525</x><y>18983.138449962364</y></points></segmentation></object><object><name>NILM</name><difficult>0</difficult><truncated>0</truncated><info>[{"confidence": "0.982893"}, {"action": "CREATE", "cat": "NILM", "time": "2020-07-23 14:53;51", "who": "admin", "typeOfanno": "PersonManul"}]</info><confidence>0.982893</confidence><bndbox><xmin>7508.0</xmin><ymin>31289.0</ymin><xmax>7718.0</xmax><ymax>31507.0</ymax></bndbox><segmentation><points><x>7508.0</x><y>31507.0</y></points><points><x>7508.0</x><y>31289.0</y></points><points><x>7718.0</x><y>31289.0</y></points><points><x>7718.0</x><y>31507.0</y></points></segmentation></object><object><name>MET</name><difficult>0</difficult><truncated>0</truncated><info>[{"confidence": "0.735861"}, {"action": "CREATE", "cat": "MET", "time": "2020-07-23 14:53;51", "who": "admin", "typeOfanno": "PersonManul"}]</info><confidence>0.735861</confidence><bndbox><xmin>37646.0</xmin><ymin>19890.0</ymin><xmax>37802.0</xmax><ymax>20032.0</ymax></bndbox><segmentation><points><x>37646.0</x><y>20032.0</y></points><points><x>37646.0</x><y>19890.0</y></points><points><x>37802.0</x><y>19890.0</y></points><points><x>37802.0</x><y>20032.0</y></points></segmentation></object><object><name>BOX_SCREEN</name><difficult>0</difficult><truncated>0</truncated><info>[{"confidence": "1.0"}, {"action": "CREATE", "cat": "BOX_SCREEN", "time": "2020-07-23 14:53;51", "who": "admin", "typeOfanno": "PersonManul"}]</info><confidence>1.0</confidence><bndbox><xmin>27173.0</xmin><ymin>7278.999999999998</ymin><xmax>29221.0</xmax><ymax>9326.999999999998</ymax></bndbox><segmentation><points><x>27173.0</x><y>9326.999999999998</y></points><points><x>27173.0</x><y>7278.999999999998</y></points><points><x>29221.0</x><y>7278.999999999998</y></points><points><x>29221.0</x><y>9326.999999999998</y></points></segmentation></object><object><name>BOX_SCREEN</name><difficult>0</difficult><truncated>0</truncated><info>[{"confidence": "1.0"}, {"action": "CREATE", "cat": "BOX_SCREEN", "time": "2020-07-23 14:53;51", "who": "admin", "typeOfanno": "PersonManul"}]</info><confidence>1.0</confidence><bndbox><xmin>20853.215487252914</xmin><ymin>17976.539847685992</ymin><xmax>22901.215487252914</xmax><ymax>20024.539847685992</ymax></bndbox><segmentation><points><x>20853.215487252914</x><y>20024.539847685992</y></points><points><x>20853.215487252914</x><y>17976.539847685992</y></points><points><x>22901.215487252914</x><y>17976.539847685992</y></points><points><x>22901.215487252914</x><y>20024.539847685992</y></points></segmentation></object><object><name>ASC_US</name><difficult>0</difficult><truncated>0</truncated><info>[{"confidence": 1}, {"action": "CREATE", "cat": "ASC_US", "time": "2020-07-26 14:40;28", "who": "woodrow", "typeOfanno": "PersonManul"}]</info><confidence>1.0</confidence><bndbox><xmin>28108.437170805115</xmin><ymin>8118.011286681714</ymin><xmax>28258.24905944319</xmax><ymax>8265.340105342362</ymax></bndbox><segmentation><points><x>28108.437170805115</x><y>8265.340105342362</y></points><points><x>28108.437170805115</x><y>8118.011286681714</y></points><points><x>28258.24905944319</x><y>8118.011286681714</y></points><points><x>28258.24905944319</x><y>8265.340105342362</y></points></segmentation></object></annotation>
