# Supplementary material for: Artificial intelligence enables precision diagnosis of cervical cytology grades and cervical cancer
Source: Nat Commun. 2024 May 22;15:4369. doi: 10.1038/s41467-024-48705-3 (PMC11111770; doi:10.1038/s41467-024-48705-3)
Supplement: Supplementary file 4 — Source Data [file 41467_2024_48705_MOESM4_ESM.zip › Source Data/Table S1.Average precision in the patch-level detection and classification./ground_truth_126/L201818894H.tif.xml]

<?xml version="1.0"?><annotation><folder>med</folder><filename>/datasets/Review/label-check/tif-tiff/L201818894H.tif</filename><size><width>60000</width><height>53248</height></size><mpp>0.248447</mpp><object><name>NONE</name><difficult>0</difficult><truncated>0</truncated><info>[{"confidence": "0"}, {"action": "CREATE", "cat": "NONE", "time": "2020-07-23 14:39;29", "who": "admin", "typeOfanno": "PersonManul"}]</info><confidence>0</confidence><bndbox><xmin>27482.751953125</xmin><ymin>1059.2757568359375</ymin><xmax>27564.0</xmax><ymax>1141.825439453125</ymax></bndbox><segmentation><points><x>27482.751953125</x><y>1092.17919921875</y></points><points><x>27483.48046875</x><y>1121.0059814453125</y></points><points><x>27507.6484375</x><y>1131.488525390625</y></points><points><x>27520.0</x><y>1135.0</y></points><points><x>27535.0</x><y>1135.0</y></points><points><x>27541.0</x><y>1140.0</y></points><points><x>27551.470703125</x><y>1141.825439453125</y></points><points><x>27563.1171875</x><y>1134.982666015625</y></points><points><x>27564.0</x><y>1089.0</y></points><points><x>27537.203125</x><y>1073.25244140625</y></points><points><x>27529.6328125</x><y>1059.2757568359375</y></points><points><x>27508.0859375</x><y>1059.858154296875</y></points><points><x>27501.533203125</x><y>1074.562744140625</y></points></segmentation></object><object><name>NILM</name><difficult>0</difficult><truncated>0</truncated><info>[{"confidence": "0"}, {"action": "CREATE", "cat": "NILM", "time": "2020-07-23 14:39;29", "who": "admin", "typeOfanno": "PersonManul"}]</info><confidence>0</confidence><bndbox><xmin>28320.40234375</xmin><ymin>1609.0</ymin><xmax>28465.0</xmax><ymax>1823.33544921875</ymax></bndbox><segmentation><points><x>28400.0</x><y>1609.0</y></points><points><x>28397.0</x><y>1612.0</y></points><points><x>28381.0</x><y>1612.0</y></points><points><x>28369.0</x><y>1616.0</y></points><points><x>28357.0</x><y>1624.0</y></points><points><x>28347.0</x><y>1632.0</y></points><points><x>28342.0</x><y>1637.0</y></points><points><x>28336.0</x><y>1655.0</y></points><points><x>28333.0</x><y>1666.0</y></points><points><x>28332.0</x><y>1683.0</y></points><points><x>28330.0</x><y>1701.0</y></points><points><x>28324.087890625</x><y>1731.693603515625</y></points><points><x>28320.40234375</x><y>1745.133056640625</y></points><points><x>28328.0</x><y>1764.0</y></points><points><x>28329.0</x><y>1771.0</y></points><points><x>28330.0</x><y>1781.0</y></points><points><x>28329.0</x><y>1787.0</y></points><points><x>28328.0</x><y>1799.0</y></points><points><x>28332.0</x><y>1799.0</y></points><points><x>28333.0</x><y>1805.0</y></points><points><x>28335.0</x><y>1812.0</y></points><points><x>28350.0</x><y>1815.0</y></points><points><x>28362.0</x><y>1813.0</y></points><points><x>28363.0</x><y>1820.0</y></points><points><x>28386.0</x><y>1820.0</y></points><points><x>28400.0</x><y>1816.0</y></points><points><x>28411.0</x><y>1818.0</y></points><points><x>28431.14453125</x><y>1823.33544921875</y></points><points><x>28450.583984375</x><y>1811.7330322265625</y></points><points><x>28460.912109375</x><y>1796.8873291015625</y></points><points><x>28461.556640625</x><y>1788.819091796875</y></points><points><x>28464.0</x><y>1783.0</y></points><points><x>28464.0</x><y>1777.0</y></points><points><x>28465.0</x><y>1749.0</y></points><points><x>28461.0</x><y>1739.0</y></points><points><x>28460.099609375</x><y>1729.666015625</y></points><points><x>28457.931640625</x><y>1720.5618896484375</y></points><points><x>28459.666015625</x><y>1714.7093505859375</y></points><points><x>28460.099609375</x><y>1705.388427734375</y></points><points><x>28460.712890625</x><y>1689.9150390625</y></points><points><x>28458.544921875</x><y>1678.209716796875</y></points><points><x>28448.57421875</x><y>1672.140380859375</y></points><points><x>28442.0</x><y>1666.0</y></points><points><x>28436.0</x><y>1650.0</y></points><points><x>28432.0</x><y>1635.0</y></points><points><x>28429.0</x><y>1632.0</y></points><points><x>28428.0</x><y>1621.0</y></points><points><x>28427.0</x><y>1616.0</y></points><points><x>28422.0</x><y>1612.0</y></points><points><x>28414.0</x><y>1611.0</y></points></segmentation></object><object><name>EC</name><difficult>0</difficult><truncated>0</truncated><info>[{"confidence": "0"}, {"action": "CREATE", "cat": "EC", "time": "2020-07-23 14:39;29", "who": "admin", "typeOfanno": "PersonManul"}]</info><confidence>0</confidence><bndbox><xmin>24808.966796875</xmin><ymin>3608.7504882812495</ymin><xmax>24864.798828125</xmax><ymax>3679.4287109375</ymax></bndbox><segmentation><points><x>24851.244140625</x><y>3610.686767578125</y></points><points><x>24862.541015625</x><y>3630.05078125</y></points><points><x>24864.798828125</x><y>3655.546630859375</y></points><points><x>24863.83203125</x><y>3673.6196289062495</y></points><points><x>24854.794921875</x><y>3679.4287109375</y></points><points><x>24842.53125</x><y>3676.846923828125</y></points><points><x>24835.431640625</x><y>3656.192138671875</y></points><points><x>24825.42578125</x><y>3662.323974609375</y></points><points><x>24814.775390625</x><y>3661.355712890625</y></points><points><x>24808.966796875</x><y>3650.7055664062495</y></points><points><x>24818.970703125</x><y>3629.4052734375</y></points><points><x>24818.970703125</x><y>3629.4052734375</y></points><points><x>24820.5859375</x><y>3627.146240234375</y></points><points><x>24837.3671875</x><y>3614.5595703125</y></points><points><x>24844.466796875</x><y>3608.7504882812495</y></points><points><x>24844.466796875</x><y>3608.7504882812495</y></points></segmentation></object><object><name>NILM</name><difficult>0</difficult><truncated>0</truncated><info>[{"confidence": "0"}, {"action": "CREATE", "cat": "NILM", "time": "2020-07-23 14:39;29", "who": "admin", "typeOfanno": "PersonManul"}]</info><confidence>0</confidence><bndbox><xmin>24042.0</xmin><ymin>6549.0</ymin><xmax>24175.0</xmax><ymax>6738.6484375</ymax></bndbox><segmentation><points><x>24074.0</x><y>6549.0</y></points><points><x>24069.0</x><y>6557.0</y></points><points><x>24058.0</x><y>6570.0</y></points><points><x>24049.0</x><y>6576.0</y></points><points><x>24046.0</x><y>6587.0</y></points><points><x>24045.0</x><y>6597.0</y></points><points><x>24042.0</x><y>6600.0</y></points><points><x>24042.0</x><y>6612.0</y></points><points><x>24047.0</x><y>6615.0</y></points><points><x>24047.0</x><y>6621.0</y></points><points><x>24048.0</x><y>6634.0</y></points><points><x>24051.0</x><y>6649.0</y></points><points><x>24055.0</x><y>6673.0</y></points><points><x>24062.0</x><y>6680.0</y></points><points><x>24067.0</x><y>6687.0</y></points><points><x>24070.0</x><y>6692.0</y></points><points><x>24076.0</x><y>6701.0</y></points><points><x>24079.0</x><y>6705.0</y></points><points><x>24080.0</x><y>6715.0</y></points><points><x>24088.0</x><y>6727.0</y></points><points><x>24084.578125</x><y>6736.06689453125</y></points><points><x>24090.388671875</x><y>6736.3896484375</y></points><points><x>24098.779296875</x><y>6736.3896484375</y></points><points><x>24101.68359375</x><y>6737.68017578125</y></points><points><x>24104.91015625</x><y>6736.71240234375</y></points><points><x>24110.396484375</x><y>6737.03515625</y></points><points><x>24110.720703125</x><y>6737.35791015625</y></points><points><x>24115.560546875</x><y>6738.6484375</y></points><points><x>24120.080078125</x><y>6736.71240234375</y></points><points><x>24120.724609375</x><y>6736.3896484375</y></points><points><x>24128.79296875</x><y>6734.13037109375</y></points><points><x>24133.310546875</x><y>6730.25732421875</y></points><points><x>24135.892578125</x><y>6715.08935546875</y></points><points><x>24138.0</x><y>6702.0</y></points><points><x>24141.0</x><y>6699.0</y></points><points><x>24141.0</x><y>6686.0</y></points><points><x>24142.0</x><y>6680.0</y></points><points><x>24143.0</x><y>6671.0</y></points><points><x>24153.0</x><y>6659.0</y></points><points><x>24164.0</x><y>6647.0</y></points><points><x>24169.0</x><y>6641.0</y></points><points><x>24175.0</x><y>6592.0</y></points><points><x>24163.0</x><y>6575.0</y></points><points><x>24143.0</x><y>6566.0</y></points><points><x>24140.0</x><y>6563.0</y></points><points><x>24113.0</x><y>6551.0</y></points><points><x>24107.0</x><y>6550.0</y></points></segmentation></object><object><name>NILM</name><difficult>0</difficult><truncated>0</truncated><info>[{"confidence": "0"}, {"action": "CREATE", "cat": "NILM", "time": "2020-07-23 14:39;29", "who": "admin", "typeOfanno": "PersonManul"}]</info><confidence>0</confidence><bndbox><xmin>19537.33984375</xmin><ymin>6545.16748046875</ymin><xmax>19780.578125</xmax><ymax>6754.06591796875</ymax></bndbox><segmentation><points><x>19679.705078125</x><y>6545.16748046875</y></points><points><x>19679.705078125</x><y>6545.16748046875</y></points><points><x>19744.806640625</x><y>6570.20654296875</y></points><points><x>19744.806640625</x><y>6570.20654296875</y></points><points><x>19747.669921875</x><y>6572.35302734375</y></points><points><x>19779.861328125</x><y>6605.97705078125</y></points><points><x>19780.578125</x><y>6605.97705078125</y></points><points><x>19780.578125</x><y>6608.8388671875</y></points><points><x>19780.578125</x><y>6610.26953125</y></points><points><x>19778.431640625</x><y>6654.62451171875</y></points><points><x>19778.431640625</x><y>6655.33984375</y></points><points><x>19777.716796875</x><y>6656.77099609375</y></points><points><x>19777.716796875</x><y>6659.63232421875</y></points><points><x>19762.693359375</x><y>6729.7421875</y></points><points><x>19762.693359375</x><y>6730.45751953125</y></points><points><x>19761.9765625</x><y>6731.88818359375</y></points><points><x>19761.9765625</x><y>6732.603515625</y></points><points><x>19747.669921875</x><y>6754.06591796875</y></points><points><x>19721.9140625</x><y>6751.2041015625</y></points><points><x>19690.4375</x><y>6749.7734375</y></points><points><x>19665.3984375</x><y>6715.43408203125</y></points><points><x>19624.619140625</x><y>6708.9951171875</y></points><points><x>19624.619140625</x><y>6708.9951171875</y></points><points><x>19622.47265625</x><y>6710.42626953125</y></points><points><x>19619.611328125</x><y>6711.85693359375</y></points><points><x>19565.240234375</x><y>6719.7265625</y></points><points><x>19538.0546875</x><y>6703.27197265625</y></points><points><x>19537.33984375</x><y>6655.33984375</y></points><points><x>19537.33984375</x><y>6655.33984375</y></points><points><x>19538.771484375</x><y>6652.478515625</y></points><points><x>19579.548828125</x><y>6596.6767578125</y></points><points><x>19579.548828125</x><y>6596.6767578125</y></points><points><x>19580.98046875</x><y>6595.24609375</y></points><points><x>19583.125</x><y>6593.099609375</y></points><points><x>19586.703125</x><y>6590.23828125</y></points><points><x>19640.357421875</x><y>6558.044921875</y></points><points><x>19641.07421875</x><y>6558.044921875</y></points></segmentation></object><object><name>MET</name><difficult>0</difficult><truncated>0</truncated><info>[{"confidence": "0"}, {"action": "CREATE", "cat": "MET", "time": "2020-07-23 14:39;29", "who": "admin", "typeOfanno": "PersonManul"}]</info><confidence>0</confidence><bndbox><xmin>18111.390625</xmin><ymin>10887.0810546875</ymin><xmax>18302.404296875</xmax><ymax>11053.0546875</ymax></bndbox><segmentation><points><x>18222.994140625</x><y>10887.0810546875</y></points><points><x>18271.640625</x><y>10894.2353515625</y></points><points><x>18271.640625</x><y>10894.2353515625</y></points><points><x>18273.787109375</x><y>10894.2353515625</y></points><points><x>18302.404296875</x><y>10892.0888671875</y></points><points><x>18293.103515625</x><y>10915.697265625</y></points><points><x>18293.103515625</x><y>10915.697265625</y></points><points><x>18292.388671875</x><y>10917.84375</y></points><points><x>18292.388671875</x><y>10918.55859375</y></points><points><x>18291.671875</x><y>10919.9892578125</y></points><points><x>18281.65625</x><y>10934.2978515625</y></points><points><x>18246.6015625</x><y>10945.744140625</y></points><points><x>18246.6015625</x><y>10945.744140625</y></points><points><x>18225.138671875</x><y>10962.1982421875</y></points><points><x>18240.87890625</x><y>10989.3837890625</y></points><points><x>18240.87890625</x><y>10989.3837890625</y></points><points><x>18221.5625</x><y>11004.4072265625</y></points><points><x>18185.076171875</x><y>11019.4306640625</y></points><points><x>18185.076171875</x><y>11019.4306640625</y></points><points><x>18183.646484375</x><y>11021.5771484375</y></points><points><x>18156.4609375</x><y>11034.4541015625</y></points><points><x>18155.74609375</x><y>11034.4541015625</y></points><points><x>18153.599609375</x><y>11035.884765625</y></points><points><x>18151.453125</x><y>11038.7470703125</y></points><points><x>18125.69921875</x><y>11053.0546875</y></points><points><x>18111.390625</x><y>11048.7626953125</y></points><points><x>18111.390625</x><y>11048.046875</y></points><points><x>18111.390625</x><y>11046.6162109375</y></points><points><x>18111.390625</x><y>11045.185546875</y></points><points><x>18113.537109375</x><y>11021.5771484375</y></points><points><x>18113.537109375</x><y>11021.5771484375</y></points><points><x>18115.68359375</x><y>11019.4306640625</y></points><points><x>18116.3984375</x><y>11018.7158203125</y></points><points><x>18117.828125</x><y>11018.0</y></points><points><x>18119.974609375</x><y>11015.853515625</y></points><points><x>18155.74609375</x><y>10986.5224609375</y></points><points><x>18155.74609375</x><y>10986.5224609375</y></points><points><x>18157.890625</x><y>10985.806640625</y></points><points><x>18160.037109375</x><y>10983.6611328125</y></points><points><x>18162.18359375</x><y>10982.9453125</y></points><points><x>18163.615234375</x><y>10981.5146484375</y></points><points><x>18192.23046875</x><y>10942.1669921875</y></points><points><x>18192.23046875</x><y>10942.1669921875</y></points><points><x>18192.947265625</x><y>10940.0205078125</y></points><points><x>18193.662109375</x><y>10940.0205078125</y></points><points><x>18195.80859375</x><y>10937.875</y></points><points><x>18205.107421875</x><y>10901.388671875</y></points><points><x>18205.107421875</x><y>10901.388671875</y></points></segmentation></object><object><name>NILM</name><difficult>0</difficult><truncated>0</truncated><info>[{"confidence": "0"}, {"action": "CREATE", "cat": "NILM", "time": "2020-07-23 14:39;29", "who": "admin", "typeOfanno": "PersonManul"}]</info><confidence>0</confidence><bndbox><xmin>16902.0</xmin><ymin>11094.0</ymin><xmax>17051.783203125</xmax><ymax>11246.7802734375</ymax></bndbox><segmentation><points><x>16975.0</x><y>11094.0</y></points><points><x>16970.0</x><y>11095.0</y></points><points><x>16961.0</x><y>11097.0</y></points><points><x>16930.0</x><y>11116.0</y></points><points><x>16922.0</x><y>11125.0</y></points><points><x>16919.0</x><y>11129.0</y></points><points><x>16904.0</x><y>11165.0</y></points><points><x>16903.0</x><y>11175.0</y></points><points><x>16902.0</x><y>11191.0</y></points><points><x>16903.0</x><y>11202.0</y></points><points><x>16911.0</x><y>11230.0</y></points><points><x>16918.0</x><y>11230.0</y></points><points><x>16944.150390625</x><y>11246.7802734375</y></points><points><x>16983.0</x><y>11238.0</y></points><points><x>17008.0</x><y>11223.0</y></points><points><x>17013.0</x><y>11219.0</y></points><points><x>17021.0</x><y>11214.0</y></points><points><x>17026.0</x><y>11208.0</y></points><points><x>17029.0</x><y>11204.0</y></points><points><x>17034.0</x><y>11198.0</y></points><points><x>17051.783203125</x><y>11172.3017578125</y></points><points><x>17050.0</x><y>11136.0</y></points><points><x>17042.0</x><y>11122.0</y></points><points><x>17038.0</x><y>11116.0</y></points><points><x>17032.0</x><y>11111.0</y></points><points><x>17025.0</x><y>11104.0</y></points><points><x>17020.0</x><y>11100.0</y></points></segmentation></object><object><name>STR</name><difficult>0</difficult><truncated>0</truncated><info>[{"confidence": "0"}, {"action": "CREATE", "cat": "STR", "time": "2020-07-23 14:39;29", "who": "admin", "typeOfanno": "PersonManul"}]</info><confidence>0</confidence><bndbox><xmin>16510.740234375</xmin><ymin>11551.77734375</ymin><xmax>16585.9375</xmax><ymax>11626.328125</ymax></bndbox><segmentation><points><x>16565.283203125</x><y>11554.359375</y></points><points><x>16580.451171875</x><y>11565.33203125</y></points><points><x>16584.96875</x><y>11581.46875</y></points><points><x>16585.9375</x><y>11600.509765625</y></points><points><x>16585.9375</x><y>11600.509765625</y></points><points><x>16584.96875</x><y>11603.091796875</y></points><points><x>16584.646484375</x><y>11604.0595703125</y></points><points><x>16575.609375</x><y>11618.9052734375</y></points><points><x>16575.609375</x><y>11618.9052734375</y></points><points><x>16573.99609375</x><y>11620.1962890625</y></points><points><x>16556.890625</x><y>11626.328125</y></points><points><x>16538.173828125</x><y>11624.71484375</y></points><points><x>16525.263671875</x><y>11619.228515625</y></points><points><x>16515.904296875</x><y>11607.6103515625</y></points><points><x>16515.904296875</x><y>11607.287109375</y></points><points><x>16510.740234375</x><y>11595.345703125</y></points><points><x>16510.740234375</x><y>11595.0234375</y></points><points><x>16510.740234375</x><y>11593.0869140625</y></points><points><x>16513.96875</x><y>11575.3369140625</y></points><points><x>16520.099609375</x><y>11565.33203125</y></points><points><x>16541.078125</x><y>11551.77734375</y></points><points><x>16541.078125</x><y>11551.77734375</y></points></segmentation></object><object><name>MET</name><difficult>0</difficult><truncated>0</truncated><info>[{"confidence": "0"}, {"action": "CREATE", "cat": "MET", "time": "2020-07-23 14:39;29", "who": "admin", "typeOfanno": "PersonManul"}]</info><confidence>0</confidence><bndbox><xmin>15616.732421875002</xmin><ymin>15199.1640625</ymin><xmax>15772.4150390625</xmax><ymax>15369.7421875</ymax></bndbox><segmentation><points><x>15751.75390625</x><y>15227.033203124998</y></points><points><x>15751.75390625</x><y>15227.033203124998</y></points><points><x>15751.75390625</x><y>15229.435546875002</y></points><points><x>15764.2470703125</x><y>15256.34375</y></points><points><x>15764.2470703125</x><y>15256.82421875</y></points><points><x>15764.2470703125</x><y>15258.74609375</y></points><points><x>15764.7275390625</x><y>15260.1875</y></points><points><x>15772.4150390625</x><y>15295.2646484375</y></points><points><x>15772.4150390625</x><y>15295.2646484375</y></points><points><x>15772.4150390625</x><y>15297.6669921875</y></points><points><x>15760.8837890625</x><y>15321.2119140625</y></points><points><x>15760.8837890625</x><y>15321.2119140625</y></points><points><x>15758.9609375</x><y>15323.1337890625</y></points><points><x>15739.7412109375</x><y>15335.626953124998</y></points><points><x>15709.9501953125</x><y>15338.029296875002</y></points><points><x>15720.0400390625</x><y>15366.37890625</y></points><points><x>15720.0400390625</x><y>15366.859375</y></points><points><x>15720.0400390625</x><y>15368.78125</y></points><points><x>15720.0400390625</x><y>15369.7421875</y></points><points><x>15694.57421875</x><y>15368.30078125</y></points><points><x>15694.57421875</x><y>15368.30078125</y></points><points><x>15692.1708984375</x><y>15368.30078125</y></points><points><x>15658.0556640625</x><y>15367.8203125</y></points><points><x>15631.6279296875</x><y>15355.3271484375</y></points><points><x>15616.732421875002</x><y>15330.8212890625</y></points><points><x>15616.732421875002</x><y>15330.3408203125</y></points><points><x>15617.693359375002</x><y>15328.4189453125</y></points><points><x>15618.173828124998</x><y>15326.9775390625</y></points><points><x>15633.0693359375</x><y>15300.5498046875</y></points><points><x>15633.0693359375</x><y>15300.5498046875</y></points><points><x>15624.419921875002</x><y>15264.51171875</y></points><points><x>15625.380859375002</x><y>15223.1884765625</y></points><points><x>15625.380859375002</x><y>15223.1884765625</y></points><points><x>15626.822265624998</x><y>15220.7861328125</y></points><points><x>15653.7314453125</x><y>15199.1640625</y></points><points><x>15654.2119140625</x><y>15199.1640625</y></points><points><x>15656.1337890625</x><y>15199.1640625</y></points><points><x>15683.5224609375</x><y>15217.9033203125</y></points><points><x>15683.5224609375</x><y>15217.9033203125</y></points><points><x>15685.4443359375</x><y>15219.8251953125</y></points><points><x>15736.3779296875</x><y>15218.8642578125</y></points><points><x>15736.3779296875</x><y>15218.8642578125</y></points></segmentation></object><object><name>MET</name><difficult>0</difficult><truncated>0</truncated><info>[{"confidence": "0"}, {"action": "CREATE", "cat": "MET", "time": "2020-07-23 14:39;29", "who": "admin", "typeOfanno": "PersonManul"}]</info><confidence>0</confidence><bndbox><xmin>17974.0</xmin><ymin>17820.0</ymin><xmax>18152.28515625</xmax><ymax>17988.880859375</ymax></bndbox><segmentation><points><x>18024.0</x><y>17820.0</y></points><points><x>18014.0</x><y>17822.0</y></points><points><x>18006.0</x><y>17827.0</y></points><points><x>18000.0</x><y>17832.0</y></points><points><x>17987.0</x><y>17864.0</y></points><points><x>17976.0</x><y>17882.0</y></points><points><x>17984.0</x><y>17892.0</y></points><points><x>17983.0</x><y>17897.0</y></points><points><x>17982.0</x><y>17922.0</y></points><points><x>17977.0</x><y>17929.0</y></points><points><x>17974.0</x><y>17933.0</y></points><points><x>17974.0</x><y>17957.0</y></points><points><x>17978.0</x><y>17957.0</y></points><points><x>17979.0</x><y>17965.0</y></points><points><x>17982.0</x><y>17968.0</y></points><points><x>17988.0</x><y>17971.0</y></points><points><x>17994.0</x><y>17979.0</y></points><points><x>18017.0</x><y>17982.0</y></points><points><x>18035.0</x><y>17985.0</y></points><points><x>18060.0</x><y>17985.0</y></points><points><x>18072.0</x><y>17979.0</y></points><points><x>18077.0</x><y>17978.0</y></points><points><x>18084.0</x><y>17973.0</y></points><points><x>18094.83984375</x><y>17988.55859375</y></points><points><x>18143.89453125</x><y>17988.880859375</y></points><points><x>18152.28515625</x><y>17956.28515625</y></points><points><x>18136.1484375</x><y>17933.37109375</y></points><points><x>18130.0</x><y>17931.0</y></points><points><x>18130.0</x><y>17923.0</y></points><points><x>18129.0</x><y>17916.0</y></points><points><x>18121.0</x><y>17910.0</y></points><points><x>18115.0</x><y>17903.0</y></points><points><x>18100.0</x><y>17898.0</y></points><points><x>18097.0</x><y>17887.0</y></points><points><x>18092.0</x><y>17869.0</y></points><points><x>18091.0</x><y>17864.0</y></points><points><x>18089.0</x><y>17839.0</y></points><points><x>18084.0</x><y>17831.0</y></points><points><x>18077.0</x><y>17823.0</y></points></segmentation></object><object><name>NILM</name><difficult>0</difficult><truncated>0</truncated><info>[{"confidence": "0"}, {"action": "CREATE", "cat": "NILM", "time": "2020-07-23 14:39;29", "who": "admin", "typeOfanno": "PersonManul"}]</info><confidence>0</confidence><bndbox><xmin>15223.55859375</xmin><ymin>20063.361328125</ymin><xmax>15319.09765625</xmax><ymax>20215.681640625</ymax></bndbox><segmentation><points><x>15310.9287109375</x><y>20063.361328125</y></points><points><x>15284.9814453125</x><y>20074.4140625</y></points><points><x>15270.56640625</x><y>20080.66015625</y></points><points><x>15264.80078125</x><y>20101.322265625</y></points><points><x>15271.55859375</x><y>20123.84375</y></points><points><x>15252.55859375</x><y>20120.84375</y></points><points><x>15235.55859375</x><y>20126.84375</y></points><points><x>15229.55859375</x><y>20132.84375</y></points><points><x>15223.55859375</x><y>20190.84375</y></points><points><x>15229.55859375</x><y>20190.84375</y></points><points><x>15247.55859375</x><y>20195.84375</y></points><points><x>15253.55859375</x><y>20197.84375</y></points><points><x>15267.55859375</x><y>20199.84375</y></points><points><x>15273.9296875</x><y>20207.513671875</y></points><points><x>15283.0595703125</x><y>20215.681640625</y></points><points><x>15291.228515624998</x><y>20212.318359375</y></points><points><x>15310.4482421875</x><y>20208.474609375</y></points><points><x>15319.09765625</x><y>20165.228515625</y></points><points><x>15311.8896484375</x><y>20101.802734375</y></points></segmentation></object><object><name>NILM</name><difficult>0</difficult><truncated>0</truncated><info>[{"confidence": "0"}, {"action": "CREATE", "cat": "NILM", "time": "2020-07-23 14:39;29", "who": "admin", "typeOfanno": "PersonManul"}]</info><confidence>0</confidence><bndbox><xmin>15067.0</xmin><ymin>19999.0</ymin><xmax>15126.341796875002</xmax><ymax>20079.0</ymax></bndbox><segmentation><points><x>15086.0</x><y>19999.0</y></points><points><x>15079.0</x><y>20017.0</y></points><points><x>15076.7021484375</x><y>20019.220703125</y></points><points><x>15075.4013671875</x><y>20022.25390625</y></points><points><x>15073.234375</x><y>20027.0234375</y></points><points><x>15073.234375</x><y>20036.77734375</y></points><points><x>15073.0</x><y>20043.0</y></points><points><x>15072.7705078125</x><y>20056.56640625</y></points><points><x>15067.0</x><y>20063.0</y></points><points><x>15067.0</x><y>20074.0</y></points><points><x>15077.0</x><y>20074.0</y></points><points><x>15094.0</x><y>20079.0</y></points><points><x>15096.0</x><y>20074.0</y></points><points><x>15097.0</x><y>20068.0</y></points><points><x>15101.7705078125</x><y>20065.06640625</y></points><points><x>15108.0</x><y>20065.0</y></points><points><x>15114.0</x><y>20064.0</y></points><points><x>15126.341796875002</x><y>20047.615234375</y></points><points><x>15121.0</x><y>20013.0</y></points><points><x>15116.0</x><y>20007.0</y></points><points><x>15108.0</x><y>20005.0</y></points><points><x>15104.0</x><y>20001.0</y></points><points><x>15098.0</x><y>20000.0</y></points></segmentation></object><object><name>NILM</name><difficult>0</difficult><truncated>0</truncated><info>[{"confidence": "0"}, {"action": "CREATE", "cat": "NILM", "time": "2020-07-23 14:39;29", "who": "admin", "typeOfanno": "PersonManul"}]</info><confidence>0</confidence><bndbox><xmin>14475.7822265625</xmin><ymin>20308.767578125</ymin><xmax>14613.369140624998</xmax><ymax>20440.212890625</ymax></bndbox><segmentation><points><x>14516.3212890625</x><y>20329.037109375</y></points><points><x>14516.3212890625</x><y>20329.037109375</y></points><points><x>14556.8603515625</x><y>20308.767578125</y></points><points><x>14556.8603515625</x><y>20308.767578125</y></points><points><x>14559.931640624998</x><y>20308.767578125</y></points><points><x>14594.9423828125</x><y>20319.82421875</y></points><points><x>14594.9423828125</x><y>20320.439453125</y></points><points><x>14596.78515625</x><y>20321.052734375</y></points><points><x>14598.013671875002</x><y>20323.509765625</y></points><points><x>14599.8564453125</x><y>20325.353515625</y></points><points><x>14601.0849609375</x><y>20327.1953125</y></points><points><x>14613.369140624998</x><y>20350.53515625</y></points><points><x>14613.369140624998</x><y>20351.150390625</y></points><points><x>14613.369140624998</x><y>20352.9921875</y></points><points><x>14605.998046875002</x><y>20387.390625</y></points><points><x>14605.3837890625</x><y>20387.390625</y></points><points><x>14602.927734375002</x><y>20388.619140625</y></points><points><x>14582.658203124998</x><y>20410.115234375</y></points><points><x>14582.658203124998</x><y>20410.115234375</y></points><points><x>14581.4296875</x><y>20411.958984375</y></points><points><x>14580.8154296875</x><y>20412.572265625</y></points><points><x>14580.201171875002</x><y>20413.80078125</y></points><points><x>14578.97265625</x><y>20415.029296875</y></points><points><x>14577.744140624998</x><y>20416.2578125</y></points><points><x>14558.703125</x><y>20434.0703125</y></points><points><x>14558.703125</x><y>20434.0703125</y></points><points><x>14556.8603515625</x><y>20435.298828125</y></points><points><x>14556.8603515625</x><y>20435.9140625</y></points><points><x>14554.4033203125</x><y>20435.9140625</y></points><points><x>14521.8486328125</x><y>20440.212890625</y></points><points><x>14521.8486328125</x><y>20440.212890625</y></points><points><x>14497.2802734375</x><y>20440.212890625</y></points><points><x>14478.853515624998</x><y>20422.400390625</y></points><points><x>14475.7822265625</x><y>20402.74609375</y></points><points><x>14475.7822265625</x><y>20402.74609375</y></points><points><x>14476.396484375002</x><y>20400.2890625</y></points><points><x>14477.0107421875</x><y>20398.4453125</y></points><points><x>14499.123046875002</x><y>20348.080078125</y></points><points><x>14499.123046875002</x><y>20348.080078125</y></points></segmentation></object><object><name>HSIL</name><difficult>0</difficult><truncated>0</truncated><info>[{"confidence": "0"}, {"action": "CREATE", "cat": "HSIL", "time": "2020-07-23 14:39;29", "who": "admin", "typeOfanno": "PersonManul"}]</info><confidence>0</confidence><bndbox><xmin>14640.3955078125</xmin><ymin>20160.125</ymin><xmax>14775.525390624998</xmax><ymax>20373.26171875</ymax></bndbox><segmentation><points><x>14775.525390624998</x><y>20160.125</y></points><points><x>14775.525390624998</x><y>20160.125</y></points><points><x>14767.5400390625</x><y>20208.03515625</y></points><points><x>14757.712890624998</x><y>20253.48828125</y></points><points><x>14757.712890624998</x><y>20254.1015625</y></points><points><x>14757.712890624998</x><y>20256.55859375</y></points><points><x>14749.11328125</x><y>20313.068359375</y></points><points><x>14749.11328125</x><y>20313.068359375</y></points><points><x>14712.259765624998</x><y>20366.505859375</y></points><points><x>14671.720703124998</x><y>20373.26171875</y></points><points><x>14648.994140624998</x><y>20356.677734375</y></points><points><x>14640.3955078125</x><y>20315.525390625</y></points><points><x>14664.9638671875</x><y>20260.859375</y></points><points><x>14664.9638671875</x><y>20260.859375</y></points><points><x>14698.7470703125</x><y>20216.634765625</y></points><points><x>14698.7470703125</x><y>20216.634765625</y></points><points><x>14701.2041015625</x><y>20215.40625</y></points><points><x>14703.6611328125</x><y>20212.94921875</y></points><points><x>14706.1171875</x><y>20211.10546875</y></points><points><x>14707.345703124998</x><y>20210.4921875</y></points><points><x>14750.9560546875</x><y>20166.267578125</y></points><points><x>14750.9560546875</x><y>20166.267578125</y></points></segmentation></object><object><name>MET</name><difficult>0</difficult><truncated>0</truncated><info>[{"confidence": "0"}, {"action": "CREATE", "cat": "MET", "time": "2020-07-23 14:39;29", "who": "admin", "typeOfanno": "PersonManul"}]</info><confidence>0</confidence><bndbox><xmin>10175.0</xmin><ymin>21062.0</ymin><xmax>10519.3544921875</xmax><ymax>21429.39453125</ymax></bndbox><segmentation><points><x>10359.0</x><y>21062.0</y></points><points><x>10354.0</x><y>21066.0</y></points><points><x>10350.0</x><y>21069.0</y></points><points><x>10345.0</x><y>21073.0</y></points><points><x>10331.0</x><y>21088.0</y></points><points><x>10305.0</x><y>21086.0</y></points><points><x>10290.0</x><y>21076.0</y></points><points><x>10278.0</x><y>21073.0</y></points><points><x>10253.0</x><y>21072.0</y></points><points><x>10241.0</x><y>21076.0</y></points><points><x>10234.0</x><y>21092.0</y></points><points><x>10230.0</x><y>21100.0</y></points><points><x>10230.0</x><y>21112.0</y></points><points><x>10236.0</x><y>21118.0</y></points><points><x>10227.0</x><y>21127.0</y></points><points><x>10215.0</x><y>21129.0</y></points><points><x>10201.0</x><y>21130.0</y></points><points><x>10185.0</x><y>21156.0</y></points><points><x>10184.0</x><y>21162.0</y></points><points><x>10183.0</x><y>21172.0</y></points><points><x>10180.0</x><y>21175.0</y></points><points><x>10179.0</x><y>21200.0</y></points><points><x>10175.0</x><y>21224.0</y></points><points><x>10176.0</x><y>21233.0</y></points><points><x>10201.0</x><y>21291.0</y></points><points><x>10202.0</x><y>21302.0</y></points><points><x>10203.0</x><y>21307.0</y></points><points><x>10205.0</x><y>21313.0</y></points><points><x>10209.0</x><y>21317.0</y></points><points><x>10213.0</x><y>21323.0</y></points><points><x>10222.0</x><y>21332.0</y></points><points><x>10235.0</x><y>21339.0</y></points><points><x>10249.0</x><y>21340.0</y></points><points><x>10250.0</x><y>21352.0</y></points><points><x>10253.0</x><y>21355.0</y></points><points><x>10261.0</x><y>21355.0</y></points><points><x>10266.0</x><y>21360.0</y></points><points><x>10276.0</x><y>21360.0</y></points><points><x>10284.0</x><y>21361.0</y></points><points><x>10292.0</x><y>21370.0</y></points><points><x>10302.0</x><y>21376.0</y></points><points><x>10309.0</x><y>21382.0</y></points><points><x>10323.0</x><y>21389.0</y></points><points><x>10349.2138671875</x><y>21406.66796875</y></points><points><x>10381.767578125</x><y>21429.39453125</y></points><points><x>10459.16015625</x><y>21424.482421875</y></points><points><x>10472.0595703125</x><y>21379.029296875</y></points><points><x>10495.400390625</x><y>21348.31640625</y></points><points><x>10519.3544921875</x><y>21307.77734375</y></points><points><x>10502.15625</x><y>21280.138671875</y></points><points><x>10499.0849609375</x><y>21226.69921875</y></points><points><x>10476.97265625</x><y>21173.26171875</y></points><points><x>10462.2314453125</x><y>21153.607421875</y></points><points><x>10450.5615234375</x><y>21113.068359375</y></points><points><x>10421.6923828125</x><y>21105.08203125</y></points><points><x>10404.0</x><y>21099.0</y></points><points><x>10400.0</x><y>21094.0</y></points><points><x>10403.0</x><y>21075.0</y></points><points><x>10373.0</x><y>21063.0</y></points></segmentation></object><object><name>MET</name><difficult>0</difficult><truncated>0</truncated><info>[{"confidence": "0"}, {"action": "CREATE", "cat": "MET", "time": "2020-07-23 14:39;29", "who": "admin", "typeOfanno": "PersonManul"}]</info><confidence>0</confidence><bndbox><xmin>6582.0</xmin><ymin>19911.0</ymin><xmax>6752.0</xmax><ymax>20065.40234375</ymax></bndbox><segmentation><points><x>6708.0</x><y>19911.0</y></points><points><x>6699.0</x><y>19913.0</y></points><points><x>6688.0</x><y>19915.0</y></points><points><x>6675.0</x><y>19924.0</y></points><points><x>6675.0</x><y>19929.0</y></points><points><x>6656.0</x><y>19928.0</y></points><points><x>6647.0</x><y>19927.0</y></points><points><x>6620.123046875</x><y>19920.59765625</y></points><points><x>6608.0</x><y>19920.0</y></points><points><x>6601.0</x><y>19921.0</y></points><points><x>6601.0</x><y>19935.0</y></points><points><x>6587.0</x><y>19944.0</y></points><points><x>6585.0</x><y>19965.0</y></points><points><x>6582.0</x><y>20006.0</y></points><points><x>6590.0</x><y>20007.0</y></points><points><x>6595.0</x><y>20012.0</y></points><points><x>6623.0</x><y>20040.0</y></points><points><x>6625.0</x><y>20048.0</y></points><points><x>6643.0</x><y>20054.0</y></points><points><x>6648.0</x><y>20058.0</y></points><points><x>6660.0</x><y>20058.0</y></points><points><x>6685.3056640625</x><y>20065.40234375</y></points><points><x>6709.0</x><y>20061.0</y></points><points><x>6721.0</x><y>20049.0</y></points><points><x>6723.0</x><y>20040.0</y></points><points><x>6728.0</x><y>20031.0</y></points><points><x>6736.0</x><y>20030.0</y></points><points><x>6742.0</x><y>20025.0</y></points><points><x>6746.0</x><y>20009.0</y></points><points><x>6752.0</x><y>20000.0</y></points><points><x>6752.0</x><y>19952.0</y></points><points><x>6749.0</x><y>19949.0</y></points><points><x>6739.0</x><y>19947.0</y></points><points><x>6747.0</x><y>19945.0</y></points><points><x>6750.0</x><y>19928.0</y></points><points><x>6740.0</x><y>19916.0</y></points></segmentation></object><object><name>MET</name><difficult>0</difficult><truncated>0</truncated><info>[{"confidence": "0"}, {"action": "CREATE", "cat": "MET", "time": "2020-07-23 14:39;29", "who": "admin", "typeOfanno": "PersonManul"}]</info><confidence>0</confidence><bndbox><xmin>4624.25048828125</xmin><ymin>20866.3671875</ymin><xmax>4807.421875</xmax><ymax>20988.892578125</ymax></bndbox><segmentation><points><x>4765.34228515625</x><y>20903.083984375</y></points><points><x>4765.34228515625</x><y>20903.083984375</y></points><points><x>4767.8173828125</x><y>20901.845703125</y></points><points><x>4773.59326171875</x><y>20900.1953125</y></points><points><x>4802.8837890625</x><y>20891.119140625</y></points><points><x>4807.421875</x><y>20911.333984375</y></points><points><x>4807.421875</x><y>20911.333984375</y></points><points><x>4807.421875</x><y>20913.396484375</y></points><points><x>4807.00927734375</x><y>20915.873046875</y></points><points><x>4785.9697265625</x><y>20934.849609375</y></points><points><x>4785.9697265625</x><y>20934.849609375</y></points><points><x>4755.853515625</x><y>20954.23828125</y></points><points><x>4755.853515625</x><y>20954.23828125</y></points><points><x>4731.92578125</x><y>20964.96484375</y></points><points><x>4731.92578125</x><y>20964.96484375</y></points><points><x>4731.92578125</x><y>20967.02734375</y></points><points><x>4715.01123046875</x><y>20988.892578125</y></points><points><x>4691.49609375</x><y>20988.48046875</y></points><points><x>4679.11962890625</x><y>20986.41796875</y></points><points><x>4679.11962890625</x><y>20986.41796875</y></points><points><x>4655.19189453125</x><y>20979.404296875</y></points><points><x>4655.19189453125</x><y>20979.404296875</y></points><points><x>4646.11572265625</x><y>20967.853515625</y></points><points><x>4646.11572265625</x><y>20967.853515625</y></points><points><x>4644.052734375</x><y>20967.853515625</y></points><points><x>4641.1650390625</x><y>20967.02734375</y></points><points><x>4624.25048828125</x><y>20958.77734375</y></points><points><x>4625.07568359375</x><y>20936.087890625</y></points><points><x>4625.07568359375</x><y>20936.087890625</y></points><points><x>4649.82861328125</x><y>20914.22265625</y></points><points><x>4649.82861328125</x><y>20914.22265625</y></points><points><x>4651.89111328125</x><y>20913.80859375</y></points><points><x>4696.0341796875</x><y>20896.89453125</y></points><points><x>4696.0341796875</x><y>20896.89453125</y></points><points><x>4696.85888671875</x><y>20894.83203125</y></points><points><x>4709.2353515625</x><y>20872.142578125</y></points><points><x>4709.2353515625</x><y>20872.142578125</y></points><points><x>4743.8896484375</x><y>20867.603515625</y></points><points><x>4743.8896484375</x><y>20867.603515625</y></points><points><x>4746.36474609375</x><y>20866.779296875</y></points><points><x>4747.6025390625</x><y>20866.779296875</y></points><points><x>4776.068359375</x><y>20866.3671875</y></points><points><x>4776.068359375</x><y>20866.3671875</y></points><points><x>4777.30615234375</x><y>20868.4296875</y></points><points><x>4777.71875</x><y>20869.25390625</y></points><points><x>4773.1806640625</x><y>20889.056640625</y></points><points><x>4773.1806640625</x><y>20889.056640625</y></points></segmentation></object><object><name>NILM</name><difficult>0</difficult><truncated>0</truncated><info>[{"confidence": "0"}, {"action": "CREATE", "cat": "NILM", "time": "2020-07-23 14:39;29", "who": "admin", "typeOfanno": "PersonManul"}]</info><confidence>0</confidence><bndbox><xmin>7756.057617187501</xmin><ymin>26906.279296875</ymin><xmax>7979.022460937501</xmax><ymax>27067.20703125</ymax></bndbox><segmentation><points><x>7875.217773437501</x><y>26908.734375</y></points><points><x>7937.254882812499</x><y>26906.279296875</y></points><points><x>7963.05224609375</x><y>26912.419921875</y></points><points><x>7963.05224609375</x><y>26912.419921875</y></points><points><x>7963.05224609375</x><y>26914.876953125</y></points><points><x>7979.022460937501</x><y>26964.015625</y></points><points><x>7979.022460937501</x><y>26964.630859375</y></points><points><x>7979.022460937501</x><y>26966.47265625</y></points><points><x>7979.022460937501</x><y>26967.087890625</y></points><points><x>7978.408203125</x><y>26968.9296875</y></points><points><x>7964.89501953125</x><y>27033.423828125</y></points><points><x>7964.89501953125</x><y>27033.423828125</y></points><points><x>7963.66650390625</x><y>27035.265625</y></points><points><x>7963.05224609375</x><y>27036.494140625</y></points><points><x>7961.82373046875</x><y>27037.72265625</y></points><points><x>7932.340820312499</x><y>27064.75</y></points><points><x>7931.7265625</x><y>27064.75</y></points><points><x>7929.27001953125</x><y>27065.978515625</y></points><points><x>7928.04150390625</x><y>27067.20703125</y></points><points><x>7896.1015625</x><y>27067.20703125</y></points><points><x>7858.01953125</x><y>27057.9921875</y></points><points><x>7858.01953125</x><y>27057.9921875</y></points><points><x>7821.77978515625</x><y>27043.251953125</y></points><points><x>7780.62646484375</x><y>27005.169921875</y></points><points><x>7780.62646484375</x><y>27005.169921875</y></points><points><x>7756.057617187501</x><y>26957.873046875</y></points><points><x>7802.73876953125</x><y>26949.888671875</y></points><points><x>7802.73876953125</x><y>26949.888671875</y></points><points><x>7803.96728515625</x><y>26946.818359375</y></points><points><x>7803.96728515625</x><y>26946.203125</y></points><points><x>7823.62255859375</x><y>26908.734375</y></points><points><x>7823.62255859375</x><y>26908.734375</y></points><points><x>7826.07958984375</x><y>26908.734375</y></points><points><x>7846.34912109375</x><y>26911.19140625</y></points><points><x>7846.96337890625</x><y>26911.19140625</y></points></segmentation></object><object><name>MET</name><difficult>0</difficult><truncated>0</truncated><info>[{"confidence": "0"}, {"action": "CREATE", "cat": "MET", "time": "2020-07-23 14:39;29", "who": "admin", "typeOfanno": "PersonManul"}]</info><confidence>0</confidence><bndbox><xmin>6833.0</xmin><ymin>37563.0</ymin><xmax>7040.1181640625</xmax><ymax>37759.6796875</ymax></bndbox><segmentation><points><x>6869.0</x><y>37563.0</y></points><points><x>6855.0</x><y>37572.0</y></points><points><x>6849.0</x><y>37601.0</y></points><points><x>6844.0</x><y>37608.0</y></points><points><x>6843.0</x><y>37615.0</y></points><points><x>6842.0</x><y>37636.0</y></points><points><x>6858.0</x><y>37642.0</y></points><points><x>6839.0</x><y>37649.0</y></points><points><x>6833.0</x><y>37683.0</y></points><points><x>6834.0</x><y>37691.0</y></points><points><x>6840.0</x><y>37711.0</y></points><points><x>6845.0</x><y>37716.0</y></points><points><x>6847.0</x><y>37731.0</y></points><points><x>6848.0</x><y>37738.0</y></points><points><x>6849.6240234375</x><y>37746.06640625</y></points><points><x>6847.14892578125</x><y>37753.90625</y></points><points><x>6861.587890625</x><y>37759.6796875</y></points><points><x>6884.2783203125</x><y>37758.4453125</y></points><points><x>6893.35400390625</x><y>37755.96875</y></points><points><x>6897.89208984375</x><y>37753.90625</y></points><points><x>6904.4931640625</x><y>37751.4296875</y></points><points><x>6909.85595703125</x><y>37750.19140625</y></points><points><x>6914.0</x><y>37745.0</y></points><points><x>6917.0</x><y>37740.0</y></points><points><x>6923.0</x><y>37740.0</y></points><points><x>6935.0</x><y>37739.0</y></points><points><x>6940.0</x><y>37734.0</y></points><points><x>6951.0</x><y>37732.0</y></points><points><x>6968.0</x><y>37735.0</y></points><points><x>6976.0</x><y>37729.0</y></points><points><x>6985.0</x><y>37727.0</y></points><points><x>6992.0</x><y>37722.0</y></points><points><x>6999.0</x><y>37722.0</y></points><points><x>7007.0</x><y>37717.0</y></points><points><x>7018.0</x><y>37714.0</y></points><points><x>7031.0</x><y>37713.0</y></points><points><x>7040.1181640625</x><y>37681.74609375</y></points><points><x>7038.0</x><y>37637.0</y></points><points><x>7037.0</x><y>37631.0</y></points><points><x>7028.0</x><y>37619.0</y></points><points><x>7024.0</x><y>37616.0</y></points><points><x>7011.0</x><y>37599.0</y></points><points><x>7001.0</x><y>37599.0</y></points><points><x>7000.0</x><y>37593.0</y></points><points><x>6985.0</x><y>37583.0</y></points><points><x>6964.0</x><y>37582.0</y></points><points><x>6959.0</x><y>37577.0</y></points><points><x>6954.0</x><y>37572.0</y></points><points><x>6939.0</x><y>37568.0</y></points><points><x>6933.0</x><y>37567.0</y></points><points><x>6918.0</x><y>37566.0</y></points><points><x>6913.0</x><y>37567.0</y></points><points><x>6906.0</x><y>37564.0</y></points><points><x>6896.0</x><y>37564.0</y></points></segmentation></object><object><name>NILM</name><difficult>0</difficult><truncated>0</truncated><info>[{"confidence": "0"}, {"action": "CREATE", "cat": "NILM", "time": "2020-07-23 14:39;29", "who": "admin", "typeOfanno": "PersonManul"}]</info><confidence>0</confidence><bndbox><xmin>7222.311523437501</xmin><ymin>38232.31640625</ymin><xmax>7400.43798828125</xmax><ymax>38441.765625</ymax></bndbox><segmentation><points><x>7294.17626953125</x><y>38438.08203125</y></points><points><x>7344.54296875</x><y>38436.8515625</y></points><points><x>7375.86865234375</x><y>38430.7109375</y></points><points><x>7376.48291015625</x><y>38430.7109375</y></points><points><x>7377.71142578125</x><y>38428.8671875</y></points><points><x>7400.43798828125</x><y>38393.85546875</y></points><points><x>7400.43798828125</x><y>38357.6171875</y></points><points><x>7391.838867187501</x><y>38325.0625</y></points><points><x>7391.838867187501</x><y>38324.44921875</y></points><points><x>7391.838867187501</x><y>38321.9921875</y></points><points><x>7391.838867187501</x><y>38320.765625</y></points><points><x>7391.838867187501</x><y>38319.53515625</y></points><points><x>7385.696289062499</x><y>38280.2265625</y></points><points><x>7385.696289062499</x><y>38280.2265625</y></points><points><x>7384.467773437501</x><y>38277.15234375</y></points><points><x>7384.467773437501</x><y>38276.5390625</y></points><points><x>7382.625</x><y>38274.6953125</y></points><points><x>7330.416015625</x><y>38243.37109375</y></points><points><x>7305.232421875</x><y>38232.31640625</y></points><points><x>7305.232421875</x><y>38232.31640625</y></points><points><x>7259.16552734375</x><y>38264.25390625</y></points><points><x>7259.16552734375</x><y>38264.25390625</y></points><points><x>7257.93701171875</x><y>38266.09765625</y></points><points><x>7257.32275390625</x><y>38266.7109375</y></points><points><x>7256.09423828125</x><y>38268.5546875</y></points><points><x>7235.82470703125</x><y>38305.41015625</y></points><points><x>7235.82470703125</x><y>38305.41015625</y></points><points><x>7235.82470703125</x><y>38307.8671875</y></points><points><x>7235.21044921875</x><y>38308.48046875</y></points><points><x>7235.21044921875</x><y>38310.32421875</y></points><points><x>7234.59619140625</x><y>38312.77734375</y></points><points><x>7222.311523437501</x><y>38366.83203125</y></points><points><x>7222.311523437501</x><y>38367.4453125</y></points><points><x>7222.311523437501</x><y>38369.90234375</y></points><points><x>7222.311523437501</x><y>38371.74609375</y></points><points><x>7222.311523437501</x><y>38372.359375</y></points><points><x>7222.311523437501</x><y>38376.04296875</y></points><points><x>7222.311523437501</x><y>38377.88671875</y></points><points><x>7222.311523437501</x><y>38380.34375</y></points><points><x>7222.311523437501</x><y>38384.03125</y></points><points><x>7222.311523437501</x><y>38415.96875</y></points><points><x>7222.311523437501</x><y>38415.96875</y></points><points><x>7222.311523437501</x><y>38419.0390625</y></points><points><x>7222.311523437501</x><y>38420.26953125</y></points><points><x>7222.311523437501</x><y>38422.7265625</y></points><points><x>7224.154296875</x><y>38426.41015625</y></points><points><x>7254.25146484375</x><y>38441.765625</y></points><points><x>7254.86572265625</x><y>38441.765625</y></points></segmentation></object><object><name>MET</name><difficult>0</difficult><truncated>0</truncated><info>[{"confidence": "0"}, {"action": "CREATE", "cat": "MET", "time": "2020-07-23 14:39;29", "who": "admin", "typeOfanno": "PersonManul"}]</info><confidence>0</confidence><bndbox><xmin>10029.4208984375</xmin><ymin>36943.75390625</ymin><xmax>10190.7275390625</xmax><ymax>37063.0</ymax></bndbox><segmentation><points><x>10108.2177734375</x><y>36943.75390625</y></points><points><x>10103.6796875</x><y>36954.48046875</y></points><points><x>10107.0</x><y>36964.0</y></points><points><x>10105.0</x><y>36977.0</y></points><points><x>10099.0</x><y>36983.0</y></points><points><x>10087.177734375</x><y>36990.78515625</y></points><points><x>10076.8642578125</x><y>36999.03515625</y></points><points><x>10066.1376953125</x><y>37004.3984375</y></points><points><x>10038.4970703125</x><y>37009.76171875</y></points><points><x>10036.021484375</x><y>37018.42578125</y></points><points><x>10029.4208984375</x><y>37025.8515625</y></points><points><x>10057.0</x><y>37042.0</y></points><points><x>10074.0</x><y>37046.0</y></points><points><x>10087.0</x><y>37054.0</y></points><points><x>10104.0</x><y>37061.0</y></points><points><x>10139.0</x><y>37063.0</y></points><points><x>10152.0</x><y>37054.0</y></points><points><x>10159.0</x><y>37046.0</y></points><points><x>10166.0</x><y>37035.0</y></points><points><x>10181.23828125</x><y>37025.8515625</y></points><points><x>10190.7275390625</x><y>37010.17578125</y></points><points><x>10185.0</x><y>36991.0</y></points><points><x>10182.0</x><y>36983.0</y></points><points><x>10180.0</x><y>36977.0</y></points><points><x>10175.0</x><y>36973.0</y></points><points><x>10164.0</x><y>36956.0</y></points><points><x>10159.0</x><y>36950.0</y></points><points><x>10154.0</x><y>36946.0</y></points></segmentation></object><object><name>MET</name><difficult>0</difficult><truncated>0</truncated><info>[{"confidence": "0"}, {"action": "CREATE", "cat": "MET", "time": "2020-07-23 14:39;29", "who": "admin", "typeOfanno": "PersonManul"}]</info><confidence>0</confidence><bndbox><xmin>12393.0927734375</xmin><ymin>37994.0</ymin><xmax>12531.296875</xmax><ymax>38173.0</ymax></bndbox><segmentation><points><x>12447.0</x><y>37994.0</y></points><points><x>12433.0</x><y>37995.0</y></points><points><x>12429.0</x><y>37999.0</y></points><points><x>12424.0</x><y>37999.0</y></points><points><x>12398.0439453125</x><y>38009.5625</y></points><points><x>12393.0927734375</x><y>38034.31640625</y></points><points><x>12394.0</x><y>38062.0</y></points><points><x>12398.0</x><y>38074.0</y></points><points><x>12405.0</x><y>38083.0</y></points><points><x>12408.0</x><y>38087.0</y></points><points><x>12417.0</x><y>38094.0</y></points><points><x>12426.0</x><y>38099.0</y></points><points><x>12431.0</x><y>38109.0</y></points><points><x>12432.0</x><y>38114.0</y></points><points><x>12439.0</x><y>38126.0</y></points><points><x>12449.0</x><y>38140.0</y></points><points><x>12457.0</x><y>38149.0</y></points><points><x>12459.0</x><y>38157.0</y></points><points><x>12460.0</x><y>38164.0</y></points><points><x>12466.0</x><y>38173.0</y></points><points><x>12497.0</x><y>38173.0</y></points><points><x>12501.0</x><y>38169.0</y></points><points><x>12510.0</x><y>38153.0</y></points><points><x>12520.0</x><y>38145.0</y></points><points><x>12525.0</x><y>38138.0</y></points><points><x>12531.0</x><y>38132.0</y></points><points><x>12531.296875</x><y>38123.83984375</y></points><points><x>12530.4716796875</x><y>38119.71484375</y></points><points><x>12526.345703125</x><y>38115.17578125</y></points><points><x>12519.0</x><y>38110.0</y></points><points><x>12503.0</x><y>38107.0</y></points><points><x>12502.0</x><y>38094.0</y></points><points><x>12495.0</x><y>38088.0</y></points><points><x>12488.0</x><y>38081.0</y></points><points><x>12480.0</x><y>38075.0</y></points><points><x>12480.0</x><y>38070.0</y></points><points><x>12500.0</x><y>38063.0</y></points><points><x>12510.0</x><y>38057.0</y></points><points><x>12514.0</x><y>38051.0</y></points><points><x>12516.0</x><y>38040.0</y></points><points><x>12517.0</x><y>38024.0</y></points><points><x>12512.0</x><y>38017.0</y></points><points><x>12495.0</x><y>38015.0</y></points><points><x>12471.0</x><y>38022.0</y></points><points><x>12460.0</x><y>38024.0</y></points><points><x>12461.0</x><y>38012.0</y></points><points><x>12462.0</x><y>37999.0</y></points></segmentation></object><object><name>MET</name><difficult>0</difficult><truncated>0</truncated><info>[{"confidence": "0"}, {"action": "CREATE", "cat": "MET", "time": "2020-07-23 14:39;29", "who": "admin", "typeOfanno": "PersonManul"}]</info><confidence>0</confidence><bndbox><xmin>18455.0</xmin><ymin>38431.26953125</ymin><xmax>18557.330078125</xmax><ymax>38580.62109375</ymax></bndbox><segmentation><points><x>18501.0</x><y>38437.0</y></points><points><x>18500.0</x><y>38442.0</y></points><points><x>18495.0</x><y>38443.0</y></points><points><x>18492.0</x><y>38447.0</y></points><points><x>18483.0</x><y>38460.0</y></points><points><x>18480.0</x><y>38464.0</y></points><points><x>18477.0</x><y>38468.0</y></points><points><x>18474.0</x><y>38472.0</y></points><points><x>18461.0</x><y>38484.0</y></points><points><x>18458.0</x><y>38488.0</y></points><points><x>18456.0</x><y>38521.0</y></points><points><x>18455.0</x><y>38562.0</y></points><points><x>18461.0</x><y>38568.0</y></points><points><x>18468.384765625</x><y>38574.80078125</y></points><points><x>18477.529296875</x><y>38578.95703125</y></points><points><x>18490.275390625</x><y>38580.62109375</y></points><points><x>18498.865234375</x><y>38578.12890625</y></points><points><x>18511.611328125</x><y>38575.6328125</y></points><points><x>18519.923828125</x><y>38573.6953125</y></points><points><x>18531.0</x><y>38563.0</y></points><points><x>18535.0</x><y>38557.0</y></points><points><x>18536.0</x><y>38545.0</y></points><points><x>18537.0</x><y>38523.0</y></points><points><x>18536.0</x><y>38518.0</y></points><points><x>18536.0</x><y>38509.0</y></points><points><x>18545.0</x><y>38477.0</y></points><points><x>18544.0</x><y>38472.0</y></points><points><x>18543.0</x><y>38465.0</y></points><points><x>18542.0</x><y>38460.0</y></points><points><x>18555.11328125</x><y>38454.26953125</y></points><points><x>18557.330078125</x><y>38439.02734375</y></points><points><x>18538.0</x><y>38440.0</y></points><points><x>18537.380859375</x><y>38436.8125</y></points><points><x>18532.392578125</x><y>38434.87109375</y></points><points><x>18524.634765625</x><y>38431.26953125</y></points><points><x>18515.212890625</x><y>38433.2109375</y></points></segmentation></object><object><name>MET</name><difficult>0</difficult><truncated>0</truncated><info>[{"confidence": "0"}, {"action": "CREATE", "cat": "MET", "time": "2020-07-23 14:39;29", "who": "admin", "typeOfanno": "PersonManul"}]</info><confidence>0</confidence><bndbox><xmin>19743.0</xmin><ymin>36334.0</ymin><xmax>19917.0</xmax><ymax>36474.2109375</ymax></bndbox><segmentation><points><x>19800.0</x><y>36334.0</y></points><points><x>19796.0</x><y>36350.0</y></points><points><x>19795.0</x><y>36366.0</y></points><points><x>19788.0</x><y>36370.0</y></points><points><x>19770.0</x><y>36398.0</y></points><points><x>19769.0</x><y>36414.0</y></points><points><x>19773.0</x><y>36418.0</y></points><points><x>19763.0</x><y>36422.0</y></points><points><x>19745.0</x><y>36433.0</y></points><points><x>19743.0</x><y>36453.0</y></points><points><x>19745.0</x><y>36469.0</y></points><points><x>19755.064453125</x><y>36470.91015625</y></points><points><x>19772.8046875</x><y>36470.5</y></points><points><x>19793.431640625</x><y>36474.2109375</y></points><points><x>19813.234375</x><y>36459.359375</y></points><points><x>19834.0</x><y>36431.0</y></points><points><x>19839.0</x><y>36426.0</y></points><points><x>19859.0</x><y>36416.0</y></points><points><x>19875.0</x><y>36407.0</y></points><points><x>19889.0</x><y>36410.0</y></points><points><x>19900.0</x><y>36412.0</y></points><points><x>19917.0</x><y>36413.0</y></points><points><x>19917.0</x><y>36381.0</y></points><points><x>19903.0</x><y>36380.0</y></points><points><x>19895.0</x><y>36386.0</y></points><points><x>19887.0</x><y>36376.0</y></points><points><x>19882.0</x><y>36369.0</y></points><points><x>19875.0</x><y>36360.0</y></points><points><x>19868.0</x><y>36353.0</y></points><points><x>19864.0</x><y>36348.0</y></points><points><x>19861.0</x><y>36344.0</y></points><points><x>19840.0</x><y>36340.0</y></points><points><x>19834.0</x><y>36338.0</y></points></segmentation></object><object><name>NILM</name><difficult>0</difficult><truncated>0</truncated><info>[{"confidence": "0"}, {"action": "CREATE", "cat": "NILM", "time": "2020-07-23 14:39;29", "who": "admin", "typeOfanno": "PersonManul"}]</info><confidence>0</confidence><bndbox><xmin>20784.00390625</xmin><ymin>34272.53125</ymin><xmax>21084.9765625</xmax><ymax>34462.328125</ymax></bndbox><segmentation><points><x>20978.1015625</x><y>34294.64453125</y></points><points><x>21018.025390625</x><y>34301.40234375</y></points><points><x>21044.4375</x><y>34319.21484375</y></points><points><x>21044.4375</x><y>34319.21484375</y></points><points><x>21076.376953125</x><y>34342.5546875</y></points><points><x>21076.376953125</x><y>34342.5546875</y></points><points><x>21078.220703125</x><y>34345.01171875</y></points><points><x>21078.220703125</x><y>34346.23828125</y></points><points><x>21084.9765625</x><y>34383.09375</y></points><points><x>21084.9765625</x><y>34383.70703125</y></points><points><x>21084.9765625</x><y>34385.55078125</y></points><points><x>21084.9765625</x><y>34386.1640625</y></points><points><x>21065.322265625</x><y>34419.33203125</y></points><points><x>21065.322265625</x><y>34419.33203125</y></points><points><x>21062.865234375</x><y>34420.5625</y></points><points><x>21061.021484375</x><y>34421.7890625</y></points><points><x>21059.1796875</x><y>34423.01953125</y></points><points><x>21054.265625</x><y>34425.4765625</y></points><points><x>20986.69921875</x><y>34434.07421875</y></points><points><x>20986.0859375</x><y>34434.07421875</y></points><points><x>20983.62890625</x><y>34434.07421875</y></points><points><x>20982.400390625</x><y>34434.07421875</y></points><points><x>20922.8203125</x><y>34439.6015625</y></points><points><x>20922.8203125</x><y>34439.6015625</y></points><points><x>20920.36328125</x><y>34440.83203125</y></points><points><x>20919.134765625</x><y>34442.671875</y></points><points><x>20917.90625</x><y>34442.671875</y></points><points><x>20870.611328125</x><y>34459.2578125</y></points><points><x>20870.611328125</x><y>34459.2578125</y></points><points><x>20868.154296875</x><y>34460.484375</y></points><points><x>20866.92578125</x><y>34461.1015625</y></points><points><x>20865.08203125</x><y>34461.1015625</y></points><points><x>20862.01171875</x><y>34462.328125</y></points><points><x>20818.40234375</x><y>34458.64453125</y></points><points><x>20817.787109375</x><y>34458.64453125</y></points><points><x>20791.375</x><y>34417.4921875</y></points><points><x>20791.375</x><y>34417.4921875</y></points><points><x>20784.00390625</x><y>34390.46484375</y></points><points><x>20784.00390625</x><y>34389.8515625</y></points><points><x>20785.232421875</x><y>34388.0078125</y></points><points><x>20786.4609375</x><y>34386.77734375</y></points><points><x>20787.689453125</x><y>34383.70703125</y></points><points><x>20819.630859375</x><y>34335.18359375</y></points><points><x>20819.630859375</x><y>34335.18359375</y></points><points><x>20822.701171875</x><y>34333.33984375</y></points><points><x>20887.80859375</x><y>34284.81640625</y></points><points><x>20887.80859375</x><y>34284.81640625</y></points><points><x>20889.65234375</x><y>34283.58984375</y></points><points><x>20891.494140625</x><y>34282.97265625</y></points><points><x>20914.8359375</x><y>34273.1484375</y></points><points><x>20914.8359375</x><y>34272.53125</y></points><points><x>20917.29296875</x><y>34272.53125</y></points><points><x>20918.521484375</x><y>34272.53125</y></points><points><x>20920.36328125</x><y>34272.53125</y></points><points><x>20922.20703125</x><y>34272.53125</y></points><points><x>20965.201171875</x><y>34276.21875</y></points><points><x>20965.81640625</x><y>34276.21875</y></points></segmentation></object><object><name>NILM</name><difficult>0</difficult><truncated>0</truncated><info>[{"confidence": "0"}, {"action": "CREATE", "cat": "NILM", "time": "2020-07-23 14:39;29", "who": "admin", "typeOfanno": "PersonManul"}]</info><confidence>0</confidence><bndbox><xmin>20432.0</xmin><ymin>32217.173828125</ymin><xmax>20644.521484375</xmax><ymax>32405.0</ymax></bndbox><segmentation><points><x>20447.0</x><y>32227.0</y></points><points><x>20442.0</x><y>32251.0</y></points><points><x>20441.0</x><y>32259.0</y></points><points><x>20433.0</x><y>32283.0</y></points><points><x>20432.0</x><y>32298.0</y></points><points><x>20438.0</x><y>32307.0</y></points><points><x>20443.0</x><y>32311.0</y></points><points><x>20455.0</x><y>32319.0</y></points><points><x>20463.0</x><y>32332.0</y></points><points><x>20468.0</x><y>32339.0</y></points><points><x>20480.0</x><y>32361.0</y></points><points><x>20485.0</x><y>32368.0</y></points><points><x>20488.0</x><y>32372.0</y></points><points><x>20491.0</x><y>32376.0</y></points><points><x>20495.0</x><y>32381.0</y></points><points><x>20507.0</x><y>32394.0</y></points><points><x>20513.0</x><y>32399.0</y></points><points><x>20516.0</x><y>32403.0</y></points><points><x>20525.0</x><y>32404.0</y></points><points><x>20538.0</x><y>32405.0</y></points><points><x>20574.388671875</x><y>32385.494140625</y></points><points><x>20615.64453125</x><y>32358.6796875</y></points><points><x>20644.521484375</x><y>32325.675781249996</y></points><points><x>20643.28515625</x><y>32297.621093750004</y></points><points><x>20618.9453125</x><y>32267.09375</y></points><points><x>20605.7421875</x><y>32241.103515625</y></points><points><x>20576.865234375</x><y>32231.613281249996</y></points><points><x>20552.5234375</x><y>32225.837890625</y></points><points><x>20530.24609375</x><y>32220.888671875</y></points><points><x>20519.51953125</x><y>32221.300781249996</y></points><points><x>20507.556640625</x><y>32222.951171875</y></points><points><x>20488.578125</x><y>32217.173828125</y></points></segmentation></object><object><name>NONE</name><difficult>0</difficult><truncated>0</truncated><info>[{"confidence": "0"}, {"action": "CREATE", "cat": "NONE", "time": "2020-07-23 14:39;29", "who": "admin", "typeOfanno": "PersonManul"}]</info><confidence>0</confidence><bndbox><xmin>20181.44921875</xmin><ymin>30379.886718750004</ymin><xmax>20273.0</xmax><ymax>30494.15625</ymax></bndbox><segmentation><points><x>20238.76953125</x><y>30389.005859375</y></points><points><x>20222.01953125</x><y>30379.886718750004</y></points><points><x>20201.17578125</x><y>30381.189453125</y></points><points><x>20181.44921875</x><y>30412.828125</y></points><points><x>20182.564453125</x><y>30450.792968750004</y></points><points><x>20187.962890625</x><y>30464.193359375</y></points><points><x>20192.056640625</x><y>30474.800781249996</y></points><points><x>20198.197265625</x><y>30485.78125</y></points><points><x>20209.55078125</x><y>30488.759765625</y></points><points><x>20218.111328125</x><y>30489.503906249996</y></points><points><x>20227.7890625</x><y>30489.875</y></points><points><x>20243.98046875</x><y>30494.15625</y></points><points><x>20261.0</x><y>30492.0</y></points><points><x>20261.0</x><y>30488.0</y></points><points><x>20262.0</x><y>30483.0</y></points><points><x>20263.0</x><y>30478.0</y></points><points><x>20267.0</x><y>30473.0</y></points><points><x>20268.0</x><y>30462.0</y></points><points><x>20270.0</x><y>30455.0</y></points><points><x>20273.0</x><y>30435.0</y></points><points><x>20272.08203125</x><y>30426.2265625</y></points><points><x>20269.4765625</x><y>30419.712890625</y></points><points><x>20262.591796875</x><y>30405.009765625</y></points></segmentation></object><object><name>MET</name><difficult>0</difficult><truncated>0</truncated><info>[{"confidence": "0"}, {"action": "CREATE", "cat": "MET", "time": "2020-07-23 14:39;29", "who": "admin", "typeOfanno": "PersonManul"}]</info><confidence>0</confidence><bndbox><xmin>20202.0</xmin><ymin>28730.0</ymin><xmax>20312.0</xmax><ymax>28868.65625</ymax></bndbox><segmentation><points><x>20246.3125</x><y>28735.56640625</y></points><points><x>20228.986328125</x><y>28744.642578125</y></points><points><x>20219.0</x><y>28759.0</y></points><points><x>20220.0</x><y>28774.0</y></points><points><x>20221.0</x><y>28781.0</y></points><points><x>20206.0</x><y>28791.0</y></points><points><x>20202.0</x><y>28825.0</y></points><points><x>20202.263671875</x><y>28843.8828125</y></points><points><x>20210.453125</x><y>28857.46875</y></points><points><x>20226.0859375</x><y>28858.771484375</y></points><points><x>20235.0</x><y>28866.0</y></points><points><x>20251.119140625</x><y>28868.65625</y></points><points><x>20266.63671875</x><y>28868.65625</y></points><points><x>20273.009765625</x><y>28866.9921875</y></points><points><x>20282.4296875</x><y>28861.728515625</y></points><points><x>20285.478515625</x><y>28858.126953125</y></points><points><x>20291.0</x><y>28854.0</y></points><points><x>20300.0</x><y>28845.0</y></points><points><x>20304.0</x><y>28838.0</y></points><points><x>20312.0</x><y>28815.0</y></points><points><x>20308.19921875</x><y>28780.818359375</y></points><points><x>20304.0</x><y>28770.0</y></points><points><x>20304.0</x><y>28766.0</y></points><points><x>20303.0</x><y>28758.0</y></points><points><x>20285.0</x><y>28740.0</y></points><points><x>20271.0</x><y>28730.0</y></points></segmentation></object><object><name>HSIL</name><difficult>0</difficult><truncated>0</truncated><info>[{"confidence": "0"}, {"action": "CREATE", "cat": "HSIL", "time": "2020-07-23 14:39;29", "who": "admin", "typeOfanno": "PersonManul"}]</info><confidence>0</confidence><bndbox><xmin>18059.0</xmin><ymin>27448.0</ymin><xmax>18237.0</xmax><ymax>27529.349609375</ymax></bndbox><segmentation><points><x>18072.0</x><y>27448.0</y></points><points><x>18066.0</x><y>27449.0</y></points><points><x>18061.0</x><y>27453.0</y></points><points><x>18059.0</x><y>27476.0</y></points><points><x>18060.974609375</x><y>27483.087890625</y></points><points><x>18069.287109375</x><y>27494.171875</y></points><points><x>18072.056640625</x><y>27499.435546875</y></points><points><x>18077.876953125</x><y>27502.20703125</y></points><points><x>18086.0</x><y>27506.0</y></points><points><x>18088.0</x><y>27511.0</y></points><points><x>18093.0</x><y>27515.0</y></points><points><x>18097.0</x><y>27518.0</y></points><points><x>18101.0</x><y>27518.0</y></points><points><x>18106.0</x><y>27519.0</y></points><points><x>18111.0</x><y>27520.0</y></points><points><x>18171.814453125</x><y>27529.349609375</y></points><points><x>18206.0</x><y>27517.0</y></points><points><x>18221.0</x><y>27512.0</y></points><points><x>18231.0</x><y>27510.0</y></points><points><x>18237.0</x><y>27505.0</y></points><points><x>18237.0</x><y>27493.0</y></points><points><x>18217.0</x><y>27479.0</y></points><points><x>18205.0</x><y>27468.0</y></points><points><x>18187.0</x><y>27456.0</y></points><points><x>18183.0</x><y>27453.0</y></points><points><x>18171.0</x><y>27453.0</y></points><points><x>18159.0</x><y>27455.0</y></points><points><x>18152.0</x><y>27457.0</y></points><points><x>18149.0</x><y>27451.0</y></points><points><x>18133.0</x><y>27450.0</y></points><points><x>18124.0</x><y>27452.0</y></points><points><x>18118.0</x><y>27453.0</y></points><points><x>18113.0</x><y>27454.0</y></points><points><x>18097.0</x><y>27451.0</y></points><points><x>18091.0</x><y>27450.0</y></points></segmentation></object><object><name>ASC_US</name><difficult>0</difficult><truncated>0</truncated><info>[{"confidence": "0"}, {"action": "CREATE", "cat": "ASC_US", "time": "2020-07-23 14:39;29", "who": "admin", "typeOfanno": "PersonManul"}]</info><confidence>0</confidence><bndbox><xmin>20132.3671875</xmin><ymin>25098.337890625</ymin><xmax>20316.77734375</xmax><ymax>25290.556640625</ymax></bndbox><segmentation><points><x>20201.439453125</x><y>25119.8359375</y></points><points><x>20231.53515625</x><y>25098.337890625</y></points><points><x>20256.71875</x><y>25125.36328125</y></points><points><x>20256.71875</x><y>25125.36328125</y></points><points><x>20256.71875</x><y>25127.8203125</y></points><points><x>20256.71875</x><y>25128.43359375</y></points><points><x>20276.375</x><y>25156.689453125</y></points><points><x>20276.375</x><y>25156.689453125</y></points><points><x>20278.83203125</x><y>25156.689453125</y></points><points><x>20280.060546875</x><y>25157.302734375</y></points><points><x>20281.7109375</x><y>25157.71484375</y></points><points><x>20316.77734375</x><y>25172.568359375</y></points><points><x>20316.77734375</x><y>25172.568359375</y></points><points><x>20316.77734375</x><y>25174.630859375</y></points><points><x>20310.17578125</x><y>25218.7734375</y></points><points><x>20310.17578125</x><y>25218.7734375</y></points><points><x>20308.9375</x><y>25220.423828125</y></points><points><x>20308.525390625</x><y>25220.8359375</y></points><points><x>20275.93359375</x><y>25267.041015625</y></points><points><x>20275.93359375</x><y>25267.041015625</y></points><points><x>20274.697265625</x><y>25268.69140625</y></points><points><x>20274.283203125</x><y>25269.103515625</y></points><points><x>20272.634765625</x><y>25270.75390625</y></points><points><x>20245.40625</x><y>25290.556640625</y></points><points><x>20220.65234375</x><y>25272.81640625</y></points><points><x>20220.240234375</x><y>25272.81640625</y></points><points><x>20218.177734375</x><y>25272.404296875</y></points><points><x>20216.939453125</x><y>25272.404296875</y></points><points><x>20190.125</x><y>25267.865234375</y></points><points><x>20170.322265625</x><y>25239.400390625</y></points><points><x>20170.322265625</x><y>25239.400390625</y></points><points><x>20170.322265625</x><y>25236.92578125</y></points><points><x>20170.322265625</x><y>25236.51171875</y></points><points><x>20170.322265625</x><y>25234.037109375</y></points><points><x>20155.8828125</x><y>25200.208984375</y></points><points><x>20155.8828125</x><y>25200.208984375</y></points><points><x>20139.380859375</x><y>25177.10546875</y></points><points><x>20132.3671875</x><y>25158.12890625</y></points><points><x>20132.3671875</x><y>25158.12890625</y></points><points><x>20167.43359375</x><y>25134.61328125</y></points><points><x>20167.43359375</x><y>25134.61328125</y></points></segmentation></object><object><name>NILM</name><difficult>0</difficult><truncated>0</truncated><info>[{"confidence": "0"}, {"action": "CREATE", "cat": "NILM", "time": "2020-07-23 14:39;29", "who": "admin", "typeOfanno": "PersonManul"}]</info><confidence>0</confidence><bndbox><xmin>17037.080078125</xmin><ymin>21949.220703125</ymin><xmax>17233.69921875</xmax><ymax>22205.28125</ymax></bndbox><segmentation><points><x>17179.7421875</x><y>21962.0234375</y></points><points><x>17179.7421875</x><y>21962.0234375</y></points><points><x>17182.486328125</x><y>21962.0234375</y></points><points><x>17184.314453125</x><y>21962.0234375</y></points><points><x>17221.810546875</x><y>21949.220703125</y></points><points><x>17233.69921875</x><y>21960.1953125</y></points><points><x>17233.69921875</x><y>21960.1953125</y></points><points><x>17233.69921875</x><y>21962.9375</y></points><points><x>17219.06640625</x><y>22016.89453125</y></points><points><x>17219.06640625</x><y>22017.80859375</y></points><points><x>17219.06640625</x><y>22019.63671875</y></points><points><x>17219.06640625</x><y>22021.466796875</y></points><points><x>17219.06640625</x><y>22024.208984375</y></points><points><x>17217.23828125</x><y>22028.783203125</y></points><points><x>17215.408203125</x><y>22032.439453125</y></points><points><x>17204.43359375</x><y>22087.310546875</y></points><points><x>17204.43359375</x><y>22087.310546875</y></points><points><x>17201.69140625</x><y>22089.138671875</y></points><points><x>17157.794921875</x><y>22154.984375</y></points><points><x>17157.794921875</x><y>22154.984375</y></points><points><x>17156.880859375</x><y>22156.8125</y></points><points><x>17156.880859375</x><y>22157.7265625</y></points><points><x>17155.96484375</x><y>22158.642578125</y></points><points><x>17155.05078125</x><y>22160.470703125</y></points><points><x>17112.984375</x><y>22192.478515625</y></points><points><x>17112.984375</x><y>22192.478515625</y></points><points><x>17111.154296875</x><y>22194.306640625</y></points><points><x>17110.240234375</x><y>22195.22265625</y></points><points><x>17079.1484375</x><y>22205.28125</y></points><points><x>17059.029296875</x><y>22201.623046875</y></points><points><x>17043.482421875</x><y>22151.326171875</y></points><points><x>17043.482421875</x><y>22151.326171875</y></points><points><x>17043.482421875</x><y>22148.58203125</y></points><points><x>17042.568359375</x><y>22144.009765625</y></points><points><x>17040.73828125</x><y>22138.5234375</y></points><points><x>17037.080078125</x><y>22090.0546875</y></points><points><x>17037.080078125</x><y>22089.138671875</y></points><points><x>17051.712890625</x><y>22023.294921875</y></points><points><x>17085.548828125</x><y>21998.603515625</y></points><points><x>17085.548828125</x><y>21998.603515625</y></points><points><x>17088.29296875</x><y>21998.603515625</y></points><points><x>17091.03515625</x><y>21998.603515625</y></points><points><x>17092.865234375</x><y>21995.859375</y></points><points><x>17095.609375</x><y>21994.9453125</y></points><points><x>17138.58984375</x><y>21962.9375</y></points><points><x>17138.58984375</x><y>21962.9375</y></points></segmentation></object><object><name>MET</name><difficult>0</difficult><truncated>0</truncated><info>[{"confidence": "0"}, {"action": "CREATE", "cat": "MET", "time": "2020-07-23 14:39;29", "who": "admin", "typeOfanno": "PersonManul"}]</info><confidence>0</confidence><bndbox><xmin>22484.0</xmin><ymin>11586.1865234375</ymin><xmax>22643.0</xmax><ymax>11758.7841796875</ymax></bndbox><segmentation><points><x>22516.0</x><y>11594.0</y></points><points><x>22516.0</x><y>11614.0</y></points><points><x>22515.0</x><y>11627.0</y></points><points><x>22516.0</x><y>11632.0</y></points><points><x>22512.0</x><y>11636.0</y></points><points><x>22503.0</x><y>11643.0</y></points><points><x>22500.0</x><y>11652.0</y></points><points><x>22499.0</x><y>11658.0</y></points><points><x>22489.0</x><y>11681.0</y></points><points><x>22488.0</x><y>11690.0</y></points><points><x>22484.0</x><y>11708.0</y></points><points><x>22503.0</x><y>11713.0</y></points><points><x>22509.0</x><y>11708.0</y></points><points><x>22525.0</x><y>11705.0</y></points><points><x>22528.0</x><y>11719.0</y></points><points><x>22537.0</x><y>11737.0</y></points><points><x>22553.01171875</x><y>11752.62890625</y></points><points><x>22565.873046875</x><y>11755.712890625</y></points><points><x>22571.853515625</x><y>11758.4482421875</y></points><points><x>22575.0859375</x><y>11758.7841796875</y></points><points><x>22581.0</x><y>11756.0</y></points><points><x>22586.0</x><y>11757.0</y></points><points><x>22615.0</x><y>11758.0</y></points><points><x>22615.0</x><y>11752.0</y></points><points><x>22622.0</x><y>11751.0</y></points><points><x>22623.0</x><y>11745.0</y></points><points><x>22628.0</x><y>11741.0</y></points><points><x>22638.0</x><y>11720.0</y></points><points><x>22641.0</x><y>11717.0</y></points><points><x>22643.0</x><y>11696.0</y></points><points><x>22634.0</x><y>11694.0</y></points><points><x>22627.0</x><y>11679.0</y></points><points><x>22622.0</x><y>11673.0</y></points><points><x>22616.0</x><y>11672.0</y></points><points><x>22613.0</x><y>11669.0</y></points><points><x>22607.0</x><y>11664.0</y></points><points><x>22610.0</x><y>11661.0</y></points><points><x>22624.0</x><y>11663.0</y></points><points><x>22630.0</x><y>11658.0</y></points><points><x>22638.0</x><y>11646.0</y></points><points><x>22638.0</x><y>11639.0</y></points><points><x>22626.06640625</x><y>11603.9990234375</y></points><points><x>22567.71484375</x><y>11586.1865234375</y></points></segmentation></object><object><name>NILM</name><difficult>0</difficult><truncated>0</truncated><info>[{"confidence": "0"}, {"action": "CREATE", "cat": "NILM", "time": "2020-07-23 14:39;29", "who": "admin", "typeOfanno": "PersonManul"}]</info><confidence>0</confidence><bndbox><xmin>22676.0</xmin><ymin>8982.7158203125</ymin><xmax>22733.544921875</xmax><ymax>9033.0</ymax></bndbox><segmentation><points><x>22690.5546875</x><y>8982.7158203125</y></points><points><x>22682.73828125</x><y>8991.6494140625</y></points><points><x>22676.0</x><y>9000.0</y></points><points><x>22677.0</x><y>9013.0</y></points><points><x>22678.0</x><y>9018.0</y></points><points><x>22686.0</x><y>9030.0</y></points><points><x>22716.0</x><y>9033.0</y></points><points><x>22727.58984375</x><y>9022.54296875</y></points><points><x>22733.544921875</x><y>9001.69921875</y></points><points><x>22719.400390625</x><y>8985.3212890625</y></points></segmentation></object><object><name>MET</name><difficult>0</difficult><truncated>0</truncated><info>[{"confidence": "0"}, {"action": "CREATE", "cat": "MET", "time": "2020-07-23 14:39;29", "who": "admin", "typeOfanno": "PersonManul"}]</info><confidence>0</confidence><bndbox><xmin>25225.0</xmin><ymin>9228.6708984375</ymin><xmax>25411.013671875</xmax><ymax>9346.2470703125</ymax></bndbox><segmentation><points><x>25229.0</x><y>9231.0</y></points><points><x>25229.0</x><y>9239.0</y></points><points><x>25226.0</x><y>9255.0</y></points><points><x>25230.0</x><y>9265.0</y></points><points><x>25227.0</x><y>9275.0</y></points><points><x>25225.0</x><y>9297.0</y></points><points><x>25226.0</x><y>9303.0</y></points><points><x>25238.0</x><y>9319.0</y></points><points><x>25260.0</x><y>9321.0</y></points><points><x>25275.0</x><y>9326.0</y></points><points><x>25280.0</x><y>9328.0</y></points><points><x>25295.0</x><y>9337.0</y></points><points><x>25323.5546875</x><y>9346.2470703125</y></points><points><x>25351.0</x><y>9339.0</y></points><points><x>25369.0</x><y>9343.0</y></points><points><x>25386.0</x><y>9344.0</y></points><points><x>25393.6875</x><y>9340.4716796875</y></points><points><x>25399.875</x><y>9331.80859375</y></points><points><x>25408.5390625</x><y>9321.494140625</y></points><points><x>25411.013671875</x><y>9309.943359375</y></points><points><x>25406.0</x><y>9287.0</y></points><points><x>25399.0</x><y>9282.0</y></points><points><x>25393.0</x><y>9278.0</y></points><points><x>25384.0</x><y>9262.0</y></points><points><x>25379.0</x><y>9259.0</y></points><points><x>25375.0</x><y>9259.0</y></points><points><x>25362.0</x><y>9258.0</y></points><points><x>25357.0</x><y>9259.0</y></points><points><x>25345.0</x><y>9263.0</y></points><points><x>25337.0</x><y>9264.0</y></points><points><x>25317.0</x><y>9261.0</y></points><points><x>25298.0</x><y>9262.0</y></points><points><x>25295.0</x><y>9268.0</y></points><points><x>25288.0</x><y>9261.0</y></points><points><x>25281.0</x><y>9251.0</y></points><points><x>25275.0</x><y>9244.0</y></points><points><x>25269.0</x><y>9239.0</y></points><points><x>25265.796875</x><y>9235.6845703125</y></points><points><x>25252.18359375</x><y>9228.6708984375</y></points></segmentation></object><object><name>ASC_H</name><difficult>0</difficult><truncated>0</truncated><info>[{"confidence": "0"}, {"action": "CREATE", "cat": "ASC_H", "time": "2020-07-23 14:39;29", "who": "admin", "typeOfanno": "PersonManul"}]</info><confidence>0</confidence><bndbox><xmin>32580.404296875</xmin><ymin>3670.55859375</ymin><xmax>32754.498046875</xmax><ymax>3932.939208984375</ymax></bndbox><segmentation><points><x>32649.298828125</x><y>3722.126953125</y></points><points><x>32649.298828125</x><y>3722.126953125</y></points><points><x>32651.361328125</x><y>3722.5395507812495</y></points><points><x>32652.599609375</x><y>3722.126953125</y></points><points><x>32680.652343750004</x><y>3715.1137695312495</y></points><points><x>32696.330078125</x><y>3709.338134765625</y></points><points><x>32696.330078125</x><y>3709.338134765625</y></points><points><x>32715.306640625</x><y>3696.961669921875</y></points><points><x>32743.359375</x><y>3692.836181640625</y></points><points><x>32754.498046875</x><y>3700.261962890625</y></points><points><x>32754.498046875</x><y>3700.261962890625</y></points><points><x>32754.498046875</x><y>3702.7373046875</y></points><points><x>32748.310546875</x><y>3726.2524414062495</y></points><points><x>32735.933593750004</x><y>3737.391357421875</y></points><points><x>32719.019531249996</x><y>3755.9560546875</y></points><points><x>32704.9921875</x><y>3788.134765625</y></points><points><x>32704.9921875</x><y>3788.134765625</y></points><points><x>32676.939453125</x><y>3811.237548828125</y></points><points><x>32676.939453125</x><y>3811.237548828125</y></points><points><x>32666.212890625</x><y>3819.9008789062495</y></points><points><x>32669.1015625</x><y>3851.667236328125</y></points><points><x>32669.1015625</x><y>3851.667236328125</y></points><points><x>32669.1015625</x><y>3854.142578125</y></points><points><x>32652.1875</x><y>3903.6484375</y></points><points><x>32652.1875</x><y>3903.6484375</y></points><points><x>32650.949218750004</x><y>3906.1235351562495</y></points><points><x>32650.949218750004</x><y>3906.5361328125</y></points><points><x>32650.949218750004</x><y>3909.011474609375</y></points><points><x>32640.222656249996</x><y>3931.7016601562495</y></points><points><x>32640.222656249996</x><y>3931.7016601562495</y></points><points><x>32638.572265625</x><y>3932.939208984375</y></points><points><x>32638.160156249996</x><y>3932.939208984375</y></points><points><x>32614.232421875</x><y>3932.939208984375</y></points><points><x>32613.8203125</x><y>3932.939208984375</y></points><points><x>32580.404296875</x><y>3899.1103515625</y></points><points><x>32583.291015625</x><y>3861.1557617187505</y></points><points><x>32583.291015625</x><y>3861.1557617187505</y></points><points><x>32583.291015625</x><y>3858.6806640625</y></points><points><x>32587.830078125</x><y>3814.125244140625</y></points><points><x>32587.830078125</x><y>3813.712890625</y></points><points><x>32588.654296875</x><y>3812.0625</y></points><points><x>32589.066406249996</x><y>3810.824951171875</y></points><points><x>32600.619140625</x><y>3762.9692382812495</y></points><points><x>32600.619140625</x><y>3762.9692382812495</y></points><points><x>32602.267578125</x><y>3761.731689453125</y></points><points><x>32603.09375</x><y>3761.319091796875</y></points><points><x>32621.246093750004</x><y>3720.476806640625</y></points><points><x>32621.246093750004</x><y>3720.476806640625</y></points><points><x>32622.482421875</x><y>3718.8266601562495</y></points><points><x>32622.896484375</x><y>3718.8266601562495</y></points><points><x>32623.308593750004</x><y>3716.351318359375</y></points><points><x>32628.259765625</x><y>3684.172607421875</y></points><points><x>32636.921875</x><y>3670.55859375</y></points><points><x>32651.361328125</x><y>3670.55859375</y></points><points><x>32647.236328125</x><y>3697.7866210937505</y></points><points><x>32647.236328125</x><y>3697.7866210937505</y></points></segmentation></object><object><name>MET</name><difficult>0</difficult><truncated>0</truncated><info>[{"confidence": "0"}, {"action": "CREATE", "cat": "MET", "time": "2020-07-23 14:39;29", "who": "admin", "typeOfanno": "PersonManul"}]</info><confidence>0</confidence><bndbox><xmin>32892.09765625</xmin><ymin>8916.4140625</ymin><xmax>33101.2578125</xmax><ymax>9005.8359375</ymax></bndbox><segmentation><points><x>33069.74609375</x><y>8916.4140625</y></points><points><x>33047.21484375</x><y>8925.388671875</y></points><points><x>33028.74609375</x><y>8925.4140625</y></points><points><x>33006.74609375</x><y>8924.4140625</y></points><points><x>33001.74609375</x><y>8925.4140625</y></points><points><x>32994.74609375</x><y>8929.4140625</y></points><points><x>32981.74609375</x><y>8921.4140625</y></points><points><x>32969.74609375</x><y>8921.4140625</y></points><points><x>32958.74609375</x><y>8924.4140625</y></points><points><x>32929.74609375</x><y>8927.4140625</y></points><points><x>32908.74609375</x><y>8929.4140625</y></points><points><x>32900.74609375</x><y>8932.4140625</y></points><points><x>32900.74609375</x><y>8936.4140625</y></points><points><x>32892.09765625</x><y>8943.12890625</y></points><points><x>32892.74609375</x><y>8951.4140625</y></points><points><x>32895.4140625</x><y>8970.767578125</y></points><points><x>32942.03125</x><y>8987.6826171875</y></points><points><x>32975.01953125</x><y>8988.0966796875</y></points><points><x>33052.578125</x><y>9005.8359375</y></points><points><x>33069.08203125</x><y>8976.95703125</y></points><points><x>33065.78125</x><y>8963.755859375</y></points><points><x>33090.12109375</x><y>8951.7919921875</y></points><points><x>33101.2578125</x><y>8918.7880859375</y></points></segmentation></object><object><name>NILM</name><difficult>0</difficult><truncated>0</truncated><info>[{"confidence": "0"}, {"action": "CREATE", "cat": "NILM", "time": "2020-07-23 14:39;29", "who": "admin", "typeOfanno": "PersonManul"}]</info><confidence>0</confidence><bndbox><xmin>32853.61328125</xmin><ymin>10402.3974609375</ymin><xmax>32929.81640625</xmax><ymax>10483.3076171875</ymax></bndbox><segmentation><points><x>32895.734375</x><y>10405.72265625</y></points><points><x>32922.609375</x><y>10422.625</y></points><points><x>32922.609375</x><y>10422.625</y></points><points><x>32924.2734375</x><y>10424.841796875</y></points><points><x>32929.81640625</x><y>10451.1650390625</y></points><points><x>32929.81640625</x><y>10451.1650390625</y></points><points><x>32929.81640625</x><y>10453.3818359375</y></points><points><x>32929.81640625</x><y>10454.490234375</y></points><points><x>32929.81640625</x><y>10456.1533203125</y></points><points><x>32927.59765625</x><y>10475.2724609375</y></points><points><x>32913.46484375</x><y>10483.3076171875</y></points><points><x>32881.87890625</x><y>10482.19921875</y></points><points><x>32864.14453125</x><y>10475.548828125</y></points><points><x>32856.109375</x><y>10465.57421875</y></points><points><x>32853.61328125</x><y>10444.7919921875</y></points><points><x>32853.61328125</x><y>10444.7919921875</y></points><points><x>32853.890625</x><y>10442.298828125</y></points><points><x>32853.61328125</x><y>10427.6123046875</y></points><points><x>32858.046875</x><y>10412.373046875</y></points><points><x>32877.16796875</x><y>10402.3974609375</y></points><points><x>32877.16796875</x><y>10402.3974609375</y></points></segmentation></object><object><name>LSIL</name><difficult>0</difficult><truncated>0</truncated><info>[{"confidence": "0"}, {"action": "CREATE", "cat": "LSIL", "time": "2020-07-23 14:39;29", "who": "admin", "typeOfanno": "PersonManul"}]</info><confidence>0</confidence><bndbox><xmin>31671.0</xmin><ymin>16663.0</ymin><xmax>31844.769531249996</xmax><ymax>16878.0</ymax></bndbox><segmentation><points><x>31734.0</x><y>16663.0</y></points><points><x>31731.0</x><y>16666.0</y></points><points><x>31725.0</x><y>16671.0</y></points><points><x>31721.0</x><y>16675.0</y></points><points><x>31710.0</x><y>16686.0</y></points><points><x>31705.0</x><y>16694.0</y></points><points><x>31696.0</x><y>16704.0</y></points><points><x>31695.0</x><y>16711.0</y></points><points><x>31692.0</x><y>16714.0</y></points><points><x>31688.0</x><y>16721.0</y></points><points><x>31685.0</x><y>16725.0</y></points><points><x>31682.0</x><y>16729.0</y></points><points><x>31679.0</x><y>16733.0</y></points><points><x>31672.0</x><y>16740.0</y></points><points><x>31671.0</x><y>16756.0</y></points><points><x>31673.0</x><y>16786.0</y></points><points><x>31689.0</x><y>16804.0</y></points><points><x>31692.0</x><y>16809.0</y></points><points><x>31704.0</x><y>16824.0</y></points><points><x>31709.0</x><y>16828.0</y></points><points><x>31723.0</x><y>16836.0</y></points><points><x>31734.0</x><y>16844.0</y></points><points><x>31751.0</x><y>16856.0</y></points><points><x>31767.0</x><y>16870.0</y></points><points><x>31786.0</x><y>16874.0</y></points><points><x>31787.0</x><y>16869.0</y></points><points><x>31803.0</x><y>16873.0</y></points><points><x>31808.0</x><y>16878.0</y></points><points><x>31822.0</x><y>16878.0</y></points><points><x>31825.0</x><y>16875.0</y></points><points><x>31829.503906249996</x><y>16871.828125</y></points><points><x>31834.042968750004</x><y>16865.640625</y></points><points><x>31834.455078125</x><y>16860.689453125</y></points><points><x>31832.0</x><y>16854.0</y></points><points><x>31836.517578125</x><y>16854.501953125</y></points><points><x>31841.46875</x><y>16849.55078125</y></points><points><x>31841.880859375</x><y>16840.88671875</y></points><points><x>31844.769531249996</x><y>16832.63671875</y></points><points><x>31841.880859375</x><y>16822.734375</y></points><points><x>31840.230468750004</x><y>16798.806640625</y></points><points><x>31829.0</x><y>16783.0</y></points><points><x>31829.0</x><y>16767.0</y></points><points><x>31827.0</x><y>16760.0</y></points><points><x>31825.0</x><y>16751.0</y></points><points><x>31818.0</x><y>16738.0</y></points><points><x>31818.0</x><y>16733.0</y></points><points><x>31817.0</x><y>16727.0</y></points><points><x>31816.0</x><y>16722.0</y></points><points><x>31820.0</x><y>16709.0</y></points><points><x>31808.0</x><y>16692.0</y></points><points><x>31804.0</x><y>16688.0</y></points><points><x>31800.0</x><y>16685.0</y></points><points><x>31777.0</x><y>16672.0</y></points><points><x>31755.0</x><y>16665.0</y></points><points><x>31748.0</x><y>16664.0</y></points></segmentation></object><object><name>NILM</name><difficult>0</difficult><truncated>0</truncated><info>[{"confidence": "0"}, {"action": "CREATE", "cat": "NILM", "time": "2020-07-23 14:39;29", "who": "admin", "typeOfanno": "PersonManul"}]</info><confidence>0</confidence><bndbox><xmin>29595.847656249996</xmin><ymin>17240.015625</ymin><xmax>29891.230468750004</xmax><ymax>17435.720703125</ymax></bndbox><segmentation><points><x>29742.167968750004</x><y>17242.759765625</y></points><points><x>29789.720703125</x><y>17251.904296875</y></points><points><x>29789.720703125</x><y>17251.904296875</y></points><points><x>29793.378906249996</x><y>17251.904296875</y></points><points><x>29828.130859375</x><y>17244.587890625</y></points><points><x>29829.044921875</x><y>17244.587890625</y></points><points><x>29830.873046875</x><y>17244.587890625</y></points><points><x>29831.7890625</x><y>17244.587890625</y></points><points><x>29834.53125</x><y>17244.587890625</y></points><points><x>29836.361328125</x><y>17244.587890625</y></points><points><x>29885.744140625</x><y>17278.42578125</y></points><points><x>29885.744140625</x><y>17279.33984375</y></points><points><x>29891.230468750004</x><y>17308.603515625</y></points><points><x>29891.230468750004</x><y>17308.603515625</y></points><points><x>29855.566406249996</x><y>17357.986328125</y></points><points><x>29855.566406249996</x><y>17357.986328125</y></points><points><x>29853.736328125</x><y>17358.90234375</y></points><points><x>29851.908203125</x><y>17359.81640625</y></points><points><x>29849.1640625</x><y>17363.474609375</y></points><points><x>29781.490234375</x><y>17402.796875</y></points><points><x>29780.576171875</x><y>17402.796875</y></points><points><x>29779.662109375</x><y>17403.712890625</y></points><points><x>29778.748046875</x><y>17404.626953125</y></points><points><x>29777.832031249996</x><y>17405.541015625</y></points><points><x>29776.003906249996</x><y>17406.455078125</y></points><points><x>29773.259765625</x><y>17409.19921875</y></points><points><x>29726.621093750004</x><y>17433.890625</y></points><points><x>29726.621093750004</x><y>17433.890625</y></points><points><x>29723.876953125</x><y>17435.720703125</y></points><points><x>29663.519531249996</x><y>17428.404296875</y></points><points><x>29662.605468750004</x><y>17428.404296875</y></points><points><x>29660.777343750004</x><y>17428.404296875</y></points><points><x>29624.197265625</x><y>17400.96875</y></points><points><x>29613.222656249996</x><y>17343.35546875</y></points><points><x>29612.308593750004</x><y>17343.35546875</y></points><points><x>29595.847656249996</x><y>17299.458984375</y></points><points><x>29595.847656249996</x><y>17279.33984375</y></points><points><x>29648.888671875</x><y>17275.681640625</y></points><points><x>29648.888671875</x><y>17275.681640625</y></points><points><x>29650.716796875</x><y>17274.767578125</y></points><points><x>29651.630859375</x><y>17273.853515625</y></points><points><x>29652.546875</x><y>17273.853515625</y></points><points><x>29653.4609375</x><y>17272.9375</y></points><points><x>29654.375</x><y>17272.0234375</y></points><points><x>29692.783203125</x><y>17243.673828125</y></points><points><x>29712.902343750004</x><y>17240.015625</y></points><points><x>29712.902343750004</x><y>17240.015625</y></points></segmentation></object><object><name>NILM</name><difficult>0</difficult><truncated>0</truncated><info>[{"confidence": "0"}, {"action": "CREATE", "cat": "NILM", "time": "2020-07-23 14:39;29", "who": "admin", "typeOfanno": "PersonManul"}]</info><confidence>0</confidence><bndbox><xmin>28847.390625</xmin><ymin>17923.490234375</ymin><xmax>28967.855468750004</xmax><ymax>18062.51953125</ymax></bndbox><segmentation><points><x>28894.421875</x><y>17923.490234375</y></points><points><x>28931.962890625</x><y>17924.314453125</y></points><points><x>28932.376953125</x><y>17924.314453125</y></points><points><x>28934.025390625</x><y>17925.140625</y></points><points><x>28934.8515625</x><y>17925.552734375</y></points><points><x>28959.603515625</x><y>17939.580078125</y></points><points><x>28959.603515625</x><y>17939.580078125</y></points><points><x>28960.017578125</x><y>17941.642578125</y></points><points><x>28960.017578125</x><y>17942.466796875</y></points><points><x>28960.017578125</x><y>17943.705078125</y></points><points><x>28960.017578125</x><y>17944.529296875</y></points><points><x>28960.017578125</x><y>17946.1796875</y></points><points><x>28967.855468750004</x><y>17990.322265625</y></points><points><x>28967.855468750004</x><y>17990.322265625</y></points><points><x>28967.443359375</x><y>17993.2109375</y></points><points><x>28967.029296875</x><y>17994.03515625</y></points><points><x>28965.792968750004</x><y>17995.685546875</y></points><points><x>28965.380859375</x><y>17997.3359375</y></points><points><x>28965.380859375</x><y>17999.3984375</y></points><points><x>28964.142578125</x><y>18001.048828125</y></points><points><x>28941.453125</x><y>18052.205078125</y></points><points><x>28941.453125</x><y>18052.205078125</y></points><points><x>28940.626953125</x><y>18054.267578125</y></points><points><x>28939.802734375</x><y>18055.505859375</y></points><points><x>28939.388671875</x><y>18056.330078125</y></points><points><x>28920.824218750004</x><y>18062.51953125</y></points><points><x>28884.933593750004</x><y>18043.955078125</y></points><points><x>28884.933593750004</x><y>18043.955078125</y></points><points><x>28883.283203125</x><y>18042.716796875</y></points><points><x>28861.417968750004</x><y>18027.865234375</y></points><points><x>28861.417968750004</x><y>18027.865234375</y></points><points><x>28861.417968750004</x><y>18025.802734375</y></points><points><x>28847.390625</x><y>17992.38671875</y></points><points><x>28847.390625</x><y>17992.38671875</y></points><points><x>28847.390625</x><y>17971.345703125</y></points><points><x>28847.390625</x><y>17971.345703125</y></points><points><x>28852.341796875</x><y>17950.306640625</y></points><points><x>28864.71875</x><y>17930.091796875</y></points><points><x>28864.71875</x><y>17930.091796875</y></points></segmentation></object><object><name>NILM</name><difficult>0</difficult><truncated>0</truncated><info>[{"confidence": "0"}, {"action": "CREATE", "cat": "NILM", "time": "2020-07-23 14:39;29", "who": "admin", "typeOfanno": "PersonManul"}]</info><confidence>0</confidence><bndbox><xmin>28204.0</xmin><ymin>27083.0</ymin><xmax>28412.0</xmax><ymax>27238.0</ymax></bndbox><segmentation><points><x>28313.0</x><y>27083.0</y></points><points><x>28307.0</x><y>27084.0</y></points><points><x>28290.0</x><y>27085.0</y></points><points><x>28274.0</x><y>27089.0</y></points><points><x>28267.0</x><y>27098.0</y></points><points><x>28257.0</x><y>27098.0</y></points><points><x>28254.0</x><y>27103.0</y></points><points><x>28248.0</x><y>27103.0</y></points><points><x>28234.0</x><y>27103.0</y></points><points><x>28221.0</x><y>27099.0</y></points><points><x>28214.0</x><y>27105.0</y></points><points><x>28204.0</x><y>27130.0</y></points><points><x>28212.0</x><y>27141.0</y></points><points><x>28220.0</x><y>27161.0</y></points><points><x>28218.0</x><y>27184.0</y></points><points><x>28247.0</x><y>27201.0</y></points><points><x>28258.0</x><y>27209.0</y></points><points><x>28261.0</x><y>27214.0</y></points><points><x>28265.0</x><y>27221.0</y></points><points><x>28271.0</x><y>27226.0</y></points><points><x>28281.0</x><y>27231.0</y></points><points><x>28288.0</x><y>27233.0</y></points><points><x>28298.0</x><y>27235.0</y></points><points><x>28315.0</x><y>27238.0</y></points><points><x>28320.0</x><y>27237.0</y></points><points><x>28327.0</x><y>27236.0</y></points><points><x>28358.0</x><y>27235.0</y></points><points><x>28375.0</x><y>27232.0</y></points><points><x>28384.791015625</x><y>27232.642578125</y></points><points><x>28389.7421875</x><y>27231.404296875</y></points><points><x>28392.216796875</x><y>27223.56640625</y></points><points><x>28405.830078125</x><y>27208.71484375</y></points><points><x>28409.0</x><y>27202.0</y></points><points><x>28408.0</x><y>27192.0</y></points><points><x>28402.0</x><y>27190.0</y></points><points><x>28406.0</x><y>27184.0</y></points><points><x>28412.0</x><y>27166.0</y></points><points><x>28407.0</x><y>27153.0</y></points><points><x>28401.0</x><y>27136.0</y></points><points><x>28391.0</x><y>27124.0</y></points><points><x>28385.0</x><y>27119.0</y></points><points><x>28376.0</x><y>27112.0</y></points><points><x>28369.0</x><y>27106.0</y></points><points><x>28364.0</x><y>27100.0</y></points><points><x>28359.0</x><y>27096.0</y></points><points><x>28352.0</x><y>27084.0</y></points><points><x>28337.0</x><y>27083.0</y></points><points><x>28329.0</x><y>27084.0</y></points></segmentation></object><object><name>MET</name><difficult>0</difficult><truncated>0</truncated><info>[{"confidence": "0"}, {"action": "CREATE", "cat": "MET", "time": "2020-07-23 14:39;29", "who": "admin", "typeOfanno": "PersonManul"}]</info><confidence>0</confidence><bndbox><xmin>30404.044921875</xmin><ymin>27666.484375</ymin><xmax>30606.740234375</xmax><ymax>27843.3828125</ymax></bndbox><segmentation><points><x>30549.6171875</x><y>27677.541015625</y></points><points><x>30568.658203125</x><y>27674.470703125</y></points><points><x>30586.470703125</x><y>27666.484375</y></points><points><x>30586.470703125</x><y>27666.484375</y></points><points><x>30589.542968750004</x><y>27666.484375</y></points><points><x>30605.513671875</x><y>27678.15625</y></points><points><x>30606.740234375</x><y>27699.0390625</y></points><points><x>30606.740234375</x><y>27720.537109375</y></points><points><x>30606.740234375</x><y>27721.15234375</y></points><points><x>30605.513671875</x><y>27722.380859375</y></points><points><x>30595.685546875</x><y>27740.193359375</y></points><points><x>30595.685546875</x><y>27740.193359375</y></points><points><x>30585.244140625</x><y>27748.177734375</y></points><points><x>30591.384765625</x><y>27767.83203125</y></points><points><x>30579.1015625</x><y>27788.716796875</y></points><points><x>30579.1015625</x><y>27788.716796875</y></points><points><x>30577.873046875</x><y>27790.55859375</y></points><points><x>30572.34375</x><y>27815.12890625</y></points><points><x>30572.34375</x><y>27815.12890625</y></points><points><x>30545.931640625</x><y>27823.728515625</y></points><points><x>30545.318359375</x><y>27823.728515625</y></points><points><x>30544.089843750004</x><y>27825.5703125</y></points><points><x>30542.248046875</x><y>27826.798828125</y></points><points><x>30512.763671875</x><y>27843.3828125</y></points><points><x>30476.525390625</x><y>27835.3984375</y></points><points><x>30446.427734375</x><y>27825.5703125</y></points><points><x>30451.341796875</x><y>27794.244140625</y></points><points><x>30451.341796875</x><y>27794.244140625</y></points><points><x>30451.341796875</x><y>27791.787109375</y></points><points><x>30451.341796875</x><y>27791.173828125</y></points><points><x>30440.285156249996</x><y>27775.818359375</y></points><points><x>30440.285156249996</x><y>27775.818359375</y></points><points><x>30408.345703125</x><y>27767.21875</y></points><points><x>30404.044921875</x><y>27742.03515625</y></points><points><x>30431.072265625</x><y>27722.380859375</y></points><points><x>30431.072265625</x><y>27722.380859375</y></points><points><x>30433.529296875</x><y>27721.765625</y></points><points><x>30434.142578125</x><y>27721.15234375</y></points><points><x>30466.697265625</x><y>27702.111328125</y></points><points><x>30466.697265625</x><y>27702.111328125</y></points><points><x>30469.154296875</x><y>27702.111328125</y></points><points><x>30473.453125</x><y>27702.111328125</y></points><points><x>30509.078125</x><y>27691.66796875</y></points><points><x>30509.078125</x><y>27691.66796875</y></points><points><x>30511.535156249996</x><y>27691.0546875</y></points><points><x>30532.419921875</x><y>27678.15625</y></points><points><x>30532.419921875</x><y>27678.15625</y></points></segmentation></object><object><name>MET</name><difficult>0</difficult><truncated>0</truncated><info>[{"confidence": "0"}, {"action": "CREATE", "cat": "MET", "time": "2020-07-23 14:39;29", "who": "admin", "typeOfanno": "PersonManul"}]</info><confidence>0</confidence><bndbox><xmin>26515.0</xmin><ymin>30022.0</ymin><xmax>26723.0</xmax><ymax>30251.357421875</ymax></bndbox><segmentation><points><x>26605.0</x><y>30022.0</y></points><points><x>26578.0</x><y>30037.0</y></points><points><x>26562.0</x><y>30041.0</y></points><points><x>26555.0</x><y>30046.0</y></points><points><x>26547.0</x><y>30052.0</y></points><points><x>26541.0</x><y>30078.0</y></points><points><x>26534.0</x><y>30092.0</y></points><points><x>26519.0</x><y>30109.0</y></points><points><x>26518.0</x><y>30114.0</y></points><points><x>26515.0</x><y>30131.0</y></points><points><x>26516.0</x><y>30138.0</y></points><points><x>26524.0</x><y>30148.0</y></points><points><x>26525.0</x><y>30154.0</y></points><points><x>26530.0</x><y>30162.0</y></points><points><x>26542.0</x><y>30178.0</y></points><points><x>26550.0</x><y>30180.0</y></points><points><x>26551.0</x><y>30207.0</y></points><points><x>26552.0</x><y>30214.0</y></points><points><x>26553.0</x><y>30224.0</y></points><points><x>26564.0</x><y>30242.144531249996</y></points><points><x>26587.33984375</x><y>30251.357421875</y></points><points><x>26607.0</x><y>30237.0</y></points><points><x>26622.0</x><y>30238.0</y></points><points><x>26627.0</x><y>30237.0</y></points><points><x>26633.0</x><y>30233.0</y></points><points><x>26639.0</x><y>30228.0</y></points><points><x>26645.0</x><y>30224.0</y></points><points><x>26652.0</x><y>30219.0</y></points><points><x>26684.0</x><y>30227.0</y></points><points><x>26701.0</x><y>30184.0</y></points><points><x>26703.0</x><y>30179.0</y></points><points><x>26718.0</x><y>30145.0</y></points><points><x>26723.0</x><y>30118.0</y></points><points><x>26722.0</x><y>30113.0</y></points><points><x>26721.0</x><y>30108.0</y></points><points><x>26709.0</x><y>30085.0</y></points><points><x>26694.0</x><y>30079.0</y></points><points><x>26680.0</x><y>30078.0</y></points><points><x>26679.0</x><y>30072.0</y></points><points><x>26663.0</x><y>30069.0</y></points><points><x>26661.0</x><y>30050.0</y></points><points><x>26657.0</x><y>30046.0</y></points><points><x>26651.0</x><y>30036.0</y></points><points><x>26645.0</x><y>30029.0</y></points></segmentation></object><object><name>MET</name><difficult>0</difficult><truncated>0</truncated><info>[{"confidence": "0"}, {"action": "CREATE", "cat": "MET", "time": "2020-07-23 14:39;29", "who": "admin", "typeOfanno": "PersonManul"}]</info><confidence>0</confidence><bndbox><xmin>30277.328125</xmin><ymin>31654.027343750004</ymin><xmax>30510.734375</xmax><ymax>31913.232421875</ymax></bndbox><segmentation><points><x>30437.642578125</x><y>31661.3984375</y></points><points><x>30467.125</x><y>31685.353515625</y></points><points><x>30475.724609375</x><y>31701.9375</y></points><points><x>30475.724609375</x><y>31701.9375</y></points><points><x>30489.8515625</x><y>31705.623046875</y></points><points><x>30489.8515625</x><y>31706.238281249996</y></points><points><x>30470.1953125</x><y>31746.162109375</y></points><points><x>30483.708984375</x><y>31758.447265625</y></points><points><x>30483.708984375</x><y>31759.060546875</y></points><points><x>30483.708984375</x><y>31760.904296875</y></points><points><x>30484.322265625</x><y>31783.015625</y></points><points><x>30484.322265625</x><y>31783.015625</y></points><points><x>30494.150390625</x><y>31810.65625</y></points><points><x>30494.150390625</x><y>31810.65625</y></points><points><x>30510.734375</x><y>31854.267578125</y></points><points><x>30510.734375</x><y>31854.880859375</y></points><points><x>30510.121093750004</x><y>31856.722656249996</y></points><points><x>30509.505859375</x><y>31857.337890625</y></points><points><x>30505.8203125</x><y>31873.921875</y></points><points><x>30467.738281249996</x><y>31884.363281249996</y></points><points><x>30427.199218750004</x><y>31901.5625</y></points><points><x>30405.701171875</x><y>31909.546875</y></points><points><x>30405.701171875</x><y>31909.546875</y></points><points><x>30404.472656249996</x><y>31911.390625</y></points><points><x>30345.5078125</x><y>31913.232421875</y></points><points><x>30315.410156249996</x><y>31878.8359375</y></points><points><x>30315.410156249996</x><y>31878.8359375</y></points><points><x>30313.568359375</x><y>31875.765625</y></points><points><x>30312.953125</x><y>31875.150390625</y></points><points><x>30277.328125</x><y>31821.712890625</y></points><points><x>30277.328125</x><y>31821.712890625</y></points><points><x>30277.328125</x><y>31819.255859375</y></points><points><x>30281.626953125</x><y>31756.603515625</y></points><points><x>30282.855468750004</x><y>31712.994140625</y></points><points><x>30282.855468750004</x><y>31712.994140625</y></points><points><x>30285.3125</x><y>31711.152343750004</y></points><points><x>30287.15625</x><y>31710.537109375</y></points><points><x>30317.8671875</x><y>31687.810546875</y></points><points><x>30317.8671875</x><y>31687.810546875</y></points><points><x>30322.166015625</x><y>31687.810546875</y></points><points><x>30324.009765625</x><y>31687.810546875</y></points><points><x>30369.462890625</x><y>31677.982421875</y></points><points><x>30369.462890625</x><y>31677.982421875</y></points><points><x>30371.919921875</x><y>31676.753906249996</y></points><points><x>30372.533203125</x><y>31676.140625</y></points><points><x>30373.761718750004</x><y>31674.912109375</y></points><points><x>30374.990234375</x><y>31673.068359375</y></points><points><x>30381.1328125</x><y>31654.027343750004</y></points><points><x>30381.1328125</x><y>31654.027343750004</y></points><points><x>30383.589843750004</x><y>31654.027343750004</y></points><points><x>30384.818359375</x><y>31654.027343750004</y></points><points><x>30414.916015625</x><y>31656.484375</y></points><points><x>30414.916015625</x><y>31656.484375</y></points></segmentation></object><object><name>NONE</name><difficult>0</difficult><truncated>0</truncated><info>[{"confidence": "0"}, {"action": "CREATE", "cat": "NONE", "time": "2020-07-23 14:39;29", "who": "admin", "typeOfanno": "PersonManul"}]</info><confidence>0</confidence><bndbox><xmin>32727.478515625</xmin><ymin>32101.0</ymin><xmax>32942.390625</xmax><ymax>32280.001953125</ymax></bndbox><segmentation><points><x>32921.3046875</x><y>32144.2109375</y></points><points><x>32894.89453125</x><y>32106.7421875</y></points><points><x>32868.68359375</x><y>32102.490234375</y></points><points><x>32852.0</x><y>32120.0</y></points><points><x>32858.0</x><y>32135.0</y></points><points><x>32862.0</x><y>32142.0</y></points><points><x>32868.0</x><y>32147.0</y></points><points><x>32866.0</x><y>32157.0</y></points><points><x>32862.0</x><y>32161.0</y></points><points><x>32861.0</x><y>32155.0</y></points><points><x>32851.0</x><y>32141.0</y></points><points><x>32832.0</x><y>32140.0</y></points><points><x>32822.0</x><y>32132.0</y></points><points><x>32818.0</x><y>32127.0</y></points><points><x>32809.0</x><y>32117.0</y></points><points><x>32795.0</x><y>32115.0</y></points><points><x>32791.0</x><y>32111.0</y></points><points><x>32782.0</x><y>32104.0</y></points><points><x>32756.0</x><y>32101.0</y></points><points><x>32747.0</x><y>32101.0</y></points><points><x>32733.574218750004</x><y>32122.5625</y></points><points><x>32733.019531249996</x><y>32137.802734375</y></points><points><x>32727.478515625</x><y>32148.0546875</y></points><points><x>32747.0</x><y>32185.0</y></points><points><x>32762.0</x><y>32185.0</y></points><points><x>32765.0</x><y>32182.0</y></points><points><x>32777.0</x><y>32182.0</y></points><points><x>32783.0</x><y>32185.0</y></points><points><x>32778.0</x><y>32186.0</y></points><points><x>32764.0</x><y>32195.0</y></points><points><x>32763.0</x><y>32221.0</y></points><points><x>32765.0</x><y>32229.0</y></points><points><x>32773.0</x><y>32233.0</y></points><points><x>32782.0</x><y>32237.0</y></points><points><x>32796.0</x><y>32238.0</y></points><points><x>32797.0</x><y>32246.0</y></points><points><x>32810.0</x><y>32254.0</y></points><points><x>32831.0</x><y>32255.0</y></points><points><x>32837.93359375</x><y>32256.177734375</y></points><points><x>32844.0</x><y>32252.0</y></points><points><x>32847.42578125</x><y>32254.689453125</y></points><points><x>32855.0546875</x><y>32255.9921875</y></points><points><x>32854.49609375</x><y>32258.970703125</y></points><points><x>32854.68359375</x><y>32264.925781249996</y></points><points><x>32858.40625</x><y>32271.066406249996</y></points><points><x>32870.52734375</x><y>32280.001953125</y></points><points><x>32910.44921875</x><y>32280.001953125</y></points><points><x>32942.390625</x><y>32206.910156249996</y></points></segmentation></object><object><name>NILM</name><difficult>0</difficult><truncated>0</truncated><info>[{"confidence": "0"}, {"action": "CREATE", "cat": "NILM", "time": "2020-07-23 14:39;29", "who": "admin", "typeOfanno": "PersonManul"}]</info><confidence>0</confidence><bndbox><xmin>24691.8359375</xmin><ymin>35128.7734375</ymin><xmax>24887.5390625</xmax><ymax>35349.16796875</ymax></bndbox><segmentation><points><x>24728.416015625</x><y>35128.7734375</y></points><points><x>24728.416015625</x><y>35128.7734375</y></points><points><x>24732.07421875</x><y>35128.7734375</y></points><points><x>24817.123046875</x><y>35178.15625</y></points><points><x>24845.47265625</x><y>35182.73046875</y></points><points><x>24845.47265625</x><y>35182.73046875</y></points><points><x>24848.21484375</x><y>35184.55859375</y></points><points><x>24849.130859375</x><y>35184.55859375</y></points><points><x>24880.22265625</x><y>35252.234375</y></points><points><x>24880.22265625</x><y>35252.234375</y></points><points><x>24880.22265625</x><y>35254.9765625</y></points><points><x>24880.22265625</x><y>35256.8046875</y></points><points><x>24880.22265625</x><y>35261.37890625</y></points><points><x>24880.22265625</x><y>35265.03515625</y></points><points><x>24880.22265625</x><y>35267.77734375</y></points><points><x>24887.5390625</x><y>35302.53125</y></points><points><x>24887.5390625</x><y>35302.53125</y></points><points><x>24887.5390625</x><y>35305.2734375</y></points><points><x>24886.625</x><y>35306.1875</y></points><points><x>24885.7109375</x><y>35308.93359375</y></points><points><x>24858.275390625</x><y>35340.9375</y></points><points><x>24858.275390625</x><y>35340.9375</y></points><points><x>24855.53125</x><y>35343.68359375</y></points><points><x>24854.6171875</x><y>35343.68359375</y></points><points><x>24851.873046875</x><y>35345.51171875</y></points><points><x>24850.044921875</x><y>35346.42578125</y></points><points><x>24849.130859375</x><y>35346.42578125</y></points><points><x>24795.173828125</x><y>35349.16796875</y></points><points><x>24751.27734375</x><y>35332.70703125</y></points><points><x>24751.27734375</x><y>35332.70703125</y></points><points><x>24711.955078125</x><y>35321.734375</y></points><points><x>24691.8359375</x><y>35267.77734375</y></points><points><x>24691.8359375</x><y>35267.77734375</y></points><points><x>24692.75</x><y>35265.94921875</y></points><points><x>24692.75</x><y>35265.03515625</y></points><points><x>24693.6640625</x><y>35263.20703125</y></points><points><x>24694.578125</x><y>35259.546875</y></points><points><x>24701.89453125</x><y>35185.47265625</y></points><points><x>24701.89453125</x><y>35184.55859375</y></points></segmentation></object><object><name>NILM</name><difficult>0</difficult><truncated>0</truncated><info>[{"confidence": "0"}, {"action": "CREATE", "cat": "NILM", "time": "2020-07-23 14:39;29", "who": "admin", "typeOfanno": "PersonManul"}]</info><confidence>0</confidence><bndbox><xmin>23090.76953125</xmin><ymin>40473.9609375</ymin><xmax>23345.001953125</xmax><ymax>40676.06640625</ymax></bndbox><segmentation><points><x>23222.458984375</x><y>40473.9609375</y></points><points><x>23299.27734375</x><y>40485.8515625</y></points><points><x>23299.27734375</x><y>40485.8515625</y></points><points><x>23302.935546875</x><y>40488.59375</y></points><points><x>23336.771484375</x><y>40505.0546875</y></points><points><x>23336.771484375</x><y>40505.96875</y></points><points><x>23337.685546875</x><y>40506.8828125</y></points><points><x>23337.685546875</x><y>40507.796875</y></points><points><x>23337.685546875</x><y>40509.62890625</y></points><points><x>23337.685546875</x><y>40510.54296875</y></points><points><x>23340.4296875</x><y>40514.19921875</y></points><points><x>23340.4296875</x><y>40516.02734375</y></points><points><x>23340.4296875</x><y>40518.7734375</y></points><points><x>23345.001953125</x><y>40578.21484375</y></points><points><x>23345.001953125</x><y>40578.21484375</y></points><points><x>23345.001953125</x><y>40580.95703125</y></points><points><x>23345.001953125</x><y>40582.7890625</y></points><points><x>23345.001953125</x><y>40585.53125</y></points><points><x>23345.001953125</x><y>40588.2734375</y></points><points><x>23345.001953125</x><y>40591.01953125</y></points><points><x>23345.001953125</x><y>40593.76171875</y></points><points><x>23331.28515625</x><y>40635.828125</y></points><points><x>23331.28515625</x><y>40635.828125</y></points><points><x>23329.455078125</x><y>40636.7421875</y></points><points><x>23328.541015625</x><y>40638.5703125</y></points><points><x>23325.796875</x><y>40641.31640625</y></points><points><x>23324.8828125</x><y>40642.23046875</y></points><points><x>23323.0546875</x><y>40643.14453125</y></points><points><x>23321.224609375</x><y>40645.88671875</y></points><points><x>23319.396484375</x><y>40647.71875</y></points><points><x>23257.208984375</x><y>40674.23828125</y></points><points><x>23257.208984375</x><y>40674.23828125</y></points><points><x>23254.466796875</x><y>40675.15234375</y></points><points><x>23251.72265625</x><y>40676.06640625</y></points><points><x>23187.70703125</x><y>40676.06640625</y></points><points><x>23187.70703125</x><y>40676.06640625</y></points><points><x>23138.32421875</x><y>40666.0078125</y></points><points><x>23093.513671875</x><y>40622.109375</y></points><points><x>23093.513671875</x><y>40622.109375</y></points><points><x>23093.513671875</x><y>40619.3671875</y></points><points><x>23090.76953125</x><y>40564.49609375</y></points><points><x>23090.76953125</x><y>40564.49609375</y></points><points><x>23091.685546875</x><y>40562.66796875</y></points><points><x>23093.513671875</x><y>40561.75390625</y></points><points><x>23097.171875</x><y>40558.09765625</y></points><points><x>23121.86328125</x><y>40509.62890625</y></points><points><x>23121.86328125</x><y>40509.62890625</y></points><points><x>23123.693359375</x><y>40508.7109375</y></points><points><x>23158.443359375</x><y>40484.01953125</y></points><points><x>23158.443359375</x><y>40484.01953125</y></points></segmentation></object><object><name>MET</name><difficult>0</difficult><truncated>0</truncated><info>[{"confidence": "0"}, {"action": "CREATE", "cat": "MET", "time": "2020-07-23 14:39;29", "who": "admin", "typeOfanno": "PersonManul"}]</info><confidence>0</confidence><bndbox><xmin>26323.0</xmin><ymin>49006.0</ymin><xmax>26595.0</xmax><ymax>49224.0</ymax></bndbox><segmentation><points><x>26446.203125</x><y>49015.44921875</y></points><points><x>26445.0</x><y>49012.0</y></points><points><x>26415.0</x><y>49006.0</y></points><points><x>26398.0</x><y>49016.0</y></points><points><x>26398.0</x><y>49053.0</y></points><points><x>26374.0</x><y>49051.0</y></points><points><x>26367.0</x><y>49057.0</y></points><points><x>26362.0</x><y>49060.0</y></points><points><x>26358.0</x><y>49064.0</y></points><points><x>26354.0</x><y>49067.0</y></points><points><x>26343.0</x><y>49075.0</y></points><points><x>26341.0</x><y>49089.0</y></points><points><x>26332.0</x><y>49090.0</y></points><points><x>26327.0</x><y>49097.0</y></points><points><x>26325.0</x><y>49127.0</y></points><points><x>26344.0</x><y>49134.0</y></points><points><x>26338.0</x><y>49151.0</y></points><points><x>26331.0</x><y>49169.0</y></points><points><x>26329.0</x><y>49182.0</y></points><points><x>26323.0</x><y>49183.0</y></points><points><x>26323.0</x><y>49211.0</y></points><points><x>26333.0</x><y>49211.0</y></points><points><x>26334.0</x><y>49200.0</y></points><points><x>26341.0</x><y>49201.0</y></points><points><x>26346.0</x><y>49202.0</y></points><points><x>26362.0</x><y>49203.0</y></points><points><x>26371.0</x><y>49198.0</y></points><points><x>26377.0</x><y>49208.0</y></points><points><x>26405.0</x><y>49210.0</y></points><points><x>26406.0</x><y>49219.0</y></points><points><x>26422.0</x><y>49223.0</y></points><points><x>26437.0</x><y>49224.0</y></points><points><x>26460.0</x><y>49218.0</y></points><points><x>26464.0</x><y>49200.0</y></points><points><x>26465.0</x><y>49186.0</y></points><points><x>26481.0</x><y>49185.0</y></points><points><x>26491.0</x><y>49179.0</y></points><points><x>26487.0</x><y>49192.0</y></points><points><x>26485.0</x><y>49204.0</y></points><points><x>26489.0</x><y>49209.0</y></points><points><x>26509.0</x><y>49209.0</y></points><points><x>26521.0</x><y>49206.0</y></points><points><x>26530.1640625</x><y>49201.8125</y></points><points><x>26540.416015625</x><y>49195.9921875</y></points><points><x>26550.390625</x><y>49194.328125</y></points><points><x>26555.65625</x><y>49194.60546875</y></points><points><x>26562.859375</x><y>49194.8828125</y></points><points><x>26568.95703125</x><y>49195.16015625</y></points><points><x>26579.208984375</x><y>49195.9921875</y></points><points><x>26586.689453125</x><y>49196.26953125</y></points><points><x>26595.0</x><y>49194.0</y></points><points><x>26594.0</x><y>49180.0</y></points><points><x>26589.0</x><y>49171.0</y></points><points><x>26589.0</x><y>49162.0</y></points><points><x>26585.0</x><y>49158.0</y></points><points><x>26581.0</x><y>49153.0</y></points><points><x>26572.0</x><y>49153.0</y></points><points><x>26575.0</x><y>49132.0</y></points><points><x>26572.0</x><y>49125.0</y></points><points><x>26583.0</x><y>49121.0</y></points><points><x>26595.0</x><y>49120.0</y></points><points><x>26595.0</x><y>49106.0</y></points><points><x>26590.0</x><y>49106.0</y></points><points><x>26590.0</x><y>49097.0</y></points><points><x>26592.0</x><y>49078.0</y></points><points><x>26587.0</x><y>49074.0</y></points><points><x>26583.0</x><y>49071.0</y></points><points><x>26579.0</x><y>49071.0</y></points><points><x>26564.0</x><y>49066.0</y></points><points><x>26552.0</x><y>49065.0</y></points><points><x>26549.0</x><y>49046.0</y></points><points><x>26545.0</x><y>49036.0</y></points><points><x>26542.0</x><y>49033.0</y></points><points><x>26537.0</x><y>49029.0</y></points><points><x>26524.0</x><y>49026.0</y></points><points><x>26514.0</x><y>49013.0</y></points><points><x>26489.0</x><y>49013.0</y></points><points><x>26484.0</x><y>49017.0</y></points><points><x>26484.0</x><y>49025.0</y></points><points><x>26481.0</x><y>49028.0</y></points><points><x>26474.0</x><y>49029.0</y></points><points><x>26473.0</x><y>49019.0</y></points><points><x>26452.0</x><y>49017.0</y></points><points><x>26457.0</x><y>49014.0</y></points><points><x>26459.224609375</x><y>49010.18359375</y></points><points><x>26452.8515625</x><y>49009.3515625</y></points></segmentation></object><object><name>STR</name><difficult>0</difficult><truncated>0</truncated><info>[{"confidence": "0"}, {"action": "CREATE", "cat": "STR", "time": "2020-07-23 14:39;29", "who": "admin", "typeOfanno": "PersonManul"}]</info><confidence>0</confidence><bndbox><xmin>33244.0</xmin><ymin>47764.84765625</ymin><xmax>33327.0</xmax><ymax>47841.0</ymax></bndbox><segmentation><points><x>33269.0</x><y>47771.0</y></points><points><x>33261.0</x><y>47777.0</y></points><points><x>33253.0</x><y>47785.0</y></points><points><x>33244.0</x><y>47826.0</y></points><points><x>33253.0</x><y>47837.0</y></points><points><x>33282.0</x><y>47841.0</y></points><points><x>33301.0</x><y>47833.0</y></points><points><x>33309.0</x><y>47827.0</y></points><points><x>33319.890625</x><y>47818.32421875</y></points><points><x>33327.0</x><y>47783.0</y></points><points><x>33323.0</x><y>47778.0</y></points><points><x>33295.50390625</x><y>47764.84765625</y></points></segmentation></object><object><name>NILM</name><difficult>0</difficult><truncated>0</truncated><info>[{"confidence": "0"}, {"action": "CREATE", "cat": "NILM", "time": "2020-07-23 14:39;29", "who": "admin", "typeOfanno": "PersonManul"}]</info><confidence>0</confidence><bndbox><xmin>31728.0</xmin><ymin>41271.0</ymin><xmax>31797.115234375</xmax><ymax>41315.0</ymax></bndbox><segmentation><points><x>31747.0</x><y>41271.0</y></points><points><x>31742.0</x><y>41272.0</y></points><points><x>31730.0</x><y>41280.0</y></points><points><x>31728.0</x><y>41300.0</y></points><points><x>31739.0</x><y>41314.0</y></points><points><x>31757.0</x><y>41314.0</y></points><points><x>31762.0</x><y>41315.0</y></points><points><x>31782.0390625</x><y>41308.265625</y></points><points><x>31797.115234375</x><y>41296.54296875</y></points><points><x>31778.875</x><y>41271.60546875</y></points></segmentation></object><object><name>NILM</name><difficult>0</difficult><truncated>0</truncated><info>[{"confidence": "0"}, {"action": "CREATE", "cat": "NILM", "time": "2020-07-23 14:39;29", "who": "admin", "typeOfanno": "PersonManul"}]</info><confidence>0</confidence><bndbox><xmin>32051.0</xmin><ymin>41202.78515625</ymin><xmax>32108.0</xmax><ymax>41312.51171875</ymax></bndbox><segmentation><points><x>32084.183593750004</x><y>41202.78515625</y></points><points><x>32072.810546875</x><y>41203.67578125</y></points><points><x>32064.970703125</x><y>41214.81640625</y></points><points><x>32061.2578125</x><y>41223.06640625</y></points><points><x>32059.798828125</x><y>41233.81640625</y></points><points><x>32059.0</x><y>41238.0</y></points><points><x>32053.0</x><y>41261.0</y></points><points><x>32051.0</x><y>41293.0</y></points><points><x>32060.908203125</x><y>41306.13671875</y></points><points><x>32069.0</x><y>41311.0</y></points><points><x>32080.580078125</x><y>41312.51171875</y></points><points><x>32093.0</x><y>41310.0</y></points><points><x>32099.0</x><y>41308.0</y></points><points><x>32104.0</x><y>41300.0</y></points><points><x>32107.0</x><y>41288.0</y></points><points><x>32108.0</x><y>41275.0</y></points><points><x>32106.0</x><y>41266.0</y></points><points><x>32105.519531249996</x><y>41248.50390625</y></points><points><x>32100.808593750004</x><y>41208.32421875</y></points></segmentation></object><object><name>MET</name><difficult>0</difficult><truncated>0</truncated><info>[{"confidence": "0"}, {"action": "CREATE", "cat": "MET", "time": "2020-07-23 14:39;29", "who": "admin", "typeOfanno": "PersonManul"}]</info><confidence>0</confidence><bndbox><xmin>33731.0</xmin><ymin>40387.0</ymin><xmax>33890.0</xmax><ymax>40549.15234375</ymax></bndbox><segmentation><points><x>33806.0</x><y>40387.0</y></points><points><x>33792.0</x><y>40398.0</y></points><points><x>33789.0</x><y>40402.0</y></points><points><x>33777.0</x><y>40412.0</y></points><points><x>33768.0</x><y>40421.0</y></points><points><x>33753.0</x><y>40428.0</y></points><points><x>33752.0</x><y>40435.0</y></points><points><x>33751.0</x><y>40449.0</y></points><points><x>33761.0</x><y>40466.0</y></points><points><x>33755.0</x><y>40471.0</y></points><points><x>33733.0</x><y>40473.0</y></points><points><x>33731.0</x><y>40509.0</y></points><points><x>33734.0</x><y>40512.0</y></points><points><x>33740.0</x><y>40512.0</y></points><points><x>33758.0</x><y>40517.0</y></points><points><x>33761.0</x><y>40520.0</y></points><points><x>33765.5859375</x><y>40525.32421875</y></points><points><x>33765.5859375</x><y>40528.6484375</y></points><points><x>33769.1875</x><y>40531.97265625</y></points><points><x>33773.8984375</x><y>40536.40625</y></points><points><x>33777.5</x><y>40540.5625</y></points><points><x>33785.2578125</x><y>40541.671875</y></points><points><x>33791.0</x><y>40537.0</y></points><points><x>33800.0</x><y>40531.0</y></points><points><x>33805.0</x><y>40527.0</y></points><points><x>33806.0</x><y>40537.0</y></points><points><x>33811.0</x><y>40542.0</y></points><points><x>33845.38671875</x><y>40549.15234375</y></points><points><x>33868.0</x><y>40546.0</y></points><points><x>33872.0</x><y>40542.0</y></points><points><x>33878.0</x><y>40535.0</y></points><points><x>33882.0</x><y>40528.0</y></points><points><x>33882.0</x><y>40510.0</y></points><points><x>33890.0</x><y>40499.0</y></points><points><x>33890.0</x><y>40484.0</y></points><points><x>33868.0</x><y>40467.0</y></points><points><x>33860.0</x><y>40467.0</y></points><points><x>33863.0</x><y>40461.0</y></points><points><x>33866.0</x><y>40434.0</y></points><points><x>33864.0</x><y>40428.0</y></points><points><x>33863.0</x><y>40419.0</y></points><points><x>33858.0</x><y>40414.0</y></points><points><x>33847.0</x><y>40392.0</y></points></segmentation></object><object><name>NONE</name><difficult>0</difficult><truncated>0</truncated><info>[{"confidence": "0"}, {"action": "CREATE", "cat": "NONE", "time": "2020-07-23 14:39;29", "who": "admin", "typeOfanno": "PersonManul"}]</info><confidence>0</confidence><bndbox><xmin>35238.0</xmin><ymin>36581.0</ymin><xmax>35401.0</xmax><ymax>36732.0</ymax></bndbox><segmentation><points><x>35305.0</x><y>36581.0</y></points><points><x>35291.0</x><y>36584.0</y></points><points><x>35285.0</x><y>36585.0</y></points><points><x>35279.0</x><y>36590.0</y></points><points><x>35274.0</x><y>36598.0</y></points><points><x>35271.0</x><y>36609.0</y></points><points><x>35270.0</x><y>36614.0</y></points><points><x>35265.0</x><y>36615.0</y></points><points><x>35247.0</x><y>36607.0</y></points><points><x>35238.0</x><y>36631.0</y></points><points><x>35241.0</x><y>36634.0</y></points><points><x>35242.0</x><y>36641.0</y></points><points><x>35241.0</x><y>36655.0</y></points><points><x>35251.0</x><y>36657.0</y></points><points><x>35248.0</x><y>36662.0</y></points><points><x>35246.0</x><y>36680.0</y></points><points><x>35253.0</x><y>36690.0</y></points><points><x>35270.0</x><y>36701.0</y></points><points><x>35273.0</x><y>36705.0</y></points><points><x>35280.0</x><y>36714.0</y></points><points><x>35289.0</x><y>36722.0</y></points><points><x>35321.0</x><y>36726.0</y></points><points><x>35331.0</x><y>36726.0</y></points><points><x>35348.0</x><y>36727.0</y></points><points><x>35353.0</x><y>36729.0</y></points><points><x>35368.0</x><y>36730.0</y></points><points><x>35385.0</x><y>36732.0</y></points><points><x>35387.0</x><y>36711.0</y></points><points><x>35381.0</x><y>36704.0</y></points><points><x>35361.0</x><y>36700.0</y></points><points><x>35358.0</x><y>36703.0</y></points><points><x>35362.0</x><y>36691.0</y></points><points><x>35366.0</x><y>36688.0</y></points><points><x>35371.0</x><y>36663.0</y></points><points><x>35396.0</x><y>36663.0</y></points><points><x>35401.0</x><y>36640.0</y></points><points><x>35396.0</x><y>36622.0</y></points><points><x>35395.0</x><y>36610.0</y></points><points><x>35396.0</x><y>36588.0</y></points><points><x>35390.0</x><y>36582.0</y></points><points><x>35375.0</x><y>36581.0</y></points><points><x>35369.0</x><y>36586.0</y></points><points><x>35352.0</x><y>36592.0</y></points><points><x>35349.0</x><y>36589.0</y></points><points><x>35335.0</x><y>36581.0</y></points></segmentation></object><object><name>MET</name><difficult>0</difficult><truncated>0</truncated><info>[{"confidence": "0"}, {"action": "CREATE", "cat": "MET", "time": "2020-07-23 14:39;29", "who": "admin", "typeOfanno": "PersonManul"}]</info><confidence>0</confidence><bndbox><xmin>32205.628906249996</xmin><ymin>29189.263671875</ymin><xmax>32374.361328125</xmax><ymax>29305.603515625</ymax></bndbox><segmentation><points><x>32276.173828125</x><y>29193.390625</y></points><points><x>32276.173828125</x><y>29193.390625</y></points><points><x>32312.478515625</x><y>29189.263671875</y></points><points><x>32312.478515625</x><y>29189.263671875</y></points><points><x>32314.955078125</x><y>29189.263671875</y></points><points><x>32336.40625</x><y>29201.640625</y></points><points><x>32336.40625</x><y>29201.640625</y></points><points><x>32355.384765625</x><y>29211.128906249996</y></points><points><x>32355.796875</x><y>29211.128906249996</y></points><points><x>32357.447265625</x><y>29212.3671875</y></points><points><x>32374.361328125</x><y>29223.505859375</y></points><points><x>32374.361328125</x><y>29240.419921875</y></points><points><x>32362.810546875</x><y>29250.322265625</y></points><points><x>32362.810546875</x><y>29250.734375</y></points><points><x>32361.984375</x><y>29252.796875</y></points><points><x>32361.984375</x><y>29253.208984375</y></points><points><x>32357.859375</x><y>29274.25</y></points><points><x>32357.859375</x><y>29274.25</y></points><points><x>32356.621093750004</x><y>29276.724609375</y></points><points><x>32342.595703125</x><y>29290.339843750004</y></points><points><x>32323.6171875</x><y>29297.3515625</y></points><points><x>32323.6171875</x><y>29297.3515625</y></points><points><x>32305.052734375</x><y>29305.603515625</y></points><points><x>32270.8125</x><y>29297.765625</y></points><points><x>32270.8125</x><y>29297.765625</y></points><points><x>32229.556640625</x><y>29283.738281249996</y></points><points><x>32213.466796875</x><y>29271.361328125</y></points><points><x>32205.628906249996</x><y>29251.972656249996</y></points><points><x>32208.103515625</x><y>29235.470703125</y></points><points><x>32222.542968750004</x><y>29226.806640625</y></points><points><x>32222.542968750004</x><y>29226.806640625</y></points><points><x>32224.605468750004</x><y>29226.394531249996</y></points><points><x>32225.431640625</x><y>29225.980468750004</y></points><points><x>32226.669921875</x><y>29225.15625</y></points><points><x>32251.833984375</x><y>29211.542968750004</y></points><points><x>32251.833984375</x><y>29211.128906249996</y></points></segmentation></object><object><name>NILM</name><difficult>0</difficult><truncated>0</truncated><info>[{"confidence": "0"}, {"action": "CREATE", "cat": "NILM", "time": "2020-07-23 14:39;29", "who": "admin", "typeOfanno": "PersonManul"}]</info><confidence>0</confidence><bndbox><xmin>34253.875</xmin><ymin>1690.896728515625</ymin><xmax>34318.64453125</xmax><ymax>1756.079345703125</ymax></bndbox><segmentation><points><x>34294.71875</x><y>1691.3092041015625</y></points><points><x>34294.71875</x><y>1691.3092041015625</y></points><points><x>34296.78125</x><y>1690.896728515625</y></points><points><x>34314.51953125</x><y>1704.92333984375</y></points><points><x>34314.51953125</x><y>1704.92333984375</y></points><points><x>34314.109375</x><y>1707.398681640625</y></points><points><x>34318.64453125</x><y>1726.3758544921875</y></points><points><x>34315.7578125</x><y>1742.4652099609375</y></points><points><x>34295.95703125</x><y>1745.765625</y></points><points><x>34295.95703125</x><y>1745.765625</y></points><points><x>34294.3046875</x><y>1747.0032958984375</y></points><points><x>34272.8515625</x><y>1756.079345703125</y></points><points><x>34260.0625</x><y>1741.2276611328125</y></points><points><x>34253.875</x><y>1732.1514892578125</y></points><points><x>34265.42578125</x><y>1716.0621337890625</y></points><points><x>34276.15234375</x><y>1692.1343994140625</y></points><points><x>34276.15234375</x><y>1692.1343994140625</y></points></segmentation></object><object><name>NILM</name><difficult>0</difficult><truncated>0</truncated><info>[{"confidence": "0"}, {"action": "CREATE", "cat": "NILM", "time": "2020-07-23 14:39;29", "who": "admin", "typeOfanno": "PersonManul"}]</info><confidence>0</confidence><bndbox><xmin>38466.1875</xmin><ymin>1705.99169921875</ymin><xmax>38530.765625</xmax><ymax>1762.754638671875</ymax></bndbox><segmentation><points><x>38511.59765625</x><y>1705.99169921875</y></points><points><x>38490.0</x><y>1707.0</y></points><points><x>38479.0</x><y>1709.0</y></points><points><x>38466.1875</x><y>1729.62744140625</y></points><points><x>38475.6796875</x><y>1756.613037109375</y></points><points><x>38500.80078125</x><y>1762.754638671875</y></points><points><x>38530.39453125</x><y>1746.0048828125</y></points><points><x>38530.765625</x><y>1723.1136474609375</y></points></segmentation></object><object><name>HSIL</name><difficult>0</difficult><truncated>0</truncated><info>[{"confidence": "0"}, {"action": "CREATE", "cat": "HSIL", "time": "2020-07-23 14:39;29", "who": "admin", "typeOfanno": "PersonManul"}]</info><confidence>0</confidence><bndbox><xmin>40565.0</xmin><ymin>5305.0</ymin><xmax>40627.0</xmax><ymax>5371.07568359375</ymax></bndbox><segmentation><points><x>40590.0</x><y>5305.0</y></points><points><x>40575.0</x><y>5317.0</y></points><points><x>40572.0</x><y>5321.0</y></points><points><x>40565.0</x><y>5332.0</y></points><points><x>40572.50390625</x><y>5370.244140625</y></points><points><x>40598.2734375</x><y>5371.07568359375</y></points><points><x>40618.0</x><y>5361.0</y></points><points><x>40626.0</x><y>5342.0</y></points><points><x>40627.0</x><y>5317.0</y></points><points><x>40620.0</x><y>5310.0</y></points><points><x>40617.0</x><y>5306.0</y></points></segmentation></object><object><name>NILM</name><difficult>0</difficult><truncated>0</truncated><info>[{"confidence": "0"}, {"action": "CREATE", "cat": "NILM", "time": "2020-07-23 14:39;29", "who": "admin", "typeOfanno": "PersonManul"}]</info><confidence>0</confidence><bndbox><xmin>41340.71875</xmin><ymin>5128.07958984375</ymin><xmax>41480.37109375</xmax><ymax>5261.0</ymax></bndbox><segmentation><points><x>41412.20703125</x><y>5128.07958984375</y></points><points><x>41395.3046875</x><y>5139.994140625</y></points><points><x>41370.921875</x><y>5148.861328125</y></points><points><x>41360.390625</x><y>5157.45068359375</y></points><points><x>41352.0</x><y>5166.0</y></points><points><x>41344.59765625</x><y>5171.859375</y></points><points><x>41340.71875</x><y>5186.822265625</y></points><points><x>41345.15234375</x><y>5200.9541015625</y></points><points><x>41344.875</x><y>5207.88134765625</y></points><points><x>41349.86328125</x><y>5214.25439453125</y></points><points><x>41351.0</x><y>5218.0</y></points><points><x>41368.0</x><y>5230.0</y></points><points><x>41369.0</x><y>5235.0</y></points><points><x>41378.0</x><y>5244.0</y></points><points><x>41386.0</x><y>5250.0</y></points><points><x>41403.0</x><y>5260.0</y></points><points><x>41428.0</x><y>5261.0</y></points><points><x>41439.0</x><y>5259.0</y></points><points><x>41445.0</x><y>5258.0</y></points><points><x>41452.9375</x><y>5247.5048828125</y></points><points><x>41461.25</x><y>5235.8671875</y></points><points><x>41465.9609375</x><y>5228.93994140625</y></points><points><x>41473.16796875</x><y>5217.02490234375</y></points><points><x>41480.37109375</x><y>5198.18310546875</y></points><points><x>41478.984375</x><y>5178.78662109375</y></points><points><x>41468.0</x><y>5146.0</y></points><points><x>41458.0</x><y>5130.0</y></points></segmentation></object><object><name>MET</name><difficult>0</difficult><truncated>0</truncated><info>[{"confidence": "0"}, {"action": "CREATE", "cat": "MET", "time": "2020-07-23 14:39;29", "who": "admin", "typeOfanno": "PersonManul"}]</info><confidence>0</confidence><bndbox><xmin>41035.48828125</xmin><ymin>7225.50732421875</ymin><xmax>41328.375</xmax><ymax>7559.82470703125</ymax></bndbox><segmentation><points><x>41142.0</x><y>7237.0</y></points><points><x>41134.0</x><y>7245.0</y></points><points><x>41130.0</x><y>7251.0</y></points><points><x>41123.0</x><y>7253.0</y></points><points><x>41121.0</x><y>7270.0</y></points><points><x>41110.0</x><y>7279.0</y></points><points><x>41060.15234375</x><y>7296.81689453125</y></points><points><x>41035.48828125</x><y>7358.053710937501</y></points><points><x>41053.4609375</x><y>7404.47802734375</y></points><points><x>41078.0</x><y>7437.0</y></points><points><x>41085.0</x><y>7437.0</y></points><points><x>41091.0</x><y>7438.0</y></points><points><x>41100.0</x><y>7439.0</y></points><points><x>41120.0</x><y>7441.0</y></points><points><x>41127.0</x><y>7440.0</y></points><points><x>41136.0</x><y>7444.0</y></points><points><x>41147.0</x><y>7450.0</y></points><points><x>41154.0</x><y>7456.0</y></points><points><x>41158.0</x><y>7459.0</y></points><points><x>41203.78515625</x><y>7506.60595703125</y></points><points><x>41236.375</x><y>7548.2734375</y></points><points><x>41298.2578125</x><y>7559.82470703125</y></points><points><x>41328.375</x><y>7539.60986328125</y></points><points><x>41325.8984375</x><y>7489.69140625</y></points><points><x>41303.62109375</x><y>7457.92529296875</y></points><points><x>41282.0</x><y>7407.0</y></points><points><x>41278.0</x><y>7402.0</y></points><points><x>41273.0</x><y>7396.0</y></points><points><x>41262.0</x><y>7386.0</y></points><points><x>41255.0</x><y>7377.0</y></points><points><x>41236.0</x><y>7362.0</y></points><points><x>41234.0</x><y>7355.0</y></points><points><x>41227.0</x><y>7346.0</y></points><points><x>41222.0</x><y>7342.0</y></points><points><x>41213.0</x><y>7334.0</y></points><points><x>41240.0</x><y>7335.0</y></points><points><x>41246.0</x><y>7334.0</y></points><points><x>41250.0</x><y>7330.0</y></points><points><x>41264.0</x><y>7331.0</y></points><points><x>41271.515625</x><y>7332.81201171875</y></points><points><x>41284.0</x><y>7329.0</y></points><points><x>41285.0</x><y>7323.0</y></points><points><x>41289.0</x><y>7311.0</y></points><points><x>41280.37890625</x><y>7305.10302734375</y></points><points><x>41270.0</x><y>7308.0</y></points><points><x>41270.12890625</x><y>7297.8984375</y></points><points><x>41270.12890625</x><y>7294.57373046875</y></points><points><x>41273.17578125</x><y>7292.911132812499</y></points><points><x>41274.0</x><y>7280.0</y></points><points><x>41254.0</x><y>7267.0</y></points><points><x>41244.0</x><y>7261.0</y></points><points><x>41243.0</x><y>7254.0</y></points><points><x>41196.078125</x><y>7225.50732421875</y></points></segmentation></object><object><name>STR</name><difficult>0</difficult><truncated>0</truncated><info>[{"confidence": "0"}, {"action": "CREATE", "cat": "STR", "time": "2020-07-23 14:39;29", "who": "admin", "typeOfanno": "PersonManul"}]</info><confidence>0</confidence><bndbox><xmin>45254.0</xmin><ymin>8157.0</ymin><xmax>45319.0</xmax><ymax>8222.0</ymax></bndbox><segmentation><points><x>45272.0</x><y>8157.0</y></points><points><x>45267.0</x><y>8158.0</y></points><points><x>45257.0</x><y>8167.0</y></points><points><x>45254.0</x><y>8190.0</y></points><points><x>45255.0</x><y>8195.0</y></points><points><x>45264.0</x><y>8213.0</y></points><points><x>45281.0</x><y>8221.0</y></points><points><x>45294.0</x><y>8222.0</y></points><points><x>45300.0</x><y>8221.0</y></points><points><x>45313.0</x><y>8209.0</y></points><points><x>45319.0</x><y>8181.0</y></points><points><x>45309.0</x><y>8163.0</y></points><points><x>45296.0</x><y>8158.0</y></points></segmentation></object><object><name>NILM</name><difficult>0</difficult><truncated>0</truncated><info>[{"confidence": "0"}, {"action": "CREATE", "cat": "NILM", "time": "2020-07-23 14:39;29", "who": "admin", "typeOfanno": "PersonManul"}]</info><confidence>0</confidence><bndbox><xmin>38580.75390625</xmin><ymin>11018.4130859375</ymin><xmax>38937.41015625</xmax><ymax>11368.66796875</ymax></bndbox><segmentation><points><x>38737.1328125</x><y>11073.283203125</y></points><points><x>38737.1328125</x><y>11073.283203125</y></points><points><x>38739.875</x><y>11075.1123046875</y></points><points><x>38744.44921875</x><y>11079.6845703125</y></points><points><x>38802.9765625</x><y>11134.5556640625</y></points><points><x>38802.9765625</x><y>11134.5556640625</y></points><points><x>38802.9765625</x><y>11138.212890625</y></points><points><x>38802.9765625</x><y>11140.0419921875</y></points><points><x>38802.9765625</x><y>11141.87109375</y></points><points><x>38802.9765625</x><y>11142.7861328125</y></points><points><x>38802.9765625</x><y>11145.529296875</y></points><points><x>38838.640625</x><y>11197.65625</y></points><points><x>38838.640625</x><y>11197.65625</y></points><points><x>38915.4609375</x><y>11247.0390625</y></points><points><x>38916.375</x><y>11247.0390625</y></points><points><x>38917.2890625</x><y>11247.953125</y></points><points><x>38919.1171875</x><y>11251.611328125</y></points><points><x>38937.41015625</x><y>11323.857421875</y></points><points><x>38937.41015625</x><y>11323.857421875</y></points><points><x>38937.41015625</x><y>11326.6005859375</y></points><points><x>38937.41015625</x><y>11327.515625</y></points><points><x>38934.6640625</x><y>11329.34375</y></points><points><x>38934.6640625</x><y>11331.1728515625</y></points><points><x>38934.6640625</x><y>11335.74609375</y></points><points><x>38933.75</x><y>11336.66015625</y></points><points><x>38920.94921875</x><y>11368.66796875</y></points><points><x>38920.94921875</x><y>11368.66796875</y></points><points><x>38862.41796875</x><y>11366.8388671875</y></points><points><x>38808.46484375</x><y>11315.626953125</y></points><points><x>38761.82421875</x><y>11331.1728515625</y></points><points><x>38761.82421875</x><y>11331.1728515625</y></points><points><x>38759.99609375</x><y>11332.087890625</y></points><points><x>38759.08203125</x><y>11333.001953125</y></points><points><x>38715.18359375</x><y>11332.087890625</y></points><points><x>38658.484375</x><y>11268.072265625</y></points><points><x>38626.4765625</x><y>11225.0908203125</y></points><points><x>38592.640625</x><y>11164.7333984375</y></points><points><x>38592.640625</x><y>11134.5556640625</y></points><points><x>38580.75390625</x><y>11087.916015625</y></points><points><x>38587.15234375</x><y>11044.93359375</y></points><points><x>38607.2734375</x><y>11018.4130859375</y></points><points><x>38607.2734375</x><y>11018.4130859375</y></points><points><x>38610.015625</x><y>11018.4130859375</y></points><points><x>38696.89453125</x><y>11038.5322265625</y></points><points><x>38696.89453125</x><y>11038.5322265625</y></points></segmentation></object><object><name>MET</name><difficult>0</difficult><truncated>0</truncated><info>[{"confidence": "0"}, {"action": "CREATE", "cat": "MET", "time": "2020-07-23 14:39;29", "who": "admin", "typeOfanno": "PersonManul"}]</info><confidence>0</confidence><bndbox><xmin>38882.2734375</xmin><ymin>19723.0</ymin><xmax>39005.0</xmax><ymax>19857.732421875</ymax></bndbox><segmentation><points><x>38914.86328125</x><y>19732.73046875</y></points><points><x>38902.90234375</x><y>19733.966796875</y></points><points><x>38890.0</x><y>19743.0</y></points><points><x>38887.0</x><y>19754.0</y></points><points><x>38886.0</x><y>19779.0</y></points><points><x>38891.0</x><y>19801.0</y></points><points><x>38883.921875</x><y>19810.2890625</y></points><points><x>38882.2734375</x><y>19825.140625</y></points><points><x>38885.57421875</x><y>19843.29296875</y></points><points><x>38903.7265625</x><y>19857.732421875</y></points><points><x>38963.0</x><y>19843.0</y></points><points><x>38987.0</x><y>19837.0</y></points><points><x>38988.0</x><y>19832.0</y></points><points><x>38991.59765625</x><y>19824.31640625</y></points><points><x>38999.8515625</x><y>19817.71484375</y></points><points><x>38999.8515625</x><y>19804.513671875</y></points><points><x>39002.0</x><y>19795.0</y></points><points><x>39005.0</x><y>19755.0</y></points><points><x>38990.0</x><y>19755.0</y></points><points><x>38993.0</x><y>19738.0</y></points><points><x>39002.0</x><y>19737.0</y></points><points><x>39005.0</x><y>19723.0</y></points><points><x>38995.0</x><y>19723.0</y></points><points><x>38986.0</x><y>19724.0</y></points><points><x>38976.0</x><y>19728.0</y></points><points><x>38971.0</x><y>19733.0</y></points><points><x>38960.0</x><y>19738.0</y></points><points><x>38955.0</x><y>19737.0</y></points><points><x>38947.0</x><y>19729.0</y></points><points><x>38939.20703125</x><y>19729.841796875</y></points></segmentation></object><object><name>MET</name><difficult>0</difficult><truncated>0</truncated><info>[{"confidence": "0"}, {"action": "CREATE", "cat": "MET", "time": "2020-07-23 14:39;29", "who": "admin", "typeOfanno": "PersonManul"}]</info><confidence>0</confidence><bndbox><xmin>38335.81640625</xmin><ymin>36904.0078125</ymin><xmax>38404.62109375</xmax><ymax>37020.0078125</ymax></bndbox><segmentation><points><x>38377.81640625</x><y>36904.0078125</y></points><points><x>38355.81640625</x><y>36919.0078125</y></points><points><x>38351.82421875</x><y>36924.17578125</y></points><points><x>38343.57421875</x><y>36927.890625</y></points><points><x>38341.51171875</x><y>36938.203125</y></points><points><x>38338.81640625</x><y>36946.0078125</y></points><points><x>38337.81640625</x><y>36966.0078125</y></points><points><x>38336.81640625</x><y>36974.0078125</y></points><points><x>38335.81640625</x><y>36999.0078125</y></points><points><x>38343.81640625</x><y>37013.0078125</y></points><points><x>38348.81640625</x><y>37020.0078125</y></points><points><x>38375.81640625</x><y>37020.0078125</y></points><points><x>38375.81640625</x><y>37015.0078125</y></points><points><x>38382.81640625</x><y>37007.0078125</y></points><points><x>38385.81640625</x><y>37002.0078125</y></points><points><x>38385.81640625</x><y>36991.0078125</y></points><points><x>38384.81640625</x><y>36985.0078125</y></points><points><x>38386.81640625</x><y>36960.0078125</y></points><points><x>38404.62109375</x><y>36926.24609375</y></points><points><x>38395.81640625</x><y>36905.0078125</y></points></segmentation></object><object><name>NILM</name><difficult>0</difficult><truncated>0</truncated><info>[{"confidence": "0"}, {"action": "CREATE", "cat": "NILM", "time": "2020-07-23 14:39;29", "who": "admin", "typeOfanno": "PersonManul"}]</info><confidence>0</confidence><bndbox><xmin>35510.3125</xmin><ymin>39894.546875</ymin><xmax>35614.73046875</xmax><ymax>40104.0</ymax></bndbox><segmentation><points><x>35570.5078125</x><y>39898.234375</y></points><points><x>35603.67578125</x><y>39918.50390625</y></points><points><x>35603.67578125</x><y>39919.1171875</y></points><points><x>35603.67578125</x><y>39920.9609375</y></points><points><x>35603.67578125</x><y>39922.1875</y></points><points><x>35604.2890625</x><y>39923.41796875</y></points><points><x>35604.2890625</x><y>39925.875</y></points><points><x>35605.515625</x><y>39927.1015625</y></points><points><x>35614.73046875</x><y>39967.640625</y></points><points><x>35614.73046875</x><y>39967.640625</y></points><points><x>35614.73046875</x><y>39970.09765625</y></points><points><x>35614.73046875</x><y>39971.328125</y></points><points><x>35614.1171875</x><y>40038.890625</y></points><points><x>35614.1171875</x><y>40038.890625</y></points><points><x>35614.1171875</x><y>40042.578125</y></points><points><x>35613.50390625</x><y>40043.8046875</y></points><points><x>35598.76171875</x><y>40085.57421875</y></points><points><x>35598.76171875</x><y>40085.57421875</y></points><points><x>35598.76171875</x><y>40088.03125</y></points><points><x>35598.76171875</x><y>40088.64453125</y></points><points><x>35598.1484375</x><y>40090.48828125</y></points><points><x>35598.1484375</x><y>40091.1015625</y></points><points><x>35597.53125</x><y>40092.9453125</y></points><points><x>35597.53125</x><y>40094.171875</y></points><points><x>35588.3203125</x><y>40104.0</y></points><points><x>35568.05078125</x><y>40083.73046875</y></points><points><x>35568.05078125</x><y>40083.73046875</y></points><points><x>35566.8203125</x><y>40081.88671875</y></points><points><x>35566.8203125</x><y>40080.66015625</y></points><points><x>35564.9765625</x><y>40078.81640625</y></points><points><x>35564.36328125</x><y>40076.359375</y></points><points><x>35535.49609375</x><y>40027.8359375</y></points><points><x>35535.49609375</x><y>40027.8359375</y></points><points><x>35520.75390625</x><y>39984.83984375</y></points><points><x>35520.75390625</x><y>39984.83984375</y></points><points><x>35510.3125</x><y>39947.984375</y></points><points><x>35510.3125</x><y>39916.046875</y></points><points><x>35510.3125</x><y>39916.046875</y></points><points><x>35512.15625</x><y>39914.203125</y></points><points><x>35541.0234375</x><y>39894.546875</y></points><points><x>35541.0234375</x><y>39894.546875</y></points></segmentation></object><object><name>NILM</name><difficult>0</difficult><truncated>0</truncated><info>[{"confidence": "0"}, {"action": "CREATE", "cat": "NILM", "time": "2020-07-23 14:39;29", "who": "admin", "typeOfanno": "PersonManul"}]</info><confidence>0</confidence><bndbox><xmin>38340.9453125</xmin><ymin>39926.62109375</ymin><xmax>38513.8046875</xmax><ymax>40137.01953125</ymax></bndbox><segmentation><points><x>38435.0078125</x><y>39926.62109375</y></points><points><x>38475.0234375</x><y>39964.57421875</y></points><points><x>38475.0234375</x><y>39964.57421875</y></points><points><x>38502.25</x><y>40006.65625</y></points><points><x>38502.25</x><y>40006.65625</y></points><points><x>38513.8046875</x><y>40050.796875</y></points><points><x>38513.8046875</x><y>40050.796875</y></points><points><x>38496.4765625</x><y>40084.625</y></points><points><x>38455.6328125</x><y>40103.19140625</y></points><points><x>38455.6328125</x><y>40103.19140625</y></points><points><x>38453.984375</x><y>40104.83984375</y></points><points><x>38453.5703125</x><y>40105.25390625</y></points><points><x>38452.74609375</x><y>40106.4921875</y></points><points><x>38432.53125</x><y>40120.9296875</y></points><points><x>38432.53125</x><y>40121.34375</y></points><points><x>38430.8828125</x><y>40122.16796875</y></points><points><x>38390.0390625</x><y>40130.0078125</y></points><points><x>38390.0390625</x><y>40130.0078125</y></points><points><x>38352.0859375</x><y>40137.01953125</y></points><points><x>38354.97265625</x><y>40101.12890625</y></points><points><x>38354.97265625</x><y>40101.12890625</y></points><points><x>38340.9453125</x><y>40042.1328125</y></points><points><x>38340.9453125</x><y>40042.1328125</y></points><points><x>38343.0078125</x><y>40040.89453125</y></points><points><x>38343.421875</x><y>40040.89453125</y></points><points><x>38344.66015625</x><y>40038.83203125</y></points><points><x>38345.0703125</x><y>40037.59765625</y></points><points><x>38375.1875</x><y>39990.56640625</y></points><points><x>38375.1875</x><y>39990.56640625</y></points><points><x>38376.8359375</x><y>39989.328125</y></points><points><x>38377.6640625</x><y>39988.9140625</y></points><points><x>38378.07421875</x><y>39987.67578125</y></points><points><x>38379.3125</x><y>39986.8515625</y></points><points><x>38411.078125</x><y>39938.171875</y></points><points><x>38411.078125</x><y>39938.171875</y></points></segmentation></object><object><name>MET</name><difficult>0</difficult><truncated>0</truncated><info>[{"confidence": "0"}, {"action": "CREATE", "cat": "MET", "time": "2020-07-23 14:39;29", "who": "admin", "typeOfanno": "PersonManul"}]</info><confidence>0</confidence><bndbox><xmin>39321.0</xmin><ymin>43010.04296875</ymin><xmax>39428.83203125</xmax><ymax>43147.08984375</ymax></bndbox><segmentation><points><x>39377.26171875</x><y>43010.04296875</y></points><points><x>39355.0</x><y>43025.0</y></points><points><x>39336.0</x><y>43044.0</y></points><points><x>39331.0</x><y>43045.0</y></points><points><x>39326.0</x><y>43049.0</y></points><points><x>39324.0</x><y>43058.0</y></points><points><x>39321.0</x><y>43082.0</y></points><points><x>39323.0</x><y>43088.0</y></points><points><x>39327.0</x><y>43103.0</y></points><points><x>39326.0</x><y>43112.0</y></points><points><x>39324.59375</x><y>43123.29296875</y></points><points><x>39323.59375</x><y>43132.29296875</y></points><points><x>39327.0</x><y>43138.0</y></points><points><x>39335.0</x><y>43138.0</y></points><points><x>39341.0</x><y>43139.0</y></points><points><x>39353.3984375</x><y>43144.0390625</y></points><points><x>39365.03515625</x><y>43147.08984375</y></points><points><x>39380.5625</x><y>43141.234375</y></points><points><x>39390.875</x><y>43137.51953125</y></points><points><x>39406.96484375</x><y>43125.96875</y></points><points><x>39421.81640625</x><y>43088.015625</y></points><points><x>39428.83203125</x><y>43055.421875</y></points><points><x>39412.7421875</x><y>43027.37109375</y></points></segmentation></object><object><name>NONE</name><difficult>0</difficult><truncated>0</truncated><info>[{"confidence": "0"}, {"action": "CREATE", "cat": "NONE", "time": "2020-07-23 14:39;29", "who": "admin", "typeOfanno": "PersonManul"}]</info><confidence>0</confidence><bndbox><xmin>38493.17578125</xmin><ymin>51132.0</ymin><xmax>38569.14453125</xmax><ymax>51261.10546875</ymax></bndbox><segmentation><points><x>38524.0</x><y>51132.0</y></points><points><x>38516.0</x><y>51139.0</y></points><points><x>38510.0</x><y>51165.0</y></points><points><x>38503.0</x><y>51174.0</y></points><points><x>38502.0</x><y>51191.0</y></points><points><x>38499.0</x><y>51205.0</y></points><points><x>38498.0</x><y>51211.0</y></points><points><x>38493.17578125</x><y>51228.9921875</y></points><points><x>38501.73828125</x><y>51240.34765625</y></points><points><x>38522.20703125</x><y>51243.32421875</y></points><points><x>38533.1875</x><y>51256.1640625</y></points><points><x>38546.1484375</x><y>51261.10546875</y></points><points><x>38551.13671875</x><y>51260.2734375</y></points><points><x>38558.0</x><y>51256.0</y></points><points><x>38569.14453125</x><y>51235.61328125</y></points><points><x>38564.0</x><y>51193.0</y></points><points><x>38560.0</x><y>51175.0</y></points><points><x>38560.0</x><y>51153.0</y></points><points><x>38557.0</x><y>51150.0</y></points><points><x>38553.0</x><y>51144.0</y></points><points><x>38550.0</x><y>51140.0</y></points><points><x>38547.0</x><y>51136.0</y></points></segmentation></object><object><name>ASC_H</name><difficult>0</difficult><truncated>0</truncated><info>[{"confidence": "0"}, {"action": "CREATE", "cat": "ASC_H", "time": "2020-07-23 14:39;29", "who": "admin", "typeOfanno": "PersonManul"}]</info><confidence>0</confidence><bndbox><xmin>45484.2421875</xmin><ymin>45812.40625</ymin><xmax>45706.01953125</xmax><ymax>46000.0</ymax></bndbox><segmentation><points><x>45565.75390625</x><y>45812.40625</y></points><points><x>45567.0</x><y>45840.0</y></points><points><x>45571.0</x><y>45854.0</y></points><points><x>45573.0</x><y>45865.0</y></points><points><x>45574.0</x><y>45872.0</y></points><points><x>45568.0</x><y>45888.0</y></points><points><x>45562.0</x><y>45892.0</y></points><points><x>45559.0</x><y>45900.0</y></points><points><x>45551.0</x><y>45901.0</y></points><points><x>45547.0</x><y>45905.0</y></points><points><x>45541.59765625</x><y>45910.796875</y></points><points><x>45535.0</x><y>45911.0</y></points><points><x>45521.6484375</x><y>45917.171875</y></points><points><x>45503.9140625</x><y>45917.4453125</y></points><points><x>45495.87890625</x><y>45919.38671875</y></points><points><x>45484.2421875</x><y>45949.3125</y></points><points><x>45488.953125</x><y>45961.50390625</y></points><points><x>45488.67578125</x><y>45958.734375</y></points><points><x>45493.6640625</x><y>45971.7578125</y></points><points><x>45495.6015625</x><y>45976.74609375</y></points><points><x>45509.0</x><y>45977.0</y></points><points><x>45513.0</x><y>45981.0</y></points><points><x>45521.09375</x><y>45984.2265625</y></points><points><x>45525.25</x><y>45990.875</y></points><points><x>45527.19140625</x><y>45992.26171875</y></points><points><x>45530.23828125</x><y>45991.70703125</y></points><points><x>45530.23828125</x><y>45991.70703125</y></points><points><x>45533.0</x><y>45988.0</y></points><points><x>45536.0</x><y>45985.0</y></points><points><x>45544.0</x><y>45984.0</y></points><points><x>45558.0</x><y>45978.0</y></points><points><x>45557.0</x><y>45993.0</y></points><points><x>45591.0</x><y>46000.0</y></points><points><x>45597.0</x><y>45999.0</y></points><points><x>45612.0</x><y>45990.0</y></points><points><x>45625.0</x><y>45973.0</y></points><points><x>45638.0</x><y>45969.0</y></points><points><x>45647.0</x><y>45966.0</y></points><points><x>45658.0</x><y>45959.0</y></points><points><x>45665.0</x><y>45954.0</y></points><points><x>45670.0</x><y>45948.0</y></points><points><x>45676.0</x><y>45948.0</y></points><points><x>45693.64453125</x><y>45930.80859375</y></points><points><x>45706.01953125</x><y>45918.01953125</y></points><points><x>45706.01953125</x><y>45897.8046875</y></points><points><x>45704.37109375</x><y>45860.26171875</y></points><points><x>45698.0</x><y>45842.0</y></points><points><x>45692.0</x><y>45841.0</y></points><points><x>45670.0</x><y>45838.0</y></points><points><x>45665.0</x><y>45839.0</y></points><points><x>45652.0</x><y>45842.0</y></points><points><x>45645.0</x><y>45847.0</y></points><points><x>45601.234375</x><y>45827.2578125</y></points></segmentation></object><object><name>EC</name><difficult>0</difficult><truncated>0</truncated><info>[{"confidence": "0"}, {"action": "CREATE", "cat": "EC", "time": "2020-07-23 14:39;29", "who": "admin", "typeOfanno": "PersonManul"}]</info><confidence>0</confidence><bndbox><xmin>42141.5</xmin><ymin>42661.3515625</ymin><xmax>42467.0</xmax><ymax>42908.61328125</ymax></bndbox><segmentation><points><x>42313.45703125</x><y>42661.3515625</y></points><points><x>42299.0</x><y>42679.0</y></points><points><x>42306.0</x><y>42687.0</y></points><points><x>42312.0</x><y>42691.0</y></points><points><x>42316.0</x><y>42691.0</y></points><points><x>42320.0</x><y>42697.0</y></points><points><x>42320.0</x><y>42706.0</y></points><points><x>42309.0</x><y>42718.0</y></points><points><x>42302.0</x><y>42719.0</y></points><points><x>42291.0</x><y>42728.0</y></points><points><x>42285.0</x><y>42745.0</y></points><points><x>42300.0</x><y>42751.0</y></points><points><x>42303.0</x><y>42770.0</y></points><points><x>42293.0</x><y>42772.0</y></points><points><x>42279.0</x><y>42782.0</y></points><points><x>42277.0</x><y>42773.0</y></points><points><x>42276.0</x><y>42768.0</y></points><points><x>42262.0</x><y>42748.0</y></points><points><x>42248.0</x><y>42744.0</y></points><points><x>42224.0</x><y>42743.0</y></points><points><x>42212.0</x><y>42751.0</y></points><points><x>42195.0</x><y>42768.0</y></points><points><x>42187.0</x><y>42754.0</y></points><points><x>42184.0</x><y>42751.0</y></points><points><x>42159.0</x><y>42743.0</y></points><points><x>42156.0</x><y>42746.0</y></points><points><x>42154.0</x><y>42752.0</y></points><points><x>42152.0</x><y>42769.0</y></points><points><x>42155.0</x><y>42772.0</y></points><points><x>42163.0</x><y>42782.0</y></points><points><x>42147.27734375</x><y>42789.6796875</y></points><points><x>42141.5</x><y>42792.5703125</y></points><points><x>42143.9765625</x><y>42809.0703125</y></points><points><x>42146.86328125</x><y>42814.01953125</y></points><points><x>42151.0</x><y>42816.0</y></points><points><x>42170.0</x><y>42817.0</y></points><points><x>42175.0</x><y>42816.0</y></points><points><x>42184.0</x><y>42811.0</y></points><points><x>42205.0</x><y>42810.0</y></points><points><x>42206.0</x><y>42815.0</y></points><points><x>42220.0</x><y>42816.0</y></points><points><x>42221.0</x><y>42809.0</y></points><points><x>42226.0</x><y>42814.0</y></points><points><x>42229.0</x><y>42817.0</y></points><points><x>42226.0</x><y>42820.0</y></points><points><x>42226.0</x><y>42830.0</y></points><points><x>42225.0</x><y>42845.0</y></points><points><x>42226.0</x><y>42850.0</y></points><points><x>42235.0</x><y>42866.0</y></points><points><x>42242.0</x><y>42867.0</y></points><points><x>42255.0</x><y>42868.0</y></points><points><x>42264.0</x><y>42866.0</y></points><points><x>42268.0</x><y>42874.0</y></points><points><x>42276.0</x><y>42879.0</y></points><points><x>42289.0</x><y>42882.0</y></points><points><x>42310.0</x><y>42883.0</y></points><points><x>42324.0</x><y>42889.0</y></points><points><x>42331.0</x><y>42894.0</y></points><points><x>42340.0</x><y>42899.0</y></points><points><x>42344.0</x><y>42902.0</y></points><points><x>42354.0</x><y>42905.0</y></points><points><x>42361.0</x><y>42907.0</y></points><points><x>42379.0</x><y>42908.0</y></points><points><x>42386.0</x><y>42907.0</y></points><points><x>42414.0390625</x><y>42908.61328125</y></points><points><x>42428.4453125</x><y>42904.45703125</y></points><points><x>42437.3125</x><y>42898.63671875</y></points><points><x>42448.3984375</x><y>42901.12890625</y></points><points><x>42451.72265625</x><y>42893.6484375</y></points><points><x>42454.21484375</x><y>42891.984375</y></points><points><x>42457.81640625</x><y>42886.4453125</y></points><points><x>42463.0</x><y>42881.0</y></points><points><x>42463.0</x><y>42875.0</y></points><points><x>42462.0</x><y>42870.0</y></points><points><x>42465.0</x><y>42867.0</y></points><points><x>42465.0</x><y>42855.0</y></points><points><x>42467.0</x><y>42835.0</y></points><points><x>42465.0</x><y>42816.0</y></points><points><x>42458.05859375</x><y>42801.515625</y></points><points><x>42459.0</x><y>42787.0</y></points><points><x>42450.0</x><y>42777.0</y></points><points><x>42450.0</x><y>42771.0</y></points><points><x>42443.0</x><y>42755.0</y></points><points><x>42431.0</x><y>42735.0</y></points><points><x>42432.0</x><y>42732.0</y></points><points><x>42447.0</x><y>42733.0</y></points><points><x>42458.0</x><y>42732.0</y></points><points><x>42462.0</x><y>42728.0</y></points><points><x>42467.0</x><y>42721.0</y></points><points><x>42465.2734375</x><y>42694.265625</y></points><points><x>42455.37109375</x><y>42690.140625</y></points><points><x>42449.0</x><y>42699.0</y></points><points><x>42428.0</x><y>42701.0</y></points><points><x>42415.0</x><y>42700.0</y></points><points><x>42407.0</x><y>42698.0</y></points><points><x>42399.0</x><y>42692.0</y></points><points><x>42381.0</x><y>42682.0</y></points><points><x>42361.0</x><y>42679.0</y></points><points><x>42345.0</x><y>42673.0</y></points><points><x>42331.0</x><y>42671.0</y></points></segmentation></object><object><name>ASC_US</name><difficult>0</difficult><truncated>0</truncated><info>[{"confidence": "0"}, {"action": "CREATE", "cat": "ASC_US", "time": "2020-07-23 14:39;29", "who": "admin", "typeOfanno": "PersonManul"}]</info><confidence>0</confidence><bndbox><xmin>42428.80859375</xmin><ymin>42391.09765625</ymin><xmax>42676.33984375</xmax><ymax>42576.59765625</ymax></bndbox><segmentation><points><x>42495.14453125</x><y>42456.8203125</y></points><points><x>42529.5390625</x><y>42437.16796875</y></points><points><x>42529.5390625</x><y>42437.16796875</y></points><points><x>42531.3828125</x><y>42435.9375</y></points><points><x>42554.109375</x><y>42414.44140625</y></points><points><x>42582.36328125</x><y>42391.71484375</y></points><points><x>42582.36328125</x><y>42391.71484375</y></points><points><x>42584.8203125</x><y>42391.09765625</y></points><points><x>42628.43359375</x><y>42394.171875</y></points><points><x>42628.43359375</x><y>42394.78515625</y></points><points><x>42630.2734375</x><y>42395.3984375</y></points><points><x>42630.88671875</x><y>42395.3984375</y></points><points><x>42657.30078125</x><y>42413.2109375</y></points><points><x>42657.9140625</x><y>42413.2109375</y></points><points><x>42659.7578125</x><y>42415.0546875</y></points><points><x>42660.37109375</x><y>42415.0546875</y></points><points><x>42661.6015625</x><y>42416.28125</y></points><points><x>42676.33984375</x><y>42438.39453125</y></points><points><x>42676.33984375</x><y>42438.39453125</y></points><points><x>42676.33984375</x><y>42440.8515625</y></points><points><x>42660.984375</x><y>42486.3046875</y></points><points><x>42660.984375</x><y>42486.3046875</y></points><points><x>42659.7578125</x><y>42488.1484375</y></points><points><x>42657.30078125</x><y>42489.375</y></points><points><x>42657.30078125</x><y>42490.60546875</y></points><points><x>42655.45703125</x><y>42492.4453125</y></points><points><x>42654.84375</x><y>42493.67578125</y></points><points><x>42653.0</x><y>42495.51953125</y></points><points><x>42614.91796875</x><y>42529.30078125</y></points><points><x>42614.91796875</x><y>42529.30078125</y></points><points><x>42613.07421875</x><y>42531.14453125</y></points><points><x>42612.4609375</x><y>42532.37109375</y></points><points><x>42611.84765625</x><y>42532.984375</y></points><points><x>42565.16796875</x><y>42554.484375</y></points><points><x>42565.16796875</x><y>42554.484375</y></points><points><x>42560.8671875</x><y>42556.328125</y></points><points><x>42493.30078125</x><y>42576.59765625</y></points><points><x>42492.6875</x><y>42576.59765625</y></points><points><x>42441.70703125</x><y>42576.59765625</y></points><points><x>42428.80859375</x><y>42539.12890625</y></points><points><x>42428.80859375</x><y>42539.12890625</y></points><points><x>42428.80859375</x><y>42536.671875</y></points><points><x>42430.03515625</x><y>42534.21484375</y></points><points><x>42430.03515625</x><y>42532.37109375</y></points><points><x>42432.4921875</x><y>42484.4609375</y></points><points><x>42455.21875</x><y>42459.27734375</y></points><points><x>42475.48828125</x><y>42458.6640625</y></points><points><x>42475.48828125</x><y>42459.27734375</y></points></segmentation></object><object><name>MET</name><difficult>0</difficult><truncated>0</truncated><info>[{"confidence": "0"}, {"action": "CREATE", "cat": "MET", "time": "2020-07-23 14:39;29", "who": "admin", "typeOfanno": "PersonManul"}]</info><confidence>0</confidence><bndbox><xmin>42994.0</xmin><ymin>41980.0</ymin><xmax>43142.06640625</xmax><ymax>42142.8046875</ymax></bndbox><segmentation><points><x>43077.0</x><y>41980.0</y></points><points><x>43077.0</x><y>41988.0</y></points><points><x>43067.0</x><y>41992.0</y></points><points><x>43063.0</x><y>41996.0</y></points><points><x>43059.0</x><y>41996.0</y></points><points><x>43035.0</x><y>42011.0</y></points><points><x>43028.0</x><y>42023.0</y></points><points><x>43022.0</x><y>42028.0</y></points><points><x>43016.0</x><y>42033.0</y></points><points><x>43011.0</x><y>42037.0</y></points><points><x>43000.0</x><y>42037.0</y></points><points><x>43000.0</x><y>42049.0</y></points><points><x>42994.0</x><y>42077.0</y></points><points><x>42995.0</x><y>42091.0</y></points><points><x>43000.0</x><y>42097.0</y></points><points><x>43005.0</x><y>42110.0</y></points><points><x>43019.0</x><y>42111.0</y></points><points><x>43022.0</x><y>42117.0</y></points><points><x>43023.0</x><y>42125.0</y></points><points><x>43033.34765625</x><y>42142.8046875</y></points><points><x>43051.0</x><y>42131.0</y></points><points><x>43080.0</x><y>42109.0</y></points><points><x>43100.0</x><y>42100.0</y></points><points><x>43111.0</x><y>42093.0</y></points><points><x>43124.0</x><y>42089.0</y></points><points><x>43129.0</x><y>42085.0</y></points><points><x>43134.0</x><y>42079.0</y></points><points><x>43142.0</x><y>42072.0</y></points><points><x>43142.06640625</x><y>42030.3984375</y></points><points><x>43132.0</x><y>42012.0</y></points><points><x>43127.0</x><y>42006.0</y></points><points><x>43118.0</x><y>42000.0</y></points><points><x>43114.0</x><y>41997.0</y></points><points><x>43106.0</x><y>41992.0</y></points><points><x>43099.0</x><y>41986.0</y></points></segmentation></object><object><name>MET</name><difficult>0</difficult><truncated>0</truncated><info>[{"confidence": "0"}, {"action": "CREATE", "cat": "MET", "time": "2020-07-23 14:39;29", "who": "admin", "typeOfanno": "PersonManul"}]</info><confidence>0</confidence><bndbox><xmin>45754.83203125</xmin><ymin>40203.98828125</ymin><xmax>45994.37890625</xmax><ymax>40460.734375</ymax></bndbox><segmentation><points><x>45884.43359375</x><y>40203.98828125</y></points><points><x>45845.15625</x><y>40213.5390625</y></points><points><x>45825.15625</x><y>40217.5390625</y></points><points><x>45815.15625</x><y>40222.5390625</y></points><points><x>45799.15625</x><y>40238.5390625</y></points><points><x>45798.15625</x><y>40246.5390625</y></points><points><x>45790.15625</x><y>40254.5390625</y></points><points><x>45777.15625</x><y>40261.5390625</y></points><points><x>45754.83203125</x><y>40285.6796875</y></points><points><x>45767.15625</x><y>40364.5390625</y></points><points><x>45768.15625</x><y>40370.5390625</y></points><points><x>45771.15625</x><y>40384.5390625</y></points><points><x>45799.66796875</x><y>40420.80859375</y></points><points><x>45811.953125</x><y>40433.09375</y></points><points><x>45816.25390625</x><y>40433.09375</y></points><points><x>45848.80859375</x><y>40434.9375</y></points><points><x>45887.50390625</x><y>40460.734375</y></points><points><x>45921.90234375</x><y>40453.9765625</y></points><points><x>45976.56640625</x><y>40452.13671875</y></points><points><x>45964.8984375</x><y>40419.58203125</y></points><points><x>45994.37890625</x><y>40403.609375</y></points><points><x>45985.78125</x><y>40323.1484375</y></points><points><x>45972.8828125</x><y>40271.55078125</y></points><points><x>45970.42578125</x><y>40230.3984375</y></points><points><x>45931.73046875</x><y>40242.68359375</y></points></segmentation></object><object><name>MET</name><difficult>0</difficult><truncated>0</truncated><info>[{"confidence": "0"}, {"action": "CREATE", "cat": "MET", "time": "2020-07-23 14:39;29", "who": "admin", "typeOfanno": "PersonManul"}]</info><confidence>0</confidence><bndbox><xmin>49849.0</xmin><ymin>36567.0</ymin><xmax>49938.0</xmax><ymax>36673.0</ymax></bndbox><segmentation><points><x>49905.0</x><y>36567.0</y></points><points><x>49900.0</x><y>36576.0</y></points><points><x>49895.0</x><y>36594.0</y></points><points><x>49886.0</x><y>36597.0</y></points><points><x>49881.0</x><y>36606.0</y></points><points><x>49864.0</x><y>36616.0</y></points><points><x>49853.0</x><y>36626.0</y></points><points><x>49850.0</x><y>36637.0</y></points><points><x>49849.0</x><y>36656.0</y></points><points><x>49850.0</x><y>36663.0</y></points><points><x>49875.0</x><y>36673.0</y></points><points><x>49887.0</x><y>36670.0</y></points><points><x>49897.0</x><y>36663.0</y></points><points><x>49904.0</x><y>36655.0</y></points><points><x>49913.0</x><y>36651.0</y></points><points><x>49916.0</x><y>36648.0</y></points><points><x>49930.0</x><y>36637.0</y></points><points><x>49935.0</x><y>36631.0</y></points><points><x>49936.0</x><y>36624.0</y></points><points><x>49937.0</x><y>36617.0</y></points><points><x>49938.0</x><y>36604.0</y></points><points><x>49935.0</x><y>36577.0</y></points><points><x>49929.0</x><y>36571.0</y></points></segmentation></object><object><name>ASC_H</name><difficult>0</difficult><truncated>0</truncated><info>[{"confidence": "0"}, {"action": "CREATE", "cat": "ASC_H", "time": "2020-07-23 14:39;29", "who": "admin", "typeOfanno": "PersonManul"}]</info><confidence>0</confidence><bndbox><xmin>46722.140625</xmin><ymin>35880.9140625</ymin><xmax>47356.6328125</xmax><ymax>36362.91015625</ymax></bndbox><segmentation><points><x>47020.32421875</x><y>35880.9140625</y></points><points><x>47082.95703125</x><y>35891.8046875</y></points><points><x>47082.95703125</x><y>35891.8046875</y></points><points><x>47084.31640625</x><y>35894.52734375</y></points><points><x>47126.52734375</x><y>35947.62890625</y></points><points><x>47185.07421875</x><y>35969.4140625</y></points><points><x>47235.453125</x><y>36007.5390625</y></points><points><x>47235.453125</x><y>36007.5390625</y></points><points><x>47238.17578125</x><y>36007.5390625</y></points><points><x>47239.53515625</x><y>36008.90234375</y></points><points><x>47240.8984375</x><y>36010.26171875</y></points><points><x>47242.26171875</x><y>36011.625</y></points><points><x>47243.62109375</x><y>36012.984375</y></points><points><x>47317.14453125</x><y>36083.7890625</y></points><points><x>47317.14453125</x><y>36083.7890625</y></points><points><x>47319.87109375</x><y>36089.234375</y></points><points><x>47356.6328125</x><y>36176.375</y></points><points><x>47356.6328125</x><y>36176.375</y></points><points><x>47356.6328125</x><y>36180.45703125</y></points><points><x>47356.6328125</x><y>36181.8203125</y></points><points><x>47356.6328125</x><y>36184.54296875</y></points><points><x>47356.6328125</x><y>36188.62890625</y></points><points><x>47338.9296875</x><y>36271.68359375</y></points><points><x>47338.9296875</x><y>36271.68359375</y></points><points><x>47337.5703125</x><y>36275.76953125</y></points><points><x>47279.0234375</x><y>36357.4609375</y></points><points><x>47277.66015625</x><y>36357.4609375</y></points><points><x>47220.4765625</x><y>36362.91015625</y></points><points><x>47176.90625</x><y>36303.0</y></points><points><x>47176.90625</x><y>36303.0</y></points><points><x>47174.1796875</x><y>36303.0</y></points><points><x>47073.42578125</x><y>36298.9140625</y></points><points><x>47072.0625</x><y>36298.9140625</y></points><points><x>47067.98046875</x><y>36298.9140625</y></points><points><x>47066.6171875</x><y>36300.27734375</y></points><points><x>46983.5625</x><y>36300.27734375</y></points><points><x>46934.546875</x><y>36281.21484375</y></points><points><x>46869.19140625</x><y>36252.62109375</y></points><points><x>46798.38671875</x><y>36192.7109375</y></points><points><x>46798.38671875</x><y>36192.7109375</y></points><points><x>46794.3046875</x><y>36192.7109375</y></points><points><x>46790.21875</x><y>36192.7109375</y></points><points><x>46727.5859375</x><y>36136.88671875</y></points><points><x>46722.140625</x><y>36082.42578125</y></points><points><x>46722.140625</x><y>36082.42578125</y></points><points><x>46722.140625</x><y>36078.33984375</y></points><points><x>46782.05078125</x><y>36011.625</y></points><points><x>46783.41015625</x><y>36011.625</y></points><points><x>46784.7734375</x><y>36010.26171875</y></points><points><x>46786.1328125</x><y>36010.26171875</y></points><points><x>46787.49609375</x><y>36008.90234375</y></points><points><x>46788.859375</x><y>36007.5390625</y></points><points><x>46791.58203125</x><y>36006.1796875</y></points><points><x>46792.94140625</x><y>36003.453125</y></points><points><x>46807.91796875</x><y>35953.078125</y></points><points><x>46807.91796875</x><y>35953.078125</y></points><points><x>46812.00390625</x><y>35953.078125</y></points><points><x>46814.7265625</x><y>35953.078125</y></points><points><x>46920.9296875</x><y>35912.23046875</y></points><points><x>46922.29296875</x><y>35912.23046875</y></points><points><x>46923.65234375</x><y>35912.23046875</y></points></segmentation></object><object><name>NILM</name><difficult>0</difficult><truncated>0</truncated><info>[{"confidence": "0"}, {"action": "CREATE", "cat": "NILM", "time": "2020-07-23 14:39;29", "who": "admin", "typeOfanno": "PersonManul"}]</info><confidence>0</confidence><bndbox><xmin>47193.1171875</xmin><ymin>34969.625</ymin><xmax>47360.1875</xmax><ymax>35123.1796875</ymax></bndbox><segmentation><points><x>47257.609375</x><y>34970.23828125</y></points><points><x>47296.30859375</x><y>34985.59375</y></points><points><x>47296.30859375</x><y>34986.20703125</y></points><points><x>47296.921875</x><y>34988.6640625</y></points><points><x>47304.29296875</x><y>35030.43359375</y></points><points><x>47304.29296875</x><y>35031.046875</y></points><points><x>47305.51953125</x><y>35032.890625</y></points><points><x>47305.51953125</x><y>35033.50390625</y></points><points><x>47339.91796875</x><y>35037.1875</y></points><points><x>47360.1875</x><y>35035.34765625</y></points><points><x>47357.73046875</x><y>35079.5703125</y></points><points><x>47357.73046875</x><y>35079.5703125</y></points><points><x>47357.73046875</x><y>35082.640625</y></points><points><x>47336.84765625</x><y>35116.42578125</y></points><points><x>47322.10546875</x><y>35123.1796875</y></points><points><x>47291.39453125</x><y>35102.296875</y></points><points><x>47244.7109375</x><y>35094.92578125</y></points><points><x>47206.62890625</x><y>35078.34375</y></points><points><x>47193.1171875</x><y>35067.28515625</y></points><points><x>47195.57421875</x><y>35026.74609375</y></points><points><x>47206.015625</x><y>34995.421875</y></points><points><x>47206.015625</x><y>34995.421875</y></points><points><x>47208.47265625</x><y>34994.80859375</y></points><points><x>47234.26953125</x><y>34969.625</y></points><points><x>47234.26953125</x><y>34969.625</y></points></segmentation></object><object><name>MET</name><difficult>0</difficult><truncated>0</truncated><info>[{"confidence": "0"}, {"action": "CREATE", "cat": "MET", "time": "2020-07-23 14:39;29", "who": "admin", "typeOfanno": "PersonManul"}]</info><confidence>0</confidence><bndbox><xmin>43794.0</xmin><ymin>33780.15625</ymin><xmax>43986.015625</xmax><ymax>33982.48046875</ymax></bndbox><segmentation><points><x>43894.57421875</x><y>33787.63671875</y></points><points><x>43892.9140625</x><y>33785.69921875</y></points><points><x>43886.26171875</x><y>33796.2265625</y></points><points><x>43881.0</x><y>33802.046875</y></points><points><x>43881.0</x><y>33803.98828125</y></points><points><x>43875.734375</x><y>33808.14453125</y></points><points><x>43872.1328125</x><y>33808.97265625</y></points><points><x>43870.46875</x><y>33818.39453125</y></points><points><x>43866.03515625</x><y>33826.984375</y></points><points><x>43862.98828125</x><y>33834.46484375</y></points><points><x>43859.6640625</x><y>33841.39453125</y></points><points><x>43853.84375</x><y>33849.70703125</y></points><points><x>43846.36328125</x><y>33853.5859375</y></points><points><x>43843.58984375</x><y>33856.6328125</y></points><points><x>43837.49609375</x><y>33859.68359375</y></points><points><x>43829.18359375</x><y>33863.0078125</y></points><points><x>43808.0</x><y>33867.0</y></points><points><x>43801.0</x><y>33869.0</y></points><points><x>43796.0</x><y>33881.0</y></points><points><x>43794.0</x><y>33895.0</y></points><points><x>43795.0</x><y>33901.0</y></points><points><x>43796.0</x><y>33907.0</y></points><points><x>43801.0</x><y>33916.0</y></points><points><x>43809.0</x><y>33925.0</y></points><points><x>43812.0</x><y>33936.0</y></points><points><x>43810.0</x><y>33959.0</y></points><points><x>43818.0</x><y>33971.0</y></points><points><x>43896.0</x><y>33979.0</y></points><points><x>43922.46484375</x><y>33982.48046875</y></points><points><x>43947.0</x><y>33976.0</y></points><points><x>43952.0</x><y>33971.0</y></points><points><x>43958.0</x><y>33954.0</y></points><points><x>43960.0</x><y>33935.0</y></points><points><x>43965.0</x><y>33926.0</y></points><points><x>43965.0</x><y>33915.0</y></points><points><x>43969.84765625</x><y>33911.265625</y></points><points><x>43970.40234375</x><y>33906.83203125</y></points><points><x>43976.0</x><y>33901.0</y></points><points><x>43986.015625</x><y>33850.81640625</y></points><points><x>43977.1484375</x><y>33815.34765625</y></points><points><x>43968.28125</x><y>33812.30078125</y></points><points><x>43967.171875</x><y>33808.69921875</y></points><points><x>43954.42578125</x><y>33797.3359375</y></points><points><x>43948.609375</x><y>33793.734375</y></points><points><x>43944.453125</x><y>33791.2421875</y></points><points><x>43937.80078125</x><y>33788.46875</y></points><points><x>43918.12890625</x><y>33780.15625</y></points><points><x>43905.0</x><y>33784.0</y></points><points><x>43894.296875</x><y>33786.80859375</y></points></segmentation></object><object><name>EC</name><difficult>0</difficult><truncated>0</truncated><info>[{"confidence": "0"}, {"action": "CREATE", "cat": "EC", "time": "2020-07-23 14:39;29", "who": "admin", "typeOfanno": "PersonManul"}]</info><confidence>0</confidence><bndbox><xmin>41977.0</xmin><ymin>35580.0</ymin><xmax>42124.22265625</xmax><ymax>35703.5234375</ymax></bndbox><segmentation><points><x>42033.0</x><y>35580.0</y></points><points><x>42033.0</x><y>35593.0</y></points><points><x>42025.0</x><y>35590.0</y></points><points><x>42019.0</x><y>35586.0</y></points><points><x>42005.0</x><y>35586.0</y></points><points><x>42003.0</x><y>35598.0</y></points><points><x>41986.0</x><y>35611.0</y></points><points><x>41977.0</x><y>35637.0</y></points><points><x>41986.01953125</x><y>35653.09375</y></points><points><x>41987.95703125</x><y>35662.7890625</y></points><points><x>41992.9453125</x><y>35671.93359375</y></points><points><x>41995.71875</x><y>35678.5859375</y></points><points><x>42002.3671875</x><y>35684.6796875</y></points><points><x>42011.234375</x><y>35694.1015625</y></points><points><x>42030.078125</x><y>35703.5234375</y></points><points><x>42044.0</x><y>35695.0</y></points><points><x>42047.0</x><y>35690.0</y></points><points><x>42055.015625</x><y>35683.296875</y></points><points><x>42073.0</x><y>35685.0</y></points><points><x>42103.0</x><y>35674.0</y></points><points><x>42124.22265625</x><y>35661.40625</y></points><points><x>42114.0</x><y>35634.0</y></points><points><x>42114.0</x><y>35630.0</y></points><points><x>42112.0</x><y>35623.0</y></points><points><x>42102.0</x><y>35605.0</y></points><points><x>42102.0</x><y>35601.0</y></points><points><x>42098.0</x><y>35595.0</y></points><points><x>42088.0</x><y>35585.0</y></points><points><x>42076.0</x><y>35584.0</y></points><points><x>42075.0</x><y>35596.0</y></points><points><x>42054.0</x><y>35586.0</y></points><points><x>42051.0</x><y>35582.0</y></points></segmentation></object><object><name>NILM</name><difficult>0</difficult><truncated>0</truncated><info>[{"confidence": "0"}, {"action": "CREATE", "cat": "NILM", "time": "2020-07-23 14:39;29", "who": "admin", "typeOfanno": "PersonManul"}]</info><confidence>0</confidence><bndbox><xmin>42019.0</xmin><ymin>36623.0</ymin><xmax>42074.15625</xmax><ymax>36672.0</ymax></bndbox><segmentation><points><x>42028.15625</x><y>36629.3125</y></points><points><x>42019.0</x><y>36641.0</y></points><points><x>42024.0</x><y>36654.0</y></points><points><x>42025.0</x><y>36659.0</y></points><points><x>42033.0</x><y>36669.0</y></points><points><x>42066.0</x><y>36672.0</y></points><points><x>42069.0</x><y>36669.0</y></points><points><x>42074.15625</x><y>36645.3125</y></points><points><x>42064.0</x><y>36627.0</y></points><points><x>42060.0</x><y>36624.0</y></points><points><x>42055.0</x><y>36624.0</y></points><points><x>42037.0</x><y>36623.0</y></points></segmentation></object><object><name>MET</name><difficult>0</difficult><truncated>0</truncated><info>[{"confidence": "0"}, {"action": "CREATE", "cat": "MET", "time": "2020-07-23 14:39;29", "who": "admin", "typeOfanno": "PersonManul"}]</info><confidence>0</confidence><bndbox><xmin>43687.0</xmin><ymin>32811.0</ymin><xmax>43751.0</xmax><ymax>32885.73828125</ymax></bndbox><segmentation><points><x>43721.6328125</x><y>32812.30859375</y></points><points><x>43717.0</x><y>32813.0</y></points><points><x>43714.0</x><y>32820.0</y></points><points><x>43710.0</x><y>32825.0</y></points><points><x>43700.0</x><y>32837.0</y></points><points><x>43695.0</x><y>32841.0</y></points><points><x>43693.0</x><y>32857.0</y></points><points><x>43687.0</x><y>32877.0</y></points><points><x>43706.671875</x><y>32885.73828125</y></points><points><x>43737.0</x><y>32865.0</y></points><points><x>43751.0</x><y>32816.0</y></points><points><x>43732.0</x><y>32811.0</y></points><points><x>43726.8984375</x><y>32811.4765625</y></points></segmentation></object><object><name>MET</name><difficult>0</difficult><truncated>0</truncated><info>[{"confidence": "0"}, {"action": "CREATE", "cat": "MET", "time": "2020-07-23 14:39;29", "who": "admin", "typeOfanno": "PersonManul"}]</info><confidence>0</confidence><bndbox><xmin>49936.0234375</xmin><ymin>26563.703125</ymin><xmax>50233.234375</xmax><ymax>26828.908203125</ymax></bndbox><segmentation><points><x>50128.06640625</x><y>26581.078125</y></points><points><x>50185.6796875</x><y>26614.916015625</y></points><points><x>50185.6796875</x><y>26614.916015625</y></points><points><x>50187.51171875</x><y>26616.744140625</y></points><points><x>50188.42578125</x><y>26617.658203125</y></points><points><x>50232.3203125</x><y>26656.068359375</y></points><points><x>50232.3203125</x><y>26656.068359375</y></points><points><x>50233.234375</x><y>26657.896484375</y></points><points><x>50233.234375</x><y>26659.7265625</y></points><points><x>50233.234375</x><y>26660.640625</y></points><points><x>50225.00390625</x><y>26716.42578125</y></points><points><x>50225.00390625</x><y>26716.42578125</y></points><points><x>50224.08984375</x><y>26718.25390625</y></points><points><x>50223.17578125</x><y>26720.08203125</y></points><points><x>50222.26171875</x><y>26721.912109375</y></points><points><x>50185.6796875</x><y>26766.72265625</y></points><points><x>50185.6796875</x><y>26766.72265625</y></points><points><x>50183.8515625</x><y>26767.63671875</y></points><points><x>50182.9375</x><y>26769.466796875</y></points><points><x>50134.46875</x><y>26805.130859375</y></points><points><x>50133.5546875</x><y>26805.130859375</y></points><points><x>50132.640625</x><y>26806.046875</y></points><points><x>50130.8125</x><y>26806.9609375</y></points><points><x>50130.8125</x><y>26807.875</y></points><points><x>50128.98046875</x><y>26809.705078125</y></points><points><x>50128.06640625</x><y>26809.705078125</y></points><points><x>50127.15234375</x><y>26810.619140625</y></points><points><x>50084.171875</x><y>26826.166015625</y></points><points><x>50084.171875</x><y>26826.166015625</y></points><points><x>50026.55859375</x><y>26828.908203125</y></points><points><x>50009.18359375</x><y>26810.619140625</y></points><points><x>50008.26953125</x><y>26785.927734375</y></points><points><x>50008.26953125</x><y>26785.927734375</y></points><points><x>50004.609375</x><y>26786.841796875</y></points><points><x>49979.00390625</x><y>26762.150390625</y></points><points><x>49961.62890625</x><y>26746.603515625</y></points><points><x>49950.65234375</x><y>26731.056640625</y></points><points><x>49950.65234375</x><y>26730.142578125</y></points><points><x>49952.484375</x><y>26730.142578125</y></points><points><x>49953.3984375</x><y>26702.70703125</y></points><points><x>49936.0234375</x><y>26666.126953125</y></points><points><x>49936.0234375</x><y>26666.126953125</y></points><points><x>49936.9375</x><y>26664.298828125</y></points><points><x>49996.37890625</x><y>26630.4609375</y></points><points><x>49996.37890625</x><y>26630.4609375</y></points><points><x>49998.20703125</x><y>26629.546875</y></points><points><x>50014.66796875</x><y>26581.078125</y></points><points><x>50014.66796875</x><y>26581.078125</y></points><points><x>50063.13671875</x><y>26563.703125</y></points><points><x>50091.48828125</x><y>26578.3359375</y></points><points><x>50091.48828125</x><y>26578.3359375</y></points></segmentation></object><object><name>NILM</name><difficult>0</difficult><truncated>0</truncated><info>[{"confidence": "0"}, {"action": "CREATE", "cat": "NILM", "time": "2020-07-23 14:39;29", "who": "admin", "typeOfanno": "PersonManul"}]</info><confidence>0</confidence><bndbox><xmin>44346.19921875</xmin><ymin>23423.427734375</ymin><xmax>44386.19921875</xmax><ymax>23463.0</ymax></bndbox><segmentation><points><x>44366.32421875</x><y>23423.427734375</y></points><points><x>44352.0</x><y>23427.0</y></points><points><x>44349.44921875</x><y>23435.677734375</y></points><points><x>44346.19921875</x><y>23440.677734375</y></points><points><x>44346.82421875</x><y>23458.302734375</y></points><points><x>44373.0</x><y>23463.0</y></points><points><x>44381.0</x><y>23456.0</y></points><points><x>44386.19921875</x><y>23438.677734375</y></points></segmentation></object><object><name>MET</name><difficult>0</difficult><truncated>0</truncated><info>[{"confidence": "0"}, {"action": "CREATE", "cat": "MET", "time": "2020-07-23 14:39;29", "who": "admin", "typeOfanno": "PersonManul"}]</info><confidence>0</confidence><bndbox><xmin>48123.0</xmin><ymin>22534.0</ymin><xmax>48283.0</xmax><ymax>22691.0</ymax></bndbox><segmentation><points><x>48246.0</x><y>22534.0</y></points><points><x>48240.0</x><y>22535.0</y></points><points><x>48178.0</x><y>22556.0</y></points><points><x>48173.0</x><y>22557.0</y></points><points><x>48162.0</x><y>22564.0</y></points><points><x>48151.0</x><y>22574.0</y></points><points><x>48145.0</x><y>22579.0</y></points><points><x>48141.0</x><y>22585.0</y></points><points><x>48140.0</x><y>22600.0</y></points><points><x>48144.0</x><y>22605.0</y></points><points><x>48144.0</x><y>22609.0</y></points><points><x>48131.0</x><y>22610.0</y></points><points><x>48123.0</x><y>22617.0</y></points><points><x>48123.0</x><y>22636.0</y></points><points><x>48126.0</x><y>22639.0</y></points><points><x>48129.0</x><y>22647.0</y></points><points><x>48138.0</x><y>22665.0</y></points><points><x>48146.0</x><y>22674.0</y></points><points><x>48149.0</x><y>22678.0</y></points><points><x>48172.0</x><y>22684.0</y></points><points><x>48175.0</x><y>22681.0</y></points><points><x>48181.0</x><y>22684.0</y></points><points><x>48187.0</x><y>22688.0</y></points><points><x>48192.0</x><y>22691.0</y></points><points><x>48209.0</x><y>22691.0</y></points><points><x>48213.0</x><y>22687.0</y></points><points><x>48225.0</x><y>22673.0</y></points><points><x>48229.0</x><y>22669.0</y></points><points><x>48237.0</x><y>22659.0</y></points><points><x>48246.0</x><y>22637.0</y></points><points><x>48245.0</x><y>22631.0</y></points><points><x>48244.0</x><y>22620.0</y></points><points><x>48243.0</x><y>22604.0</y></points><points><x>48247.0</x><y>22598.0</y></points><points><x>48257.0</x><y>22588.0</y></points><points><x>48261.0</x><y>22585.0</y></points><points><x>48264.0</x><y>22579.0</y></points><points><x>48268.0</x><y>22574.0</y></points><points><x>48274.0</x><y>22570.0</y></points><points><x>48279.0</x><y>22566.0</y></points><points><x>48283.0</x><y>22545.0</y></points><points><x>48275.0</x><y>22534.0</y></points></segmentation></object><object><name>MET</name><difficult>0</difficult><truncated>0</truncated><info>[{"confidence": "0"}, {"action": "CREATE", "cat": "MET", "time": "2020-07-23 14:39;29", "who": "admin", "typeOfanno": "PersonManul"}]</info><confidence>0</confidence><bndbox><xmin>47987.0</xmin><ymin>20413.0</ymin><xmax>48108.44140625</xmax><ymax>20502.0</ymax></bndbox><segmentation><points><x>48054.0</x><y>20413.0</y></points><points><x>48037.0</x><y>20422.0</y></points><points><x>48013.0</x><y>20418.0</y></points><points><x>48006.0</x><y>20419.0</y></points><points><x>47988.0</x><y>20428.0</y></points><points><x>47987.0</x><y>20445.0</y></points><points><x>47991.0</x><y>20455.0</y></points><points><x>47992.0</x><y>20460.0</y></points><points><x>47989.0</x><y>20479.0</y></points><points><x>47997.0</x><y>20486.0</y></points><points><x>48007.0</x><y>20487.0</y></points><points><x>48017.0</x><y>20488.0</y></points><points><x>48025.0</x><y>20498.0</y></points><points><x>48033.0</x><y>20501.0</y></points><points><x>48059.0</x><y>20502.0</y></points><points><x>48067.0</x><y>20497.0</y></points><points><x>48071.0</x><y>20497.0</y></points><points><x>48077.0</x><y>20492.0</y></points><points><x>48104.0</x><y>20497.0</y></points><points><x>48108.44140625</x><y>20474.517578125</y></points><points><x>48094.0</x><y>20456.0</y></points><points><x>48094.0</x><y>20449.0</y></points><points><x>48078.0</x><y>20445.0</y></points><points><x>48089.0</x><y>20435.0</y></points><points><x>48089.0</x><y>20422.0</y></points><points><x>48079.0</x><y>20418.0</y></points><points><x>48068.0</x><y>20417.0</y></points></segmentation></object><object><name>ASC_H</name><difficult>0</difficult><truncated>0</truncated><info>[{"confidence": "0"}, {"action": "CREATE", "cat": "ASC_H", "time": "2020-07-23 14:39;29", "who": "admin", "typeOfanno": "PersonManul"}]</info><confidence>0</confidence><bndbox><xmin>51316.6484375</xmin><ymin>11212.9697265625</ymin><xmax>51644.0390625</xmax><ymax>11518.4130859375</ymax></bndbox><segmentation><points><x>51487.66015625</x><y>11250.4638671875</y></points><points><x>51539.7890625</x><y>11255.951171875</y></points><points><x>51560.8203125</x><y>11291.6171875</y></points><points><x>51560.8203125</x><y>11291.6171875</y></points><points><x>51595.57421875</x><y>11295.2744140625</y></points><points><x>51595.57421875</x><y>11295.2744140625</y></points><points><x>51598.31640625</x><y>11295.2744140625</y></points><points><x>51597.40234375</x><y>11265.0966796875</y></points><points><x>51640.3828125</x><y>11298.0185546875</y></points><points><x>51640.3828125</x><y>11298.0185546875</y></points><points><x>51640.3828125</x><y>11300.76171875</y></points><points><x>51640.3828125</x><y>11301.6767578125</y></points><points><x>51640.3828125</x><y>11303.505859375</y></points><points><x>51640.3828125</x><y>11304.419921875</y></points><points><x>51644.0390625</x><y>11362.9482421875</y></points><points><x>51644.0390625</x><y>11362.9482421875</y></points><points><x>51642.2109375</x><y>11364.77734375</y></points><points><x>51640.3828125</x><y>11366.6064453125</y></points><points><x>51608.375</x><y>11403.1865234375</y></points><points><x>51608.375</x><y>11403.1865234375</y></points><points><x>51607.4609375</x><y>11405.0146484375</y></points><points><x>51565.39453125</x><y>11453.4833984375</y></points><points><x>51565.39453125</x><y>11453.4833984375</y></points><points><x>51548.01953125</x><y>11475.431640625</y></points><points><x>51548.01953125</x><y>11475.431640625</y></points><points><x>51548.01953125</x><y>11478.17578125</y></points><points><x>51547.10546875</x><y>11480.00390625</y></points><points><x>51534.30078125</x><y>11512.01171875</y></points><points><x>51534.30078125</x><y>11512.01171875</y></points><points><x>51533.38671875</x><y>11514.755859375</y></points><points><x>51504.12109375</x><y>11518.4130859375</y></points><points><x>51469.37109375</x><y>11504.6962890625</y></points><points><x>51469.37109375</x><y>11504.6962890625</y></points><points><x>51467.54296875</x><y>11505.6103515625</y></points><points><x>51429.1328125</x><y>11517.4990234375</y></points><points><x>51358.71484375</x><y>11471.7734375</y></points><points><x>51352.31640625</x><y>11396.7841796875</y></points><points><x>51342.25390625</x><y>11332.76953125</y></points><points><x>51342.25390625</x><y>11332.76953125</y></points><points><x>51342.25390625</x><y>11328.197265625</y></points><points><x>51327.625</x><y>11275.15625</y></points><points><x>51327.625</x><y>11275.15625</y></points><points><x>51316.6484375</x><y>11212.9697265625</y></points><points><x>51368.77734375</x><y>11243.1484375</y></points><points><x>51368.77734375</x><y>11243.1484375</y></points><points><x>51372.43359375</x><y>11243.1484375</y></points><points><x>51413.5859375</x><y>11252.29296875</y></points><points><x>51413.5859375</x><y>11252.29296875</y></points><points><x>51416.328125</x><y>11252.29296875</y></points><points><x>51418.16015625</x><y>11252.29296875</y></points><points><x>51419.98828125</x><y>11252.29296875</y></points><points><x>51422.73046875</x><y>11251.37890625</y></points><points><x>51460.2265625</x><y>11238.576171875</y></points><points><x>51460.2265625</x><y>11238.576171875</y></points></segmentation></object><object><name>NONE</name><difficult>0</difficult><truncated>0</truncated><info>[{"confidence": "0"}, {"action": "CREATE", "cat": "NONE", "time": "2020-07-23 14:39;29", "who": "admin", "typeOfanno": "PersonManul"}]</info><confidence>0</confidence><bndbox><xmin>53531.0</xmin><ymin>33362.0</ymin><xmax>53619.953125</xmax><ymax>33433.8828125</ymax></bndbox><segmentation><points><x>53615.2421875</x><y>33377.91015625</y></points><points><x>53608.31640625</x><y>33374.859375</y></points><points><x>53597.0</x><y>33373.0</y></points><points><x>53577.0</x><y>33365.0</y></points><points><x>53563.0</x><y>33362.0</y></points><points><x>53557.33203125</x><y>33362.9453125</y></points><points><x>53551.0</x><y>33365.0</y></points><points><x>53532.0</x><y>33369.0</y></points><points><x>53531.0</x><y>33381.0</y></points><points><x>53532.0</x><y>33386.0</y></points><points><x>53531.0078125</x><y>33392.87109375</y></points><points><x>53542.921875</x><y>33413.9296875</y></points><points><x>53562.59765625</x><y>33433.8828125</y></points><points><x>53591.4140625</x><y>33425.5703125</y></points><points><x>53605.0</x><y>33417.0</y></points><points><x>53610.0</x><y>33417.0</y></points><points><x>53617.0</x><y>33412.0</y></points><points><x>53619.953125</x><y>33393.1484375</y></points></segmentation></object><object><name>MET</name><difficult>0</difficult><truncated>0</truncated><info>[{"confidence": "0"}, {"action": "CREATE", "cat": "MET", "time": "2020-07-23 14:39;29", "who": "admin", "typeOfanno": "PersonManul"}]</info><confidence>0</confidence><bndbox><xmin>55577.87890625</xmin><ymin>31613.130859375</ymin><xmax>55826.640625</xmax><ymax>31815.212890625</ymax></bndbox><segmentation><points><x>55593.234375</x><y>31632.787109375</y></points><points><x>55619.03125</x><y>31614.359375</y></points><points><x>55619.03125</x><y>31614.359375</y></points><points><x>55621.48828125</x><y>31613.746093750004</y></points><points><x>55621.48828125</x><y>31613.130859375</y></points><points><x>55662.640625</x><y>31615.587890625</y></points><points><x>55663.2578125</x><y>31615.587890625</y></points><points><x>55690.28125</x><y>31630.943359375</y></points><points><x>55741.26171875</x><y>31635.857421875</y></points><points><x>55776.2734375</x><y>31640.771484375</y></points><points><x>55815.5859375</x><y>31669.025390625</y></points><points><x>55826.640625</x><y>31703.421875</y></points><points><x>55826.640625</x><y>31703.421875</y></points><points><x>55826.640625</x><y>31705.878906249996</y></points><points><x>55826.640625</x><y>31706.494140625</y></points><points><x>55826.640625</x><y>31708.3359375</y></points><points><x>55811.28515625</x><y>31760.544921875</y></points><points><x>55811.28515625</x><y>31760.544921875</y></points><points><x>55808.828125</x><y>31763.001953125</y></points><points><x>55807.6015625</x><y>31764.845703125</y></points><points><x>55806.984375</x><y>31765.458984375</y></points><points><x>55771.9765625</x><y>31792.486328125</y></points><points><x>55771.9765625</x><y>31792.486328125</y></points><points><x>55770.1328125</x><y>31793.714843750004</y></points><points><x>55769.51953125</x><y>31794.943359375</y></points><points><x>55767.67578125</x><y>31795.556640625</y></points><points><x>55767.0625</x><y>31796.171875</y></points><points><x>55765.21875</x><y>31797.400390625</y></points><points><x>55762.76171875</x><y>31799.2421875</y></points><points><x>55760.91796875</x><y>31799.2421875</y></points><points><x>55756.00390625</x><y>31802.3125</y></points><points><x>55734.5078125</x><y>31815.212890625</y></points><points><x>55669.3984375</x><y>31786.957031249996</y></points><points><x>55644.21484375</x><y>31775.902343750004</y></points><points><x>55625.7890625</x><y>31741.503906249996</y></points><points><x>55604.2890625</x><y>31707.722656249996</y></points><points><x>55604.2890625</x><y>31707.722656249996</y></points><points><x>55577.87890625</x><y>31665.955078125</y></points><points><x>55577.87890625</x><y>31665.339843750004</y></points></segmentation></object><object><name>NILM</name><difficult>0</difficult><truncated>0</truncated><info>[{"confidence": "0"}, {"action": "CREATE", "cat": "NILM", "time": "2020-07-23 14:39;29", "who": "admin", "typeOfanno": "PersonManul"}]</info><confidence>0</confidence><bndbox><xmin>45051.11328125</xmin><ymin>24592.689453125</ymin><xmax>45096.61328125</xmax><ymax>24654.939453125</ymax></bndbox><segmentation><points><x>45066.61328125</x><y>24592.689453125</y></points><points><x>45077.98828125</x><y>24597.564453125</y></points><points><x>45084.98828125</x><y>24608.689453125</y></points><points><x>45084.98828125</x><y>24608.689453125</y></points><points><x>45085.86328125</x><y>24610.689453125</y></points><points><x>45096.23828125</x><y>24632.564453125</y></points><points><x>45096.61328125</x><y>24645.939453125</y></points><points><x>45096.61328125</x><y>24645.939453125</y></points><points><x>45095.86328125</x><y>24647.814453125</y></points><points><x>45090.73828125</x><y>24653.314453125</y></points><points><x>45082.98828125</x><y>24654.939453125</y></points><points><x>45075.86328125</x><y>24651.439453125</y></points><points><x>45065.61328125</x><y>24644.314453125</y></points><points><x>45056.73828125</x><y>24632.189453125</y></points><points><x>45056.73828125</x><y>24632.189453125</y></points><points><x>45053.61328125</x><y>24611.439453125</y></points><points><x>45051.11328125</x><y>24600.939453125</y></points><points><x>45057.48828125</x><y>24594.189453125</y></points><points><x>45057.48828125</x><y>24594.189453125</y></points></segmentation></object><object><name>NILM</name><difficult>0</difficult><truncated>0</truncated><info>[{"confidence": "0"}, {"action": "CREATE", "cat": "NILM", "time": "2020-07-23 14:39;29", "who": "admin", "typeOfanno": "PersonManul"}]</info><confidence>0</confidence><bndbox><xmin>5298.9287109375</xmin><ymin>24369.587890625</ymin><xmax>5474.68603515625</xmax><ymax>24555.6484375</ymax></bndbox><segmentation><points><x>5414.86669921875</x><y>24369.587890625</y></points><points><x>5387.0</x><y>24383.0</y></points><points><x>5376.0</x><y>24383.0</y></points><points><x>5361.0</x><y>24392.0</y></points><points><x>5355.0</x><y>24397.0</y></points><points><x>5348.0</x><y>24405.0</y></points><points><x>5341.0</x><y>24411.0</y></points><points><x>5330.0</x><y>24419.0</y></points><points><x>5330.0</x><y>24431.0</y></points><points><x>5325.0</x><y>24447.0</y></points><points><x>5320.0</x><y>24453.0</y></points><points><x>5313.0</x><y>24465.0</y></points><points><x>5309.0</x><y>24479.0</y></points><points><x>5303.91650390625</x><y>24480.494140625</y></points><points><x>5302.53076171875</x><y>24484.927734375</y></points><points><x>5302.25390625</x><y>24489.9140625</y></points><points><x>5298.9287109375</x><y>24494.34765625</y></points><points><x>5299.2060546875</x><y>24501.552734375</y></points><points><x>5303.0</x><y>24512.0</y></points><points><x>5306.0</x><y>24515.0</y></points><points><x>5312.0</x><y>24518.0</y></points><points><x>5318.0</x><y>24518.0</y></points><points><x>5330.0</x><y>24521.0</y></points><points><x>5339.0</x><y>24523.0</y></points><points><x>5340.0</x><y>24529.0</y></points><points><x>5348.85888671875</x><y>24555.234375</y></points><points><x>5382.6875</x><y>24555.6484375</y></points><points><x>5399.0</x><y>24550.0</y></points><points><x>5407.0</x><y>24549.0</y></points><points><x>5425.0</x><y>24548.0</y></points><points><x>5440.0</x><y>24529.0</y></points><points><x>5443.0</x><y>24517.0</y></points><points><x>5444.0</x><y>24512.0</y></points><points><x>5445.0</x><y>24507.0</y></points><points><x>5451.0</x><y>24488.0</y></points><points><x>5452.0</x><y>24483.0</y></points><points><x>5459.0</x><y>24470.0</y></points><points><x>5474.68603515625</x><y>24431.8828125</y></points><points><x>5462.0</x><y>24424.0</y></points><points><x>5454.0</x><y>24424.0</y></points><points><x>5454.0</x><y>24415.0</y></points><points><x>5455.0</x><y>24409.0</y></points><points><x>5456.0</x><y>24404.0</y></points><points><x>5457.0</x><y>24386.0</y></points><points><x>5447.0</x><y>24379.0</y></points><points><x>5441.0</x><y>24379.0</y></points></segmentation></object><object><name>LSIL</name><difficult>0</difficult><truncated>0</truncated><info>[{"confidence": "0"}, {"action": "CREATE", "cat": "LSIL", "time": "2020-07-23 14:39;29", "who": "admin", "typeOfanno": "PersonManul"}]</info><confidence>0</confidence><bndbox><xmin>7766.407226562499</xmin><ymin>18413.041015625</ymin><xmax>7890.8203125</xmax><ymax>18515.287109375</ymax></bndbox><segmentation><points><x>7850.365234375</x><y>18413.041015625</y></points><points><x>7875.02587890625</x><y>18440.47265625</y></points><points><x>7875.02587890625</x><y>18440.47265625</y></points><points><x>7877.24267578125</x><y>18442.412109375</y></points><points><x>7890.8203125</x><y>18455.990234375</y></points><points><x>7890.8203125</x><y>18455.990234375</y></points><points><x>7873.91748046875</x><y>18495.61328125</y></points><points><x>7873.91748046875</x><y>18495.890625</y></points><points><x>7872.25537109375</x><y>18497.552734375</y></points><points><x>7871.97802734375</x><y>18498.384765625</y></points><points><x>7871.14697265625</x><y>18499.4921875</y></points><points><x>7850.365234375</x><y>18515.287109375</y></points><points><x>7821.547851562499</x><y>18510.576171875</y></points><points><x>7796.33251953125</x><y>18506.697265625</y></points><points><x>7779.43017578125</x><y>18488.41015625</y></points><points><x>7767.23828125</x><y>18466.2421875</y></points><points><x>7766.407226562499</x><y>18451.556640625</y></points><points><x>7782.75537109375</x><y>18443.798828125</y></points><points><x>7805.306640625</x><y>18442.693359375</y></points><points><x>7813.86767578125</x><y>18443.625</y></points><points><x>7820.00927734375</x><y>18433.388671875</y></points><points><x>7824.84814453125</x><y>18430.0390625</y></points><points><x>7832.077148437501</x><y>18418.58203125</y></points><points><x>7832.077148437501</x><y>18418.58203125</y></points></segmentation></object><object><name>EC</name><difficult>0</difficult><truncated>0</truncated><info>[{"confidence": "0"}, {"action": "CREATE", "cat": "EC", "time": "2020-07-23 14:39;29", "who": "admin", "typeOfanno": "PersonManul"}]</info><confidence>0</confidence><bndbox><xmin>43494.0</xmin><ymin>44404.00390625</ymin><xmax>43608.859375</xmax><ymax>44502.0</ymax></bndbox><segmentation><points><x>43564.37890625</x><y>44404.00390625</y></points><points><x>43550.0</x><y>44411.0</y></points><points><x>43536.0</x><y>44422.0</y></points><points><x>43536.0</x><y>44426.0</y></points><points><x>43533.0</x><y>44446.0</y></points><points><x>43513.0</x><y>44447.0</y></points><points><x>43502.0</x><y>44452.0</y></points><points><x>43496.0</x><y>44457.0</y></points><points><x>43494.0</x><y>44483.0</y></points><points><x>43495.0</x><y>44489.0</y></points><points><x>43500.0</x><y>44496.0</y></points><points><x>43529.0</x><y>44502.0</y></points><points><x>43537.58203125</x><y>44499.8515625</y></points><points><x>43546.88671875</x><y>44499.8515625</y></points><points><x>43553.0</x><y>44495.0</y></points><points><x>43570.0</x><y>44494.0</y></points><points><x>43593.0</x><y>44480.0</y></points><points><x>43596.0</x><y>44469.0</y></points><points><x>43597.0</x><y>44464.0</y></points><points><x>43608.859375</x><y>44447.18359375</y></points><points><x>43596.76171875</x><y>44413.49609375</y></points></segmentation></object><object><name>EC</name><difficult>0</difficult><truncated>0</truncated><info>[{"confidence": "0"}, {"action": "CREATE", "cat": "EC", "time": "2020-07-23 14:39;29", "who": "admin", "typeOfanno": "PersonManul"}]</info><confidence>0</confidence><bndbox><xmin>28938.128906249996</xmin><ymin>51256.16015625</ymin><xmax>29018.0</xmax><ymax>51303.0</ymax></bndbox><segmentation><points><x>28950.0390625</x><y>51256.16015625</y></points><points><x>28938.128906249996</x><y>51275.14453125</y></points><points><x>28951.15625</x><y>51287.984375</y></points><points><x>28969.765625</x><y>51294.87109375</y></points><points><x>28984.283203125</x><y>51299.7109375</y></points><points><x>28990.0</x><y>51302.0</y></points><points><x>28997.0</x><y>51302.0</y></points><points><x>29009.0</x><y>51303.0</y></points><points><x>29016.0</x><y>51295.0</y></points><points><x>29016.0</x><y>51291.0</y></points><points><x>29017.0</x><y>51275.0</y></points><points><x>29018.0</x><y>51262.0</y></points><points><x>28997.869140625</x><y>51257.46484375</y></points></segmentation></object><object><name>STR</name><difficult>0</difficult><truncated>0</truncated><info>[{"confidence": "0"}, {"action": "CREATE", "cat": "STR", "time": "2020-07-23 14:39;29", "who": "admin", "typeOfanno": "PersonManul"}]</info><confidence>0</confidence><bndbox><xmin>56253.0</xmin><ymin>25489.0</ymin><xmax>56327.08203125</xmax><ymax>25556.91015625</ymax></bndbox><segmentation><points><x>56289.0</x><y>25489.0</y></points><points><x>56258.0</x><y>25509.0</y></points><points><x>56255.0</x><y>25513.0</y></points><points><x>56253.0</x><y>25542.0</y></points><points><x>56263.0</x><y>25554.0</y></points><points><x>56279.95703125</x><y>25556.91015625</y></points><points><x>56302.83203125</x><y>25552.78515625</y></points><points><x>56310.20703125</x><y>25549.28515625</y></points><points><x>56314.95703125</x><y>25543.28515625</y></points><points><x>56317.08203125</x><y>25539.91015625</y></points><points><x>56320.95703125</x><y>25535.28515625</y></points><points><x>56327.08203125</x><y>25522.16015625</y></points><points><x>56323.0</x><y>25498.0</y></points><points><x>56318.0</x><y>25492.0</y></points></segmentation></object><object><name>NILM</name><difficult>0</difficult><truncated>0</truncated><info>[{"confidence": "0"}, {"action": "CREATE", "cat": "NILM", "time": "2020-07-23 14:39;29", "who": "admin", "typeOfanno": "PersonManul"}]</info><confidence>0</confidence><bndbox><xmin>22218.267578125</xmin><ymin>29807.5390625</ymin><xmax>22384.9375</xmax><ymax>29976.683593750004</ymax></bndbox><segmentation><points><x>22300.77734375</x><y>29808.777343750004</y></points><points><x>22341.619140625</x><y>29812.078125</y></points><points><x>22375.037109375</x><y>29829.816406249996</y></points><points><x>22375.037109375</x><y>29829.816406249996</y></points><points><x>22375.44921875</x><y>29831.878906249996</y></points><points><x>22384.9375</x><y>29879.322265625</y></points><points><x>22384.9375</x><y>29879.734375</y></points><points><x>22384.525390625</x><y>29881.384765625</y></points><points><x>22384.525390625</x><y>29881.798828125</y></points><points><x>22360.59765625</x><y>29928.828125</y></points><points><x>22338.732421875</x><y>29962.244140625</y></points><points><x>22338.732421875</x><y>29962.244140625</y></points><points><x>22337.08203125</x><y>29963.482421875</y></points><points><x>22336.669921875</x><y>29964.308593750004</y></points><points><x>22311.50390625</x><y>29976.683593750004</y></points><points><x>22272.3125</x><y>29974.208984375</y></points><points><x>22242.607421875</x><y>29958.53125</y></points><points><x>22242.607421875</x><y>29958.53125</y></points><points><x>22241.783203125</x><y>29956.46875</y></points><points><x>22218.267578125</x><y>29926.765625</y></points><points><x>22218.267578125</x><y>29868.183593750004</y></points><points><x>22218.267578125</x><y>29868.183593750004</y></points><points><x>22219.09375</x><y>29866.121093750004</y></points><points><x>22244.2578125</x><y>29827.341796875</y></points><points><x>22244.2578125</x><y>29827.341796875</y></points><points><x>22245.908203125</x><y>29826.103515625</y></points><points><x>22246.3203125</x><y>29825.279296875</y></points><points><x>22247.970703125</x><y>29824.041015625</y></points><points><x>22273.962890625</x><y>29807.5390625</y></points><points><x>22273.962890625</x><y>29807.5390625</y></points></segmentation></object><object><name>NONE</name><difficult>0</difficult><truncated>0</truncated><info>[{"confidence": "0"}, {"action": "CREATE", "cat": "NONE", "time": "2020-07-23 14:39;29", "who": "admin", "typeOfanno": "PersonManul"}]</info><confidence>0</confidence><bndbox><xmin>8019.0</xmin><ymin>31753.0</ymin><xmax>8130.0</xmax><ymax>31855.0</ymax></bndbox><segmentation><points><x>8038.0</x><y>31753.0</y></points><points><x>8024.0</x><y>31763.0</y></points><points><x>8021.0</x><y>31772.0</y></points><points><x>8019.0</x><y>31789.0</y></points><points><x>8020.0</x><y>31811.0</y></points><points><x>8025.0</x><y>31837.0</y></points><points><x>8033.0</x><y>31850.0</y></points><points><x>8071.0</x><y>31855.0</y></points><points><x>8084.0</x><y>31840.0</y></points><points><x>8089.78271484375</x><y>31843.683593750004</y></points><points><x>8091.99951171875</x><y>31846.455078125</y></points><points><x>8098.0</x><y>31846.0</y></points><points><x>8107.0</x><y>31845.0</y></points><points><x>8122.0</x><y>31836.0</y></points><points><x>8130.0</x><y>31830.0</y></points><points><x>8130.0</x><y>31802.0</y></points><points><x>8108.0</x><y>31786.0</y></points><points><x>8101.0</x><y>31778.0</y></points><points><x>8083.0</x><y>31767.0</y></points><points><x>8060.0</x><y>31754.0</y></points></segmentation></object><object><name>NILM</name><difficult>0</difficult><truncated>0</truncated><info>[{"confidence": "0"}, {"action": "CREATE", "cat": "NILM", "time": "2020-07-23 14:39;29", "who": "admin", "typeOfanno": "PersonManul"}]</info><confidence>0</confidence><bndbox><xmin>43925.12109375</xmin><ymin>18069.091796875</ymin><xmax>43995.22265625</xmax><ymax>18157.76171875</ymax></bndbox><segmentation><points><x>43968.34765625</x><y>18082.115234375</y></points><points><x>43987.46484375</x><y>18087.65625</y></points><points><x>43995.22265625</x><y>18107.607421875</y></points><points><x>43995.22265625</x><y>18107.607421875</y></points><points><x>43995.22265625</x><y>18110.37890625</y></points><points><x>43987.46484375</x><y>18132.822265625</y></points><points><x>43987.46484375</x><y>18132.822265625</y></points><points><x>43971.671875</x><y>18144.4609375</y></points><points><x>43955.6015625</x><y>18153.328125</y></points><points><x>43955.6015625</x><y>18153.328125</y></points><points><x>43954.21484375</x><y>18154.990234375</y></points><points><x>43939.8046875</x><y>18157.76171875</y></points><points><x>43925.12109375</x><y>18146.123046875</y></points><points><x>43925.12109375</x><y>18146.123046875</y></points><points><x>43926.23046875</x><y>18142.798828125</y></points><points><x>43939.8046875</x><y>18109.82421875</y></points><points><x>43939.8046875</x><y>18109.82421875</y></points><points><x>43940.63671875</x><y>18107.607421875</y></points><points><x>43927.890625</x><y>18089.873046875</y></points><points><x>43927.890625</x><y>18089.59765625</y></points><points><x>43927.890625</x><y>18087.65625</y></points><points><x>43926.23046875</x><y>18078.791015625</y></points><points><x>43926.23046875</x><y>18078.513671875</y></points><points><x>43935.92578125</x><y>18069.091796875</y></points><points><x>43957.81640625</x><y>18072.970703125</y></points><points><x>43957.81640625</x><y>18072.970703125</y></points></segmentation></object><object><name>NILM</name><difficult>0</difficult><truncated>0</truncated><info>[{"confidence": "0"}, {"action": "CREATE", "cat": "NILM", "time": "2020-07-23 14:39;29", "who": "admin", "typeOfanno": "PersonManul"}]</info><confidence>0</confidence><bndbox><xmin>14756.0</xmin><ymin>14036.0</ymin><xmax>14804.0</xmax><ymax>14084.0</ymax></bndbox><segmentation><points><x>14775.0</x><y>14036.0</y></points><points><x>14764.0</x><y>14042.0</y></points><points><x>14759.0</x><y>14047.0</y></points><points><x>14756.0</x><y>14050.0</y></points><points><x>14756.0</x><y>14063.0</y></points><points><x>14757.0</x><y>14071.0</y></points><points><x>14765.0</x><y>14079.0</y></points><points><x>14792.0</x><y>14084.0</y></points><points><x>14801.0</x><y>14077.0</y></points><points><x>14804.0</x><y>14053.0</y></points><points><x>14792.974609375002</x><y>14037.13671875</y></points></segmentation></object><object><name>STR</name><difficult>0</difficult><truncated>0</truncated><info>[{"confidence": "0"}, {"action": "CREATE", "cat": "STR", "time": "2020-07-23 14:39;29", "who": "admin", "typeOfanno": "PersonManul"}]</info><confidence>0</confidence><bndbox><xmin>24336.0</xmin><ymin>17539.0</ymin><xmax>24406.0</xmax><ymax>17620.0</ymax></bndbox><segmentation><points><x>24371.0</x><y>17539.0</y></points><points><x>24364.0</x><y>17540.0</y></points><points><x>24357.0</x><y>17544.0</y></points><points><x>24343.0</x><y>17557.0</y></points><points><x>24340.0</x><y>17561.0</y></points><points><x>24336.0</x><y>17593.0</y></points><points><x>24349.0</x><y>17614.0</y></points><points><x>24372.0</x><y>17620.0</y></points><points><x>24386.0</x><y>17618.0</y></points><points><x>24391.0</x><y>17614.0</y></points><points><x>24398.0</x><y>17608.0</y></points><points><x>24406.0</x><y>17569.0</y></points><points><x>24405.0</x><y>17562.0</y></points><points><x>24394.0</x><y>17545.0</y></points></segmentation></object><object><name>NONE</name><difficult>0</difficult><truncated>0</truncated><info>[{"confidence": "0"}, {"action": "CREATE", "cat": "NONE", "time": "2020-07-23 14:39;29", "who": "admin", "typeOfanno": "PersonManul"}]</info><confidence>0</confidence><bndbox><xmin>13872.216796875</xmin><ymin>28615.859375</ymin><xmax>14084.740234375</xmax><ymax>28817.94140625</ymax></bndbox><segmentation><points><x>13877.7451171875</x><y>28660.083984375</y></points><points><x>13872.216796875</x><y>28720.892578125</y></points><points><x>13910.9130859375</x><y>28744.84765625</y></points><points><x>13923.8125</x><y>28763.888671875</y></points><points><x>13929.33984375</x><y>28780.47265625</y></points><points><x>13943.0</x><y>28789.0</y></points><points><x>13952.0</x><y>28800.0</y></points><points><x>13998.748046875</x><y>28817.94140625</y></points><points><x>14046.658203125</x><y>28808.11328125</y></points><points><x>14069.384765625</x><y>28761.431640625</y></points><points><x>14084.740234375</x><y>28691.41015625</y></points><points><x>14030.6875</x><y>28656.3984375</y></points><points><x>14014.0</x><y>28652.0</y></points><points><x>13977.8642578125</x><y>28650.87109375</y></points><points><x>13959.4375</x><y>28617.087890625</y></points><points><x>13923.1982421875</x><y>28615.859375</y></points></segmentation></object><object><name>NILM</name><difficult>0</difficult><truncated>0</truncated><info>[{"confidence": "0"}, {"action": "CREATE", "cat": "NILM", "time": "2020-07-23 14:39;29", "who": "admin", "typeOfanno": "PersonManul"}]</info><confidence>0</confidence><bndbox><xmin>46971.39453125</xmin><ymin>16467.53515625</ymin><xmax>47020.76953125</xmax><ymax>16497.16015625</ymax></bndbox><segmentation><points><x>47000.26953125</x><y>16468.16015625</y></points><points><x>47016.76953125</x><y>16468.91015625</y></points><points><x>47020.76953125</x><y>16480.28515625</y></points><points><x>47017.64453125</x><y>16489.66015625</y></points><points><x>47004.51953125</x><y>16497.16015625</y></points><points><x>46986.89453125</x><y>16497.16015625</y></points><points><x>46976.01953125</x><y>16492.53515625</y></points><points><x>46971.39453125</x><y>16484.16015625</y></points><points><x>46971.39453125</x><y>16484.16015625</y></points><points><x>46971.39453125</x><y>16476.41015625</y></points><points><x>46973.51953125</x><y>16471.91015625</y></points><points><x>46973.51953125</x><y>16471.91015625</y></points><points><x>46986.89453125</x><y>16467.53515625</y></points><points><x>46986.89453125</x><y>16467.53515625</y></points></segmentation></object><object><name>NILM</name><difficult>0</difficult><truncated>0</truncated><info>[{"confidence": "0"}, {"action": "CREATE", "cat": "NILM", "time": "2020-07-23 14:39;29", "who": "admin", "typeOfanno": "PersonManul"}]</info><confidence>0</confidence><bndbox><xmin>55183.83984375</xmin><ymin>29574.318359375</ymin><xmax>55301.83984375</xmax><ymax>29868.675781249996</ymax></bndbox><segmentation><points><x>55246.38671875</x><y>29621.615234375</y></points><points><x>55225.91796875</x><y>29653.625</y></points><points><x>55210.84375</x><y>29632.966796875</y></points><points><x>55188.13671875</x><y>29664.046875</y></points><points><x>55184.83984375</x><y>29705.091796875</y></points><points><x>55183.83984375</x><y>29732.091796875</y></points><points><x>55184.83984375</x><y>29738.091796875</y></points><points><x>55185.83984375</x><y>29743.091796875</y></points><points><x>55191.83984375</x><y>29753.091796875</y></points><points><x>55189.83984375</x><y>29757.091796875</y></points><points><x>55188.83984375</x><y>29783.091796875</y></points><points><x>55189.83984375</x><y>29788.091796875</y></points><points><x>55190.83984375</x><y>29796.091796875</y></points><points><x>55189.83984375</x><y>29807.091796875</y></points><points><x>55187.83984375</x><y>29829.091796875</y></points><points><x>55188.83984375</x><y>29839.091796875</y></points><points><x>55193.83984375</x><y>29847.091796875</y></points><points><x>55192.83984375</x><y>29859.091796875</y></points><points><x>55202.859375</x><y>29868.675781249996</y></points><points><x>55217.83984375</x><y>29856.091796875</y></points><points><x>55231.83984375</x><y>29844.091796875</y></points><points><x>55243.83984375</x><y>29834.091796875</y></points><points><x>55245.83984375</x><y>29824.091796875</y></points><points><x>55264.83984375</x><y>29831.091796875</y></points><points><x>55267.83984375</x><y>29828.091796875</y></points><points><x>55272.83984375</x><y>29828.091796875</y></points><points><x>55281.83984375</x><y>29827.091796875</y></points><points><x>55286.83984375</x><y>29826.091796875</y></points><points><x>55294.83984375</x><y>29812.091796875</y></points><points><x>55296.83984375</x><y>29800.091796875</y></points><points><x>55298.83984375</x><y>29790.091796875</y></points><points><x>55301.83984375</x><y>29750.091796875</y></points><points><x>55300.83984375</x><y>29735.091796875</y></points><points><x>55298.83984375</x><y>29724.091796875</y></points><points><x>55297.83984375</x><y>29719.091796875</y></points><points><x>55296.83984375</x><y>29714.091796875</y></points><points><x>55273.4140625</x><y>29646.183593750004</y></points><points><x>55269.7265625</x><y>29574.318359375</y></points></segmentation></object><object><name>BOX_SCREEN</name><difficult>0</difficult><truncated>0</truncated><info>[{"confidence": "0"}, {"action": "CREATE", "cat": "BOX_SCREEN", "time": "2020-07-23 14:39;29", "who": "admin", "typeOfanno": "PersonManul"}]</info><confidence>0</confidence><bndbox><xmin>37086.36707553763</xmin><ymin>49340.945587547794</ymin><xmax>39134.36707553763</xmax><ymax>51388.945587547794</ymax></bndbox><segmentation><points><x>37086.36707553763</x><y>51388.945587547794</y></points><points><x>37086.36707553763</x><y>49340.945587547794</y></points><points><x>39134.36707553763</x><y>49340.945587547794</y></points><points><x>39134.36707553763</x><y>51388.945587547794</y></points></segmentation></object><object><name>BOX_SCREEN</name><difficult>0</difficult><truncated>0</truncated><info>[{"confidence": "0"}, {"action": "CREATE", "cat": "BOX_SCREEN", "time": "2020-07-23 14:39;29", "who": "admin", "typeOfanno": "PersonManul"}]</info><confidence>0</confidence><bndbox><xmin>29232.874654752857</xmin><ymin>50236.72082626946</ymin><xmax>31280.874654752857</xmax><ymax>52284.72082626946</ymax></bndbox><segmentation><points><x>29232.874654752857</x><y>52284.72082626946</y></points><points><x>29232.874654752857</x><y>50236.72082626946</y></points><points><x>31280.874654752857</x><y>50236.72082626946</y></points><points><x>31280.874654752857</x><y>52284.72082626946</y></points></segmentation></object><object><name>BOX_SCREEN</name><difficult>0</difficult><truncated>0</truncated><info>[{"confidence": "0"}, {"action": "CREATE", "cat": "BOX_SCREEN", "time": "2020-07-23 14:39;29", "who": "admin", "typeOfanno": "PersonManul"}]</info><confidence>0</confidence><bndbox><xmin>46173.95867842551</xmin><ymin>35181.45272908047</ymin><xmax>48221.95867842551</xmax><ymax>37229.45272908047</ymax></bndbox><segmentation><points><x>46173.95867842551</x><y>37229.45272908047</y></points><points><x>46173.95867842551</x><y>35181.45272908047</y></points><points><x>48221.95867842551</x><y>35181.45272908047</y></points><points><x>48221.95867842551</x><y>37229.45272908047</y></points></segmentation></object><object><name>NILM</name><difficult>0</difficult><truncated>0</truncated><info>[{"confidence": "0"}, {"action": "CREATE", "cat": "NILM", "time": "2020-07-23 14:39;29", "who": "admin", "typeOfanno": "PersonManul"}]</info><confidence>0</confidence><bndbox><xmin>47623.98066383202</xmin><ymin>35695.21827763396</ymin><xmax>47686.057413267685</xmax><ymax>35779.36676020231</ymax></bndbox><segmentation><points><x>47623.98066383202</x><y>35779.36676020231</y></points><points><x>47623.98066383202</x><y>35695.21827763396</y></points><points><x>47686.057413267685</x><y>35695.21827763396</y></points><points><x>47686.057413267685</x><y>35779.36676020231</y></points></segmentation></object><object><name>NONE</name><difficult>0</difficult><truncated>0</truncated><info>[{"confidence": "0"}, {"action": "CREATE", "cat": "NONE", "time": "2020-07-23 14:39;29", "who": "admin", "typeOfanno": "PersonManul"}]</info><confidence>0</confidence><bndbox><xmin>46458.29142674498</xmin><ymin>36146.7110699004</ymin><xmax>46504.7531913689</xmax><ymax>36205.14751612841</ymax></bndbox><segmentation><points><x>46458.29142674498</x><y>36205.14751612841</y></points><points><x>46458.29142674498</x><y>36146.7110699004</y></points><points><x>46504.7531913689</x><y>36146.7110699004</y></points><points><x>46504.7531913689</x><y>36205.14751612841</y></points></segmentation></object><object><name>HSIL</name><difficult>0</difficult><truncated>0</truncated><info>[{"confidence": 1}, {"action": "CREATE", "cat": "HSIL", "time": "2020-07-23 18:33;15", "who": "admin", "typeOfanno": "PersonManul"}]</info><confidence>1.0</confidence><bndbox><xmin>30281.041913142068</xmin><ymin>51197.39504791594</ymin><xmax>30462.38249285221</xmax><ymax>51386.706642118836</ymax></bndbox><segmentation><points><x>30281.041913142068</x><y>51386.706642118836</y></points><points><x>30281.041913142068</x><y>51197.39504791594</y></points><points><x>30462.38249285221</x><y>51197.39504791594</y></points><points><x>30462.38249285221</x><y>51386.706642118836</y></points></segmentation></object></annotation>
