# Supplementary material for: Artificial intelligence enables precision diagnosis of cervical cytology grades and cervical cancer
Source: Nat Commun. 2024 May 22;15:4369. doi: 10.1038/s41467-024-48705-3 (PMC11111770; doi:10.1038/s41467-024-48705-3)
Supplement: Supplementary file 4 — Source Data [file 41467_2024_48705_MOESM4_ESM.zip › Source Data/Table S1.Average precision in the patch-level detection and classification./ground_truth_126/L201816631L.tif.xml]

<?xml version="1.0"?><annotation><folder>med</folder><filename>/datasets/Review/label-check/tif-tiff/L201816631L.tif</filename><size><width>56000</width><height>54272</height></size><mpp>0.248447</mpp><object><name>MET</name><difficult>0</difficult><truncated>0</truncated><info>[{"confidence": "0"}, {"action": "CREATE", "cat": "MET", "time": "2020-07-23 14:39;39", "who": "admin", "typeOfanno": "PersonManul"}]</info><confidence>0</confidence><bndbox><xmin>22058.0</xmin><ymin>9896.0</ymin><xmax>22460.0</xmax><ymax>10210.685546875</ymax></bndbox><segmentation><points><x>22126.0</x><y>9896.0</y></points><points><x>22109.0</x><y>9908.0</y></points><points><x>22096.0</x><y>9921.0</y></points><points><x>22092.0</x><y>9925.0</y></points><points><x>22092.0</x><y>9937.0</y></points><points><x>22095.0</x><y>9944.0</y></points><points><x>22091.0</x><y>9951.0</y></points><points><x>22079.0</x><y>9954.0</y></points><points><x>22067.0</x><y>9961.0</y></points><points><x>22058.0</x><y>9992.0</y></points><points><x>22069.0</x><y>10007.0</y></points><points><x>22076.0</x><y>10022.0</y></points><points><x>22068.0</x><y>10033.0</y></points><points><x>22066.0</x><y>10042.0</y></points><points><x>22064.0</x><y>10057.0</y></points><points><x>22071.0</x><y>10073.0</y></points><points><x>22090.0</x><y>10102.0</y></points><points><x>22093.0</x><y>10115.0</y></points><points><x>22105.0</x><y>10125.0</y></points><points><x>22124.0</x><y>10129.0</y></points><points><x>22125.0</x><y>10141.0</y></points><points><x>22129.0</x><y>10157.0</y></points><points><x>22141.0</x><y>10162.0</y></points><points><x>22142.0</x><y>10167.0</y></points><points><x>22146.0</x><y>10173.0</y></points><points><x>22153.0</x><y>10176.0</y></points><points><x>22169.0</x><y>10183.0</y></points><points><x>22176.208984375</x><y>10201.185546875</y></points><points><x>22211.1171875</x><y>10210.685546875</y></points><points><x>22253.0</x><y>10188.0</y></points><points><x>22277.0</x><y>10175.0</y></points><points><x>22290.0</x><y>10169.0</y></points><points><x>22293.0</x><y>10166.0</y></points><points><x>22301.0</x><y>10171.0</y></points><points><x>22318.0</x><y>10171.0</y></points><points><x>22312.0</x><y>10190.0</y></points><points><x>22326.0</x><y>10194.0</y></points><points><x>22328.0</x><y>10185.0</y></points><points><x>22354.0</x><y>10186.0</y></points><points><x>22359.0</x><y>10185.0</y></points><points><x>22387.0</x><y>10165.0</y></points><points><x>22390.0</x><y>10148.0</y></points><points><x>22393.0</x><y>10145.0</y></points><points><x>22439.0</x><y>10184.0</y></points><points><x>22443.0</x><y>10194.0</y></points><points><x>22460.0</x><y>10194.0</y></points><points><x>22460.0</x><y>10185.0</y></points><points><x>22448.0</x><y>10182.0</y></points><points><x>22447.0</x><y>10175.0</y></points><points><x>22451.0</x><y>10159.0</y></points><points><x>22452.0</x><y>10154.0</y></points><points><x>22453.0</x><y>10141.0</y></points><points><x>22450.0</x><y>10111.0</y></points><points><x>22447.0</x><y>10108.0</y></points><points><x>22440.0</x><y>10083.0</y></points><points><x>22439.0</x><y>10055.0</y></points><points><x>22442.0</x><y>10052.0</y></points><points><x>22450.0</x><y>10051.0</y></points><points><x>22457.0</x><y>10035.0</y></points><points><x>22454.0</x><y>10032.0</y></points><points><x>22445.0</x><y>10016.0</y></points><points><x>22442.0</x><y>10012.0</y></points><points><x>22439.0</x><y>10007.0</y></points><points><x>22413.0</x><y>9999.0</y></points><points><x>22412.0</x><y>9993.0</y></points><points><x>22407.0</x><y>9985.0</y></points><points><x>22407.0</x><y>9963.0</y></points><points><x>22403.0</x><y>9953.0</y></points><points><x>22387.0</x><y>9949.0</y></points><points><x>22377.0</x><y>9938.0</y></points><points><x>22393.0</x><y>9929.0</y></points><points><x>22393.0</x><y>9917.0</y></points><points><x>22377.0</x><y>9910.0</y></points><points><x>22364.0</x><y>9914.0</y></points><points><x>22359.0</x><y>9913.0</y></points><points><x>22351.0</x><y>9910.0</y></points><points><x>22332.0</x><y>9903.0</y></points><points><x>22311.0</x><y>9902.0</y></points><points><x>22303.0</x><y>9910.0</y></points><points><x>22294.0</x><y>9915.0</y></points><points><x>22285.0</x><y>9907.0</y></points><points><x>22276.0</x><y>9900.0</y></points><points><x>22257.0</x><y>9899.0</y></points><points><x>22249.0</x><y>9907.0</y></points><points><x>22238.0</x><y>9907.0</y></points><points><x>22233.0</x><y>9903.0</y></points><points><x>22216.0</x><y>9902.0</y></points><points><x>22209.0</x><y>9906.0</y></points><points><x>22189.0</x><y>9907.0</y></points><points><x>22181.0</x><y>9909.0</y></points><points><x>22174.0</x><y>9911.0</y></points><points><x>22165.0</x><y>9900.0</y></points></segmentation></object><object><name>NILM</name><difficult>0</difficult><truncated>0</truncated><info>[{"confidence": "0"}, {"action": "CREATE", "cat": "NILM", "time": "2020-07-23 14:39;39", "who": "admin", "typeOfanno": "PersonManul"}]</info><confidence>0</confidence><bndbox><xmin>27888.89453125</xmin><ymin>11551.9423828125</ymin><xmax>28055.142578125</xmax><ymax>11784.544921875</ymax></bndbox><segmentation><points><x>27943.58203125</x><y>11603.712890625</y></points><points><x>27974.935546875</x><y>11568.712890625</y></points><points><x>27974.935546875</x><y>11568.712890625</y></points><points><x>27976.39453125</x><y>11567.2548828125</y></points><points><x>27977.8515625</x><y>11566.525390625</y></points><points><x>27980.0390625</x><y>11566.525390625</y></points><points><x>28015.0390625</x><y>11551.9423828125</y></points><points><x>28015.0390625</x><y>11551.9423828125</y></points><points><x>28047.123046875</x><y>11557.0458984375</y></points><points><x>28055.142578125</x><y>11567.9833984375</y></points><points><x>28055.142578125</x><y>11567.9833984375</y></points><points><x>28054.4140625</x><y>11570.1708984375</y></points><points><x>28041.2890625</x><y>11592.0458984375</y></points><points><x>28041.2890625</x><y>11592.0458984375</y></points><points><x>28038.373046875</x><y>11592.0458984375</y></points><points><x>27989.51953125</x><y>11638.712890625</y></points><points><x>27989.51953125</x><y>11638.712890625</y></points><points><x>27960.3515625</x><y>11686.8369140625</y></points><points><x>27960.3515625</x><y>11686.8369140625</y></points><points><x>27959.623046875</x><y>11689.75390625</y></points><points><x>27958.89453125</x><y>11691.2119140625</y></points><points><x>27947.2265625</x><y>11737.1494140625</y></points><points><x>27947.2265625</x><y>11737.1494140625</y></points><points><x>27947.2265625</x><y>11740.06640625</y></points><points><x>27947.2265625</x><y>11741.5244140625</y></points><points><x>27947.2265625</x><y>11742.982421875</y></points><points><x>27947.2265625</x><y>11744.44140625</y></points><points><x>27937.01953125</x><y>11784.544921875</y></points><points><x>27904.935546875</x><y>11775.06640625</y></points><points><x>27904.935546875</x><y>11775.06640625</y></points><points><x>27904.935546875</x><y>11772.87890625</y></points><points><x>27891.08203125</x><y>11748.81640625</y></points><points><x>27891.08203125</x><y>11748.81640625</y></points><points><x>27888.89453125</x><y>11713.81640625</y></points><points><x>27888.89453125</x><y>11713.81640625</y></points><points><x>27888.89453125</x><y>11711.62890625</y></points><points><x>27888.89453125</x><y>11710.1708984375</y></points><points><x>27907.123046875</x><y>11667.150390625</y></points><points><x>27907.123046875</x><y>11667.150390625</y></points><points><x>27908.58203125</x><y>11665.69140625</y></points><points><x>27909.310546875</x><y>11665.69140625</y></points><points><x>27922.435546875</x><y>11623.400390625</y></points><points><x>27922.435546875</x><y>11623.400390625</y></points></segmentation></object><object><name>EC</name><difficult>0</difficult><truncated>0</truncated><info>[{"confidence": "0"}, {"action": "CREATE", "cat": "EC", "time": "2020-07-23 14:39;39", "who": "admin", "typeOfanno": "PersonManul"}]</info><confidence>0</confidence><bndbox><xmin>33515.0</xmin><ymin>10340.3935546875</ymin><xmax>33907.05078125</xmax><ymax>10917.9453125</ymax></bndbox><segmentation><points><x>33825.62890625</x><y>10340.3935546875</y></points><points><x>33790.890625</x><y>10341.478515625</y></points><points><x>33776.0</x><y>10375.0</y></points><points><x>33773.0</x><y>10389.0</y></points><points><x>33771.0</x><y>10399.0</y></points><points><x>33745.0</x><y>10418.0</y></points><points><x>33721.0</x><y>10429.0</y></points><points><x>33711.0</x><y>10436.0</y></points><points><x>33707.0</x><y>10454.0</y></points><points><x>33701.0</x><y>10459.0</y></points><points><x>33680.0</x><y>10465.0</y></points><points><x>33667.0</x><y>10469.0</y></points><points><x>33658.0</x><y>10475.0</y></points><points><x>33655.0</x><y>10479.0</y></points><points><x>33651.0</x><y>10485.0</y></points><points><x>33639.0</x><y>10492.0</y></points><points><x>33638.0</x><y>10470.0</y></points><points><x>33631.0</x><y>10465.0</y></points><points><x>33625.0</x><y>10463.0</y></points><points><x>33607.0</x><y>10459.0</y></points><points><x>33602.0</x><y>10463.0</y></points><points><x>33592.0</x><y>10472.0</y></points><points><x>33587.0</x><y>10476.0</y></points><points><x>33569.0</x><y>10476.0</y></points><points><x>33562.0</x><y>10481.0</y></points><points><x>33561.0</x><y>10487.0</y></points><points><x>33553.0</x><y>10508.0</y></points><points><x>33548.0</x><y>10522.0</y></points><points><x>33538.0</x><y>10537.0</y></points><points><x>33527.0</x><y>10542.0</y></points><points><x>33527.0</x><y>10558.0</y></points><points><x>33530.0</x><y>10573.0</y></points><points><x>33539.0</x><y>10583.0</y></points><points><x>33534.0</x><y>10589.0</y></points><points><x>33531.0</x><y>10593.0</y></points><points><x>33525.0</x><y>10597.0</y></points><points><x>33521.0</x><y>10605.0</y></points><points><x>33521.0</x><y>10617.0</y></points><points><x>33524.0</x><y>10620.0</y></points><points><x>33524.0</x><y>10625.0</y></points><points><x>33525.0</x><y>10630.0</y></points><points><x>33534.0</x><y>10637.0</y></points><points><x>33534.0</x><y>10643.0</y></points><points><x>33534.0</x><y>10655.0</y></points><points><x>33536.0</x><y>10669.0</y></points><points><x>33516.0</x><y>10701.0</y></points><points><x>33515.0</x><y>10717.0</y></points><points><x>33528.0</x><y>10721.0</y></points><points><x>33531.0</x><y>10717.0</y></points><points><x>33536.0</x><y>10720.0</y></points><points><x>33542.0</x><y>10736.0</y></points><points><x>33549.0</x><y>10748.0</y></points><points><x>33552.0</x><y>10760.0</y></points><points><x>33558.0</x><y>10768.0</y></points><points><x>33563.0</x><y>10768.0</y></points><points><x>33567.0</x><y>10772.0</y></points><points><x>33571.0</x><y>10777.0</y></points><points><x>33583.0</x><y>10777.0</y></points><points><x>33623.0</x><y>10776.0</y></points><points><x>33627.0</x><y>10772.0</y></points><points><x>33629.0</x><y>10780.0</y></points><points><x>33625.0</x><y>10814.0</y></points><points><x>33620.0</x><y>10822.0</y></points><points><x>33617.0</x><y>10825.0</y></points><points><x>33617.0</x><y>10836.0</y></points><points><x>33631.0</x><y>10839.0</y></points><points><x>33633.0</x><y>10828.0</y></points><points><x>33641.0</x><y>10832.0</y></points><points><x>33647.0</x><y>10836.0</y></points><points><x>33667.0</x><y>10841.0</y></points><points><x>33691.0</x><y>10853.0</y></points><points><x>33705.0</x><y>10859.0</y></points><points><x>33722.0</x><y>10861.0</y></points><points><x>33727.0</x><y>10860.0</y></points><points><x>33731.0</x><y>10864.0</y></points><points><x>33741.0</x><y>10864.0</y></points><points><x>33739.0</x><y>10870.0</y></points><points><x>33714.0</x><y>10878.0</y></points><points><x>33708.0</x><y>10882.0</y></points><points><x>33697.0</x><y>10885.0</y></points><points><x>33692.0</x><y>10886.0</y></points><points><x>33679.0</x><y>10893.0</y></points><points><x>33667.0</x><y>10897.0</y></points><points><x>33659.0</x><y>10899.0</y></points><points><x>33676.8984375</x><y>10917.9453125</y></points><points><x>33768.09375</x><y>10915.7734375</y></points><points><x>33811.0</x><y>10903.0</y></points><points><x>33823.0</x><y>10894.0</y></points><points><x>33826.0</x><y>10890.0</y></points><points><x>33827.0</x><y>10873.0</y></points><points><x>33827.0</x><y>10857.0</y></points><points><x>33821.0</x><y>10850.0</y></points><points><x>33816.0</x><y>10839.0</y></points><points><x>33823.0</x><y>10832.0</y></points><points><x>33828.0</x><y>10828.0</y></points><points><x>33841.0</x><y>10823.0</y></points><points><x>33849.0</x><y>10820.0</y></points><points><x>33853.0</x><y>10815.0</y></points><points><x>33859.0</x><y>10806.0</y></points><points><x>33871.0</x><y>10788.0</y></points><points><x>33876.0</x><y>10766.0</y></points><points><x>33876.0</x><y>10749.0</y></points><points><x>33880.0</x><y>10733.0</y></points><points><x>33881.0</x><y>10714.0</y></points><points><x>33883.0</x><y>10707.0</y></points><points><x>33885.0</x><y>10692.0</y></points><points><x>33884.0</x><y>10683.0</y></points><points><x>33893.0</x><y>10675.0</y></points><points><x>33898.0</x><y>10668.0</y></points><points><x>33898.0</x><y>10664.0</y></points><points><x>33899.0</x><y>10646.0</y></points><points><x>33896.0</x><y>10643.0</y></points><points><x>33891.0</x><y>10629.0</y></points><points><x>33891.0</x><y>10621.0</y></points><points><x>33892.0</x><y>10615.0</y></points><points><x>33899.0</x><y>10603.0</y></points><points><x>33901.0</x><y>10590.0</y></points><points><x>33907.05078125</x><y>10545.576171875</y></points><points><x>33907.0</x><y>10493.0</y></points><points><x>33902.0</x><y>10489.0</y></points><points><x>33897.0</x><y>10485.0</y></points><points><x>33892.0</x><y>10477.0</y></points><points><x>33886.0</x><y>10470.0</y></points><points><x>33874.0</x><y>10470.0</y></points><points><x>33864.0</x><y>10472.0</y></points><points><x>33863.0</x><y>10466.0</y></points><points><x>33887.0</x><y>10467.0</y></points><points><x>33898.0</x><y>10457.0</y></points><points><x>33902.0</x><y>10457.0</y></points><points><x>33904.0</x><y>10435.0</y></points><points><x>33903.0</x><y>10430.0</y></points><points><x>33900.0</x><y>10427.0</y></points><points><x>33884.0</x><y>10422.0</y></points><points><x>33873.0</x><y>10404.0</y></points><points><x>33857.0</x><y>10396.0</y></points><points><x>33857.0</x><y>10391.0</y></points><points><x>33847.0</x><y>10370.0</y></points></segmentation></object><object><name>NILM</name><difficult>0</difficult><truncated>0</truncated><info>[{"confidence": "0"}, {"action": "CREATE", "cat": "NILM", "time": "2020-07-23 14:39;39", "who": "admin", "typeOfanno": "PersonManul"}]</info><confidence>0</confidence><bndbox><xmin>32921.5234375</xmin><ymin>6995.62109375</ymin><xmax>33136.4765625</xmax><ymax>7334.3359375</ymax></bndbox><segmentation><points><x>33090.87890625</x><y>7015.16259765625</y></points><points><x>33090.87890625</x><y>7015.16259765625</y></points><points><x>33093.05078125</x><y>7014.07666015625</y></points><points><x>33125.62109375</x><y>7044.47412109375</y></points><points><x>33125.62109375</x><y>7044.47412109375</y></points><points><x>33125.62109375</x><y>7047.73095703125</y></points><points><x>33124.53515625</x><y>7050.98779296875</y></points><points><x>33123.44921875</x><y>7107.4404296875</y></points><points><x>33123.44921875</x><y>7107.4404296875</y></points><points><x>33123.44921875</x><y>7110.697265625</y></points><points><x>33123.44921875</x><y>7112.86865234375</y></points><points><x>33123.44921875</x><y>7116.12548828125</y></points><points><x>33123.44921875</x><y>7122.63916015625</y></points><points><x>33123.44921875</x><y>7130.23876953125</y></points><points><x>33136.4765625</x><y>7210.57470703125</y></points><points><x>33136.4765625</x><y>7210.57470703125</y></points><points><x>33136.4765625</x><y>7212.74609375</y></points><points><x>33115.8515625</x><y>7285.48291015625</y></points><points><x>33115.8515625</x><y>7285.48291015625</y></points><points><x>33113.6796875</x><y>7286.568359375</y></points><points><x>33113.6796875</x><y>7287.654296875</y></points><points><x>33112.59375</x><y>7288.73974609375</y></points><points><x>33112.59375</x><y>7289.8251953125</y></points><points><x>33111.5078125</x><y>7293.08203125</y></points><points><x>33081.109375</x><y>7331.0791015625</y></points><points><x>33081.109375</x><y>7331.0791015625</y></points><points><x>33002.9453125</x><y>7334.3359375</y></points><points><x>32951.921875</x><y>7326.736328125</y></points><points><x>32951.921875</x><y>7326.736328125</y></points><points><x>32951.921875</x><y>7324.5654296875</y></points><points><x>32953.0078125</x><y>7322.39404296875</y></points><points><x>32953.0078125</x><y>7319.13720703125</y></points><points><x>32921.5234375</x><y>7232.287109375</y></points><points><x>32921.5234375</x><y>7231.20166015625</y></points><points><x>32921.5234375</x><y>7229.0302734375</y></points><points><x>32921.5234375</x><y>7227.94482421875</y></points><points><x>32922.609375</x><y>7225.7734375</y></points><points><x>32923.6953125</x><y>7224.68798828125</y></points><points><x>32938.89453125</x><y>7137.837890625</y></points><points><x>32938.89453125</x><y>7137.837890625</y></points><points><x>32939.98046875</x><y>7135.66650390625</y></points><points><x>32941.06640625</x><y>7135.66650390625</y></points><points><x>32942.1484375</x><y>7134.5810546875</y></points><points><x>32943.234375</x><y>7132.40966796875</y></points><points><x>32943.234375</x><y>7130.23876953125</y></points><points><x>32944.3203125</x><y>7126.98193359375</y></points><points><x>32964.94921875</x><y>7057.501953125</y></points><points><x>32964.94921875</x><y>7056.416015625</y></points><points><x>32967.12109375</x><y>7054.2451171875</y></points><points><x>32968.20703125</x><y>7054.2451171875</y></points><points><x>32969.2890625</x><y>7052.07373046875</y></points><points><x>32993.17578125</x><y>7018.41943359375</y></points><points><x>32993.17578125</x><y>7018.41943359375</y></points><points><x>32995.34765625</x><y>7017.33349609375</y></points><points><x>32997.515625</x><y>7016.248046875</y></points><points><x>32999.6875</x><y>7014.07666015625</y></points><points><x>33059.3984375</x><y>6995.62109375</y></points><points><x>33060.484375</x><y>6995.62109375</y></points></segmentation></object><object><name>MET</name><difficult>0</difficult><truncated>0</truncated><info>[{"confidence": "0"}, {"action": "CREATE", "cat": "MET", "time": "2020-07-23 14:39;39", "who": "admin", "typeOfanno": "PersonManul"}]</info><confidence>0</confidence><bndbox><xmin>35489.015625</xmin><ymin>7119.85888671875</ymin><xmax>35725.0</xmax><ymax>7388.0</ymax></bndbox><segmentation><points><x>35557.97265625</x><y>7131.70068359375</y></points><points><x>35535.0</x><y>7182.0</y></points><points><x>35522.0</x><y>7204.0</y></points><points><x>35513.0</x><y>7211.0</y></points><points><x>35507.0</x><y>7229.0</y></points><points><x>35505.0</x><y>7240.0</y></points><points><x>35503.0</x><y>7252.0</y></points><points><x>35489.015625</x><y>7276.9228515625</y></points><points><x>35494.09765625</x><y>7293.271484375</y></points><points><x>35500.28515625</x><y>7301.22509765625</y></points><points><x>35504.703125</x><y>7305.2021484375</y></points><points><x>35510.00390625</x><y>7311.38818359375</y></points><points><x>35523.0</x><y>7319.0</y></points><points><x>35539.0</x><y>7327.0</y></points><points><x>35547.0</x><y>7331.0</y></points><points><x>35550.0</x><y>7334.0</y></points><points><x>35558.0</x><y>7335.0</y></points><points><x>35570.0</x><y>7337.0</y></points><points><x>35581.0</x><y>7340.0</y></points><points><x>35582.0</x><y>7351.0</y></points><points><x>35586.0</x><y>7355.0</y></points><points><x>35612.0</x><y>7364.0</y></points><points><x>35619.0</x><y>7363.0</y></points><points><x>35624.0</x><y>7371.0</y></points><points><x>35624.0</x><y>7375.0</y></points><points><x>35631.0</x><y>7384.0</y></points><points><x>35646.0</x><y>7384.0</y></points><points><x>35665.0</x><y>7388.0</y></points><points><x>35665.0</x><y>7384.0</y></points><points><x>35668.0</x><y>7381.0</y></points><points><x>35675.0</x><y>7375.0</y></points><points><x>35683.0</x><y>7371.0</y></points><points><x>35688.0</x><y>7349.0</y></points><points><x>35685.0</x><y>7334.0</y></points><points><x>35696.0</x><y>7324.0</y></points><points><x>35703.0</x><y>7315.0</y></points><points><x>35703.0</x><y>7311.0</y></points><points><x>35707.0</x><y>7307.0</y></points><points><x>35707.0</x><y>7297.0</y></points><points><x>35709.0</x><y>7289.0</y></points><points><x>35711.0</x><y>7279.0</y></points><points><x>35718.0</x><y>7278.0</y></points><points><x>35721.0</x><y>7275.0</y></points><points><x>35721.0</x><y>7263.0</y></points><points><x>35719.0</x><y>7255.0</y></points><points><x>35722.0</x><y>7252.0</y></points><points><x>35724.0</x><y>7239.0</y></points><points><x>35725.0</x><y>7225.0</y></points><points><x>35717.0</x><y>7217.0</y></points><points><x>35712.0</x><y>7201.0</y></points><points><x>35703.0</x><y>7198.0</y></points><points><x>35696.0</x><y>7197.0</y></points><points><x>35688.0</x><y>7191.0</y></points><points><x>35684.94140625</x><y>7178.0810546875</y></points><points><x>35678.69140625</x><y>7163.93701171875</y></points><points><x>35658.95703125</x><y>7154.7265625</y></points><points><x>35629.6796875</x><y>7126.10888671875</y></points><points><x>35587.90625</x><y>7119.85888671875</y></points></segmentation></object><object><name>EC</name><difficult>0</difficult><truncated>0</truncated><info>[{"confidence": "0"}, {"action": "CREATE", "cat": "EC", "time": "2020-07-23 14:39;39", "who": "admin", "typeOfanno": "PersonManul"}]</info><confidence>0</confidence><bndbox><xmin>47092.7890625</xmin><ymin>10685.8017578125</ymin><xmax>47256.36328125</xmax><ymax>10897.861328125</ymax></bndbox><segmentation><points><x>47130.98828125</x><y>10728.41015625</y></points><points><x>47130.98828125</x><y>10728.41015625</y></points><points><x>47132.94921875</x><y>10726.9404296875</y></points><points><x>47151.06640625</x><y>10697.5556640625</y></points><points><x>47151.06640625</x><y>10697.5556640625</y></points><points><x>47153.02734375</x><y>10697.06640625</y></points><points><x>47154.0078125</x><y>10696.576171875</y></points><points><x>47155.96484375</x><y>10696.576171875</y></points><points><x>47179.96484375</x><y>10686.78125</y></points><points><x>47180.453125</x><y>10686.78125</y></points><points><x>47181.921875</x><y>10686.2919921875</y></points><points><x>47182.41015625</x><y>10686.2919921875</y></points><points><x>47183.8828125</x><y>10685.8017578125</y></points><points><x>47185.3515625</x><y>10685.8017578125</y></points><points><x>47204.44921875</x><y>10689.7197265625</y></points><points><x>47204.44921875</x><y>10689.7197265625</y></points><points><x>47207.87890625</x><y>10689.7197265625</y></points><points><x>47211.796875</x><y>10690.2099609375</y></points><points><x>47234.81640625</x><y>10691.189453125</y></points><points><x>47235.3046875</x><y>10691.189453125</y></points><points><x>47236.28515625</x><y>10692.658203125</y></points><points><x>47236.7734375</x><y>10693.1484375</y></points><points><x>47237.75390625</x><y>10694.1279296875</y></points><points><x>47244.12109375</x><y>10709.3095703125</y></points><points><x>47244.12109375</x><y>10709.3095703125</y></points><points><x>47235.79296875</x><y>10723.0224609375</y></points><points><x>47231.38671875</x><y>10752.4072265625</y></points><points><x>47226.48828125</x><y>10765.140625</y></points><points><x>47226.48828125</x><y>10765.140625</y></points><points><x>47228.9375</x><y>10765.140625</y></points><points><x>47253.42578125</x><y>10771.5068359375</y></points><points><x>47256.36328125</x><y>10794.03515625</y></points><points><x>47256.36328125</x><y>10794.03515625</y></points><points><x>47256.36328125</x><y>10796.9736328125</y></points><points><x>47240.203125</x><y>10820.4814453125</y></points><points><x>47216.6953125</x><y>10838.6025390625</y></points><points><x>47215.71484375</x><y>10844.4794921875</y></points><points><x>47215.71484375</x><y>10865.5380859375</y></points><points><x>47215.71484375</x><y>10865.5380859375</y></points><points><x>47215.2265625</x><y>10867.4970703125</y></points><points><x>47215.2265625</x><y>10868.4765625</y></points><points><x>47207.87890625</x><y>10889.5361328125</y></points><points><x>47207.87890625</x><y>10889.5361328125</y></points><points><x>47196.61328125</x><y>10897.861328125</y></points><points><x>47176.046875</x><y>10877.2919921875</y></points><points><x>47148.12890625</x><y>10873.3740234375</y></points><points><x>47148.12890625</x><y>10873.3740234375</y></points><points><x>47145.19140625</x><y>10873.3740234375</y></points><points><x>47143.72265625</x><y>10873.3740234375</y></points><points><x>47119.7265625</x><y>10868.966796875</y></points><points><x>47104.0546875</x><y>10840.5615234375</y></points><points><x>47104.0546875</x><y>10840.5615234375</y></points><points><x>47104.0546875</x><y>10837.1328125</y></points><points><x>47092.7890625</x><y>10797.953125</y></points><points><x>47100.625</x><y>10756.814453125</y></points><points><x>47100.625</x><y>10756.814453125</y></points></segmentation></object><object><name>ASC_US</name><difficult>0</difficult><truncated>0</truncated><info>[{"confidence": "0"}, {"action": "CREATE", "cat": "ASC_US", "time": "2020-07-23 14:39;39", "who": "admin", "typeOfanno": "PersonManul"}]</info><confidence>0</confidence><bndbox><xmin>44562.0</xmin><ymin>23358.77734375</ymin><xmax>44733.9140625</xmax><ymax>23477.525390625</ymax></bndbox><segmentation><points><x>44694.11328125</x><y>23358.77734375</y></points><points><x>44606.0</x><y>23370.0</y></points><points><x>44590.0</x><y>23379.0</y></points><points><x>44581.0</x><y>23391.0</y></points><points><x>44575.0</x><y>23398.0</y></points><points><x>44570.0</x><y>23404.0</y></points><points><x>44567.0</x><y>23409.0</y></points><points><x>44566.0</x><y>23421.0</y></points><points><x>44564.0</x><y>23431.0</y></points><points><x>44563.0</x><y>23436.0</y></points><points><x>44562.0</x><y>23442.0</y></points><points><x>44569.4453125</x><y>23450.880859375</y></points><points><x>44580.62890625</x><y>23464.6953125</y></points><points><x>44628.65625</x><y>23477.525390625</y></points><points><x>44673.390625</x><y>23468.97265625</y></points><points><x>44730.625</x><y>23452.525390625</y></points><points><x>44733.9140625</x><y>23384.435546875</y></points></segmentation></object><object><name>EC</name><difficult>0</difficult><truncated>0</truncated><info>[{"confidence": "0"}, {"action": "CREATE", "cat": "EC", "time": "2020-07-23 14:39;39", "who": "admin", "typeOfanno": "PersonManul"}]</info><confidence>0</confidence><bndbox><xmin>45846.06640625</xmin><ymin>27995.5703125</ymin><xmax>46023.06640625</xmax><ymax>28136.283203125</ymax></bndbox><segmentation><points><x>45949.06640625</x><y>27995.5703125</y></points><points><x>45938.06640625</x><y>27999.5703125</y></points><points><x>45932.06640625</x><y>28001.5703125</y></points><points><x>45926.06640625</x><y>28002.5703125</y></points><points><x>45906.06640625</x><y>28001.5703125</y></points><points><x>45898.765625</x><y>28005.033203125</y></points><points><x>45894.06640625</x><y>28004.5703125</y></points><points><x>45881.06640625</x><y>28024.5703125</y></points><points><x>45879.06640625</x><y>28033.5703125</y></points><points><x>45875.06640625</x><y>28046.5703125</y></points><points><x>45873.06640625</x><y>28063.5703125</y></points><points><x>45868.06640625</x><y>28074.5703125</y></points><points><x>45852.06640625</x><y>28093.5703125</y></points><points><x>45848.06640625</x><y>28096.5703125</y></points><points><x>45848.06640625</x><y>28100.5703125</y></points><points><x>45846.06640625</x><y>28122.5703125</y></points><points><x>45860.5703125</x><y>28134.32421875</y></points><points><x>45871.34375</x><y>28135.794921875</y></points><points><x>45887.99609375</x><y>28136.283203125</y></points><points><x>45930.6015625</x><y>28125.509765625</y></points><points><x>45954.109375</x><y>28109.34765625</y></points><points><x>45980.06640625</x><y>28097.103515625</y></points><points><x>46012.06640625</x><y>28072.5703125</y></points><points><x>46017.06640625</x><y>28058.5703125</y></points><points><x>46023.06640625</x><y>28029.5703125</y></points><points><x>46022.06640625</x><y>28021.5703125</y></points><points><x>46004.06640625</x><y>27997.5703125</y></points><points><x>45991.06640625</x><y>27996.5703125</y></points><points><x>45977.06640625</x><y>27995.5703125</y></points></segmentation></object><object><name>EC</name><difficult>0</difficult><truncated>0</truncated><info>[{"confidence": "0"}, {"action": "CREATE", "cat": "EC", "time": "2020-07-23 14:39;39", "who": "admin", "typeOfanno": "PersonManul"}]</info><confidence>0</confidence><bndbox><xmin>51587.19921875</xmin><ymin>29133.56640625</ymin><xmax>51696.40625</xmax><ymax>29280.931640625</ymax></bndbox><segmentation><points><x>51669.76171875</x><y>29166.4609375</y></points><points><x>51678.64453125</x><y>29147.3828125</y></points><points><x>51687.1953125</x><y>29133.56640625</y></points><points><x>51696.40625</x><y>29138.5</y></points><points><x>51693.4453125</x><y>29157.25</y></points><points><x>51693.1171875</x><y>29157.25</y></points><points><x>51693.1171875</x><y>29159.224609375</y></points><points><x>51692.7890625</x><y>29159.8828125</y></points><points><x>51683.578125</x><y>29188.5</y></points><points><x>51683.578125</x><y>29188.5</y></points><points><x>51682.921875</x><y>29191.130859375</y></points><points><x>51668.77734375</x><y>29221.064453125</y></points><points><x>51668.77734375</x><y>29221.064453125</y></points><points><x>51668.77734375</x><y>29223.6953125</y></points><points><x>51667.7890625</x><y>29224.68359375</y></points><points><x>51644.76171875</x><y>29256.26171875</y></points><points><x>51644.43359375</x><y>29256.26171875</y></points><points><x>51643.1171875</x><y>29257.90625</y></points><points><x>51642.7890625</x><y>29257.90625</y></points><points><x>51641.14453125</x><y>29259.87890625</y></points><points><x>51618.77734375</x><y>29275.33984375</y></points><points><x>51618.77734375</x><y>29275.33984375</y></points><points><x>51599.04296875</x><y>29280.931640625</y></points><points><x>51587.19921875</x><y>29276.654296875</y></points><points><x>51587.19921875</x><y>29276.326171875</y></points><points><x>51588.1875</x><y>29274.681640625</y></points><points><x>51594.765625</x><y>29252.970703125</y></points><points><x>51594.765625</x><y>29252.642578125</y></points><points><x>51596.41015625</x><y>29250.33984375</y></points><points><x>51607.265625</x><y>29226.65625</y></points><points><x>51607.265625</x><y>29226.65625</y></points><points><x>51608.91015625</x><y>29224.68359375</y></points><points><x>51609.23828125</x><y>29224.025390625</y></points><points><x>51619.10546875</x><y>29203.30078125</y></points><points><x>51619.10546875</x><y>29203.30078125</y></points><points><x>51620.75</x><y>29201.328125</y></points><points><x>51621.41015625</x><y>29201.0</y></points><points><x>51630.62109375</x><y>29183.564453125</y></points><points><x>51630.62109375</x><y>29183.564453125</y></points><points><x>51639.828125</x><y>29167.77734375</y></points><points><x>51639.828125</x><y>29167.77734375</y></points><points><x>51640.48828125</x><y>29156.921875</y></points><points><x>51650.68359375</x><y>29152.974609375</y></points><points><x>51650.68359375</x><y>29152.974609375</y></points><points><x>51657.59375</x><y>29159.552734375</y></points><points><x>51657.59375</x><y>29159.552734375</y></points></segmentation></object><object><name>EC</name><difficult>0</difficult><truncated>0</truncated><info>[{"confidence": "0"}, {"action": "CREATE", "cat": "EC", "time": "2020-07-23 14:39;39", "who": "admin", "typeOfanno": "PersonManul"}]</info><confidence>0</confidence><bndbox><xmin>50057.0</xmin><ymin>33105.0</ymin><xmax>50184.0</xmax><ymax>33195.0</ymax></bndbox><segmentation><points><x>50070.0</x><y>33105.0</y></points><points><x>50058.0</x><y>33106.0</y></points><points><x>50057.0</x><y>33127.0</y></points><points><x>50066.0</x><y>33143.0</y></points><points><x>50070.0</x><y>33148.0</y></points><points><x>50070.1640625</x><y>33152.42578125</y></points><points><x>50072.59375</x><y>33155.9609375</y></points><points><x>50073.69921875</x><y>33158.171875</y></points><points><x>50074.36328125</x><y>33159.9375</y></points><points><x>50076.57421875</x><y>33162.1484375</y></points><points><x>50077.234375</x><y>33161.484375</y></points><points><x>50078.5625</x><y>33162.8125</y></points><points><x>50080.0</x><y>33162.0</y></points><points><x>50088.0</x><y>33165.0</y></points><points><x>50098.0</x><y>33172.0</y></points><points><x>50105.0</x><y>33177.0</y></points><points><x>50111.0</x><y>33181.0</y></points><points><x>50118.0</x><y>33186.0</y></points><points><x>50123.0</x><y>33190.0</y></points><points><x>50173.0</x><y>33195.0</y></points><points><x>50184.0</x><y>33188.0</y></points><points><x>50184.0</x><y>33176.0</y></points><points><x>50177.0</x><y>33174.0</y></points><points><x>50172.0</x><y>33173.0</y></points><points><x>50159.0</x><y>33162.0</y></points><points><x>50155.0</x><y>33159.0</y></points><points><x>50149.0</x><y>33155.0</y></points><points><x>50125.0</x><y>33139.0</y></points><points><x>50119.0</x><y>33134.0</y></points><points><x>50103.0</x><y>33117.0</y></points><points><x>50096.0</x><y>33112.0</y></points><points><x>50092.0</x><y>33109.0</y></points></segmentation></object><object><name>EC</name><difficult>0</difficult><truncated>0</truncated><info>[{"confidence": "0"}, {"action": "CREATE", "cat": "EC", "time": "2020-07-23 14:39;39", "who": "admin", "typeOfanno": "PersonManul"}]</info><confidence>0</confidence><bndbox><xmin>51120.97265625</xmin><ymin>34956.23046875</ymin><xmax>51250.21875</xmax><ymax>35039.30078125</ymax></bndbox><segmentation><points><x>51138.20703125</x><y>34956.23046875</y></points><points><x>51138.20703125</x><y>34956.23046875</y></points><points><x>51141.078125</x><y>34956.23046875</y></points><points><x>51180.84765625</x><y>34961.75390625</y></points><points><x>51181.06640625</x><y>34961.75390625</y></points><points><x>51182.61328125</x><y>34962.859375</y></points><points><x>51183.27734375</x><y>34963.51953125</y></points><points><x>51185.484375</x><y>34964.625</y></points><points><x>51204.484375</x><y>34974.56640625</y></points><points><x>51204.484375</x><y>34974.56640625</y></points><points><x>51206.91796875</x><y>34974.56640625</y></points><points><x>51209.34765625</x><y>34974.56640625</y></points><points><x>51212.44140625</x><y>34974.56640625</y></points><points><x>51229.671875</x><y>34975.453125</y></points><points><x>51229.671875</x><y>34975.453125</y></points><points><x>51239.171875</x><y>34984.953125</y></points><points><x>51245.578125</x><y>34997.32421875</y></points><points><x>51245.80078125</x><y>34997.32421875</y></points><points><x>51246.90625</x><y>34999.3125</y></points><points><x>51250.21875</x><y>35013.671875</y></points><points><x>51245.578125</x><y>35033.77734375</y></points><points><x>51227.2421875</x><y>35039.30078125</y></points><points><x>51204.70703125</x><y>35022.73046875</y></points><points><x>51184.3828125</x><y>35014.11328125</y></points><points><x>51184.3828125</x><y>35014.11328125</y></points><points><x>51154.3359375</x><y>35001.30078125</y></points><points><x>51154.3359375</x><y>35001.30078125</y></points><points><x>51139.97265625</x><y>34991.359375</y></points><points><x>51127.6015625</x><y>34980.53125</y></points><points><x>51127.6015625</x><y>34980.53125</y></points><points><x>51120.97265625</x><y>34966.171875</y></points><points><x>51124.94921875</x><y>34956.671875</y></points><points><x>51124.94921875</x><y>34956.671875</y></points></segmentation></object><object><name>EC</name><difficult>0</difficult><truncated>0</truncated><info>[{"confidence": "0"}, {"action": "CREATE", "cat": "EC", "time": "2020-07-23 14:39;39", "who": "admin", "typeOfanno": "PersonManul"}]</info><confidence>0</confidence><bndbox><xmin>48208.26171875</xmin><ymin>37521.6953125</ymin><xmax>48297.734375</xmax><ymax>37631.890625</ymax></bndbox><segmentation><points><x>48223.39453125</x><y>37523.33984375</y></points><points><x>48242.47265625</x><y>37521.6953125</y></points><points><x>48242.47265625</x><y>37521.6953125</y></points><points><x>48244.7734375</x><y>37522.35546875</y></points><points><x>48255.62890625</x><y>37534.1953125</y></points><points><x>48255.62890625</x><y>37534.52734375</y></points><points><x>48265.49609375</x><y>37561.5</y></points><points><x>48265.49609375</x><y>37561.5</y></points><points><x>48266.484375</x><y>37563.47265625</y></points><points><x>48267.140625</x><y>37564.45703125</y></points><points><x>48278.984375</x><y>37585.51171875</y></points><points><x>48278.984375</x><y>37585.51171875</y></points><points><x>48279.640625</x><y>37587.484375</y></points><points><x>48287.53515625</x><y>37602.6171875</y></points><points><x>48287.53515625</x><y>37602.6171875</y></points><points><x>48288.1953125</x><y>37604.58984375</y></points><points><x>48297.734375</x><y>37618.40625</y></points><points><x>48297.734375</x><y>37618.734375</y></points><points><x>48294.11328125</x><y>37629.2578125</y></points><points><x>48285.234375</x><y>37631.890625</y></points><points><x>48284.90625</x><y>37631.890625</y></points><points><x>48282.9296875</x><y>37631.890625</y></points><points><x>48265.82421875</x><y>37622.0234375</y></points><points><x>48265.82421875</x><y>37622.0234375</y></points><points><x>48264.83984375</x><y>37619.71875</y></points><points><x>48264.51171875</x><y>37619.0625</y></points><points><x>48263.5234375</x><y>37617.74609375</y></points><points><x>48261.55078125</x><y>37614.45703125</y></points><points><x>48230.30078125</x><y>37584.1953125</y></points><points><x>48230.30078125</x><y>37584.1953125</y></points><points><x>48230.30078125</x><y>37581.890625</y></points><points><x>48229.64453125</x><y>37580.90625</y></points><points><x>48228.65625</x><y>37578.93359375</y></points><points><x>48227.01171875</x><y>37575.64453125</y></points><points><x>48224.70703125</x><y>37571.3671875</y></points><points><x>48208.26171875</x><y>37546.3671875</y></points><points><x>48208.26171875</x><y>37546.3671875</y></points><points><x>48209.25</x><y>37544.39453125</y></points><points><x>48209.578125</x><y>37543.734375</y></points><points><x>48210.234375</x><y>37541.76171875</y></points><points><x>48213.1953125</x><y>37526.30078125</y></points><points><x>48213.1953125</x><y>37526.30078125</y></points></segmentation></object><object><name>NILM</name><difficult>0</difficult><truncated>0</truncated><info>[{"confidence": "0"}, {"action": "CREATE", "cat": "NILM", "time": "2020-07-23 14:39;39", "who": "admin", "typeOfanno": "PersonManul"}]</info><confidence>0</confidence><bndbox><xmin>47262.0</xmin><ymin>42371.6640625</ymin><xmax>47423.0</xmax><ymax>42546.0</ymax></bndbox><segmentation><points><x>47305.0</x><y>42375.0</y></points><points><x>47296.0</x><y>42383.0</y></points><points><x>47291.0</x><y>42386.0</y></points><points><x>47280.0</x><y>42393.0</y></points><points><x>47273.0</x><y>42399.0</y></points><points><x>47264.0</x><y>42412.0</y></points><points><x>47264.0</x><y>42418.0</y></points><points><x>47262.0</x><y>42454.0</y></points><points><x>47263.0</x><y>42461.0</y></points><points><x>47264.0</x><y>42467.0</y></points><points><x>47265.0</x><y>42473.0</y></points><points><x>47267.0</x><y>42482.0</y></points><points><x>47277.0</x><y>42500.0</y></points><points><x>47289.0</x><y>42513.0</y></points><points><x>47306.0</x><y>42520.0</y></points><points><x>47312.0</x><y>42522.0</y></points><points><x>47321.0</x><y>42524.0</y></points><points><x>47327.0</x><y>42530.0</y></points><points><x>47333.0</x><y>42536.0</y></points><points><x>47336.0</x><y>42540.0</y></points><points><x>47357.0</x><y>42546.0</y></points><points><x>47367.0</x><y>42543.0</y></points><points><x>47375.0</x><y>42542.0</y></points><points><x>47381.0</x><y>42538.0</y></points><points><x>47381.0</x><y>42530.0</y></points><points><x>47384.0</x><y>42527.0</y></points><points><x>47393.05078125</x><y>42535.7265625</y></points><points><x>47407.0</x><y>42539.0</y></points><points><x>47416.06640625</x><y>42527.890625</y></points><points><x>47419.00390625</x><y>42525.44140625</y></points><points><x>47418.515625</x><y>42514.66796875</y></points><points><x>47419.0</x><y>42508.0</y></points><points><x>47423.0</x><y>42467.0</y></points><points><x>47420.0</x><y>42454.0</y></points><points><x>47419.0</x><y>42448.0</y></points><points><x>47398.0</x><y>42401.0</y></points><points><x>47389.0</x><y>42393.0</y></points><points><x>47374.0</x><y>42390.0</y></points><points><x>47371.0</x><y>42387.0</y></points><points><x>47367.0</x><y>42384.0</y></points><points><x>47358.0</x><y>42383.0</y></points><points><x>47334.28125</x><y>42371.6640625</y></points></segmentation></object><object><name>EC</name><difficult>0</difficult><truncated>0</truncated><info>[{"confidence": "0"}, {"action": "CREATE", "cat": "EC", "time": "2020-07-23 14:39;39", "who": "admin", "typeOfanno": "PersonManul"}]</info><confidence>0</confidence><bndbox><xmin>41629.30859375</xmin><ymin>43210.00390625</ymin><xmax>41802.66015625</xmax><ymax>43408.3515625</ymax></bndbox><segmentation><points><x>41672.73046875</x><y>43210.00390625</y></points><points><x>41672.73046875</x><y>43210.00390625</y></points><points><x>41676.67578125</x><y>43210.66015625</y></points><points><x>41719.76953125</x><y>43220.859375</y></points><points><x>41720.09765625</x><y>43220.859375</y></points><points><x>41722.3984375</x><y>43221.84375</y></points><points><x>41723.38671875</x><y>43222.50390625</y></points><points><x>41726.34765625</x><y>43224.1484375</y></points><points><x>41751.67578125</x><y>43234.34375</y></points><points><x>41751.67578125</x><y>43234.34375</y></points><points><x>41764.17578125</x><y>43262.9609375</y></points><points><x>41764.17578125</x><y>43262.9609375</y></points><points><x>41796.73828125</x><y>43270.85546875</y></points><points><x>41802.66015625</x><y>43289.93359375</y></points><points><x>41802.66015625</x><y>43289.93359375</y></points><points><x>41802.33203125</x><y>43292.23828125</y></points><points><x>41789.17578125</x><y>43315.921875</y></points><points><x>41789.17578125</x><y>43315.921875</y></points><points><x>41787.19921875</x><y>43317.89453125</y></points><points><x>41749.37109375</x><y>43336.64453125</y></points><points><x>41743.12109375</x><y>43345.52734375</y></points><points><x>41743.12109375</x><y>43345.52734375</y></points><points><x>41761.54296875</x><y>43360.0</y></points><points><x>41761.54296875</x><y>43360.328125</y></points><points><x>41761.87109375</x><y>43362.30078125</y></points><points><x>41764.17578125</x><y>43383.35546875</y></points><points><x>41745.75390625</x><y>43397.16796875</y></points><points><x>41745.75390625</x><y>43397.16796875</y></points><points><x>41710.88671875</x><y>43397.5</y></points><points><x>41710.55859375</x><y>43397.5</y></points><points><x>41708.25390625</x><y>43398.484375</y></points><points><x>41675.03125</x><y>43408.0234375</y></points><points><x>41675.03125</x><y>43408.0234375</y></points><points><x>41673.05859375</x><y>43408.3515625</y></points><points><x>41650.69140625</x><y>43401.4453125</y></points><points><x>41650.69140625</x><y>43401.4453125</y></points><points><x>41650.69140625</x><y>43399.14453125</y></points><points><x>41653.32421875</x><y>43380.72265625</y></points><points><x>41653.32421875</x><y>43380.72265625</y></points><points><x>41654.96875</x><y>43378.75</y></points><points><x>41655.296875</x><y>43378.41796875</y></points><points><x>41657.26953125</x><y>43375.7890625</y></points><points><x>41675.36328125</x><y>43343.55078125</y></points><points><x>41675.36328125</x><y>43343.22265625</y></points><points><x>41676.01953125</x><y>43341.578125</y></points><points><x>41676.01953125</x><y>43341.25</y></points><points><x>41676.01953125</x><y>43339.27734375</y></points><points><x>41676.01953125</x><y>43338.2890625</y></points><points><x>41657.59765625</x><y>43304.73828125</y></points><points><x>41657.59765625</x><y>43304.73828125</y></points><points><x>41655.953125</x><y>43303.09375</y></points><points><x>41654.96875</x><y>43302.10546875</y></points><points><x>41634.90234375</x><y>43284.671875</y></points><points><x>41634.90234375</x><y>43284.34375</y></points><points><x>41634.90234375</x><y>43282.0390625</y></points><points><x>41630.625</x><y>43258.35546875</y></points><points><x>41630.625</x><y>43258.35546875</y></points><points><x>41629.30859375</x><y>43236.6484375</y></points><points><x>41629.30859375</x><y>43236.6484375</y></points><points><x>41629.96875</x><y>43234.671875</y></points><points><x>41630.296875</x><y>43234.015625</y></points><points><x>41648.05859375</x><y>43215.59375</y></points><points><x>41648.05859375</x><y>43215.59375</y></points></segmentation></object><object><name>MET</name><difficult>0</difficult><truncated>0</truncated><info>[{"confidence": "0"}, {"action": "CREATE", "cat": "MET", "time": "2020-07-23 14:39;39", "who": "admin", "typeOfanno": "PersonManul"}]</info><confidence>0</confidence><bndbox><xmin>39396.0</xmin><ymin>43205.0</ymin><xmax>39549.0</xmax><ymax>43430.078125</ymax></bndbox><segmentation><points><x>39466.0</x><y>43205.0</y></points><points><x>39453.0</x><y>43210.0</y></points><points><x>39450.0</x><y>43213.0</y></points><points><x>39445.0</x><y>43213.0</y></points><points><x>39433.0</x><y>43226.0</y></points><points><x>39431.0</x><y>43240.0</y></points><points><x>39430.0</x><y>43245.0</y></points><points><x>39419.0</x><y>43254.0</y></points><points><x>39413.0</x><y>43258.0</y></points><points><x>39413.0</x><y>43270.0</y></points><points><x>39414.0</x><y>43283.0</y></points><points><x>39405.0</x><y>43290.0</y></points><points><x>39402.0</x><y>43293.0</y></points><points><x>39398.0</x><y>43303.0</y></points><points><x>39396.0</x><y>43320.0</y></points><points><x>39397.0</x><y>43338.0</y></points><points><x>39418.0</x><y>43360.0</y></points><points><x>39429.0</x><y>43370.0</y></points><points><x>39433.0</x><y>43370.0</y></points><points><x>39451.0</x><y>43395.0</y></points><points><x>39444.0</x><y>43399.0</y></points><points><x>39440.80859375</x><y>43416.3671875</y></points><points><x>39457.94921875</x><y>43430.078125</y></points><points><x>39476.55859375</x><y>43425.671875</y></points><points><x>39498.0</x><y>43411.0</y></points><points><x>39503.0</x><y>43404.0</y></points><points><x>39506.0</x><y>43399.0</y></points><points><x>39506.0</x><y>43387.0</y></points><points><x>39509.0</x><y>43384.0</y></points><points><x>39525.0</x><y>43374.0</y></points><points><x>39528.0</x><y>43343.0</y></points><points><x>39527.0</x><y>43338.0</y></points><points><x>39537.0</x><y>43330.0</y></points><points><x>39540.0</x><y>43327.0</y></points><points><x>39543.0</x><y>43323.0</y></points><points><x>39543.0</x><y>43319.0</y></points><points><x>39547.0</x><y>43309.0</y></points><points><x>39549.0</x><y>43287.0</y></points><points><x>39540.0</x><y>43275.0</y></points><points><x>39528.0</x><y>43268.0</y></points><points><x>39523.0</x><y>43230.0</y></points><points><x>39519.0</x><y>43225.0</y></points><points><x>39505.0</x><y>43213.0</y></points><points><x>39502.0</x><y>43210.0</y></points><points><x>39495.0</x><y>43205.0</y></points></segmentation></object><object><name>EC</name><difficult>0</difficult><truncated>0</truncated><info>[{"confidence": "0"}, {"action": "CREATE", "cat": "EC", "time": "2020-07-23 14:39;39", "who": "admin", "typeOfanno": "PersonManul"}]</info><confidence>0</confidence><bndbox><xmin>37834.0</xmin><ymin>43327.0</ymin><xmax>37964.03515625</xmax><ymax>43465.0</ymax></bndbox><segmentation><points><x>37868.0</x><y>43327.0</y></points><points><x>37863.0</x><y>43333.0</y></points><points><x>37856.0</x><y>43342.0</y></points><points><x>37854.0</x><y>43354.0</y></points><points><x>37851.0</x><y>43357.0</y></points><points><x>37845.0</x><y>43361.0</y></points><points><x>37839.0</x><y>43365.0</y></points><points><x>37835.0</x><y>43377.0</y></points><points><x>37834.0</x><y>43393.0</y></points><points><x>37841.0</x><y>43400.0</y></points><points><x>37841.0</x><y>43421.0</y></points><points><x>37872.0</x><y>43432.0</y></points><points><x>37883.0</x><y>43441.0</y></points><points><x>37885.0</x><y>43447.0</y></points><points><x>37896.0</x><y>43459.0</y></points><points><x>37927.0</x><y>43465.0</y></points><points><x>37932.0</x><y>43461.0</y></points><points><x>37938.0</x><y>43456.0</y></points><points><x>37940.0</x><y>43435.0</y></points><points><x>37926.0</x><y>43416.0</y></points><points><x>37915.0</x><y>43416.0</y></points><points><x>37893.0</x><y>43415.0</y></points><points><x>37901.0</x><y>43410.0</y></points><points><x>37909.0</x><y>43409.0</y></points><points><x>37916.0</x><y>43408.0</y></points><points><x>37937.0</x><y>43408.0</y></points><points><x>37947.0</x><y>43407.0</y></points><points><x>37964.03515625</x><y>43388.36328125</y></points><points><x>37947.9921875</x><y>43361.3828125</y></points><points><x>37926.0</x><y>43358.0</y></points><points><x>37923.0</x><y>43355.0</y></points><points><x>37920.0</x><y>43350.0</y></points><points><x>37920.0</x><y>43346.0</y></points><points><x>37912.0</x><y>43336.0</y></points><points><x>37894.0</x><y>43335.0</y></points><points><x>37890.0</x><y>43331.0</y></points></segmentation></object><object><name>NONE</name><difficult>0</difficult><truncated>0</truncated><info>[{"confidence": "0"}, {"action": "CREATE", "cat": "NONE", "time": "2020-07-23 14:39;39", "who": "admin", "typeOfanno": "PersonManul"}]</info><confidence>0</confidence><bndbox><xmin>37099.86328125</xmin><ymin>43327.0</ymin><xmax>37266.0</xmax><ymax>43473.0</ymax></bndbox><segmentation><points><x>37104.76171875</x><y>43377.125</y></points><points><x>37099.86328125</x><y>43404.0625</y></points><points><x>37126.0</x><y>43425.0</y></points><points><x>37127.0</x><y>43437.0</y></points><points><x>37131.0</x><y>43443.0</y></points><points><x>37141.0</x><y>43450.0</y></points><points><x>37153.0</x><y>43457.0</y></points><points><x>37176.0</x><y>43467.0</y></points><points><x>37184.0</x><y>43471.0</y></points><points><x>37199.0</x><y>43473.0</y></points><points><x>37208.0</x><y>43464.0</y></points><points><x>37222.0</x><y>43458.0</y></points><points><x>37240.0</x><y>43452.0</y></points><points><x>37243.0</x><y>43449.0</y></points><points><x>37256.0</x><y>43435.0</y></points><points><x>37262.0</x><y>43429.0</y></points><points><x>37262.0</x><y>43420.0</y></points><points><x>37266.0</x><y>43401.0</y></points><points><x>37260.0</x><y>43392.0</y></points><points><x>37258.0</x><y>43385.0</y></points><points><x>37260.0</x><y>43365.0</y></points><points><x>37252.0</x><y>43356.0</y></points><points><x>37250.0</x><y>43348.0</y></points><points><x>37251.0</x><y>43335.0</y></points><points><x>37226.0</x><y>43328.0</y></points><points><x>37205.0</x><y>43327.0</y></points><points><x>37187.0</x><y>43328.0</y></points><points><x>37180.0</x><y>43330.0</y></points><points><x>37174.0</x><y>43332.0</y></points><points><x>37165.0</x><y>43334.0</y></points><points><x>37156.0</x><y>43337.0</y></points><points><x>37153.0</x><y>43340.0</y></points><points><x>37136.59375</x><y>43351.16796875</y></points><points><x>37125.8203125</x><y>43357.53515625</y></points></segmentation></object><object><name>EC</name><difficult>0</difficult><truncated>0</truncated><info>[{"confidence": "0"}, {"action": "CREATE", "cat": "EC", "time": "2020-07-23 14:39;39", "who": "admin", "typeOfanno": "PersonManul"}]</info><confidence>0</confidence><bndbox><xmin>36834.16015625</xmin><ymin>41712.71875</ymin><xmax>37113.16796875</xmax><ymax>42084.00390625</ymax></bndbox><segmentation><points><x>36979.63671875</x><y>41712.71875</y></points><points><x>36979.63671875</x><y>41712.71875</y></points><points><x>36981.8046875</x><y>41712.71875</y></points><points><x>37046.9453125</x><y>41748.546875</y></points><points><x>37048.03125</x><y>41748.546875</y></points><points><x>37049.11328125</x><y>41749.6328125</y></points><points><x>37050.19921875</x><y>41750.71484375</y></points><points><x>37052.37109375</x><y>41751.80078125</y></points><points><x>37065.3984375</x><y>41795.2265625</y></points><points><x>37065.3984375</x><y>41795.2265625</y></points><points><x>37065.3984375</x><y>41797.3984375</y></points><points><x>37067.5703125</x><y>41799.5703125</y></points><points><x>37099.0546875</x><y>41816.94140625</y></points><points><x>37099.0546875</x><y>41816.94140625</y></points><points><x>37100.140625</x><y>41819.109375</y></points><points><x>37102.3125</x><y>41820.1953125</y></points><points><x>37102.3125</x><y>41821.28125</y></points><points><x>37102.3125</x><y>41822.3671875</y></points><points><x>37110.99609375</x><y>41862.53515625</y></points><points><x>37110.99609375</x><y>41862.53515625</y></points><points><x>37110.99609375</x><y>41864.70703125</y></points><points><x>37110.99609375</x><y>41865.79296875</y></points><points><x>37105.56640625</x><y>41910.3046875</y></points><points><x>37106.65234375</x><y>41910.3046875</y></points><points><x>37106.65234375</x><y>41912.47265625</y></points><points><x>37106.65234375</x><y>41913.55859375</y></points><points><x>37106.65234375</x><y>41914.64453125</y></points><points><x>37107.73828125</x><y>41916.81640625</y></points><points><x>37108.82421875</x><y>41917.90234375</y></points><points><x>37113.16796875</x><y>41962.4140625</y></points><points><x>37113.16796875</x><y>41962.4140625</y></points><points><x>37110.99609375</x><y>41963.5</y></points><points><x>37067.5703125</x><y>41966.75390625</y></points><points><x>37066.484375</x><y>41966.75390625</y></points><points><x>37065.3984375</x><y>41967.83984375</y></points><points><x>37065.3984375</x><y>41968.92578125</y></points><points><x>37065.3984375</x><y>41970.01171875</y></points><points><x>37065.3984375</x><y>41971.09765625</y></points><points><x>37041.515625</x><y>42010.1796875</y></points><points><x>37041.515625</x><y>42010.1796875</y></points><points><x>37041.515625</x><y>42013.4375</y></points><points><x>37041.515625</x><y>42014.5234375</y></points><points><x>37011.1171875</x><y>42031.89453125</y></points><points><x>36981.8046875</x><y>42016.6953125</y></points><points><x>36980.72265625</x><y>42016.6953125</y></points><points><x>36980.72265625</x><y>42018.8671875</y></points><points><x>36968.77734375</x><y>42062.2890625</y></points><points><x>36968.77734375</x><y>42062.2890625</y></points><points><x>36966.609375</x><y>42064.4609375</y></points><points><x>36965.5234375</x><y>42064.4609375</y></points><points><x>36964.4375</x><y>42065.546875</y></points><points><x>36932.953125</x><y>42084.00390625</y></points><points><x>36932.953125</x><y>42084.00390625</y></points><points><x>36930.78125</x><y>42084.00390625</y></points><points><x>36868.90234375</x><y>42076.40234375</y></points><points><x>36868.90234375</x><y>42076.40234375</y></points><points><x>36867.81640625</x><y>42074.234375</y></points><points><x>36867.81640625</x><y>42072.0625</y></points><points><x>36866.73046875</x><y>42032.98046875</y></points><points><x>36866.73046875</x><y>42032.98046875</y></points><points><x>36866.73046875</x><y>42029.72265625</y></points><points><x>36866.73046875</x><y>42026.46484375</y></points><points><x>36848.2734375</x><y>41992.8125</y></points><points><x>36848.2734375</x><y>41992.8125</y></points><points><x>36847.1875</x><y>41990.640625</y></points><points><x>36847.1875</x><y>41989.5546875</y></points><points><x>36845.01953125</x><y>41987.3828125</y></points><points><x>36842.84765625</x><y>41981.953125</y></points><points><x>36834.16015625</x><y>41960.2421875</y></points><points><x>36834.16015625</x><y>41960.2421875</y></points><points><x>36834.16015625</x><y>41958.0703125</y></points><points><x>36835.24609375</x><y>41958.0703125</y></points><points><x>36836.33203125</x><y>41955.8984375</y></points><points><x>36838.50390625</x><y>41952.64453125</y></points><points><x>36841.76171875</x><y>41947.21484375</y></points><points><x>36866.73046875</x><y>41899.4453125</y></points><points><x>36866.73046875</x><y>41898.36328125</y></points><points><x>36866.73046875</x><y>41897.27734375</y></points><points><x>36866.73046875</x><y>41896.19140625</y></points><points><x>36866.73046875</x><y>41895.10546875</y></points><points><x>36866.73046875</x><y>41889.67578125</y></points><points><x>36842.84765625</x><y>41840.82421875</y></points><points><x>36842.84765625</x><y>41840.82421875</y></points><points><x>36842.84765625</x><y>41838.65234375</y></points><points><x>36867.81640625</x><y>41806.08203125</y></points><points><x>36854.7890625</x><y>41768.0859375</y></points><points><x>36854.7890625</x><y>41768.0859375</y></points><points><x>36856.9609375</x><y>41765.9140625</y></points><points><x>36859.1328125</x><y>41763.7421875</y></points><points><x>36916.66796875</x><y>41748.546875</y></points><points><x>36916.66796875</x><y>41748.546875</y></points><points><x>36918.83984375</x><y>41745.2890625</y></points><points><x>36918.83984375</x><y>41744.203125</y></points><points><x>36918.83984375</x><y>41742.03125</y></points><points><x>36944.89453125</x><y>41714.890625</y></points><points><x>36944.89453125</x><y>41714.890625</y></points></segmentation></object><object><name>EC</name><difficult>0</difficult><truncated>0</truncated><info>[{"confidence": "0"}, {"action": "CREATE", "cat": "EC", "time": "2020-07-23 14:39;39", "who": "admin", "typeOfanno": "PersonManul"}]</info><confidence>0</confidence><bndbox><xmin>35103.265625</xmin><ymin>50731.140625</ymin><xmax>35303.0546875</xmax><ymax>51008.953125</ymax></bndbox><segmentation><points><x>35211.91015625</x><y>50731.87109375</y></points><points><x>35211.91015625</x><y>50731.87109375</y></points><points><x>35214.82421875</x><y>50731.87109375</y></points><points><x>35265.13671875</x><y>50776.34765625</y></points><points><x>35265.13671875</x><y>50777.078125</y></points><points><x>35267.32421875</x><y>50777.80859375</y></points><points><x>35270.2421875</x><y>50779.265625</y></points><points><x>35271.69921875</x><y>50779.265625</y></points><points><x>35274.6171875</x><y>50779.99609375</y></points><points><x>35302.32421875</x><y>50794.578125</y></points><points><x>35302.32421875</x><y>50794.578125</y></points><points><x>35302.32421875</x><y>50796.765625</y></points><points><x>35303.0546875</x><y>50798.953125</y></points><points><x>35297.22265625</x><y>50840.515625</y></points><points><x>35297.22265625</x><y>50840.515625</y></points><points><x>35297.22265625</x><y>50842.703125</y></points><points><x>35296.4921875</x><y>50844.890625</y></points><points><x>35295.76171875</x><y>50846.34765625</y></points><points><x>35277.53515625</x><y>50883.53515625</y></points><points><x>35277.53515625</x><y>50883.53515625</y></points><points><x>35277.53515625</x><y>50885.72265625</y></points><points><x>35276.8046875</x><y>50888.640625</y></points><points><x>35276.8046875</x><y>50889.3671875</y></points><points><x>35276.8046875</x><y>50891.5546875</y></points><points><x>35270.97265625</x><y>50934.578125</y></points><points><x>35270.97265625</x><y>50934.578125</y></points><points><x>35270.97265625</x><y>50936.765625</y></points><points><x>35270.2421875</x><y>50938.953125</y></points><points><x>35269.51171875</x><y>50940.41015625</y></points><points><x>35227.22265625</x><y>50965.203125</y></points><points><x>35227.22265625</x><y>50965.203125</y></points><points><x>35186.390625</x><y>50989.9921875</y></points><points><x>35186.390625</x><y>50989.9921875</y></points><points><x>35158.6796875</x><y>51008.953125</y></points><points><x>35136.078125</x><y>51008.22265625</y></points><points><x>35136.078125</x><y>51008.22265625</y></points><points><x>35136.078125</x><y>51005.3046875</y></points><points><x>35136.078125</x><y>51004.578125</y></points><points><x>35136.078125</x><y>51002.390625</y></points><points><x>35136.078125</x><y>51000.203125</y></points><points><x>35136.078125</x><y>50998.015625</y></points><points><x>35136.078125</x><y>50997.28515625</y></points><points><x>35136.078125</x><y>50994.3671875</y></points><points><x>35134.6171875</x><y>50971.765625</y></points><points><x>35134.6171875</x><y>50971.765625</y></points><points><x>35130.97265625</x><y>50971.765625</y></points><points><x>35105.453125</x><y>50946.97265625</y></points><points><x>35104.72265625</x><y>50946.97265625</y></points><points><x>35104.72265625</x><y>50944.78515625</y></points><points><x>35105.453125</x><y>50944.0546875</y></points><points><x>35105.453125</x><y>50942.59765625</y></points><points><x>35105.453125</x><y>50940.41015625</y></points><points><x>35105.453125</x><y>50937.4921875</y></points><points><x>35111.28515625</x><y>50897.390625</y></points><points><x>35111.28515625</x><y>50896.66015625</y></points><points><x>35112.7421875</x><y>50895.203125</y></points><points><x>35113.47265625</x><y>50894.47265625</y></points><points><x>35113.47265625</x><y>50893.015625</y></points><points><x>35112.015625</x><y>50846.34765625</y></points><points><x>35112.015625</x><y>50846.34765625</y></points><points><x>35113.47265625</x><y>50844.890625</y></points><points><x>35114.203125</x><y>50844.16015625</y></points><points><x>35103.265625</x><y>50812.8046875</y></points><points><x>35103.265625</x><y>50812.078125</y></points><points><x>35103.265625</x><y>50810.6171875</y></points><points><x>35103.265625</x><y>50809.890625</y></points><points><x>35104.72265625</x><y>50808.4296875</y></points><points><x>35104.72265625</x><y>50806.97265625</y></points><points><x>35135.34765625</x><y>50776.34765625</y></points><points><x>35135.34765625</x><y>50776.34765625</y></points><points><x>35137.53515625</x><y>50775.62109375</y></points><points><x>35138.9921875</x><y>50774.16015625</y></points><points><x>35140.453125</x><y>50772.703125</y></points><points><x>35167.4296875</x><y>50731.140625</y></points><points><x>35167.4296875</x><y>50731.140625</y></points></segmentation></object><object><name>MET</name><difficult>0</difficult><truncated>0</truncated><info>[{"confidence": "0"}, {"action": "CREATE", "cat": "MET", "time": "2020-07-23 14:39;39", "who": "admin", "typeOfanno": "PersonManul"}]</info><confidence>0</confidence><bndbox><xmin>33967.7265625</xmin><ymin>48913.0</ymin><xmax>34107.46484375</xmax><ymax>48991.0</ymax></bndbox><segmentation><points><x>34037.0</x><y>48913.0</y></points><points><x>34022.0</x><y>48914.0</y></points><points><x>34019.0</x><y>48917.0</y></points><points><x>34015.0</x><y>48922.0</y></points><points><x>34013.0</x><y>48939.0</y></points><points><x>33993.0</x><y>48938.0</y></points><points><x>33967.7265625</x><y>48949.80078125</y></points><points><x>33978.0</x><y>48987.0</y></points><points><x>33983.0</x><y>48991.0</y></points><points><x>34048.0</x><y>48991.0</y></points><points><x>34051.0</x><y>48988.0</y></points><points><x>34057.0</x><y>48983.0</y></points><points><x>34064.0</x><y>48982.0</y></points><points><x>34070.0</x><y>48983.0</y></points><points><x>34087.71484375</x><y>48985.55078125</y></points><points><x>34107.0234375</x><y>48987.140625</y></points><points><x>34107.46484375</x><y>48963.50390625</y></points><points><x>34097.5234375</x><y>48948.48046875</y></points><points><x>34086.4765625</x><y>48934.33984375</y></points><points><x>34097.0</x><y>48917.0</y></points><points><x>34082.0</x><y>48915.0</y></points><points><x>34075.0</x><y>48916.0</y></points><points><x>34053.0</x><y>48913.0</y></points></segmentation></object><object><name>MET</name><difficult>0</difficult><truncated>0</truncated><info>[{"confidence": "0"}, {"action": "CREATE", "cat": "MET", "time": "2020-07-23 14:39;39", "who": "admin", "typeOfanno": "PersonManul"}]</info><confidence>0</confidence><bndbox><xmin>31917.0</xmin><ymin>49298.0</ymin><xmax>32208.447265625</xmax><ymax>49440.40234375</ymax></bndbox><segmentation><points><x>32053.84765625</x><y>49302.90625</y></points><points><x>32038.0</x><y>49301.0</y></points><points><x>32031.0</x><y>49302.0</y></points><points><x>32025.0</x><y>49303.0</y></points><points><x>32017.0</x><y>49299.0</y></points><points><x>32000.0</x><y>49298.0</y></points><points><x>31981.0</x><y>49307.0</y></points><points><x>31967.0</x><y>49310.0</y></points><points><x>31954.0</x><y>49315.0</y></points><points><x>31929.0</x><y>49335.0</y></points><points><x>31917.0</x><y>49345.0</y></points><points><x>31917.0</x><y>49365.0</y></points><points><x>31926.0</x><y>49369.0</y></points><points><x>31929.0</x><y>49372.0</y></points><points><x>31932.0</x><y>49377.0</y></points><points><x>31937.0</x><y>49381.0</y></points><points><x>31958.0</x><y>49388.0</y></points><points><x>31978.0</x><y>49389.0</y></points><points><x>31991.0</x><y>49389.0</y></points><points><x>32007.0</x><y>49393.0</y></points><points><x>32026.0</x><y>49418.0</y></points><points><x>32048.0</x><y>49427.0</y></points><points><x>32077.201171875</x><y>49440.40234375</y></points><points><x>32130.0</x><y>49434.0</y></points><points><x>32139.0</x><y>49432.0</y></points><points><x>32165.02734375</x><y>49423.296875</y></points><points><x>32207.4609375</x><y>49401.26171875</y></points><points><x>32208.447265625</x><y>49373.95703125</y></points><points><x>32192.001953125</x><y>49360.80078125</y></points><points><x>32130.0</x><y>49341.0</y></points><points><x>32121.0</x><y>49334.0</y></points><points><x>32117.0</x><y>49328.0</y></points><points><x>32111.0</x><y>49323.0</y></points><points><x>32107.0</x><y>49320.0</y></points><points><x>32103.0</x><y>49317.0</y></points><points><x>32095.0</x><y>49313.0</y></points><points><x>32075.0</x><y>49310.0</y></points><points><x>32066.67578125</x><y>49301.26171875</y></points></segmentation></object><object><name>NILM</name><difficult>0</difficult><truncated>0</truncated><info>[{"confidence": "0"}, {"action": "CREATE", "cat": "NILM", "time": "2020-07-23 14:39;39", "who": "admin", "typeOfanno": "PersonManul"}]</info><confidence>0</confidence><bndbox><xmin>24146.486328125</xmin><ymin>47754.0</ymin><xmax>24260.0</xmax><ymax>47902.84375</ymax></bndbox><segmentation><points><x>24236.0</x><y>47754.0</y></points><points><x>24226.0</x><y>47767.0</y></points><points><x>24206.0</x><y>47786.0</y></points><points><x>24199.0</x><y>47795.0</y></points><points><x>24194.0</x><y>47801.0</y></points><points><x>24187.0</x><y>47812.0</y></points><points><x>24177.0</x><y>47823.0</y></points><points><x>24167.0</x><y>47830.0</y></points><points><x>24161.0</x><y>47837.0</y></points><points><x>24146.486328125</x><y>47867.09375</y></points><points><x>24147.955078125</x><y>47892.0703125</y></points><points><x>24170.974609375</x><y>47902.84375</y></points><points><x>24205.0</x><y>47900.0</y></points><points><x>24221.0</x><y>47891.0</y></points><points><x>24226.0</x><y>47887.0</y></points><points><x>24229.0</x><y>47883.0</y></points><points><x>24233.0</x><y>47877.0</y></points><points><x>24233.0</x><y>47873.0</y></points><points><x>24235.0</x><y>47867.0</y></points><points><x>24237.0</x><y>47858.0</y></points><points><x>24238.0</x><y>47853.0</y></points><points><x>24249.0</x><y>47818.0</y></points><points><x>24252.0</x><y>47801.0</y></points><points><x>24256.0</x><y>47797.0</y></points><points><x>24260.0</x><y>47791.0</y></points><points><x>24260.0</x><y>47766.0</y></points><points><x>24257.0</x><y>47763.0</y></points><points><x>24256.0</x><y>47754.0</y></points></segmentation></object><object><name>ASC_US</name><difficult>0</difficult><truncated>0</truncated><info>[{"confidence": "0"}, {"action": "CREATE", "cat": "ASC_US", "time": "2020-07-23 14:39;39", "who": "admin", "typeOfanno": "PersonManul"}]</info><confidence>0</confidence><bndbox><xmin>26785.0</xmin><ymin>42124.30078125</ymin><xmax>27058.470703125</xmax><ymax>42415.96484375</ymax></bndbox><segmentation><points><x>26886.69140625</x><y>42126.48828125</y></points><points><x>26861.171875</x><y>42124.30078125</y></points><points><x>26840.0</x><y>42135.0</y></points><points><x>26824.0</x><y>42143.0</y></points><points><x>26820.0</x><y>42149.0</y></points><points><x>26817.0</x><y>42164.0</y></points><points><x>26818.0</x><y>42172.0</y></points><points><x>26816.0</x><y>42192.0</y></points><points><x>26820.0</x><y>42196.0</y></points><points><x>26810.12890625</x><y>42216.90234375</y></points><points><x>26795.546875</x><y>42231.484375</y></points><points><x>26794.0</x><y>42251.0</y></points><points><x>26798.0</x><y>42256.0</y></points><points><x>26801.0</x><y>42261.0</y></points><points><x>26801.0</x><y>42271.0</y></points><points><x>26799.0</x><y>42282.0</y></points><points><x>26797.0</x><y>42301.0</y></points><points><x>26798.0</x><y>42306.0</y></points><points><x>26801.0</x><y>42309.0</y></points><points><x>26802.0</x><y>42321.0</y></points><points><x>26791.0</x><y>42328.0</y></points><points><x>26786.0</x><y>42329.0</y></points><points><x>26785.0</x><y>42343.0</y></points><points><x>26808.0</x><y>42348.0</y></points><points><x>26821.0</x><y>42350.0</y></points><points><x>26831.0</x><y>42361.0</y></points><points><x>26850.0</x><y>42374.0</y></points><points><x>26853.0</x><y>42371.0</y></points><points><x>26853.0</x><y>42367.0</y></points><points><x>26867.0</x><y>42368.0</y></points><points><x>26870.0</x><y>42371.0</y></points><points><x>26890.0</x><y>42400.0</y></points><points><x>26907.0</x><y>42403.0</y></points><points><x>26907.0</x><y>42393.0</y></points><points><x>26914.0</x><y>42392.0</y></points><points><x>26915.0</x><y>42401.0</y></points><points><x>26927.0</x><y>42402.0</y></points><points><x>26942.0</x><y>42409.0</y></points><points><x>26960.337890625</x><y>42415.96484375</y></points><points><x>26967.62890625</x><y>42412.3203125</y></points><points><x>26974.919921875</x><y>42406.484375</y></points><points><x>26982.212890625</x><y>42394.8203125</y></points><points><x>26973.0</x><y>42380.0</y></points><points><x>26975.0</x><y>42372.0</y></points><points><x>26988.0</x><y>42379.0</y></points><points><x>27019.400390625</x><y>42383.15234375</y></points><points><x>27036.169921875</x><y>42318.2578125</y></points><points><x>27058.470703125</x><y>42257.0546875</y></points><points><x>27055.181640625</x><y>42231.0703125</y></points><points><x>27039.064453125</x><y>42215.609375</y></points><points><x>27026.892578125</x><y>42201.79296875</y></points><points><x>27022.9453125</x><y>42195.87109375</y></points><points><x>27010.4453125</x><y>42186.33203125</y></points><points><x>26997.9453125</x><y>42181.0703125</y></points><points><x>26990.0</x><y>42179.0</y></points><points><x>26977.0</x><y>42177.0</y></points><points><x>26964.0</x><y>42168.0</y></points><points><x>26978.0</x><y>42149.0</y></points><points><x>26971.275390625</x><y>42145.4453125</y></points><points><x>26963.982421875</x><y>42141.0703125</y></points><points><x>26954.50390625</x><y>42135.96484375</y></points><points><x>26945.75390625</x><y>42130.1328125</y></points><points><x>26930.44140625</x><y>42129.40234375</y></points></segmentation></object><object><name>EC</name><difficult>0</difficult><truncated>0</truncated><info>[{"confidence": "0"}, {"action": "CREATE", "cat": "EC", "time": "2020-07-23 14:39;39", "who": "admin", "typeOfanno": "PersonManul"}]</info><confidence>0</confidence><bndbox><xmin>27484.087890625</xmin><ymin>41678.76171875</ymin><xmax>27830.400390625</xmax><ymax>41984.90625</ymax></bndbox><segmentation><points><x>27753.322265625</x><y>41742.8125</y></points><points><x>27753.322265625</x><y>41742.8125</y></points><points><x>27755.4921875</x><y>41743.8984375</y></points><points><x>27801.08984375</x><y>41775.3828125</y></points><points><x>27801.08984375</x><y>41775.3828125</y></points><points><x>27803.259765625</x><y>41777.5546875</y></points><points><x>27829.314453125</x><y>41792.75390625</y></points><points><x>27829.314453125</x><y>41792.75390625</y></points><points><x>27830.400390625</x><y>41794.921875</y></points><points><x>27830.400390625</x><y>41796.0078125</y></points><points><x>27829.314453125</x><y>41840.51953125</y></points><points><x>27828.23046875</x><y>41840.51953125</y></points><points><x>27827.14453125</x><y>41841.60546875</y></points><points><x>27827.14453125</x><y>41842.69140625</y></points><points><x>27826.05859375</x><y>41843.77734375</y></points><points><x>27824.97265625</x><y>41845.94921875</y></points><points><x>27821.716796875</x><y>41848.1171875</y></points><points><x>27819.544921875</x><y>41849.203125</y></points><points><x>27780.462890625</x><y>41876.34375</y></points><points><x>27779.376953125</x><y>41876.34375</y></points><points><x>27778.291015625</x><y>41877.4296875</y></points><points><x>27778.291015625</x><y>41878.515625</y></points><points><x>27720.75390625</x><y>41901.3125</y></points><points><x>27720.75390625</x><y>41901.3125</y></points><points><x>27718.58203125</x><y>41903.484375</y></points><points><x>27718.58203125</x><y>41905.65625</y></points><points><x>27715.32421875</x><y>41910.0</y></points><points><x>27663.21484375</x><y>41959.9375</y></points><points><x>27663.21484375</x><y>41959.9375</y></points><points><x>27661.04296875</x><y>41962.109375</y></points><points><x>27613.275390625</x><y>41984.90625</y></points><points><x>27542.7109375</x><y>41966.453125</y></points><points><x>27541.625</x><y>41966.453125</y></points><points><x>27541.625</x><y>41964.28125</y></points><points><x>27541.625</x><y>41961.0234375</y></points><points><x>27519.912109375</x><y>41923.02734375</y></points><points><x>27519.912109375</x><y>41923.02734375</y></points><points><x>27519.912109375</x><y>41919.76953125</y></points><points><x>27519.912109375</x><y>41916.51171875</y></points><points><x>27484.087890625</x><y>41875.2578125</y></points><points><x>27484.087890625</x><y>41875.2578125</y></points><points><x>27484.087890625</x><y>41872.00390625</y></points><points><x>27485.171875</x><y>41870.91796875</y></points><points><x>27485.171875</x><y>41868.74609375</y></points><points><x>27502.54296875</x><y>41837.26171875</y></points><points><x>27502.54296875</x><y>41836.17578125</y></points><points><x>27503.62890625</x><y>41835.08984375</y></points><points><x>27503.62890625</x><y>41834.00390625</y></points><points><x>27503.62890625</x><y>41832.921875</y></points><points><x>27503.62890625</x><y>41829.6640625</y></points><points><x>27490.6015625</x><y>41794.921875</y></points><points><x>27490.6015625</x><y>41794.921875</y></points><points><x>27492.771484375</x><y>41793.8359375</y></points><points><x>27493.857421875</x><y>41793.8359375</y></points><points><x>27496.029296875</x><y>41791.66796875</y></points><points><x>27499.28515625</x><y>41790.58203125</y></points><points><x>27501.45703125</x><y>41790.58203125</y></points><points><x>27550.310546875</x><y>41747.15625</y></points><points><x>27550.310546875</x><y>41747.15625</y></points><points><x>27552.48046875</x><y>41747.15625</y></points><points><x>27553.56640625</x><y>41747.15625</y></points><points><x>27555.73828125</x><y>41746.0703125</y></points><points><x>27560.080078125</x><y>41744.984375</y></points><points><x>27561.166015625</x><y>41744.984375</y></points><points><x>27608.93359375</x><y>41737.38671875</y></points><points><x>27610.01953125</x><y>41737.38671875</y></points><points><x>27612.19140625</x><y>41736.30078125</y></points><points><x>27614.361328125</x><y>41735.21484375</y></points><points><x>27615.447265625</x><y>41734.12890625</y></points><points><x>27616.533203125</x><y>41733.04296875</y></points><points><x>27618.705078125</x><y>41730.87109375</y></points><points><x>27619.7890625</x><y>41729.78515625</y></points><points><x>27620.875</x><y>41728.69921875</y></points><points><x>27645.845703125</x><y>41699.38671875</y></points><points><x>27645.845703125</x><y>41699.38671875</y></points><points><x>27648.015625</x><y>41698.3046875</y></points><points><x>27649.1015625</x><y>41698.3046875</y></points><points><x>27651.2734375</x><y>41697.21875</y></points><points><x>27653.443359375</x><y>41696.1328125</y></points><points><x>27680.583984375</x><y>41678.76171875</y></points><points><x>27680.583984375</x><y>41678.76171875</y></points><points><x>27682.755859375</x><y>41678.76171875</y></points><points><x>27684.927734375</x><y>41678.76171875</y></points><points><x>27688.18359375</x><y>41678.76171875</y></points><points><x>27690.35546875</x><y>41678.76171875</y></points><points><x>27693.61328125</x><y>41678.76171875</y></points><points><x>27693.61328125</x><y>41679.84765625</y></points><points><x>27695.783203125</x><y>41680.93359375</y></points><points><x>27696.869140625</x><y>41682.01953125</y></points><points><x>27699.041015625</x><y>41684.19140625</y></points><points><x>27703.3828125</x><y>41685.2734375</y></points><points><x>27704.46875</x><y>41686.359375</y></points><points><x>27705.5546875</x><y>41687.4453125</y></points><points><x>27706.640625</x><y>41688.53125</y></points><points><x>27708.810546875</x><y>41689.6171875</y></points><points><x>27708.810546875</x><y>41690.703125</y></points><points><x>27709.896484375</x><y>41691.7890625</y></points><points><x>27712.068359375</x><y>41692.875</y></points><points><x>27725.095703125</x><y>41706.98828125</y></points><points><x>27727.267578125</x><y>41706.98828125</y></points></segmentation></object><object><name>EC</name><difficult>0</difficult><truncated>0</truncated><info>[{"confidence": "0"}, {"action": "CREATE", "cat": "EC", "time": "2020-07-23 14:39;39", "who": "admin", "typeOfanno": "PersonManul"}]</info><confidence>0</confidence><bndbox><xmin>27862.189453125</xmin><ymin>41782.68359375</ymin><xmax>28107.060546875</xmax><ymax>42083.875</ymax></bndbox><segmentation><points><x>27932.22265625</x><y>41782.68359375</y></points><points><x>27965.03515625</x><y>41788.5625</y></points><points><x>27965.03515625</x><y>41788.5625</y></points><points><x>27967.484375</x><y>41790.03125</y></points><points><x>27968.953125</x><y>41791.0078125</y></points><points><x>28004.21484375</x><y>41811.578125</y></points><points><x>28004.21484375</x><y>41811.578125</y></points><points><x>28006.173828125</x><y>41812.0703125</y></points><points><x>28008.1328125</x><y>41813.046875</y></points><points><x>28009.6015625</x><y>41813.046875</y></points><points><x>28013.029296875</x><y>41813.046875</y></points><points><x>28014.98828125</x><y>41813.5390625</y></points><points><x>28031.640625</x><y>41835.578125</y></points><points><x>28031.640625</x><y>41835.578125</y></points><points><x>28033.109375</x><y>41837.046875</y></points><points><x>28033.599609375</x><y>41837.046875</y></points><points><x>28054.16796875</x><y>41841.94140625</y></points><points><x>28054.16796875</x><y>41841.94140625</y></points><points><x>28054.16796875</x><y>41844.390625</y></points><points><x>28055.1484375</x><y>41845.37109375</y></points><points><x>28055.638671875</x><y>41846.3515625</y></points><points><x>28068.37109375</x><y>41881.12109375</y></points><points><x>28068.37109375</x><y>41881.12109375</y></points><points><x>28068.37109375</x><y>41884.0625</y></points><points><x>28082.083984375</x><y>41916.3828125</y></points><points><x>28082.083984375</x><y>41916.3828125</y></points><points><x>28084.04296875</x><y>41918.34375</y></points><points><x>28084.533203125</x><y>41918.83203125</y></points><points><x>28086.001953125</x><y>41919.8125</y></points><points><x>28098.24609375</x><y>41937.93359375</y></points><points><x>28106.08203125</x><y>41969.27734375</y></points><points><x>28106.08203125</x><y>41969.27734375</y></points><points><x>28107.060546875</x><y>41972.21484375</y></points><points><x>28094.328125</x><y>42002.08984375</y></points><points><x>28072.779296875</x><y>42026.578125</y></points><points><x>28072.779296875</x><y>42026.578125</y></points><points><x>28071.310546875</x><y>42029.02734375</y></points><points><x>28071.310546875</x><y>42030.00390625</y></points><points><x>28046.822265625</x><y>42047.63671875</y></points><points><x>28046.822265625</x><y>42047.63671875</y></points><points><x>28045.84375</x><y>42069.67578125</y></points><points><x>28045.84375</x><y>42069.67578125</y></points><points><x>28044.86328125</x><y>42071.6328125</y></points><points><x>28026.25390625</x><y>42083.875</y></points><points><x>28011.560546875</x><y>42066.734375</y></points><points><x>28011.560546875</x><y>42066.734375</y></points><points><x>28011.560546875</x><y>42064.28515625</y></points><points><x>28010.58203125</x><y>42063.796875</y></points><points><x>28010.091796875</x><y>42062.81640625</y></points><points><x>28009.111328125</x><y>42060.859375</y></points><points><x>28007.642578125</x><y>42059.390625</y></points><points><x>27983.15625</x><y>42032.453125</y></points><points><x>27983.15625</x><y>42032.453125</y></points><points><x>27979.23828125</x><y>42032.453125</y></points><points><x>27954.75</x><y>42030.984375</y></points><points><x>27954.75</x><y>42030.984375</y></points><points><x>27954.75</x><y>42028.53515625</y></points><points><x>27954.75</x><y>42027.5546875</y></points><points><x>27919.48828125</x><y>41975.64453125</y></points><points><x>27919.48828125</x><y>41975.15234375</y></points><points><x>27919.48828125</x><y>41973.1953125</y></points><points><x>27919.48828125</x><y>41972.703125</y></points><points><x>27919.48828125</x><y>41970.74609375</y></points><points><x>27903.328125</x><y>41931.56640625</y></points><points><x>27903.328125</x><y>41931.56640625</y></points><points><x>27876.880859375</x><y>41895.81640625</y></points><points><x>27876.880859375</x><y>41895.81640625</y></points><points><x>27875.90234375</x><y>41893.85546875</y></points><points><x>27875.90234375</x><y>41892.875</y></points><points><x>27874.921875</x><y>41891.8984375</y></points><points><x>27862.189453125</x><y>41856.14453125</y></points><points><x>27862.189453125</x><y>41856.14453125</y></points><points><x>27863.658203125</x><y>41854.1875</y></points><points><x>27864.1484375</x><y>41853.6953125</y></points><points><x>27875.412109375</x><y>41814.02734375</y></points><points><x>27875.412109375</x><y>41814.02734375</y></points><points><x>27876.390625</x><y>41811.578125</y></points><points><x>27897.451171875</x><y>41792.96875</y></points><points><x>27897.451171875</x><y>41792.96875</y></points></segmentation></object><object><name>NILM</name><difficult>0</difficult><truncated>0</truncated><info>[{"confidence": "0"}, {"action": "CREATE", "cat": "NILM", "time": "2020-07-23 14:39;39", "who": "admin", "typeOfanno": "PersonManul"}]</info><confidence>0</confidence><bndbox><xmin>26988.767578125</xmin><ymin>41278.0</ymin><xmax>27090.73828125</xmax><ymax>41391.94921875</ymax></bndbox><segmentation><points><x>27000.0</x><y>41278.0</y></points><points><x>26988.767578125</x><y>41291.625</y></points><points><x>26997.0</x><y>41319.0</y></points><points><x>27011.0</x><y>41336.0</y></points><points><x>27021.0</x><y>41345.0</y></points><points><x>27028.0</x><y>41350.0</y></points><points><x>27045.0</x><y>41368.0</y></points><points><x>27049.0</x><y>41373.0</y></points><points><x>27056.0</x><y>41382.0</y></points><points><x>27074.291015625</x><y>41391.94921875</y></points><points><x>27090.73828125</x><y>41369.25390625</y></points><points><x>27074.0</x><y>41335.0</y></points><points><x>27064.0</x><y>41332.0</y></points><points><x>27050.0</x><y>41320.0</y></points><points><x>27045.0</x><y>41314.0</y></points><points><x>27033.0</x><y>41300.0</y></points><points><x>27022.0</x><y>41281.0</y></points></segmentation></object><object><name>NILM</name><difficult>0</difficult><truncated>0</truncated><info>[{"confidence": "0"}, {"action": "CREATE", "cat": "NILM", "time": "2020-07-23 14:39;39", "who": "admin", "typeOfanno": "PersonManul"}]</info><confidence>0</confidence><bndbox><xmin>8969.125</xmin><ymin>42174.5234375</ymin><xmax>9169.64453125</xmax><ymax>42322.54296875</ymax></bndbox><segmentation><points><x>9083.603515625</x><y>42181.0859375</y></points><points><x>9083.603515625</x><y>42181.0859375</y></points><points><x>9085.791015625</x><y>42181.0859375</y></points><points><x>9087.2490234375</x><y>42181.0859375</y></points><points><x>9129.5400390625</x><y>42209.5234375</y></points><points><x>9129.5400390625</x><y>42209.5234375</y></points><points><x>9131.7275390625</x><y>42209.5234375</y></points><points><x>9156.51953125</x><y>42241.60546875</y></points><points><x>9156.51953125</x><y>42242.3359375</y></points><points><x>9156.51953125</x><y>42243.79296875</y></points><points><x>9156.51953125</x><y>42244.5234375</y></points><points><x>9156.51953125</x><y>42245.98046875</y></points><points><x>9156.51953125</x><y>42246.7109375</y></points><points><x>9157.9775390625</x><y>42249.625</y></points><points><x>9157.9775390625</x><y>42251.0859375</y></points><points><x>9157.9775390625</x><y>42252.54296875</y></points><points><x>9169.64453125</x><y>42297.0234375</y></points><points><x>9169.64453125</x><y>42297.0234375</y></points><points><x>9169.64453125</x><y>42299.2109375</y></points><points><x>9169.64453125</x><y>42299.9375</y></points><points><x>9169.64453125</x><y>42301.3984375</y></points><points><x>9151.4150390625</x><y>42317.4375</y></points><points><x>9108.39453125</x><y>42316.70703125</y></points><points><x>9107.6650390625</x><y>42316.70703125</y></points><points><x>9106.20703125</x><y>42317.4375</y></points><points><x>9105.4775390625</x><y>42318.16796875</y></points><points><x>9061.728515625</x><y>42322.54296875</y></points><points><x>9012.8740234375</x><y>42310.14453125</y></points><points><x>9012.8740234375</x><y>42310.14453125</y></points><points><x>9010.6865234375</x><y>42310.14453125</y></points><points><x>9008.4990234375</x><y>42310.14453125</y></points><points><x>8969.853515625</x><y>42302.125</y></points><points><x>8969.853515625</x><y>42302.125</y></points><points><x>8969.125</x><y>42299.9375</y></points><points><x>8977.1455078125</x><y>42237.23046875</y></points><points><x>8977.1455078125</x><y>42237.23046875</y></points><points><x>8971.3125</x><y>42193.48046875</y></points><points><x>8971.3125</x><y>42193.48046875</y></points><points><x>8972.7705078125</x><y>42192.0234375</y></points><points><x>8973.5</x><y>42191.29296875</y></points><points><x>8974.9580078125</x><y>42191.29296875</y></points><points><x>9003.3955078125</x><y>42184.73046875</y></points><points><x>9003.3955078125</x><y>42184.73046875</y></points><points><x>9005.5830078125</x><y>42184.73046875</y></points><points><x>9007.7705078125</x><y>42184.73046875</y></points><points><x>9009.228515625</x><y>42184.73046875</y></points><points><x>9013.603515625</x><y>42183.2734375</y></points><points><x>9016.5205078125</x><y>42183.2734375</y></points><points><x>9055.89453125</x><y>42174.5234375</y></points><points><x>9055.89453125</x><y>42174.5234375</y></points></segmentation></object><object><name>NILM</name><difficult>0</difficult><truncated>0</truncated><info>[{"confidence": "0"}, {"action": "CREATE", "cat": "NILM", "time": "2020-07-23 14:39;39", "who": "admin", "typeOfanno": "PersonManul"}]</info><confidence>0</confidence><bndbox><xmin>15030.5693359375</xmin><ymin>36717.8359375</ymin><xmax>15278.3798828125</xmax><ymax>36845.16796875</ymax></bndbox><segmentation><points><x>15136.3544921875</x><y>36788.84765625</y></points><points><x>15180.9208984375</x><y>36765.83203125</y></points><points><x>15180.9208984375</x><y>36765.83203125</y></points><points><x>15182.8798828125</x><y>36764.359375</y></points><points><x>15224.0185546875</x><y>36755.0546875</y></points><points><x>15224.0185546875</x><y>36755.0546875</y></points><points><x>15225.9775390625</x><y>36754.56640625</y></points><points><x>15227.447265625</x><y>36754.56640625</y></points><points><x>15258.7900390625</x><y>36760.44140625</y></points><points><x>15258.7900390625</x><y>36760.44140625</y></points><points><x>15260.7490234375</x><y>36761.421875</y></points><points><x>15261.2392578125</x><y>36762.40234375</y></points><points><x>15262.21875</x><y>36763.3828125</y></points><points><x>15278.3798828125</x><y>36781.50390625</y></points><points><x>15278.3798828125</x><y>36781.50390625</y></points><points><x>15278.3798828125</x><y>36784.44140625</y></points><points><x>15255.8515625</x><y>36804.51953125</y></points><points><x>15255.8515625</x><y>36804.51953125</y></points><points><x>15253.892578125</x><y>36805.98828125</y></points><points><x>15195.1240234375</x><y>36825.08984375</y></points><points><x>15195.1240234375</x><y>36825.08984375</y></points><points><x>15193.1650390625</x><y>36826.55859375</y></points><points><x>15191.6953125</x><y>36827.046875</y></points><points><x>15190.7158203125</x><y>36827.5390625</y></points><points><x>15142.720703125</x><y>36844.1875</y></points><points><x>15142.720703125</x><y>36844.1875</y></points><points><x>15111.376953125</x><y>36845.16796875</y></points><points><x>15111.376953125</x><y>36845.16796875</y></points><points><x>15111.376953125</x><y>36842.23046875</y></points><points><x>15110.8876953125</x><y>36840.26953125</y></points><points><x>15109.41796875</x><y>36838.3125</y></points><points><x>15077.5849609375</x><y>36810.3984375</y></points><points><x>15077.5849609375</x><y>36809.90625</y></points><points><x>15077.095703125</x><y>36807.94921875</y></points><points><x>15076.60546875</x><y>36807.45703125</y></points><points><x>15075.13671875</x><y>36805.98828125</y></points><points><x>15074.1572265625</x><y>36805.01171875</y></points><points><x>15036.9365234375</x><y>36783.4609375</y></points><points><x>15036.9365234375</x><y>36783.4609375</y></points><points><x>15036.9365234375</x><y>36781.01171875</y></points><points><x>15036.9365234375</x><y>36779.54296875</y></points><points><x>15031.0595703125</x><y>36752.1171875</y></points><points><x>15031.0595703125</x><y>36751.62890625</y></points><points><x>15031.0595703125</x><y>36749.1796875</y></points><points><x>15030.5693359375</x><y>36722.734375</y></points><points><x>15056.5263671875</x><y>36717.8359375</y></points><points><x>15056.5263671875</x><y>36717.8359375</y></points><points><x>15058.974609375</x><y>36717.8359375</y></points><points><x>15084.931640625</x><y>36733.015625</y></points><points><x>15084.931640625</x><y>36733.015625</y></points><points><x>15085.9111328125</x><y>36734.9765625</y></points><points><x>15086.400390625</x><y>36735.46484375</y></points><points><x>15086.890625</x><y>36736.93359375</y></points><points><x>15087.3798828125</x><y>36738.40625</y></points><points><x>15124.1103515625</x><y>36782.48046875</y></points><points><x>15124.1103515625</x><y>36782.48046875</y></points></segmentation></object><object><name>NILM</name><difficult>0</difficult><truncated>0</truncated><info>[{"confidence": "0"}, {"action": "CREATE", "cat": "NILM", "time": "2020-07-23 14:39;39", "who": "admin", "typeOfanno": "PersonManul"}]</info><confidence>0</confidence><bndbox><xmin>16634.814453125</xmin><ymin>34500.0</ymin><xmax>16746.0</xmax><ymax>34611.06640625</ymax></bndbox><segmentation><points><x>16725.0</x><y>34500.0</y></points><points><x>16715.0</x><y>34506.0</y></points><points><x>16711.0</x><y>34510.0</y></points><points><x>16701.0</x><y>34518.0</y></points><points><x>16694.0</x><y>34529.0</y></points><points><x>16676.0</x><y>34551.0</y></points><points><x>16667.0</x><y>34561.0</y></points><points><x>16663.0</x><y>34564.0</y></points><points><x>16634.814453125</x><y>34595.27734375</y></points><points><x>16642.05078125</x><y>34611.06640625</y></points><points><x>16661.0</x><y>34611.0</y></points><points><x>16685.0</x><y>34598.0</y></points><points><x>16691.0</x><y>34591.0</y></points><points><x>16699.0</x><y>34577.0</y></points><points><x>16713.0</x><y>34577.0</y></points><points><x>16722.0</x><y>34568.0</y></points><points><x>16728.0</x><y>34563.0</y></points><points><x>16745.0</x><y>34521.0</y></points><points><x>16746.0</x><y>34506.0</y></points></segmentation></object><object><name>NILM</name><difficult>0</difficult><truncated>0</truncated><info>[{"confidence": "0"}, {"action": "CREATE", "cat": "NILM", "time": "2020-07-23 14:39;39", "who": "admin", "typeOfanno": "PersonManul"}]</info><confidence>0</confidence><bndbox><xmin>13545.0</xmin><ymin>33315.0</ymin><xmax>13712.0</xmax><ymax>33453.0</ymax></bndbox><segmentation><points><x>13594.0</x><y>33315.0</y></points><points><x>13586.0</x><y>33321.0</y></points><points><x>13582.0</x><y>33324.0</y></points><points><x>13578.0</x><y>33327.0</y></points><points><x>13571.0</x><y>33340.0</y></points><points><x>13566.0</x><y>33350.0</y></points><points><x>13564.0</x><y>33357.0</y></points><points><x>13563.0</x><y>33364.0</y></points><points><x>13547.0</x><y>33399.0</y></points><points><x>13545.0</x><y>33422.0</y></points><points><x>13547.0</x><y>33430.0</y></points><points><x>13556.0</x><y>33443.0</y></points><points><x>13562.0</x><y>33449.0</y></points><points><x>13585.0</x><y>33453.0</y></points><points><x>13603.0</x><y>33451.0</y></points><points><x>13616.0</x><y>33450.0</y></points><points><x>13648.0</x><y>33434.0</y></points><points><x>13659.0</x><y>33426.0</y></points><points><x>13664.0</x><y>33422.0</y></points><points><x>13668.0</x><y>33417.0</y></points><points><x>13677.0</x><y>33411.0</y></points><points><x>13691.0</x><y>33398.0</y></points><points><x>13695.0</x><y>33391.0</y></points><points><x>13704.0</x><y>33379.0</y></points><points><x>13712.0</x><y>33349.0</y></points><points><x>13703.0</x><y>33340.0</y></points><points><x>13694.0</x><y>33335.0</y></points><points><x>13652.0</x><y>33320.0</y></points><points><x>13634.0</x><y>33319.0</y></points><points><x>13623.0</x><y>33317.0</y></points></segmentation></object><object><name>MET</name><difficult>0</difficult><truncated>0</truncated><info>[{"confidence": "0"}, {"action": "CREATE", "cat": "MET", "time": "2020-07-23 14:39;39", "who": "admin", "typeOfanno": "PersonManul"}]</info><confidence>0</confidence><bndbox><xmin>4812.0</xmin><ymin>36161.62109375</ymin><xmax>5083.5380859375</xmax><ymax>36382.0078125</ymax></bndbox><segmentation><points><x>4960.6123046875</x><y>36161.62109375</y></points><points><x>4931.2275390625</x><y>36174.35546875</y></points><points><x>4913.0</x><y>36206.0</y></points><points><x>4912.0</x><y>36219.0</y></points><points><x>4916.0</x><y>36223.0</y></points><points><x>4921.0</x><y>36238.0</y></points><points><x>4909.0</x><y>36239.0</y></points><points><x>4900.0</x><y>36246.0</y></points><points><x>4892.0</x><y>36253.0</y></points><points><x>4878.0</x><y>36248.0</y></points><points><x>4871.0</x><y>36243.0</y></points><points><x>4854.0</x><y>36236.0</y></points><points><x>4835.0</x><y>36235.0</y></points><points><x>4828.0</x><y>36237.0</y></points><points><x>4818.0</x><y>36244.0</y></points><points><x>4813.0</x><y>36249.0</y></points><points><x>4812.0</x><y>36279.0</y></points><points><x>4815.0</x><y>36282.0</y></points><points><x>4814.0</x><y>36303.0</y></points><points><x>4821.0</x><y>36314.0</y></points><points><x>4828.0</x><y>36325.0</y></points><points><x>4831.0</x><y>36328.0</y></points><points><x>4837.0</x><y>36332.0</y></points><points><x>4844.0</x><y>36337.0</y></points><points><x>4855.0</x><y>36339.0</y></points><points><x>4868.0</x><y>36340.0</y></points><points><x>4890.0</x><y>36353.0</y></points><points><x>4897.0</x><y>36355.0</y></points><points><x>4898.0</x><y>36360.0</y></points><points><x>4906.0</x><y>36368.0</y></points><points><x>4934.166015625</x><y>36382.0078125</y></points><points><x>4974.0</x><y>36363.0</y></points><points><x>5008.60693359375</x><y>36378.578125</y></points><points><x>5026.0</x><y>36368.0</y></points><points><x>5026.0</x><y>36357.0</y></points><points><x>5007.0</x><y>36349.0</y></points><points><x>4990.0</x><y>36348.0</y></points><points><x>4989.0</x><y>36343.0</y></points><points><x>5028.0</x><y>36343.0</y></points><points><x>5051.0</x><y>36329.0</y></points><points><x>5056.0</x><y>36325.0</y></points><points><x>5061.0</x><y>36297.0</y></points><points><x>5064.0</x><y>36294.0</y></points><points><x>5081.5791015625</x><y>36276.22265625</y></points><points><x>5083.5380859375</x><y>36247.81640625</y></points><points><x>5061.0</x><y>36242.0</y></points><points><x>5056.0</x><y>36247.0</y></points><points><x>5040.0</x><y>36250.0</y></points><points><x>5020.0</x><y>36245.0</y></points><points><x>5018.0</x><y>36232.0</y></points><points><x>5019.0</x><y>36225.0</y></points><points><x>5019.0</x><y>36216.0</y></points><points><x>5001.7509765625</x><y>36171.41796875</y></points></segmentation></object><object><name>EC</name><difficult>0</difficult><truncated>0</truncated><info>[{"confidence": "0"}, {"action": "CREATE", "cat": "EC", "time": "2020-07-23 14:39;39", "who": "admin", "typeOfanno": "PersonManul"}]</info><confidence>0</confidence><bndbox><xmin>3374.3046875</xmin><ymin>36020.15234375</ymin><xmax>3534.168701171875</xmax><ymax>36077.390625</ymax></bndbox><segmentation><points><x>3382.5283203125</x><y>36050.41796875</y></points><points><x>3382.5283203125</x><y>36050.41796875</y></points><points><x>3418.71142578125</x><y>36044.16796875</y></points><points><x>3418.71142578125</x><y>36044.16796875</y></points><points><x>3420.68505859375</x><y>36043.5078125</y></points><points><x>3421.343017578125</x><y>36043.1796875</y></points><points><x>3443.710693359375</x><y>36026.40234375</y></points><points><x>3443.710693359375</x><y>36026.40234375</y></points><points><x>3446.013427734375</x><y>36025.74609375</y></points><points><x>3446.671142578125</x><y>36025.74609375</y></points><points><x>3474.9599609375</x><y>36021.140625</y></points><points><x>3474.9599609375</x><y>36021.140625</y></points><points><x>3477.59130859375</x><y>36021.140625</y></points><points><x>3477.92041015625</x><y>36021.140625</y></points><points><x>3480.222900390625</x><y>36020.8125</y></points><points><x>3513.11669921875</x><y>36020.15234375</y></points><points><x>3513.11669921875</x><y>36020.15234375</y></points><points><x>3515.748291015625</x><y>36020.15234375</y></points><points><x>3531.20849609375</x><y>36026.07421875</y></points><points><x>3531.20849609375</x><y>36026.07421875</y></points><points><x>3534.168701171875</x><y>36040.546875</y></points><points><x>3534.168701171875</x><y>36040.546875</y></points><points><x>3534.168701171875</x><y>36043.1796875</y></points><points><x>3534.168701171875</x><y>36043.5078125</y></points><points><x>3531.8662109375</x><y>36053.70703125</y></points><points><x>3516.735107421875</x><y>36058.640625</y></points><points><x>3516.735107421875</x><y>36058.640625</y></points><points><x>3514.103515625</x><y>36058.96875</y></points><points><x>3513.44580078125</x><y>36058.96875</y></points><points><x>3511.47216796875</x><y>36058.96875</y></points><points><x>3459.1708984375</x><y>36061.26953125</y></points><points><x>3459.1708984375</x><y>36061.26953125</y></points><points><x>3457.197265625</x><y>36061.6015625</y></points><points><x>3454.894775390625</x><y>36061.6015625</y></points><points><x>3423.316650390625</x><y>36067.19140625</y></points><points><x>3423.316650390625</x><y>36067.19140625</y></points><points><x>3421.013916015625</x><y>36068.8359375</y></points><points><x>3419.6982421875</x><y>36069.1640625</y></points><points><x>3417.395751953125</x><y>36069.49609375</y></points><points><x>3388.44921875</x><y>36077.390625</y></points><points><x>3388.44921875</x><y>36077.390625</y></points><points><x>3377.923095703125</x><y>36076.73046875</y></points><points><x>3377.923095703125</x><y>36076.73046875</y></points><points><x>3374.3046875</x><y>36056.0078125</y></points><points><x>3374.3046875</x><y>36056.0078125</y></points></segmentation></object><object><name>EC</name><difficult>0</difficult><truncated>0</truncated><info>[{"confidence": "0"}, {"action": "CREATE", "cat": "EC", "time": "2020-07-23 14:39;39", "who": "admin", "typeOfanno": "PersonManul"}]</info><confidence>0</confidence><bndbox><xmin>15997.9013671875</xmin><ymin>31788.0</ymin><xmax>16103.2578125</xmax><ymax>31831.7734375</ymax></bndbox><segmentation><points><x>16010.5146484375</x><y>31788.740234375</y></points><points><x>15997.9013671875</x><y>31810.552734375</y></points><points><x>16005.0</x><y>31824.0</y></points><points><x>16016.0</x><y>31827.0</y></points><points><x>16064.9736328125</x><y>31831.7734375</y></points><points><x>16091.68359375</x><y>31821.23828125</y></points><points><x>16103.2578125</x><y>31804.6171875</y></points><points><x>16089.0</x><y>31802.0</y></points><points><x>16084.0</x><y>31801.0</y></points><points><x>16078.4765625</x><y>31798.978515625</y></points><points><x>16063.3408203125</x><y>31793.33984375</y></points><points><x>16050.0</x><y>31788.0</y></points><points><x>16045.0</x><y>31789.0</y></points></segmentation></object><object><name>NILM</name><difficult>0</difficult><truncated>0</truncated><info>[{"confidence": "0"}, {"action": "CREATE", "cat": "NILM", "time": "2020-07-23 14:39;39", "who": "admin", "typeOfanno": "PersonManul"}]</info><confidence>0</confidence><bndbox><xmin>16432.599609375</xmin><ymin>30693.5859375</ymin><xmax>16489.0</xmax><ymax>30749.0</ymax></bndbox><segmentation><points><x>16465.986328125</x><y>30693.5859375</y></points><points><x>16445.509765625</x><y>30697.0</y></points><points><x>16432.599609375</x><y>30716.142578125</y></points><points><x>16436.0</x><y>30730.0</y></points><points><x>16442.0</x><y>30740.0</y></points><points><x>16465.0</x><y>30747.0</y></points><points><x>16471.0</x><y>30748.0</y></points><points><x>16484.0</x><y>30749.0</y></points><points><x>16489.0</x><y>30721.0</y></points></segmentation></object><object><name>EC</name><difficult>0</difficult><truncated>0</truncated><info>[{"confidence": "0"}, {"action": "CREATE", "cat": "EC", "time": "2020-07-23 14:39;39", "who": "admin", "typeOfanno": "PersonManul"}]</info><confidence>0</confidence><bndbox><xmin>1404.9061279296875</xmin><ymin>26218.412109375</ymin><xmax>1474.6409912109375</xmax><ymax>26354.921875</ymax></bndbox><segmentation><points><x>1447.01025390625</x><y>26218.412109375</y></points><points><x>1433.0</x><y>26230.0</y></points><points><x>1426.0</x><y>26249.0</y></points><points><x>1421.0</x><y>26265.0</y></points><points><x>1418.0</x><y>26276.0</y></points><points><x>1406.2218017578125</x><y>26317.751953125</y></points><points><x>1404.9061279296875</x><y>26349.658203125</y></points><points><x>1424.642333984375</x><y>26354.921875</y></points><points><x>1430.8922119140625</x><y>26352.947265625</y></points><points><x>1433.8526611328125</x><y>26352.619140625</y></points><points><x>1436.484130859375</x><y>26349.986328125</y></points><points><x>1440.0</x><y>26344.0</y></points><points><x>1447.0</x><y>26324.0</y></points><points><x>1451.0</x><y>26311.0</y></points><points><x>1458.8519287109375</x><y>26302.94921875</y></points><points><x>1464.7728271484375</x><y>26286.501953125</y></points><points><x>1464.7728271484375</x><y>26274.66015625</y></points><points><x>1469.0</x><y>26268.0</y></points><points><x>1474.6409912109375</x><y>26250.9765625</y></points><points><x>1473.6541748046875</x><y>26224.662109375</y></points></segmentation></object><object><name>MET</name><difficult>0</difficult><truncated>0</truncated><info>[{"confidence": "0"}, {"action": "CREATE", "cat": "MET", "time": "2020-07-23 14:39;39", "who": "admin", "typeOfanno": "PersonManul"}]</info><confidence>0</confidence><bndbox><xmin>4690.60009765625</xmin><ymin>24620.80078125</ymin><xmax>4851.015625</xmax><ymax>24832.2578125</ymax></bndbox><segmentation><points><x>4750.39111328125</x><y>24620.80078125</y></points><points><x>4750.39111328125</x><y>24620.80078125</y></points><points><x>4789.76611328125</x><y>24644.86328125</y></points><points><x>4789.76611328125</x><y>24644.86328125</y></points><points><x>4791.224609375</x><y>24646.322265625</y></points><points><x>4791.95361328125</x><y>24647.05078125</y></points><points><x>4792.6826171875</x><y>24647.779296875</y></points><points><x>4794.14111328125</x><y>24649.23828125</y></points><points><x>4809.45361328125</x><y>24679.86328125</y></points><points><x>4809.45361328125</x><y>24679.86328125</y></points><points><x>4811.64111328125</x><y>24681.322265625</y></points><points><x>4813.09912109375</x><y>24682.779296875</y></points><points><x>4815.28662109375</x><y>24684.966796875</y></points><points><x>4817.47412109375</x><y>24687.154296875</y></points><points><x>4845.1826171875</x><y>24724.341796875</y></points><points><x>4845.1826171875</x><y>24724.341796875</y></points><points><x>4846.640625</x><y>24725.80078125</y></points><points><x>4847.3701171875</x><y>24727.98828125</y></points><points><x>4848.09912109375</x><y>24729.4453125</y></points><points><x>4848.828125</x><y>24729.4453125</y></points><points><x>4851.015625</x><y>24747.67578125</y></points><points><x>4851.015625</x><y>24747.67578125</y></points><points><x>4850.28662109375</x><y>24749.86328125</y></points><points><x>4848.828125</x><y>24750.591796875</y></points><points><x>4848.828125</x><y>24751.3203125</y></points><points><x>4838.6201171875</x><y>24772.466796875</y></points><points><x>4838.6201171875</x><y>24772.466796875</y></points><points><x>4838.6201171875</x><y>24774.654296875</y></points><points><x>4838.6201171875</x><y>24775.3828125</y></points><points><x>4838.6201171875</x><y>24776.841796875</y></points><points><x>4842.9951171875</x><y>24802.36328125</y></points><points><x>4842.9951171875</x><y>24802.36328125</y></points><points><x>4841.53662109375</x><y>24816.9453125</y></points><points><x>4841.53662109375</x><y>24816.9453125</y></points><points><x>4826.22412109375</x><y>24818.404296875</y></points><points><x>4795.59912109375</x><y>24808.923828125</y></points><points><x>4795.59912109375</x><y>24808.923828125</y></points><points><x>4793.412109375</x><y>24808.923828125</y></points><points><x>4767.162109375</x><y>24830.0703125</y></points><points><x>4767.162109375</x><y>24830.0703125</y></points><points><x>4764.974609375</x><y>24830.0703125</y></points><points><x>4763.51611328125</x><y>24830.798828125</y></points><points><x>4739.45361328125</x><y>24832.2578125</y></points><points><x>4739.45361328125</x><y>24832.2578125</y></points><points><x>4720.49560546875</x><y>24803.091796875</y></points><points><x>4720.49560546875</x><y>24802.36328125</y></points><points><x>4720.49560546875</x><y>24800.904296875</y></points><points><x>4708.8291015625</x><y>24787.05078125</y></points><points><x>4708.099609375</x><y>24787.05078125</y></points><points><x>4708.099609375</x><y>24784.86328125</y></points><points><x>4708.099609375</x><y>24784.1328125</y></points><points><x>4708.099609375</x><y>24754.966796875</y></points><points><x>4690.60009765625</x><y>24727.2578125</y></points><points><x>4690.60009765625</x><y>24727.2578125</y></points><points><x>4692.05810546875</x><y>24725.0703125</y></points><points><x>4692.78759765625</x><y>24724.341796875</y></points><points><x>4724.1416015625</x><y>24700.279296875</y></points><points><x>4724.1416015625</x><y>24700.279296875</y></points><points><x>4726.3291015625</x><y>24698.8203125</y></points><points><x>4703.724609375</x><y>24676.947265625</y></points><points><x>4703.724609375</x><y>24676.947265625</y></points><points><x>4705.18310546875</x><y>24674.759765625</y></points><points><x>4705.912109375</x><y>24674.759765625</y></points><points><x>4706.6416015625</x><y>24672.572265625</y></points><points><x>4707.37060546875</x><y>24644.134765625</y></points><points><x>4721.224609375</x><y>24621.529296875</y></points><points><x>4721.224609375</x><y>24621.529296875</y></points></segmentation></object><object><name>EC</name><difficult>0</difficult><truncated>0</truncated><info>[{"confidence": "0"}, {"action": "CREATE", "cat": "EC", "time": "2020-07-23 14:39;39", "who": "admin", "typeOfanno": "PersonManul"}]</info><confidence>0</confidence><bndbox><xmin>12614.5380859375</xmin><ymin>20888.0</ymin><xmax>12734.0</xmax><ymax>21071.404296875</ymax></bndbox><segmentation><points><x>12686.0</x><y>20888.0</y></points><points><x>12676.0</x><y>20898.0</y></points><points><x>12664.0</x><y>20901.0</y></points><points><x>12653.0</x><y>20905.0</y></points><points><x>12648.0</x><y>20906.0</y></points><points><x>12629.0</x><y>20918.0</y></points><points><x>12621.884765625</x><y>20922.521484375</y></points><points><x>12619.435546875</x><y>20931.828125</y></points><points><x>12624.0</x><y>20936.0</y></points><points><x>12626.0</x><y>20947.0</y></points><points><x>12624.0</x><y>20964.0</y></points><points><x>12623.0</x><y>20983.0</y></points><points><x>12625.0</x><y>20989.0</y></points><points><x>12633.0</x><y>20992.0</y></points><points><x>12647.0</x><y>20996.0</y></points><points><x>12667.0</x><y>20999.0</y></points><points><x>12674.0</x><y>20998.0</y></points><points><x>12683.0</x><y>20992.0</y></points><points><x>12689.0</x><y>20987.0</y></points><points><x>12694.0</x><y>20983.0</y></points><points><x>12700.0</x><y>20983.0</y></points><points><x>12707.0</x><y>20982.0</y></points><points><x>12712.720703125</x><y>20977.96484375</y></points><points><x>12716.0</x><y>20985.0</y></points><points><x>12712.0</x><y>20996.0</y></points><points><x>12691.0</x><y>20996.0</y></points><points><x>12686.0</x><y>20997.0</y></points><points><x>12682.0</x><y>21001.0</y></points><points><x>12663.0</x><y>21012.0</y></points><points><x>12660.0</x><y>21024.0</y></points><points><x>12655.0</x><y>21021.0</y></points><points><x>12629.0</x><y>21017.0</y></points><points><x>12614.5380859375</x><y>21030.265625</y></points><points><x>12618.4560546875</x><y>21060.140625</y></points><points><x>12642.453125</x><y>21071.404296875</y></points><points><x>12670.8583984375</x><y>21061.119140625</y></points><points><x>12678.0</x><y>21045.0</y></points><points><x>12696.0</x><y>21046.0</y></points><points><x>12703.0</x><y>21045.0</y></points><points><x>12713.0</x><y>21038.0</y></points><points><x>12718.0</x><y>21031.0</y></points><points><x>12719.0</x><y>21025.0</y></points><points><x>12720.0</x><y>21014.0</y></points><points><x>12727.8515625</x><y>20998.03125</y></points><points><x>12724.2333984375</x><y>20967.767578125</y></points><points><x>12731.1416015625</x><y>20948.361328125</y></points><points><x>12734.0</x><y>20930.0</y></points><points><x>12733.0</x><y>20924.0</y></points><points><x>12732.0</x><y>20909.0</y></points><points><x>12722.0</x><y>20893.0</y></points></segmentation></object><object><name>NILM</name><difficult>0</difficult><truncated>0</truncated><info>[{"confidence": "0"}, {"action": "CREATE", "cat": "NILM", "time": "2020-07-23 14:39;39", "who": "admin", "typeOfanno": "PersonManul"}]</info><confidence>0</confidence><bndbox><xmin>16381.0</xmin><ymin>15839.455078125</ymin><xmax>16973.57421875</xmax><ymax>16270.9853515625</ymax></bndbox><segmentation><points><x>16566.728515625</x><y>15839.455078125</y></points><points><x>16400.62890625</x><y>15927.390625</y></points><points><x>16381.0</x><y>16080.0</y></points><points><x>16387.0</x><y>16083.0</y></points><points><x>16396.0</x><y>16090.0</y></points><points><x>16406.0</x><y>16103.0</y></points><points><x>16418.0</x><y>16103.0</y></points><points><x>16429.0</x><y>16100.0</y></points><points><x>16437.0</x><y>16098.0</y></points><points><x>16451.0</x><y>16096.0</y></points><points><x>16458.0</x><y>16103.0</y></points><points><x>16463.0</x><y>16111.0</y></points><points><x>16465.0</x><y>16125.0</y></points><points><x>16464.0</x><y>16141.0</y></points><points><x>16482.0</x><y>16143.0</y></points><points><x>16486.0</x><y>16147.0</y></points><points><x>16490.0</x><y>16147.0</y></points><points><x>16509.0</x><y>16156.0</y></points><points><x>16507.0</x><y>16166.0</y></points><points><x>16500.0</x><y>16188.0</y></points><points><x>16511.0</x><y>16189.0</y></points><points><x>16526.0</x><y>16200.0</y></points><points><x>16536.0</x><y>16210.0</y></points><points><x>16536.0</x><y>16219.0</y></points><points><x>16537.0</x><y>16225.0</y></points><points><x>16546.0</x><y>16230.0</y></points><points><x>16558.0</x><y>16233.0</y></points><points><x>16575.0</x><y>16234.0</y></points><points><x>16578.0</x><y>16231.0</y></points><points><x>16578.0</x><y>16221.0</y></points><points><x>16596.0</x><y>16225.0</y></points><points><x>16618.0</x><y>16206.0</y></points><points><x>16624.0</x><y>16206.0</y></points><points><x>16628.0</x><y>16211.0</y></points><points><x>16645.0</x><y>16216.0</y></points><points><x>16648.0</x><y>16219.0</y></points><points><x>16718.451171875</x><y>16260.1298828125</y></points><points><x>16865.01171875</x><y>16270.9853515625</y></points><points><x>16973.57421875</x><y>16092.943359375</y></points><points><x>16862.01953125</x><y>15885.05078125</y></points></segmentation></object><object><name>NILM</name><difficult>0</difficult><truncated>0</truncated><info>[{"confidence": "0"}, {"action": "CREATE", "cat": "NILM", "time": "2020-07-23 14:39;39", "who": "admin", "typeOfanno": "PersonManul"}]</info><confidence>0</confidence><bndbox><xmin>16534.0</xmin><ymin>14981.0</ymin><xmax>16707.20703125</xmax><ymax>15196.0</ymax></bndbox><segmentation><points><x>16580.36328125</x><y>15002.0615234375</y></points><points><x>16552.44921875</x><y>15037.3232421875</y></points><points><x>16539.0</x><y>15093.0</y></points><points><x>16541.0</x><y>15102.0</y></points><points><x>16537.0</x><y>15109.0</y></points><points><x>16534.0</x><y>15112.0</y></points><points><x>16534.0</x><y>15132.0</y></points><points><x>16541.0</x><y>15146.0</y></points><points><x>16544.0</x><y>15150.0</y></points><points><x>16549.0</x><y>15157.0</y></points><points><x>16560.0</x><y>15166.0</y></points><points><x>16567.0</x><y>15169.0</y></points><points><x>16572.0</x><y>15181.0</y></points><points><x>16576.0</x><y>15185.0</y></points><points><x>16584.0</x><y>15192.0</y></points><points><x>16590.0</x><y>15192.0</y></points><points><x>16607.0</x><y>15196.0</y></points><points><x>16607.0</x><y>15192.0</y></points><points><x>16615.0</x><y>15191.0</y></points><points><x>16630.0</x><y>15171.0</y></points><points><x>16642.0</x><y>15171.0</y></points><points><x>16661.0</x><y>15173.0</y></points><points><x>16667.0</x><y>15172.0</y></points><points><x>16675.0</x><y>15165.0</y></points><points><x>16683.0</x><y>15165.0</y></points><points><x>16692.0</x><y>15159.0</y></points><points><x>16700.0</x><y>15137.0</y></points><points><x>16701.0</x><y>15131.0</y></points><points><x>16703.0</x><y>15120.0</y></points><points><x>16707.20703125</x><y>15101.9697265625</y></points><points><x>16704.0</x><y>15082.0</y></points><points><x>16703.0</x><y>15076.0</y></points><points><x>16695.0</x><y>15065.0</y></points><points><x>16694.474609375</x><y>15052.505859375</y></points><points><x>16685.169921875</x><y>15046.138671875</y></points><points><x>16686.1484375</x><y>15035.8544921875</y></points><points><x>16674.0</x><y>15022.0</y></points><points><x>16676.84375</x><y>15012.8359375</y></points><points><x>16675.0</x><y>15005.0</y></points><points><x>16674.0</x><y>14987.0</y></points><points><x>16665.0</x><y>14984.0</y></points><points><x>16658.0</x><y>14981.0</y></points><points><x>16616.60546875</x><y>14981.4931640625</y></points></segmentation></object><object><name>NILM</name><difficult>0</difficult><truncated>0</truncated><info>[{"confidence": "0"}, {"action": "CREATE", "cat": "NILM", "time": "2020-07-23 14:39;39", "who": "admin", "typeOfanno": "PersonManul"}]</info><confidence>0</confidence><bndbox><xmin>13884.9375</xmin><ymin>15842.75</ymin><xmax>14008.3525390625</xmax><ymax>16032.28125</ymax></bndbox><segmentation><points><x>13938.8095703125</x><y>15937.2705078125</y></points><points><x>13938.8095703125</x><y>15937.2705078125</y></points><points><x>13939.298828125</x><y>15934.822265625</y></points><points><x>13940.7685546875</x><y>15932.86328125</y></points><points><x>13942.2373046875</x><y>15931.8837890625</y></points><points><x>13956.9296875</x><y>15898.0908203125</y></points><points><x>13956.9296875</x><y>15898.0908203125</y></points><points><x>13958.3984375</x><y>15896.6220703125</y></points><points><x>13958.888671875</x><y>15896.1318359375</y></points><points><x>13959.8681640625</x><y>15894.1728515625</y></points><points><x>13959.8681640625</x><y>15893.68359375</y></points><points><x>13966.234375</x><y>15855.4833984375</y></points><points><x>13966.234375</x><y>15855.4833984375</y></points><points><x>13967.7041015625</x><y>15854.0146484375</y></points><points><x>13992.19140625</x><y>15842.75</y></points><points><x>14008.3525390625</x><y>15863.8095703125</y></points><points><x>14008.3525390625</x><y>15863.8095703125</y></points><points><x>14007.86328125</x><y>15865.7685546875</y></points><points><x>14007.86328125</x><y>15866.2578125</y></points><points><x>14007.86328125</x><y>15868.216796875</y></points><points><x>14006.8837890625</x><y>15870.6650390625</y></points><points><x>14006.8837890625</x><y>15871.64453125</y></points><points><x>13994.6396484375</x><y>15916.701171875</y></points><points><x>13994.6396484375</x><y>15916.701171875</y></points><points><x>13994.6396484375</x><y>15919.6396484375</y></points><points><x>13980.9267578125</x><y>15952.9423828125</y></points><points><x>13980.9267578125</x><y>15952.9423828125</y></points><points><x>13980.4375</x><y>15955.3916015625</y></points><points><x>13980.4375</x><y>15955.880859375</y></points><points><x>13979.947265625</x><y>15958.330078125</y></points><points><x>13978.9677734375</x><y>15959.798828125</y></points><points><x>13978.478515625</x><y>15960.2890625</y></points><points><x>13977.4990234375</x><y>15961.7578125</y></points><points><x>13962.806640625</x><y>16000.4482421875</y></points><points><x>13962.806640625</x><y>16000.4482421875</y></points><points><x>13962.31640625</x><y>16002.4072265625</y></points><points><x>13962.31640625</x><y>16003.38671875</y></points><points><x>13961.8271484375</x><y>16004.3662109375</y></points><points><x>13960.84765625</x><y>16005.345703125</y></points><points><x>13959.3779296875</x><y>16007.3046875</y></points><points><x>13932.4423828125</x><y>16024.9345703125</y></points><points><x>13932.4423828125</x><y>16024.9345703125</y></points><points><x>13929.994140625</x><y>16026.404296875</y></points><points><x>13928.03515625</x><y>16026.8935546875</y></points><points><x>13904.037109375</x><y>16032.28125</y></points><points><x>13884.9375</x><y>16024.4453125</y></points><points><x>13884.9375</x><y>16024.4453125</y></points><points><x>13884.9375</x><y>15995.060546875</y></points><points><x>13884.9375</x><y>15995.060546875</y></points><points><x>13891.3037109375</x><y>15957.3505859375</y></points><points><x>13891.3037109375</x><y>15957.3505859375</y></points><points><x>13892.7734375</x><y>15955.880859375</y></points><points><x>13893.2626953125</x><y>15955.3916015625</y></points><points><x>13894.732421875</x><y>15953.921875</y></points><points><x>13914.8115234375</x><y>15941.1884765625</y></points><points><x>13915.3017578125</x><y>15941.1884765625</y></points></segmentation></object><object><name>EC</name><difficult>0</difficult><truncated>0</truncated><info>[{"confidence": "0"}, {"action": "CREATE", "cat": "EC", "time": "2020-07-23 14:39;39", "who": "admin", "typeOfanno": "PersonManul"}]</info><confidence>0</confidence><bndbox><xmin>7423.0</xmin><ymin>15160.455078125</ymin><xmax>7503.0</xmax><ymax>15249.9267578125</ymax></bndbox><segmentation><points><x>7431.0</x><y>15164.0</y></points><points><x>7423.0</x><y>15186.0</y></points><points><x>7426.0</x><y>15189.0</y></points><points><x>7435.0</x><y>15201.0</y></points><points><x>7445.0</x><y>15210.0</y></points><points><x>7460.0</x><y>15232.0</y></points><points><x>7467.0</x><y>15242.0</y></points><points><x>7478.2646484375</x><y>15249.9267578125</y></points><points><x>7499.31689453125</x><y>15243.6767578125</y></points><points><x>7503.0</x><y>15212.0</y></points><points><x>7497.0</x><y>15206.0</y></points><points><x>7493.0</x><y>15200.0</y></points><points><x>7476.0</x><y>15177.0</y></points><points><x>7445.37060546875</x><y>15160.455078125</y></points></segmentation></object><object><name>NILM</name><difficult>0</difficult><truncated>0</truncated><info>[{"confidence": "0"}, {"action": "CREATE", "cat": "NILM", "time": "2020-07-23 14:39;39", "who": "admin", "typeOfanno": "PersonManul"}]</info><confidence>0</confidence><bndbox><xmin>7418.361328125</xmin><ymin>14955.5869140625</ymin><xmax>7582.83056640625</xmax><ymax>15085.1884765625</ymax></bndbox><segmentation><points><x>7448.6240234375</x><y>14955.5869140625</y></points><points><x>7448.6240234375</x><y>14955.5869140625</y></points><points><x>7450.92626953125</x><y>14955.5869140625</y></points><points><x>7481.517578125</x><y>14973.0205078125</y></points><points><x>7481.517578125</x><y>14973.0205078125</y></points><points><x>7482.83349609375</x><y>14975.3232421875</y></points><points><x>7483.8203125</x><y>14976.9677734375</y></points><points><x>7484.1494140625</x><y>14977.9541015625</y></points><points><x>7508.16162109375</x><y>15010.8486328125</y></points><points><x>7508.16162109375</x><y>15010.8486328125</y></points><points><x>7509.4775390625</x><y>15012.4931640625</y></points><points><x>7510.13525390625</x><y>15012.822265625</y></points><points><x>7511.1220703125</x><y>15013.80859375</y></points><points><x>7547.96337890625</x><y>15038.4794921875</y></points><points><x>7547.96337890625</x><y>15038.4794921875</y></points><points><x>7549.27880859375</x><y>15040.78125</y></points><points><x>7550.265625</x><y>15041.439453125</y></points><points><x>7551.91064453125</x><y>15043.083984375</y></points><points><x>7581.51513671875</x><y>15062.1630859375</y></points><points><x>7582.83056640625</x><y>15078.2802734375</y></points><points><x>7582.83056640625</x><y>15078.2802734375</y></points><points><x>7564.41015625</x><y>15085.1884765625</y></points><points><x>7528.22705078125</x><y>15077.2939453125</y></points><points><x>7485.46484375</x><y>15059.8603515625</y></points><points><x>7453.55810546875</x><y>15032.88671875</y></points><points><x>7453.55810546875</x><y>15032.88671875</y></points><points><x>7433.82177734375</x><y>15013.150390625</y></points><points><x>7421.32177734375</x><y>14993.4150390625</y></points><points><x>7418.361328125</x><y>14968.0859375</y></points><points><x>7418.361328125</x><y>14968.0859375</y></points></segmentation></object><object><name>MET</name><difficult>0</difficult><truncated>0</truncated><info>[{"confidence": "0"}, {"action": "CREATE", "cat": "MET", "time": "2020-07-23 14:39;39", "who": "admin", "typeOfanno": "PersonManul"}]</info><confidence>0</confidence><bndbox><xmin>10781.0</xmin><ymin>5840.05078125</ymin><xmax>10899.1845703125</xmax><ymax>5978.0</ymax></bndbox><segmentation><points><x>10810.462890625</x><y>5840.05078125</y></points><points><x>10792.0</x><y>5850.0</y></points><points><x>10787.0</x><y>5854.0</y></points><points><x>10783.0</x><y>5869.0</y></points><points><x>10782.0</x><y>5875.0</y></points><points><x>10781.0</x><y>5889.0</y></points><points><x>10782.0</x><y>5912.0</y></points><points><x>10782.625</x><y>5918.63623046875</y></points><points><x>10786.0537109375</x><y>5929.900390625</y></points><points><x>10789.0</x><y>5933.0</y></points><points><x>10794.0</x><y>5941.0</y></points><points><x>10805.0</x><y>5943.0</y></points><points><x>10817.0</x><y>5963.0</y></points><points><x>10820.0</x><y>5966.0</y></points><points><x>10828.0</x><y>5975.0</y></points><points><x>10861.0</x><y>5978.0</y></points><points><x>10866.0</x><y>5973.0</y></points><points><x>10870.0</x><y>5960.0</y></points><points><x>10881.5537109375</x><y>5946.06201171875</y></points><points><x>10897.71484375</x><y>5923.0439453125</y></points><points><x>10899.1845703125</x><y>5892.18994140625</y></points><points><x>10872.0</x><y>5891.0</y></points><points><x>10871.0</x><y>5875.0</y></points><points><x>10861.0</x><y>5853.0</y></points><points><x>10844.0</x><y>5852.0</y></points><points><x>10834.0</x><y>5849.0</y></points><points><x>10830.0</x><y>5849.0</y></points></segmentation></object><object><name>NILM</name><difficult>0</difficult><truncated>0</truncated><info>[{"confidence": "0"}, {"action": "CREATE", "cat": "NILM", "time": "2020-07-23 14:39;39", "who": "admin", "typeOfanno": "PersonManul"}]</info><confidence>0</confidence><bndbox><xmin>36542.28515625</xmin><ymin>17154.513671875</ymin><xmax>36793.5234375</xmax><ymax>17279.888671875</ymax></bndbox><segmentation><points><x>36697.04296875</x><y>17157.453125</y></points><points><x>36752.875</x><y>17154.513671875</y></points><points><x>36752.875</x><y>17154.513671875</y></points><points><x>36755.8125</x><y>17154.513671875</y></points><points><x>36758.26171875</x><y>17154.513671875</y></points><points><x>36759.73046875</x><y>17154.513671875</y></points><points><x>36786.66796875</x><y>17165.77734375</y></points><points><x>36786.66796875</x><y>17165.77734375</y></points><points><x>36788.13671875</x><y>17167.248046875</y></points><points><x>36789.1171875</x><y>17168.2265625</y></points><points><x>36790.5859375</x><y>17169.20703125</y></points><points><x>36790.5859375</x><y>17169.6953125</y></points><points><x>36793.5234375</x><y>17202.01953125</y></points><points><x>36793.5234375</x><y>17202.01953125</y></points><points><x>36793.5234375</x><y>17205.447265625</y></points><points><x>36793.5234375</x><y>17207.896484375</y></points><points><x>36783.73046875</x><y>17249.03515625</y></points><points><x>36783.73046875</x><y>17249.03515625</y></points><points><x>36782.75</x><y>17250.994140625</y></points><points><x>36781.76953125</x><y>17252.953125</y></points><points><x>36750.91796875</x><y>17275.48046875</y></points><points><x>36750.91796875</x><y>17275.48046875</y></points><points><x>36746.5078125</x><y>17275.970703125</y></points><points><x>36744.55078125</x><y>17276.4609375</y></points><points><x>36692.63671875</x><y>17279.888671875</y></points><points><x>36692.63671875</x><y>17279.888671875</y></points><points><x>36689.20703125</x><y>17279.888671875</y></points><points><x>36648.0703125</x><y>17268.625</y></points><points><x>36648.0703125</x><y>17268.625</y></points><points><x>36648.0703125</x><y>17266.17578125</y></points><points><x>36609.37890625</x><y>17233.36328125</y></points><points><x>36608.890625</x><y>17233.36328125</y></points><points><x>36605.953125</x><y>17233.36328125</y></points><points><x>36564.8125</x><y>17233.36328125</y></points><points><x>36564.8125</x><y>17233.36328125</y></points><points><x>36562.36328125</x><y>17233.36328125</y></points><points><x>36560.89453125</x><y>17233.36328125</y></points><points><x>36542.28515625</x><y>17219.650390625</y></points><points><x>36550.609375</x><y>17181.939453125</y></points><points><x>36551.1015625</x><y>17181.939453125</y></points><points><x>36552.5703125</x><y>17180.9609375</y></points><points><x>36553.05859375</x><y>17180.470703125</y></points><points><x>36555.01953125</x><y>17179.001953125</y></points><points><x>36555.99609375</x><y>17178.51171875</y></points><points><x>36590.76953125</x><y>17166.267578125</y></points><points><x>36591.2578125</x><y>17166.267578125</y></points><points><x>36593.21875</x><y>17166.267578125</y></points><points><x>36594.19921875</x><y>17166.267578125</y></points><points><x>36598.1171875</x><y>17167.736328125</y></points><points><x>36658.84375</x><y>17172.14453125</y></points><points><x>36659.33203125</x><y>17172.14453125</y></points></segmentation></object><object><name>NILM</name><difficult>0</difficult><truncated>0</truncated><info>[{"confidence": "0"}, {"action": "CREATE", "cat": "NILM", "time": "2020-07-23 14:39;39", "who": "admin", "typeOfanno": "PersonManul"}]</info><confidence>0</confidence><bndbox><xmin>36187.55859375</xmin><ymin>17452.0</ymin><xmax>36297.0</xmax><ymax>17562.0</ymax></bndbox><segmentation><points><x>36258.0</x><y>17452.0</y></points><points><x>36255.0</x><y>17466.0</y></points><points><x>36248.0</x><y>17478.0</y></points><points><x>36242.0</x><y>17478.0</y></points><points><x>36234.0</x><y>17483.0</y></points><points><x>36229.0</x><y>17487.0</y></points><points><x>36229.0</x><y>17491.0</y></points><points><x>36228.0</x><y>17497.0</y></points><points><x>36190.19140625</x><y>17510.14453125</y></points><points><x>36187.55859375</x><y>17538.43359375</y></points><points><x>36206.0</x><y>17558.0</y></points><points><x>36209.0</x><y>17561.0</y></points><points><x>36236.0</x><y>17561.0</y></points><points><x>36251.0</x><y>17562.0</y></points><points><x>36275.0</x><y>17558.0</y></points><points><x>36281.63671875</x><y>17555.8671875</y></points><points><x>36290.84375</x><y>17554.22265625</y></points><points><x>36295.44921875</x><y>17547.31640625</y></points><points><x>36294.79296875</x><y>17542.380859375</y></points><points><x>36293.0</x><y>17535.0</y></points><points><x>36289.0</x><y>17531.0</y></points><points><x>36293.0</x><y>17511.0</y></points><points><x>36297.0</x><y>17505.0</y></points><points><x>36297.0</x><y>17489.0</y></points><points><x>36282.0</x><y>17458.0</y></points><points><x>36273.0</x><y>17453.0</y></points></segmentation></object><object><name>MET</name><difficult>0</difficult><truncated>0</truncated><info>[{"confidence": "0"}, {"action": "CREATE", "cat": "MET", "time": "2020-07-23 14:39;39", "who": "admin", "typeOfanno": "PersonManul"}]</info><confidence>0</confidence><bndbox><xmin>38348.59375</xmin><ymin>17338.078125</ymin><xmax>38417.6484375</xmax><ymax>17443.86328125</ymax></bndbox><segmentation><points><x>38354.47265625</x><y>17339.056640625</y></points><points><x>38388.26171875</x><y>17338.078125</y></points><points><x>38388.26171875</x><y>17338.078125</y></points><points><x>38390.7109375</x><y>17338.078125</y></points><points><x>38403.4453125</x><y>17350.3203125</y></points><points><x>38403.4453125</x><y>17350.3203125</y></points><points><x>38404.42578125</x><y>17352.279296875</y></points><points><x>38404.9140625</x><y>17352.279296875</y></points><points><x>38405.40625</x><y>17375.787109375</y></points><points><x>38405.40625</x><y>17375.787109375</y></points><points><x>38406.3828125</x><y>17377.74609375</y></points><points><x>38407.36328125</x><y>17378.236328125</y></points><points><x>38407.8515625</x><y>17379.705078125</y></points><points><x>38416.66796875</x><y>17406.15234375</y></points><points><x>38416.66796875</x><y>17406.15234375</y></points><points><x>38417.6484375</x><y>17408.6015625</y></points><points><x>38417.6484375</x><y>17409.08984375</y></points><points><x>38413.2421875</x><y>17433.578125</y></points><points><x>38413.2421875</x><y>17433.578125</y></points><points><x>38411.76953125</x><y>17435.046875</y></points><points><x>38411.28125</x><y>17435.537109375</y></points><points><x>38410.30078125</x><y>17436.515625</y></points><points><x>38387.7734375</x><y>17443.86328125</y></points><points><x>38366.2265625</x><y>17426.232421875</y></points><points><x>38365.734375</x><y>17426.232421875</y></points><points><x>38365.734375</x><y>17424.2734375</y></points><points><x>38365.734375</x><y>17397.3359375</y></points><points><x>38350.0625</x><y>17386.072265625</y></points><points><x>38349.57421875</x><y>17386.072265625</y></points><points><x>38349.57421875</x><y>17384.11328125</y></points><points><x>38348.59375</x><y>17355.708984375</y></points><points><x>38348.59375</x><y>17355.708984375</y></points></segmentation></object><object><name>NILM</name><difficult>0</difficult><truncated>0</truncated><info>[{"confidence": "0"}, {"action": "CREATE", "cat": "NILM", "time": "2020-07-23 14:39;39", "who": "admin", "typeOfanno": "PersonManul"}]</info><confidence>0</confidence><bndbox><xmin>42112.0</xmin><ymin>14241.7841796875</ymin><xmax>42398.9453125</xmax><ymax>14488.4443359375</ymax></bndbox><segmentation><points><x>42169.0</x><y>14260.0</y></points><points><x>42169.0</x><y>14272.0</y></points><points><x>42161.0</x><y>14278.0</y></points><points><x>42160.0</x><y>14291.0</y></points><points><x>42171.0</x><y>14302.0</y></points><points><x>42166.0</x><y>14322.0</y></points><points><x>42157.0</x><y>14325.0</y></points><points><x>42150.0</x><y>14327.0</y></points><points><x>42140.0</x><y>14334.0</y></points><points><x>42130.0</x><y>14360.0</y></points><points><x>42134.0</x><y>14370.0</y></points><points><x>42123.0</x><y>14371.0</y></points><points><x>42122.0</x><y>14377.0</y></points><points><x>42112.0</x><y>14409.0</y></points><points><x>42127.0</x><y>14428.0</y></points><points><x>42149.52734375</x><y>14440.501953125</y></points><points><x>42153.50390625</x><y>14443.81640625</y></points><points><x>42159.6875</x><y>14448.4560546875</y></points><points><x>42159.24609375</x><y>14451.107421875</y></points><points><x>42161.8984375</x><y>14451.548828125</y></points><points><x>42166.09765625</x><y>14456.1884765625</y></points><points><x>42168.74609375</x><y>14463.037109375</y></points><points><x>42181.5625</x><y>14465.9091796875</y></points><points><x>42188.8515625</x><y>14468.78125</y></points><points><x>42197.91015625</x><y>14467.4560546875</y></points><points><x>42199.8984375</x><y>14467.8974609375</y></points><points><x>42206.0</x><y>14469.0</y></points><points><x>42247.62109375</x><y>14488.4443359375</y></points><points><x>42297.0</x><y>14486.0</y></points><points><x>42369.0703125</x><y>14436.212890625</y></points><points><x>42398.9453125</x><y>14398.9921875</y></points><points><x>42383.76171875</x><y>14332.876953125</y></points><points><x>42320.5859375</x><y>14323.08203125</y></points><points><x>42317.0</x><y>14277.0</y></points><points><x>42276.01953125</x><y>14242.2734375</y></points><points><x>42243.6953125</x><y>14241.7841796875</y></points><points><x>42229.0</x><y>14269.0</y></points><points><x>42214.0</x><y>14272.0</y></points><points><x>42207.0</x><y>14268.0</y></points><points><x>42179.5390625</x><y>14247.1708984375</y></points></segmentation></object><object><name>EC</name><difficult>0</difficult><truncated>0</truncated><info>[{"confidence": "0"}, {"action": "CREATE", "cat": "EC", "time": "2020-07-23 14:39;39", "who": "admin", "typeOfanno": "PersonManul"}]</info><confidence>0</confidence><bndbox><xmin>19322.5703125</xmin><ymin>47529.6328125</ymin><xmax>19405.462890625</xmax><ymax>47615.15625</ymax></bndbox><segmentation><points><x>19344.9375</x><y>47529.6328125</y></points><points><x>19361.384765625</x><y>47536.2109375</y></points><points><x>19361.384765625</x><y>47536.2109375</y></points><points><x>19362.701171875</x><y>47538.18359375</y></points><points><x>19363.029296875</x><y>47538.51171875</y></points><points><x>19364.345703125</x><y>47540.15625</y></points><points><x>19365.33203125</x><y>47541.14453125</y></points><points><x>19387.69921875</x><y>47563.83984375</y></points><points><x>19387.69921875</x><y>47563.83984375</y></points><points><x>19390.001953125</x><y>47565.15625</y></points><points><x>19390.66015625</x><y>47565.81640625</y></points><points><x>19391.9765625</x><y>47566.47265625</y></points><points><x>19401.84375</x><y>47584.89453125</y></points><points><x>19401.84375</x><y>47584.89453125</y></points><points><x>19401.84375</x><y>47587.1953125</y></points><points><x>19405.462890625</x><y>47605.9453125</y></points><points><x>19405.462890625</x><y>47605.9453125</y></points><points><x>19405.462890625</x><y>47608.24609375</y></points><points><x>19393.62109375</x><y>47615.15625</y></points><points><x>19393.62109375</x><y>47615.15625</y></points><points><x>19370.923828125</x><y>47614.16796875</y></points><points><x>19370.923828125</x><y>47614.16796875</y></points><points><x>19367.962890625</x><y>47612.5234375</y></points><points><x>19341.978515625</x><y>47604.30078125</y></points><points><x>19341.978515625</x><y>47604.30078125</y></points><points><x>19340.662109375</x><y>47601.99609375</y></points><points><x>19324.544921875</x><y>47586.5390625</y></points><points><x>19324.544921875</x><y>47586.5390625</y></points><points><x>19324.544921875</x><y>47568.1171875</y></points><points><x>19324.544921875</x><y>47568.1171875</y></points><points><x>19325.201171875</x><y>47566.14453125</y></points><points><x>19325.201171875</x><y>47565.81640625</y></points><points><x>19322.5703125</x><y>47549.3671875</y></points><points><x>19322.5703125</x><y>47549.3671875</y></points><points><x>19324.21484375</x><y>47547.72265625</y></points><points><x>19336.056640625</x><y>47539.171875</y></points><points><x>19336.056640625</x><y>47539.171875</y></points></segmentation></object><object><name>NONE</name><difficult>0</difficult><truncated>0</truncated><info>[{"confidence": "0"}, {"action": "CREATE", "cat": "NONE", "time": "2020-07-23 14:39;39", "who": "admin", "typeOfanno": "PersonManul"}]</info><confidence>0</confidence><bndbox><xmin>47374.52734375</xmin><ymin>22958.0</ymin><xmax>47452.15625</xmax><ymax>23034.591796875</ymax></bndbox><segmentation><points><x>47421.0</x><y>22958.0</y></points><points><x>47415.0</x><y>22966.0</y></points><points><x>47404.0</x><y>22969.0</y></points><points><x>47374.52734375</x><y>22990.513671875</y></points><points><x>47378.0</x><y>23028.0</y></points><points><x>47412.68359375</x><y>23034.591796875</y></points><points><x>47442.0</x><y>23020.0</y></points><points><x>47452.15625</x><y>23005.97265625</y></points><points><x>47446.0</x><y>22971.0</y></points><points><x>47439.0</x><y>22959.0</y></points></segmentation></object><object><name>NILM</name><difficult>0</difficult><truncated>0</truncated><info>[{"confidence": "0"}, {"action": "CREATE", "cat": "NILM", "time": "2020-07-23 14:39;39", "who": "admin", "typeOfanno": "PersonManul"}]</info><confidence>0</confidence><bndbox><xmin>41865.0</xmin><ymin>12433.0</ymin><xmax>42092.53515625</xmax><ymax>12647.892578125</ymax></bndbox><segmentation><points><x>41995.0</x><y>12433.0</y></points><points><x>41994.0</x><y>12444.0</y></points><points><x>41990.0</x><y>12448.0</y></points><points><x>41985.0</x><y>12448.0</y></points><points><x>41976.0</x><y>12450.0</y></points><points><x>41964.0</x><y>12464.0</y></points><points><x>41958.0</x><y>12478.0</y></points><points><x>41961.0</x><y>12490.0</y></points><points><x>41960.0</x><y>12501.0</y></points><points><x>41953.0</x><y>12514.0</y></points><points><x>41953.0</x><y>12518.0</y></points><points><x>41947.0</x><y>12520.0</y></points><points><x>41934.0</x><y>12537.0</y></points><points><x>41930.0</x><y>12554.0</y></points><points><x>41927.0</x><y>12565.0</y></points><points><x>41920.0</x><y>12578.0</y></points><points><x>41912.0</x><y>12584.0</y></points><points><x>41899.0</x><y>12583.0</y></points><points><x>41888.0</x><y>12585.0</y></points><points><x>41873.0</x><y>12586.0</y></points><points><x>41866.0</x><y>12588.0</y></points><points><x>41865.0</x><y>12602.0</y></points><points><x>41869.0</x><y>12606.0</y></points><points><x>41875.0</x><y>12606.0</y></points><points><x>41884.0</x><y>12611.0</y></points><points><x>41899.0</x><y>12611.0</y></points><points><x>41905.0</x><y>12610.0</y></points><points><x>41914.0</x><y>12612.0</y></points><points><x>41916.0</x><y>12621.0</y></points><points><x>41943.0</x><y>12629.0</y></points><points><x>41949.12109375</x><y>12635.7216796875</y></points><points><x>41953.06640625</x><y>12639.01171875</y></points><points><x>41951.09375</x><y>12641.314453125</y></points><points><x>41954.3828125</x><y>12646.248046875</y></points><points><x>41984.97265625</x><y>12647.892578125</y></points><points><x>42007.0</x><y>12639.0</y></points><points><x>42023.0</x><y>12641.0</y></points><points><x>42024.0</x><y>12636.0</y></points><points><x>42027.0</x><y>12625.0</y></points><points><x>42030.0</x><y>12622.0</y></points><points><x>42037.0</x><y>12614.0</y></points><points><x>42041.0</x><y>12610.0</y></points><points><x>42044.0</x><y>12606.0</y></points><points><x>42051.0</x><y>12594.0</y></points><points><x>42055.0</x><y>12591.0</y></points><points><x>42063.0</x><y>12589.0</y></points><points><x>42066.0</x><y>12586.0</y></points><points><x>42076.0</x><y>12579.0</y></points><points><x>42078.0</x><y>12570.0</y></points><points><x>42081.0</x><y>12567.0</y></points><points><x>42084.0</x><y>12563.0</y></points><points><x>42088.91796875</x><y>12561.7109375</y></points><points><x>42092.53515625</x><y>12551.1845703125</y></points><points><x>42091.87890625</x><y>12539.3427734375</y></points><points><x>42083.328125</x><y>12518.94921875</y></points><points><x>42080.6953125</x><y>12514.34375</y></points><points><x>42078.72265625</x><y>12511.0546875</y></points><points><x>42081.0234375</x><y>12511.3837890625</y></points><points><x>42079.37890625</x><y>12508.4228515625</y></points><points><x>42079.37890625</x><y>12510.396484375</y></points><points><x>42079.0</x><y>12513.0</y></points><points><x>42068.0</x><y>12498.0</y></points><points><x>42067.0</x><y>12493.0</y></points><points><x>42039.0</x><y>12480.0</y></points><points><x>42038.0</x><y>12461.0</y></points><points><x>42025.0</x><y>12459.0</y></points><points><x>42015.0</x><y>12442.0</y></points></segmentation></object><object><name>NILM</name><difficult>0</difficult><truncated>0</truncated><info>[{"confidence": "0"}, {"action": "CREATE", "cat": "NILM", "time": "2020-07-23 14:39;39", "who": "admin", "typeOfanno": "PersonManul"}]</info><confidence>0</confidence><bndbox><xmin>31601.0</xmin><ymin>15639.7119140625</ymin><xmax>31695.380859375</xmax><ymax>15715.0380859375</ymax></bndbox><segmentation><points><x>31632.224609375</x><y>15639.7119140625</y></points><points><x>31601.0</x><y>15674.0</y></points><points><x>31609.19921875</x><y>15695.630859375</y></points><points><x>31624.98828125</x><y>15708.130859375</y></points><points><x>31645.052734375</x><y>15715.0380859375</y></points><points><x>31688.47265625</x><y>15701.22265625</y></points><points><x>31695.380859375</x><y>15647.27734375</y></points></segmentation></object><object><name>NILM</name><difficult>0</difficult><truncated>0</truncated><info>[{"confidence": "0"}, {"action": "CREATE", "cat": "NILM", "time": "2020-07-23 14:39;39", "who": "admin", "typeOfanno": "PersonManul"}]</info><confidence>0</confidence><bndbox><xmin>21183.0</xmin><ymin>38008.0</ymin><xmax>21249.0</xmax><ymax>38070.0</ymax></bndbox><segmentation><points><x>21231.0</x><y>38008.0</y></points><points><x>21209.0</x><y>38009.0</y></points><points><x>21198.0</x><y>38018.0</y></points><points><x>21193.0</x><y>38022.0</y></points><points><x>21189.0</x><y>38028.0</y></points><points><x>21183.0</x><y>38033.0</y></points><points><x>21183.0</x><y>38057.0</y></points><points><x>21187.0</x><y>38064.0</y></points><points><x>21204.0</x><y>38068.0</y></points><points><x>21215.0</x><y>38065.0</y></points><points><x>21230.0</x><y>38070.0</y></points><points><x>21237.0</x><y>38066.0</y></points><points><x>21241.0</x><y>38061.0</y></points><points><x>21247.0</x><y>38044.0</y></points><points><x>21248.0</x><y>38031.0</y></points><points><x>21249.0</x><y>38017.0</y></points><points><x>21243.0</x><y>38008.0</y></points></segmentation></object><object><name>NILM</name><difficult>0</difficult><truncated>0</truncated><info>[{"confidence": "0"}, {"action": "CREATE", "cat": "NILM", "time": "2020-07-23 14:39;39", "who": "admin", "typeOfanno": "PersonManul"}]</info><confidence>0</confidence><bndbox><xmin>41587.0</xmin><ymin>30970.0</ymin><xmax>41806.0</xmax><ymax>31207.0</ymax></bndbox><segmentation><points><x>41619.0</x><y>30970.0</y></points><points><x>41609.0</x><y>30981.0</y></points><points><x>41602.0</x><y>30989.0</y></points><points><x>41602.0</x><y>30993.0</y></points><points><x>41600.0</x><y>31008.0</y></points><points><x>41596.0</x><y>31026.0</y></points><points><x>41595.0</x><y>31035.0</y></points><points><x>41592.0</x><y>31038.0</y></points><points><x>41592.0</x><y>31042.0</y></points><points><x>41589.0</x><y>31060.0</y></points><points><x>41588.0</x><y>31074.0</y></points><points><x>41587.0</x><y>31089.0</y></points><points><x>41592.0</x><y>31106.0</y></points><points><x>41599.0</x><y>31113.0</y></points><points><x>41598.0</x><y>31130.0</y></points><points><x>41609.0</x><y>31154.0</y></points><points><x>41616.0</x><y>31163.0</y></points><points><x>41636.0</x><y>31187.0</y></points><points><x>41649.0</x><y>31196.0</y></points><points><x>41668.0</x><y>31205.0</y></points><points><x>41685.0</x><y>31207.0</y></points><points><x>41702.0</x><y>31202.0</y></points><points><x>41707.0</x><y>31201.0</y></points><points><x>41713.0</x><y>31200.0</y></points><points><x>41727.0</x><y>31197.0</y></points><points><x>41752.0</x><y>31188.0</y></points><points><x>41769.0</x><y>31191.0</y></points><points><x>41773.0</x><y>31180.0</y></points><points><x>41781.0</x><y>31179.0</y></points><points><x>41785.0</x><y>31175.0</y></points><points><x>41794.0</x><y>31165.0</y></points><points><x>41797.0</x><y>31152.0</y></points><points><x>41802.0</x><y>31137.0</y></points><points><x>41803.0</x><y>31127.0</y></points><points><x>41806.0</x><y>31110.0</y></points><points><x>41801.0</x><y>31110.0</y></points><points><x>41795.0</x><y>31089.0</y></points><points><x>41790.0</x><y>31089.0</y></points><points><x>41790.0</x><y>31067.0</y></points><points><x>41779.0</x><y>31037.0</y></points><points><x>41777.0</x><y>31026.0</y></points><points><x>41767.0</x><y>31009.0</y></points><points><x>41756.0</x><y>31009.0</y></points><points><x>41761.0</x><y>31007.0</y></points><points><x>41763.0</x><y>30994.0</y></points><points><x>41748.0</x><y>30992.0</y></points><points><x>41730.0</x><y>30988.0</y></points><points><x>41715.0</x><y>30986.0</y></points><points><x>41691.0</x><y>30979.0</y></points><points><x>41685.0</x><y>30970.0</y></points></segmentation></object><object><name>NILM</name><difficult>0</difficult><truncated>0</truncated><info>[{"confidence": "0"}, {"action": "CREATE", "cat": "NILM", "time": "2020-07-23 14:39;39", "who": "admin", "typeOfanno": "PersonManul"}]</info><confidence>0</confidence><bndbox><xmin>4788.14404296875</xmin><ymin>39312.0</ymin><xmax>5166.0</xmax><ymax>39746.16015625</ymax></bndbox><segmentation><points><x>5086.0</x><y>39312.0</y></points><points><x>5081.0</x><y>39313.0</y></points><points><x>5072.0</x><y>39321.0</y></points><points><x>5067.0</x><y>39324.0</y></points><points><x>5062.0</x><y>39324.0</y></points><points><x>5030.0</x><y>39314.0</y></points><points><x>5027.0</x><y>39317.0</y></points><points><x>5026.0</x><y>39332.0</y></points><points><x>5027.0</x><y>39337.0</y></points><points><x>5032.0</x><y>39338.0</y></points><points><x>5030.0</x><y>39344.0</y></points><points><x>5030.0</x><y>39349.0</y></points><points><x>4995.0</x><y>39351.0</y></points><points><x>4992.0</x><y>39354.0</y></points><points><x>4961.0</x><y>39350.0</y></points><points><x>4951.0</x><y>39346.0</y></points><points><x>4939.0</x><y>39345.0</y></points><points><x>4934.0</x><y>39341.0</y></points><points><x>4908.0</x><y>39335.0</y></points><points><x>4902.0</x><y>39345.0</y></points><points><x>4897.0</x><y>39353.0</y></points><points><x>4886.0</x><y>39374.0</y></points><points><x>4883.0</x><y>39378.0</y></points><points><x>4863.0</x><y>39393.0</y></points><points><x>4859.0</x><y>39393.0</y></points><points><x>4848.0</x><y>39392.0</y></points><points><x>4833.0</x><y>39391.0</y></points><points><x>4830.0</x><y>39394.0</y></points><points><x>4824.0</x><y>39398.0</y></points><points><x>4792.51904296875</x><y>39432.984375</y></points><points><x>4788.14404296875</x><y>39484.0234375</y></points><points><x>4807.0</x><y>39530.0</y></points><points><x>4809.0</x><y>39537.0</y></points><points><x>4816.0</x><y>39545.0</y></points><points><x>4819.0</x><y>39549.0</y></points><points><x>4823.0</x><y>39552.0</y></points><points><x>4844.0</x><y>39552.0</y></points><points><x>4849.0</x><y>39557.0</y></points><points><x>4847.0</x><y>39570.0</y></points><points><x>4843.0</x><y>39573.0</y></points><points><x>4838.0</x><y>39583.0</y></points><points><x>4837.0</x><y>39589.0</y></points><points><x>4828.0</x><y>39590.0</y></points><points><x>4827.0</x><y>39574.0</y></points><points><x>4813.0</x><y>39573.0</y></points><points><x>4805.0</x><y>39600.0</y></points><points><x>4807.0</x><y>39608.0</y></points><points><x>4813.0</x><y>39609.0</y></points><points><x>4814.0</x><y>39615.0</y></points><points><x>4821.0</x><y>39629.0</y></points><points><x>4825.0</x><y>39635.0</y></points><points><x>4826.0</x><y>39644.0</y></points><points><x>4838.0</x><y>39661.0</y></points><points><x>4842.0</x><y>39664.0</y></points><points><x>4852.0</x><y>39671.0</y></points><points><x>4858.0</x><y>39676.0</y></points><points><x>4871.0</x><y>39689.0</y></points><points><x>4892.0</x><y>39694.0</y></points><points><x>4914.0</x><y>39695.0</y></points><points><x>4919.0</x><y>39694.0</y></points><points><x>4933.0</x><y>39693.0</y></points><points><x>4970.0</x><y>39694.0</y></points><points><x>4983.0</x><y>39704.0</y></points><points><x>4986.78271484375</x><y>39710.96484375</y></points><points><x>4983.0</x><y>39714.0</y></points><points><x>4985.7958984375</x><y>39713.59765625</y></points><points><x>4989.41455078125</x><y>39713.26953125</y></points><points><x>4989.08544921875</x><y>39715.5703125</y></points><points><x>4991.38818359375</x><y>39715.2421875</y></points><points><x>4998.62451171875</x><y>39713.59765625</y></points><points><x>5002.0</x><y>39722.0</y></points><points><x>5007.0</x><y>39726.0</y></points><points><x>5022.0</x><y>39729.0</y></points><points><x>5035.0</x><y>39730.0</y></points><points><x>5036.0</x><y>39739.0</y></points><points><x>5047.0</x><y>39739.0</y></points><points><x>5075.267578125</x><y>39746.16015625</y></points><points><x>5097.0</x><y>39746.0</y></points><points><x>5104.0</x><y>39731.0</y></points><points><x>5104.0</x><y>39727.0</y></points><points><x>5106.0</x><y>39716.0</y></points><points><x>5109.0</x><y>39713.0</y></points><points><x>5109.0</x><y>39708.0</y></points><points><x>5112.0</x><y>39683.0</y></points><points><x>5108.0</x><y>39674.0</y></points><points><x>5103.0</x><y>39670.0</y></points><points><x>5102.0</x><y>39661.0</y></points><points><x>5103.0</x><y>39654.0</y></points><points><x>5109.0</x><y>39653.0</y></points><points><x>5118.0</x><y>39651.0</y></points><points><x>5123.0</x><y>39646.0</y></points><points><x>5141.0</x><y>39648.0</y></points><points><x>5148.0</x><y>39643.0</y></points><points><x>5154.0</x><y>39638.0</y></points><points><x>5155.0</x><y>39618.0</y></points><points><x>5160.0</x><y>39604.0</y></points><points><x>5166.0</x><y>39578.0</y></points><points><x>5161.0</x><y>39571.0</y></points><points><x>5158.0</x><y>39567.0</y></points><points><x>5158.0</x><y>39561.0</y></points><points><x>5161.0</x><y>39530.0</y></points><points><x>5160.0</x><y>39525.0</y></points><points><x>5155.0</x><y>39524.0</y></points><points><x>5150.0</x><y>39520.0</y></points><points><x>5150.0</x><y>39511.0</y></points><points><x>5151.0</x><y>39489.0</y></points><points><x>5150.0</x><y>39482.0</y></points><points><x>5150.0</x><y>39455.0</y></points><points><x>5149.0</x><y>39450.0</y></points><points><x>5144.0</x><y>39444.0</y></points><points><x>5141.0</x><y>39439.0</y></points><points><x>5146.0</x><y>39434.0</y></points><points><x>5155.0</x><y>39427.0</y></points><points><x>5160.0</x><y>39424.0</y></points><points><x>5166.0</x><y>39419.0</y></points><points><x>5166.0</x><y>39402.0</y></points><points><x>5157.0</x><y>39390.0</y></points><points><x>5152.0</x><y>39386.0</y></points><points><x>5149.0</x><y>39378.0</y></points><points><x>5148.0</x><y>39373.0</y></points><points><x>5143.0</x><y>39367.0</y></points><points><x>5122.0</x><y>39361.0</y></points><points><x>5115.0</x><y>39352.0</y></points><points><x>5113.0</x><y>39344.0</y></points><points><x>5110.0</x><y>39341.0</y></points><points><x>5110.0</x><y>39337.0</y></points><points><x>5109.0</x><y>39322.0</y></points></segmentation></object><object><name>NONE</name><difficult>0</difficult><truncated>0</truncated><info>[{"confidence": "0"}, {"action": "CREATE", "cat": "NONE", "time": "2020-07-23 14:39;39", "who": "admin", "typeOfanno": "PersonManul"}]</info><confidence>0</confidence><bndbox><xmin>20456.9453125</xmin><ymin>21395.23828125</ymin><xmax>20583.0</xmax><ymax>21530.0</ymax></bndbox><segmentation><points><x>20514.509765625</x><y>21395.23828125</y></points><points><x>20503.982421875</x><y>21402.474609375</y></points><points><x>20499.048828125</x><y>21424.513671875</y></points><points><x>20501.6796875</x><y>21430.10546875</y></points><points><x>20495.0</x><y>21439.0</y></points><points><x>20496.0</x><y>21446.0</y></points><points><x>20495.0</x><y>21456.0</y></points><points><x>20494.0</x><y>21463.0</y></points><points><x>20487.0</x><y>21468.0</y></points><points><x>20472.0</x><y>21478.0</y></points><points><x>20468.0</x><y>21484.0</y></points><points><x>20464.0</x><y>21490.0</y></points><points><x>20456.9453125</x><y>21515.630859375</y></points><points><x>20460.0</x><y>21529.0</y></points><points><x>20476.0</x><y>21530.0</y></points><points><x>20486.0</x><y>21527.0</y></points><points><x>20494.0</x><y>21525.0</y></points><points><x>20506.0</x><y>21524.0</y></points><points><x>20512.0</x><y>21523.0</y></points><points><x>20531.0</x><y>21514.0</y></points><points><x>20541.0</x><y>21499.0</y></points><points><x>20542.0</x><y>21490.0</y></points><points><x>20543.0</x><y>21485.0</y></points><points><x>20548.388671875</x><y>21476.81640625</y></points><points><x>20554.638671875</x><y>21471.22265625</y></points><points><x>20563.521484375</x><y>21459.7109375</y></points><points><x>20568.0</x><y>21460.0</y></points><points><x>20578.0</x><y>21448.0</y></points><points><x>20582.0</x><y>21445.0</y></points><points><x>20582.0</x><y>21438.0</y></points><points><x>20583.0</x><y>21420.0</y></points><points><x>20582.0</x><y>21415.0</y></points><points><x>20579.0</x><y>21412.0</y></points><points><x>20578.0</x><y>21403.0</y></points><points><x>20574.375</x><y>21400.501953125</y></points><points><x>20566.15234375</x><y>21395.568359375</y></points><points><x>20547.40234375</x><y>21395.568359375</y></points></segmentation></object><object><name>NILM</name><difficult>0</difficult><truncated>0</truncated><info>[{"confidence": "0"}, {"action": "CREATE", "cat": "NILM", "time": "2020-07-23 14:39;39", "who": "admin", "typeOfanno": "PersonManul"}]</info><confidence>0</confidence><bndbox><xmin>21333.265625</xmin><ymin>25371.0</ymin><xmax>21489.83984375</xmax><ymax>25532.939453125</ymax></bndbox><segmentation><points><x>21414.0</x><y>25371.0</y></points><points><x>21408.0</x><y>25372.0</y></points><points><x>21386.0</x><y>25378.0</y></points><points><x>21373.0</x><y>25377.0</y></points><points><x>21367.0</x><y>25379.0</y></points><points><x>21352.671875</x><y>25399.390625</y></points><points><x>21346.751953125</x><y>25410.576171875</y></points><points><x>21343.462890625</x><y>25425.70703125</y></points><points><x>21333.265625</x><y>25503.994140625</y></points><points><x>21423.72265625</x><y>25532.939453125</y></points><points><x>21456.0</x><y>25505.0</y></points><points><x>21453.0</x><y>25502.0</y></points><points><x>21468.0</x><y>25484.0</y></points><points><x>21477.0</x><y>25484.0</y></points><points><x>21487.8671875</x><y>25468.46875</y></points><points><x>21489.83984375</x><y>25437.21875</y></points><points><x>21469.0</x><y>25419.0</y></points><points><x>21461.0</x><y>25420.0</y></points><points><x>21458.0</x><y>25399.0</y></points><points><x>21455.0</x><y>25396.0</y></points><points><x>21444.0</x><y>25376.0</y></points><points><x>21431.0</x><y>25372.0</y></points></segmentation></object><object><name>NILM</name><difficult>0</difficult><truncated>0</truncated><info>[{"confidence": "0"}, {"action": "CREATE", "cat": "NILM", "time": "2020-07-23 14:39;39", "who": "admin", "typeOfanno": "PersonManul"}]</info><confidence>0</confidence><bndbox><xmin>40374.75390625</xmin><ymin>24568.201171875</ymin><xmax>40583.62890625</xmax><ymax>24817.20703125</ymax></bndbox><segmentation><points><x>40374.75390625</x><y>24575.109375</y></points><points><x>40394.0</x><y>24622.0</y></points><points><x>40401.0</x><y>24629.0</y></points><points><x>40404.0</x><y>24633.0</y></points><points><x>40406.0</x><y>24643.0</y></points><points><x>40407.0</x><y>24648.0</y></points><points><x>40417.0</x><y>24676.0</y></points><points><x>40414.0</x><y>24701.0</y></points><points><x>40422.0</x><y>24714.0</y></points><points><x>40453.0</x><y>24755.0</y></points><points><x>40457.0</x><y>24778.0</y></points><points><x>40473.0</x><y>24797.0</y></points><points><x>40541.1953125</x><y>24817.20703125</y></points><points><x>40583.62890625</x><y>24769.51171875</y></points><points><x>40577.0</x><y>24695.0</y></points><points><x>40576.0</x><y>24679.0</y></points><points><x>40573.0</x><y>24676.0</y></points><points><x>40573.0</x><y>24672.0</y></points><points><x>40571.0</x><y>24661.0</y></points><points><x>40512.90625</x><y>24610.634765625</y></points><points><x>40422.12109375</x><y>24568.201171875</y></points></segmentation></object><object><name>EC</name><difficult>0</difficult><truncated>0</truncated><info>[{"confidence": "0"}, {"action": "CREATE", "cat": "EC", "time": "2020-07-23 14:39;39", "who": "admin", "typeOfanno": "PersonManul"}]</info><confidence>0</confidence><bndbox><xmin>27304.779296875</xmin><ymin>23109.0</ymin><xmax>27470.0</xmax><ymax>23267.0</ymax></bndbox><segmentation><points><x>27444.90625</x><y>23116.224609375</y></points><points><x>27431.419921875</x><y>23116.224609375</y></points><points><x>27411.0</x><y>23116.0</y></points><points><x>27402.0</x><y>23128.0</y></points><points><x>27391.0</x><y>23119.0</y></points><points><x>27381.0</x><y>23109.0</y></points><points><x>27357.0</x><y>23109.0</y></points><points><x>27341.0</x><y>23123.0</y></points><points><x>27341.0</x><y>23127.0</y></points><points><x>27333.0</x><y>23128.0</y></points><points><x>27314.0</x><y>23139.0</y></points><points><x>27304.779296875</x><y>23142.541015625</y></points><points><x>27304.779296875</x><y>23148.4609375</y></points><points><x>27307.0</x><y>23155.0</y></points><points><x>27308.0</x><y>23165.0</y></points><points><x>27312.0</x><y>23171.0</y></points><points><x>27318.0</x><y>23179.0</y></points><points><x>27323.0</x><y>23184.0</y></points><points><x>27324.0</x><y>23195.0</y></points><points><x>27333.0</x><y>23212.0</y></points><points><x>27337.0</x><y>23217.0</y></points><points><x>27337.0</x><y>23235.0</y></points><points><x>27341.0</x><y>23239.0</y></points><points><x>27366.0</x><y>23244.0</y></points><points><x>27370.0</x><y>23248.0</y></points><points><x>27380.0</x><y>23249.0</y></points><points><x>27381.0</x><y>23257.0</y></points><points><x>27391.0</x><y>23265.0</y></points><points><x>27398.0</x><y>23266.0</y></points><points><x>27411.0</x><y>23267.0</y></points><points><x>27415.0</x><y>23256.0</y></points><points><x>27450.0</x><y>23249.0</y></points><points><x>27462.0</x><y>23242.0</y></points><points><x>27469.0</x><y>23231.0</y></points><points><x>27470.0</x><y>23215.0</y></points><points><x>27469.0</x><y>23208.0</y></points><points><x>27468.0</x><y>23202.0</y></points><points><x>27468.0</x><y>23170.0</y></points><points><x>27465.0</x><y>23148.0</y></points><points><x>27460.6953125</x><y>23135.9609375</y></points><points><x>27454.1171875</x><y>23118.857421875</y></points></segmentation></object><object><name>NILM</name><difficult>0</difficult><truncated>0</truncated><info>[{"confidence": "0"}, {"action": "CREATE", "cat": "NILM", "time": "2020-07-23 14:39;39", "who": "admin", "typeOfanno": "PersonManul"}]</info><confidence>0</confidence><bndbox><xmin>19754.0</xmin><ymin>16897.8828125</ymin><xmax>19866.892578125</xmax><ymax>16994.26171875</ymax></bndbox><segmentation><points><x>19797.158203125</x><y>16897.8828125</y></points><points><x>19759.0</x><y>16907.0</y></points><points><x>19756.0</x><y>16914.0</y></points><points><x>19754.0</x><y>16942.0</y></points><points><x>19767.0</x><y>16961.0</y></points><points><x>19773.0</x><y>16970.0</y></points><points><x>19780.0</x><y>16971.0</y></points><points><x>19786.0</x><y>16977.0</y></points><points><x>19794.0</x><y>16979.0</y></points><points><x>19814.0</x><y>16982.0</y></points><points><x>19837.9453125</x><y>16994.26171875</y></points><points><x>19866.892578125</x><y>16989.986328125</y></points><points><x>19857.681640625</x><y>16951.828125</y></points><points><x>19847.814453125</x><y>16901.830078125</y></points></segmentation></object><object><name>NILM</name><difficult>0</difficult><truncated>0</truncated><info>[{"confidence": "0"}, {"action": "CREATE", "cat": "NILM", "time": "2020-07-23 14:39;39", "who": "admin", "typeOfanno": "PersonManul"}]</info><confidence>0</confidence><bndbox><xmin>23392.0</xmin><ymin>41707.0</ymin><xmax>23475.208984375</xmax><ymax>41873.0</ymax></bndbox><segmentation><points><x>23400.0</x><y>41707.0</y></points><points><x>23395.0</x><y>41711.0</y></points><points><x>23392.0</x><y>41737.0</y></points><points><x>23394.0</x><y>41754.0</y></points><points><x>23399.0</x><y>41771.0</y></points><points><x>23401.0</x><y>41780.0</y></points><points><x>23403.0</x><y>41789.0</y></points><points><x>23405.14453125</x><y>41803.51171875</y></points><points><x>23410.0</x><y>41814.0</y></points><points><x>23413.0</x><y>41829.0</y></points><points><x>23416.0</x><y>41838.0</y></points><points><x>23426.0</x><y>41856.0</y></points><points><x>23434.0</x><y>41865.0</y></points><points><x>23448.0</x><y>41870.0</y></points><points><x>23466.0</x><y>41873.0</y></points><points><x>23475.208984375</x><y>41792.0</y></points><points><x>23458.0</x><y>41733.0</y></points><points><x>23450.0</x><y>41725.0</y></points><points><x>23420.0</x><y>41715.0</y></points></segmentation></object><object><name>NILM</name><difficult>0</difficult><truncated>0</truncated><info>[{"confidence": "0"}, {"action": "CREATE", "cat": "NILM", "time": "2020-07-23 14:39;39", "who": "admin", "typeOfanno": "PersonManul"}]</info><confidence>0</confidence><bndbox><xmin>17776.0</xmin><ymin>34971.71484375</ymin><xmax>17839.37890625</xmax><ymax>35072.0</ymax></bndbox><segmentation><points><x>17791.681640625</x><y>34971.71484375</y></points><points><x>17784.7734375</x><y>34978.625</y></points><points><x>17776.0</x><y>34994.0</y></points><points><x>17777.0</x><y>35003.0</y></points><points><x>17783.0</x><y>35011.0</y></points><points><x>17779.0</x><y>35034.0</y></points><points><x>17781.0</x><y>35044.0</y></points><points><x>17790.0</x><y>35059.0</y></points><points><x>17800.0</x><y>35072.0</y></points><points><x>17821.0</x><y>35072.0</y></points><points><x>17825.0</x><y>35067.0</y></points><points><x>17831.0</x><y>35052.0</y></points><points><x>17832.0</x><y>35045.0</y></points><points><x>17833.0</x><y>35032.0</y></points><points><x>17834.0</x><y>35025.0</y></points><points><x>17839.37890625</x><y>34996.05859375</y></points><points><x>17831.484375</x><y>34977.96484375</y></points></segmentation></object><object><name>NILM</name><difficult>0</difficult><truncated>0</truncated><info>[{"confidence": "0"}, {"action": "CREATE", "cat": "NILM", "time": "2020-07-23 14:39;39", "who": "admin", "typeOfanno": "PersonManul"}]</info><confidence>0</confidence><bndbox><xmin>42963.14453125</xmin><ymin>39406.35546875</ymin><xmax>43099.328125</xmax><ymax>39531.68359375</ymax></bndbox><segmentation><points><x>43032.55078125</x><y>39430.0390625</y></points><points><x>43061.171875</x><y>39408.66015625</y></points><points><x>43061.171875</x><y>39408.66015625</y></points><points><x>43063.14453125</x><y>39408.33203125</y></points><points><x>43081.89453125</x><y>39406.35546875</y></points><points><x>43081.89453125</x><y>39406.35546875</y></points><points><x>43099.328125</x><y>39413.265625</y></points><points><x>43093.734375</x><y>39437.60546875</y></points><points><x>43093.734375</x><y>39437.60546875</y></points><points><x>43093.40625</x><y>39439.578125</y></points><points><x>43092.75</x><y>39440.23828125</y></points><points><x>43091.76171875</x><y>39442.87109375</y></points><points><x>43091.1015625</x><y>39443.85546875</y></points><points><x>43068.734375</x><y>39475.76171875</y></points><points><x>43068.734375</x><y>39475.76171875</y></points><points><x>43067.08984375</x><y>39477.078125</y></points><points><x>43065.7734375</x><y>39478.06640625</y></points><points><x>43045.3828125</x><y>39489.90625</y></points><points><x>43045.3828125</x><y>39489.90625</y></points><points><x>43043.734375</x><y>39491.22265625</y></points><points><x>43042.75</x><y>39492.2109375</y></points><points><x>43042.08984375</x><y>39492.8671875</y></points><points><x>43040.1171875</x><y>39494.18359375</y></points><points><x>43017.09375</x><y>39512.60546875</y></points><points><x>43016.76171875</x><y>39512.60546875</y></points><points><x>43015.44921875</x><y>39513.91796875</y></points><points><x>43015.1171875</x><y>39514.25</y></points><points><x>43014.1328125</x><y>39515.56640625</y></points><points><x>42996.37109375</x><y>39527.734375</y></points><points><x>42996.37109375</x><y>39527.734375</y></points><points><x>42975.9765625</x><y>39531.68359375</y></points><points><x>42963.14453125</x><y>39528.39453125</y></points><points><x>42968.08203125</x><y>39507.01171875</y></points><points><x>42968.08203125</x><y>39506.68359375</y></points><points><x>42969.39453125</x><y>39504.7109375</y></points><points><x>42969.7265625</x><y>39504.05078125</y></points><points><x>42970.7109375</x><y>39502.40625</y></points><points><x>42971.37109375</x><y>39501.08984375</y></points><points><x>42972.02734375</x><y>39500.43359375</y></points><points><x>42981.56640625</x><y>39480.3671875</y></points><points><x>42981.56640625</x><y>39480.3671875</y></points><points><x>42983.2109375</x><y>39478.72265625</y></points><points><x>42983.87109375</x><y>39477.73828125</y></points><points><x>42984.85546875</x><y>39476.421875</y></points><points><x>42985.84375</x><y>39474.1171875</y></points><points><x>43011.171875</x><y>39442.2109375</y></points><points><x>43011.5</x><y>39442.2109375</y></points></segmentation></object><object><name>NILM</name><difficult>0</difficult><truncated>0</truncated><info>[{"confidence": "0"}, {"action": "CREATE", "cat": "NILM", "time": "2020-07-23 14:39;39", "who": "admin", "typeOfanno": "PersonManul"}]</info><confidence>0</confidence><bndbox><xmin>8657.0</xmin><ymin>12040.6533203125</ymin><xmax>8707.548828125</xmax><ymax>12118.2607421875</ymax></bndbox><segmentation><points><x>8685.1416015625</x><y>12040.6533203125</y></points><points><x>8664.0</x><y>12064.0</y></points><points><x>8658.134765625</x><y>12077.0087890625</y></points><points><x>8657.0</x><y>12098.0</y></points><points><x>8657.837890625</x><y>12104.7578125</y></points><points><x>8661.3994140625</x><y>12108.466796875</y></points><points><x>8668.0</x><y>12114.0</y></points><points><x>8682.619140625</x><y>12118.2607421875</y></points><points><x>8695.0</x><y>12111.0</y></points><points><x>8707.548828125</x><y>12087.2470703125</y></points><points><x>8698.7939453125</x><y>12047.775390625</y></points></segmentation></object><object><name>NONE</name><difficult>0</difficult><truncated>0</truncated><info>[{"confidence": "0"}, {"action": "CREATE", "cat": "NONE", "time": "2020-07-23 14:39;39", "who": "admin", "typeOfanno": "PersonManul"}]</info><confidence>0</confidence><bndbox><xmin>19077.470703125</xmin><ymin>29795.44140625</ymin><xmax>19168.87890625</xmax><ymax>29871.416015625</ymax></bndbox><segmentation><points><x>19102.84375</x><y>29795.44140625</y></points><points><x>19079.6953125</x><y>29812.802734375</y></points><points><x>19077.470703125</x><y>29833.875</y></points><points><x>19101.0</x><y>29844.0</y></points><points><x>19113.0</x><y>29852.0</y></points><points><x>19116.0</x><y>29856.0</y></points><points><x>19126.0</x><y>29866.0</y></points><points><x>19143.80078125</x><y>29871.416015625</y></points><points><x>19153.0</x><y>29859.0</y></points><points><x>19166.0</x><y>29834.0</y></points><points><x>19168.87890625</x><y>29818.14453125</y></points><points><x>19164.0</x><y>29809.0</y></points><points><x>19161.0</x><y>29804.0</y></points><points><x>19128.0</x><y>29796.0</y></points></segmentation></object><object><name>NILM</name><difficult>0</difficult><truncated>0</truncated><info>[{"confidence": "0"}, {"action": "CREATE", "cat": "NILM", "time": "2020-07-23 14:39;39", "who": "admin", "typeOfanno": "PersonManul"}]</info><confidence>0</confidence><bndbox><xmin>26069.0</xmin><ymin>49257.0</ymin><xmax>26137.0</xmax><ymax>49333.0</ymax></bndbox><segmentation><points><x>26088.0</x><y>49257.0</y></points><points><x>26079.0</x><y>49266.0</y></points><points><x>26070.0</x><y>49289.0</y></points><points><x>26069.0</x><y>49314.0</y></points><points><x>26070.0</x><y>49324.0</y></points><points><x>26081.0</x><y>49333.0</y></points><points><x>26093.0</x><y>49333.0</y></points><points><x>26100.0</x><y>49332.0</y></points><points><x>26115.0</x><y>49323.0</y></points><points><x>26129.0</x><y>49313.0</y></points><points><x>26133.0</x><y>49310.0</y></points><points><x>26137.0</x><y>49307.0</y></points><points><x>26137.0</x><y>49294.0</y></points><points><x>26121.0</x><y>49273.0</y></points><points><x>26118.0</x><y>49269.0</y></points><points><x>26108.0</x><y>49259.0</y></points></segmentation></object><object><name>NILM</name><difficult>0</difficult><truncated>0</truncated><info>[{"confidence": "0"}, {"action": "CREATE", "cat": "NILM", "time": "2020-07-23 14:39;39", "who": "admin", "typeOfanno": "PersonManul"}]</info><confidence>0</confidence><bndbox><xmin>27728.474609375</xmin><ymin>32629.576171875</ymin><xmax>27939.982421875</xmax><ymax>32765.099609375</ymax></bndbox><segmentation><points><x>27824.1953125</x><y>32673.982421875</y></points><points><x>27845.90625</x><y>32652.6015625</y></points><points><x>27845.90625</x><y>32652.6015625</y></points><points><x>27869.259765625</x><y>32646.681640625</y></points><points><x>27869.259765625</x><y>32646.681640625</y></points><points><x>27871.892578125</x><y>32645.6953125</y></points><points><x>27872.87890625</x><y>32645.365234375</y></points><points><x>27896.232421875</x><y>32630.234375</y></points><points><x>27896.232421875</x><y>32630.234375</y></points><points><x>27922.21875</x><y>32629.576171875</y></points><points><x>27922.548828125</x><y>32629.576171875</y></points><points><x>27939.982421875</x><y>32634.83984375</y></points><points><x>27934.060546875</x><y>32650.95703125</y></points><points><x>27934.060546875</x><y>32650.95703125</y></points><points><x>27932.74609375</x><y>32652.931640625</y></points><points><x>27932.416015625</x><y>32653.259765625</y></points><points><x>27931.1015625</x><y>32655.234375</y></points><points><x>27900.837890625</x><y>32684.1796875</y></points><points><x>27900.837890625</x><y>32684.1796875</y></points><points><x>27900.1796875</x><y>32686.154296875</y></points><points><x>27899.5234375</x><y>32686.482421875</y></points><points><x>27898.865234375</x><y>32687.798828125</y></points><points><x>27872.220703125</x><y>32716.087890625</y></points><points><x>27872.220703125</x><y>32716.416015625</y></points><points><x>27870.576171875</x><y>32718.060546875</y></points><points><x>27869.58984375</x><y>32719.048828125</y></points><points><x>27868.931640625</x><y>32719.705078125</y></points><points><x>27867.9453125</x><y>32720.36328125</y></points><points><x>27840.970703125</x><y>32733.849609375</y></points><points><x>27840.970703125</x><y>32733.849609375</y></points><points><x>27839.326171875</x><y>32735.166015625</y></points><points><x>27838.66796875</x><y>32735.494140625</y></points><points><x>27800.51171875</x><y>32747.994140625</y></points><points><x>27800.51171875</x><y>32747.994140625</y></points><points><x>27798.5390625</x><y>32749.310546875</y></points><points><x>27797.880859375</x><y>32749.638671875</y></points><points><x>27796.236328125</x><y>32750.626953125</y></points><points><x>27763.671875</x><y>32765.099609375</y></points><points><x>27739.330078125</x><y>32763.783203125</y></points><points><x>27739.330078125</x><y>32763.783203125</y></points><points><x>27728.474609375</x><y>32744.046875</y></points><points><x>27750.513671875</x><y>32722.0078125</y></points><points><x>27750.513671875</x><y>32722.0078125</y></points><points><x>27752.486328125</x><y>32720.693359375</y></points><points><x>27753.14453125</x><y>32720.36328125</y></points><points><x>27755.77734375</x><y>32719.048828125</y></points><points><x>27794.591796875</x><y>32691.74609375</y></points><points><x>27794.919921875</x><y>32691.74609375</y></points></segmentation></object><object><name>EC</name><difficult>0</difficult><truncated>0</truncated><info>[{"confidence": "0"}, {"action": "CREATE", "cat": "EC", "time": "2020-07-23 14:39;39", "who": "admin", "typeOfanno": "PersonManul"}]</info><confidence>0</confidence><bndbox><xmin>45026.8359375</xmin><ymin>29997.0</ymin><xmax>45110.34765625</xmax><ymax>30061.400390625</ymax></bndbox><segmentation><points><x>45077.0</x><y>29997.0</y></points><points><x>45071.0</x><y>29998.0</y></points><points><x>45057.0</x><y>30008.0</y></points><points><x>45042.0</x><y>30021.0</y></points><points><x>45036.55859375</x><y>30024.7265625</y></points><points><x>45028.82421875</x><y>30033.341796875</y></points><points><x>45026.8359375</x><y>30047.703125</y></points><points><x>45037.0</x><y>30060.73828125</y></points><points><x>45058.6484375</x><y>30061.400390625</y></points><points><x>45073.0</x><y>30058.0</y></points><points><x>45082.0</x><y>30049.0</y></points><points><x>45085.0</x><y>30045.0</y></points><points><x>45110.34765625</x><y>30011.912109375</y></points><points><x>45106.0</x><y>30002.0</y></points><points><x>45091.0</x><y>29998.0</y></points></segmentation></object><object><name>NILM</name><difficult>0</difficult><truncated>0</truncated><info>[{"confidence": "0"}, {"action": "CREATE", "cat": "NILM", "time": "2020-07-23 14:39;39", "who": "admin", "typeOfanno": "PersonManul"}]</info><confidence>0</confidence><bndbox><xmin>32194.607421875</xmin><ymin>24503.533203125</ymin><xmax>32400.791015625</xmax><ymax>24722.44921875</ymax></bndbox><segmentation><points><x>32289.12890625</x><y>24579.443359375</y></points><points><x>32289.12890625</x><y>24579.443359375</y></points><points><x>32305.779296875</x><y>24543.69140625</y></points><points><x>32305.779296875</x><y>24543.69140625</y></points><points><x>32308.228515625</x><y>24542.22265625</y></points><points><x>32331.736328125</x><y>24515.775390625</y></points><points><x>32331.736328125</x><y>24515.775390625</y></points><points><x>32333.6953125</x><y>24514.796875</y></points><points><x>32334.185546875</x><y>24514.306640625</y></points><points><x>32363.5703125</x><y>24503.533203125</y></points><points><x>32363.5703125</x><y>24503.533203125</y></points><points><x>32366.017578125</x><y>24503.533203125</y></points><points><x>32366.998046875</x><y>24503.533203125</y></points><points><x>32368.95703125</x><y>24503.533203125</y></points><points><x>32386.09765625</x><y>24509.8984375</y></points><points><x>32386.09765625</x><y>24509.8984375</y></points><points><x>32387.56640625</x><y>24511.369140625</y></points><points><x>32388.056640625</x><y>24511.857421875</y></points><points><x>32394.423828125</x><y>24532.91796875</y></points><points><x>32394.423828125</x><y>24532.91796875</y></points><points><x>32395.40234375</x><y>24534.876953125</y></points><points><x>32395.892578125</x><y>24535.85546875</y></points><points><x>32396.3828125</x><y>24536.8359375</y></points><points><x>32396.873046875</x><y>24537.814453125</y></points><points><x>32400.791015625</x><y>24553.9765625</y></points><points><x>32400.791015625</x><y>24553.9765625</y></points><points><x>32400.30078125</x><y>24556.42578125</y></points><points><x>32399.810546875</x><y>24557.404296875</y></points><points><x>32398.83203125</x><y>24558.873046875</y></points><points><x>32398.341796875</x><y>24559.853515625</y></points><points><x>32379.73046875</x><y>24575.525390625</y></points><points><x>32379.73046875</x><y>24575.525390625</y></points><points><x>32378.26171875</x><y>24576.994140625</y></points><points><x>32378.26171875</x><y>24577.484375</y></points><points><x>32376.79296875</x><y>24578.953125</y></points><points><x>32352.3046875</x><y>24607.357421875</y></points><points><x>32352.3046875</x><y>24607.357421875</y></points><points><x>32351.326171875</x><y>24609.31640625</y></points><points><x>32350.8359375</x><y>24610.296875</y></points><points><x>32350.8359375</x><y>24611.275390625</y></points><points><x>32349.857421875</x><y>24612.255859375</y></points><points><x>32349.3671875</x><y>24613.234375</y></points><points><x>32335.654296875</x><y>24640.66015625</y></points><points><x>32335.654296875</x><y>24640.66015625</y></points><points><x>32335.1640625</x><y>24643.109375</y></points><points><x>32333.6953125</x><y>24645.55859375</y></points><points><x>32301.37109375</x><y>24685.228515625</y></points><points><x>32301.37109375</x><y>24685.228515625</y></points><points><x>32299.90234375</x><y>24687.1875</y></points><points><x>32276.39453125</x><y>24704.328125</y></points><points><x>32276.39453125</x><y>24704.328125</y></points><points><x>32274.435546875</x><y>24706.287109375</y></points><points><x>32274.435546875</x><y>24707.265625</y></points><points><x>32273.45703125</x><y>24708.24609375</y></points><points><x>32271.986328125</x><y>24710.205078125</y></points><points><x>32242.603515625</x><y>24722.44921875</y></points><points><x>32228.890625</x><y>24721.958984375</y></points><points><x>32209.7890625</x><y>24716.08203125</y></points><points><x>32194.607421875</x><y>24695.0234375</y></points><points><x>32194.607421875</x><y>24695.0234375</y></points><points><x>32194.607421875</x><y>24692.083984375</y></points><points><x>32199.994140625</x><y>24659.76171875</y></points><points><x>32199.994140625</x><y>24659.76171875</y></points><points><x>32201.953125</x><y>24657.3125</y></points><points><x>32202.443359375</x><y>24656.33203125</y></points><points><x>32203.423828125</x><y>24655.84375</y></points><points><x>32203.912109375</x><y>24654.86328125</y></points><points><x>32229.37890625</x><y>24627.927734375</y></points><points><x>32229.37890625</x><y>24627.927734375</y></points><points><x>32231.828125</x><y>24625.478515625</y></points><points><x>32261.703125</x><y>24596.09375</y></points><points><x>32261.703125</x><y>24596.09375</y></points></segmentation></object><object><name>NILM</name><difficult>0</difficult><truncated>0</truncated><info>[{"confidence": "0"}, {"action": "CREATE", "cat": "NILM", "time": "2020-07-23 14:39;39", "who": "admin", "typeOfanno": "PersonManul"}]</info><confidence>0</confidence><bndbox><xmin>34358.0</xmin><ymin>33527.0</ymin><xmax>34456.0</xmax><ymax>33621.4296875</ymax></bndbox><segmentation><points><x>34423.0</x><y>33527.0</y></points><points><x>34409.0</x><y>33534.0</y></points><points><x>34399.0</x><y>33542.0</y></points><points><x>34395.0</x><y>33545.0</y></points><points><x>34386.0</x><y>33550.0</y></points><points><x>34370.0</x><y>33565.0</y></points><points><x>34358.0</x><y>33575.0</y></points><points><x>34358.0</x><y>33594.0</y></points><points><x>34368.6796875</x><y>33621.4296875</y></points><points><x>34391.21484375</x><y>33617.453125</y></points><points><x>34420.59765625</x><y>33599.11328125</y></points><points><x>34446.66796875</x><y>33576.13671875</y></points><points><x>34456.0</x><y>33529.0</y></points><points><x>34441.0</x><y>33529.0</y></points></segmentation></object><object><name>NILM</name><difficult>0</difficult><truncated>0</truncated><info>[{"confidence": "0"}, {"action": "CREATE", "cat": "NILM", "time": "2020-07-23 14:39;39", "who": "admin", "typeOfanno": "PersonManul"}]</info><confidence>0</confidence><bndbox><xmin>34074.89453125</xmin><ymin>36464.75390625</ymin><xmax>34248.76953125</xmax><ymax>36582.29296875</ymax></bndbox><segmentation><points><x>34116.65234375</x><y>36534.34765625</y></points><points><x>34116.65234375</x><y>36534.34765625</y></points><points><x>34118.859375</x><y>36534.34765625</y></points><points><x>34151.3359375</x><y>36512.69921875</y></points><points><x>34151.55859375</x><y>36512.69921875</y></points><points><x>34153.32421875</x><y>36510.9296875</y></points><points><x>34153.98828125</x><y>36510.265625</y></points><points><x>34174.3125</x><y>36491.9296875</y></points><points><x>34174.53515625</x><y>36491.9296875</y></points><points><x>34176.30078125</x><y>36490.82421875</y></points><points><x>34201.48828125</x><y>36471.1640625</y></points><points><x>34201.48828125</x><y>36471.1640625</y></points><points><x>34203.69921875</x><y>36470.27734375</y></points><points><x>34221.81640625</x><y>36464.75390625</y></points><points><x>34222.03515625</x><y>36464.75390625</y></points><points><x>34224.0234375</x><y>36464.75390625</y></points><points><x>34224.90625</x><y>36464.75390625</y></points><points><x>34226.01171875</x><y>36464.9765625</y></points><points><x>34241.69921875</x><y>36471.82421875</y></points><points><x>34241.69921875</x><y>36471.82421875</y></points><points><x>34243.24609375</x><y>36473.15234375</y></points><points><x>34248.76953125</x><y>36488.17578125</y></points><points><x>34248.76953125</x><y>36488.17578125</y></points><points><x>34241.69921875</x><y>36511.15234375</y></points><points><x>34241.69921875</x><y>36511.15234375</y></points><points><x>34240.81640625</x><y>36513.140625</y></points><points><x>34240.59375</x><y>36513.359375</y></points><points><x>34223.8046875</x><y>36533.24609375</y></points><points><x>34223.8046875</x><y>36533.24609375</y></points><points><x>34192.2109375</x><y>36551.140625</y></points><points><x>34192.2109375</x><y>36551.140625</y></points><points><x>34190.22265625</x><y>36552.46484375</y></points><points><x>34189.55859375</x><y>36553.12890625</y></points><points><x>34187.79296875</x><y>36554.01171875</y></points><points><x>34155.9765625</x><y>36567.9296875</y></points><points><x>34155.9765625</x><y>36567.9296875</y></points><points><x>34153.98828125</x><y>36568.8125</y></points><points><x>34153.32421875</x><y>36569.03515625</y></points><points><x>34122.8359375</x><y>36578.31640625</y></points><points><x>34091.0234375</x><y>36582.0703125</y></points><points><x>34091.0234375</x><y>36582.0703125</y></points><points><x>34089.03515625</x><y>36582.29296875</y></points><points><x>34074.89453125</x><y>36577.65234375</y></points><points><x>34074.89453125</x><y>36577.65234375</y></points><points><x>34076.21875</x><y>36575.6640625</y></points><points><x>34100.96484375</x><y>36545.17578125</y></points><points><x>34100.96484375</x><y>36545.17578125</y></points></segmentation></object><object><name>NILM</name><difficult>0</difficult><truncated>0</truncated><info>[{"confidence": "0"}, {"action": "CREATE", "cat": "NILM", "time": "2020-07-23 14:39;39", "who": "admin", "typeOfanno": "PersonManul"}]</info><confidence>0</confidence><bndbox><xmin>39978.0</xmin><ymin>23624.0</ymin><xmax>40078.0</xmax><ymax>23699.48828125</ymax></bndbox><segmentation><points><x>39983.0</x><y>23624.0</y></points><points><x>39978.0</x><y>23640.0</y></points><points><x>39993.0</x><y>23661.0</y></points><points><x>39999.0</x><y>23667.0</y></points><points><x>40013.91796875</x><y>23677.173828125</y></points><points><x>40030.7109375</x><y>23695.0703125</y></points><points><x>40062.08203125</x><y>23699.48828125</y></points><points><x>40068.046875</x><y>23696.396484375</y></points><points><x>40078.0</x><y>23692.0</y></points><points><x>40070.0</x><y>23681.0</y></points><points><x>40068.0</x><y>23674.0</y></points><points><x>40062.0</x><y>23665.0</y></points><points><x>40059.0</x><y>23661.0</y></points><points><x>40049.0</x><y>23653.0</y></points><points><x>40042.0</x><y>23647.0</y></points><points><x>40034.0</x><y>23640.0</y></points><points><x>40029.0</x><y>23636.0</y></points><points><x>40001.0</x><y>23626.0</y></points></segmentation></object><object><name>MET</name><difficult>0</difficult><truncated>0</truncated><info>[{"confidence": "0"}, {"action": "CREATE", "cat": "MET", "time": "2020-07-23 14:39;39", "who": "admin", "typeOfanno": "PersonManul"}]</info><confidence>0</confidence><bndbox><xmin>41131.0</xmin><ymin>36463.7109375</ymin><xmax>41354.0</xmax><ymax>36688.9921875</ymax></bndbox><segmentation><points><x>41224.86328125</x><y>36463.7109375</y></points><points><x>41207.23046875</x><y>36475.953125</y></points><points><x>41181.0</x><y>36493.0</y></points><points><x>41175.0</x><y>36514.0</y></points><points><x>41201.0</x><y>36521.0</y></points><points><x>41191.0</x><y>36528.0</y></points><points><x>41184.0</x><y>36527.0</y></points><points><x>41171.0</x><y>36526.0</y></points><points><x>41166.0</x><y>36527.0</y></points><points><x>41151.0</x><y>36538.0</y></points><points><x>41135.0</x><y>36547.0</y></points><points><x>41131.0</x><y>36550.0</y></points><points><x>41131.0</x><y>36573.0</y></points><points><x>41140.0</x><y>36587.0</y></points><points><x>41151.0</x><y>36596.0</y></points><points><x>41157.0</x><y>36602.0</y></points><points><x>41157.0</x><y>36606.0</y></points><points><x>41160.21484375</x><y>36612.1015625</y></points><points><x>41157.765625</x><y>36618.46875</y></points><points><x>41164.625</x><y>36622.38671875</y></points><points><x>41169.0</x><y>36627.0</y></points><points><x>41176.0</x><y>36625.0</y></points><points><x>41176.0</x><y>36657.0</y></points><points><x>41183.0</x><y>36665.0</y></points><points><x>41191.0</x><y>36665.0</y></points><points><x>41196.0</x><y>36666.0</y></points><points><x>41210.0</x><y>36670.0</y></points><points><x>41212.6171875</x><y>36672.83203125</y></points><points><x>41210.0</x><y>36677.0</y></points><points><x>41238.0859375</x><y>36688.9921875</y></points><points><x>41264.0</x><y>36686.0</y></points><points><x>41281.0</x><y>36673.0</y></points><points><x>41301.0</x><y>36657.0</y></points><points><x>41313.0</x><y>36651.0</y></points><points><x>41320.0</x><y>36647.0</y></points><points><x>41323.0</x><y>36643.0</y></points><points><x>41323.0</x><y>36638.0</y></points><points><x>41331.0</x><y>36637.0</y></points><points><x>41339.0</x><y>36631.0</y></points><points><x>41346.0</x><y>36626.0</y></points><points><x>41351.0</x><y>36622.0</y></points><points><x>41353.0</x><y>36602.0</y></points><points><x>41352.0</x><y>36597.0</y></points><points><x>41354.0</x><y>36573.0</y></points><points><x>41351.0</x><y>36570.0</y></points><points><x>41351.0</x><y>36566.0</y></points><points><x>41349.0</x><y>36559.0</y></points><points><x>41352.0</x><y>36542.0</y></points><points><x>41327.0</x><y>36536.0</y></points><points><x>41324.0</x><y>36539.0</y></points><points><x>41320.0</x><y>36531.0</y></points><points><x>41317.0</x><y>36528.0</y></points><points><x>41306.0</x><y>36525.0</y></points><points><x>41291.0</x><y>36524.0</y></points><points><x>41285.0</x><y>36517.0</y></points><points><x>41285.0</x><y>36510.0</y></points><points><x>41280.0</x><y>36503.0</y></points><points><x>41264.0</x><y>36500.0</y></points><points><x>41263.0</x><y>36483.0</y></points><points><x>41257.67578125</x><y>36469.09765625</y></points></segmentation></object><object><name>MET</name><difficult>0</difficult><truncated>0</truncated><info>[{"confidence": "0"}, {"action": "CREATE", "cat": "MET", "time": "2020-07-23 14:39;39", "who": "admin", "typeOfanno": "PersonManul"}]</info><confidence>0</confidence><bndbox><xmin>37835.0</xmin><ymin>38045.55859375</ymin><xmax>37955.0</xmax><ymax>38152.4609375</ymax></bndbox><segmentation><points><x>37876.76171875</x><y>38045.55859375</y></points><points><x>37873.0</x><y>38054.0</y></points><points><x>37864.0</x><y>38055.0</y></points><points><x>37859.0</x><y>38060.0</y></points><points><x>37852.0</x><y>38066.0</y></points><points><x>37844.85546875</x><y>38064.96484375</y></points><points><x>37839.0</x><y>38085.0</y></points><points><x>37850.0</x><y>38086.0</y></points><points><x>37838.0</x><y>38109.0</y></points><points><x>37835.0</x><y>38112.0</y></points><points><x>37835.0</x><y>38131.0</y></points><points><x>37836.0</x><y>38141.0</y></points><points><x>37837.0</x><y>38147.0</y></points><points><x>37855.0</x><y>38152.0</y></points><points><x>37865.578125</x><y>38152.4609375</y></points><points><x>37870.0</x><y>38145.0</y></points><points><x>37875.0</x><y>38140.0</y></points><points><x>37883.0</x><y>38121.0</y></points><points><x>37886.0</x><y>38106.0</y></points><points><x>37897.0</x><y>38105.0</y></points><points><x>37904.0</x><y>38103.0</y></points><points><x>37916.0</x><y>38100.0</y></points><points><x>37925.0</x><y>38099.0</y></points><points><x>37930.0</x><y>38098.0</y></points><points><x>37946.0</x><y>38090.0</y></points><points><x>37955.0</x><y>38074.0</y></points><points><x>37945.0</x><y>38064.0</y></points><points><x>37939.0</x><y>38054.0</y></points><points><x>37912.0</x><y>38049.0</y></points><points><x>37903.0</x><y>38050.0</y></points><points><x>37897.0</x><y>38051.0</y></points><points><x>37889.0</x><y>38053.0</y></points><points><x>37886.0</x><y>38046.0</y></points></segmentation></object><object><name>NILM</name><difficult>0</difficult><truncated>0</truncated><info>[{"confidence": "0"}, {"action": "CREATE", "cat": "NILM", "time": "2020-07-23 14:39;39", "who": "admin", "typeOfanno": "PersonManul"}]</info><confidence>0</confidence><bndbox><xmin>26805.880859375</xmin><ymin>21430.927734375</ymin><xmax>26860.0</xmax><ymax>21474.5546875</ymax></bndbox><segmentation><points><x>26834.51953125</x><y>21430.927734375</y></points><points><x>26811.22265625</x><y>21437.60546875</y></points><points><x>26805.880859375</x><y>21460.45703125</y></points><points><x>26818.0</x><y>21472.0</y></points><points><x>26849.2109375</x><y>21474.5546875</y></points><points><x>26860.0</x><y>21467.0</y></points><points><x>26859.00390625</x><y>21440.12890625</y></points></segmentation></object><object><name>NILM</name><difficult>0</difficult><truncated>0</truncated><info>[{"confidence": "0"}, {"action": "CREATE", "cat": "NILM", "time": "2020-07-23 14:39;39", "who": "admin", "typeOfanno": "PersonManul"}]</info><confidence>0</confidence><bndbox><xmin>757.0</xmin><ymin>22493.0</ymin><xmax>813.0</xmax><ymax>22564.96484375</ymax></bndbox><segmentation><points><x>780.0</x><y>22493.0</y></points><points><x>769.0</x><y>22497.0</y></points><points><x>763.0</x><y>22507.0</y></points><points><x>760.0</x><y>22511.0</y></points><points><x>757.0</x><y>22523.0</y></points><points><x>759.2542114257812</x><y>22551.486328125</y></points><points><x>778.475341796875</x><y>22564.96484375</y></points><points><x>805.0</x><y>22559.0</y></points><points><x>809.0</x><y>22555.0</y></points><points><x>813.0</x><y>22511.0</y></points><points><x>812.0</x><y>22506.0</y></points><points><x>809.0</x><y>22503.0</y></points><points><x>806.0</x><y>22497.0</y></points><points><x>794.0</x><y>22494.0</y></points></segmentation></object><object><name>EC</name><difficult>0</difficult><truncated>0</truncated><info>[{"confidence": "0"}, {"action": "CREATE", "cat": "EC", "time": "2020-07-23 14:39;39", "who": "admin", "typeOfanno": "PersonManul"}]</info><confidence>0</confidence><bndbox><xmin>20265.9296875</xmin><ymin>49519.91015625</ymin><xmax>20379.931640625</xmax><ymax>49600.9921875</ymax></bndbox><segmentation><points><x>20294.873046875</x><y>49519.91015625</y></points><points><x>20294.873046875</x><y>49519.91015625</y></points><points><x>20297.08203125</x><y>49520.1328125</y></points><points><x>20325.140625</x><y>49530.29296875</y></points><points><x>20325.140625</x><y>49530.29296875</y></points><points><x>20326.908203125</x><y>49531.3984375</y></points><points><x>20349.443359375</x><y>49545.76171875</y></points><points><x>20358.28125</x><y>49564.76171875</y></points><points><x>20358.28125</x><y>49564.76171875</y></points><points><x>20359.826171875</x><y>49566.75</y></points><points><x>20360.26953125</x><y>49567.41015625</y></points><points><x>20372.419921875</x><y>49581.109375</y></points><points><x>20372.419921875</x><y>49581.109375</y></points><points><x>20373.525390625</x><y>49582.875</y></points><points><x>20379.931640625</x><y>49594.3671875</y></points><points><x>20377.501953125</x><y>49600.9921875</y></points><points><x>20365.12890625</x><y>49593.703125</y></points><points><x>20365.12890625</x><y>49593.703125</y></points><points><x>20363.140625</x><y>49591.71484375</y></points><points><x>20331.10546875</x><y>49581.109375</y></points><points><x>20331.10546875</x><y>49581.109375</y></points><points><x>20328.896484375</x><y>49580.4453125</y></points><points><x>20292.220703125</x><y>49570.50390625</y></points><points><x>20270.5703125</x><y>49560.12109375</y></points><points><x>20265.9296875</x><y>49543.328125</y></points><points><x>20265.9296875</x><y>49543.328125</y></points><points><x>20277.197265625</x><y>49526.98046875</y></points><points><x>20277.197265625</x><y>49526.98046875</y></points></segmentation></object><object><name>MET</name><difficult>0</difficult><truncated>0</truncated><info>[{"confidence": "0"}, {"action": "CREATE", "cat": "MET", "time": "2020-07-23 14:39;39", "who": "admin", "typeOfanno": "PersonManul"}]</info><confidence>0</confidence><bndbox><xmin>25455.55859375</xmin><ymin>24616.03515625</ymin><xmax>25594.3046875</xmax><ymax>24724.513671875</ymax></bndbox><segmentation><points><x>25524.931640625</x><y>24625.978515625</y></points><points><x>25536.419921875</x><y>24617.140625</y></points><points><x>25536.419921875</x><y>24617.140625</y></points><points><x>25538.62890625</x><y>24616.478515625</y></points><points><x>25539.513671875</x><y>24616.478515625</y></points><points><x>25559.83984375</x><y>24625.978515625</y></points><points><x>25563.81640625</x><y>24633.046875</y></points><points><x>25564.037109375</x><y>24633.046875</y></points><points><x>25566.025390625</x><y>24633.046875</y></points><points><x>25566.908203125</x><y>24633.046875</y></points><points><x>25583.921875</x><y>24633.931640625</y></points><points><x>25583.921875</x><y>24634.15234375</y></points><points><x>25585.6875</x><y>24635.478515625</y></points><points><x>25586.79296875</x><y>24636.361328125</y></points><points><x>25593.86328125</x><y>24645.861328125</y></points><points><x>25593.86328125</x><y>24645.861328125</y></points><points><x>25594.083984375</x><y>24648.29296875</y></points><points><x>25594.3046875</x><y>24648.955078125</y></points><points><x>25585.025390625</x><y>24666.849609375</y></points><points><x>25585.025390625</x><y>24666.849609375</y></points><points><x>25584.583984375</x><y>24669.28125</y></points><points><x>25582.375</x><y>24695.79296875</y></points><points><x>25582.375</x><y>24695.79296875</y></points><points><x>25582.595703125</x><y>24698.22265625</y></points><points><x>25577.513671875</x><y>24714.572265625</y></points><points><x>25577.513671875</x><y>24714.572265625</y></points><points><x>25576.41015625</x><y>24716.78125</y></points><points><x>25562.931640625</x><y>24721.86328125</y></points><points><x>25531.33984375</x><y>24718.76953125</y></points><points><x>25531.33984375</x><y>24718.76953125</y></points><points><x>25506.15234375</x><y>24724.513671875</y></points><points><x>25506.15234375</x><y>24724.513671875</y></points><points><x>25505.490234375</x><y>24722.525390625</y></points><points><x>25476.76953125</x><y>24709.26953125</y></points><points><x>25476.76953125</x><y>24709.26953125</y></points><points><x>25463.734375</x><y>24696.455078125</y></points><points><x>25463.734375</x><y>24696.455078125</y></points><points><x>25455.55859375</x><y>24671.7109375</y></points><points><x>25455.55859375</x><y>24671.7109375</y></points><points><x>25456.22265625</x><y>24669.060546875</y></points><points><x>25463.291015625</x><y>24655.58203125</y></points><points><x>25463.291015625</x><y>24655.58203125</y></points><points><x>25464.6171875</x><y>24654.037109375</y></points><points><x>25466.60546875</x><y>24637.025390625</y></points><points><x>25472.791015625</x><y>24621.55859375</y></points><points><x>25494.22265625</x><y>24616.03515625</y></points><points><x>25512.78125</x><y>24623.10546875</y></points><points><x>25512.78125</x><y>24623.326171875</y></points></segmentation></object><object><name>NONE</name><difficult>0</difficult><truncated>0</truncated><info>[{"confidence": "0"}, {"action": "CREATE", "cat": "NONE", "time": "2020-07-23 14:39;39", "who": "admin", "typeOfanno": "PersonManul"}]</info><confidence>0</confidence><bndbox><xmin>2089.0</xmin><ymin>18653.0</ymin><xmax>2327.0</xmax><ymax>18943.0</ymax></bndbox><segmentation><points><x>2190.0</x><y>18653.0</y></points><points><x>2188.0</x><y>18661.0</y></points><points><x>2172.0</x><y>18659.0</y></points><points><x>2169.0</x><y>18671.0</y></points><points><x>2170.0</x><y>18696.0</y></points><points><x>2171.0</x><y>18707.0</y></points><points><x>2165.0</x><y>18723.0</y></points><points><x>2162.0</x><y>18733.0</y></points><points><x>2161.0</x><y>18754.0</y></points><points><x>2156.0</x><y>18771.0</y></points><points><x>2152.0</x><y>18787.0</y></points><points><x>2148.0</x><y>18792.0</y></points><points><x>2132.0</x><y>18817.0</y></points><points><x>2122.0</x><y>18827.0</y></points><points><x>2116.0</x><y>18832.0</y></points><points><x>2109.877197265625</x><y>18833.703125</y></points><points><x>2104.490234375</x><y>18833.21484375</y></points><points><x>2099.5927734375</x><y>18837.1328125</y></points><points><x>2094.20556640625</x><y>18839.091796875</y></points><points><x>2097.0</x><y>18848.0</y></points><points><x>2090.0</x><y>18854.0</y></points><points><x>2089.0</x><y>18870.0</y></points><points><x>2091.0</x><y>18879.0</y></points><points><x>2109.0</x><y>18895.0</y></points><points><x>2106.0</x><y>18898.0</y></points><points><x>2104.0</x><y>18915.0</y></points><points><x>2121.0</x><y>18918.0</y></points><points><x>2136.0</x><y>18921.0</y></points><points><x>2160.0</x><y>18926.0</y></points><points><x>2160.0</x><y>18913.0</y></points><points><x>2164.0</x><y>18907.0</y></points><points><x>2175.0</x><y>18907.0</y></points><points><x>2180.0</x><y>18913.0</y></points><points><x>2193.0</x><y>18916.0</y></points><points><x>2201.0</x><y>18921.0</y></points><points><x>2208.0</x><y>18921.0</y></points><points><x>2211.0</x><y>18931.0</y></points><points><x>2213.0</x><y>18941.0</y></points><points><x>2226.0</x><y>18942.0</y></points><points><x>2240.0</x><y>18943.0</y></points><points><x>2246.0</x><y>18942.0</y></points><points><x>2257.0</x><y>18934.0</y></points><points><x>2260.0</x><y>18926.0</y></points><points><x>2264.0</x><y>18919.0</y></points><points><x>2268.0</x><y>18916.0</y></points><points><x>2285.0</x><y>18915.0</y></points><points><x>2298.0</x><y>18902.0</y></points><points><x>2306.0</x><y>18902.0</y></points><points><x>2318.0</x><y>18895.0</y></points><points><x>2323.0</x><y>18887.0</y></points><points><x>2327.0</x><y>18849.0</y></points><points><x>2326.0</x><y>18844.0</y></points><points><x>2318.0</x><y>18826.0</y></points><points><x>2317.0</x><y>18821.0</y></points><points><x>2316.0</x><y>18811.0</y></points><points><x>2317.0</x><y>18798.0</y></points><points><x>2318.0</x><y>18782.0</y></points><points><x>2317.0</x><y>18768.0</y></points><points><x>2315.0</x><y>18758.0</y></points><points><x>2312.0</x><y>18755.0</y></points><points><x>2302.0</x><y>18745.0</y></points><points><x>2297.0</x><y>18738.0</y></points><points><x>2265.0</x><y>18722.0</y></points><points><x>2251.0</x><y>18712.0</y></points><points><x>2239.0</x><y>18701.0</y></points><points><x>2226.0</x><y>18692.0</y></points><points><x>2223.0</x><y>18688.0</y></points><points><x>2219.0</x><y>18682.0</y></points><points><x>2218.0</x><y>18675.0</y></points><points><x>2216.0</x><y>18667.0</y></points><points><x>2210.0</x><y>18667.0</y></points><points><x>2203.0</x><y>18655.0</y></points></segmentation></object><object><name>BOX_SCREEN</name><difficult>0</difficult><truncated>0</truncated><info>[{"confidence": "0"}, {"action": "CREATE", "cat": "BOX_SCREEN", "time": "2020-07-23 14:39;39", "who": "admin", "typeOfanno": "PersonManul"}]</info><confidence>0</confidence><bndbox><xmin>45637.18716521752</xmin><ymin>41116.40823994572</ymin><xmax>47685.18716521752</xmax><ymax>43164.40823994572</ymax></bndbox><segmentation><points><x>45637.18716521752</x><y>43164.40823994572</y></points><points><x>45637.18716521752</x><y>41116.40823994572</y></points><points><x>47685.18716521752</x><y>41116.40823994572</y></points><points><x>47685.18716521752</x><y>43164.40823994572</y></points></segmentation></object><object><name>BOX_SCREEN</name><difficult>0</difficult><truncated>0</truncated><info>[{"confidence": "0"}, {"action": "CREATE", "cat": "BOX_SCREEN", "time": "2020-07-23 14:39;39", "who": "admin", "typeOfanno": "PersonManul"}]</info><confidence>0</confidence><bndbox><xmin>12667.824726592838</xmin><ymin>32341.698468861294</ymin><xmax>14715.824726592838</xmax><ymax>34389.698468861294</ymax></bndbox><segmentation><points><x>12667.824726592838</x><y>34389.698468861294</y></points><points><x>12667.824726592838</x><y>32341.698468861294</y></points><points><x>14715.824726592838</x><y>32341.698468861294</y></points><points><x>14715.824726592838</x><y>34389.698468861294</y></points></segmentation></object><object><name>BOX_SCREEN</name><difficult>0</difficult><truncated>0</truncated><info>[{"confidence": "0"}, {"action": "CREATE", "cat": "BOX_SCREEN", "time": "2020-07-23 14:39;40", "who": "admin", "typeOfanno": "PersonManul"}]</info><confidence>0</confidence><bndbox><xmin>8045.384765625027</xmin><ymin>41334.53320312498</ymin><xmax>10093.384765625027</xmax><ymax>43382.53320312498</ymax></bndbox><segmentation><points><x>8045.384765625027</x><y>43382.53320312498</y></points><points><x>8045.384765625027</x><y>41334.53320312498</y></points><points><x>10093.384765625027</x><y>41334.53320312498</y></points><points><x>10093.384765625027</x><y>43382.53320312498</y></points></segmentation></object><object><name>BOX_SCREEN</name><difficult>0</difficult><truncated>0</truncated><info>[{"confidence": "0"}, {"action": "CREATE", "cat": "BOX_SCREEN", "time": "2020-07-23 14:39;40", "who": "admin", "typeOfanno": "PersonManul"}]</info><confidence>0</confidence><bndbox><xmin>25788.645960258116</xmin><ymin>41456.131421195634</ymin><xmax>27836.645960258116</xmax><ymax>43504.131421195634</ymax></bndbox><segmentation><points><x>25788.645960258116</x><y>43504.131421195634</y></points><points><x>25788.645960258116</x><y>41456.131421195634</y></points><points><x>27836.645960258116</x><y>41456.131421195634</y></points><points><x>27836.645960258116</x><y>43504.131421195634</y></points></segmentation></object></annotation>
