# Supplementary material for: Artificial intelligence enables precision diagnosis of cervical cytology grades and cervical cancer
Source: Nat Commun. 2024 May 22;15:4369. doi: 10.1038/s41467-024-48705-3 (PMC11111770; doi:10.1038/s41467-024-48705-3)
Supplement: Supplementary file 4 — Source Data [file 41467_2024_48705_MOESM4_ESM.zip › Source Data/Table S1.Average precision in the patch-level detection and classification./ground_truth_126/C201802177_CA.tiff.xml]

<?xml version="1.0"?><annotation><folder>med</folder><filename>/datasets/Review/label-check/tif-tiff/C201802177_CA.tiff</filename><size><width>45568</width><height>43520</height></size><mpp>0</mpp><object><name>NONE</name><difficult>0</difficult><truncated>0</truncated><info>[{"confidence": "0"}, {"action": "CREATE", "cat": "NONE", "time": "2020-07-23 14:39;09", "who": "admin", "typeOfanno": "PersonManul"}]</info><confidence>0</confidence><bndbox><xmin>22967.40625</xmin><ymin>25540.6015625</ymin><xmax>23154.947265625</xmax><ymax>25733.0</ymax></bndbox><segmentation><points><x>23029.65625</x><y>25560.119140625</y></points><points><x>23028.322265625</x><y>25587.375</y></points><points><x>23016.98046875</x><y>25600.03515625</y></points><points><x>23007.748046875</x><y>25597.134765625</y></points><points><x>23003.001953125</x><y>25580.78125</y></points><points><x>22984.2734375</x><y>25572.076171875</y></points><points><x>22967.40625</x><y>25590.453125</y></points><points><x>22977.95703125</x><y>25607.0703125</y></points><points><x>22981.0</x><y>25629.0</y></points><points><x>22984.0</x><y>25640.0</y></points><points><x>22992.0</x><y>25645.0</y></points><points><x>22999.0</x><y>25651.0</y></points><points><x>22999.0</x><y>25657.0</y></points><points><x>23001.0</x><y>25667.0</y></points><points><x>23004.0</x><y>25676.0</y></points><points><x>23009.0</x><y>25684.0</y></points><points><x>23019.0</x><y>25693.0</y></points><points><x>23038.0</x><y>25693.0</y></points><points><x>23043.0</x><y>25696.0</y></points><points><x>23047.0</x><y>25699.0</y></points><points><x>23054.0</x><y>25700.0</y></points><points><x>23070.0</x><y>25701.0</y></points><points><x>23080.0</x><y>25691.0</y></points><points><x>23086.0</x><y>25698.0</y></points><points><x>23086.0</x><y>25715.0</y></points><points><x>23098.0</x><y>25727.0</y></points><points><x>23102.0</x><y>25730.0</y></points><points><x>23124.0</x><y>25733.0</y></points><points><x>23133.0</x><y>25731.0</y></points><points><x>23137.0</x><y>25727.0</y></points><points><x>23148.087890625</x><y>25716.0078125</y></points><points><x>23154.947265625</x><y>25700.181640625</y></points><points><x>23144.396484375</x><y>25674.861328125</y></points><points><x>23138.064453125</x><y>25665.365234375</y></points><points><x>23140.703125</x><y>25642.6796875</y></points><points><x>23128.0</x><y>25631.0</y></points><points><x>23113.0</x><y>25618.0</y></points><points><x>23094.0</x><y>25603.0</y></points><points><x>23093.0</x><y>25597.0</y></points><points><x>23086.89453125</x><y>25578.583984375</y></points><points><x>23081.0</x><y>25560.0</y></points><points><x>23072.9140625</x><y>25540.6015625</y></points><points><x>23063.41796875</x><y>25541.919921875</y></points><points><x>23056.0</x><y>25554.0</y></points><points><x>23042.052734375</x><y>25557.482421875</y></points></segmentation></object><object><name>NILM</name><difficult>0</difficult><truncated>0</truncated><info>[{"confidence": "0"}, {"action": "CREATE", "cat": "NILM", "time": "2020-07-23 14:39;09", "who": "admin", "typeOfanno": "PersonManul"}]</info><confidence>0</confidence><bndbox><xmin>30073.083984375</xmin><ymin>21971.650390625</ymin><xmax>30137.748046875</xmax><ymax>22040.03515625</ymax></bndbox><segmentation><points><x>30102.138671875</x><y>21982.45703125</y></points><points><x>30109.93359375</x><y>21976.611328125</y></points><points><x>30118.791015625</x><y>21975.193359375</y></points><points><x>30128.181640625</x><y>21971.650390625</y></points><points><x>30137.748046875</x><y>21976.080078125</y></points><points><x>30133.140625</x><y>21992.201171875</y></points><points><x>30134.205078125</x><y>22007.083984375</y></points><points><x>30134.205078125</x><y>22007.083984375</y></points><points><x>30133.49609375</x><y>22009.208984375</y></points><points><x>30121.625</x><y>22024.798828125</y></points><points><x>30121.625</x><y>22024.798828125</y></points><points><x>30120.208984375</x><y>22026.5703125</y></points><points><x>30103.0234375</x><y>22040.03515625</y></points><points><x>30102.845703125</x><y>22040.03515625</y></points><points><x>30087.43359375</x><y>22036.669921875</y></points><points><x>30087.43359375</x><y>22036.669921875</y></points><points><x>30075.740234375</x><y>22025.685546875</y></points><points><x>30073.083984375</x><y>22011.8671875</y></points><points><x>30073.083984375</x><y>22011.8671875</y></points><points><x>30073.791015625</x><y>22009.38671875</y></points><points><x>30078.04296875</x><y>21997.87109375</y></points><points><x>30078.04296875</x><y>21997.87109375</y></points><points><x>30080.34765625</x><y>21996.099609375</y></points><points><x>30091.685546875</x><y>21986.53125</y></points><points><x>30091.685546875</x><y>21986.53125</y></points></segmentation></object><object><name>NONE</name><difficult>0</difficult><truncated>0</truncated><info>[{"confidence": "0"}, {"action": "CREATE", "cat": "NONE", "time": "2020-07-23 14:39;09", "who": "admin", "typeOfanno": "PersonManul"}]</info><confidence>0</confidence><bndbox><xmin>27734.552734375</xmin><ymin>39356.0390625</ymin><xmax>27839.431640625</xmax><ymax>39460.2109375</ymax></bndbox><segmentation><points><x>27746.775390625</x><y>39357.6328125</y></points><points><x>27744.0</x><y>39375.0</y></points><points><x>27734.552734375</x><y>39384.38671875</y></points><points><x>27735.0</x><y>39406.0</y></points><points><x>27740.04296875</x><y>39424.24609375</y></points><points><x>27750.49609375</x><y>39438.953125</y></points><points><x>27760.0</x><y>39452.0</y></points><points><x>27790.00390625</x><y>39460.2109375</y></points><points><x>27813.0</x><y>39453.0</y></points><points><x>27834.6484375</x><y>39441.078125</y></points><points><x>27839.431640625</x><y>39414.328125</y></points><points><x>27825.259765625</x><y>39408.48046875</y></points><points><x>27821.0</x><y>39401.0</y></points><points><x>27818.0</x><y>39398.0</y></points><points><x>27807.0</x><y>39391.0</y></points><points><x>27800.0</x><y>39388.0</y></points><points><x>27796.0</x><y>39384.0</y></points><points><x>27796.0</x><y>39379.0</y></points><points><x>27795.849609375</x><y>39377.12109375</y></points><points><x>27794.787109375</x><y>39373.93359375</y></points><points><x>27792.662109375</x><y>39372.33984375</y></points><points><x>27788.41015625</x><y>39370.56640625</y></points><points><x>27784.158203125</x><y>39367.734375</y></points><points><x>27777.0</x><y>39368.0</y></points><points><x>27774.0</x><y>39365.0</y></points><points><x>27760.595703125</x><y>39356.0390625</y></points></segmentation></object><object><name>NONE</name><difficult>0</difficult><truncated>0</truncated><info>[{"confidence": "0"}, {"action": "CREATE", "cat": "NONE", "time": "2020-07-23 14:39;09", "who": "admin", "typeOfanno": "PersonManul"}]</info><confidence>0</confidence><bndbox><xmin>34222.13671875</xmin><ymin>17708.38671875</ymin><xmax>34303.27734375</xmax><ymax>17800.6875</ymax></bndbox><segmentation><points><x>34266.07421875</x><y>17708.38671875</y></points><points><x>34253.0</x><y>17717.0</y></points><points><x>34246.0</x><y>17725.0</y></points><points><x>34238.0</x><y>17741.0</y></points><points><x>34230.0</x><y>17753.0</y></points><points><x>34225.859375</x><y>17758.876953125</y></points><points><x>34223.734375</x><y>17763.837890625</y></points><points><x>34222.13671875</x><y>17775.177734375</y></points><points><x>34223.0</x><y>17787.0</y></points><points><x>34226.0</x><y>17790.0</y></points><points><x>34244.0</x><y>17792.0</y></points><points><x>34259.0</x><y>17781.0</y></points><points><x>34266.0</x><y>17769.0</y></points><points><x>34267.0</x><y>17785.0</y></points><points><x>34279.18359375</x><y>17800.6875</y></points><points><x>34297.078125</x><y>17796.259765625</y></points><points><x>34296.0</x><y>17780.0</y></points><points><x>34295.0</x><y>17773.0</y></points><points><x>34294.0</x><y>17767.0</y></points><points><x>34288.0</x><y>17761.0</y></points><points><x>34291.23046875</x><y>17738.859375</y></points><points><x>34303.27734375</x><y>17735.669921875</y></points><points><x>34302.0</x><y>17717.0</y></points><points><x>34276.0</x><y>17712.0</y></points></segmentation></object><object><name>NONE</name><difficult>0</difficult><truncated>0</truncated><info>[{"confidence": "0"}, {"action": "CREATE", "cat": "NONE", "time": "2020-07-23 14:39;09", "who": "admin", "typeOfanno": "PersonManul"}]</info><confidence>0</confidence><bndbox><xmin>17537.166015625</xmin><ymin>38117.11328125</ymin><xmax>17611.267578125</xmax><ymax>38203.74609375</ymax></bndbox><segmentation><points><x>17596.740234375</x><y>38117.11328125</y></points><points><x>17583.453125</x><y>38122.25390625</y></points><points><x>17573.708984375</x><y>38130.2265625</y></points><points><x>17566.798828125</x><y>38143.6875</y></points><points><x>17548.50390625</x><y>38145.99609375</y></points><points><x>17543.01171875</x><y>38168.8515625</y></points><points><x>17537.166015625</x><y>38197.01953125</y></points><points><x>17545.0078125</x><y>38203.74609375</y></points><points><x>17563.787109375</x><y>38203.0390625</y></points><points><x>17576.01171875</x><y>38197.19140625</y></points><points><x>17588.236328125</x><y>38186.20703125</y></points><points><x>17603.47265625</x><y>38165.3046875</y></points><points><x>17611.267578125</x><y>38142.09375</y></points></segmentation></object><object><name>NONE</name><difficult>0</difficult><truncated>0</truncated><info>[{"confidence": "0"}, {"action": "CREATE", "cat": "NONE", "time": "2020-07-23 14:39;09", "who": "admin", "typeOfanno": "PersonManul"}]</info><confidence>0</confidence><bndbox><xmin>6873.5595703125</xmin><ymin>20786.095703125</ymin><xmax>6992.79052734375</xmax><ymax>20871.841796875</ymax></bndbox><segmentation><points><x>6901.5517578125</x><y>20786.095703125</y></points><points><x>6885.96142578125</x><y>20792.828125</y></points><points><x>6877.0</x><y>20805.0</y></points><points><x>6873.5595703125</x><y>20815.50390625</y></points><points><x>6881.0</x><y>20826.0</y></points><points><x>6884.5439453125</x><y>20839.244140625</y></points><points><x>6884.72119140625</x><y>20852.177734375</y></points><points><x>6893.0</x><y>20857.0</y></points><points><x>6900.8427734375</x><y>20860.50390625</y></points><points><x>6912.0</x><y>20863.0</y></points><points><x>6916.0</x><y>20866.0</y></points><points><x>6934.85791015625</x><y>20871.841796875</y></points><points><x>6955.23193359375</x><y>20867.767578125</y></points><points><x>6970.29052734375</x><y>20857.66796875</y></points><points><x>6972.0625</x><y>20837.294921875</y></points><points><x>6992.79052734375</x><y>20827.197265625</y></points><points><x>6970.822265625</x><y>20799.9140625</y></points><points><x>6950.271484375</x><y>20790.169921875</y></points><points><x>6922.81103515625</x><y>20794.775390625</y></points><points><x>6918.91357421875</x><y>20790.701171875</y></points></segmentation></object><object><name>NONE</name><difficult>0</difficult><truncated>0</truncated><info>[{"confidence": "0"}, {"action": "CREATE", "cat": "NONE", "time": "2020-07-23 14:39;09", "who": "admin", "typeOfanno": "PersonManul"}]</info><confidence>0</confidence><bndbox><xmin>22880.453125</xmin><ymin>16658.85546875</ymin><xmax>22953.9765625</xmax><ymax>16749.384765625</ymax></bndbox><segmentation><points><x>22928.109375</x><y>16658.85546875</y></points><points><x>22916.0</x><y>16665.0</y></points><points><x>22910.0</x><y>16671.0</y></points><points><x>22909.0</x><y>16680.0</y></points><points><x>22897.0</x><y>16681.0</y></points><points><x>22885.0</x><y>16689.0</y></points><points><x>22880.453125</x><y>16709.345703125</y></points><points><x>22884.0</x><y>16736.0</y></points><points><x>22897.638671875</x><y>16747.96875</y></points><points><x>22919.9609375</x><y>16749.384765625</y></points><points><x>22937.14453125</x><y>16737.16015625</y></points><points><x>22949.193359375</x><y>16726.177734375</y></points><points><x>22953.9765625</x><y>16709.345703125</y></points><points><x>22950.96484375</x><y>16685.4296875</y></points><points><x>22942.0</x><y>16664.0</y></points></segmentation></object><object><name>NONE</name><difficult>0</difficult><truncated>0</truncated><info>[{"confidence": "0"}, {"action": "CREATE", "cat": "NONE", "time": "2020-07-23 14:39;09", "who": "admin", "typeOfanno": "PersonManul"}]</info><confidence>0</confidence><bndbox><xmin>22845.0</xmin><ymin>40001.1015625</ymin><xmax>23047.830078125</xmax><ymax>40269.32421875</ymax></bndbox><segmentation><points><x>22892.041015625</x><y>40008.39453125</y></points><points><x>22885.0</x><y>40008.0</y></points><points><x>22881.0</x><y>40006.0</y></points><points><x>22871.28125</x><y>40001.1015625</y></points><points><x>22863.81640625</x><y>40014.4609375</y></points><points><x>22859.595703125</x><y>40026.859375</y></points><points><x>22873.0</x><y>40039.0</y></points><points><x>22868.0</x><y>40046.0</y></points><points><x>22866.0</x><y>40063.0</y></points><points><x>22867.0</x><y>40079.0</y></points><points><x>22861.0</x><y>40083.0</y></points><points><x>22859.0</x><y>40107.0</y></points><points><x>22860.0</x><y>40119.0</y></points><points><x>22862.0</x><y>40130.0</y></points><points><x>22845.0</x><y>40130.0</y></points><points><x>22845.0</x><y>40153.0</y></points><points><x>22849.0</x><y>40157.0</y></points><points><x>22854.0</x><y>40170.0</y></points><points><x>22853.0</x><y>40185.0</y></points><points><x>22860.07421875</x><y>40198.54296875</y></points><points><x>22866.0</x><y>40218.0</y></points><points><x>22869.0</x><y>40221.0</y></points><points><x>22868.779296875</x><y>40226.5</y></points><points><x>22873.263671875</x><y>40230.1953125</y></points><points><x>22878.275390625</x><y>40233.62109375</y></points><points><x>22881.0</x><y>40236.0</y></points><points><x>22895.0</x><y>40235.0</y></points><points><x>22903.333984375</x><y>40239.953125</y></points><points><x>22904.65234375</x><y>40243.3828125</y></points><points><x>22908.08203125</x><y>40246.8125</y></points><points><x>22916.0</x><y>40250.0</y></points><points><x>22925.75390625</x><y>40253.93359375</y></points><points><x>22932.0</x><y>40249.0</y></points><points><x>22935.0</x><y>40253.0</y></points><points><x>22942.23046875</x><y>40262.203125</y></points><points><x>22957.265625</x><y>40269.32421875</y></points><points><x>22974.0</x><y>40257.0</y></points><points><x>22981.146484375</x><y>40257.36328125</y></points><points><x>22989.181640625</x><y>40252.70703125</y></points><points><x>22995.775390625</x><y>40256.13671875</y></points><points><x>23002.634765625</x><y>40256.13671875</y></points><points><x>23011.0</x><y>40255.0</y></points><points><x>23014.380859375</x><y>40251.82421875</y></points><points><x>23017.546875</x><y>40248.39453125</y></points><points><x>23020.18359375</x><y>40246.546875</y></points><points><x>23021.23828125</x><y>40243.3828125</y></points><points><x>23021.501953125</x><y>40238.6328125</y></points><points><x>23020.447265625</x><y>40234.15234375</y></points><points><x>23020.7109375</x><y>40228.08203125</y></points><points><x>23017.01953125</x><y>40222.28125</y></points><points><x>23013.58984375</x><y>40218.58984375</y></points><points><x>23006.732421875</x><y>40211.46484375</y></points><points><x>23020.7109375</x><y>40206.453125</y></points><points><x>23031.3359375</x><y>40196.37109375</y></points><points><x>23038.798828125</x><y>40165.73828125</y></points><points><x>23045.08203125</x><y>40143.74609375</y></points><points><x>23039.9765625</x><y>40122.9296875</y></points><points><x>23045.474609375</x><y>40108.0078125</y></points><points><x>23047.830078125</x><y>40090.7265625</y></points><points><x>23038.01171875</x><y>40075.8046875</y></points><points><x>23021.125</x><y>40084.4453125</y></points><points><x>23007.9140625</x><y>40069.41796875</y></points><points><x>22981.0</x><y>40068.0</y></points><points><x>22985.7578125</x><y>40055.96484375</y></points><points><x>22991.560546875</x><y>40047.7890625</y></points><points><x>22997.0</x><y>40027.0</y></points><points><x>22976.0</x><y>40025.0</y></points><points><x>22957.0</x><y>40033.0</y></points><points><x>22931.0</x><y>40032.0</y></points><points><x>22928.0</x><y>40029.0</y></points><points><x>22923.0</x><y>40029.0</y></points><points><x>22914.0</x><y>40023.0</y></points><points><x>22911.0</x><y>40019.0</y></points><points><x>22907.0</x><y>40016.0</y></points><points><x>22900.744140625</x><y>40011.55859375</y></points><points><x>22895.732421875</x><y>40009.9765625</y></points></segmentation></object><object><name>NONE</name><difficult>0</difficult><truncated>0</truncated><info>[{"confidence": "0"}, {"action": "CREATE", "cat": "NONE", "time": "2020-07-23 14:39;09", "who": "admin", "typeOfanno": "PersonManul"}]</info><confidence>0</confidence><bndbox><xmin>18272.146484375</xmin><ymin>37682.71875</ymin><xmax>18404.560546875</xmax><ymax>37832.01171875</ymax></bndbox><segmentation><points><x>18349.431640625</x><y>37688.51953125</y></points><points><x>18349.431640625</x><y>37688.51953125</y></points><points><x>18362.62109375</x><y>37682.71875</y></points><points><x>18362.62109375</x><y>37682.71875</y></points><points><x>18364.73046875</x><y>37682.71875</y></points><points><x>18365.2578125</x><y>37682.71875</y></points><points><x>18372.64453125</x><y>37684.30078125</y></points><points><x>18372.64453125</x><y>37684.30078125</y></points><points><x>18372.908203125</x><y>37686.41015625</y></points><points><x>18372.64453125</x><y>37694.5859375</y></points><points><x>18366.841796875</x><y>37704.609375</y></points><points><x>18366.841796875</x><y>37704.875</y></points><points><x>18366.05078125</x><y>37706.71875</y></points><points><x>18359.19140625</x><y>37717.0078125</y></points><points><x>18359.19140625</x><y>37717.0078125</y></points><points><x>18357.609375</x><y>37719.3828125</y></points><points><x>18356.291015625</x><y>37730.4609375</y></points><points><x>18364.73046875</x><y>37732.5703125</y></points><points><x>18370.26953125</x><y>37737.84765625</y></points><points><x>18367.896484375</x><y>37746.55078125</y></points><points><x>18363.939453125</x><y>37753.671875</y></points><points><x>18369.7421875</x><y>37766.59765625</y></points><points><x>18373.435546875</x><y>37774.51171875</y></points><points><x>18382.66796875</x><y>37776.35546875</y></points><points><x>18382.66796875</x><y>37776.35546875</y></points><points><x>18384.25</x><y>37777.9375</y></points><points><x>18398.7578125</x><y>37783.4765625</y></points><points><x>18404.560546875</x><y>37786.90625</y></points><points><x>18402.1875</x><y>37797.1953125</y></points><points><x>18384.77734375</x><y>37807.48046875</y></points><points><x>18384.77734375</x><y>37807.48046875</y></points><points><x>18366.05078125</x><y>37822.25390625</y></points><points><x>18366.05078125</x><y>37822.25390625</y></points><points><x>18364.466796875</x><y>37823.5703125</y></points><points><x>18353.916015625</x><y>37830.95703125</y></points><points><x>18353.916015625</x><y>37830.95703125</y></points><points><x>18351.54296875</x><y>37831.75</y></points><points><x>18337.826171875</x><y>37832.01171875</y></points><points><x>18337.826171875</x><y>37832.01171875</y></points><points><x>18324.109375</x><y>37827.0</y></points><points><x>18324.109375</x><y>37827.0</y></points><points><x>18311.44921875</x><y>37818.296875</y></points><points><x>18311.44921875</x><y>37818.296875</y></points><points><x>18312.767578125</x><y>37816.1875</y></points><points><x>18324.638671875</x><y>37810.6484375</y></points><points><x>18327.01171875</x><y>37805.37109375</y></points><points><x>18319.09765625</x><y>37801.4140625</y></points><points><x>18313.294921875</x><y>37798.51171875</y></points><points><x>18305.3828125</x><y>37809.0625</y></points><points><x>18305.3828125</x><y>37809.0625</y></points><points><x>18297.99609375</x><y>37802.46875</y></points><points><x>18284.28125</x><y>37803.26171875</y></points><points><x>18272.146484375</x><y>37794.29296875</y></points><points><x>18273.203125</x><y>37785.58984375</y></points><points><x>18288.765625</x><y>37786.37890625</y></points><points><x>18300.8984375</x><y>37784.796875</y></points><points><x>18300.8984375</x><y>37784.796875</y></points><points><x>18302.744140625</x><y>37783.7421875</y></points><points><x>18310.39453125</x><y>37778.9921875</y></points><points><x>18310.39453125</x><y>37778.73046875</y></points><points><x>18317.515625</x><y>37767.9140625</y></points><points><x>18317.515625</x><y>37767.9140625</y></points><points><x>18319.09765625</x><y>37766.33203125</y></points><points><x>18325.4296875</x><y>37758.94921875</y></points><points><x>18311.185546875</x><y>37757.890625</y></points><points><x>18311.185546875</x><y>37757.890625</y></points><points><x>18309.076171875</x><y>37756.8359375</y></points><points><x>18300.107421875</x><y>37751.03515625</y></points><points><x>18300.107421875</x><y>37751.03515625</y></points><points><x>18299.84375</x><y>37748.3984375</y></points><points><x>18301.42578125</x><y>37738.375</y></points><points><x>18301.42578125</x><y>37738.375</y></points><points><x>18302.744140625</x><y>37736.7890625</y></points><points><x>18304.591796875</x><y>37731.515625</y></points><points><x>18304.591796875</x><y>37731.515625</y></points><points><x>18310.39453125</x><y>37716.7421875</y></points><points><x>18315.669921875</x><y>37711.203125</y></points><points><x>18315.669921875</x><y>37711.203125</y></points><points><x>18318.04296875</x><y>37710.67578125</y></points><points><x>18331.759765625</x><y>37707.77734375</y></points><points><x>18339.9375</x><y>37699.59765625</y></points><points><x>18339.9375</x><y>37699.59765625</y></points></segmentation></object><object><name>NONE</name><difficult>0</difficult><truncated>0</truncated><info>[{"confidence": "0"}, {"action": "CREATE", "cat": "NONE", "time": "2020-07-23 14:39;09", "who": "admin", "typeOfanno": "PersonManul"}]</info><confidence>0</confidence><bndbox><xmin>16659.501953125</xmin><ymin>19213.958984375</ymin><xmax>16724.388671875</xmax><ymax>19393.587890625</ymax></bndbox><segmentation><points><x>16659.501953125</x><y>19239.017578125</y></points><points><x>16668.732421875</x><y>19253.5234375</y></points><points><x>16674.0</x><y>19268.0</y></points><points><x>16677.0</x><y>19282.0</y></points><points><x>16684.294921875</x><y>19292.826171875</y></points><points><x>16686.93359375</x><y>19299.15625</y></points><points><x>16691.154296875</x><y>19308.388671875</y></points><points><x>16693.263671875</x><y>19318.1484375</y></points><points><x>16690.0</x><y>19327.0</y></points><points><x>16692.0</x><y>19332.0</y></points><points><x>16691.0</x><y>19345.0</y></points><points><x>16692.0</x><y>19351.0</y></points><points><x>16705.66015625</x><y>19367.208984375</y></points><points><x>16714.62890625</x><y>19393.587890625</y></points><points><x>16723.0703125</x><y>19392.794921875</y></points><points><x>16723.333984375</x><y>19362.990234375</y></points><points><x>16721.0</x><y>19342.0</y></points><points><x>16715.68359375</x><y>19327.380859375</y></points><points><x>16721.48828125</x><y>19320.521484375</y></points><points><x>16724.388671875</x><y>19306.806640625</y></points><points><x>16723.59765625</x><y>19298.892578125</y></points><points><x>16722.015625</x><y>19291.771484375</y></points><points><x>16719.11328125</x><y>19287.0234375</y></points><points><x>16718.05859375</x><y>19283.330078125</y></points><points><x>16717.0</x><y>19278.0</y></points><points><x>16711.0</x><y>19271.0</y></points><points><x>16707.244140625</x><y>19264.33984375</y></points><points><x>16705.396484375</x><y>19257.48046875</y></points><points><x>16702.232421875</x><y>19250.88671875</y></points><points><x>16698.275390625</x><y>19242.708984375</y></points><points><x>16693.0</x><y>19233.7421875</y></points><points><x>16686.93359375</x><y>19222.3984375</y></points><points><x>16670.052734375</x><y>19213.958984375</y></points><points><x>16662.9296875</x><y>19224.509765625</y></points></segmentation></object><object><name>NONE</name><difficult>0</difficult><truncated>0</truncated><info>[{"confidence": "0"}, {"action": "CREATE", "cat": "NONE", "time": "2020-07-23 14:39;09", "who": "admin", "typeOfanno": "PersonManul"}]</info><confidence>0</confidence><bndbox><xmin>23541.0</xmin><ymin>3654.824462890625</ymin><xmax>23644.14453125</xmax><ymax>3791.7216796875</ymax></bndbox><segmentation><points><x>23582.421875</x><y>3654.824462890625</y></points><points><x>23578.0</x><y>3662.0</y></points><points><x>23576.0</x><y>3670.0</y></points><points><x>23575.0</x><y>3683.0</y></points><points><x>23565.0</x><y>3695.0</y></points><points><x>23558.0</x><y>3699.0</y></points><points><x>23550.0</x><y>3705.0</y></points><points><x>23546.8125</x><y>3720.23974609375</y></points><points><x>23545.0</x><y>3733.0</y></points><points><x>23542.0</x><y>3743.0</y></points><points><x>23541.0</x><y>3763.0</y></points><points><x>23548.1328125</x><y>3776.686767578125</y></points><points><x>23559.73828125</x><y>3779.060791015625</y></points><points><x>23569.0</x><y>3786.0</y></points><points><x>23583.212890625</x><y>3791.7216796875</y></points><points><x>23600.359375</x><y>3785.12744140625</y></points><points><x>23609.0</x><y>3783.0</y></points><points><x>23615.0</x><y>3760.0</y></points><points><x>23618.0</x><y>3754.0</y></points><points><x>23625.0</x><y>3748.0</y></points><points><x>23629.0</x><y>3745.0</y></points><points><x>23629.0</x><y>3736.0</y></points><points><x>23630.4296875</x><y>3724.1962890625</y></points><points><x>23627.0</x><y>3714.0</y></points><points><x>23629.109375</x><y>3695.181396484375</y></points><points><x>23644.14453125</x><y>3679.355224609375</y></points><points><x>23643.08984375</x><y>3662.2099609375</y></points><points><x>23618.03125</x><y>3657.1982421875</y></points><points><x>23608.0</x><y>3671.0</y></points><points><x>23596.0</x><y>3659.0</y></points></segmentation></object><object><name>NONE</name><difficult>0</difficult><truncated>0</truncated><info>[{"confidence": "0"}, {"action": "CREATE", "cat": "NONE", "time": "2020-07-23 14:39;09", "who": "admin", "typeOfanno": "PersonManul"}]</info><confidence>0</confidence><bndbox><xmin>36698.52734375</xmin><ymin>39005.45703125</ymin><xmax>36723.65234375</xmax><ymax>39033.33203125</ymax></bndbox><segmentation><points><x>36718.15234375</x><y>39007.70703125</y></points><points><x>36723.65234375</x><y>39014.08203125</y></points><points><x>36720.40234375</x><y>39027.33203125</y></points><points><x>36711.15234375</x><y>39033.33203125</y></points><points><x>36702.15234375</x><y>39029.33203125</y></points><points><x>36698.52734375</x><y>39023.20703125</y></points><points><x>36698.77734375</x><y>39014.33203125</y></points><points><x>36702.77734375</x><y>39008.08203125</y></points><points><x>36709.90234375</x><y>39005.45703125</y></points><points><x>36709.90234375</x><y>39005.45703125</y></points></segmentation></object><object><name>NILM</name><difficult>0</difficult><truncated>0</truncated><info>[{"confidence": "0"}, {"action": "CREATE", "cat": "NILM", "time": "2020-07-23 14:39;09", "who": "admin", "typeOfanno": "PersonManul"}]</info><confidence>0</confidence><bndbox><xmin>22940.083984375</xmin><ymin>34492.8984375</ymin><xmax>23038.908203125</xmax><ymax>34551.3359375</ymax></bndbox><segmentation><points><x>22969.1171875</x><y>34502.57421875</y></points><points><x>22954.416015625</x><y>34512.06640625</y></points><points><x>22940.083984375</x><y>34522.67578125</y></points><points><x>22941.57421875</x><y>34544.078125</y></points><points><x>22954.416015625</x><y>34545.37890625</y></points><points><x>22966.326171875</x><y>34551.3359375</y></points><points><x>22983.076171875</x><y>34539.796875</y></points><points><x>23001.5</x><y>34532.7265625</y></points><points><x>23012.48046875</x><y>34529.74609375</y></points><points><x>23018.80859375</x><y>34532.91015625</y></points><points><x>23030.90625</x><y>34528.2578125</y></points><points><x>23038.908203125</x><y>34512.4375</y></points><points><x>23030.71875</x><y>34500.34375</y></points><points><x>23005.595703125</x><y>34492.8984375</y></points><points><x>22997.40625</x><y>34500.90234375</y></points><points><x>22985.8671875</x><y>34498.48046875</y></points></segmentation></object><object><name>NILM</name><difficult>0</difficult><truncated>0</truncated><info>[{"confidence": "0"}, {"action": "CREATE", "cat": "NILM", "time": "2020-07-23 14:39;09", "who": "admin", "typeOfanno": "PersonManul"}]</info><confidence>0</confidence><bndbox><xmin>24609.9765625</xmin><ymin>38015.1875</ymin><xmax>24681.44140625</xmax><ymax>38080.51171875</ymax></bndbox><segmentation><points><x>24656.875</x><y>38015.1875</y></points><points><x>24641.056640625</x><y>38025.23828125</y></points><points><x>24628.0</x><y>38035.0</y></points><points><x>24609.9765625</x><y>38054.08203125</y></points><points><x>24610.533203125</x><y>38076.41796875</y></points><points><x>24623.5625</x><y>38080.51171875</y></points><points><x>24628.958984375</x><y>38073.625</y></points><points><x>24636.0</x><y>38072.0</y></points><points><x>24645.521484375</x><y>38062.2734375</y></points><points><x>24662.0859375</x><y>38057.9921875</y></points><points><x>24679.39453125</x><y>38049.8046875</y></points><points><x>24681.44140625</x><y>38038.63671875</y></points><points><x>24672.134765625</x><y>38022.07421875</y></points></segmentation></object><object><name>NILM</name><difficult>0</difficult><truncated>0</truncated><info>[{"confidence": "0"}, {"action": "CREATE", "cat": "NILM", "time": "2020-07-23 14:39;09", "who": "admin", "typeOfanno": "PersonManul"}]</info><confidence>0</confidence><bndbox><xmin>25587.537109375</xmin><ymin>33300.52734375</ymin><xmax>25690.337890625</xmax><ymax>33451.81640625</ymax></bndbox><segmentation><points><x>25660.966796875</x><y>33301.08203125</y></points><points><x>25648.220703125</x><y>33304.40625</y></points><points><x>25643.0</x><y>33308.0</y></points><points><x>25643.0</x><y>33317.0</y></points><points><x>25638.0</x><y>33324.0</y></points><points><x>25632.0</x><y>33324.0</y></points><points><x>25618.0</x><y>33325.0</y></points><points><x>25610.0</x><y>33331.0</y></points><points><x>25604.0</x><y>33342.0</y></points><points><x>25587.537109375</x><y>33357.328125</y></points><points><x>25590.03125</x><y>33375.6171875</y></points><points><x>25595.0</x><y>33400.0</y></points><points><x>25615.24609375</x><y>33418.01171875</y></points><points><x>25634.919921875</x><y>33429.37109375</y></points><points><x>25644.89453125</x><y>33440.1796875</y></points><points><x>25652.099609375</x><y>33451.81640625</y></points><points><x>25666.78515625</x><y>33448.4921875</y></points><points><x>25655.1484375</x><y>33424.38671875</y></points><points><x>25644.341796875</x><y>33408.03515625</y></points><points><x>25632.703125</x><y>33398.89453125</y></points><points><x>25624.9453125</x><y>33387.53125</y></points><points><x>25650.9921875</x><y>33373.40234375</y></points><points><x>25673.0</x><y>33362.0</y></points><points><x>25674.54296875</x><y>33357.60546875</y></points><points><x>25674.8203125</x><y>33351.7890625</y></points><points><x>25677.037109375</x><y>33338.48828125</y></points><points><x>25683.0</x><y>33331.0</y></points><points><x>25690.337890625</x><y>33318.53515625</y></points><points><x>25688.12109375</x><y>33304.40625</y></points><points><x>25670.94140625</x><y>33300.52734375</y></points></segmentation></object><object><name>NONE</name><difficult>0</difficult><truncated>0</truncated><info>[{"confidence": "0"}, {"action": "CREATE", "cat": "NONE", "time": "2020-07-23 14:39;09", "who": "admin", "typeOfanno": "PersonManul"}]</info><confidence>0</confidence><bndbox><xmin>13689.0</xmin><ymin>9235.1025390625</ymin><xmax>13797.287109375</xmax><ymax>9356.7451171875</ymax></bndbox><segmentation><points><x>13721.9189453125</x><y>9240.64453125</y></points><points><x>13713.3291015625</x><y>9262.8115234375</y></points><points><x>13717.4853515625</x><y>9280.267578125</y></points><points><x>13691.0</x><y>9294.0</y></points><points><x>13689.0</x><y>9313.0</y></points><points><x>13709.1728515625</x><y>9327.650390625</y></points><points><x>13731.6171875</x><y>9337.90234375</y></points><points><x>13739.65234375</x><y>9350.3720703125</y></points><points><x>13778.9990234375</x><y>9356.7451171875</y></points><points><x>13792.2998046875</x><y>9324.0478515625</y></points><points><x>13797.287109375</x><y>9300.21875</y></points><points><x>13792.0</x><y>9283.0</y></points><points><x>13783.0</x><y>9270.0</y></points><points><x>13765.0</x><y>9270.0</y></points><points><x>13760.7119140625</x><y>9273.89453125</y></points><points><x>13756.0</x><y>9270.0</y></points><points><x>13755.0</x><y>9265.0</y></points><points><x>13754.0</x><y>9249.0</y></points><points><x>13750.0</x><y>9242.0</y></points><points><x>13737.435546875</x><y>9235.1025390625</y></points></segmentation></object><object><name>NILM</name><difficult>0</difficult><truncated>0</truncated><info>[{"confidence": "0"}, {"action": "CREATE", "cat": "NILM", "time": "2020-07-23 14:39;09", "who": "admin", "typeOfanno": "PersonManul"}]</info><confidence>0</confidence><bndbox><xmin>3593.685791015625</xmin><ymin>22124.0859375</ymin><xmax>3702.859130859375</xmax><ymax>22189.48046875</ymax></bndbox><segmentation><points><x>3628.044921875</x><y>22131.845703125</y></points><points><x>3615.298828125</x><y>22124.0859375</y></points><points><x>3603.10693359375</x><y>22136.001953125</y></points><points><x>3593.685791015625</x><y>22148.470703125</y></points><points><x>3599.504638671875</x><y>22165.095703125</y></points><points><x>3634.695068359375</x><y>22181.998046875</y></points><points><x>3667.3916015625</x><y>22189.48046875</y></points><points><x>3702.859130859375</x><y>22157.892578125</y></points><points><x>3668.222900390625</x><y>22133.5078125</y></points><points><x>3651.04345703125</x><y>22143.205078125</y></points></segmentation></object><object><name>NILM</name><difficult>0</difficult><truncated>0</truncated><info>[{"confidence": "0"}, {"action": "CREATE", "cat": "NILM", "time": "2020-07-23 14:39;09", "who": "admin", "typeOfanno": "PersonManul"}]</info><confidence>0</confidence><bndbox><xmin>33041.96875</xmin><ymin>12540.87109375</ymin><xmax>33085.703125</xmax><ymax>12590.748046875</ymax></bndbox><segmentation><points><x>33074.5390625</x><y>12540.87109375</y></points><points><x>33054.0</x><y>12550.0</y></points><points><x>33041.96875</x><y>12567.4853515625</y></points><points><x>33042.8984375</x><y>12582.74609375</y></points><points><x>33070.0703125</x><y>12590.748046875</y></points><points><x>33085.703125</x><y>12578.0927734375</y></points><points><x>33085.703125</x><y>12551.8515625</y></points></segmentation></object><object><name>NONE</name><difficult>0</difficult><truncated>0</truncated><info>[{"confidence": "0"}, {"action": "CREATE", "cat": "NONE", "time": "2020-07-23 14:39;09", "who": "admin", "typeOfanno": "PersonManul"}]</info><confidence>0</confidence><bndbox><xmin>29033.85546875</xmin><ymin>29285.892578125</ymin><xmax>29135.28515625</xmax><ymax>29372.8046875</ymax></bndbox><segmentation><points><x>29033.85546875</x><y>29285.892578125</y></points><points><x>29034.4140625</x><y>29306.365234375</y></points><points><x>29038.509765625</x><y>29325.34765625</y></points><points><x>29048.0</x><y>29338.0</y></points><points><x>29054.142578125</x><y>29343.212890625</y></points><points><x>29043.533203125</x><y>29361.265625</y></points><points><x>29061.7734375</x><y>29369.08203125</y></points><points><x>29085.59375</x><y>29364.98828125</y></points><points><x>29112.021484375</x><y>29372.8046875</y></points><points><x>29130.259765625</x><y>29364.802734375</y></points><points><x>29135.28515625</x><y>29356.0546875</y></points><points><x>29111.0</x><y>29345.0</y></points><points><x>29094.52734375</x><y>29345.818359375</y></points><points><x>29088.0</x><y>29340.0</y></points><points><x>29088.0</x><y>29324.0</y></points><points><x>29077.0</x><y>29311.0</y></points><points><x>29073.0</x><y>29308.0</y></points><points><x>29053.955078125</x><y>29292.033203125</y></points></segmentation></object><object><name>NILM</name><difficult>0</difficult><truncated>0</truncated><info>[{"confidence": "0"}, {"action": "CREATE", "cat": "NILM", "time": "2020-07-23 14:39;09", "who": "admin", "typeOfanno": "PersonManul"}]</info><confidence>0</confidence><bndbox><xmin>24696.13671875</xmin><ymin>24712.76953125</ymin><xmax>24754.0</xmax><ymax>24859.904296875</ymax></bndbox><segmentation><points><x>24724.0</x><y>24716.0</y></points><points><x>24713.87109375</x><y>24719.697265625</y></points><points><x>24700.0</x><y>24729.0</y></points><points><x>24696.13671875</x><y>24745.466796875</y></points><points><x>24701.125</x><y>24755.99609375</y></points><points><x>24702.509765625</x><y>24764.5859375</y></points><points><x>24705.0</x><y>24803.0</y></points><points><x>24707.0</x><y>24818.0</y></points><points><x>24721.90625</x><y>24848.8203125</y></points><points><x>24741.302734375</x><y>24859.904296875</y></points><points><x>24753.771484375</x><y>24842.169921875</y></points><points><x>24754.0</x><y>24821.0</y></points><points><x>24752.0</x><y>24808.0</y></points><points><x>24752.109375</x><y>24801.71484375</y></points><points><x>24749.892578125</x><y>24793.95703125</y></points><points><x>24747.12109375</x><y>24787.583984375</y></points><points><x>24743.796875</x><y>24780.65625</y></points><points><x>24735.484375</x><y>24767.080078125</y></points><points><x>24736.869140625</x><y>24761.537109375</y></points><points><x>24737.423828125</x><y>24758.490234375</y></points><points><x>24737.9765625</x><y>24756.2734375</y></points><points><x>24741.025390625</x><y>24749.068359375</y></points><points><x>24741.0</x><y>24744.0</y></points><points><x>24740.0</x><y>24729.0</y></points><points><x>24742.6875</x><y>24712.76953125</y></points></segmentation></object><object><name>NILM</name><difficult>0</difficult><truncated>0</truncated><info>[{"confidence": "0"}, {"action": "CREATE", "cat": "NILM", "time": "2020-07-23 14:39;09", "who": "admin", "typeOfanno": "PersonManul"}]</info><confidence>0</confidence><bndbox><xmin>19830.017578125</xmin><ymin>33375.12890625</ymin><xmax>19874.869140625</xmax><ymax>33421.84375</ymax></bndbox><segmentation><points><x>19844.0</x><y>33377.0</y></points><points><x>19830.017578125</x><y>33394.484375</y></points><points><x>19832.0</x><y>33417.0</y></points><points><x>19849.373046875</x><y>33421.84375</y></points><points><x>19869.0</x><y>33413.0</y></points><points><x>19874.869140625</x><y>33400.06640625</y></points><points><x>19873.0</x><y>33383.0</y></points><points><x>19859.794921875</x><y>33375.12890625</y></points></segmentation></object><object><name>NILM</name><difficult>0</difficult><truncated>0</truncated><info>[{"confidence": "0"}, {"action": "CREATE", "cat": "NILM", "time": "2020-07-23 14:39;09", "who": "admin", "typeOfanno": "PersonManul"}]</info><confidence>0</confidence><bndbox><xmin>6721.8037109375</xmin><ymin>16251.1279296875</ymin><xmax>6822.30224609375</xmax><ymax>16319.244140625</ymax></bndbox><segmentation><points><x>6798.66650390625</x><y>16251.1279296875</y></points><points><x>6812.99658203125</x><y>16253.17578125</y></points><points><x>6821.185546875</x><y>16257.26953125</y></points><points><x>6822.30224609375</x><y>16264.900390625</y></points><points><x>6820.99951171875</x><y>16282.0224609375</y></points><points><x>6817.6494140625</x><y>16301.5634765625</y></points><points><x>6806.11083984375</x><y>16306.5888671875</y></points><points><x>6786.75537109375</x><y>16314.4052734375</y></points><points><x>6765.1669921875</x><y>16319.244140625</y></points><points><x>6765.1669921875</x><y>16319.244140625</y></points><points><x>6741.1591796875</x><y>16315.521484375</y></points><points><x>6741.1591796875</x><y>16315.521484375</y></points><points><x>6723.29296875</x><y>16302.8662109375</y></points><points><x>6723.29296875</x><y>16302.8662109375</y></points><points><x>6721.8037109375</x><y>16290.5830078125</y></points><points><x>6721.8037109375</x><y>16290.5830078125</y></points><points><x>6736.13427734375</x><y>16271.0419921875</y></points><points><x>6736.13427734375</x><y>16271.0419921875</y></points><points><x>6737.9951171875</x><y>16269.7392578125</y></points><points><x>6738.92578125</x><y>16268.80859375</y></points><points><x>6753.4423828125</x><y>16258.7587890625</y></points><points><x>6753.4423828125</x><y>16258.7587890625</y></points><points><x>6755.67578125</x><y>16258.2001953125</y></points><points><x>6773.169921875</x><y>16255.78125</y></points><points><x>6773.169921875</x><y>16255.78125</y></points><points><x>6786.197265625</x><y>16256.7119140625</y></points><points><x>6786.197265625</x><y>16256.7119140625</y></points></segmentation></object><object><name>NILM</name><difficult>0</difficult><truncated>0</truncated><info>[{"confidence": "0"}, {"action": "CREATE", "cat": "NILM", "time": "2020-07-23 14:39;10", "who": "admin", "typeOfanno": "PersonManul"}]</info><confidence>0</confidence><bndbox><xmin>29423.90625</xmin><ymin>5907.41748046875</ymin><xmax>29499.09375</xmax><ymax>5980.5576171875</ymax></bndbox><segmentation><points><x>29488.11328125</x><y>5907.41748046875</y></points><points><x>29467.0</x><y>5916.0</y></points><points><x>29446.052734375</x><y>5930.30859375</y></points><points><x>29423.90625</x><y>5936.26416015625</y></points><points><x>29424.279296875</x><y>5958.783203125</y></points><points><x>29443.26171875</x><y>5980.5576171875</y></points><points><x>29482.158203125</x><y>5950.59423828125</y></points><points><x>29499.09375</x><y>5923.794921875</y></points><points><x>29495.0</x><y>5913.0</y></points></segmentation></object><object><name>NILM</name><difficult>0</difficult><truncated>0</truncated><info>[{"confidence": "0"}, {"action": "CREATE", "cat": "NILM", "time": "2020-07-23 14:39;10", "who": "admin", "typeOfanno": "PersonManul"}]</info><confidence>0</confidence><bndbox><xmin>6918.22265625</xmin><ymin>31170.0</ymin><xmax>6980.3828125</xmax><ymax>31237.98828125</ymax></bndbox><segmentation><points><x>6943.0</x><y>31170.0</y></points><points><x>6937.0</x><y>31172.0</y></points><points><x>6932.0</x><y>31173.0</y></points><points><x>6918.22265625</x><y>31193.322265625</y></points><points><x>6923.24755859375</x><y>31217.515625</y></points><points><x>6934.7861328125</x><y>31229.798828125</y></points><points><x>6947.0693359375</x><y>31237.98828125</y></points><points><x>6966.0</x><y>31235.0</y></points><points><x>6973.0</x><y>31229.0</y></points><points><x>6980.3828125</x><y>31221.796875</y></points><points><x>6977.0</x><y>31206.0</y></points><points><x>6965.0</x><y>31183.0</y></points><points><x>6954.69970703125</x><y>31171.361328125</y></points></segmentation></object><object><name>NONE</name><difficult>0</difficult><truncated>0</truncated><info>[{"confidence": "0"}, {"action": "CREATE", "cat": "NONE", "time": "2020-07-23 14:39;10", "who": "admin", "typeOfanno": "PersonManul"}]</info><confidence>0</confidence><bndbox><xmin>20616.03125</xmin><ymin>38068.0</ymin><xmax>20688.0</xmax><ymax>38208.8203125</ymax></bndbox><segmentation><points><x>20672.0</x><y>38068.0</y></points><points><x>20669.0</x><y>38074.0</y></points><points><x>20664.0</x><y>38078.0</y></points><points><x>20659.0</x><y>38085.0</y></points><points><x>20655.37890625</x><y>38091.0546875</y></points><points><x>20657.0</x><y>38095.0</y></points><points><x>20654.0</x><y>38098.0</y></points><points><x>20645.95703125</x><y>38104.35546875</y></points><points><x>20639.0</x><y>38111.0</y></points><points><x>20634.595703125</x><y>38122.3671875</y></points><points><x>20636.0</x><y>38128.0</y></points><points><x>20633.765625</x><y>38146.75</y></points><points><x>20629.609375</x><y>38160.8828125</y></points><points><x>20624.0</x><y>38182.0</y></points><points><x>20616.03125</x><y>38204.6640625</y></points><points><x>20622.958984375</x><y>38208.8203125</y></points><points><x>20635.982421875</x><y>38191.36328125</y></points><points><x>20642.35546875</x><y>38188.58984375</y></points><points><x>20651.498046875</x><y>38183.60546875</y></points><points><x>20659.0</x><y>38174.0</y></points><points><x>20663.0</x><y>38169.0</y></points><points><x>20671.171875</x><y>38155.6171875</y></points><points><x>20687.0</x><y>38122.0</y></points><points><x>20688.0</x><y>38102.0</y></points><points><x>20687.0</x><y>38096.0</y></points><points><x>20688.0</x><y>38079.0</y></points><points><x>20685.0</x><y>38069.0</y></points></segmentation></object><object><name>NILM</name><difficult>0</difficult><truncated>0</truncated><info>[{"confidence": "0"}, {"action": "CREATE", "cat": "NILM", "time": "2020-07-23 14:39;10", "who": "admin", "typeOfanno": "PersonManul"}]</info><confidence>0</confidence><bndbox><xmin>35505.32421875</xmin><ymin>16115.90234375</ymin><xmax>35672.41015625</xmax><ymax>16265.8076171875</ymax></bndbox><segmentation><points><x>35509.48046875</x><y>16125.8779296875</y></points><points><x>35505.6015625</x><y>16144.4423828125</y></points><points><x>35512.8046875</x><y>16168.2724609375</y></points><points><x>35513.63671875</x><y>16182.6806640625</y></points><points><x>35505.32421875</x><y>16216.7626953125</y></points><points><x>35510.8671875</x><y>16238.0986328125</y></points><points><x>35513.359375</x><y>16254.724609375</y></points><points><x>35536.63671875</x><y>16265.8076171875</y></points><points><x>35558.8046875</x><y>16263.5908203125</y></points><points><x>35573.2109375</x><y>16255.8330078125</y></points><points><x>35575.70703125</x><y>16246.9658203125</y></points><points><x>35559.6328125</x><y>16239.20703125</y></points><points><x>35581.80078125</x><y>16233.666015625</y></points><points><x>35590.9453125</x><y>16224.521484375</y></points><points><x>35584.8515625</x><y>16207.619140625</y></points><points><x>35585.125</x><y>16199.306640625</y></points><points><x>35602.0</x><y>16213.0</y></points><points><x>35614.0</x><y>16213.0</y></points><points><x>35628.0</x><y>16214.0</y></points><points><x>35640.0</x><y>16216.0</y></points><points><x>35641.0</x><y>16225.0</y></points><points><x>35646.0</x><y>16232.0</y></points><points><x>35661.0</x><y>16234.0</y></points><points><x>35662.0</x><y>16218.0</y></points><points><x>35653.56640625</x><y>16209.0048828125</y></points><points><x>35643.0</x><y>16204.0</y></points><points><x>35625.02734375</x><y>16188.5</y></points><points><x>35634.0</x><y>16185.0</y></points><points><x>35640.0</x><y>16188.0</y></points><points><x>35650.2421875</x><y>16192.65625</y></points><points><x>35654.12109375</x><y>16183.7890625</y></points><points><x>35659.6640625</x><y>16179.91015625</y></points><points><x>35671.0234375</x><y>16170.4892578125</y></points><points><x>35672.41015625</x><y>16155.8037109375</y></points><points><x>35666.03515625</x><y>16146.6591796875</y></points><points><x>35657.0</x><y>16149.0</y></points><points><x>35646.0</x><y>16149.0</y></points><points><x>35635.0</x><y>16153.0</y></points><points><x>35629.0</x><y>16149.0</y></points><points><x>35629.0</x><y>16141.0</y></points><points><x>35614.77734375</x><y>16125.3232421875</y></points><points><x>35593.71484375</x><y>16125.8779296875</y></points><points><x>35587.0</x><y>16138.0</y></points><points><x>35583.0</x><y>16142.0</y></points><points><x>35569.88671875</x><y>16162.1767578125</y></points><points><x>35563.23828125</x><y>16161.068359375</y></points><points><x>35556.30859375</x><y>16147.767578125</y></points><points><x>35554.6484375</x><y>16128.3720703125</y></points><points><x>35530.26171875</x><y>16115.90234375</y></points></segmentation></object><object><name>NILM</name><difficult>0</difficult><truncated>0</truncated><info>[{"confidence": "0"}, {"action": "CREATE", "cat": "NILM", "time": "2020-07-23 14:39;10", "who": "admin", "typeOfanno": "PersonManul"}]</info><confidence>0</confidence><bndbox><xmin>12713.984375</xmin><ymin>16785.232421875</ymin><xmax>12792.955078125</xmax><ymax>16885.26171875</ymax></bndbox><segmentation><points><x>12723.9599609375</x><y>16785.232421875</y></points><points><x>12713.984375</x><y>16793.267578125</y></points><points><x>12715.0</x><y>16816.0</y></points><points><x>12716.0</x><y>16825.0</y></points><points><x>12718.0</x><y>16835.0</y></points><points><x>12720.0</x><y>16842.0</y></points><points><x>12721.0</x><y>16847.0</y></points><points><x>12723.0</x><y>16855.0</y></points><points><x>12730.0</x><y>16866.0</y></points><points><x>12750.283203125</x><y>16882.767578125</y></points><points><x>12769.6796875</x><y>16885.26171875</y></points><points><x>12787.6904296875</x><y>16879.443359375</y></points><points><x>12792.955078125</x><y>16861.154296875</y></points><points><x>12783.5341796875</x><y>16845.361328125</y></points><points><x>12787.1357421875</x><y>16830.12109375</y></points><points><x>12775.0</x><y>16813.0</y></points><points><x>12765.0</x><y>16810.0</y></points><points><x>12753.0</x><y>16809.0</y></points><points><x>12748.0</x><y>16808.0</y></points><points><x>12742.0</x><y>16803.0</y></points><points><x>12738.6455078125</x><y>16799.36328125</y></points><points><x>12736.7060546875</x><y>16795.76171875</y></points><points><x>12730.88671875</x><y>16791.8828125</y></points></segmentation></object><object><name>NONE</name><difficult>0</difficult><truncated>0</truncated><info>[{"confidence": "0"}, {"action": "CREATE", "cat": "NONE", "time": "2020-07-23 14:39;10", "who": "admin", "typeOfanno": "PersonManul"}]</info><confidence>0</confidence><bndbox><xmin>27149.05859375</xmin><ymin>2614.619384765625</ymin><xmax>27285.94140625</xmax><ymax>2759.814208984375</ymax></bndbox><segmentation><points><x>27206.693359375</x><y>2618.49853515625</y></points><points><x>27193.115234375</x><y>2614.619384765625</y></points><points><x>27192.28515625</x><y>2633.738525390625</y></points><points><x>27165.40625</x><y>2621.26953125</y></points><points><x>27164.853515625</x><y>2636.232177734375</y></points><points><x>27155.154296875</x><y>2645.09912109375</y></points><points><x>27154.876953125</x><y>2659.5078125</y></points><points><x>27149.890625</x><y>2681.675048828125</y></points><points><x>27149.05859375</x><y>2701.625244140625</y></points><points><x>27156.0</x><y>2714.0</y></points><points><x>27160.0</x><y>2719.0</y></points><points><x>27167.900390625</x><y>2722.1298828125</y></points><points><x>27167.900390625</x><y>2735.984375</y></points><points><x>27174.828125</x><y>2750.115966796875</y></points><points><x>27190.0</x><y>2743.0</y></points><points><x>27201.4296875</x><y>2743.188720703125</y></points><points><x>27210.0</x><y>2747.0</y></points><points><x>27225.0</x><y>2747.0</y></points><points><x>27246.87109375</x><y>2759.814208984375</y></points><points><x>27266.0</x><y>2751.0</y></points><points><x>27271.0</x><y>2746.0</y></points><points><x>27285.94140625</x><y>2729.05712890625</y></points><points><x>27285.94140625</x><y>2708.275390625</y></points><points><x>27277.62890625</x><y>2698.577392578125</y></points><points><x>27271.0</x><y>2694.0</y></points><points><x>27263.0</x><y>2686.0</y></points><points><x>27257.0</x><y>2675.0</y></points><points><x>27255.0</x><y>2663.0</y></points><points><x>27256.0</x><y>2657.0</y></points><points><x>27257.0</x><y>2640.0</y></points><points><x>27242.16015625</x><y>2631.798828125</y></points><points><x>27232.0</x><y>2626.0</y></points></segmentation></object><object><name>NONE</name><difficult>0</difficult><truncated>0</truncated><info>[{"confidence": "0"}, {"action": "CREATE", "cat": "NONE", "time": "2020-07-23 14:39;10", "who": "admin", "typeOfanno": "PersonManul"}]</info><confidence>0</confidence><bndbox><xmin>23845.47265625</xmin><ymin>29684.759765625</ymin><xmax>23908.935546875</xmax><ymax>29752.31640625</ymax></bndbox><segmentation><points><x>23845.47265625</x><y>29713.232421875</y></points><points><x>23852.173828125</x><y>29729.23828125</y></points><points><x>23864.828125</x><y>29733.51953125</y></points><points><x>23871.15625</x><y>29741.3359375</y></points><points><x>23885.486328125</x><y>29752.31640625</y></points><points><x>23900.189453125</x><y>29748.59375</y></points><points><x>23904.0</x><y>29722.0</y></points><points><x>23908.935546875</x><y>29698.90234375</y></points><points><x>23897.2109375</x><y>29684.759765625</y></points><points><x>23874.0</x><y>29685.0</y></points><points><x>23867.0</x><y>29692.0</y></points><points><x>23860.0</x><y>29693.0</y></points><points><x>23847.892578125</x><y>29694.994140625</y></points></segmentation></object><object><name>NILM</name><difficult>0</difficult><truncated>0</truncated><info>[{"confidence": "0"}, {"action": "CREATE", "cat": "NILM", "time": "2020-07-23 14:39;10", "who": "admin", "typeOfanno": "PersonManul"}]</info><confidence>0</confidence><bndbox><xmin>37912.7421875</xmin><ymin>11191.748046875</ymin><xmax>38054.05859375</xmax><ymax>11384.6025390625</ymax></bndbox><segmentation><points><x>37959.29296875</x><y>11191.748046875</y></points><points><x>37938.0</x><y>11207.0</y></points><points><x>37933.0</x><y>11211.0</y></points><points><x>37925.0</x><y>11216.0</y></points><points><x>37912.7421875</x><y>11231.3720703125</y></points><points><x>37913.8515625</x><y>11247.166015625</y></points><points><x>37919.390625</x><y>11259.3583984375</y></points><points><x>37931.03125</x><y>11271.5498046875</y></points><points><x>37942.9453125</x><y>11270.99609375</y></points><points><x>37949.0</x><y>11271.0</y></points><points><x>37952.0</x><y>11275.0</y></points><points><x>37955.0</x><y>11279.0</y></points><points><x>37958.0</x><y>11290.0</y></points><points><x>37963.44921875</x><y>11303.138671875</y></points><points><x>37977.0</x><y>11305.0</y></points><points><x>37982.29296875</x><y>11308.4033203125</y></points><points><x>37984.78515625</x><y>11312.8369140625</y></points><points><x>37986.171875</x><y>11319.2099609375</y></points><points><x>37991.0</x><y>11327.0</y></points><points><x>37998.0</x><y>11340.0</y></points><points><x>38000.0</x><y>11349.0</y></points><points><x>37999.0</x><y>11363.0</y></points><points><x>38001.0</x><y>11372.0</y></points><points><x>38003.0</x><y>11379.0</y></points><points><x>38022.0</x><y>11384.0</y></points><points><x>38031.890625</x><y>11384.6025390625</y></points><points><x>38043.25</x><y>11374.3505859375</y></points><points><x>38039.37109375</x><y>11358.001953125</y></points><points><x>38040.0</x><y>11347.0</y></points><points><x>38043.0</x><y>11343.0</y></points><points><x>38054.05859375</x><y>11323.0888671875</y></points><points><x>38053.0</x><y>11302.0</y></points><points><x>38051.83984375</x><y>11284.5732421875</y></points><points><x>38047.68359375</x><y>11272.658203125</y></points><points><x>38039.09375</x><y>11253.5390625</y></points><points><x>38027.0</x><y>11242.0</y></points><points><x>38021.0</x><y>11234.0</y></points><points><x>38018.0</x><y>11230.0</y></points><points><x>38012.0</x><y>11222.0</y></points><points><x>38007.0</x><y>11216.0</y></points><points><x>37973.703125</x><y>11195.6279296875</y></points></segmentation></object><object><name>NONE</name><difficult>0</difficult><truncated>0</truncated><info>[{"confidence": "0"}, {"action": "CREATE", "cat": "NONE", "time": "2020-07-23 14:39;10", "who": "admin", "typeOfanno": "PersonManul"}]</info><confidence>0</confidence><bndbox><xmin>16612.775390625</xmin><ymin>24490.5859375</ymin><xmax>16700.05859375</xmax><ymax>24573.435546875</ymax></bndbox><segmentation><points><x>16677.61328125</x><y>24507.212890625</y></points><points><x>16669.0234375</x><y>24500.83984375</y></points><points><x>16664.591796875</x><y>24496.958984375</y></points><points><x>16654.0</x><y>24496.0</y></points><points><x>16639.099609375</x><y>24490.5859375</y></points><points><x>16629.0</x><y>24493.0</y></points><points><x>16623.0</x><y>24498.0</y></points><points><x>16614.16015625</x><y>24509.982421875</y></points><points><x>16614.9921875</x><y>24516.91015625</y></points><points><x>16612.775390625</x><y>24526.884765625</y></points><points><x>16617.0</x><y>24540.0</y></points><points><x>16620.0</x><y>24543.0</y></points><points><x>16627.0</x><y>24552.0</y></points><points><x>16637.0</x><y>24552.0</y></points><points><x>16641.0</x><y>24557.0</y></points><points><x>16643.0</x><y>24566.0</y></points><points><x>16672.626953125</x><y>24573.16015625</y></points><points><x>16693.130859375</x><y>24573.435546875</y></points><points><x>16698.94921875</x><y>24566.787109375</y></points><points><x>16688.697265625</x><y>24551.82421875</y></points><points><x>16690.359375</x><y>24544.896484375</y></points><points><x>16700.05859375</x><y>24536.583984375</y></points><points><x>16697.841796875</x><y>24525.77734375</y></points><points><x>16689.806640625</x><y>24520.51171875</y></points><points><x>16684.263671875</x><y>24516.6328125</y></points></segmentation></object><object><name>NONE</name><difficult>0</difficult><truncated>0</truncated><info>[{"confidence": "0"}, {"action": "CREATE", "cat": "NONE", "time": "2020-07-23 14:39;10", "who": "admin", "typeOfanno": "PersonManul"}]</info><confidence>0</confidence><bndbox><xmin>15754.7197265625</xmin><ymin>15081.03515625</ymin><xmax>15819.4853515625</xmax><ymax>15155.4775390625</ymax></bndbox><segmentation><points><x>15754.7197265625</x><y>15086.0595703125</y></points><points><x>15757.0</x><y>15110.0</y></points><points><x>15776.30859375</x><y>15138.728515625</y></points><points><x>15797.7109375</x><y>15155.4775390625</y></points><points><x>15811.4833984375</x><y>15153.9892578125</y></points><points><x>15819.4853515625</x><y>15138.728515625</y></points><points><x>15810.552734375</x><y>15136.4951171875</y></points><points><x>15806.0</x><y>15128.0</y></points><points><x>15802.0</x><y>15124.0</y></points><points><x>15800.31640625</x><y>15116.5810546875</y></points><points><x>15793.244140625</x><y>15109.8818359375</y></points><points><x>15791.197265625</x><y>15103.92578125</y></points><points><x>15789.5224609375</x><y>15100.76171875</y></points><points><x>15785.986328125</x><y>15100.017578125</y></points><points><x>15774.6337890625</x><y>15089.2236328125</y></points><points><x>15762.3505859375</x><y>15081.03515625</y></points></segmentation></object><object><name>NONE</name><difficult>0</difficult><truncated>0</truncated><info>[{"confidence": "0"}, {"action": "CREATE", "cat": "NONE", "time": "2020-07-23 14:39;10", "who": "admin", "typeOfanno": "PersonManul"}]</info><confidence>0</confidence><bndbox><xmin>14371.970703125</xmin><ymin>11144.0</ymin><xmax>14488.4736328125</xmax><ymax>11238.07421875</ymax></bndbox><segmentation><points><x>14394.0</x><y>11144.0</y></points><points><x>14371.970703125</x><y>11154.6982421875</y></points><points><x>14374.0</x><y>11180.0</y></points><points><x>14380.1591796875</x><y>11188.3837890625</y></points><points><x>14380.9033203125</x><y>11207.3662109375</y></points><points><x>14396.5361328125</x><y>11219.8359375</y></points><points><x>14408.8193359375</x><y>11211.0888671875</y></points><points><x>14420.73046875</x><y>11212.01953125</y></points><points><x>14421.2890625</x><y>11230.6298828125</y></points><points><x>14436.36328125</x><y>11224.6748046875</y></points><points><x>14450.6943359375</x><y>11238.07421875</y></points><points><x>14475.2607421875</x><y>11235.0966796875</y></points><points><x>14488.4736328125</x><y>11218.16015625</y></points><points><x>14477.8662109375</x><y>11195.455078125</y></points><points><x>14473.3994140625</x><y>11187.8251953125</y></points><points><x>14466.8857421875</x><y>11185.9638671875</y></points><points><x>14460.3720703125</x><y>11185.2197265625</y></points><points><x>14456.0</x><y>11185.0</y></points><points><x>14448.0</x><y>11185.0</y></points><points><x>14441.0</x><y>11183.0</y></points><points><x>14437.0</x><y>11179.0</y></points><points><x>14434.5029296875</x><y>11167.1669921875</y></points><points><x>14427.4306640625</x><y>11157.861328125</y></points><points><x>14420.0</x><y>11144.0</y></points></segmentation></object><object><name>NONE</name><difficult>0</difficult><truncated>0</truncated><info>[{"confidence": "0"}, {"action": "CREATE", "cat": "NONE", "time": "2020-07-23 14:39;10", "who": "admin", "typeOfanno": "PersonManul"}]</info><confidence>0</confidence><bndbox><xmin>11586.708984375</xmin><ymin>10933.2314453125</ymin><xmax>11658.3603515625</xmax><ymax>11014.3740234375</ymax></bndbox><segmentation><points><x>11597.130859375</x><y>10934.90625</y></points><points><x>11586.708984375</x><y>10953.8896484375</y></points><points><x>11595.828125</x><y>10975.849609375</y></points><points><x>11597.0</x><y>10997.0</y></points><points><x>11603.0</x><y>11007.0</y></points><points><x>11620.953125</x><y>11014.3740234375</y></points><points><x>11638.0</x><y>11001.0</y></points><points><x>11658.3603515625</x><y>10989.8076171875</y></points><points><x>11657.0576171875</x><y>10960.4033203125</y></points><points><x>11651.1025390625</x><y>10950.9111328125</y></points><points><x>11638.0</x><y>10948.0</y></points><points><x>11626.0</x><y>10940.0</y></points><points><x>11612.3916015625</x><y>10933.2314453125</y></points></segmentation></object><object><name>NONE</name><difficult>0</difficult><truncated>0</truncated><info>[{"confidence": "0"}, {"action": "CREATE", "cat": "NONE", "time": "2020-07-23 14:39;10", "who": "admin", "typeOfanno": "PersonManul"}]</info><confidence>0</confidence><bndbox><xmin>30822.09765625</xmin><ymin>22153.55078125</ymin><xmax>30860.994140625</xmax><ymax>22199.33203125</ymax></bndbox><segmentation><points><x>30828.796875</x><y>22153.55078125</y></points><points><x>30822.09765625</x><y>22164.34375</y></points><points><x>30827.0</x><y>22187.0</y></points><points><x>30841.080078125</x><y>22199.33203125</y></points><points><x>30856.0</x><y>22197.0</y></points><points><x>30860.994140625</x><y>22174.580078125</y></points><points><x>30853.921875</x><y>22157.830078125</y></points></segmentation></object><object><name>NONE</name><difficult>0</difficult><truncated>0</truncated><info>[{"confidence": "0"}, {"action": "CREATE", "cat": "NONE", "time": "2020-07-23 14:39;10", "who": "admin", "typeOfanno": "PersonManul"}]</info><confidence>0</confidence><bndbox><xmin>38134.0</xmin><ymin>21430.40625</ymin><xmax>38225.10546875</xmax><ymax>21575.87890625</ymax></bndbox><segmentation><points><x>38147.5234375</x><y>21442.04296875</y></points><points><x>38142.8125</x><y>21449.802734375</y></points><points><x>38143.91796875</x><y>21466.982421875</y></points><points><x>38141.0</x><y>21474.0</y></points><points><x>38141.0</x><y>21489.0</y></points><points><x>38147.0</x><y>21499.0</y></points><points><x>38166.0</x><y>21505.0</y></points><points><x>38155.0</x><y>21521.0</y></points><points><x>38151.0</x><y>21536.0</y></points><points><x>38146.0</x><y>21542.0</y></points><points><x>38134.0</x><y>21551.0</y></points><points><x>38134.0</x><y>21569.0</y></points><points><x>38143.3671875</x><y>21575.87890625</y></points><points><x>38164.1484375</x><y>21575.32421875</y></points><points><x>38176.6171875</x><y>21565.349609375</y></points><points><x>38187.9765625</x><y>21538.470703125</y></points><points><x>38194.62890625</x><y>21550.109375</y></points><points><x>38211.25390625</x><y>21561.74609375</y></points><points><x>38225.10546875</x><y>21550.109375</y></points><points><x>38210.0</x><y>21519.0</y></points><points><x>38205.0</x><y>21501.0</y></points><points><x>38204.0</x><y>21495.0</y></points><points><x>38201.0</x><y>21472.0</y></points><points><x>38196.84375</x><y>21468.921875</y></points><points><x>38192.6875</x><y>21464.765625</y></points><points><x>38189.640625</x><y>21461.1640625</y></points><points><x>38185.484375</x><y>21455.62109375</y></points><points><x>38184.9296875</x><y>21443.4296875</y></points><points><x>38181.8828125</x><y>21431.513671875</y></points><points><x>38174.67578125</x><y>21430.40625</y></points></segmentation></object><object><name>NILM</name><difficult>0</difficult><truncated>0</truncated><info>[{"confidence": "0"}, {"action": "CREATE", "cat": "NILM", "time": "2020-07-23 14:39;10", "who": "admin", "typeOfanno": "PersonManul"}]</info><confidence>0</confidence><bndbox><xmin>30493.419921875</xmin><ymin>29905.728515625</ymin><xmax>30572.244140625</xmax><ymax>30031.0</ymax></bndbox><segmentation><points><x>30531.0</x><y>29908.0</y></points><points><x>30528.0</x><y>29911.0</y></points><points><x>30520.0</x><y>29916.0</y></points><points><x>30512.0</x><y>29937.0</y></points><points><x>30511.0</x><y>29951.0</y></points><points><x>30512.0</x><y>29956.0</y></points><points><x>30509.0</x><y>29959.0</y></points><points><x>30496.669921875</x><y>29958.466796875</y></points><points><x>30493.419921875</x><y>29971.966796875</y></points><points><x>30498.919921875</x><y>29979.466796875</y></points><points><x>30511.794921875</x><y>29983.591796875</y></points><points><x>30520.294921875</x><y>29983.466796875</y></points><points><x>30514.294921875</x><y>30001.2265625</y></points><points><x>30504.6171875</x><y>30017.603515625</y></points><points><x>30502.197265625</x><y>30027.65234375</y></points><points><x>30509.0</x><y>30031.0</y></points><points><x>30514.107421875</x><y>30029.328125</y></points><points><x>30518.015625</x><y>30024.1171875</y></points><points><x>30523.97265625</x><y>30015.927734375</y></points><points><x>30537.0</x><y>30009.0</y></points><points><x>30551.462890625</x><y>29996.3359375</y></points><points><x>30558.0</x><y>29983.0</y></points><points><x>30572.244140625</x><y>29944.796875</y></points><points><x>30569.0</x><y>29937.0</y></points><points><x>30556.0</x><y>29930.0</y></points><points><x>30556.0</x><y>29924.0</y></points><points><x>30548.0</x><y>29909.0</y></points><points><x>30538.994140625</x><y>29905.728515625</y></points></segmentation></object><object><name>NILM</name><difficult>0</difficult><truncated>0</truncated><info>[{"confidence": "0"}, {"action": "CREATE", "cat": "NILM", "time": "2020-07-23 14:39;10", "who": "admin", "typeOfanno": "PersonManul"}]</info><confidence>0</confidence><bndbox><xmin>29077.830078125</xmin><ymin>15313.8662109375</ymin><xmax>29196.146484375</xmax><ymax>15415.001953125</ymax></bndbox><segmentation><points><x>29144.884765625</x><y>15313.8662109375</y></points><points><x>29119.392578125</x><y>15322.4560546875</y></points><points><x>29126.595703125</x><y>15337.6962890625</y></points><points><x>29109.693359375</x><y>15344.6240234375</y></points><points><x>29093.900390625</x><y>15348.77734375</y></points><points><x>29077.830078125</x><y>15372.330078125</y></points><points><x>29088.912109375</x><y>15415.001953125</y></points><points><x>29133.248046875</x><y>15407.2431640625</y></points><points><x>29151.8125</x><y>15395.60546875</y></points><points><x>29169.544921875</x><y>15383.416015625</y></points><points><x>29190.5546875</x><y>15381.5517578125</y></points><points><x>29196.146484375</x><y>15368.17578125</y></points><points><x>29187.5546875</x><y>15345.5517578125</y></points><points><x>29179.5546875</x><y>15338.5517578125</y></points><points><x>29173.703125</x><y>15334.369140625</y></points><points><x>29166.498046875</x><y>15324.6708984375</y></points></segmentation></object><object><name>NONE</name><difficult>0</difficult><truncated>0</truncated><info>[{"confidence": "0"}, {"action": "CREATE", "cat": "NONE", "time": "2020-07-23 14:39;10", "who": "admin", "typeOfanno": "PersonManul"}]</info><confidence>0</confidence><bndbox><xmin>10878.0</xmin><ymin>16613.0</ymin><xmax>10992.0</xmax><ymax>16720.0</ymax></bndbox><segmentation><points><x>10918.0</x><y>16613.0</y></points><points><x>10901.0</x><y>16619.0</y></points><points><x>10889.0</x><y>16644.0</y></points><points><x>10888.0</x><y>16650.0</y></points><points><x>10886.0</x><y>16666.0</y></points><points><x>10882.0</x><y>16670.0</y></points><points><x>10880.0</x><y>16680.0</y></points><points><x>10879.0</x><y>16685.0</y></points><points><x>10878.0</x><y>16701.0</y></points><points><x>10887.0</x><y>16710.0</y></points><points><x>10890.0</x><y>16714.0</y></points><points><x>10903.0</x><y>16715.0</y></points><points><x>10918.0</x><y>16720.0</y></points><points><x>10946.0</x><y>16715.0</y></points><points><x>10957.0</x><y>16709.0</y></points><points><x>10977.0</x><y>16707.0</y></points><points><x>10982.0</x><y>16706.0</y></points><points><x>10989.0</x><y>16700.0</y></points><points><x>10991.0</x><y>16691.0</y></points><points><x>10992.0</x><y>16677.0</y></points><points><x>10978.0</x><y>16653.0</y></points><points><x>10977.0</x><y>16644.0</y></points><points><x>10972.0</x><y>16639.0</y></points><points><x>10961.0</x><y>16631.0</y></points><points><x>10938.0</x><y>16618.0</y></points><points><x>10935.0</x><y>16614.0</y></points></segmentation></object><object><name>NONE</name><difficult>0</difficult><truncated>0</truncated><info>[{"confidence": "0"}, {"action": "CREATE", "cat": "NONE", "time": "2020-07-23 14:39;10", "who": "admin", "typeOfanno": "PersonManul"}]</info><confidence>0</confidence><bndbox><xmin>9342.453125</xmin><ymin>9506.96875</ymin><xmax>9409.080078125</xmax><ymax>9582.529296875</ymax></bndbox><segmentation><points><x>9368.13671875</x><y>9506.96875</y></points><points><x>9342.453125</x><y>9533.396484375</y></points><points><x>9356.59765625</x><y>9578.62109375</y></points><points><x>9382.466796875</x><y>9582.529296875</y></points><points><x>9399.7744140625</x><y>9567.640625</y></points><points><x>9404.427734375</x><y>9548.28515625</y></points><points><x>9409.080078125</x><y>9526.138671875</y></points><points><x>9388.0498046875</x><y>9507.8994140625</y></points></segmentation></object><object><name>NILM</name><difficult>0</difficult><truncated>0</truncated><info>[{"confidence": "0"}, {"action": "CREATE", "cat": "NILM", "time": "2020-07-23 14:39;10", "who": "admin", "typeOfanno": "PersonManul"}]</info><confidence>0</confidence><bndbox><xmin>31438.234375</xmin><ymin>36991.52734375</ymin><xmax>31565.345703125</xmax><ymax>37090.72265625</ymax></bndbox><segmentation><points><x>31543.384765625</x><y>36991.52734375</y></points><points><x>31531.474609375</x><y>36993.57421875</y></points><points><x>31514.91015625</x><y>36998.04296875</y></points><points><x>31502.626953125</x><y>37008.8359375</y></points><points><x>31487.0</x><y>37024.0</y></points><points><x>31470.990234375</x><y>37038.61328125</y></points><points><x>31454.984375</x><y>37061.69140625</y></points><points><x>31438.234375</x><y>37068.94921875</y></points><points><x>31449.0</x><y>37084.0</y></points><points><x>31471.361328125</x><y>37090.72265625</y></points><points><x>31489.97265625</x><y>37086.0703125</y></points><points><x>31499.0</x><y>37079.0</y></points><points><x>31505.0</x><y>37074.0</y></points><points><x>31508.0</x><y>37070.0</y></points><points><x>31520.30859375</x><y>37050.33984375</y></points><points><x>31528.0</x><y>37062.0</y></points><points><x>31547.8515625</x><y>37059.0859375</y></points><points><x>31553.994140625</x><y>37035.44921875</y></points><points><x>31565.345703125</x><y>37014.421875</y></points><points><x>31559.390625</x><y>36994.5078125</y></points></segmentation></object><object><name>SCC</name><difficult>0</difficult><truncated>0</truncated><info>[{"confidence": "0"}, {"action": "CREATE", "cat": "SCC", "time": "2020-07-23 14:39;10", "who": "admin", "typeOfanno": "PersonManul"}]</info><confidence>0</confidence><bndbox><xmin>38008.0859375</xmin><ymin>18837.244140625</ymin><xmax>38050.1484375</xmax><ymax>18923.78515625</ymax></bndbox><segmentation><points><x>38030.60546875</x><y>18837.244140625</y></points><points><x>38019.0</x><y>18845.0</y></points><points><x>38012.0</x><y>18864.0</y></points><points><x>38008.0859375</x><y>18886.935546875</y></points><points><x>38009.0</x><y>18904.0</y></points><points><x>38009.015625</x><y>18923.78515625</y></points><points><x>38017.765625</x><y>18920.25</y></points><points><x>38021.484375</x><y>18909.455078125</y></points><points><x>38029.48828125</x><y>18899.962890625</y></points><points><x>38035.62890625</x><y>18884.330078125</y></points><points><x>38044.37890625</x><y>18861.251953125</y></points><points><x>38050.1484375</x><y>18840.037109375</y></points></segmentation></object><object><name>NONE</name><difficult>0</difficult><truncated>0</truncated><info>[{"confidence": "0"}, {"action": "CREATE", "cat": "NONE", "time": "2020-07-23 14:39;10", "who": "admin", "typeOfanno": "PersonManul"}]</info><confidence>0</confidence><bndbox><xmin>33314.8203125</xmin><ymin>8896.8623046875</ymin><xmax>33419.97265625</xmax><ymax>9008.154296875</ymax></bndbox><segmentation><points><x>33344.59765625</x><y>8901.3291015625</y></points><points><x>33343.66796875</x><y>8919.75390625</y></points><points><x>33325.0</x><y>8925.0</y></points><points><x>33322.82421875</x><y>8938.177734375</y></points><points><x>33325.0</x><y>8949.0</y></points><points><x>33316.30859375</x><y>8958.8359375</y></points><points><x>33320.0</x><y>8972.0</y></points><points><x>33314.8203125</x><y>8992.521484375</y></points><points><x>33325.61328125</x><y>9000.337890625</y></points><points><x>33342.0</x><y>9003.0</y></points><points><x>33357.25390625</x><y>9008.154296875</y></points><points><x>33374.0</x><y>9000.0</y></points><points><x>33378.0</x><y>8997.0</y></points><points><x>33389.078125</x><y>8984.8916015625</y></points><points><x>33410.0</x><y>8976.0</y></points><points><x>33419.97265625</x><y>8956.4169921875</y></points><points><x>33414.0</x><y>8940.0</y></points><points><x>33408.0</x><y>8940.0</y></points><points><x>33402.0</x><y>8936.0</y></points><points><x>33399.12890625</x><y>8916.4033203125</y></points><points><x>33367.1171875</x><y>8916.9619140625</y></points><points><x>33359.11328125</x><y>8896.8623046875</y></points></segmentation></object><object><name>NONE</name><difficult>0</difficult><truncated>0</truncated><info>[{"confidence": "0"}, {"action": "CREATE", "cat": "NONE", "time": "2020-07-23 14:39;10", "who": "admin", "typeOfanno": "PersonManul"}]</info><confidence>0</confidence><bndbox><xmin>23370.083984375</xmin><ymin>2550.191650390625</ymin><xmax>23541.701171875</xmax><ymax>2696.283447265625</ymax></bndbox><segmentation><points><x>23516.173828125</x><y>2561.973388671875</y></points><points><x>23535.810546875</x><y>2560.009765625</y></points><points><x>23541.701171875</x><y>2569.82763671875</y></points><points><x>23541.701171875</x><y>2569.82763671875</y></points><points><x>23541.701171875</x><y>2572.18408203125</y></points><points><x>23533.0625</x><y>2584.3583984375</y></points><points><x>23533.0625</x><y>2584.3583984375</y></points><points><x>23514.2109375</x><y>2602.42333984375</y></points><points><x>23514.2109375</x><y>2602.42333984375</y></points><points><x>23512.640625</x><y>2604.386962890625</y></points><points><x>23504.392578125</x><y>2623.237548828125</y></points><points><x>23502.037109375</x><y>2638.9462890625</y></points><points><x>23502.037109375</x><y>2639.339111328125</y></points><points><x>23487.505859375</x><y>2653.86962890625</y></points><points><x>23441.166015625</x><y>2689.214599609375</y></points><points><x>23441.166015625</x><y>2689.214599609375</y></points><points><x>23438.80859375</x><y>2690.785400390625</y></points><points><x>23438.0234375</x><y>2691.177978515625</y></points><points><x>23436.845703125</x><y>2691.963623046875</y></points><points><x>23434.880859375</x><y>2692.7490234375</y></points><points><x>23421.13671875</x><y>2696.283447265625</y></points><points><x>23421.13671875</x><y>2696.283447265625</y></points><points><x>23388.93359375</x><y>2689.214599609375</y></points><points><x>23388.93359375</x><y>2689.214599609375</y></points><points><x>23386.970703125</x><y>2688.428955078125</y></points><points><x>23386.578125</x><y>2688.428955078125</y></points><points><x>23381.865234375</x><y>2686.858154296875</y></points><points><x>23370.083984375</x><y>2677.432861328125</y></points><points><x>23370.083984375</x><y>2677.432861328125</y></points><points><x>23370.083984375</x><y>2675.07666015625</y></points><points><x>23372.83203125</x><y>2661.72412109375</y></points><points><x>23372.83203125</x><y>2661.331298828125</y></points><points><x>23374.40234375</x><y>2660.1533203125</y></points><points><x>23374.794921875</x><y>2660.1533203125</y></points><points><x>23392.861328125</x><y>2649.942626953125</y></points><points><x>23386.970703125</x><y>2630.306640625</y></points><points><x>23386.970703125</x><y>2630.306640625</y></points><points><x>23387.36328125</x><y>2628.343017578125</y></points><points><x>23388.93359375</x><y>2609.885009765625</y></points><points><x>23384.61328125</x><y>2590.249267578125</y></points><points><x>23384.61328125</x><y>2590.249267578125</y></points><points><x>23384.61328125</x><y>2587.5</y></points><points><x>23385.005859375</x><y>2565.114990234375</y></points><points><x>23385.005859375</x><y>2564.722412109375</y></points><points><x>23386.970703125</x><y>2563.151611328125</y></points><points><x>23398.751953125</x><y>2550.58447265625</y></points><points><x>23398.751953125</x><y>2550.58447265625</y></points><points><x>23402.28515625</x><y>2550.191650390625</y></points><points><x>23428.205078125</x><y>2554.118896484375</y></points><points><x>23428.205078125</x><y>2554.118896484375</y></points><points><x>23430.955078125</x><y>2554.118896484375</y></points><points><x>23450.982421875</x><y>2554.904296875</y></points><points><x>23451.376953125</x><y>2554.904296875</y></points><points><x>23477.6875</x><y>2554.904296875</y></points><points><x>23477.6875</x><y>2554.904296875</y></points></segmentation></object><object><name>NONE</name><difficult>0</difficult><truncated>0</truncated><info>[{"confidence": "0"}, {"action": "CREATE", "cat": "NONE", "time": "2020-07-23 14:39;10", "who": "admin", "typeOfanno": "PersonManul"}]</info><confidence>0</confidence><bndbox><xmin>13596.0</xmin><ymin>13509.7412109375</ymin><xmax>13754.072265625</xmax><ymax>13605.75390625</ymax></bndbox><segmentation><points><x>13627.990234375</x><y>13509.7412109375</y></points><points><x>13623.505859375</x><y>13522.40234375</y></points><points><x>13629.0</x><y>13536.0</y></points><points><x>13648.0</x><y>13537.0</y></points><points><x>13649.0</x><y>13544.0</y></points><points><x>13629.0</x><y>13546.0</y></points><points><x>13609.0</x><y>13556.0</y></points><points><x>13600.2939453125</x><y>13573.5732421875</y></points><points><x>13596.0</x><y>13595.0</y></points><points><x>13605.5693359375</x><y>13605.75390625</y></points><points><x>13621.9228515625</x><y>13603.3798828125</y></points><points><x>13644.607421875</x><y>13603.3798828125</y></points><points><x>13653.0478515625</x><y>13601.26953125</y></points><points><x>13660.169921875</x><y>13601.005859375</y></points><points><x>13666.5</x><y>13600.21484375</y></points><points><x>13671.0</x><y>13599.0</y></points><points><x>13675.0</x><y>13595.0</y></points><points><x>13675.0</x><y>13590.0</y></points><points><x>13676.0</x><y>13573.0</y></points><points><x>13688.0</x><y>13577.0</y></points><points><x>13696.0</x><y>13584.0</y></points><points><x>13699.4716796875</x><y>13592.037109375</y></points><points><x>13713.4521484375</x><y>13600.7421875</y></points><points><x>13736.3994140625</x><y>13585.70703125</y></points><points><x>13754.072265625</x><y>13553.52734375</y></points><points><x>13711.0</x><y>13520.0</y></points><points><x>13679.4248046875</x><y>13511.5869140625</y></points><points><x>13654.3671875</x><y>13511.5869140625</y></points></segmentation></object><object><name>NONE</name><difficult>0</difficult><truncated>0</truncated><info>[{"confidence": "0"}, {"action": "CREATE", "cat": "NONE", "time": "2020-07-23 14:39;10", "who": "admin", "typeOfanno": "PersonManul"}]</info><confidence>0</confidence><bndbox><xmin>6763.19287109375</xmin><ymin>15992.7294921875</ymin><xmax>6915.65283203125</xmax><ymax>16117.0</ymax></bndbox><segmentation><points><x>6839.1591796875</x><y>15992.7294921875</y></points><points><x>6809.35302734375</x><y>15997.7412109375</y></points><points><x>6803.0</x><y>16010.0</y></points><points><x>6800.0</x><y>16027.0</y></points><points><x>6783.76708984375</x><y>16024.646484375</y></points><points><x>6772.0</x><y>16027.0</y></points><points><x>6766.0</x><y>16033.0</y></points><points><x>6763.19287109375</x><y>16049.9677734375</y></points><points><x>6766.0</x><y>16072.0</y></points><points><x>6775.0</x><y>16084.0</y></points><points><x>6774.0</x><y>16103.0</y></points><points><x>6776.0</x><y>16115.0</y></points><points><x>6789.0</x><y>16117.0</y></points><points><x>6794.0</x><y>16116.0</y></points><points><x>6802.0</x><y>16113.0</y></points><points><x>6807.0</x><y>16109.0</y></points><points><x>6825.0</x><y>16106.0</y></points><points><x>6835.0</x><y>16099.0</y></points><points><x>6854.45751953125</x><y>16102.986328125</y></points><points><x>6860.2607421875</x><y>16092.962890625</y></points><points><x>6865.2724609375</x><y>16099.29296875</y></points><points><x>6867.11865234375</x><y>16115.9111328125</y></points><points><x>6887.16552734375</x><y>16110.8994140625</y></points><points><x>6902.0</x><y>16109.0</y></points><points><x>6912.2236328125</x><y>16095.0732421875</y></points><points><x>6915.125</x><y>16072.125</y></points><points><x>6915.65283203125</x><y>16056.03515625</y></points><points><x>6911.0</x><y>16047.0</y></points><points><x>6913.80615234375</x><y>16036.779296875</y></points><points><x>6908.00341796875</x><y>16028.8662109375</y></points><points><x>6898.24365234375</x><y>16023.5908203125</y></points><points><x>6888.748046875</x><y>16013.8310546875</y></points><points><x>6884.52783203125</x><y>15996.4228515625</y></points></segmentation></object><object><name>NILM</name><difficult>0</difficult><truncated>0</truncated><info>[{"confidence": "0"}, {"action": "CREATE", "cat": "NILM", "time": "2020-07-23 14:39;10", "who": "admin", "typeOfanno": "PersonManul"}]</info><confidence>0</confidence><bndbox><xmin>3727.0</xmin><ymin>20245.01171875</ymin><xmax>3791.2197265625</xmax><ymax>20312.009765625</ymax></bndbox><segmentation><points><x>3777.239990234375</x><y>20245.01171875</y></points><points><x>3767.0</x><y>20257.0</y></points><points><x>3737.146728515625</x><y>20267.431640625</y></points><points><x>3728.0</x><y>20288.0</y></points><points><x>3727.0</x><y>20301.0</y></points><points><x>3731.079833984375</x><y>20309.900390625</y></points><points><x>3753.50048828125</x><y>20312.009765625</y></points><points><x>3773.0</x><y>20303.0</y></points><points><x>3781.460205078125</x><y>20291.435546875</y></points><points><x>3788.054443359375</x><y>20273.5</y></points><points><x>3791.2197265625</x><y>20251.869140625</y></points></segmentation></object><object><name>NONE</name><difficult>0</difficult><truncated>0</truncated><info>[{"confidence": "0"}, {"action": "CREATE", "cat": "NONE", "time": "2020-07-23 14:39;10", "who": "admin", "typeOfanno": "PersonManul"}]</info><confidence>0</confidence><bndbox><xmin>5042.0</xmin><ymin>27728.607421875</ymin><xmax>5122.966796875</xmax><ymax>27829.89453125</ymax></bndbox><segmentation><points><x>5051.0</x><y>27730.0</y></points><points><x>5047.0</x><y>27741.0</y></points><points><x>5046.0</x><y>27754.0</y></points><points><x>5051.22119140625</x><y>27774.23828125</y></points><points><x>5044.0</x><y>27782.0</y></points><points><x>5042.0</x><y>27816.0</y></points><points><x>5053.0</x><y>27817.0</y></points><points><x>5060.453125</x><y>27821.189453125</y></points><points><x>5077.59814453125</x><y>27829.89453125</y></points><points><x>5085.0</x><y>27817.0</y></points><points><x>5096.0</x><y>27804.0</y></points><points><x>5120.0</x><y>27790.0</y></points><points><x>5122.966796875</x><y>27776.0859375</y></points><points><x>5116.0</x><y>27768.0</y></points><points><x>5099.0</x><y>27763.0</y></points><points><x>5097.0</x><y>27757.0</y></points><points><x>5091.0</x><y>27747.0</y></points><points><x>5079.0</x><y>27742.0</y></points><points><x>5073.0</x><y>27741.0</y></points><points><x>5067.8388671875</x><y>27728.607421875</y></points></segmentation></object><object><name>NILM</name><difficult>0</difficult><truncated>0</truncated><info>[{"confidence": "0"}, {"action": "CREATE", "cat": "NILM", "time": "2020-07-23 14:39;10", "who": "admin", "typeOfanno": "PersonManul"}]</info><confidence>0</confidence><bndbox><xmin>15554.380859375</xmin><ymin>34512.19921875</ymin><xmax>15611.4267578125</xmax><ymax>34560.7421875</ymax></bndbox><segmentation><points><x>15571.0</x><y>34515.0</y></points><points><x>15554.380859375</x><y>34531.5078125</y></points><points><x>15554.5576171875</x><y>34560.5625</y></points><points><x>15598.3173828125</x><y>34560.7421875</y></points><points><x>15611.4267578125</x><y>34547.984375</y></points><points><x>15608.4150390625</x><y>34512.19921875</y></points></segmentation></object><object><name>NILM</name><difficult>0</difficult><truncated>0</truncated><info>[{"confidence": "0"}, {"action": "CREATE", "cat": "NILM", "time": "2020-07-23 14:39;10", "who": "admin", "typeOfanno": "PersonManul"}]</info><confidence>0</confidence><bndbox><xmin>17199.486328125</xmin><ymin>33253.17578125</ymin><xmax>17279.146484375</xmax><ymax>33326.50390625</ymax></bndbox><segmentation><points><x>17260.681640625</x><y>33257.39453125</y></points><points><x>17270.44140625</x><y>33260.55859375</y></points><points><x>17270.44140625</x><y>33260.82421875</y></points><points><x>17275.716796875</x><y>33268.73828125</y></points><points><x>17275.716796875</x><y>33268.73828125</y></points><points><x>17276.5078125</x><y>33271.109375</y></points><points><x>17279.146484375</x><y>33285.08984375</y></points><points><x>17279.146484375</x><y>33285.08984375</y></points><points><x>17277.5625</x><y>33300.91796875</y></points><points><x>17274.134765625</x><y>33311.99609375</y></points><points><x>17259.36328125</x><y>33320.4375</y></points><points><x>17241.162109375</x><y>33326.50390625</y></points><points><x>17227.447265625</x><y>33320.69921875</y></points><points><x>17227.447265625</x><y>33320.69921875</y></points><points><x>17225.072265625</x><y>33320.69921875</y></points><points><x>17210.30078125</x><y>33317.796875</y></points><points><x>17202.916015625</x><y>33310.67578125</y></points><points><x>17199.486328125</x><y>33296.6953125</y></points><points><x>17201.861328125</x><y>33290.1015625</y></points><points><x>17212.939453125</x><y>33283.7734375</y></points><points><x>17217.951171875</x><y>33268.73828125</y></points><points><x>17224.80859375</x><y>33257.39453125</y></points><points><x>17224.80859375</x><y>33257.39453125</y></points><points><x>17233.25</x><y>33253.17578125</y></points><points><x>17233.25</x><y>33253.17578125</y></points><points><x>17235.359375</x><y>33253.17578125</y></points><points><x>17244.591796875</x><y>33253.4375</y></points><points><x>17244.591796875</x><y>33253.4375</y></points></segmentation></object><object><name>NILM</name><difficult>0</difficult><truncated>0</truncated><info>[{"confidence": "0"}, {"action": "CREATE", "cat": "NILM", "time": "2020-07-23 14:39;10", "who": "admin", "typeOfanno": "PersonManul"}]</info><confidence>0</confidence><bndbox><xmin>20206.302734375</xmin><ymin>33416.04296875</ymin><xmax>20310.4921875</xmax><ymax>33488.58203125</ymax></bndbox><segmentation><points><x>20260.376953125</x><y>33416.04296875</y></points><points><x>20251.0</x><y>33424.0</y></points><points><x>20244.0</x><y>33428.0</y></points><points><x>20223.0</x><y>33433.0</y></points><points><x>20210.5234375</x><y>33451.390625</y></points><points><x>20218.96484375</x><y>33460.62109375</y></points><points><x>20206.302734375</x><y>33476.7109375</y></points><points><x>20207.62109375</x><y>33488.58203125</y></points><points><x>20224.0</x><y>33486.0</y></points><points><x>20230.5703125</x><y>33483.04296875</y></points><points><x>20238.0</x><y>33476.0</y></points><points><x>20243.0</x><y>33472.0</y></points><points><x>20249.0</x><y>33471.0</y></points><points><x>20258.0</x><y>33463.0</y></points><points><x>20271.982421875</x><y>33473.01953125</y></points><points><x>20287.0</x><y>33475.0</y></points><points><x>20306.0078125</x><y>33467.21484375</y></points><points><x>20310.4921875</x><y>33453.5</y></points><points><x>20307.0</x><y>33438.0</y></points><points><x>20302.0</x><y>33432.0</y></points><points><x>20283.32421875</x><y>33417.36328125</y></points></segmentation></object><object><name>NILM</name><difficult>0</difficult><truncated>0</truncated><info>[{"confidence": "0"}, {"action": "CREATE", "cat": "NILM", "time": "2020-07-23 14:39;10", "who": "admin", "typeOfanno": "PersonManul"}]</info><confidence>0</confidence><bndbox><xmin>21584.322265625</xmin><ymin>35427.203125</ymin><xmax>21662.0</xmax><ymax>35499.0</ymax></bndbox><segmentation><points><x>21648.41796875</x><y>35427.203125</y></points><points><x>21640.0</x><y>35433.0</y></points><points><x>21624.0</x><y>35443.0</y></points><points><x>21619.0</x><y>35449.0</y></points><points><x>21611.0</x><y>35459.0</y></points><points><x>21605.0</x><y>35466.0</y></points><points><x>21602.0</x><y>35470.0</y></points><points><x>21599.0</x><y>35474.0</y></points><points><x>21589.0</x><y>35483.0</y></points><points><x>21584.322265625</x><y>35498.15625</y></points><points><x>21600.0</x><y>35499.0</y></points><points><x>21606.478515625</x><y>35497.890625</y></points><points><x>21617.0</x><y>35495.0</y></points><points><x>21658.0</x><y>35472.0</y></points><points><x>21662.0</x><y>35432.0</y></points></segmentation></object><object><name>NILM</name><difficult>0</difficult><truncated>0</truncated><info>[{"confidence": "0"}, {"action": "CREATE", "cat": "NILM", "time": "2020-07-23 14:39;10", "who": "admin", "typeOfanno": "PersonManul"}]</info><confidence>0</confidence><bndbox><xmin>20279.0</xmin><ymin>37553.54296875</ymin><xmax>20354.390625</xmax><ymax>37646.390625</ymax></bndbox><segmentation><points><x>20336.189453125</x><y>37553.54296875</y></points><points><x>20319.0</x><y>37562.0</y></points><points><x>20317.0</x><y>37570.0</y></points><points><x>20316.0</x><y>37585.0</y></points><points><x>20310.0</x><y>37587.0</y></points><points><x>20304.0</x><y>37588.0</y></points><points><x>20294.0</x><y>37595.0</y></points><points><x>20291.0</x><y>37599.0</y></points><points><x>20291.0</x><y>37609.0</y></points><points><x>20279.0</x><y>37619.0</y></points><points><x>20279.0</x><y>37641.0</y></points><points><x>20297.943359375</x><y>37646.390625</y></points><points><x>20317.462890625</x><y>37635.578125</y></points><points><x>20324.0</x><y>37629.0</y></points><points><x>20324.0</x><y>37618.0</y></points><points><x>20327.0</x><y>37615.0</y></points><points><x>20330.0</x><y>37603.0</y></points><points><x>20347.0</x><y>37591.0</y></points><points><x>20354.390625</x><y>37575.96484375</y></points><points><x>20351.0</x><y>37556.0</y></points></segmentation></object><object><name>NONE</name><difficult>0</difficult><truncated>0</truncated><info>[{"confidence": "0"}, {"action": "CREATE", "cat": "NONE", "time": "2020-07-23 14:39;10", "who": "admin", "typeOfanno": "PersonManul"}]</info><confidence>0</confidence><bndbox><xmin>18189.138671875</xmin><ymin>38582.28125</ymin><xmax>18259.830078125</xmax><ymax>38681.7265625</ymax></bndbox><segmentation><points><x>18189.138671875</x><y>38590.984375</y></points><points><x>18191.775390625</x><y>38661.67578125</y></points><points><x>18214.208984375</x><y>38666.26953125</y></points><points><x>18228.208984375</x><y>38662.26953125</y></points><points><x>18229.208984375</x><y>38672.26953125</y></points><points><x>18241.1015625</x><y>38681.7265625</y></points><points><x>18258.24609375</x><y>38671.171875</y></points><points><x>18256.400390625</x><y>38655.609375</y></points><points><x>18259.830078125</x><y>38631.60546875</y></points><points><x>18257.208984375</x><y>38609.26953125</y></points><points><x>18255.208984375</x><y>38599.26953125</y></points><points><x>18251.208984375</x><y>38594.26953125</y></points><points><x>18241.208984375</x><y>38590.26953125</y></points><points><x>18202.591796875</x><y>38582.28125</y></points></segmentation></object><object><name>SCC</name><difficult>0</difficult><truncated>0</truncated><info>[{"confidence": "0"}, {"action": "CREATE", "cat": "SCC", "time": "2020-07-23 14:39;10", "who": "admin", "typeOfanno": "PersonManul"}]</info><confidence>0</confidence><bndbox><xmin>22810.033203125</xmin><ymin>34562.8125</ymin><xmax>22886.0</xmax><ymax>34646.7734375</ymax></bndbox><segmentation><points><x>22853.26171875</x><y>34562.8125</y></points><points><x>22844.935546875</x><y>34564.0546875</y></points><points><x>22835.900390625</x><y>34566.1796875</y></points><points><x>22830.0</x><y>34566.0</y></points><points><x>22817.296875</x><y>34564.9375</y></points><points><x>22811.2734375</x><y>34572.91015625</y></points><points><x>22810.033203125</x><y>34592.9296875</y></points><points><x>22826.044921875</x><y>34602.8359375</y></points><points><x>22841.458984375</x><y>34603.54296875</y></points><points><x>22849.431640625</x><y>34603.72265625</y></points><points><x>22851.912109375</x><y>34609.03515625</y></points><points><x>22852.443359375</x><y>34612.7578125</y></points><points><x>22854.392578125</x><y>34619.13671875</y></points><points><x>22855.986328125</x><y>34623.2109375</y></points><points><x>22856.0</x><y>34629.0</y></points><points><x>22857.0</x><y>34635.0</y></points><points><x>22859.0</x><y>34645.0</y></points><points><x>22870.513671875</x><y>34646.7734375</y></points><points><x>22879.0</x><y>34642.0</y></points><points><x>22883.0</x><y>34636.0</y></points><points><x>22885.0</x><y>34625.0</y></points><points><x>22886.0</x><y>34610.0</y></points><points><x>22886.0</x><y>34587.0</y></points><points><x>22878.0</x><y>34577.0</y></points><points><x>22871.0</x><y>34569.0</y></points></segmentation></object><object><name>ASC_H</name><difficult>0</difficult><truncated>0</truncated><info>[{"confidence": "0"}, {"action": "CREATE", "cat": "ASC_H", "time": "2020-07-23 14:39;10", "who": "admin", "typeOfanno": "PersonManul"}]</info><confidence>0</confidence><bndbox><xmin>27546.001953125</xmin><ymin>33931.8125</ymin><xmax>27662.24609375</xmax><ymax>34059.0546875</ymax></bndbox><segmentation><points><x>27594.69921875</x><y>33963.23046875</y></points><points><x>27611.978515625</x><y>33977.76171875</y></points><points><x>27611.978515625</x><y>33977.76171875</y></points><points><x>27626.1171875</x><y>33992.68359375</y></points><points><x>27626.509765625</x><y>33992.68359375</y></points><points><x>27628.080078125</x><y>33993.46875</y></points><points><x>27639.861328125</x><y>34007.609375</y></points><points><x>27648.501953125</x><y>34027.2421875</y></points><points><x>27648.89453125</x><y>34027.2421875</y></points><points><x>27660.67578125</x><y>34041.3828125</y></points><points><x>27660.67578125</x><y>34041.7734375</y></points><points><x>27662.24609375</x><y>34053.1640625</y></points><points><x>27653.607421875</x><y>34059.0546875</y></points><points><x>27653.607421875</x><y>34059.0546875</y></points><points><x>27641.43359375</x><y>34053.94921875</y></points><points><x>27641.43359375</x><y>34053.94921875</y></points><points><x>27639.861328125</x><y>34051.59375</y></points><points><x>27625.724609375</x><y>34037.453125</y></points><points><x>27613.15625</x><y>34025.28125</y></points><points><x>27613.15625</x><y>34025.28125</y></points><points><x>27610.015625</x><y>34024.88671875</y></points><points><x>27595.876953125</x><y>34010.35546875</y></points><points><x>27595.876953125</x><y>34010.35546875</y></points><points><x>27588.416015625</x><y>33993.86328125</y></points><points><x>27588.416015625</x><y>33993.46875</y></points><points><x>27575.849609375</x><y>33976.58203125</y></points><points><x>27565.638671875</x><y>33961.66015625</y></points><points><x>27552.677734375</x><y>33947.12890625</y></points><points><x>27546.001953125</x><y>33936.91796875</y></points><points><x>27550.322265625</x><y>33931.8125</y></points><points><x>27566.03125</x><y>33937.703125</y></points><points><x>27566.03125</x><y>33937.703125</y></points></segmentation></object><object><name>NILM</name><difficult>0</difficult><truncated>0</truncated><info>[{"confidence": "0"}, {"action": "CREATE", "cat": "NILM", "time": "2020-07-23 14:39;10", "who": "admin", "typeOfanno": "PersonManul"}]</info><confidence>0</confidence><bndbox><xmin>19258.0</xmin><ymin>30561.720703125</ymin><xmax>19295.0</xmax><ymax>30615.93359375</ymax></bndbox><segmentation><points><x>19269.2109375</x><y>30561.720703125</y></points><points><x>19261.0</x><y>30568.0</y></points><points><x>19258.05078125</x><y>30583.158203125</y></points><points><x>19258.0</x><y>30608.0</y></points><points><x>19273.462890625</x><y>30615.93359375</y></points><points><x>19283.029296875</x><y>30610.97265625</y></points><points><x>19285.0</x><y>30592.0</y></points><points><x>19293.0</x><y>30591.0</y></points><points><x>19295.0</x><y>30575.0</y></points><points><x>19286.0</x><y>30564.0</y></points></segmentation></object><object><name>NONE</name><difficult>0</difficult><truncated>0</truncated><info>[{"confidence": "0"}, {"action": "CREATE", "cat": "NONE", "time": "2020-07-23 14:39;10", "who": "admin", "typeOfanno": "PersonManul"}]</info><confidence>0</confidence><bndbox><xmin>32737.322265625</xmin><ymin>31468.646484375</ymin><xmax>32919.56640625</xmax><ymax>31645.623046875</ymax></bndbox><segmentation><points><x>32874.0</x><y>31470.0</y></points><points><x>32871.0</x><y>31473.0</y></points><points><x>32852.0</x><y>31475.0</y></points><points><x>32844.0</x><y>31477.0</y></points><points><x>32809.0</x><y>31476.0</y></points><points><x>32792.98828125</x><y>31486.607421875</y></points><points><x>32788.23828125</x><y>31474.2109375</y></points><points><x>32766.083984375</x><y>31471.30859375</y></points><points><x>32760.80859375</x><y>31492.146484375</y></points><points><x>32751.576171875</x><y>31514.0390625</y></points><points><x>32767.0</x><y>31534.0</y></points><points><x>32768.0</x><y>31554.0</y></points><points><x>32784.0</x><y>31563.0</y></points><points><x>32804.0</x><y>31564.0</y></points><points><x>32801.0</x><y>31569.0</y></points><points><x>32796.0</x><y>31573.0</y></points><points><x>32778.0</x><y>31585.0</y></points><points><x>32761.0</x><y>31584.0</y></points><points><x>32739.697265625</x><y>31592.341796875</y></points><points><x>32737.322265625</x><y>31609.75</y></points><points><x>32763.962890625</x><y>31623.466796875</y></points><points><x>32784.01171875</x><y>31645.623046875</y></points><points><x>32806.16796875</x><y>31637.7109375</y></points><points><x>32806.95703125</x><y>31614.76171875</y></points><points><x>32811.0</x><y>31598.0</y></points><points><x>32816.0</x><y>31609.0</y></points><points><x>32817.0</x><y>31614.0</y></points><points><x>32823.0</x><y>31619.0</y></points><points><x>32837.0</x><y>31619.0</y></points><points><x>32843.0</x><y>31613.0</y></points><points><x>32843.0</x><y>31603.0</y></points><points><x>32863.0</x><y>31604.0</y></points><points><x>32869.0</x><y>31599.0</y></points><points><x>32869.0</x><y>31582.0</y></points><points><x>32846.0</x><y>31578.0</y></points><points><x>32843.0</x><y>31592.0</y></points><points><x>32839.0</x><y>31590.0</y></points><points><x>32830.0</x><y>31590.0</y></points><points><x>32833.0</x><y>31585.0</y></points><points><x>32836.0</x><y>31581.0</y></points><points><x>32841.0</x><y>31575.0</y></points><points><x>32850.0</x><y>31567.0</y></points><points><x>32857.0</x><y>31558.0</y></points><points><x>32862.0</x><y>31551.0</y></points><points><x>32878.0</x><y>31545.0</y></points><points><x>32902.0</x><y>31545.0</y></points><points><x>32907.0</x><y>31544.0</y></points><points><x>32907.0</x><y>31537.0</y></points><points><x>32913.0</x><y>31531.0</y></points><points><x>32914.25</x><y>31506.560546875</y></points><points><x>32919.56640625</x><y>31491.501953125</y></points><points><x>32913.8984375</x><y>31481.93359375</y></points><points><x>32908.2265625</x><y>31475.91015625</y></points><points><x>32901.3203125</x><y>31473.4296875</y></points><points><x>32898.30859375</x><y>31470.7734375</y></points><points><x>32884.1328125</x><y>31468.646484375</y></points></segmentation></object><object><name>NONE</name><difficult>0</difficult><truncated>0</truncated><info>[{"confidence": "0"}, {"action": "CREATE", "cat": "NONE", "time": "2020-07-23 14:39;10", "who": "admin", "typeOfanno": "PersonManul"}]</info><confidence>0</confidence><bndbox><xmin>32308.181640625</xmin><ymin>30851.638671875</ymin><xmax>32486.083984375</xmax><ymax>31004.013671875</ymax></bndbox><segmentation><points><x>32486.083984375</x><y>30881.484375</y></points><points><x>32467.626953125</x><y>30876.37890625</y></points><points><x>32434.0</x><y>30863.0</y></points><points><x>32402.828125</x><y>30851.638671875</y></points><points><x>32381.0</x><y>30858.0</y></points><points><x>32374.0</x><y>30860.0</y></points><points><x>32371.0</x><y>30863.0</y></points><points><x>32367.0</x><y>30863.0</y></points><points><x>32364.0</x><y>30866.0</y></points><points><x>32363.0</x><y>30872.0</y></points><points><x>32357.0</x><y>30873.0</y></points><points><x>32339.0</x><y>30872.0</y></points><points><x>32329.0</x><y>30880.0</y></points><points><x>32329.0</x><y>30893.0</y></points><points><x>32325.0</x><y>30900.0</y></points><points><x>32308.181640625</x><y>30910.154296875</y></points><points><x>32310.146484375</x><y>30922.720703125</y></points><points><x>32323.0</x><y>30927.0</y></points><points><x>32327.033203125</x><y>30935.6796875</y></points><points><x>32325.0</x><y>30949.0</y></points><points><x>32347.0</x><y>30954.0</y></points><points><x>32357.666015625</x><y>30958.8515625</y></points><points><x>32354.916015625</x><y>30972.203125</y></points><points><x>32348.240234375</x><y>30994.587890625</y></points><points><x>32374.9453125</x><y>31004.013671875</y></points><points><x>32390.10546875</x><y>31000.3671875</y></points><points><x>32402.0</x><y>30996.0</y></points><points><x>32402.0</x><y>30980.0</y></points><points><x>32419.0</x><y>30980.0</y></points><points><x>32426.068359375</x><y>30986.193359375</y></points><points><x>32433.33203125</x><y>30988.8515625</y></points><points><x>32443.78515625</x><y>30988.673828125</y></points><points><x>32456.716796875</x><y>30989.205078125</y></points><points><x>32470.537109375</x><y>30978.9296875</y></points><points><x>32478.23046875</x><y>30964.349609375</y></points><points><x>32481.37109375</x><y>30947.4609375</y></points><points><x>32486.083984375</x><y>30930.181640625</y></points><points><x>32475.873046875</x><y>30908.974609375</y></points><points><x>32484.90625</x><y>30898.763671875</y></points></segmentation></object><object><name>NONE</name><difficult>0</difficult><truncated>0</truncated><info>[{"confidence": "0"}, {"action": "CREATE", "cat": "NONE", "time": "2020-07-23 14:39;10", "who": "admin", "typeOfanno": "PersonManul"}]</info><confidence>0</confidence><bndbox><xmin>36631.0</xmin><ymin>28598.0</ymin><xmax>36752.7578125</xmax><ymax>28730.12890625</ymax></bndbox><segmentation><points><x>36697.0</x><y>28598.0</y></points><points><x>36677.0</x><y>28600.0</y></points><points><x>36657.5859375</x><y>28608.265625</y></points><points><x>36649.0</x><y>28617.0</y></points><points><x>36639.6484375</x><y>28622.509765625</y></points><points><x>36636.484375</x><y>28633.587890625</y></points><points><x>36631.0</x><y>28647.0</y></points><points><x>36631.0</x><y>28666.0</y></points><points><x>36643.0</x><y>28680.0</y></points><points><x>36654.0</x><y>28683.0</y></points><points><x>36662.0</x><y>28690.0</y></points><points><x>36653.62890625</x><y>28701.904296875</y></points><points><x>36654.68359375</x><y>28724.853515625</y></points><points><x>36683.171875</x><y>28730.12890625</y></points><points><x>36698.734375</x><y>28710.08203125</y></points><points><x>36717.19921875</x><y>28705.333984375</y></points><points><x>36740.0</x><y>28692.0</y></points><points><x>36752.7578125</x><y>28663.51171875</y></points><points><x>36745.84765625</x><y>28647.568359375</y></points><points><x>36739.0</x><y>28636.0</y></points><points><x>36736.98046875</x><y>28626.466796875</y></points><points><x>36730.38671875</x><y>28613.013671875</y></points><points><x>36719.0</x><y>28600.0</y></points></segmentation></object><object><name>NILM</name><difficult>0</difficult><truncated>0</truncated><info>[{"confidence": "0"}, {"action": "CREATE", "cat": "NILM", "time": "2020-07-23 14:39;10", "who": "admin", "typeOfanno": "PersonManul"}]</info><confidence>0</confidence><bndbox><xmin>37578.5859375</xmin><ymin>31181.673828125</ymin><xmax>37651.57421875</xmax><ymax>31258.740234375</ymax></bndbox><segmentation><points><x>37592.2265625</x><y>31192.302734375</y></points><points><x>37578.5859375</x><y>31217.9921875</y></points><points><x>37592.0</x><y>31249.0</y></points><points><x>37603.0</x><y>31255.0</y></points><points><x>37631.37890625</x><y>31258.740234375</y></points><points><x>37643.60546875</x><y>31247.046875</y></points><points><x>37646.08203125</x><y>31229.861328125</y></points><points><x>37650.51171875</x><y>31216.57421875</y></points><points><x>37651.57421875</x><y>31200.09765625</y></points><points><x>37632.08984375</x><y>31181.673828125</y></points><points><x>37612.421875</x><y>31184.33203125</y></points></segmentation></object><object><name>NILM</name><difficult>0</difficult><truncated>0</truncated><info>[{"confidence": "0"}, {"action": "CREATE", "cat": "NILM", "time": "2020-07-23 14:39;10", "who": "admin", "typeOfanno": "PersonManul"}]</info><confidence>0</confidence><bndbox><xmin>40891.0</xmin><ymin>27192.712890625</ymin><xmax>40946.6015625</xmax><ymax>27235.97265625</ymax></bndbox><segmentation><points><x>40930.77734375</x><y>27192.9765625</y></points><points><x>40909.67578125</x><y>27192.712890625</y></points><points><x>40891.2109375</x><y>27207.484375</y></points><points><x>40891.0</x><y>27223.0</y></points><points><x>40898.0</x><y>27227.0</y></points><points><x>40907.0</x><y>27232.0</y></points><points><x>40911.51953125</x><y>27234.388671875</y></points><points><x>40922.0703125</x><y>27235.443359375</y></points><points><x>40939.74609375</x><y>27235.97265625</y></points><points><x>40946.6015625</x><y>27223.57421875</y></points><points><x>40943.0</x><y>27202.0</y></points></segmentation></object><object><name>MET</name><difficult>0</difficult><truncated>0</truncated><info>[{"confidence": "0"}, {"action": "CREATE", "cat": "MET", "time": "2020-07-23 14:39;10", "who": "admin", "typeOfanno": "PersonManul"}]</info><confidence>0</confidence><bndbox><xmin>31802.0</xmin><ymin>27689.0</ymin><xmax>32027.0</xmax><ymax>27901.0</ymax></bndbox><segmentation><points><x>31857.0</x><y>27689.0</y></points><points><x>31846.0</x><y>27692.0</y></points><points><x>31845.0</x><y>27710.0</y></points><points><x>31847.0</x><y>27716.0</y></points><points><x>31832.0</x><y>27716.0</y></points><points><x>31830.0</x><y>27710.0</y></points><points><x>31824.0</x><y>27704.0</y></points><points><x>31808.0</x><y>27704.0</y></points><points><x>31802.0</x><y>27709.0</y></points><points><x>31802.0</x><y>27725.0</y></points><points><x>31806.0</x><y>27729.0</y></points><points><x>31813.0</x><y>27740.0</y></points><points><x>31820.0</x><y>27750.0</y></points><points><x>31824.0</x><y>27750.0</y></points><points><x>31834.0</x><y>27751.0</y></points><points><x>31837.0</x><y>27754.0</y></points><points><x>31837.45703125</x><y>27755.14453125</y></points><points><x>31835.45703125</x><y>27758.89453125</y></points><points><x>31833.58203125</x><y>27762.64453125</y></points><points><x>31834.01171875</x><y>27766.25</y></points><points><x>31833.482421875</x><y>27774.42578125</y></points><points><x>31834.01171875</x><y>27779.4375</y></points><points><x>31835.06640625</x><y>27786.296875</y></points><points><x>31836.384765625</x><y>27793.681640625</y></points><points><x>31836.6484375</x><y>27801.068359375</y></points><points><x>31838.0</x><y>27807.0</y></points><points><x>31825.0</x><y>27810.0</y></points><points><x>31807.6328125</x><y>27817.421875</y></points><points><x>31811.0</x><y>27832.0</y></points><points><x>31840.0</x><y>27838.0</y></points><points><x>31847.0</x><y>27844.0</y></points><points><x>31850.0</x><y>27848.0</y></points><points><x>31860.0</x><y>27865.0</y></points><points><x>31861.0</x><y>27877.0</y></points><points><x>31871.0</x><y>27898.0</y></points><points><x>31895.0</x><y>27901.0</y></points><points><x>31910.0</x><y>27891.0</y></points><points><x>31928.0</x><y>27887.0</y></points><points><x>31945.0</x><y>27879.0</y></points><points><x>31949.0</x><y>27845.0</y></points><points><x>31953.0</x><y>27827.0</y></points><points><x>31957.0</x><y>27821.0</y></points><points><x>31962.876953125</x><y>27805.630859375</y></points><points><x>31967.98046875</x><y>27796.59765625</y></points><points><x>31980.548828125</x><y>27778.92578125</y></points><points><x>31999.0</x><y>27782.0</y></points><points><x>32004.0</x><y>27778.0</y></points><points><x>32009.0</x><y>27772.0</y></points><points><x>32025.0</x><y>27772.0</y></points><points><x>32027.0</x><y>27751.0</y></points><points><x>32022.244140625</x><y>27742.08203125</y></points><points><x>32006.9296875</x><y>27731.87109375</y></points><points><x>31995.146484375</x><y>27728.3359375</y></points><points><x>31987.287109375</x><y>27723.61328125</y></points><points><x>31979.767578125</x><y>27717.130859375</y></points><points><x>31977.375</x><y>27715.162109375</y></points><points><x>31969.40234375</x><y>27714.630859375</y></points><points><x>31964.908203125</x><y>27713.8046875</y></points><points><x>31954.3046875</x><y>27711.44921875</y></points><points><x>31942.0</x><y>27714.0</y></points><points><x>31925.0</x><y>27724.0</y></points><points><x>31921.0</x><y>27735.0</y></points><points><x>31917.0</x><y>27741.0</y></points><points><x>31905.0</x><y>27754.0</y></points><points><x>31903.0</x><y>27736.0</y></points><points><x>31900.427734375</x><y>27725.029296875</y></points><points><x>31895.466796875</x><y>27720.068359375</y></points><points><x>31894.58203125</x><y>27713.69140625</y></points><points><x>31899.365234375</x><y>27705.365234375</y></points><points><x>31895.998046875</x><y>27696.328125</y></points><points><x>31878.283203125</x><y>27694.556640625</y></points><points><x>31874.03125</x><y>27692.78515625</y></points><points><x>31864.818359375</x><y>27690.837890625</y></points></segmentation></object><object><name>NILM</name><difficult>0</difficult><truncated>0</truncated><info>[{"confidence": "0"}, {"action": "CREATE", "cat": "NILM", "time": "2020-07-23 14:39;10", "who": "admin", "typeOfanno": "PersonManul"}]</info><confidence>0</confidence><bndbox><xmin>30132.560546875</xmin><ymin>26089.572265625</ymin><xmax>30330.27734375</xmax><ymax>26205.21484375</ymax></bndbox><segmentation><points><x>30258.0</x><y>26097.0</y></points><points><x>30258.0</x><y>26101.0</y></points><points><x>30256.0</x><y>26110.0</y></points><points><x>30250.0</x><y>26115.0</y></points><points><x>30250.0</x><y>26128.0</y></points><points><x>30244.466796875</x><y>26131.23828125</y></points><points><x>30223.4453125</x><y>26131.787109375</y></points><points><x>30206.54296875</x><y>26135.666015625</y></points><points><x>30182.435546875</x><y>26134.279296875</y></points><points><x>30175.509765625</x><y>26144.810546875</y></points><points><x>30190.0</x><y>26154.0</y></points><points><x>30195.0</x><y>26161.0</y></points><points><x>30176.0</x><y>26158.0</y></points><points><x>30172.0</x><y>26162.0</y></points><points><x>30167.197265625</x><y>26171.1328125</y></points><points><x>30132.560546875</x><y>26179.4453125</y></points><points><x>30146.4140625</x><y>26205.21484375</y></points><points><x>30194.62890625</x><y>26197.1796875</y></points><points><x>30210.9765625</x><y>26194.408203125</y></points><points><x>30222.0</x><y>26190.0</y></points><points><x>30230.0</x><y>26189.0</y></points><points><x>30242.0</x><y>26185.0</y></points><points><x>30251.0</x><y>26184.0</y></points><points><x>30260.0</x><y>26200.0</y></points><points><x>30289.0</x><y>26200.0</y></points><points><x>30295.0</x><y>26194.0</y></points><points><x>30306.0</x><y>26191.0</y></points><points><x>30330.27734375</x><y>26190.646484375</y></points><points><x>30327.388671875</x><y>26172.08203125</y></points><points><x>30312.125</x><y>26154.75390625</y></points><points><x>30291.0</x><y>26150.0</y></points><points><x>30283.0</x><y>26155.0</y></points><points><x>30276.0</x><y>26169.0</y></points><points><x>30276.0</x><y>26161.0</y></points><points><x>30276.0</x><y>26151.0</y></points><points><x>30286.0</x><y>26143.0</y></points><points><x>30295.0</x><y>26135.0</y></points><points><x>30305.111328125</x><y>26127.11328125</y></points><points><x>30309.650390625</x><y>26115.150390625</y></points><points><x>30317.900390625</x><y>26092.87109375</y></points><points><x>30309.236328125</x><y>26089.572265625</y></points><points><x>30299.0</x><y>26098.0</y></points><points><x>30283.24609375</x><y>26106.8984375</y></points><points><x>30273.0</x><y>26097.0</y></points></segmentation></object><object><name>NILM</name><difficult>0</difficult><truncated>0</truncated><info>[{"confidence": "0"}, {"action": "CREATE", "cat": "NILM", "time": "2020-07-23 14:39;10", "who": "admin", "typeOfanno": "PersonManul"}]</info><confidence>0</confidence><bndbox><xmin>28684.44921875</xmin><ymin>26577.0</ymin><xmax>28826.052734375</xmax><ymax>26735.9453125</ymax></bndbox><segmentation><points><x>28710.0</x><y>26577.0</y></points><points><x>28694.0</x><y>26587.0</y></points><points><x>28688.6171875</x><y>26599.36328125</y></points><points><x>28689.44921875</x><y>26615.435546875</y></points><points><x>28687.232421875</x><y>26623.748046875</y></points><points><x>28684.82421875</x><y>26633.12890625</y></points><points><x>28684.44921875</x><y>26640.50390625</y></points><points><x>28687.44921875</x><y>26642.37890625</y></points><points><x>28692.69921875</x><y>26647.50390625</y></points><points><x>28699.44921875</x><y>26652.12890625</y></points><points><x>28706.94921875</x><y>26656.37890625</y></points><points><x>28700.0</x><y>26662.0</y></points><points><x>28693.720703125</x><y>26674.154296875</y></points><points><x>28695.0</x><y>26686.0</y></points><points><x>28698.0</x><y>26689.0</y></points><points><x>28713.0</x><y>26689.0</y></points><points><x>28720.0</x><y>26684.0</y></points><points><x>28726.103515625</x><y>26687.92578125</y></points><points><x>28731.162109375</x><y>26689.07421875</y></points><points><x>28734.138671875</x><y>26689.447265625</y></points><points><x>28736.931640625</x><y>26689.6328125</y></points><points><x>28739.908203125</x><y>26689.447265625</y></points><points><x>28745.0</x><y>26689.0</y></points><points><x>28747.0</x><y>26685.0</y></points><points><x>28747.166015625</x><y>26678.466796875</y></points><points><x>28757.03125</x><y>26688.888671875</y></points><points><x>28764.474609375</x><y>26697.44921875</y></points><points><x>28768.755859375</x><y>26703.77734375</y></points><points><x>28775.859375</x><y>26710.453125</y></points><points><x>28777.80078125</x><y>26713.22265625</y></points><points><x>28780.888671875</x><y>26716.572265625</y></points><points><x>28776.96875</x><y>26735.9453125</y></points><points><x>28808.873046875</x><y>26732.921875</y></points><points><x>28826.052734375</x><y>26719.8984375</y></points><points><x>28822.728515625</x><y>26685.26171875</y></points><points><x>28814.0</x><y>26651.0</y></points><points><x>28798.34375</x><y>26647.0234375</y></points><points><x>28798.8984375</x><y>26636.494140625</y></points><points><x>28796.0</x><y>26619.0</y></points><points><x>28781.0</x><y>26599.0</y></points><points><x>28755.119140625</x><y>26592.71484375</y></points><points><x>28741.0</x><y>26583.0</y></points></segmentation></object><object><name>NILM</name><difficult>0</difficult><truncated>0</truncated><info>[{"confidence": "0"}, {"action": "CREATE", "cat": "NILM", "time": "2020-07-23 14:39;10", "who": "admin", "typeOfanno": "PersonManul"}]</info><confidence>0</confidence><bndbox><xmin>25582.12109375</xmin><ymin>28202.876953125</ymin><xmax>25690.740234375</xmax><ymax>28323.966796875</ymax></bndbox><segmentation><points><x>25646.052734375</x><y>28211.94140625</y></points><points><x>25631.052734375</x><y>28222.94140625</y></points><points><x>25630.052734375</x><y>28227.94140625</y></points><points><x>25629.052734375</x><y>28240.94140625</y></points><points><x>25615.052734375</x><y>28249.94140625</y></points><points><x>25609.052734375</x><y>28249.94140625</y></points><points><x>25602.625</x><y>28243.33203125</y></points><points><x>25582.12109375</x><y>28249.4296875</y></points><points><x>25586.0</x><y>28268.548828125</y></points><points><x>25592.650390625</x><y>28274.64453125</y></points><points><x>25594.8671875</x><y>28291.82421875</y></points><points><x>25604.01171875</x><y>28297.919921875</y></points><points><x>25614.263671875</x><y>28299.58203125</y></points><points><x>25620.08203125</x><y>28299.859375</y></points><points><x>25625.0703125</x><y>28305.677734375</y></points><points><x>25627.83984375</x><y>28311.220703125</y></points><points><x>25634.212890625</x><y>28322.857421875</y></points><points><x>25645.57421875</x><y>28323.966796875</y></points><points><x>25659.052734375</x><y>28321.94140625</y></points><points><x>25679.93359375</x><y>28288.220703125</y></points><points><x>25688.5234375</x><y>28253.5859375</y></points><points><x>25690.740234375</x><y>28213.68359375</y></points><points><x>25682.705078125</x><y>28202.876953125</y></points></segmentation></object><object><name>NONE</name><difficult>0</difficult><truncated>0</truncated><info>[{"confidence": "0"}, {"action": "CREATE", "cat": "NONE", "time": "2020-07-23 14:39;10", "who": "admin", "typeOfanno": "PersonManul"}]</info><confidence>0</confidence><bndbox><xmin>23529.90625</xmin><ymin>27463.40625</ymin><xmax>23618.853515625</xmax><ymax>27558.724609375</ymax></bndbox><segmentation><points><x>23554.845703125</x><y>27463.40625</y></points><points><x>23540.0</x><y>27472.0</y></points><points><x>23541.267578125</x><y>27484.46484375</y></points><points><x>23529.90625</x><y>27490.283203125</y></points><points><x>23540.712890625</x><y>27507.185546875</y></points><points><x>23552.07421875</x><y>27508.572265625</y></points><points><x>23554.568359375</x><y>27541.822265625</y></points><points><x>23562.0</x><y>27549.0</y></points><points><x>23567.0</x><y>27556.0</y></points><points><x>23583.107421875</x><y>27558.724609375</y></points><points><x>23595.0</x><y>27552.0</y></points><points><x>23600.0</x><y>27549.0</y></points><points><x>23602.50390625</x><y>27545.701171875</y></points><points><x>23605.275390625</x><y>27540.990234375</y></points><points><x>23608.0</x><y>27536.0</y></points><points><x>23611.0</x><y>27530.0</y></points><points><x>23618.853515625</x><y>27522.1484375</y></points><points><x>23618.0</x><y>27503.0</y></points><points><x>23603.0</x><y>27495.0</y></points><points><x>23602.0</x><y>27485.0</y></points><points><x>23599.0</x><y>27482.0</y></points><points><x>23593.0</x><y>27475.0</y></points><points><x>23573.0</x><y>27468.0</y></points></segmentation></object><object><name>NILM</name><difficult>0</difficult><truncated>0</truncated><info>[{"confidence": "0"}, {"action": "CREATE", "cat": "NILM", "time": "2020-07-23 14:39;10", "who": "admin", "typeOfanno": "PersonManul"}]</info><confidence>0</confidence><bndbox><xmin>28079.0</xmin><ymin>24591.232421875</ymin><xmax>28147.1015625</xmax><ymax>24645.54296875</ymax></bndbox><segmentation><points><x>28118.0078125</x><y>24599.267578125</y></points><points><x>28102.490234375</x><y>24591.232421875</y></points><points><x>28083.0</x><y>24603.0</y></points><points><x>28079.0</x><y>24632.0</y></points><points><x>28090.298828125</x><y>24645.54296875</y></points><points><x>28111.0</x><y>24639.0</y></points><points><x>28124.380859375</x><y>24632.51953125</y></points><points><x>28147.1015625</x><y>24617.833984375</y></points><points><x>28143.0</x><y>24595.0</y></points><points><x>28127.0</x><y>24595.0</y></points></segmentation></object><object><name>NILM</name><difficult>0</difficult><truncated>0</truncated><info>[{"confidence": "0"}, {"action": "CREATE", "cat": "NILM", "time": "2020-07-23 14:39;10", "who": "admin", "typeOfanno": "PersonManul"}]</info><confidence>0</confidence><bndbox><xmin>27784.736328125</xmin><ymin>23980.0</ymin><xmax>27906.1015625</xmax><ymax>24084.861328125</ymax></bndbox><segmentation><points><x>27868.0</x><y>23980.0</y></points><points><x>27861.0</x><y>23985.0</y></points><points><x>27836.2734375</x><y>23986.2734375</y></points><points><x>27812.16796875</x><y>23997.357421875</y></points><points><x>27803.0234375</x><y>24002.345703125</y></points><points><x>27784.736328125</x><y>24013.15234375</y></points><points><x>27790.0</x><y>24046.0</y></points><points><x>27794.0</x><y>24075.0</y></points><points><x>27822.37890625</x><y>24084.861328125</y></points><points><x>27830.96875</x><y>24066.572265625</y></points><points><x>27841.0</x><y>24065.0</y></points><points><x>27852.58203125</x><y>24064.91015625</y></points><points><x>27865.880859375</x><y>24062.416015625</y></points><points><x>27870.1484375</x><y>24060.9609375</y></points><points><x>27877.03515625</x><y>24055.19140625</y></points><points><x>27880.572265625</x><y>24052.21484375</y></points><points><x>27882.990234375</x><y>24046.072265625</y></points><points><x>27884.48046875</x><y>24037.138671875</y></points><points><x>27885.0</x><y>24026.0</y></points><points><x>27891.0</x><y>24022.0</y></points><points><x>27896.0</x><y>24021.0</y></points><points><x>27906.1015625</x><y>24017.86328125</y></points><points><x>27905.0</x><y>23990.0</y></points><points><x>27900.0</x><y>23983.0</y></points><points><x>27888.0</x><y>23981.0</y></points></segmentation></object><object><name>NONE</name><difficult>0</difficult><truncated>0</truncated><info>[{"confidence": "0"}, {"action": "CREATE", "cat": "NONE", "time": "2020-07-23 14:39;10", "who": "admin", "typeOfanno": "PersonManul"}]</info><confidence>0</confidence><bndbox><xmin>25219.138671875</xmin><ymin>20379.37890625</ymin><xmax>25312.806640625</xmax><ymax>20493.095703125</ymax></bndbox><segmentation><points><x>25275.94140625</x><y>20379.37890625</y></points><points><x>25261.810546875</x><y>20390.18359375</y></points><points><x>25268.0</x><y>20410.0</y></points><points><x>25279.0</x><y>20411.0</y></points><points><x>25275.38671875</x><y>20423.990234375</y></points><points><x>25281.0</x><y>20438.0</y></points><points><x>25263.75</x><y>20422.326171875</y></points><points><x>25233.546875</x><y>20393.787109375</y></points><points><x>25219.138671875</x><y>20395.44921875</y></points><points><x>25223.572265625</x><y>20407.36328125</y></points><points><x>25247.125</x><y>20430.638671875</y></points><points><x>25239.0</x><y>20427.0</y></points><points><x>25227.080078125</x><y>20443.6015625</y></points><points><x>25235.0</x><y>20459.0</y></points><points><x>25256.0</x><y>20460.0</y></points><points><x>25261.0</x><y>20456.0</y></points><points><x>25263.8671875</x><y>20450.978515625</y></points><points><x>25270.517578125</x><y>20472.314453125</y></points><points><x>25291.576171875</x><y>20493.095703125</y></points><points><x>25301.55078125</x><y>20488.384765625</y></points><points><x>25303.0</x><y>20471.0</y></points><points><x>25292.1796875</x><y>20447.33203125</y></points><points><x>25312.806640625</x><y>20435.78125</y></points><points><x>25303.0</x><y>20411.0</y></points><points><x>25292.0</x><y>20409.0</y></points><points><x>25293.0</x><y>20392.0</y></points></segmentation></object><object><name>NILM</name><difficult>0</difficult><truncated>0</truncated><info>[{"confidence": "0"}, {"action": "CREATE", "cat": "NILM", "time": "2020-07-23 14:39;10", "who": "admin", "typeOfanno": "PersonManul"}]</info><confidence>0</confidence><bndbox><xmin>23850.19140625</xmin><ymin>19789.9375</ymin><xmax>23913.64453125</xmax><ymax>19871.400390625</ymax></bndbox><segmentation><points><x>23857.673828125</x><y>19789.9375</y></points><points><x>23850.19140625</x><y>19808.501953125</y></points><points><x>23859.3359375</x><y>19828.73046875</y></points><points><x>23857.396484375</x><y>19838.705078125</y></points><points><x>23870.0</x><y>19845.0</y></points><points><x>23876.0</x><y>19849.0</y></points><points><x>23880.0</x><y>19852.0</y></points><points><x>23894.525390625</x><y>19871.400390625</y></points><points><x>23909.48828125</x><y>19866.13671875</y></points><points><x>23913.64453125</x><y>19832.0546875</y></points><points><x>23899.0</x><y>19816.0</y></points><points><x>23886.212890625</x><y>19806.83984375</y></points><points><x>23881.779296875</x><y>19802.68359375</y></points><points><x>23879.5625</x><y>19794.37109375</y></points></segmentation></object><object><name>NONE</name><difficult>0</difficult><truncated>0</truncated><info>[{"confidence": "0"}, {"action": "CREATE", "cat": "NONE", "time": "2020-07-23 14:39;10", "who": "admin", "typeOfanno": "PersonManul"}]</info><confidence>0</confidence><bndbox><xmin>24109.9453125</xmin><ymin>18168.0</ymin><xmax>24266.30078125</xmax><ymax>18333.0</ymax></bndbox><segmentation><points><x>24187.0</x><y>18168.0</y></points><points><x>24177.0</x><y>18174.0</y></points><points><x>24154.501953125</x><y>18173.50390625</y></points><points><x>24146.662109375</x><y>18189.59375</y></points><points><x>24123.0</x><y>18198.0</y></points><points><x>24117.0</x><y>18203.0</y></points><points><x>24114.072265625</x><y>18220.947265625</y></points><points><x>24118.0</x><y>18233.0</y></points><points><x>24109.9453125</x><y>18255.6015625</y></points><points><x>24115.0</x><y>18282.0</y></points><points><x>24121.0</x><y>18289.0</y></points><points><x>24129.9765625</x><y>18289.177734375</y></points><points><x>24135.0</x><y>18305.0</y></points><points><x>24134.685546875</x><y>18311.62109375</y></points><points><x>24135.517578125</x><y>18315.77734375</y></points><points><x>24137.1796875</x><y>18326.861328125</y></points><points><x>24144.0</x><y>18333.0</y></points><points><x>24165.0</x><y>18333.0</y></points><points><x>24172.6484375</x><y>18323.259765625</y></points><points><x>24183.0</x><y>18319.0</y></points><points><x>24196.201171875</x><y>18330.46484375</y></points><points><x>24216.0</x><y>18326.0</y></points><points><x>24216.0</x><y>18313.0</y></points><points><x>24215.0</x><y>18306.0</y></points><points><x>24216.0</x><y>18290.0</y></points><points><x>24217.0</x><y>18278.0</y></points><points><x>24220.0</x><y>18275.0</y></points><points><x>24235.0</x><y>18270.0</y></points><points><x>24241.0</x><y>18269.0</y></points><points><x>24248.0</x><y>18261.0</y></points><points><x>24250.212890625</x><y>18231.26171875</y></points><points><x>24266.30078125</x><y>18204.033203125</y></points><points><x>24263.826171875</x><y>18179.693359375</y></points><points><x>24246.0</x><y>18181.0</y></points><points><x>24236.0</x><y>18183.0</y></points><points><x>24225.0</x><y>18182.0</y></points><points><x>24214.0</x><y>18181.0</y></points><points><x>24204.83203125</x><y>18171.029296875</y></points></segmentation></object><object><name>NONE</name><difficult>0</difficult><truncated>0</truncated><info>[{"confidence": "0"}, {"action": "CREATE", "cat": "NONE", "time": "2020-07-23 14:39;10", "who": "admin", "typeOfanno": "PersonManul"}]</info><confidence>0</confidence><bndbox><xmin>31747.0234375</xmin><ymin>19914.384765625</ymin><xmax>31861.0</xmax><ymax>20018.0</ymax></bndbox><segmentation><points><x>31813.41796875</x><y>19914.384765625</y></points><points><x>31798.0</x><y>19924.0</y></points><points><x>31785.0</x><y>19928.0</y></points><points><x>31765.0</x><y>19927.0</y></points><points><x>31747.0234375</x><y>19943.349609375</y></points><points><x>31755.0</x><y>19959.0</y></points><points><x>31767.0</x><y>19960.0</y></points><points><x>31760.94921875</x><y>19976.701171875</y></points><points><x>31762.0</x><y>19991.0</y></points><points><x>31775.0</x><y>19997.0</y></points><points><x>31778.0</x><y>20000.0</y></points><points><x>31788.0</x><y>20003.0</y></points><points><x>31793.0</x><y>20008.0</y></points><points><x>31813.873046875</x><y>20017.986328125</y></points><points><x>31832.0</x><y>20018.0</y></points><points><x>31839.087890625</x><y>20004.408203125</y></points><points><x>31836.0</x><y>19992.0</y></points><points><x>31842.0</x><y>19984.0</y></points><points><x>31848.0</x><y>19973.0</y></points><points><x>31861.0</x><y>19966.0</y></points><points><x>31861.0</x><y>19948.0</y></points><points><x>31858.76171875</x><y>19930.703125</y></points><points><x>31840.0</x><y>19929.0</y></points><points><x>31829.0</x><y>19926.0</y></points></segmentation></object><object><name>NILM</name><difficult>0</difficult><truncated>0</truncated><info>[{"confidence": "0"}, {"action": "CREATE", "cat": "NILM", "time": "2020-07-23 14:39;10", "who": "admin", "typeOfanno": "PersonManul"}]</info><confidence>0</confidence><bndbox><xmin>26375.0</xmin><ymin>15040.23046875</ymin><xmax>26447.0703125</xmax><ymax>15112.55078125</ymax></bndbox><segmentation><points><x>26418.529296875</x><y>15040.23046875</y></points><points><x>26408.5546875</x><y>15048.2666015625</y></points><points><x>26390.0</x><y>15049.0</y></points><points><x>26387.0</x><y>15052.0</y></points><points><x>26383.0</x><y>15055.0</y></points><points><x>26375.0</x><y>15059.0</y></points><points><x>26375.0</x><y>15077.0</y></points><points><x>26383.0</x><y>15090.0</y></points><points><x>26388.0</x><y>15094.0</y></points><points><x>26393.0</x><y>15102.0</y></points><points><x>26404.67578125</x><y>15112.55078125</y></points><points><x>26431.552734375</x><y>15102.576171875</y></points><points><x>26447.0703125</x><y>15084.841796875</y></points><points><x>26433.0</x><y>15058.0</y></points><points><x>26430.0</x><y>15045.0</y></points></segmentation></object><object><name>NILM</name><difficult>0</difficult><truncated>0</truncated><info>[{"confidence": "0"}, {"action": "CREATE", "cat": "NILM", "time": "2020-07-23 14:39;10", "who": "admin", "typeOfanno": "PersonManul"}]</info><confidence>0</confidence><bndbox><xmin>37433.05078125</xmin><ymin>21973.845703125</ymin><xmax>37495.1171875</xmax><ymax>22044.78125</ymax></bndbox><segmentation><points><x>37452.4453125</x><y>21973.845703125</y></points><points><x>37437.7578125</x><y>21987.423828125</y></points><points><x>37433.05078125</x><y>22016.517578125</y></points><points><x>37450.23046875</x><y>22044.78125</y></points><points><x>37469.34765625</x><y>22038.685546875</y></points><points><x>37477.0</x><y>22020.0</y></points><points><x>37491.0</x><y>22021.0</y></points><points><x>37495.1171875</x><y>22008.205078125</y></points><points><x>37487.0</x><y>21994.0</y></points><points><x>37474.0</x><y>21993.0</y></points><points><x>37468.0</x><y>21980.0</y></points></segmentation></object><object><name>NILM</name><difficult>0</difficult><truncated>0</truncated><info>[{"confidence": "0"}, {"action": "CREATE", "cat": "NILM", "time": "2020-07-23 14:39;10", "who": "admin", "typeOfanno": "PersonManul"}]</info><confidence>0</confidence><bndbox><xmin>38958.25390625</xmin><ymin>20961.205078125</ymin><xmax>39034.73046875</xmax><ymax>21017.73046875</ymax></bndbox><segmentation><points><x>38975.15625</x><y>20962.8671875</y></points><points><x>38971.0</x><y>20985.0</y></points><points><x>38958.25390625</x><y>20995.564453125</y></points><points><x>38965.18359375</x><y>21015.791015625</y></points><points><x>38995.109375</x><y>21017.73046875</y></points><points><x>39032.0</x><y>21005.0</y></points><points><x>39034.73046875</x><y>20991.962890625</y></points><points><x>39028.08203125</x><y>20980.046875</y></points><points><x>39023.0</x><y>20973.0</y></points><points><x>39011.0</x><y>20964.0</y></points><points><x>38996.4921875</x><y>20961.205078125</y></points></segmentation></object><object><name>NILM</name><difficult>0</difficult><truncated>0</truncated><info>[{"confidence": "0"}, {"action": "CREATE", "cat": "NILM", "time": "2020-07-23 14:39;10", "who": "admin", "typeOfanno": "PersonManul"}]</info><confidence>0</confidence><bndbox><xmin>35438.19921875</xmin><ymin>16099.474609375</ymin><xmax>35514.3984375</xmax><ymax>16184.541015625</ymax></bndbox><segmentation><points><x>35464.796875</x><y>16101.9677734375</y></points><points><x>35453.0</x><y>16113.0</y></points><points><x>35449.28125</x><y>16130.78515625</y></points><points><x>35441.0</x><y>16140.0</y></points><points><x>35438.19921875</x><y>16162.650390625</y></points><points><x>35441.0</x><y>16182.0</y></points><points><x>35462.859375</x><y>16184.541015625</y></points><points><x>35474.0</x><y>16178.0</y></points><points><x>35485.02734375</x><y>16160.7109375</y></points><points><x>35499.15625</x><y>16167.083984375</y></points><points><x>35514.3984375</x><y>16158.2177734375</y></points><points><x>35506.91796875</x><y>16135.21875</y></points><points><x>35508.0</x><y>16118.0</y></points><points><x>35507.0</x><y>16109.0</y></points><points><x>35488.90625</x><y>16099.474609375</y></points></segmentation></object><object><name>NILM</name><difficult>0</difficult><truncated>0</truncated><info>[{"confidence": "0"}, {"action": "CREATE", "cat": "NILM", "time": "2020-07-23 14:39;10", "who": "admin", "typeOfanno": "PersonManul"}]</info><confidence>0</confidence><bndbox><xmin>36799.62890625</xmin><ymin>15193.3466796875</ymin><xmax>36914.73046875</xmax><ymax>15294.0087890625</ymax></bndbox><segmentation><points><x>36845.0</x><y>15196.0</y></points><points><x>36838.0</x><y>15217.0</y></points><points><x>36833.45703125</x><y>15236.251953125</y></points><points><x>36817.0</x><y>15251.0</y></points><points><x>36801.27734375</x><y>15273.7939453125</y></points><points><x>36799.62890625</x><y>15294.0087890625</y></points><points><x>36817.0</x><y>15292.0</y></points><points><x>36828.0</x><y>15283.0</y></points><points><x>36849.0</x><y>15271.0</y></points><points><x>36856.0</x><y>15269.0</y></points><points><x>36879.0</x><y>15275.0</y></points><points><x>36885.0234375</x><y>15272.96875</y></points><points><x>36889.9765625</x><y>15261.4169921875</y></points><points><x>36893.27734375</x><y>15242.8525390625</y></points><points><x>36904.00390625</x><y>15231.7138671875</y></points><points><x>36914.73046875</x><y>15202.4228515625</y></points><points><x>36904.828125</x><y>15193.3466796875</y></points><points><x>36896.0</x><y>15199.0</y></points><points><x>36886.0</x><y>15205.0</y></points><points><x>36872.0</x><y>15211.0</y></points><points><x>36867.0</x><y>15212.0</y></points><points><x>36865.0</x><y>15203.0</y></points></segmentation></object><object><name>NILM</name><difficult>0</difficult><truncated>0</truncated><info>[{"confidence": "0"}, {"action": "CREATE", "cat": "NILM", "time": "2020-07-23 14:39;10", "who": "admin", "typeOfanno": "PersonManul"}]</info><confidence>0</confidence><bndbox><xmin>33683.1796875</xmin><ymin>8480.0</ymin><xmax>33753.8359375</xmax><ymax>8552.47265625</ymax></bndbox><segmentation><points><x>33721.41796875</x><y>8481.2607421875</y></points><points><x>33714.76953125</x><y>8482.9228515625</y></points><points><x>33692.0</x><y>8480.0</y></points><points><x>33683.1796875</x><y>8490.681640625</y></points><points><x>33701.0</x><y>8512.0</y></points><points><x>33709.78125</x><y>8525.0400390625</y></points><points><x>33730.28515625</x><y>8551.91796875</y></points><points><x>33745.5234375</x><y>8552.47265625</y></points><points><x>33751.06640625</x><y>8540.0029296875</y></points><points><x>33753.8359375</x><y>8530.58203125</y></points><points><x>33751.0</x><y>8521.0</y></points><points><x>33746.0</x><y>8516.0</y></points><points><x>33742.0</x><y>8509.0</y></points><points><x>33736.0</x><y>8499.0</y></points><points><x>33734.71875</x><y>8494.283203125</y></points><points><x>33730.83984375</x><y>8486.8017578125</y></points></segmentation></object><object><name>NONE</name><difficult>0</difficult><truncated>0</truncated><info>[{"confidence": "0"}, {"action": "CREATE", "cat": "NONE", "time": "2020-07-23 14:39;10", "who": "admin", "typeOfanno": "PersonManul"}]</info><confidence>0</confidence><bndbox><xmin>30351.0</xmin><ymin>8667.7666015625</ymin><xmax>30423.013671875</xmax><ymax>8748.400390625</ymax></bndbox><segmentation><points><x>30359.0</x><y>8670.0</y></points><points><x>30353.0</x><y>8682.0</y></points><points><x>30351.0</x><y>8691.0</y></points><points><x>30353.46484375</x><y>8704.8974609375</y></points><points><x>30367.0</x><y>8722.0</y></points><points><x>30383.11328125</x><y>8730.943359375</y></points><points><x>30395.58203125</x><y>8748.400390625</y></points><points><x>30414.0</x><y>8743.0</y></points><points><x>30423.013671875</x><y>8715.98046875</y></points><points><x>30420.244140625</x><y>8692.1513671875</y></points><points><x>30404.44921875</x><y>8674.1396484375</y></points><points><x>30390.041015625</x><y>8680.5126953125</y></points><points><x>30387.0</x><y>8676.0</y></points><points><x>30372.583984375</x><y>8667.7666015625</y></points></segmentation></object><object><name>NONE</name><difficult>0</difficult><truncated>0</truncated><info>[{"confidence": "0"}, {"action": "CREATE", "cat": "NONE", "time": "2020-07-23 14:39;10", "who": "admin", "typeOfanno": "PersonManul"}]</info><confidence>0</confidence><bndbox><xmin>16019.65625</xmin><ymin>21795.783203125</ymin><xmax>16238.0</xmax><ymax>21912.0</ymax></bndbox><segmentation><points><x>16070.0</x><y>21800.0</y></points><points><x>16066.0</x><y>21804.0</y></points><points><x>16064.0</x><y>21824.0</y></points><points><x>16069.0</x><y>21831.0</y></points><points><x>16087.0</x><y>21836.0</y></points><points><x>16098.0</x><y>21839.0</y></points><points><x>16096.0</x><y>21843.0</y></points><points><x>16092.0</x><y>21848.0</y></points><points><x>16089.0</x><y>21861.0</y></points><points><x>16079.0</x><y>21862.0</y></points><points><x>16078.0</x><y>21847.0</y></points><points><x>16073.0</x><y>21842.0</y></points><points><x>16045.0</x><y>21839.0</y></points><points><x>16040.0</x><y>21843.0</y></points><points><x>16038.453125</x><y>21852.3203125</y></points><points><x>16036.0</x><y>21863.0</y></points><points><x>16031.939453125</x><y>21867.208984375</y></points><points><x>16026.9150390625</x><y>21870.931640625</y></points><points><x>16020.958984375</x><y>21877.4453125</y></points><points><x>16020.21484375</x><y>21881.16796875</y></points><points><x>16019.65625</x><y>21890.47265625</y></points><points><x>16020.958984375</x><y>21896.427734375</y></points><points><x>16024.0</x><y>21907.0</y></points><points><x>16028.0</x><y>21911.0</y></points><points><x>16053.0</x><y>21912.0</y></points><points><x>16062.0</x><y>21910.0</y></points><points><x>16077.0</x><y>21901.0</y></points><points><x>16083.0</x><y>21896.0</y></points><points><x>16092.0</x><y>21903.0</y></points><points><x>16096.0</x><y>21906.0</y></points><points><x>16109.0</x><y>21908.0</y></points><points><x>16112.0</x><y>21897.0</y></points><points><x>16119.0</x><y>21884.0</y></points><points><x>16121.0</x><y>21874.0</y></points><points><x>16136.0</x><y>21873.0</y></points><points><x>16136.0</x><y>21859.0</y></points><points><x>16134.0</x><y>21853.0</y></points><points><x>16126.0</x><y>21847.0</y></points><points><x>16120.0</x><y>21845.0</y></points><points><x>16115.0</x><y>21840.0</y></points><points><x>16107.0</x><y>21840.0</y></points><points><x>16112.0</x><y>21834.0</y></points><points><x>16118.0</x><y>21829.0</y></points><points><x>16126.0</x><y>21835.0</y></points><points><x>16151.0</x><y>21840.0</y></points><points><x>16159.0</x><y>21839.0</y></points><points><x>16168.0</x><y>21850.0</y></points><points><x>16158.0</x><y>21857.0</y></points><points><x>16153.0</x><y>21881.0</y></points><points><x>16134.0</x><y>21882.0</y></points><points><x>16129.0</x><y>21883.0</y></points><points><x>16123.0</x><y>21900.0</y></points><points><x>16128.0</x><y>21905.0</y></points><points><x>16138.0</x><y>21906.0</y></points><points><x>16159.0</x><y>21907.0</y></points><points><x>16164.0</x><y>21893.0</y></points><points><x>16177.0</x><y>21892.0</y></points><points><x>16182.0</x><y>21891.0</y></points><points><x>16185.0</x><y>21888.0</y></points><points><x>16194.0</x><y>21881.0</y></points><points><x>16196.0</x><y>21851.0</y></points><points><x>16199.0</x><y>21848.0</y></points><points><x>16207.0</x><y>21855.0</y></points><points><x>16226.0</x><y>21856.0</y></points><points><x>16233.0</x><y>21851.0</y></points><points><x>16238.0</x><y>21820.0</y></points><points><x>16231.0</x><y>21810.0</y></points><points><x>16219.5283203125</x><y>21805.203125</y></points><points><x>16203.734375</x><y>21803.541015625</y></points><points><x>16195.0</x><y>21806.0</y></points><points><x>16164.1103515625</x><y>21802.986328125</y></points><points><x>16153.0</x><y>21806.0</y></points><points><x>16135.0</x><y>21807.0</y></points><points><x>16129.0</x><y>21808.0</y></points><points><x>16128.0</x><y>21800.0</y></points><points><x>16112.294921875</x><y>21795.783203125</y></points><points><x>16102.8740234375</x><y>21798.830078125</y></points><points><x>16093.0</x><y>21805.0</y></points><points><x>16090.0</x><y>21802.0</y></points></segmentation></object><object><name>SCC</name><difficult>0</difficult><truncated>0</truncated><info>[{"confidence": "0"}, {"action": "CREATE", "cat": "SCC", "time": "2020-07-23 14:39;10", "who": "admin", "typeOfanno": "PersonManul"}]</info><confidence>0</confidence><bndbox><xmin>15174.0</xmin><ymin>23111.0</ymin><xmax>15240.0546875</xmax><ymax>23185.0</ymax></bndbox><segmentation><points><x>15224.0</x><y>23111.0</y></points><points><x>15220.0</x><y>23115.0</y></points><points><x>15215.0</x><y>23119.0</y></points><points><x>15209.0</x><y>23122.0</y></points><points><x>15205.0</x><y>23122.0</y></points><points><x>15196.0</x><y>23129.0</y></points><points><x>15188.0</x><y>23138.0</y></points><points><x>15180.1279296875</x><y>23158.220703125</y></points><points><x>15175.2890625</x><y>23171.0625</y></points><points><x>15174.0</x><y>23182.0</y></points><points><x>15197.0</x><y>23185.0</y></points><points><x>15220.0</x><y>23167.0</y></points><points><x>15228.0</x><y>23159.0</y></points><points><x>15233.35546875</x><y>23147.240234375</y></points><points><x>15239.125</x><y>23132.72265625</y></points><points><x>15240.0546875</x><y>23121.37109375</y></points><points><x>15237.0</x><y>23111.0</y></points></segmentation></object><object><name>NILM</name><difficult>0</difficult><truncated>0</truncated><info>[{"confidence": "0"}, {"action": "CREATE", "cat": "NILM", "time": "2020-07-23 14:39;10", "who": "admin", "typeOfanno": "PersonManul"}]</info><confidence>0</confidence><bndbox><xmin>21013.361328125</xmin><ymin>6229.3017578125</ymin><xmax>21064.384765625</xmax><ymax>6280.8564453125</ymax></bndbox><segmentation><points><x>21040.11328125</x><y>6229.3017578125</y></points><points><x>21022.625</x><y>6238.625</y></points><points><x>21013.361328125</x><y>6262.43115234375</y></points><points><x>21016.625</x><y>6278.625</y></points><points><x>21040.64453125</x><y>6280.8564453125</y></points><points><x>21053.625</x><y>6270.625</y></points><points><x>21064.384765625</x><y>6253.75048828125</y></points><points><x>21061.625</x><y>6234.625</y></points></segmentation></object><object><name>BOX_SCREEN</name><difficult>0</difficult><truncated>0</truncated><info>[{"confidence": "0"}, {"action": "CREATE", "cat": "BOX_SCREEN", "time": "2020-07-23 14:39;10", "who": "admin", "typeOfanno": "PersonManul"}]</info><confidence>0</confidence><bndbox><xmin>14101.831167937902</xmin><ymin>24927.123870432333</ymin><xmax>16149.831167937902</xmax><ymax>26975.123870432333</ymax></bndbox><segmentation><points><x>14101.831167937902</x><y>26975.123870432333</y></points><points><x>14101.831167937902</x><y>24927.123870432333</y></points><points><x>16149.831167937902</x><y>24927.123870432333</y></points><points><x>16149.831167937902</x><y>26975.123870432333</y></points></segmentation></object><object><name>NONE</name><difficult>0</difficult><truncated>0</truncated><info>[{"confidence": "0"}, {"action": "CREATE", "cat": "NONE", "time": "2020-07-23 14:39;10", "who": "admin", "typeOfanno": "PersonManul"}]</info><confidence>0</confidence><bndbox><xmin>15156.91812445964</xmin><ymin>25885.363000867117</ymin><xmax>15222.678994024858</xmax><ymax>25954.710826954073</ymax></bndbox><segmentation><points><x>15156.91812445964</x><y>25954.710826954073</y></points><points><x>15156.91812445964</x><y>25885.363000867117</y></points><points><x>15222.678994024858</x><y>25885.363000867117</y></points><points><x>15222.678994024858</x><y>25954.710826954073</y></points></segmentation></object><object><name>NONE</name><difficult>0</difficult><truncated>0</truncated><info>[{"confidence": "0"}, {"action": "CREATE", "cat": "NONE", "time": "2020-07-23 14:39;10", "who": "admin", "typeOfanno": "PersonManul"}]</info><confidence>0</confidence><bndbox><xmin>14381.657254894424</xmin><ymin>25013.111952416475</ymin><xmax>14447.657254894424</xmax><ymax>25083.416300242563</ymax></bndbox><segmentation><points><x>14381.657254894424</x><y>25083.416300242563</y></points><points><x>14381.657254894424</x><y>25013.111952416475</y></points><points><x>14447.657254894424</x><y>25013.111952416475</y></points><points><x>14447.657254894424</x><y>25083.416300242563</y></points></segmentation></object><object><name>NONE</name><difficult>0</difficult><truncated>0</truncated><info>[{"confidence": "0"}, {"action": "CREATE", "cat": "NONE", "time": "2020-07-23 14:39;10", "who": "admin", "typeOfanno": "PersonManul"}]</info><confidence>0</confidence><bndbox><xmin>15967.092037503124</xmin><ymin>24949.981517633867</ymin><xmax>16034.52682011182</xmax><ymax>25010.242387199083</ymax></bndbox><segmentation><points><x>15967.092037503124</x><y>25010.242387199083</y></points><points><x>15967.092037503124</x><y>24949.981517633867</y></points><points><x>16034.52682011182</x><y>24949.981517633867</y></points><points><x>16034.52682011182</x><y>25010.242387199083</y></points></segmentation></object><object><name>NONE</name><difficult>0</difficult><truncated>0</truncated><info>[{"confidence": "0"}, {"action": "CREATE", "cat": "NONE", "time": "2020-07-23 14:39;10", "who": "admin", "typeOfanno": "PersonManul"}]</info><confidence>0</confidence><bndbox><xmin>16076.135515763994</xmin><ymin>25073.37282198169</ymin><xmax>16146.43986359008</xmax><ymax>25129.329343720823</ymax></bndbox><segmentation><points><x>16076.135515763994</x><y>25129.329343720823</y></points><points><x>16076.135515763994</x><y>25073.37282198169</y></points><points><x>16146.43986359008</x><y>25073.37282198169</y></points><points><x>16146.43986359008</x><y>25129.329343720823</y></points></segmentation></object><object><name>ASC_H</name><difficult>0</difficult><truncated>0</truncated><info>[{"confidence": "0"}, {"action": "CREATE", "cat": "ASC_H", "time": "2020-07-23 14:39;10", "who": "admin", "typeOfanno": "PersonManul"}]</info><confidence>0</confidence><bndbox><xmin>15172.614650296098</xmin><ymin>25515.62180772925</ymin><xmax>15319.679867687402</xmax><ymax>25631.60006859882</ymax></bndbox><segmentation><points><x>15172.614650296098</x><y>25631.60006859882</y></points><points><x>15172.614650296098</x><y>25515.62180772925</y></points><points><x>15319.679867687402</x><y>25515.62180772925</y></points><points><x>15319.679867687402</x><y>25631.60006859882</y></points></segmentation></object><object><name>NONE</name><difficult>0</difficult><truncated>0</truncated><info>[{"confidence": "0"}, {"action": "CREATE", "cat": "NONE", "time": "2020-07-23 14:39;10", "who": "admin", "typeOfanno": "PersonManul"}]</info><confidence>0</confidence><bndbox><xmin>14634.75330575578</xmin><ymin>25709.953316061583</ymin><xmax>14676.601131842735</xmax><ymax>25755.786649394915</ymax></bndbox><segmentation><points><x>14634.75330575578</x><y>25755.786649394915</y></points><points><x>14634.75330575578</x><y>25709.953316061583</y></points><points><x>14676.601131842735</x><y>25709.953316061583</y></points><points><x>14676.601131842735</x><y>25755.786649394915</y></points></segmentation></object><object><name>NONE</name><difficult>0</difficult><truncated>0</truncated><info>[{"confidence": "0"}, {"action": "CREATE", "cat": "NONE", "time": "2020-07-23 14:39;10", "who": "admin", "typeOfanno": "PersonManul"}]</info><confidence>0</confidence><bndbox><xmin>14601.87287097317</xmin><ymin>25802.616359539843</ymin><xmax>14681.583015900707</xmax><ymax>25891.293895771727</ymax></bndbox><segmentation><points><x>14601.87287097317</x><y>25891.293895771727</y></points><points><x>14601.87287097317</x><y>25802.616359539843</y></points><points><x>14681.583015900707</x><y>25802.616359539843</y></points><points><x>14681.583015900707</x><y>25891.293895771727</y></points></segmentation></object><object><name>NONE</name><difficult>0</difficult><truncated>0</truncated><info>[{"confidence": "0"}, {"action": "CREATE", "cat": "NONE", "time": "2020-07-23 14:39;10", "who": "admin", "typeOfanno": "PersonManul"}]</info><confidence>0</confidence><bndbox><xmin>15303.074856273093</xmin><ymin>26467.42044775293</ymin><xmax>15360.864711345557</xmax><ymax>26538.16320137612</ymax></bndbox><segmentation><points><x>15303.074856273093</x><y>26538.16320137612</y></points><points><x>15303.074856273093</x><y>26467.42044775293</y></points><points><x>15360.864711345557</x><y>26467.42044775293</y></points><points><x>15360.864711345557</x><y>26538.16320137612</y></points></segmentation></object><object><name>NONE</name><difficult>0</difficult><truncated>0</truncated><info>[{"confidence": "0"}, {"action": "CREATE", "cat": "NONE", "time": "2020-07-23 14:39;10", "who": "admin", "typeOfanno": "PersonManul"}]</info><confidence>0</confidence><bndbox><xmin>15713.582102649902</xmin><ymin>26703.561752100755</ymin><xmax>15761.408189606424</xmax><ymax>26760.355230361623</ymax></bndbox><segmentation><points><x>15713.582102649902</x><y>26760.355230361623</y></points><points><x>15713.582102649902</x><y>26703.561752100755</y></points><points><x>15761.408189606424</x><y>26703.561752100755</y></points><points><x>15761.408189606424</x><y>26760.355230361623</y></points></segmentation></object><object><name>ASC_H</name><difficult>0</difficult><truncated>0</truncated><info>[{"confidence": "0"}, {"action": "CREATE", "cat": "ASC_H", "time": "2020-07-23 14:39;10", "who": "admin", "typeOfanno": "PersonManul"}]</info><confidence>0</confidence><bndbox><xmin>14117.868235207561</xmin><ymin>25379.670042874204</ymin><xmax>14221.172583033647</xmax><ymax>25480.104825482897</ymax></bndbox><segmentation><points><x>14117.868235207561</x><y>25480.104825482897</y></points><points><x>14117.868235207561</x><y>25379.670042874204</y></points><points><x>14221.172583033647</x><y>25379.670042874204</y></points><points><x>14221.172583033647</x><y>25480.104825482897</y></points></segmentation></object><object><name>ASC_H</name><difficult>0</difficult><truncated>0</truncated><info>[{"confidence": 1}, {"action": "CREATE", "cat": "ASC_H", "time": "2020-07-27 17:06;18", "who": "admin", "typeOfanno": "PersonManul"}]</info><confidence>1.0</confidence><bndbox><xmin>14469.257618701959</xmin><ymin>25537.3487650178</ymin><xmax>14556.393302789324</xmax><ymax>25608.973384922076</ymax></bndbox><segmentation><points><x>14469.257618701959</x><y>25608.973384922076</y></points><points><x>14469.257618701959</x><y>25537.3487650178</y></points><points><x>14556.393302789324</x><y>25537.3487650178</y></points><points><x>14556.393302789324</x><y>25608.973384922076</y></points></segmentation></object><object><name>ASC_H</name><difficult>0</difficult><truncated>0</truncated><info>[{"confidence": 1}, {"action": "CREATE", "cat": "ASC_H", "time": "2020-07-27 17:06;18", "who": "admin", "typeOfanno": "PersonManul"}]</info><confidence>1.0</confidence><bndbox><xmin>14434.47680786611</xmin><ymin>26855.130894813963</ymin><xmax>14496.521064598479</xmax><ymax>26917.175151546326</ymax></bndbox><segmentation><points><x>14434.47680786611</x><y>26917.175151546326</y></points><points><x>14434.47680786611</x><y>26855.130894813963</y></points><points><x>14496.521064598479</x><y>26855.130894813963</y></points><points><x>14496.521064598479</x><y>26917.175151546326</y></points></segmentation></object><object><name>ASC_H</name><difficult>0</difficult><truncated>0</truncated><info>[{"confidence": 1}, {"action": "CREATE", "cat": "ASC_H", "time": "2020-07-27 17:06;18", "who": "admin", "typeOfanno": "PersonManul"}]</info><confidence>1.0</confidence><bndbox><xmin>14861.005954739689</xmin><ymin>26689.2746844655</ymin><xmax>14912.557432759964</xmax><ymax>26789.640393885507</ymax></bndbox><segmentation><points><x>14861.005954739689</x><y>26789.640393885507</y></points><points><x>14861.005954739689</x><y>26689.2746844655</y></points><points><x>14912.557432759964</x><y>26689.2746844655</y></points><points><x>14912.557432759964</x><y>26789.640393885507</y></points></segmentation></object><object><name>ASC_H</name><difficult>0</difficult><truncated>0</truncated><info>[{"confidence": 1}, {"action": "CREATE", "cat": "ASC_H", "time": "2020-07-27 17:06;18", "who": "admin", "typeOfanno": "PersonManul"}]</info><confidence>1.0</confidence><bndbox><xmin>15654.011164131785</xmin><ymin>26731.992901805996</ymin><xmax>15709.136269684439</xmax><ymax>26810.688742146678</ymax></bndbox><segmentation><points><x>15654.011164131785</x><y>26810.688742146678</y></points><points><x>15654.011164131785</x><y>26731.992901805996</y></points><points><x>15709.136269684439</x><y>26731.992901805996</y></points><points><x>15709.136269684439</x><y>26810.688742146678</y></points></segmentation></object><object><name>ASC_H</name><difficult>0</difficult><truncated>0</truncated><info>[{"confidence": 1}, {"action": "CREATE", "cat": "ASC_H", "time": "2020-07-27 17:06;18", "who": "admin", "typeOfanno": "PersonManul"}]</info><confidence>1.0</confidence><bndbox><xmin>14965.280876458359</xmin><ymin>25926.19758221565</ymin><xmax>15010.90165346745</xmax><ymax>26020.10034822603</ymax></bndbox><segmentation><points><x>14965.280876458359</x><y>26020.10034822603</y></points><points><x>14965.280876458359</x><y>25926.19758221565</y></points><points><x>15010.90165346745</x><y>25926.19758221565</y></points><points><x>15010.90165346745</x><y>26020.10034822603</y></points></segmentation></object></annotation>
