# Supplementary material for: Artificial intelligence enables precision diagnosis of cervical cytology grades and cervical cancer
Source: Nat Commun. 2024 May 22;15:4369. doi: 10.1038/s41467-024-48705-3 (PMC11111770; doi:10.1038/s41467-024-48705-3)
Supplement: Supplementary file 4 — Source Data [file 41467_2024_48705_MOESM4_ESM.zip › Source Data/Table S1.Average precision in the patch-level detection and classification./ground_truth_126/C201723335_L.tif.xml]

<?xml version="1.0"?><annotation><folder>med</folder><filename>/datasets/Review/label-check/tif-tiff/C201723335_L.tif</filename><size><width>59796</width><height>56260</height></size><mpp>0.248447</mpp><object><name>NILM</name><difficult>0</difficult><truncated>0</truncated><info>[{"confidence": "0"}, {"action": "CREATE", "cat": "NILM", "time": "2020-07-23 14:39;07", "who": "admin", "typeOfanno": "PersonManul"}]</info><confidence>0</confidence><bndbox><xmin>26825.0</xmin><ymin>13096.0</ymin><xmax>26967.0</xmax><ymax>13226.0</ymax></bndbox><segmentation><points><x>26825.0</x><y>13226.0</y></points><points><x>26825.0</x><y>13096.0</y></points><points><x>26967.0</x><y>13096.0</y></points><points><x>26967.0</x><y>13226.0</y></points></segmentation></object><object><name>NILM</name><difficult>0</difficult><truncated>0</truncated><info>[{"confidence": "0"}, {"action": "CREATE", "cat": "NILM", "time": "2020-07-23 14:39;07", "who": "admin", "typeOfanno": "PersonManul"}]</info><confidence>0</confidence><bndbox><xmin>26825.0</xmin><ymin>13096.0</ymin><xmax>26966.0</xmax><ymax>13225.0</ymax></bndbox><segmentation><points><x>26849.0</x><y>13096.0</y></points><points><x>26848.0</x><y>13109.0</y></points><points><x>26853.0</x><y>13110.0</y></points><points><x>26854.0</x><y>13121.0</y></points><points><x>26843.0</x><y>13132.0</y></points><points><x>26840.0</x><y>13136.0</y></points><points><x>26837.0</x><y>13140.0</y></points><points><x>26825.0</x><y>13225.0</y></points><points><x>26876.0</x><y>13225.0</y></points><points><x>26889.0</x><y>13221.0</y></points><points><x>26923.0</x><y>13210.0</y></points><points><x>26926.0</x><y>13207.0</y></points><points><x>26949.0</x><y>13205.0</y></points><points><x>26953.0</x><y>13189.0</y></points><points><x>26949.0</x><y>13182.0</y></points><points><x>26952.0</x><y>13174.0</y></points><points><x>26957.0</x><y>13169.0</y></points><points><x>26962.0</x><y>13161.0</y></points><points><x>26966.0</x><y>13096.0</y></points></segmentation></object><object><name>LSIL</name><difficult>0</difficult><truncated>0</truncated><info>[{"confidence": "0"}, {"action": "CREATE", "cat": "LSIL", "time": "2020-07-23 14:39;07", "who": "admin", "typeOfanno": "PersonManul"}]</info><confidence>0</confidence><bndbox><xmin>21608.0</xmin><ymin>25519.0</ymin><xmax>21839.0</xmax><ymax>25685.0</ymax></bndbox><segmentation><points><x>21740.0</x><y>25519.0</y></points><points><x>21716.0</x><y>25521.0</y></points><points><x>21705.0</x><y>25535.0</y></points><points><x>21696.0</x><y>25546.0</y></points><points><x>21692.0</x><y>25549.0</y></points><points><x>21688.0</x><y>25552.0</y></points><points><x>21676.0</x><y>25558.0</y></points><points><x>21656.0</x><y>25559.0</y></points><points><x>21645.0</x><y>25560.0</y></points><points><x>21639.0</x><y>25561.0</y></points><points><x>21612.0</x><y>25577.0</y></points><points><x>21609.0</x><y>25592.0</y></points><points><x>21608.0</x><y>25629.0</y></points><points><x>21609.0</x><y>25637.0</y></points><points><x>21615.0</x><y>25645.0</y></points><points><x>21619.0</x><y>25650.0</y></points><points><x>21635.0</x><y>25665.0</y></points><points><x>21643.0</x><y>25670.0</y></points><points><x>21783.0</x><y>25685.0</y></points><points><x>21789.0</x><y>25681.0</y></points><points><x>21800.0</x><y>25675.0</y></points><points><x>21805.0</x><y>25671.0</y></points><points><x>21811.0</x><y>25666.0</y></points><points><x>21811.0</x><y>25662.0</y></points><points><x>21816.0</x><y>25661.0</y></points><points><x>21826.0</x><y>25656.0</y></points><points><x>21834.0</x><y>25645.0</y></points><points><x>21839.0</x><y>25641.0</y></points><points><x>21839.0</x><y>25604.0</y></points><points><x>21831.0</x><y>25573.0</y></points><points><x>21823.0</x><y>25564.0</y></points><points><x>21817.0</x><y>25559.0</y></points><points><x>21807.0</x><y>25551.0</y></points><points><x>21799.0</x><y>25540.0</y></points><points><x>21792.0</x><y>25534.0</y></points><points><x>21781.0</x><y>25526.0</y></points><points><x>21769.0</x><y>25524.0</y></points><points><x>21764.0</x><y>25523.0</y></points><points><x>21753.0</x><y>25520.0</y></points></segmentation></object><object><name>NILM</name><difficult>0</difficult><truncated>0</truncated><info>[{"confidence": "0"}, {"action": "CREATE", "cat": "NILM", "time": "2020-07-23 14:39;07", "who": "admin", "typeOfanno": "PersonManul"}]</info><confidence>0</confidence><bndbox><xmin>48815.0</xmin><ymin>28716.0</ymin><xmax>49001.0</xmax><ymax>28913.0</ymax></bndbox><segmentation><points><x>48915.0</x><y>28716.0</y></points><points><x>48908.0</x><y>28717.0</y></points><points><x>48899.0</x><y>28719.0</y></points><points><x>48894.0</x><y>28720.0</y></points><points><x>48855.0</x><y>28746.0</y></points><points><x>48828.0</x><y>28771.0</y></points><points><x>48815.0</x><y>28829.0</y></points><points><x>48841.0</x><y>28872.0</y></points><points><x>48847.0</x><y>28877.0</y></points><points><x>48851.0</x><y>28880.0</y></points><points><x>48889.0</x><y>28901.0</y></points><points><x>48897.0</x><y>28908.0</y></points><points><x>48915.0</x><y>28913.0</y></points><points><x>48921.0</x><y>28908.0</y></points><points><x>48930.0</x><y>28908.0</y></points><points><x>48945.0</x><y>28913.0</y></points><points><x>48945.0</x><y>28907.0</y></points><points><x>48959.0</x><y>28906.0</y></points><points><x>48975.0</x><y>28904.0</y></points><points><x>48985.0</x><y>28903.0</y></points><points><x>48991.0</x><y>28898.0</y></points><points><x>48997.0</x><y>28890.0</y></points><points><x>49000.0</x><y>28886.0</y></points><points><x>49001.0</x><y>28824.0</y></points><points><x>48990.0</x><y>28789.0</y></points><points><x>48989.0</x><y>28782.0</y></points><points><x>48988.0</x><y>28774.0</y></points><points><x>48968.0</x><y>28733.0</y></points><points><x>48960.0</x><y>28725.0</y></points><points><x>48940.0</x><y>28718.0</y></points><points><x>48932.0</x><y>28717.0</y></points></segmentation></object><object><name>NILM</name><difficult>0</difficult><truncated>0</truncated><info>[{"confidence": "0"}, {"action": "CREATE", "cat": "NILM", "time": "2020-07-23 14:39;07", "who": "admin", "typeOfanno": "PersonManul"}]</info><confidence>0</confidence><bndbox><xmin>37860.0</xmin><ymin>37283.0</ymin><xmax>37969.0</xmax><ymax>37406.0</ymax></bndbox><segmentation><points><x>37883.0</x><y>37283.0</y></points><points><x>37876.0</x><y>37285.0</y></points><points><x>37871.0</x><y>37289.0</y></points><points><x>37862.0</x><y>37299.0</y></points><points><x>37860.0</x><y>37351.0</y></points><points><x>37861.0</x><y>37357.0</y></points><points><x>37866.0</x><y>37377.0</y></points><points><x>37869.0</x><y>37380.0</y></points><points><x>37873.0</x><y>37380.0</y></points><points><x>37878.0</x><y>37385.0</y></points><points><x>37886.0</x><y>37391.0</y></points><points><x>37887.0</x><y>37396.0</y></points><points><x>37902.0</x><y>37404.0</y></points><points><x>37907.0</x><y>37405.0</y></points><points><x>37920.0</x><y>37406.0</y></points><points><x>37963.0</x><y>37386.0</y></points><points><x>37968.0</x><y>37372.0</y></points><points><x>37969.0</x><y>37358.0</y></points><points><x>37966.0</x><y>37329.0</y></points><points><x>37963.0</x><y>37308.0</y></points><points><x>37960.0</x><y>37305.0</y></points><points><x>37960.0</x><y>37295.0</y></points><points><x>37954.0</x><y>37288.0</y></points><points><x>37949.0</x><y>37284.0</y></points></segmentation></object><object><name>ASC_US</name><difficult>0</difficult><truncated>0</truncated><info>[{"confidence": "0"}, {"action": "CREATE", "cat": "ASC_US", "time": "2020-07-23 14:39;07", "who": "admin", "typeOfanno": "PersonManul"}]</info><confidence>0</confidence><bndbox><xmin>39224.30569743378</xmin><ymin>38362.3404824997</ymin><xmax>39358.76569205025</xmax><ymax>38633.761741122056</ymax></bndbox><segmentation><points><x>39297.130915702626</x><y>38362.3404824997</y></points><points><x>39266.73091570266</x><y>38367.9404824997</y></points><points><x>39251.05948057459</x><y>38383.22149946071</y></points><points><x>39243.930915702666</x><y>38397.540482499695</y></points><points><x>39241.05948057459</x><y>38414.22149946071</y></points><points><x>39240.05948057459</x><y>38437.22149946071</y></points><points><x>39241.05948057459</x><y>38442.22149946071</y></points><points><x>39240.05948057459</x><y>38457.22149946071</y></points><points><x>39230.05948057459</x><y>38494.22149946071</y></points><points><x>39229.05948057459</x><y>38501.22149946071</y></points><points><x>39228.05948057459</x><y>38507.22149946071</y></points><points><x>39227.05948057459</x><y>38530.22149946071</y></points><points><x>39224.30569743378</x><y>38541.94218410614</y></points><points><x>39226.72251863845</x><y>38556.20642020657</y></points><points><x>39225.313216616436</x><y>38565.944170755145</y></points><points><x>39231.31321661649</x><y>38572.27750408846</y></points><points><x>39234.646549949764</x><y>38581.27750408848</y></points><points><x>39236.226847182006</x><y>38590.041829821675</y></points><points><x>39236.987193465495</x><y>38601.06685093221</y></points><points><x>39240.408751741175</x><y>38606.00910177486</y></points><points><x>39247.25186829254</x><y>38611.33152575925</y></points><points><x>39250.29325342648</x><y>38620.83585430281</y></points><points><x>39264.35965967095</x><y>38633.761741122056</y></points><points><x>39291.05948057459</x><y>38627.22149946071</y></points><points><x>39306.05948057459</x><y>38624.22149946071</y></points><points><x>39312.05948057459</x><y>38617.22149946071</y></points><points><x>39321.05948057459</x><y>38609.22149946071</y></points><points><x>39325.05948057459</x><y>38606.22149946071</y></points><points><x>39327.05948057459</x><y>38598.22149946071</y></points><points><x>39329.05948057459</x><y>38588.22149946071</y></points><points><x>39330.05948057459</x><y>38568.22149946071</y></points><points><x>39335.05948057459</x><y>38561.22149946071</y></points><points><x>39338.43235871691</x><y>38556.29123862787</y></points><points><x>39341.765692050205</x><y>38551.95790529452</y></points><points><x>39342.43235871688</x><y>38546.95790529452</y></points><points><x>39344.09902538354</x><y>38543.291238627855</y></points><points><x>39347.765692050205</x><y>38537.291238627855</y></points><points><x>39353.09902538354</x><y>38529.62457196119</y></points><points><x>39352.43235871691</x><y>38524.957905294534</y></points><points><x>39353.43235871691</x><y>38519.957905294534</y></points><points><x>39353.05948057459</x><y>38514.22149946071</y></points><points><x>39358.76569205025</x><y>38502.957905294534</y></points><points><x>39358.43235871691</x><y>38490.957905294534</y></points><points><x>39358.76569205025</x><y>38474.624571961205</y></points><points><x>39352.05948057459</x><y>38467.22149946071</y></points><points><x>39347.05948057459</x><y>38456.22149946071</y></points><points><x>39341.05948057459</x><y>38449.22149946071</y></points><points><x>39336.05948057459</x><y>38441.22149946071</y></points><points><x>39350.33091570266</x><y>38416.3404824997</y></points><points><x>39344.05948057459</x><y>38398.22149946071</y></points><points><x>39334.05948057459</x><y>38381.22149946071</y></points></segmentation></object><object><name>LSIL</name><difficult>0</difficult><truncated>0</truncated><info>[{"confidence": "0"}, {"action": "CREATE", "cat": "LSIL", "time": "2020-07-23 14:39;07", "who": "admin", "typeOfanno": "PersonManul"}]</info><confidence>0</confidence><bndbox><xmin>27347.0</xmin><ymin>43935.0</ymin><xmax>27537.0</xmax><ymax>44123.0</ymax></bndbox><segmentation><points><x>27419.0</x><y>43935.0</y></points><points><x>27414.0</x><y>43936.0</y></points><points><x>27401.0</x><y>43940.0</y></points><points><x>27387.0</x><y>43947.0</y></points><points><x>27379.0</x><y>43954.0</y></points><points><x>27373.0</x><y>43962.0</y></points><points><x>27356.0</x><y>43980.0</y></points><points><x>27349.0</x><y>44001.0</y></points><points><x>27347.0</x><y>44061.0</y></points><points><x>27349.0</x><y>44073.0</y></points><points><x>27362.0</x><y>44091.0</y></points><points><x>27374.0</x><y>44093.0</y></points><points><x>27381.0</x><y>44098.0</y></points><points><x>27389.0</x><y>44112.0</y></points><points><x>27418.0</x><y>44121.0</y></points><points><x>27436.0</x><y>44122.0</y></points><points><x>27474.0</x><y>44123.0</y></points><points><x>27483.0</x><y>44122.0</y></points><points><x>27490.0</x><y>44121.0</y></points><points><x>27505.0</x><y>44118.0</y></points><points><x>27513.0</x><y>44117.0</y></points><points><x>27521.0</x><y>44113.0</y></points><points><x>27527.0</x><y>44107.0</y></points><points><x>27532.0</x><y>44103.0</y></points><points><x>27537.0</x><y>44056.0</y></points><points><x>27537.0</x><y>44009.0</y></points><points><x>27528.0</x><y>44006.0</y></points><points><x>27520.0</x><y>44002.0</y></points><points><x>27519.0</x><y>43995.0</y></points><points><x>27510.0</x><y>43985.0</y></points><points><x>27499.0</x><y>43981.0</y></points><points><x>27485.0</x><y>43979.0</y></points><points><x>27482.0</x><y>43976.0</y></points><points><x>27481.0</x><y>43968.0</y></points><points><x>27475.0</x><y>43960.0</y></points><points><x>27466.0</x><y>43950.0</y></points><points><x>27462.0</x><y>43947.0</y></points><points><x>27455.0</x><y>43942.0</y></points><points><x>27437.0</x><y>43936.0</y></points></segmentation></object><object><name>NILM</name><difficult>0</difficult><truncated>0</truncated><info>[{"confidence": "0"}, {"action": "CREATE", "cat": "NILM", "time": "2020-07-23 14:39;07", "who": "admin", "typeOfanno": "PersonManul"}]</info><confidence>0</confidence><bndbox><xmin>40853.0</xmin><ymin>24149.0</ymin><xmax>41003.0</xmax><ymax>24317.0</ymax></bndbox><segmentation><points><x>40877.0</x><y>24149.0</y></points><points><x>40872.0</x><y>24150.0</y></points><points><x>40853.0</x><y>24218.0</y></points><points><x>40860.0</x><y>24229.0</y></points><points><x>40863.0</x><y>24233.0</y></points><points><x>40875.0</x><y>24247.0</y></points><points><x>40880.0</x><y>24253.0</y></points><points><x>40888.0</x><y>24262.0</y></points><points><x>40892.0</x><y>24267.0</y></points><points><x>40897.0</x><y>24273.0</y></points><points><x>40900.0</x><y>24277.0</y></points><points><x>40909.0</x><y>24305.0</y></points><points><x>40910.0</x><y>24310.0</y></points><points><x>40915.0</x><y>24317.0</y></points><points><x>40956.0</x><y>24317.0</y></points><points><x>40965.0</x><y>24310.0</y></points><points><x>40969.0</x><y>24307.0</y></points><points><x>40976.0</x><y>24301.0</y></points><points><x>40983.0</x><y>24296.0</y></points><points><x>40986.0</x><y>24292.0</y></points><points><x>40989.0</x><y>24288.0</y></points><points><x>40992.0</x><y>24284.0</y></points><points><x>40996.0</x><y>24281.0</y></points><points><x>41003.0</x><y>24215.0</y></points><points><x>40997.0</x><y>24209.0</y></points><points><x>40993.0</x><y>24203.0</y></points><points><x>40973.0</x><y>24179.0</y></points><points><x>40963.0</x><y>24169.0</y></points><points><x>40959.0</x><y>24166.0</y></points><points><x>40944.0</x><y>24164.0</y></points><points><x>40934.0</x><y>24161.0</y></points><points><x>40910.0</x><y>24152.0</y></points><points><x>40897.0</x><y>24150.0</y></points></segmentation></object><object><name>NILM</name><difficult>0</difficult><truncated>0</truncated><info>[{"confidence": "0"}, {"action": "CREATE", "cat": "NILM", "time": "2020-07-23 14:39;07", "who": "admin", "typeOfanno": "PersonManul"}]</info><confidence>0</confidence><bndbox><xmin>14443.0</xmin><ymin>41336.0</ymin><xmax>14688.0</xmax><ymax>41531.0</ymax></bndbox><segmentation><points><x>14511.0</x><y>41336.0</y></points><points><x>14493.0</x><y>41338.0</y></points><points><x>14490.0</x><y>41341.0</y></points><points><x>14478.0</x><y>41353.0</y></points><points><x>14461.0</x><y>41379.0</y></points><points><x>14459.0</x><y>41393.0</y></points><points><x>14456.0</x><y>41406.0</y></points><points><x>14454.0</x><y>41415.0</y></points><points><x>14445.0</x><y>41436.0</y></points><points><x>14443.0</x><y>41462.0</y></points><points><x>14464.0</x><y>41473.0</y></points><points><x>14469.0</x><y>41466.0</y></points><points><x>14474.0</x><y>41460.0</y></points><points><x>14482.0</x><y>41465.0</y></points><points><x>14496.0</x><y>41473.0</y></points><points><x>14498.0</x><y>41489.0</y></points><points><x>14495.0</x><y>41492.0</y></points><points><x>14494.0</x><y>41507.0</y></points><points><x>14488.0</x><y>41504.0</y></points><points><x>14474.0</x><y>41484.0</y></points><points><x>14467.0</x><y>41478.0</y></points><points><x>14452.0</x><y>41477.0</y></points><points><x>14447.0</x><y>41481.0</y></points><points><x>14447.0</x><y>41495.0</y></points><points><x>14458.0</x><y>41516.0</y></points><points><x>14561.0</x><y>41531.0</y></points><points><x>14564.0</x><y>41528.0</y></points><points><x>14573.0</x><y>41521.0</y></points><points><x>14586.0</x><y>41521.0</y></points><points><x>14586.0</x><y>41517.0</y></points><points><x>14592.0</x><y>41511.0</y></points><points><x>14597.0</x><y>41515.0</y></points><points><x>14609.0</x><y>41516.0</y></points><points><x>14616.0</x><y>41512.0</y></points><points><x>14633.0</x><y>41515.0</y></points><points><x>14647.0</x><y>41516.0</y></points><points><x>14641.0</x><y>41531.0</y></points><points><x>14671.0</x><y>41531.0</y></points><points><x>14672.0</x><y>41523.0</y></points><points><x>14681.0</x><y>41522.0</y></points><points><x>14688.0</x><y>41519.0</y></points><points><x>14688.0</x><y>41492.0</y></points><points><x>14688.0</x><y>41454.0</y></points><points><x>14673.0</x><y>41445.0</y></points><points><x>14664.0</x><y>41437.0</y></points><points><x>14660.0</x><y>41432.0</y></points><points><x>14660.0</x><y>41415.0</y></points><points><x>14656.0</x><y>41410.0</y></points><points><x>14636.0</x><y>41408.0</y></points><points><x>14628.0</x><y>41402.0</y></points><points><x>14624.0</x><y>41399.0</y></points><points><x>14617.0</x><y>41394.0</y></points><points><x>14605.0</x><y>41385.0</y></points><points><x>14599.0</x><y>41380.0</y></points><points><x>14591.0</x><y>41373.0</y></points><points><x>14573.0</x><y>41359.0</y></points><points><x>14553.0</x><y>41349.0</y></points><points><x>14545.0</x><y>41347.0</y></points><points><x>14542.0</x><y>41344.0</y></points><points><x>14538.0</x><y>41344.0</y></points><points><x>14535.0</x><y>41341.0</y></points></segmentation></object><object><name>NILM</name><difficult>0</difficult><truncated>0</truncated><info>[{"confidence": "0"}, {"action": "CREATE", "cat": "NILM", "time": "2020-07-23 14:39;07", "who": "admin", "typeOfanno": "PersonManul"}]</info><confidence>0</confidence><bndbox><xmin>29229.0</xmin><ymin>43792.0</ymin><xmax>29430.0</xmax><ymax>43969.0</ymax></bndbox><segmentation><points><x>29293.0</x><y>43792.0</y></points><points><x>29293.0</x><y>43797.0</y></points><points><x>29283.0</x><y>43798.0</y></points><points><x>29268.0</x><y>43806.0</y></points><points><x>29249.0</x><y>43818.0</y></points><points><x>29242.0</x><y>43824.0</y></points><points><x>29241.0</x><y>43842.0</y></points><points><x>29246.0</x><y>43869.0</y></points><points><x>29249.0</x><y>43876.0</y></points><points><x>29246.0</x><y>43884.0</y></points><points><x>29243.0</x><y>43887.0</y></points><points><x>29238.0</x><y>43901.0</y></points><points><x>29230.0</x><y>43911.0</y></points><points><x>29229.0</x><y>43941.0</y></points><points><x>29231.0</x><y>43948.0</y></points><points><x>29257.0</x><y>43952.0</y></points><points><x>29266.0</x><y>43953.0</y></points><points><x>29275.0</x><y>43959.0</y></points><points><x>29282.0</x><y>43963.0</y></points><points><x>29380.0</x><y>43969.0</y></points><points><x>29383.0</x><y>43966.0</y></points><points><x>29389.0</x><y>43961.0</y></points><points><x>29396.0</x><y>43959.0</y></points><points><x>29411.0</x><y>43960.0</y></points><points><x>29412.0</x><y>43948.0</y></points><points><x>29399.0</x><y>43946.0</y></points><points><x>29401.0</x><y>43934.0</y></points><points><x>29405.0</x><y>43914.0</y></points><points><x>29413.0</x><y>43917.0</y></points><points><x>29418.0</x><y>43947.0</y></points><points><x>29423.0</x><y>43966.0</y></points><points><x>29430.0</x><y>43969.0</y></points><points><x>29430.0</x><y>43869.0</y></points><points><x>29415.0</x><y>43869.0</y></points><points><x>29406.0</x><y>43858.0</y></points><points><x>29403.0</x><y>43854.0</y></points><points><x>29398.0</x><y>43845.0</y></points><points><x>29386.0</x><y>43844.0</y></points><points><x>29378.0</x><y>43847.0</y></points><points><x>29362.0</x><y>43845.0</y></points><points><x>29360.0</x><y>43841.0</y></points><points><x>29348.0</x><y>43829.0</y></points><points><x>29344.0</x><y>43823.0</y></points><points><x>29344.0</x><y>43817.0</y></points><points><x>29338.0</x><y>43816.0</y></points><points><x>29334.0</x><y>43812.0</y></points><points><x>29327.0</x><y>43806.0</y></points><points><x>29319.0</x><y>43798.0</y></points><points><x>29314.0</x><y>43798.0</y></points><points><x>29313.0</x><y>43792.0</y></points></segmentation></object><object><name>NILM</name><difficult>0</difficult><truncated>0</truncated><info>[{"confidence": "0"}, {"action": "CREATE", "cat": "NILM", "time": "2020-07-23 14:39;07", "who": "admin", "typeOfanno": "PersonManul"}]</info><confidence>0</confidence><bndbox><xmin>50235.0</xmin><ymin>43846.0</ymin><xmax>50482.0</xmax><ymax>44180.0</ymax></bndbox><segmentation><points><x>50291.0</x><y>43846.0</y></points><points><x>50291.0</x><y>43868.0</y></points><points><x>50295.0</x><y>43872.0</y></points><points><x>50299.0</x><y>43872.0</y></points><points><x>50299.0</x><y>43887.0</y></points><points><x>50295.0</x><y>43891.0</y></points><points><x>50290.0</x><y>43902.0</y></points><points><x>50268.0</x><y>43906.0</y></points><points><x>50262.0</x><y>43907.0</y></points><points><x>50252.0</x><y>43924.0</y></points><points><x>50247.0</x><y>43925.0</y></points><points><x>50240.0</x><y>43940.0</y></points><points><x>50239.0</x><y>43945.0</y></points><points><x>50235.0</x><y>43987.0</y></points><points><x>50237.0</x><y>43993.0</y></points><points><x>50239.0</x><y>44005.0</y></points><points><x>50240.0</x><y>44011.0</y></points><points><x>50246.0</x><y>44018.0</y></points><points><x>50248.0</x><y>44028.0</y></points><points><x>50251.0</x><y>44035.0</y></points><points><x>50253.0</x><y>44043.0</y></points><points><x>50262.0</x><y>44050.0</y></points><points><x>50275.0</x><y>44056.0</y></points><points><x>50282.0</x><y>44060.0</y></points><points><x>50282.0</x><y>44065.0</y></points><points><x>50290.0</x><y>44065.0</y></points><points><x>50297.0</x><y>44081.0</y></points><points><x>50300.0</x><y>44084.0</y></points><points><x>50304.0</x><y>44091.0</y></points><points><x>50314.0</x><y>44101.0</y></points><points><x>50314.0</x><y>44105.0</y></points><points><x>50321.0</x><y>44124.0</y></points><points><x>50324.0</x><y>44127.0</y></points><points><x>50322.0</x><y>44133.0</y></points><points><x>50322.0</x><y>44146.0</y></points><points><x>50330.0</x><y>44147.0</y></points><points><x>50334.0</x><y>44157.0</y></points><points><x>50332.0</x><y>44162.0</y></points><points><x>50320.0</x><y>44159.0</y></points><points><x>50320.0</x><y>44165.0</y></points><points><x>50314.0</x><y>44180.0</y></points><points><x>50402.0</x><y>44180.0</y></points><points><x>50432.0</x><y>44117.0</y></points><points><x>50432.0</x><y>44113.0</y></points><points><x>50438.0</x><y>44105.0</y></points><points><x>50438.0</x><y>44101.0</y></points><points><x>50440.0</x><y>44095.0</y></points><points><x>50442.0</x><y>44089.0</y></points><points><x>50446.0</x><y>44076.0</y></points><points><x>50448.0</x><y>44068.0</y></points><points><x>50451.0</x><y>44055.0</y></points><points><x>50453.0</x><y>44047.0</y></points><points><x>50456.0</x><y>44038.0</y></points><points><x>50457.0</x><y>44032.0</y></points><points><x>50460.0</x><y>44021.0</y></points><points><x>50461.0</x><y>44016.0</y></points><points><x>50462.0</x><y>44007.0</y></points><points><x>50464.0</x><y>43998.0</y></points><points><x>50465.0</x><y>43991.0</y></points><points><x>50466.0</x><y>43970.0</y></points><points><x>50467.0</x><y>43960.0</y></points><points><x>50469.0</x><y>43950.0</y></points><points><x>50470.0</x><y>43943.0</y></points><points><x>50471.0</x><y>43938.0</y></points><points><x>50482.0</x><y>43935.0</y></points><points><x>50482.0</x><y>43846.0</y></points></segmentation></object><object><name>NILM</name><difficult>0</difficult><truncated>0</truncated><info>[{"confidence": "0"}, {"action": "CREATE", "cat": "NILM", "time": "2020-07-23 14:39;07", "who": "admin", "typeOfanno": "PersonManul"}]</info><confidence>0</confidence><bndbox><xmin>17808.0</xmin><ymin>40856.0</ymin><xmax>18010.0</xmax><ymax>41001.0</ymax></bndbox><segmentation><points><x>17889.0</x><y>40856.0</y></points><points><x>17884.0</x><y>40857.0</y></points><points><x>17868.0</x><y>40861.0</y></points><points><x>17839.0</x><y>40870.0</y></points><points><x>17832.0</x><y>40872.0</y></points><points><x>17812.0</x><y>40889.0</y></points><points><x>17811.0</x><y>40896.0</y></points><points><x>17809.0</x><y>40911.0</y></points><points><x>17808.0</x><y>40924.0</y></points><points><x>17817.0</x><y>40941.0</y></points><points><x>17835.0</x><y>40972.0</y></points><points><x>17846.0</x><y>40975.0</y></points><points><x>17854.0</x><y>40980.0</y></points><points><x>17868.0</x><y>40981.0</y></points><points><x>17877.0</x><y>40979.0</y></points><points><x>17893.0</x><y>40980.0</y></points><points><x>17900.0</x><y>40979.0</y></points><points><x>17910.0</x><y>40981.0</y></points><points><x>17925.0</x><y>40992.0</y></points><points><x>17933.0</x><y>40997.0</y></points><points><x>17999.0</x><y>41001.0</y></points><points><x>18006.0</x><y>40982.0</y></points><points><x>18007.0</x><y>40976.0</y></points><points><x>18008.0</x><y>40962.0</y></points><points><x>18010.0</x><y>40946.0</y></points><points><x>18009.0</x><y>40937.0</y></points><points><x>18003.0</x><y>40932.0</y></points><points><x>18003.0</x><y>40927.0</y></points><points><x>17977.0</x><y>40890.0</y></points><points><x>17968.0</x><y>40880.0</y></points><points><x>17958.0</x><y>40871.0</y></points><points><x>17926.0</x><y>40857.0</y></points></segmentation></object><object><name>NILM</name><difficult>0</difficult><truncated>0</truncated><info>[{"confidence": "0"}, {"action": "CREATE", "cat": "NILM", "time": "2020-07-23 14:39;07", "who": "admin", "typeOfanno": "PersonManul"}]</info><confidence>0</confidence><bndbox><xmin>46917.0</xmin><ymin>44949.0</ymin><xmax>47139.0</xmax><ymax>45165.0</ymax></bndbox><segmentation><points><x>46917.0</x><y>44949.0</y></points><points><x>46917.0</x><y>45025.0</y></points><points><x>46919.0</x><y>45039.0</y></points><points><x>46920.0</x><y>45051.0</y></points><points><x>46925.0</x><y>45061.0</y></points><points><x>46928.0</x><y>45066.0</y></points><points><x>46931.0</x><y>45076.0</y></points><points><x>46941.0</x><y>45091.0</y></points><points><x>46949.0</x><y>45091.0</y></points><points><x>46954.0</x><y>45098.0</y></points><points><x>46954.0</x><y>45103.0</y></points><points><x>46958.0</x><y>45107.0</y></points><points><x>46966.0</x><y>45120.0</y></points><points><x>46968.0</x><y>45129.0</y></points><points><x>46978.0</x><y>45144.0</y></points><points><x>46982.0</x><y>45147.0</y></points><points><x>46998.0</x><y>45159.0</y></points><points><x>47002.0</x><y>45162.0</y></points><points><x>47012.0</x><y>45164.0</y></points><points><x>47026.0</x><y>45165.0</y></points><points><x>47031.0</x><y>45164.0</y></points><points><x>47038.0</x><y>45163.0</y></points><points><x>47048.0</x><y>45162.0</y></points><points><x>47061.0</x><y>45159.0</y></points><points><x>47081.0</x><y>45160.0</y></points><points><x>47103.0</x><y>45157.0</y></points><points><x>47117.0</x><y>45148.0</y></points><points><x>47123.0</x><y>45145.0</y></points><points><x>47129.0</x><y>45142.0</y></points><points><x>47133.0</x><y>45124.0</y></points><points><x>47131.0</x><y>45106.0</y></points><points><x>47134.0</x><y>45103.0</y></points><points><x>47139.0</x><y>45099.0</y></points><points><x>47139.0</x><y>45067.0</y></points><points><x>47134.0</x><y>45067.0</y></points><points><x>47134.0</x><y>45071.0</y></points><points><x>47116.0</x><y>45046.0</y></points><points><x>47106.0</x><y>45034.0</y></points><points><x>47102.0</x><y>45031.0</y></points><points><x>47095.0</x><y>45029.0</y></points><points><x>47084.0</x><y>45028.0</y></points><points><x>47077.0</x><y>45021.0</y></points><points><x>47062.0</x><y>45007.0</y></points><points><x>47060.0</x><y>44989.0</y></points><points><x>47033.0</x><y>44973.0</y></points><points><x>47032.0</x><y>44949.0</y></points><points><x>47010.0</x><y>44949.0</y></points><points><x>47002.0</x><y>44951.0</y></points><points><x>46988.0</x><y>44949.0</y></points><points><x>46988.0</x><y>44964.0</y></points><points><x>46989.0</x><y>44972.0</y></points><points><x>46966.0</x><y>44976.0</y></points><points><x>46946.0</x><y>44974.0</y></points><points><x>46933.0</x><y>44975.0</y></points><points><x>46935.0</x><y>44963.0</y></points><points><x>46936.0</x><y>44949.0</y></points></segmentation></object><object><name>NILM</name><difficult>0</difficult><truncated>0</truncated><info>[{"confidence": "0"}, {"action": "CREATE", "cat": "NILM", "time": "2020-07-23 14:39;07", "who": "admin", "typeOfanno": "PersonManul"}]</info><confidence>0</confidence><bndbox><xmin>43313.0</xmin><ymin>13170.0</ymin><xmax>43511.0</xmax><ymax>13404.0</ymax></bndbox><segmentation><points><x>43489.0</x><y>13170.0</y></points><points><x>43483.0</x><y>13177.0</y></points><points><x>43472.0</x><y>13177.0</y></points><points><x>43471.0</x><y>13171.0</y></points><points><x>43460.0</x><y>13171.0</y></points><points><x>43460.0</x><y>13177.0</y></points><points><x>43452.0</x><y>13178.0</y></points><points><x>43448.0</x><y>13182.0</y></points><points><x>43424.0</x><y>13188.0</y></points><points><x>43407.0</x><y>13188.0</y></points><points><x>43384.0</x><y>13192.0</y></points><points><x>43372.0</x><y>13194.0</y></points><points><x>43372.0</x><y>13199.0</y></points><points><x>43365.0</x><y>13200.0</y></points><points><x>43356.0</x><y>13204.0</y></points><points><x>43350.0</x><y>13210.0</y></points><points><x>43328.0</x><y>13232.0</y></points><points><x>43326.0</x><y>13261.0</y></points><points><x>43319.0</x><y>13281.0</y></points><points><x>43315.0</x><y>13300.0</y></points><points><x>43314.0</x><y>13322.0</y></points><points><x>43313.0</x><y>13334.0</y></points><points><x>43317.0</x><y>13348.0</y></points><points><x>43319.0</x><y>13356.0</y></points><points><x>43328.0</x><y>13372.0</y></points><points><x>43333.0</x><y>13373.0</y></points><points><x>43334.0</x><y>13378.0</y></points><points><x>43334.0</x><y>13394.0</y></points><points><x>43346.0</x><y>13394.0</y></points><points><x>43346.0</x><y>13388.0</y></points><points><x>43354.0</x><y>13375.0</y></points><points><x>43369.0</x><y>13396.0</y></points><points><x>43373.0</x><y>13396.0</y></points><points><x>43397.0</x><y>13404.0</y></points><points><x>43397.0</x><y>13400.0</y></points><points><x>43402.0</x><y>13399.0</y></points><points><x>43417.0</x><y>13400.0</y></points><points><x>43423.0</x><y>13399.0</y></points><points><x>43425.0</x><y>13394.0</y></points><points><x>43437.0</x><y>13395.0</y></points><points><x>43440.0</x><y>13398.0</y></points><points><x>43449.0</x><y>13400.0</y></points><points><x>43466.0</x><y>13402.0</y></points><points><x>43466.0</x><y>13389.0</y></points><points><x>43465.0</x><y>13382.0</y></points><points><x>43459.0</x><y>13377.0</y></points><points><x>43470.0</x><y>13375.0</y></points><points><x>43483.0</x><y>13364.0</y></points><points><x>43496.0</x><y>13351.0</y></points><points><x>43503.0</x><y>13334.0</y></points><points><x>43504.0</x><y>13328.0</y></points><points><x>43505.0</x><y>13305.0</y></points><points><x>43509.0</x><y>13258.0</y></points><points><x>43511.0</x><y>13236.0</y></points><points><x>43510.0</x><y>13207.0</y></points><points><x>43501.0</x><y>13170.0</y></points></segmentation></object><object><name>ASC_US</name><difficult>0</difficult><truncated>0</truncated><info>[{"confidence": "0"}, {"action": "CREATE", "cat": "ASC_US", "time": "2020-07-23 14:39;07", "who": "admin", "typeOfanno": "PersonManul"}]</info><confidence>0</confidence><bndbox><xmin>35691.0</xmin><ymin>40090.0</ymin><xmax>35869.0</xmax><ymax>40249.0</ymax></bndbox><segmentation><points><x>35766.0</x><y>40090.0</y></points><points><x>35760.0</x><y>40096.0</y></points><points><x>35756.0</x><y>40099.0</y></points><points><x>35711.0</x><y>40124.0</y></points><points><x>35702.0</x><y>40132.0</y></points><points><x>35697.0</x><y>40138.0</y></points><points><x>35694.0</x><y>40142.0</y></points><points><x>35691.0</x><y>40203.0</y></points><points><x>35709.0</x><y>40228.0</y></points><points><x>35728.0</x><y>40235.0</y></points><points><x>35739.0</x><y>40236.0</y></points><points><x>35746.0</x><y>40237.0</y></points><points><x>35754.0</x><y>40239.0</y></points><points><x>35773.0</x><y>40240.0</y></points><points><x>35790.0</x><y>40241.0</y></points><points><x>35802.0</x><y>40244.0</y></points><points><x>35820.0</x><y>40248.0</y></points><points><x>35841.0</x><y>40249.0</y></points><points><x>35850.0</x><y>40242.0</y></points><points><x>35862.0</x><y>40212.0</y></points><points><x>35869.0</x><y>40155.0</y></points><points><x>35852.0</x><y>40125.0</y></points><points><x>35840.0</x><y>40111.0</y></points><points><x>35832.0</x><y>40104.0</y></points><points><x>35817.0</x><y>40094.0</y></points><points><x>35807.0</x><y>40094.0</y></points><points><x>35795.0</x><y>40091.0</y></points></segmentation></object><object><name>ASC_US</name><difficult>0</difficult><truncated>0</truncated><info>[{"confidence": "0"}, {"action": "CREATE", "cat": "ASC_US", "time": "2020-07-23 14:39;07", "who": "admin", "typeOfanno": "PersonManul"}]</info><confidence>0</confidence><bndbox><xmin>41273.0</xmin><ymin>48850.0</ymin><xmax>41433.0</xmax><ymax>48973.0</ymax></bndbox><segmentation><points><x>41337.0</x><y>48850.0</y></points><points><x>41296.0</x><y>48872.0</y></points><points><x>41283.0</x><y>48881.0</y></points><points><x>41275.0</x><y>48888.0</y></points><points><x>41273.0</x><y>48947.0</y></points><points><x>41277.0</x><y>48951.0</y></points><points><x>41283.0</x><y>48956.0</y></points><points><x>41295.0</x><y>48964.0</y></points><points><x>41309.0</x><y>48971.0</y></points><points><x>41394.0</x><y>48973.0</y></points><points><x>41408.0</x><y>48963.0</y></points><points><x>41422.0</x><y>48953.0</y></points><points><x>41428.0</x><y>48942.0</y></points><points><x>41433.0</x><y>48873.0</y></points><points><x>41425.0</x><y>48859.0</y></points><points><x>41418.0</x><y>48857.0</y></points></segmentation></object><object><name>ASC_US</name><difficult>0</difficult><truncated>0</truncated><info>[{"confidence": "0"}, {"action": "CREATE", "cat": "ASC_US", "time": "2020-07-23 14:39;07", "who": "admin", "typeOfanno": "PersonManul"}]</info><confidence>0</confidence><bndbox><xmin>23205.0</xmin><ymin>6270.0</ymin><xmax>23495.0</xmax><ymax>6612.0</ymax></bndbox><segmentation><points><x>23411.0</x><y>6270.0</y></points><points><x>23405.0</x><y>6275.0</y></points><points><x>23399.0</x><y>6286.0</y></points><points><x>23384.0</x><y>6289.0</y></points><points><x>23364.0</x><y>6301.0</y></points><points><x>23357.0</x><y>6306.0</y></points><points><x>23350.0</x><y>6315.0</y></points><points><x>23332.0</x><y>6329.0</y></points><points><x>23325.0</x><y>6335.0</y></points><points><x>23314.0</x><y>6343.0</y></points><points><x>23313.0</x><y>6349.0</y></points><points><x>23305.0</x><y>6356.0</y></points><points><x>23298.0</x><y>6366.0</y></points><points><x>23295.0</x><y>6370.0</y></points><points><x>23288.0</x><y>6375.0</y></points><points><x>23283.0</x><y>6379.0</y></points><points><x>23279.0</x><y>6384.0</y></points><points><x>23273.0</x><y>6391.0</y></points><points><x>23269.0</x><y>6394.0</y></points><points><x>23263.0</x><y>6399.0</y></points><points><x>23260.0</x><y>6403.0</y></points><points><x>23255.0</x><y>6409.0</y></points><points><x>23252.0</x><y>6414.0</y></points><points><x>23248.0</x><y>6420.0</y></points><points><x>23241.0</x><y>6430.0</y></points><points><x>23238.0</x><y>6434.0</y></points><points><x>23235.0</x><y>6438.0</y></points><points><x>23233.0</x><y>6445.0</y></points><points><x>23229.0</x><y>6460.0</y></points><points><x>23223.0</x><y>6469.0</y></points><points><x>23209.0</x><y>6501.0</y></points><points><x>23205.0</x><y>6561.0</y></points><points><x>23212.0</x><y>6561.0</y></points><points><x>23220.0</x><y>6560.0</y></points><points><x>23227.0</x><y>6559.0</y></points><points><x>23232.0</x><y>6554.0</y></points><points><x>23237.0</x><y>6554.0</y></points><points><x>23256.0</x><y>6556.0</y></points><points><x>23261.0</x><y>6555.0</y></points><points><x>23267.0</x><y>6557.0</y></points><points><x>23278.0</x><y>6561.0</y></points><points><x>23285.0</x><y>6574.0</y></points><points><x>23290.0</x><y>6596.0</y></points><points><x>23284.0</x><y>6600.0</y></points><points><x>23276.0</x><y>6612.0</y></points><points><x>23354.0</x><y>6612.0</y></points><points><x>23360.0</x><y>6610.0</y></points><points><x>23371.0</x><y>6607.0</y></points><points><x>23386.0</x><y>6603.0</y></points><points><x>23391.0</x><y>6602.0</y></points><points><x>23411.0</x><y>6596.0</y></points><points><x>23424.0</x><y>6588.0</y></points><points><x>23428.0</x><y>6588.0</y></points><points><x>23441.0</x><y>6566.0</y></points><points><x>23442.0</x><y>6560.0</y></points><points><x>23443.0</x><y>6547.0</y></points><points><x>23452.0</x><y>6528.0</y></points><points><x>23452.0</x><y>6523.0</y></points><points><x>23454.0</x><y>6505.0</y></points><points><x>23453.0</x><y>6490.0</y></points><points><x>23449.0</x><y>6490.0</y></points><points><x>23445.0</x><y>6468.0</y></points><points><x>23448.0</x><y>6465.0</y></points><points><x>23453.0</x><y>6461.0</y></points><points><x>23463.0</x><y>6443.0</y></points><points><x>23467.0</x><y>6438.0</y></points><points><x>23474.0</x><y>6430.0</y></points><points><x>23483.0</x><y>6421.0</y></points><points><x>23486.0</x><y>6417.0</y></points><points><x>23487.0</x><y>6391.0</y></points><points><x>23471.0</x><y>6384.0</y></points><points><x>23473.0</x><y>6373.0</y></points><points><x>23476.0</x><y>6370.0</y></points><points><x>23478.0</x><y>6358.0</y></points><points><x>23482.0</x><y>6354.0</y></points><points><x>23494.0</x><y>6341.0</y></points><points><x>23495.0</x><y>6270.0</y></points></segmentation></object><object><name>NILM</name><difficult>0</difficult><truncated>0</truncated><info>[{"confidence": "0"}, {"action": "CREATE", "cat": "NILM", "time": "2020-07-23 14:39;07", "who": "admin", "typeOfanno": "PersonManul"}]</info><confidence>0</confidence><bndbox><xmin>19589.0</xmin><ymin>12575.0</ymin><xmax>19754.0</xmax><ymax>12774.0</ymax></bndbox><segmentation><points><x>19683.0</x><y>12575.0</y></points><points><x>19648.0</x><y>12579.0</y></points><points><x>19645.0</x><y>12582.0</y></points><points><x>19641.0</x><y>12582.0</y></points><points><x>19630.0</x><y>12585.0</y></points><points><x>19624.0</x><y>12592.0</y></points><points><x>19620.0</x><y>12592.0</y></points><points><x>19598.0</x><y>12619.0</y></points><points><x>19590.0</x><y>12627.0</y></points><points><x>19589.0</x><y>12663.0</y></points><points><x>19593.0</x><y>12683.0</y></points><points><x>19589.0</x><y>12727.0</y></points><points><x>19594.0</x><y>12734.0</y></points><points><x>19602.0</x><y>12743.0</y></points><points><x>19628.0</x><y>12753.0</y></points><points><x>19636.0</x><y>12755.0</y></points><points><x>19669.0</x><y>12772.0</y></points><points><x>19724.0</x><y>12774.0</y></points><points><x>19741.0</x><y>12759.0</y></points><points><x>19751.0</x><y>12734.0</y></points><points><x>19752.0</x><y>12721.0</y></points><points><x>19753.0</x><y>12707.0</y></points><points><x>19752.0</x><y>12699.0</y></points><points><x>19750.0</x><y>12681.0</y></points><points><x>19753.0</x><y>12670.0</y></points><points><x>19754.0</x><y>12644.0</y></points><points><x>19753.0</x><y>12634.0</y></points><points><x>19736.0</x><y>12599.0</y></points><points><x>19727.0</x><y>12590.0</y></points><points><x>19723.0</x><y>12587.0</y></points><points><x>19713.0</x><y>12580.0</y></points><points><x>19702.0</x><y>12578.0</y></points><points><x>19696.0</x><y>12576.0</y></points></segmentation></object><object><name>LSIL</name><difficult>0</difficult><truncated>0</truncated><info>[{"confidence": "0"}, {"action": "CREATE", "cat": "LSIL", "time": "2020-07-23 14:39;07", "who": "admin", "typeOfanno": "PersonManul"}]</info><confidence>0</confidence><bndbox><xmin>22733.0</xmin><ymin>48001.0</ymin><xmax>22934.0</xmax><ymax>48243.0</ymax></bndbox><segmentation><points><x>22859.0</x><y>48001.0</y></points><points><x>22844.0</x><y>48002.0</y></points><points><x>22835.0</x><y>48004.0</y></points><points><x>22826.0</x><y>48006.0</y></points><points><x>22821.0</x><y>48007.0</y></points><points><x>22800.0</x><y>48020.0</y></points><points><x>22794.0</x><y>48024.0</y></points><points><x>22790.0</x><y>48027.0</y></points><points><x>22776.0</x><y>48038.0</y></points><points><x>22771.0</x><y>48042.0</y></points><points><x>22761.0</x><y>48050.0</y></points><points><x>22758.0</x><y>48054.0</y></points><points><x>22752.0</x><y>48062.0</y></points><points><x>22747.0</x><y>48068.0</y></points><points><x>22744.0</x><y>48072.0</y></points><points><x>22738.0</x><y>48083.0</y></points><points><x>22733.0</x><y>48192.0</y></points><points><x>22737.0</x><y>48195.0</y></points><points><x>22742.0</x><y>48200.0</y></points><points><x>22750.0</x><y>48207.0</y></points><points><x>22772.0</x><y>48218.0</y></points><points><x>22786.0</x><y>48223.0</y></points><points><x>22795.0</x><y>48225.0</y></points><points><x>22801.0</x><y>48228.0</y></points><points><x>22810.0</x><y>48230.0</y></points><points><x>22822.0</x><y>48236.0</y></points><points><x>22825.0</x><y>48239.0</y></points><points><x>22870.0</x><y>48243.0</y></points><points><x>22875.0</x><y>48242.0</y></points><points><x>22877.0</x><y>48236.0</y></points><points><x>22882.0</x><y>48229.0</y></points><points><x>22885.0</x><y>48226.0</y></points><points><x>22892.0</x><y>48217.0</y></points><points><x>22898.0</x><y>48214.0</y></points><points><x>22909.0</x><y>48203.0</y></points><points><x>22915.0</x><y>48196.0</y></points><points><x>22918.0</x><y>48192.0</y></points><points><x>22921.0</x><y>48188.0</y></points><points><x>22927.0</x><y>48180.0</y></points><points><x>22934.0</x><y>48058.0</y></points><points><x>22916.0</x><y>48023.0</y></points><points><x>22912.0</x><y>48016.0</y></points><points><x>22903.0</x><y>48010.0</y></points><points><x>22897.0</x><y>48006.0</y></points></segmentation></object><object><name>NILM</name><difficult>0</difficult><truncated>0</truncated><info>[{"confidence": "0"}, {"action": "CREATE", "cat": "NILM", "time": "2020-07-23 14:39;07", "who": "admin", "typeOfanno": "PersonManul"}]</info><confidence>0</confidence><bndbox><xmin>27709.0</xmin><ymin>54100.0</ymin><xmax>27889.0</xmax><ymax>54269.0</ymax></bndbox><segmentation><points><x>27775.0</x><y>54100.0</y></points><points><x>27769.0</x><y>54102.0</y></points><points><x>27755.0</x><y>54106.0</y></points><points><x>27750.0</x><y>54112.0</y></points><points><x>27738.0</x><y>54124.0</y></points><points><x>27723.0</x><y>54141.0</y></points><points><x>27717.0</x><y>54151.0</y></points><points><x>27710.0</x><y>54173.0</y></points><points><x>27709.0</x><y>54194.0</y></points><points><x>27710.0</x><y>54199.0</y></points><points><x>27711.0</x><y>54205.0</y></points><points><x>27718.0</x><y>54217.0</y></points><points><x>27724.0</x><y>54225.0</y></points><points><x>27734.0</x><y>54236.0</y></points><points><x>27750.0</x><y>54251.0</y></points><points><x>27753.0</x><y>54257.0</y></points><points><x>27756.0</x><y>54260.0</y></points><points><x>27762.0</x><y>54264.0</y></points><points><x>27770.0</x><y>54265.0</y></points><points><x>27776.0</x><y>54267.0</y></points><points><x>27813.0</x><y>54269.0</y></points><points><x>27841.0</x><y>54251.0</y></points><points><x>27845.0</x><y>54246.0</y></points><points><x>27854.0</x><y>54238.0</y></points><points><x>27876.0</x><y>54215.0</y></points><points><x>27885.0</x><y>54190.0</y></points><points><x>27886.0</x><y>54184.0</y></points><points><x>27888.0</x><y>54173.0</y></points><points><x>27889.0</x><y>54146.0</y></points><points><x>27878.0</x><y>54123.0</y></points><points><x>27873.0</x><y>54118.0</y></points><points><x>27855.0</x><y>54113.0</y></points><points><x>27832.0</x><y>54107.0</y></points><points><x>27826.0</x><y>54105.0</y></points><points><x>27821.0</x><y>54104.0</y></points><points><x>27812.0</x><y>54102.0</y></points><points><x>27803.0</x><y>54101.0</y></points></segmentation></object><object><name>NILM</name><difficult>0</difficult><truncated>0</truncated><info>[{"confidence": "0"}, {"action": "CREATE", "cat": "NILM", "time": "2020-07-23 14:39;07", "who": "admin", "typeOfanno": "PersonManul"}]</info><confidence>0</confidence><bndbox><xmin>8078.0</xmin><ymin>43858.0</ymin><xmax>8208.0</xmax><ymax>44059.0</ymax></bndbox><segmentation><points><x>8152.0</x><y>43858.0</y></points><points><x>8133.0</x><y>43882.0</y></points><points><x>8125.0</x><y>43887.0</y></points><points><x>8106.0</x><y>43898.0</y></points><points><x>8078.0</x><y>43899.0</y></points><points><x>8078.0</x><y>43920.0</y></points><points><x>8080.0</x><y>43927.0</y></points><points><x>8082.0</x><y>43933.0</y></points><points><x>8078.0</x><y>43957.0</y></points><points><x>8080.0</x><y>43964.0</y></points><points><x>8089.0</x><y>43971.0</y></points><points><x>8092.0</x><y>43976.0</y></points><points><x>8096.0</x><y>43989.0</y></points><points><x>8097.0</x><y>43994.0</y></points><points><x>8100.0</x><y>44007.0</y></points><points><x>8104.0</x><y>44013.0</y></points><points><x>8109.0</x><y>44022.0</y></points><points><x>8116.0</x><y>44036.0</y></points><points><x>8126.0</x><y>44047.0</y></points><points><x>8135.0</x><y>44054.0</y></points><points><x>8142.0</x><y>44059.0</y></points><points><x>8199.0</x><y>44059.0</y></points><points><x>8199.0</x><y>44052.0</y></points><points><x>8200.0</x><y>44046.0</y></points><points><x>8206.0</x><y>44027.0</y></points><points><x>8207.0</x><y>43992.0</y></points><points><x>8205.0</x><y>43983.0</y></points><points><x>8208.0</x><y>43893.0</y></points><points><x>8199.0</x><y>43880.0</y></points><points><x>8196.0</x><y>43876.0</y></points><points><x>8190.0</x><y>43869.0</y></points><points><x>8186.0</x><y>43863.0</y></points><points><x>8183.0</x><y>43859.0</y></points></segmentation></object><object><name>ASC_US</name><difficult>0</difficult><truncated>0</truncated><info>[{"confidence": "0"}, {"action": "CREATE", "cat": "ASC_US", "time": "2020-07-23 14:39;07", "who": "admin", "typeOfanno": "PersonManul"}]</info><confidence>0</confidence><bndbox><xmin>15930.0</xmin><ymin>49686.0</ymin><xmax>16098.0</xmax><ymax>49884.0</ymax></bndbox><segmentation><points><x>16012.0</x><y>49686.0</y></points><points><x>16009.0</x><y>49689.0</y></points><points><x>16003.0</x><y>49692.0</y></points><points><x>15994.0</x><y>49692.0</y></points><points><x>15966.0</x><y>49705.0</y></points><points><x>15961.0</x><y>49705.0</y></points><points><x>15950.0</x><y>49712.0</y></points><points><x>15947.0</x><y>49716.0</y></points><points><x>15939.0</x><y>49725.0</y></points><points><x>15935.0</x><y>49731.0</y></points><points><x>15932.0</x><y>49744.0</y></points><points><x>15931.0</x><y>49749.0</y></points><points><x>15930.0</x><y>49815.0</y></points><points><x>15932.0</x><y>49821.0</y></points><points><x>15937.0</x><y>49828.0</y></points><points><x>15941.0</x><y>49835.0</y></points><points><x>15945.0</x><y>49840.0</y></points><points><x>15951.0</x><y>49847.0</y></points><points><x>15963.0</x><y>49858.0</y></points><points><x>15968.0</x><y>49862.0</y></points><points><x>16061.0</x><y>49884.0</y></points><points><x>16075.0</x><y>49882.0</y></points><points><x>16075.0</x><y>49874.0</y></points><points><x>16078.0</x><y>49871.0</y></points><points><x>16098.0</x><y>49756.0</y></points><points><x>16094.0</x><y>49752.0</y></points><points><x>16086.0</x><y>49743.0</y></points><points><x>16083.0</x><y>49739.0</y></points><points><x>16075.0</x><y>49728.0</y></points><points><x>16072.0</x><y>49723.0</y></points><points><x>16068.0</x><y>49717.0</y></points><points><x>16062.0</x><y>49710.0</y></points><points><x>16046.0</x><y>49693.0</y></points></segmentation></object><object><name>ASC_US</name><difficult>0</difficult><truncated>0</truncated><info>[{"confidence": "0"}, {"action": "CREATE", "cat": "ASC_US", "time": "2020-07-23 14:39;07", "who": "admin", "typeOfanno": "PersonManul"}]</info><confidence>0</confidence><bndbox><xmin>26676.0</xmin><ymin>34149.0</ymin><xmax>26794.0</xmax><ymax>34278.0</ymax></bndbox><segmentation><points><x>26717.0</x><y>34149.0</y></points><points><x>26677.0</x><y>34175.0</y></points><points><x>26676.0</x><y>34239.0</y></points><points><x>26695.0</x><y>34265.0</y></points><points><x>26701.0</x><y>34270.0</y></points><points><x>26775.0</x><y>34278.0</y></points><points><x>26782.0</x><y>34273.0</y></points><points><x>26788.0</x><y>34265.0</y></points><points><x>26792.0</x><y>34260.0</y></points><points><x>26793.0</x><y>34254.0</y></points><points><x>26794.0</x><y>34199.0</y></points><points><x>26787.0</x><y>34186.0</y></points><points><x>26772.0</x><y>34164.0</y></points><points><x>26766.0</x><y>34158.0</y></points></segmentation></object><object><name>NILM</name><difficult>0</difficult><truncated>0</truncated><info>[{"confidence": "0"}, {"action": "CREATE", "cat": "NILM", "time": "2020-07-23 14:39;07", "who": "admin", "typeOfanno": "PersonManul"}]</info><confidence>0</confidence><bndbox><xmin>42554.0</xmin><ymin>24424.0</ymin><xmax>42730.0</xmax><ymax>24595.0</ymax></bndbox><segmentation><points><x>42651.0</x><y>24424.0</y></points><points><x>42648.0</x><y>24427.0</y></points><points><x>42643.0</x><y>24431.0</y></points><points><x>42632.0</x><y>24433.0</y></points><points><x>42619.0</x><y>24432.0</y></points><points><x>42608.0</x><y>24433.0</y></points><points><x>42603.0</x><y>24434.0</y></points><points><x>42598.0</x><y>24435.0</y></points><points><x>42585.0</x><y>24438.0</y></points><points><x>42579.0</x><y>24440.0</y></points><points><x>42572.0</x><y>24441.0</y></points><points><x>42563.0</x><y>24446.0</y></points><points><x>42561.0</x><y>24467.0</y></points><points><x>42562.0</x><y>24478.0</y></points><points><x>42569.0</x><y>24489.0</y></points><points><x>42577.0</x><y>24502.0</y></points><points><x>42577.0</x><y>24508.0</y></points><points><x>42578.0</x><y>24515.0</y></points><points><x>42584.0</x><y>24523.0</y></points><points><x>42584.0</x><y>24535.0</y></points><points><x>42592.0</x><y>24549.0</y></points><points><x>42602.0</x><y>24561.0</y></points><points><x>42589.0</x><y>24562.0</y></points><points><x>42584.0</x><y>24563.0</y></points><points><x>42554.0</x><y>24564.0</y></points><points><x>42554.0</x><y>24585.0</y></points><points><x>42564.0</x><y>24585.0</y></points><points><x>42564.0</x><y>24580.0</y></points><points><x>42566.0</x><y>24584.0</y></points><points><x>42574.0</x><y>24585.0</y></points><points><x>42570.0</x><y>24595.0</y></points><points><x>42633.0</x><y>24595.0</y></points><points><x>42633.0</x><y>24590.0</y></points><points><x>42639.0</x><y>24590.0</y></points><points><x>42639.0</x><y>24595.0</y></points><points><x>42724.0</x><y>24595.0</y></points><points><x>42724.0</x><y>24591.0</y></points><points><x>42728.0</x><y>24587.0</y></points><points><x>42730.0</x><y>24526.0</y></points><points><x>42730.0</x><y>24477.0</y></points><points><x>42706.0</x><y>24462.0</y></points><points><x>42699.0</x><y>24455.0</y></points><points><x>42690.0</x><y>24444.0</y></points><points><x>42679.0</x><y>24425.0</y></points></segmentation></object><object><name>NILM</name><difficult>0</difficult><truncated>0</truncated><info>[{"confidence": "0"}, {"action": "CREATE", "cat": "NILM", "time": "2020-07-23 14:39;07", "who": "admin", "typeOfanno": "PersonManul"}]</info><confidence>0</confidence><bndbox><xmin>35647.0</xmin><ymin>51950.0</ymin><xmax>35781.0</xmax><ymax>52099.0</ymax></bndbox><segmentation><points><x>35669.0</x><y>51950.0</y></points><points><x>35659.0</x><y>51957.0</y></points><points><x>35647.0</x><y>51968.0</y></points><points><x>35647.0</x><y>52010.0</y></points><points><x>35653.0</x><y>52010.0</y></points><points><x>35657.0</x><y>52014.0</y></points><points><x>35661.0</x><y>52025.0</y></points><points><x>35665.0</x><y>52037.0</y></points><points><x>35678.0</x><y>52061.0</y></points><points><x>35676.0</x><y>52073.0</y></points><points><x>35669.0</x><y>52092.0</y></points><points><x>35707.0</x><y>52099.0</y></points><points><x>35730.0</x><y>52087.0</y></points><points><x>35735.0</x><y>52092.0</y></points><points><x>35750.0</x><y>52094.0</y></points><points><x>35767.0</x><y>52085.0</y></points><points><x>35770.0</x><y>52082.0</y></points><points><x>35770.0</x><y>52066.0</y></points><points><x>35775.0</x><y>52059.0</y></points><points><x>35778.0</x><y>52055.0</y></points><points><x>35781.0</x><y>51994.0</y></points><points><x>35772.0</x><y>51983.0</y></points><points><x>35766.0</x><y>51978.0</y></points><points><x>35757.0</x><y>51971.0</y></points><points><x>35753.0</x><y>51968.0</y></points><points><x>35746.0</x><y>51963.0</y></points><points><x>35712.0</x><y>51951.0</y></points></segmentation></object><object><name>NILM</name><difficult>0</difficult><truncated>0</truncated><info>[{"confidence": "0"}, {"action": "CREATE", "cat": "NILM", "time": "2020-07-23 14:39;07", "who": "admin", "typeOfanno": "PersonManul"}]</info><confidence>0</confidence><bndbox><xmin>40640.0</xmin><ymin>5475.0</ymin><xmax>40799.0</xmax><ymax>5652.0</ymax></bndbox><segmentation><points><x>40699.0</x><y>5475.0</y></points><points><x>40696.0</x><y>5478.0</y></points><points><x>40688.0</x><y>5482.0</y></points><points><x>40681.0</x><y>5486.0</y></points><points><x>40676.0</x><y>5491.0</y></points><points><x>40670.0</x><y>5496.0</y></points><points><x>40665.0</x><y>5501.0</y></points><points><x>40661.0</x><y>5506.0</y></points><points><x>40641.0</x><y>5558.0</y></points><points><x>40640.0</x><y>5598.0</y></points><points><x>40649.0</x><y>5614.0</y></points><points><x>40652.0</x><y>5618.0</y></points><points><x>40657.0</x><y>5624.0</y></points><points><x>40660.0</x><y>5628.0</y></points><points><x>40666.0</x><y>5636.0</y></points><points><x>40670.0</x><y>5639.0</y></points><points><x>40754.0</x><y>5652.0</y></points><points><x>40766.0</x><y>5644.0</y></points><points><x>40781.0</x><y>5631.0</y></points><points><x>40792.0</x><y>5598.0</y></points><points><x>40793.0</x><y>5591.0</y></points><points><x>40795.0</x><y>5582.0</y></points><points><x>40796.0</x><y>5572.0</y></points><points><x>40799.0</x><y>5488.0</y></points><points><x>40793.0</x><y>5483.0</y></points><points><x>40789.0</x><y>5480.0</y></points></segmentation></object><object><name>NILM</name><difficult>0</difficult><truncated>0</truncated><info>[{"confidence": "0"}, {"action": "CREATE", "cat": "NILM", "time": "2020-07-23 14:39;07", "who": "admin", "typeOfanno": "PersonManul"}]</info><confidence>0</confidence><bndbox><xmin>44970.0</xmin><ymin>33765.0</ymin><xmax>45159.0</xmax><ymax>33949.0</ymax></bndbox><segmentation><points><x>45034.0</x><y>33765.0</y></points><points><x>45033.0</x><y>33778.0</y></points><points><x>45011.0</x><y>33787.0</y></points><points><x>45003.0</x><y>33788.0</y></points><points><x>44990.0</x><y>33798.0</y></points><points><x>44986.0</x><y>33803.0</y></points><points><x>44983.0</x><y>33807.0</y></points><points><x>44974.0</x><y>33830.0</y></points><points><x>44973.0</x><y>33845.0</y></points><points><x>44970.0</x><y>33858.0</y></points><points><x>44972.0</x><y>33878.0</y></points><points><x>44986.0</x><y>33909.0</y></points><points><x>44993.0</x><y>33919.0</y></points><points><x>44993.0</x><y>33924.0</y></points><points><x>45011.0</x><y>33937.0</y></points><points><x>45032.0</x><y>33944.0</y></points><points><x>45049.0</x><y>33949.0</y></points><points><x>45060.0</x><y>33948.0</y></points><points><x>45078.0</x><y>33949.0</y></points><points><x>45084.0</x><y>33948.0</y></points><points><x>45097.0</x><y>33945.0</y></points><points><x>45104.0</x><y>33940.0</y></points><points><x>45110.0</x><y>33937.0</y></points><points><x>45124.0</x><y>33927.0</y></points><points><x>45138.0</x><y>33908.0</y></points><points><x>45145.0</x><y>33902.0</y></points><points><x>45150.0</x><y>33892.0</y></points><points><x>45155.0</x><y>33883.0</y></points><points><x>45157.0</x><y>33876.0</y></points><points><x>45158.0</x><y>33868.0</y></points><points><x>45159.0</x><y>33822.0</y></points><points><x>45158.0</x><y>33817.0</y></points><points><x>45143.0</x><y>33790.0</y></points><points><x>45133.0</x><y>33784.0</y></points><points><x>45102.0</x><y>33775.0</y></points><points><x>45099.0</x><y>33772.0</y></points><points><x>45092.0</x><y>33772.0</y></points><points><x>45083.0</x><y>33769.0</y></points><points><x>45053.0</x><y>33765.0</y></points><points><x>45053.0</x><y>33769.0</y></points><points><x>45049.0</x><y>33767.0</y></points></segmentation></object><object><name>MET</name><difficult>0</difficult><truncated>0</truncated><info>[{"confidence": "0"}, {"action": "CREATE", "cat": "MET", "time": "2020-07-23 14:39;07", "who": "admin", "typeOfanno": "PersonManul"}]</info><confidence>0</confidence><bndbox><xmin>46534.0</xmin><ymin>21223.0</ymin><xmax>46709.0</xmax><ymax>21407.0</ymax></bndbox><segmentation><points><x>46559.0</x><y>21223.0</y></points><points><x>46549.0</x><y>21234.0</y></points><points><x>46538.0</x><y>21237.0</y></points><points><x>46534.0</x><y>21275.0</y></points><points><x>46539.0</x><y>21279.0</y></points><points><x>46547.0</x><y>21279.0</y></points><points><x>46551.0</x><y>21289.0</y></points><points><x>46550.0</x><y>21310.0</y></points><points><x>46560.0</x><y>21347.0</y></points><points><x>46564.0</x><y>21362.0</y></points><points><x>46581.0</x><y>21366.0</y></points><points><x>46586.0</x><y>21365.0</y></points><points><x>46593.0</x><y>21369.0</y></points><points><x>46599.0</x><y>21375.0</y></points><points><x>46615.0</x><y>21376.0</y></points><points><x>46610.0</x><y>21385.0</y></points><points><x>46610.0</x><y>21398.0</y></points><points><x>46617.0</x><y>21401.0</y></points><points><x>46653.0</x><y>21407.0</y></points><points><x>46658.0</x><y>21401.0</y></points><points><x>46686.0</x><y>21404.0</y></points><points><x>46696.0</x><y>21377.0</y></points><points><x>46700.0</x><y>21372.0</y></points><points><x>46702.0</x><y>21364.0</y></points><points><x>46709.0</x><y>21336.0</y></points><points><x>46707.0</x><y>21315.0</y></points><points><x>46699.0</x><y>21303.0</y></points><points><x>46695.0</x><y>21300.0</y></points><points><x>46695.0</x><y>21291.0</y></points><points><x>46686.0</x><y>21274.0</y></points><points><x>46673.0</x><y>21271.0</y></points><points><x>46672.0</x><y>21240.0</y></points><points><x>46651.0</x><y>21233.0</y></points><points><x>46624.0</x><y>21229.0</y></points><points><x>46605.0</x><y>21227.0</y></points><points><x>46592.0</x><y>21226.0</y></points><points><x>46586.0</x><y>21227.0</y></points><points><x>46576.0</x><y>21223.0</y></points></segmentation></object><object><name>BOX_SCREEN</name><difficult>0</difficult><truncated>0</truncated><info>[{"confidence": "0"}, {"action": "CREATE", "cat": "BOX_SCREEN", "time": "2020-07-23 14:39;07", "who": "admin", "typeOfanno": "PersonManul"}]</info><confidence>0</confidence><bndbox><xmin>20786.58965517243</xmin><ymin>24737.917241379302</ymin><xmax>22834.58965517243</xmax><ymax>26785.917241379302</ymax></bndbox><segmentation><points><x>20786.58965517243</x><y>26785.917241379302</y></points><points><x>20786.58965517243</x><y>24737.917241379302</y></points><points><x>22834.58965517243</x><y>24737.917241379302</y></points><points><x>22834.58965517243</x><y>26785.917241379302</y></points></segmentation></object><object><name>NILM</name><difficult>0</difficult><truncated>0</truncated><info>[{"confidence": "0"}, {"action": "CREATE", "cat": "NILM", "time": "2020-07-23 14:39;07", "who": "admin", "typeOfanno": "PersonManul"}]</info><confidence>0</confidence><bndbox><xmin>22328.898076405017</xmin><ymin>25582.929442970806</ymin><xmax>22502.339743244374</xmax><ymax>25750.32083341966</ymax></bndbox><segmentation><points><x>22328.898076405017</x><y>25750.32083341966</y></points><points><x>22328.898076405017</x><y>25582.929442970806</y></points><points><x>22502.339743244374</x><y>25582.929442970806</y></points><points><x>22502.339743244374</x><y>25750.32083341966</y></points></segmentation></object><object><name>BOX_SCREEN</name><difficult>0</difficult><truncated>0</truncated><info>[{"confidence": "0"}, {"action": "CREATE", "cat": "BOX_SCREEN", "time": "2020-07-23 14:39;07", "who": "admin", "typeOfanno": "PersonManul"}]</info><confidence>0</confidence><bndbox><xmin>40345.747915811226</xmin><ymin>48085.6217938456</ymin><xmax>42393.747915811226</xmax><ymax>50133.6217938456</ymax></bndbox><segmentation><points><x>40345.747915811226</x><y>50133.6217938456</y></points><points><x>40345.747915811226</x><y>48085.6217938456</y></points><points><x>42393.747915811226</x><y>48085.6217938456</y></points><points><x>42393.747915811226</x><y>50133.6217938456</y></points></segmentation></object><object><name>BOX_SCREEN</name><difficult>0</difficult><truncated>0</truncated><info>[{"confidence": "0"}, {"action": "CREATE", "cat": "BOX_SCREEN", "time": "2020-07-23 14:39;07", "who": "admin", "typeOfanno": "PersonManul"}]</info><confidence>0</confidence><bndbox><xmin>14989.99999999999</xmin><ymin>48871.00000000001</ymin><xmax>17037.999999999993</xmax><ymax>50919.00000000001</ymax></bndbox><segmentation><points><x>14989.99999999999</x><y>50919.00000000001</y></points><points><x>14989.99999999999</x><y>48871.00000000001</y></points><points><x>17037.999999999993</x><y>48871.00000000001</y></points><points><x>17037.999999999993</x><y>50919.00000000001</y></points></segmentation></object><object><name>BOX_SCREEN</name><difficult>0</difficult><truncated>0</truncated><info>[{"confidence": "0"}, {"action": "CREATE", "cat": "BOX_SCREEN", "time": "2020-07-23 14:39;07", "who": "admin", "typeOfanno": "PersonManul"}]</info><confidence>0</confidence><bndbox><xmin>22324.41952741433</xmin><ymin>5536.759853350862</ymin><xmax>24372.41952741433</xmax><ymax>7584.759853350862</ymax></bndbox><segmentation><points><x>22324.41952741433</x><y>7584.759853350862</y></points><points><x>22324.41952741433</x><y>5536.759853350862</y></points><points><x>24372.41952741433</x><y>5536.759853350862</y></points><points><x>24372.41952741433</x><y>7584.759853350862</y></points></segmentation></object></annotation>
