# Supplementary material for: Artificial intelligence enables precision diagnosis of cervical cytology grades and cervical cancer
Source: Nat Commun. 2024 May 22;15:4369. doi: 10.1038/s41467-024-48705-3 (PMC11111770; doi:10.1038/s41467-024-48705-3)
Supplement: Supplementary file 4 — Source Data [file 41467_2024_48705_MOESM4_ESM.zip › Source Data/Table S1.Average precision in the patch-level detection and classification./ground_truth_126/V201903545_L.TMAP.xml]

<?xml version="1.0"?><annotation><folder>med</folder><filename>/datasets/Review/label-check/kfbtmap682/V201903545_L.TMAP</filename><size><width>59973</width><height>56127</height></size><mpp>0.25294119041063823</mpp><object><name>EC</name><difficult>0</difficult><truncated>0</truncated><info>[{"confidence": "0.270834"}, {"action": "CREATE", "cat": "EC", "time": "2020-07-23 14:54;25", "who": "admin", "typeOfanno": "PersonManul"}]</info><confidence>0.270834</confidence><bndbox><xmin>9628.0</xmin><ymin>35410.0</ymin><xmax>9680.0</xmax><ymax>35496.0</ymax></bndbox><segmentation><points><x>9628.0</x><y>35496.0</y></points><points><x>9628.0</x><y>35410.0</y></points><points><x>9680.0</x><y>35410.0</y></points><points><x>9680.0</x><y>35496.0</y></points></segmentation></object><object><name>MET</name><difficult>0</difficult><truncated>0</truncated><info>[{"confidence": "0.358835"}, {"action": "CREATE", "cat": "MET", "time": "2020-07-23 14:54;25", "who": "admin", "typeOfanno": "PersonManul"}]</info><confidence>0.358835</confidence><bndbox><xmin>27690.0</xmin><ymin>5524.0</ymin><xmax>27936.0</xmax><ymax>5738.0</ymax></bndbox><segmentation><points><x>27690.0</x><y>5738.0</y></points><points><x>27690.0</x><y>5524.0</y></points><points><x>27936.0</x><y>5524.0</y></points><points><x>27936.0</x><y>5738.0</y></points></segmentation></object><object><name>EC</name><difficult>0</difficult><truncated>0</truncated><info>[{"confidence": "0.613202"}, {"action": "CREATE", "cat": "EC", "time": "2020-07-23 14:54;25", "who": "admin", "typeOfanno": "PersonManul"}]</info><confidence>0.613202</confidence><bndbox><xmin>17102.0</xmin><ymin>26579.0</ymin><xmax>17964.0</xmax><ymax>27110.0</ymax></bndbox><segmentation><points><x>17102.0</x><y>27110.0</y></points><points><x>17102.0</x><y>26579.0</y></points><points><x>17964.0</x><y>26579.0</y></points><points><x>17964.0</x><y>27110.0</y></points></segmentation></object><object><name>NILM</name><difficult>0</difficult><truncated>0</truncated><info>[{"confidence": "0.274565"}, {"action": "CREATE", "cat": "NILM", "time": "2020-07-23 14:54;25", "who": "admin", "typeOfanno": "PersonManul"}]</info><confidence>0.274565</confidence><bndbox><xmin>30587.0</xmin><ymin>18101.0</ymin><xmax>31128.0</xmax><ymax>18418.0</ymax></bndbox><segmentation><points><x>30587.0</x><y>18418.0</y></points><points><x>30587.0</x><y>18101.0</y></points><points><x>31128.0</x><y>18101.0</y></points><points><x>31128.0</x><y>18418.0</y></points></segmentation></object><object><name>NILM</name><difficult>0</difficult><truncated>0</truncated><info>[{"confidence": "0.376129"}, {"action": "CREATE", "cat": "NILM", "time": "2020-07-23 14:54;25", "who": "admin", "typeOfanno": "PersonManul"}]</info><confidence>0.376129</confidence><bndbox><xmin>45264.0</xmin><ymin>27385.0</ymin><xmax>45534.0</xmax><ymax>27688.0</ymax></bndbox><segmentation><points><x>45264.0</x><y>27688.0</y></points><points><x>45264.0</x><y>27385.0</y></points><points><x>45534.0</x><y>27385.0</y></points><points><x>45534.0</x><y>27688.0</y></points></segmentation></object><object><name>NILM</name><difficult>0</difficult><truncated>0</truncated><info>[{"confidence": "0.383121"}, {"action": "CREATE", "cat": "NILM", "time": "2020-07-23 14:54;25", "who": "admin", "typeOfanno": "PersonManul"}]</info><confidence>0.383121</confidence><bndbox><xmin>34567.0</xmin><ymin>10322.0</ymin><xmax>35025.0</xmax><ymax>10870.0</ymax></bndbox><segmentation><points><x>34567.0</x><y>10870.0</y></points><points><x>34567.0</x><y>10322.0</y></points><points><x>35025.0</x><y>10322.0</y></points><points><x>35025.0</x><y>10870.0</y></points></segmentation></object><object><name>NILM</name><difficult>0</difficult><truncated>0</truncated><info>[{"confidence": "0.385573"}, {"action": "CREATE", "cat": "NILM", "time": "2020-07-23 14:54;25", "who": "admin", "typeOfanno": "PersonManul"}]</info><confidence>0.385573</confidence><bndbox><xmin>35716.0</xmin><ymin>16239.0</ymin><xmax>35861.0</xmax><ymax>16404.0</ymax></bndbox><segmentation><points><x>35716.0</x><y>16404.0</y></points><points><x>35716.0</x><y>16239.0</y></points><points><x>35861.0</x><y>16239.0</y></points><points><x>35861.0</x><y>16404.0</y></points></segmentation></object><object><name>NILM</name><difficult>0</difficult><truncated>0</truncated><info>[{"confidence": "0.397325"}, {"action": "CREATE", "cat": "NILM", "time": "2020-07-23 14:54;25", "who": "admin", "typeOfanno": "PersonManul"}]</info><confidence>0.397325</confidence><bndbox><xmin>32866.0</xmin><ymin>49820.0</ymin><xmax>32956.0</xmax><ymax>49952.0</ymax></bndbox><segmentation><points><x>32866.0</x><y>49952.0</y></points><points><x>32866.0</x><y>49820.0</y></points><points><x>32956.0</x><y>49820.0</y></points><points><x>32956.0</x><y>49952.0</y></points></segmentation></object><object><name>NILM</name><difficult>0</difficult><truncated>0</truncated><info>[{"confidence": "0.406882"}, {"action": "CREATE", "cat": "NILM", "time": "2020-07-23 14:54;25", "who": "admin", "typeOfanno": "PersonManul"}]</info><confidence>0.406882</confidence><bndbox><xmin>50082.0</xmin><ymin>37307.0</ymin><xmax>50196.0</xmax><ymax>37520.0</ymax></bndbox><segmentation><points><x>50082.0</x><y>37520.0</y></points><points><x>50082.0</x><y>37307.0</y></points><points><x>50196.0</x><y>37307.0</y></points><points><x>50196.0</x><y>37520.0</y></points></segmentation></object><object><name>NILM</name><difficult>0</difficult><truncated>0</truncated><info>[{"confidence": "0.428338"}, {"action": "CREATE", "cat": "NILM", "time": "2020-07-23 14:54;25", "who": "admin", "typeOfanno": "PersonManul"}]</info><confidence>0.428338</confidence><bndbox><xmin>10217.0</xmin><ymin>20145.0</ymin><xmax>10926.0</xmax><ymax>20976.0</ymax></bndbox><segmentation><points><x>10217.0</x><y>20976.0</y></points><points><x>10217.0</x><y>20145.0</y></points><points><x>10926.0</x><y>20145.0</y></points><points><x>10926.0</x><y>20976.0</y></points></segmentation></object><object><name>NILM</name><difficult>0</difficult><truncated>0</truncated><info>[{"confidence": "0.44306"}, {"action": "CREATE", "cat": "NILM", "time": "2020-07-23 14:54;25", "who": "admin", "typeOfanno": "PersonManul"}]</info><confidence>0.44306</confidence><bndbox><xmin>17658.0</xmin><ymin>22428.0</ymin><xmax>17841.0</xmax><ymax>22572.0</ymax></bndbox><segmentation><points><x>17658.0</x><y>22572.0</y></points><points><x>17658.0</x><y>22428.0</y></points><points><x>17841.0</x><y>22428.0</y></points><points><x>17841.0</x><y>22572.0</y></points></segmentation></object><object><name>NILM</name><difficult>0</difficult><truncated>0</truncated><info>[{"confidence": "0.4701"}, {"action": "CREATE", "cat": "NILM", "time": "2020-07-23 14:54;25", "who": "admin", "typeOfanno": "PersonManul"}]</info><confidence>0.4701</confidence><bndbox><xmin>9229.16709094466</xmin><ymin>36370.503952066865</ymin><xmax>9425.16709094466</xmax><ymax>36503.503952066865</ymax></bndbox><segmentation><points><x>9229.16709094466</x><y>36503.503952066865</y></points><points><x>9229.16709094466</x><y>36370.503952066865</y></points><points><x>9425.16709094466</x><y>36370.503952066865</y></points><points><x>9425.16709094466</x><y>36503.503952066865</y></points></segmentation></object><object><name>LSIL</name><difficult>0</difficult><truncated>0</truncated><info>[{"confidence": "0.804487"}, {"action": "CREATE", "cat": "ASC_US", "time": "2020-07-23 14:54;25", "who": "admin", "typeOfanno": "PersonManul"}, {"action": "UPDATE", "cat": "LSIL", "time": "2020-07-26 17:08;32", "who": "woodrow"}]</info><confidence>0.804487</confidence><bndbox><xmin>29162.62151993981</xmin><ymin>26214.615500376185</ymin><xmax>29495.62151993981</xmax><ymax>26643.615500376185</ymax></bndbox><segmentation><points><x>29162.62151993981</x><y>26643.615500376185</y></points><points><x>29162.62151993981</x><y>26214.615500376185</y></points><points><x>29495.62151993981</x><y>26214.615500376185</y></points><points><x>29495.62151993981</x><y>26643.615500376185</y></points></segmentation></object><object><name>NILM</name><difficult>0</difficult><truncated>0</truncated><info>[{"confidence": "0.287924"}, {"action": "CREATE", "cat": "NILM", "time": "2020-07-23 14:54;25", "who": "admin", "typeOfanno": "PersonManul"}]</info><confidence>0.287924</confidence><bndbox><xmin>33185.0</xmin><ymin>40063.0</ymin><xmax>33355.0</xmax><ymax>40198.0</ymax></bndbox><segmentation><points><x>33185.0</x><y>40198.0</y></points><points><x>33185.0</x><y>40063.0</y></points><points><x>33355.0</x><y>40063.0</y></points><points><x>33355.0</x><y>40198.0</y></points></segmentation></object><object><name>NILM</name><difficult>0</difficult><truncated>0</truncated><info>[{"confidence": "0.29613"}, {"action": "CREATE", "cat": "NILM", "time": "2020-07-23 14:54;25", "who": "admin", "typeOfanno": "PersonManul"}]</info><confidence>0.29613</confidence><bndbox><xmin>37340.0</xmin><ymin>40216.0</ymin><xmax>37488.0</xmax><ymax>40411.0</ymax></bndbox><segmentation><points><x>37340.0</x><y>40411.0</y></points><points><x>37340.0</x><y>40216.0</y></points><points><x>37488.0</x><y>40216.0</y></points><points><x>37488.0</x><y>40411.0</y></points></segmentation></object><object><name>NILM</name><difficult>0</difficult><truncated>0</truncated><info>[{"confidence": "0.29648"}, {"action": "CREATE", "cat": "NILM", "time": "2020-07-23 14:54;25", "who": "admin", "typeOfanno": "PersonManul"}]</info><confidence>0.29648</confidence><bndbox><xmin>22654.0</xmin><ymin>49248.0</ymin><xmax>23115.0</xmax><ymax>49851.0</ymax></bndbox><segmentation><points><x>22654.0</x><y>49851.0</y></points><points><x>22654.0</x><y>49248.0</y></points><points><x>23115.0</x><y>49248.0</y></points><points><x>23115.0</x><y>49851.0</y></points></segmentation></object><object><name>NILM</name><difficult>0</difficult><truncated>0</truncated><info>[{"confidence": "0.296948"}, {"action": "CREATE", "cat": "NILM", "time": "2020-07-23 14:54;25", "who": "admin", "typeOfanno": "PersonManul"}]</info><confidence>0.296948</confidence><bndbox><xmin>30556.0</xmin><ymin>18096.0</ymin><xmax>31104.0</xmax><ymax>18449.0</ymax></bndbox><segmentation><points><x>30556.0</x><y>18449.0</y></points><points><x>30556.0</x><y>18096.0</y></points><points><x>31104.0</x><y>18096.0</y></points><points><x>31104.0</x><y>18449.0</y></points></segmentation></object><object><name>NILM</name><difficult>0</difficult><truncated>0</truncated><info>[{"confidence": "0.347614"}, {"action": "CREATE", "cat": "NILM", "time": "2020-07-23 14:54;25", "who": "admin", "typeOfanno": "PersonManul"}]</info><confidence>0.347614</confidence><bndbox><xmin>35555.0</xmin><ymin>47235.0</ymin><xmax>35795.0</xmax><ymax>47489.0</ymax></bndbox><segmentation><points><x>35555.0</x><y>47489.0</y></points><points><x>35555.0</x><y>47235.0</y></points><points><x>35795.0</x><y>47235.0</y></points><points><x>35795.0</x><y>47489.0</y></points></segmentation></object><object><name>NILM</name><difficult>0</difficult><truncated>0</truncated><info>[{"confidence": "0.357312"}, {"action": "CREATE", "cat": "NILM", "time": "2020-07-23 14:54;25", "who": "admin", "typeOfanno": "PersonManul"}]</info><confidence>0.357312</confidence><bndbox><xmin>37373.0</xmin><ymin>31496.0</ymin><xmax>37643.0</xmax><ymax>31859.0</ymax></bndbox><segmentation><points><x>37373.0</x><y>31859.0</y></points><points><x>37373.0</x><y>31496.0</y></points><points><x>37643.0</x><y>31496.0</y></points><points><x>37643.0</x><y>31859.0</y></points></segmentation></object><object><name>NILM</name><difficult>0</difficult><truncated>0</truncated><info>[{"confidence": "0.3706"}, {"action": "CREATE", "cat": "NILM", "time": "2020-07-23 14:54;25", "who": "admin", "typeOfanno": "PersonManul"}]</info><confidence>0.3706</confidence><bndbox><xmin>23327.0</xmin><ymin>19561.0</ymin><xmax>23440.0</xmax><ymax>19716.0</ymax></bndbox><segmentation><points><x>23327.0</x><y>19716.0</y></points><points><x>23327.0</x><y>19561.0</y></points><points><x>23440.0</x><y>19561.0</y></points><points><x>23440.0</x><y>19716.0</y></points></segmentation></object><object><name>NILM</name><difficult>0</difficult><truncated>0</truncated><info>[{"confidence": "0.399492"}, {"action": "CREATE", "cat": "NILM", "time": "2020-07-23 14:54;26", "who": "admin", "typeOfanno": "PersonManul"}]</info><confidence>0.399492</confidence><bndbox><xmin>38437.0</xmin><ymin>17234.0</ymin><xmax>38816.0</xmax><ymax>17652.0</ymax></bndbox><segmentation><points><x>38437.0</x><y>17652.0</y></points><points><x>38437.0</x><y>17234.0</y></points><points><x>38816.0</x><y>17234.0</y></points><points><x>38816.0</x><y>17652.0</y></points></segmentation></object><object><name>NILM</name><difficult>0</difficult><truncated>0</truncated><info>[{"confidence": "0.420931"}, {"action": "CREATE", "cat": "NILM", "time": "2020-07-23 14:54;26", "who": "admin", "typeOfanno": "PersonManul"}]</info><confidence>0.420931</confidence><bndbox><xmin>42949.0</xmin><ymin>44678.0</ymin><xmax>43051.0</xmax><ymax>44789.0</ymax></bndbox><segmentation><points><x>42949.0</x><y>44789.0</y></points><points><x>42949.0</x><y>44678.0</y></points><points><x>43051.0</x><y>44678.0</y></points><points><x>43051.0</x><y>44789.0</y></points></segmentation></object><object><name>NILM</name><difficult>0</difficult><truncated>0</truncated><info>[{"confidence": "0.422294"}, {"action": "CREATE", "cat": "NILM", "time": "2020-07-23 14:54;26", "who": "admin", "typeOfanno": "PersonManul"}]</info><confidence>0.422294</confidence><bndbox><xmin>28533.0</xmin><ymin>29523.0</ymin><xmax>28683.0</xmax><ymax>29686.0</ymax></bndbox><segmentation><points><x>28533.0</x><y>29686.0</y></points><points><x>28533.0</x><y>29523.0</y></points><points><x>28683.0</x><y>29523.0</y></points><points><x>28683.0</x><y>29686.0</y></points></segmentation></object><object><name>NILM</name><difficult>0</difficult><truncated>0</truncated><info>[{"confidence": "0.443025"}, {"action": "CREATE", "cat": "NILM", "time": "2020-07-23 14:54;26", "who": "admin", "typeOfanno": "PersonManul"}]</info><confidence>0.443025</confidence><bndbox><xmin>11278.0</xmin><ymin>30479.0</ymin><xmax>11428.0</xmax><ymax>30634.0</ymax></bndbox><segmentation><points><x>11278.0</x><y>30634.0</y></points><points><x>11278.0</x><y>30479.0</y></points><points><x>11428.0</x><y>30479.0</y></points><points><x>11428.0</x><y>30634.0</y></points></segmentation></object><object><name>NILM</name><difficult>0</difficult><truncated>0</truncated><info>[{"confidence": "0.461236"}, {"action": "CREATE", "cat": "NILM", "time": "2020-07-23 14:54;26", "who": "admin", "typeOfanno": "PersonManul"}]</info><confidence>0.461236</confidence><bndbox><xmin>33238.0</xmin><ymin>36384.0</ymin><xmax>33449.0</xmax><ymax>36758.0</ymax></bndbox><segmentation><points><x>33238.0</x><y>36758.0</y></points><points><x>33238.0</x><y>36384.0</y></points><points><x>33449.0</x><y>36384.0</y></points><points><x>33449.0</x><y>36758.0</y></points></segmentation></object><object><name>LSIL</name><difficult>0</difficult><truncated>0</truncated><info>[{"confidence": "0.477832"}, {"action": "CREATE", "cat": "ASC_US", "time": "2020-07-23 14:54;26", "who": "admin", "typeOfanno": "PersonManul"}, {"action": "UPDATE", "cat": "LSIL", "time": "2020-07-26 17:09;32", "who": "woodrow"}]</info><confidence>0.477832</confidence><bndbox><xmin>19167.0</xmin><ymin>46855.0</ymin><xmax>19306.0</xmax><ymax>47022.0</ymax></bndbox><segmentation><points><x>19167.0</x><y>47022.0</y></points><points><x>19167.0</x><y>46855.0</y></points><points><x>19306.0</x><y>46855.0</y></points><points><x>19306.0</x><y>47022.0</y></points></segmentation></object><object><name>NILM</name><difficult>0</difficult><truncated>0</truncated><info>[{"confidence": "0.658776"}, {"action": "CREATE", "cat": "NILM", "time": "2020-07-23 14:54;26", "who": "admin", "typeOfanno": "PersonManul"}]</info><confidence>0.658776</confidence><bndbox><xmin>9228.331547178079</xmin><ymin>36356.665773589084</ymin><xmax>9428.331547178079</xmax><ymax>36492.665773589084</ymax></bndbox><segmentation><points><x>9228.331547178079</x><y>36492.665773589084</y></points><points><x>9228.331547178079</x><y>36356.665773589084</y></points><points><x>9428.331547178079</x><y>36356.665773589084</y></points><points><x>9428.331547178079</x><y>36492.665773589084</y></points></segmentation></object><object><name>LSIL</name><difficult>0</difficult><truncated>0</truncated><info>[{"confidence": "0.666282"}, {"action": "CREATE", "cat": "ASC_US", "time": "2020-07-23 14:54;26", "who": "admin", "typeOfanno": "PersonManul"}, {"action": "UPDATE", "cat": "LSIL", "time": "2020-07-26 17:09;02", "who": "woodrow"}]</info><confidence>0.666282</confidence><bndbox><xmin>43679.0</xmin><ymin>22791.0</ymin><xmax>44062.0</xmax><ymax>23115.0</ymax></bndbox><segmentation><points><x>43679.0</x><y>23115.0</y></points><points><x>43679.0</x><y>22791.0</y></points><points><x>44062.0</x><y>22791.0</y></points><points><x>44062.0</x><y>23115.0</y></points></segmentation></object><object><name>LSIL</name><difficult>0</difficult><truncated>0</truncated><info>[{"confidence": "0.889412"}, {"action": "CREATE", "cat": "LSIL", "time": "2020-07-23 14:54;26", "who": "admin", "typeOfanno": "PersonManul"}]</info><confidence>0.889412</confidence><bndbox><xmin>12030.318373621938</xmin><ymin>13609.503996588495</ymin><xmax>12263.318373621938</xmax><ymax>13954.503996588495</ymax></bndbox><segmentation><points><x>12030.318373621938</x><y>13954.503996588495</y></points><points><x>12030.318373621938</x><y>13609.503996588495</y></points><points><x>12263.318373621938</x><y>13609.503996588495</y></points><points><x>12263.318373621938</x><y>13954.503996588495</y></points></segmentation></object><object><name>LSIL</name><difficult>0</difficult><truncated>0</truncated><info>[{"confidence": "0.976199"}, {"action": "CREATE", "cat": "ASC_US", "time": "2020-07-23 14:54;26", "who": "admin", "typeOfanno": "PersonManul"}, {"action": "UPDATE", "cat": "LSIL", "time": "2020-07-26 17:08;32", "who": "woodrow"}]</info><confidence>0.976199</confidence><bndbox><xmin>38202.0</xmin><ymin>38263.0</ymin><xmax>38765.0</xmax><ymax>38839.0</ymax></bndbox><segmentation><points><x>38202.0</x><y>38839.0</y></points><points><x>38202.0</x><y>38263.0</y></points><points><x>38765.0</x><y>38263.0</y></points><points><x>38765.0</x><y>38839.0</y></points></segmentation></object><object><name>BOX_SCREEN</name><difficult>0</difficult><truncated>0</truncated><info>[{"confidence": "1.0"}, {"action": "CREATE", "cat": "BOX_SCREEN", "time": "2020-07-23 14:54;26", "who": "admin", "typeOfanno": "PersonManul"}]</info><confidence>1.0</confidence><bndbox><xmin>9392.5</xmin><ymin>20759.999999999996</ymin><xmax>11440.5</xmax><ymax>22807.999999999996</ymax></bndbox><segmentation><points><x>9392.5</x><y>22807.999999999996</y></points><points><x>9392.5</x><y>20759.999999999996</y></points><points><x>11440.5</x><y>20759.999999999996</y></points><points><x>11440.5</x><y>22807.999999999996</y></points></segmentation></object><object><name>BOX_SCREEN</name><difficult>0</difficult><truncated>0</truncated><info>[{"confidence": "1.0"}, {"action": "CREATE", "cat": "BOX_SCREEN", "time": "2020-07-23 14:54;26", "who": "admin", "typeOfanno": "PersonManul"}]</info><confidence>1.0</confidence><bndbox><xmin>37399.007468464755</xmin><ymin>37477.350944367005</ymin><xmax>39447.007468464755</xmax><ymax>39525.350944367005</ymax></bndbox><segmentation><points><x>37399.007468464755</x><y>39525.350944367005</y></points><points><x>37399.007468464755</x><y>37477.350944367005</y></points><points><x>39447.007468464755</x><y>37477.350944367005</y></points><points><x>39447.007468464755</x><y>39525.350944367005</y></points></segmentation></object><object><name>LSIL</name><difficult>0</difficult><truncated>0</truncated><info>[{"confidence": 1}, {"action": "CREATE", "cat": "LSIL", "time": "2020-07-26 17:09;32", "who": "woodrow", "typeOfanno": "PersonManul"}]</info><confidence>1.0</confidence><bndbox><xmin>10122.670052671181</xmin><ymin>21463.270127915723</ymin><xmax>10639.148607975922</xmax><ymax>21889.530474040628</ymax></bndbox><segmentation><points><x>10122.670052671181</x><y>21889.530474040628</y></points><points><x>10122.670052671181</x><y>21463.270127915723</y></points><points><x>10639.148607975922</x><y>21463.270127915723</y></points><points><x>10639.148607975922</x><y>21889.530474040628</y></points></segmentation></object><object><name>LSIL</name><difficult>0</difficult><truncated>0</truncated><info>[{"confidence": 1}, {"action": "CREATE", "cat": "LSIL", "time": "2020-07-26 17:09;32", "who": "woodrow", "typeOfanno": "PersonManul"}]</info><confidence>1.0</confidence><bndbox><xmin>25926.57534298527</xmin><ymin>28154.371088203032</ymin><xmax>26400.841708673757</xmax><ymax>28593.046784215072</ymax></bndbox><segmentation><points><x>25926.57534298527</x><y>28593.046784215072</y></points><points><x>25926.57534298527</x><y>28154.371088203032</y></points><points><x>26400.841708673757</x><y>28154.371088203032</y></points><points><x>26400.841708673757</x><y>28593.046784215072</y></points></segmentation></object><object><name>LSIL</name><difficult>0</difficult><truncated>0</truncated><info>[{"confidence": 1}, {"action": "CREATE", "cat": "LSIL", "time": "2020-07-26 17:09;32", "who": "woodrow", "typeOfanno": "PersonManul"}]</info><confidence>1.0</confidence><bndbox><xmin>41170.35440180587</xmin><ymin>12704.979307750193</ymin><xmax>41535.36568848758</xmax><ymax>13110.547404063209</ymax></bndbox><segmentation><points><x>41170.35440180587</x><y>13110.547404063209</y></points><points><x>41170.35440180587</x><y>12704.979307750193</y></points><points><x>41535.36568848758</x><y>12704.979307750193</y></points><points><x>41535.36568848758</x><y>13110.547404063209</y></points></segmentation></object><object><name>LSIL</name><difficult>0</difficult><truncated>0</truncated><info>[{"confidence": 1}, {"action": "CREATE", "cat": "LSIL", "time": "2020-07-26 17:09;32", "who": "woodrow", "typeOfanno": "PersonManul"}]</info><confidence>1.0</confidence><bndbox><xmin>16886.13724575837</xmin><ymin>44445.43904656985</ymin><xmax>17449.297516638733</xmax><ymax>45055.281033025836</ymax></bndbox><segmentation><points><x>16886.13724575837</x><y>45055.281033025836</y></points><points><x>16886.13724575837</x><y>44445.43904656985</y></points><points><x>17449.297516638733</x><y>44445.43904656985</y></points><points><x>17449.297516638733</x><y>45055.281033025836</y></points></segmentation></object></annotation>
