# Supplementary material for: Artificial intelligence enables precision diagnosis of cervical cytology grades and cervical cancer
Source: Nat Commun. 2024 May 22;15:4369. doi: 10.1038/s41467-024-48705-3 (PMC11111770; doi:10.1038/s41467-024-48705-3)
Supplement: Supplementary file 4 — Source Data [file 41467_2024_48705_MOESM4_ESM.zip › Source Data/Table S1.Average precision in the patch-level detection and classification./ground_truth_126/V201903600_A.TMAP.xml]

<?xml version="1.0"?><annotation><folder>med</folder><filename>/datasets/Review/label-check/kfbtmap682/V201903600_A.TMAP</filename><size><width>59982</width><height>57419</height></size><mpp>0.25294119041063823</mpp><object><name>NILM</name><difficult>0</difficult><truncated>0</truncated><info>[{"confidence": "0.711877"}, {"action": "CREATE", "cat": "NILM", "time": "2020-07-23 14:54;25", "who": "admin", "typeOfanno": "PersonManul"}]</info><confidence>0.711877</confidence><bndbox><xmin>34643.0</xmin><ymin>40221.0</ymin><xmax>35108.0</xmax><ymax>40553.0</ymax></bndbox><segmentation><points><x>34643.0</x><y>40553.0</y></points><points><x>34643.0</x><y>40221.0</y></points><points><x>35108.0</x><y>40221.0</y></points><points><x>35108.0</x><y>40553.0</y></points></segmentation></object><object><name>NILM</name><difficult>0</difficult><truncated>0</truncated><info>[{"confidence": "0.712153"}, {"action": "CREATE", "cat": "NILM", "time": "2020-07-23 14:54;25", "who": "admin", "typeOfanno": "PersonManul"}]</info><confidence>0.712153</confidence><bndbox><xmin>34597.0</xmin><ymin>36421.0</ymin><xmax>34851.0</xmax><ymax>36607.0</ymax></bndbox><segmentation><points><x>34597.0</x><y>36607.0</y></points><points><x>34597.0</x><y>36421.0</y></points><points><x>34851.0</x><y>36421.0</y></points><points><x>34851.0</x><y>36607.0</y></points></segmentation></object><object><name>NILM</name><difficult>0</difficult><truncated>0</truncated><info>[{"confidence": "0.718521"}, {"action": "CREATE", "cat": "NILM", "time": "2020-07-23 14:54;25", "who": "admin", "typeOfanno": "PersonManul"}]</info><confidence>0.718521</confidence><bndbox><xmin>6637.0</xmin><ymin>36348.0</ymin><xmax>6788.0</xmax><ymax>36497.0</ymax></bndbox><segmentation><points><x>6637.0</x><y>36497.0</y></points><points><x>6637.0</x><y>36348.0</y></points><points><x>6788.0</x><y>36348.0</y></points><points><x>6788.0</x><y>36497.0</y></points></segmentation></object><object><name>NILM</name><difficult>0</difficult><truncated>0</truncated><info>[{"confidence": "0.720475"}, {"action": "CREATE", "cat": "NILM", "time": "2020-07-23 14:54;25", "who": "admin", "typeOfanno": "PersonManul"}]</info><confidence>0.720475</confidence><bndbox><xmin>15783.0</xmin><ymin>16594.0</ymin><xmax>15960.0</xmax><ymax>16803.0</ymax></bndbox><segmentation><points><x>15783.0</x><y>16803.0</y></points><points><x>15783.0</x><y>16594.0</y></points><points><x>15960.0</x><y>16594.0</y></points><points><x>15960.0</x><y>16803.0</y></points></segmentation></object><object><name>NILM</name><difficult>0</difficult><truncated>0</truncated><info>[{"confidence": "0.732774"}, {"action": "CREATE", "cat": "NILM", "time": "2020-07-23 14:54;25", "who": "admin", "typeOfanno": "PersonManul"}]</info><confidence>0.732774</confidence><bndbox><xmin>19757.0</xmin><ymin>10082.0</ymin><xmax>19962.0</xmax><ymax>10362.0</ymax></bndbox><segmentation><points><x>19757.0</x><y>10362.0</y></points><points><x>19757.0</x><y>10082.0</y></points><points><x>19962.0</x><y>10082.0</y></points><points><x>19962.0</x><y>10362.0</y></points></segmentation></object><object><name>NILM</name><difficult>0</difficult><truncated>0</truncated><info>[{"confidence": "0.756815"}, {"action": "CREATE", "cat": "NILM", "time": "2020-07-23 14:54;25", "who": "admin", "typeOfanno": "PersonManul"}]</info><confidence>0.756815</confidence><bndbox><xmin>21726.0</xmin><ymin>9757.0</ymin><xmax>21936.0</xmax><ymax>9913.0</ymax></bndbox><segmentation><points><x>21726.0</x><y>9913.0</y></points><points><x>21726.0</x><y>9757.0</y></points><points><x>21936.0</x><y>9757.0</y></points><points><x>21936.0</x><y>9913.0</y></points></segmentation></object><object><name>NILM</name><difficult>0</difficult><truncated>0</truncated><info>[{"confidence": "0.77389"}, {"action": "CREATE", "cat": "NILM", "time": "2020-07-23 14:54;25", "who": "admin", "typeOfanno": "PersonManul"}]</info><confidence>0.77389</confidence><bndbox><xmin>11194.0</xmin><ymin>17195.0</ymin><xmax>11349.0</xmax><ymax>17331.0</ymax></bndbox><segmentation><points><x>11194.0</x><y>17331.0</y></points><points><x>11194.0</x><y>17195.0</y></points><points><x>11349.0</x><y>17195.0</y></points><points><x>11349.0</x><y>17331.0</y></points></segmentation></object><object><name>NILM</name><difficult>0</difficult><truncated>0</truncated><info>[{"confidence": "0.776369"}, {"action": "CREATE", "cat": "NILM", "time": "2020-07-23 14:54;25", "who": "admin", "typeOfanno": "PersonManul"}]</info><confidence>0.776369</confidence><bndbox><xmin>53072.0</xmin><ymin>30154.0</ymin><xmax>53244.0</xmax><ymax>30302.0</ymax></bndbox><segmentation><points><x>53072.0</x><y>30302.0</y></points><points><x>53072.0</x><y>30154.0</y></points><points><x>53244.0</x><y>30154.0</y></points><points><x>53244.0</x><y>30302.0</y></points></segmentation></object><object><name>NILM</name><difficult>0</difficult><truncated>0</truncated><info>[{"confidence": "0.776551"}, {"action": "CREATE", "cat": "NILM", "time": "2020-07-23 14:54;25", "who": "admin", "typeOfanno": "PersonManul"}]</info><confidence>0.776551</confidence><bndbox><xmin>16818.0</xmin><ymin>16337.0</ymin><xmax>17025.0</xmax><ymax>16568.0</ymax></bndbox><segmentation><points><x>16818.0</x><y>16568.0</y></points><points><x>16818.0</x><y>16337.0</y></points><points><x>17025.0</x><y>16337.0</y></points><points><x>17025.0</x><y>16568.0</y></points></segmentation></object><object><name>NILM</name><difficult>0</difficult><truncated>0</truncated><info>[{"confidence": "0.778343"}, {"action": "CREATE", "cat": "NILM", "time": "2020-07-23 14:54;25", "who": "admin", "typeOfanno": "PersonManul"}]</info><confidence>0.778343</confidence><bndbox><xmin>24365.0</xmin><ymin>39470.0</ymin><xmax>24480.0</xmax><ymax>39703.0</ymax></bndbox><segmentation><points><x>24365.0</x><y>39703.0</y></points><points><x>24365.0</x><y>39470.0</y></points><points><x>24480.0</x><y>39470.0</y></points><points><x>24480.0</x><y>39703.0</y></points></segmentation></object><object><name>NILM</name><difficult>0</difficult><truncated>0</truncated><info>[{"confidence": "0.780729"}, {"action": "CREATE", "cat": "NILM", "time": "2020-07-23 14:54;25", "who": "admin", "typeOfanno": "PersonManul"}]</info><confidence>0.780729</confidence><bndbox><xmin>36512.0</xmin><ymin>7265.0</ymin><xmax>36810.0</xmax><ymax>7543.0</ymax></bndbox><segmentation><points><x>36512.0</x><y>7543.0</y></points><points><x>36512.0</x><y>7265.0</y></points><points><x>36810.0</x><y>7265.0</y></points><points><x>36810.0</x><y>7543.0</y></points></segmentation></object><object><name>NILM</name><difficult>0</difficult><truncated>0</truncated><info>[{"confidence": "0.795791"}, {"action": "CREATE", "cat": "NILM", "time": "2020-07-23 14:54;26", "who": "admin", "typeOfanno": "PersonManul"}]</info><confidence>0.795791</confidence><bndbox><xmin>30659.0</xmin><ymin>25975.0</ymin><xmax>30817.0</xmax><ymax>26130.0</ymax></bndbox><segmentation><points><x>30659.0</x><y>26130.0</y></points><points><x>30659.0</x><y>25975.0</y></points><points><x>30817.0</x><y>25975.0</y></points><points><x>30817.0</x><y>26130.0</y></points></segmentation></object><object><name>NILM</name><difficult>0</difficult><truncated>0</truncated><info>[{"confidence": "0.799946"}, {"action": "CREATE", "cat": "NILM", "time": "2020-07-23 14:54;26", "who": "admin", "typeOfanno": "PersonManul"}]</info><confidence>0.799946</confidence><bndbox><xmin>27739.0</xmin><ymin>20334.0</ymin><xmax>27959.0</xmax><ymax>20565.0</ymax></bndbox><segmentation><points><x>27739.0</x><y>20565.0</y></points><points><x>27739.0</x><y>20334.0</y></points><points><x>27959.0</x><y>20334.0</y></points><points><x>27959.0</x><y>20565.0</y></points></segmentation></object><object><name>NILM</name><difficult>0</difficult><truncated>0</truncated><info>[{"confidence": "0.803573"}, {"action": "CREATE", "cat": "NILM", "time": "2020-07-23 14:54;26", "who": "admin", "typeOfanno": "PersonManul"}]</info><confidence>0.803573</confidence><bndbox><xmin>11353.0</xmin><ymin>43616.0</ymin><xmax>11573.0</xmax><ymax>43812.0</ymax></bndbox><segmentation><points><x>11353.0</x><y>43812.0</y></points><points><x>11353.0</x><y>43616.0</y></points><points><x>11573.0</x><y>43616.0</y></points><points><x>11573.0</x><y>43812.0</y></points></segmentation></object><object><name>NILM</name><difficult>0</difficult><truncated>0</truncated><info>[{"confidence": "0.805468"}, {"action": "CREATE", "cat": "NILM", "time": "2020-07-23 14:54;26", "who": "admin", "typeOfanno": "PersonManul"}]</info><confidence>0.805468</confidence><bndbox><xmin>32160.0</xmin><ymin>12782.0</ymin><xmax>32390.0</xmax><ymax>13048.0</ymax></bndbox><segmentation><points><x>32160.0</x><y>13048.0</y></points><points><x>32160.0</x><y>12782.0</y></points><points><x>32390.0</x><y>12782.0</y></points><points><x>32390.0</x><y>13048.0</y></points></segmentation></object><object><name>NILM</name><difficult>0</difficult><truncated>0</truncated><info>[{"confidence": "0.812771"}, {"action": "CREATE", "cat": "NILM", "time": "2020-07-23 14:54;26", "who": "admin", "typeOfanno": "PersonManul"}]</info><confidence>0.812771</confidence><bndbox><xmin>17157.0</xmin><ymin>45987.0</ymin><xmax>17309.0</xmax><ymax>46171.0</ymax></bndbox><segmentation><points><x>17157.0</x><y>46171.0</y></points><points><x>17157.0</x><y>45987.0</y></points><points><x>17309.0</x><y>45987.0</y></points><points><x>17309.0</x><y>46171.0</y></points></segmentation></object><object><name>ASC_US</name><difficult>0</difficult><truncated>0</truncated><info>[{"confidence": "0.831681"}, {"action": "CREATE", "cat": "ASC_US", "time": "2020-07-23 14:54;26", "who": "admin", "typeOfanno": "PersonManul"}]</info><confidence>0.831681</confidence><bndbox><xmin>52017.81108473994</xmin><ymin>32941.98379353862</ymin><xmax>52275.18891526006</xmax><ymax>33112.01620646139</ymax></bndbox><segmentation><points><x>52017.81108473994</x><y>33112.01620646139</y></points><points><x>52017.81108473994</x><y>32941.98379353862</y></points><points><x>52275.18891526006</x><y>32941.98379353862</y></points><points><x>52275.18891526006</x><y>33112.01620646139</y></points></segmentation></object><object><name>NILM</name><difficult>0</difficult><truncated>0</truncated><info>[{"confidence": "0.873993"}, {"action": "CREATE", "cat": "NILM", "time": "2020-07-23 14:54;26", "who": "admin", "typeOfanno": "PersonManul"}]</info><confidence>0.873993</confidence><bndbox><xmin>39905.0</xmin><ymin>26778.0</ymin><xmax>40182.0</xmax><ymax>27056.0</ymax></bndbox><segmentation><points><x>39905.0</x><y>27056.0</y></points><points><x>39905.0</x><y>26778.0</y></points><points><x>40182.0</x><y>26778.0</y></points><points><x>40182.0</x><y>27056.0</y></points></segmentation></object><object><name>NILM</name><difficult>0</difficult><truncated>0</truncated><info>[{"confidence": "0.885821"}, {"action": "CREATE", "cat": "NILM", "time": "2020-07-23 14:54;26", "who": "admin", "typeOfanno": "PersonManul"}]</info><confidence>0.885821</confidence><bndbox><xmin>17140.0</xmin><ymin>40008.0</ymin><xmax>17317.0</xmax><ymax>40169.0</ymax></bndbox><segmentation><points><x>17140.0</x><y>40169.0</y></points><points><x>17140.0</x><y>40008.0</y></points><points><x>17317.0</x><y>40008.0</y></points><points><x>17317.0</x><y>40169.0</y></points></segmentation></object><object><name>NILM</name><difficult>0</difficult><truncated>0</truncated><info>[{"confidence": "0.893797"}, {"action": "CREATE", "cat": "NILM", "time": "2020-07-23 14:54;26", "who": "admin", "typeOfanno": "PersonManul"}]</info><confidence>0.893797</confidence><bndbox><xmin>46253.0</xmin><ymin>39938.0</ymin><xmax>46449.0</xmax><ymax>40076.0</ymax></bndbox><segmentation><points><x>46253.0</x><y>40076.0</y></points><points><x>46253.0</x><y>39938.0</y></points><points><x>46449.0</x><y>39938.0</y></points><points><x>46449.0</x><y>40076.0</y></points></segmentation></object><object><name>NILM</name><difficult>0</difficult><truncated>0</truncated><info>[{"confidence": "0.910372"}, {"action": "CREATE", "cat": "NILM", "time": "2020-07-23 14:54;26", "who": "admin", "typeOfanno": "PersonManul"}]</info><confidence>0.910372</confidence><bndbox><xmin>46879.0</xmin><ymin>23624.0</ymin><xmax>47000.0</xmax><ymax>23760.0</ymax></bndbox><segmentation><points><x>46879.0</x><y>23760.0</y></points><points><x>46879.0</x><y>23624.0</y></points><points><x>47000.0</x><y>23624.0</y></points><points><x>47000.0</x><y>23760.0</y></points></segmentation></object><object><name>NILM</name><difficult>0</difficult><truncated>0</truncated><info>[{"confidence": "0.915274"}, {"action": "CREATE", "cat": "NILM", "time": "2020-07-23 14:54;26", "who": "admin", "typeOfanno": "PersonManul"}]</info><confidence>0.915274</confidence><bndbox><xmin>32369.0</xmin><ymin>29755.0</ymin><xmax>32531.0</xmax><ymax>29997.0</ymax></bndbox><segmentation><points><x>32369.0</x><y>29997.0</y></points><points><x>32369.0</x><y>29755.0</y></points><points><x>32531.0</x><y>29755.0</y></points><points><x>32531.0</x><y>29997.0</y></points></segmentation></object><object><name>NILM</name><difficult>0</difficult><truncated>0</truncated><info>[{"confidence": "0.91893"}, {"action": "CREATE", "cat": "NILM", "time": "2020-07-23 14:54;26", "who": "admin", "typeOfanno": "PersonManul"}]</info><confidence>0.91893</confidence><bndbox><xmin>38220.0</xmin><ymin>13632.0</ymin><xmax>38427.0</xmax><ymax>13805.0</ymax></bndbox><segmentation><points><x>38220.0</x><y>13805.0</y></points><points><x>38220.0</x><y>13632.0</y></points><points><x>38427.0</x><y>13632.0</y></points><points><x>38427.0</x><y>13805.0</y></points></segmentation></object><object><name>NILM</name><difficult>0</difficult><truncated>0</truncated><info>[{"confidence": "0.721973"}, {"action": "CREATE", "cat": "NILM", "time": "2020-07-23 14:54;26", "who": "admin", "typeOfanno": "PersonManul"}]</info><confidence>0.721973</confidence><bndbox><xmin>40247.0</xmin><ymin>29897.0</ymin><xmax>40489.0</xmax><ymax>30145.0</ymax></bndbox><segmentation><points><x>40247.0</x><y>30145.0</y></points><points><x>40247.0</x><y>29897.0</y></points><points><x>40489.0</x><y>29897.0</y></points><points><x>40489.0</x><y>30145.0</y></points></segmentation></object><object><name>NILM</name><difficult>0</difficult><truncated>0</truncated><info>[{"confidence": "0.746785"}, {"action": "CREATE", "cat": "NILM", "time": "2020-07-23 14:54;26", "who": "admin", "typeOfanno": "PersonManul"}]</info><confidence>0.746785</confidence><bndbox><xmin>42033.0</xmin><ymin>34995.0</ymin><xmax>42196.0</xmax><ymax>35153.0</ymax></bndbox><segmentation><points><x>42033.0</x><y>35153.0</y></points><points><x>42033.0</x><y>34995.0</y></points><points><x>42196.0</x><y>34995.0</y></points><points><x>42196.0</x><y>35153.0</y></points></segmentation></object><object><name>NILM</name><difficult>0</difficult><truncated>0</truncated><info>[{"confidence": "0.753083"}, {"action": "CREATE", "cat": "NILM", "time": "2020-07-23 14:54;26", "who": "admin", "typeOfanno": "PersonManul"}]</info><confidence>0.753083</confidence><bndbox><xmin>47964.0</xmin><ymin>21360.0</ymin><xmax>48124.0</xmax><ymax>21510.0</ymax></bndbox><segmentation><points><x>47964.0</x><y>21510.0</y></points><points><x>47964.0</x><y>21360.0</y></points><points><x>48124.0</x><y>21360.0</y></points><points><x>48124.0</x><y>21510.0</y></points></segmentation></object><object><name>NILM</name><difficult>0</difficult><truncated>0</truncated><info>[{"confidence": "0.753955"}, {"action": "CREATE", "cat": "NILM", "time": "2020-07-23 14:54;26", "who": "admin", "typeOfanno": "PersonManul"}]</info><confidence>0.753955</confidence><bndbox><xmin>15170.0</xmin><ymin>20781.0</ymin><xmax>15427.0</xmax><ymax>20922.0</ymax></bndbox><segmentation><points><x>15170.0</x><y>20922.0</y></points><points><x>15170.0</x><y>20781.0</y></points><points><x>15427.0</x><y>20781.0</y></points><points><x>15427.0</x><y>20922.0</y></points></segmentation></object><object><name>NILM</name><difficult>0</difficult><truncated>0</truncated><info>[{"confidence": "0.765139"}, {"action": "CREATE", "cat": "NILM", "time": "2020-07-23 14:54;26", "who": "admin", "typeOfanno": "PersonManul"}]</info><confidence>0.765139</confidence><bndbox><xmin>22740.0</xmin><ymin>12397.0</ymin><xmax>23027.0</xmax><ymax>12594.0</ymax></bndbox><segmentation><points><x>22740.0</x><y>12594.0</y></points><points><x>22740.0</x><y>12397.0</y></points><points><x>23027.0</x><y>12397.0</y></points><points><x>23027.0</x><y>12594.0</y></points></segmentation></object><object><name>NILM</name><difficult>0</difficult><truncated>0</truncated><info>[{"confidence": "0.799179"}, {"action": "CREATE", "cat": "NILM", "time": "2020-07-23 14:54;26", "who": "admin", "typeOfanno": "PersonManul"}]</info><confidence>0.799179</confidence><bndbox><xmin>19690.0</xmin><ymin>15405.0</ymin><xmax>19845.0</xmax><ymax>15606.0</ymax></bndbox><segmentation><points><x>19690.0</x><y>15606.0</y></points><points><x>19690.0</x><y>15405.0</y></points><points><x>19845.0</x><y>15405.0</y></points><points><x>19845.0</x><y>15606.0</y></points></segmentation></object><object><name>NILM</name><difficult>0</difficult><truncated>0</truncated><info>[{"confidence": "0.841867"}, {"action": "CREATE", "cat": "NILM", "time": "2020-07-23 14:54;26", "who": "admin", "typeOfanno": "PersonManul"}]</info><confidence>0.841867</confidence><bndbox><xmin>41428.0</xmin><ymin>7842.0</ymin><xmax>41581.0</xmax><ymax>8010.0</ymax></bndbox><segmentation><points><x>41428.0</x><y>8010.0</y></points><points><x>41428.0</x><y>7842.0</y></points><points><x>41581.0</x><y>7842.0</y></points><points><x>41581.0</x><y>8010.0</y></points></segmentation></object><object><name>ASC_US</name><difficult>0</difficult><truncated>0</truncated><info>[{"confidence": "0.841871"}, {"action": "CREATE", "cat": "ASC_US", "time": "2020-07-23 14:54;26", "who": "admin", "typeOfanno": "PersonManul"}]</info><confidence>0.841871</confidence><bndbox><xmin>24251.203160270892</xmin><ymin>35366.86455981958</ymin><xmax>24794.203160270892</xmax><ymax>35792.86455981958</ymax></bndbox><segmentation><points><x>24251.203160270892</x><y>35792.86455981958</y></points><points><x>24251.203160270892</x><y>35366.86455981958</y></points><points><x>24794.203160270892</x><y>35366.86455981958</y></points><points><x>24794.203160270892</x><y>35792.86455981958</y></points></segmentation></object><object><name>NILM</name><difficult>0</difficult><truncated>0</truncated><info>[{"confidence": "0.843079"}, {"action": "CREATE", "cat": "NILM", "time": "2020-07-23 14:54;26", "who": "admin", "typeOfanno": "PersonManul"}]</info><confidence>0.843079</confidence><bndbox><xmin>28184.0</xmin><ymin>13194.0</ymin><xmax>28414.0</xmax><ymax>13360.0</ymax></bndbox><segmentation><points><x>28184.0</x><y>13360.0</y></points><points><x>28184.0</x><y>13194.0</y></points><points><x>28414.0</x><y>13194.0</y></points><points><x>28414.0</x><y>13360.0</y></points></segmentation></object><object><name>NILM</name><difficult>0</difficult><truncated>0</truncated><info>[{"confidence": "0.874511"}, {"action": "CREATE", "cat": "NILM", "time": "2020-07-23 14:54;26", "who": "admin", "typeOfanno": "PersonManul"}]</info><confidence>0.874511</confidence><bndbox><xmin>12729.0</xmin><ymin>33176.0</ymin><xmax>12908.0</xmax><ymax>33307.0</ymax></bndbox><segmentation><points><x>12729.0</x><y>33307.0</y></points><points><x>12729.0</x><y>33176.0</y></points><points><x>12908.0</x><y>33176.0</y></points><points><x>12908.0</x><y>33307.0</y></points></segmentation></object><object><name>NILM</name><difficult>0</difficult><truncated>0</truncated><info>[{"confidence": "0.739163"}, {"action": "CREATE", "cat": "NILM", "time": "2020-07-23 14:54;26", "who": "admin", "typeOfanno": "PersonManul"}]</info><confidence>0.739163</confidence><bndbox><xmin>47658.0</xmin><ymin>33224.0</ymin><xmax>47727.0</xmax><ymax>33346.0</ymax></bndbox><segmentation><points><x>47658.0</x><y>33346.0</y></points><points><x>47658.0</x><y>33224.0</y></points><points><x>47727.0</x><y>33224.0</y></points><points><x>47727.0</x><y>33346.0</y></points></segmentation></object><object><name>MET</name><difficult>0</difficult><truncated>0</truncated><info>[{"confidence": "0.741114"}, {"action": "CREATE", "cat": "MET", "time": "2020-07-23 14:54;26", "who": "admin", "typeOfanno": "PersonManul"}]</info><confidence>0.741114</confidence><bndbox><xmin>32274.0</xmin><ymin>23254.0</ymin><xmax>32573.0</xmax><ymax>23598.0</ymax></bndbox><segmentation><points><x>32274.0</x><y>23598.0</y></points><points><x>32274.0</x><y>23254.0</y></points><points><x>32573.0</x><y>23254.0</y></points><points><x>32573.0</x><y>23598.0</y></points></segmentation></object><object><name>MET</name><difficult>0</difficult><truncated>0</truncated><info>[{"confidence": "0.804121"}, {"action": "CREATE", "cat": "MET", "time": "2020-07-23 14:54;26", "who": "admin", "typeOfanno": "PersonManul"}]</info><confidence>0.804121</confidence><bndbox><xmin>29189.0</xmin><ymin>11349.0</ymin><xmax>29361.0</xmax><ymax>11501.0</ymax></bndbox><segmentation><points><x>29189.0</x><y>11501.0</y></points><points><x>29189.0</x><y>11349.0</y></points><points><x>29361.0</x><y>11349.0</y></points><points><x>29361.0</x><y>11501.0</y></points></segmentation></object><object><name>BOX_SCREEN</name><difficult>0</difficult><truncated>0</truncated><info>[{"confidence": "1.0"}, {"action": "CREATE", "cat": "BOX_SCREEN", "time": "2020-07-23 14:54;26", "who": "admin", "typeOfanno": "PersonManul"}]</info><confidence>1.0</confidence><bndbox><xmin>23429.23295488808</xmin><ymin>34672.639017110545</ymin><xmax>25477.23295488808</xmax><ymax>36720.639017110545</ymax></bndbox><segmentation><points><x>23429.23295488808</x><y>36720.639017110545</y></points><points><x>23429.23295488808</x><y>34672.639017110545</y></points><points><x>25477.23295488808</x><y>34672.639017110545</y></points><points><x>25477.23295488808</x><y>36720.639017110545</y></points></segmentation></object><object><name>BOX_SCREEN</name><difficult>0</difficult><truncated>0</truncated><info>[{"confidence": "1.0"}, {"action": "CREATE", "cat": "BOX_SCREEN", "time": "2020-07-23 14:54;26", "who": "admin", "typeOfanno": "PersonManul"}]</info><confidence>1.0</confidence><bndbox><xmin>46532.10835464695</xmin><ymin>34124.296780185774</ymin><xmax>48580.10835464695</xmax><ymax>36172.296780185774</ymax></bndbox><segmentation><points><x>46532.10835464695</x><y>36172.296780185774</y></points><points><x>46532.10835464695</x><y>34124.296780185774</y></points><points><x>48580.10835464695</x><y>34124.296780185774</y></points><points><x>48580.10835464695</x><y>36172.296780185774</y></points></segmentation></object><object><name>EC</name><difficult>0</difficult><truncated>0</truncated><info>[{"confidence": "1.0"}, {"action": "CREATE", "cat": "EC", "time": "2020-07-23 14:54;26", "who": "admin", "typeOfanno": "PersonManul"}]</info><confidence>1.0</confidence><bndbox><xmin>24016.433654196328</xmin><ymin>34642.63580880914</ymin><xmax>24348.27266348426</xmax><ymax>34874.75964781842</ymax></bndbox><segmentation><points><x>24016.433654196328</x><y>34874.75964781842</y></points><points><x>24016.433654196328</x><y>34642.63580880914</y></points><points><x>24348.27266348426</x><y>34642.63580880914</y></points><points><x>24348.27266348426</x><y>34874.75964781842</y></points></segmentation></object><object><name>ASC_US</name><difficult>0</difficult><truncated>0</truncated><info>[{"confidence": "1.0"}, {"action": "CREATE", "cat": "ASC_US", "time": "2020-07-23 14:54;26", "who": "admin", "typeOfanno": "PersonManul"}]</info><confidence>1.0</confidence><bndbox><xmin>24552.228237564297</xmin><ymin>35964.081093444685</ymin><xmax>24672.399909653574</xmax><ymax>36109.863121880866</ymax></bndbox><segmentation><points><x>24552.228237564297</x><y>36109.863121880866</y></points><points><x>24552.228237564297</x><y>35964.081093444685</y></points><points><x>24672.399909653574</x><y>35964.081093444685</y></points><points><x>24672.399909653574</x><y>36109.863121880866</y></points></segmentation></object><object><name>BOX_SCREEN</name><difficult>0</difficult><truncated>0</truncated><info>[{"confidence": "1.0"}, {"action": "CREATE", "cat": "BOX_SCREEN", "time": "2020-07-23 14:54;26", "who": "admin", "typeOfanno": "PersonManul"}]</info><confidence>1.0</confidence><bndbox><xmin>16286.902271490144</xmin><ymin>43514.21578739172</ymin><xmax>18334.902271490144</xmax><ymax>45562.21578739172</ymax></bndbox><segmentation><points><x>16286.902271490144</x><y>45562.21578739172</y></points><points><x>16286.902271490144</x><y>43514.21578739172</y></points><points><x>18334.902271490144</x><y>43514.21578739172</y></points><points><x>18334.902271490144</x><y>45562.21578739172</y></points></segmentation></object><object><name>BOX_SCREEN</name><difficult>0</difficult><truncated>0</truncated><info>[{"confidence": "1.0"}, {"action": "CREATE", "cat": "BOX_SCREEN", "time": "2020-07-23 14:54;26", "who": "admin", "typeOfanno": "PersonManul"}]</info><confidence>1.0</confidence><bndbox><xmin>51122.5</xmin><ymin>32112.999999999993</ymin><xmax>53170.5</xmax><ymax>34160.99999999999</ymax></bndbox><segmentation><points><x>51122.5</x><y>34160.99999999999</y></points><points><x>51122.5</x><y>32112.999999999993</y></points><points><x>53170.5</x><y>32112.999999999993</y></points><points><x>53170.5</x><y>34160.99999999999</y></points></segmentation></object><object><name>BOX_SCREEN</name><difficult>0</difficult><truncated>0</truncated><info>[{"confidence": "1.0"}, {"action": "CREATE", "cat": "BOX_SCREEN", "time": "2020-07-23 14:54;26", "who": "admin", "typeOfanno": "PersonManul"}]</info><confidence>1.0</confidence><bndbox><xmin>27666.42990507109</xmin><ymin>8032.183910223885</ymin><xmax>29714.42990507109</xmax><ymax>10080.183910223885</ymax></bndbox><segmentation><points><x>27666.42990507109</x><y>10080.183910223885</y></points><points><x>27666.42990507109</x><y>8032.183910223885</y></points><points><x>29714.42990507109</x><y>8032.183910223885</y></points><points><x>29714.42990507109</x><y>10080.183910223885</y></points></segmentation></object><object><name>ASC_US</name><difficult>0</difficult><truncated>0</truncated><info>[{"confidence": 1}, {"action": "CREATE", "cat": "ASC_US", "time": "2020-07-24 14:30;52", "who": "woodrow", "typeOfanno": "PersonManul"}]</info><confidence>1.0</confidence><bndbox><xmin>16191.848856116898</xmin><ymin>44711.21666694362</ymin><xmax>17152.300323385523</xmax><ymax>45246.56655407681</ymax></bndbox><segmentation><points><x>16191.848856116898</x><y>45246.56655407681</y></points><points><x>16191.848856116898</x><y>44711.21666694362</y></points><points><x>17152.300323385523</x><y>44711.21666694362</y></points><points><x>17152.300323385523</x><y>45246.56655407681</y></points></segmentation></object><object><name>ASC_US</name><difficult>0</difficult><truncated>0</truncated><info>[{"confidence": 1}, {"action": "CREATE", "cat": "ASC_US", "time": "2020-07-24 14:30;52", "who": "woodrow", "typeOfanno": "PersonManul"}]</info><confidence>1.0</confidence><bndbox><xmin>28518.904932118676</xmin><ymin>8481.030080497274</ymin><xmax>28635.45759255787</xmax><ymax>8619.935305952213</ymax></bndbox><segmentation><points><x>28518.904932118676</x><y>8619.935305952213</y></points><points><x>28518.904932118676</x><y>8481.030080497274</y></points><points><x>28635.45759255787</x><y>8481.030080497274</y></points><points><x>28635.45759255787</x><y>8619.935305952213</y></points></segmentation></object><object><name>ASC_US</name><difficult>0</difficult><truncated>0</truncated><info>[{"confidence": 1}, {"action": "CREATE", "cat": "ASC_US", "time": "2020-07-24 14:30;52", "who": "woodrow", "typeOfanno": "PersonManul"}]</info><confidence>1.0</confidence><bndbox><xmin>45168.86042136945</xmin><ymin>20664.296087283674</ymin><xmax>45423.78893905193</xmax><ymax>20955.642964635063</ymax></bndbox><segmentation><points><x>45168.86042136945</x><y>20955.642964635063</y></points><points><x>45168.86042136945</x><y>20664.296087283674</y></points><points><x>45423.78893905193</x><y>20664.296087283674</y></points><points><x>45423.78893905193</x><y>20955.642964635063</y></points></segmentation></object><object><name>ASC_US</name><difficult>0</difficult><truncated>0</truncated><info>[{"confidence": 1}, {"action": "CREATE", "cat": "ASC_US", "time": "2020-07-24 14:30;52", "who": "woodrow", "typeOfanno": "PersonManul"}]</info><confidence>1.0</confidence><bndbox><xmin>47539.10948081265</xmin><ymin>34838.77313769751</ymin><xmax>47727.82279909707</xmax><ymax>35178.95372460496</ymax></bndbox><segmentation><points><x>47539.10948081265</x><y>35178.95372460496</y></points><points><x>47539.10948081265</x><y>34838.77313769751</y></points><points><x>47727.82279909707</x><y>34838.77313769751</y></points><points><x>47727.82279909707</x><y>35178.95372460496</y></points></segmentation></object><object><name>ASC_US</name><difficult>0</difficult><truncated>0</truncated><info>[{"confidence": 1}, {"action": "CREATE", "cat": "ASC_US", "time": "2020-07-24 14:30;52", "who": "woodrow", "typeOfanno": "PersonManul"}]</info><confidence>1.0</confidence><bndbox><xmin>19337.64334085777</xmin><ymin>17884.508276899902</ymin><xmax>19487.45522949584</xmax><ymax>18077.360045146706</ymax></bndbox><segmentation><points><x>19337.64334085777</x><y>18077.360045146706</y></points><points><x>19337.64334085777</x><y>17884.508276899902</y></points><points><x>19487.45522949584</x><y>17884.508276899902</y></points><points><x>19487.45522949584</x><y>18077.360045146706</y></points></segmentation></object><object><name>ASC_US</name><difficult>0</difficult><truncated>0</truncated><info>[{"confidence": 1}, {"action": "CREATE", "cat": "ASC_US", "time": "2020-07-24 14:30;52", "who": "woodrow", "typeOfanno": "PersonManul"}]</info><confidence>1.0</confidence><bndbox><xmin>17197.914221218965</xmin><ymin>44167.3069977427</ymin><xmax>17519.057938299477</xmax><ymax>44524.86907449213</ymax></bndbox><segmentation><points><x>17197.914221218965</x><y>44524.86907449213</y></points><points><x>17197.914221218965</x><y>44167.3069977427</y></points><points><x>17519.057938299477</x><y>44167.3069977427</y></points><points><x>17519.057938299477</x><y>44524.86907449213</y></points></segmentation></object><object><name>ASC_US</name><difficult>0</difficult><truncated>0</truncated><info>[{"confidence": 1}, {"action": "CREATE", "cat": "ASC_US", "time": "2020-07-24 14:30;52", "who": "woodrow", "typeOfanno": "PersonManul"}]</info><confidence>1.0</confidence><bndbox><xmin>22616.247930775018</xmin><ymin>19539.548156508652</ymin><xmax>22780.958239277654</xmax><ymax>19653.769375470278</ymax></bndbox><segmentation><points><x>22616.247930775018</x><y>19653.769375470278</y></points><points><x>22616.247930775018</x><y>19539.548156508652</y></points><points><x>22780.958239277654</x><y>19539.548156508652</y></points><points><x>22780.958239277654</x><y>19653.769375470278</y></points></segmentation></object><object><name>ASC_US</name><difficult>0</difficult><truncated>0</truncated><info>[{"confidence": 1}, {"action": "CREATE", "cat": "ASC_US", "time": "2020-07-24 14:30;52", "who": "woodrow", "typeOfanno": "PersonManul"}]</info><confidence>1.0</confidence><bndbox><xmin>28571.643340857787</xmin><ymin>8874.595936794582</ymin><xmax>28769.46124905944</xmax><ymax>9093.933784800602</ymax></bndbox><segmentation><points><x>28571.643340857787</x><y>9093.933784800602</y></points><points><x>28571.643340857787</x><y>8874.595936794582</y></points><points><x>28769.46124905944</x><y>8874.595936794582</y></points><points><x>28769.46124905944</x><y>9093.933784800602</y></points></segmentation></object></annotation>
