# Supplementary material for: Artificial intelligence enables precision diagnosis of cervical cytology grades and cervical cancer
Source: Nat Commun. 2024 May 22;15:4369. doi: 10.1038/s41467-024-48705-3 (PMC11111770; doi:10.1038/s41467-024-48705-3)
Supplement: Supplementary file 4 — Source Data [file 41467_2024_48705_MOESM4_ESM.zip › Source Data/Table S1.Average precision in the patch-level detection and classification./ground_truth_126/L201906402_A.TMAP.xml]

<?xml version="1.0"?><annotation><folder>med</folder><filename>/datasets/Review/label-check/tmap684/L201906402_A.TMAP</filename><size><width>60160</width><height>57600</height></size><mpp>0.25294119041063823</mpp><object><name>NILM</name><difficult>0</difficult><truncated>0</truncated><info>[{"confidence": "0.624711"}, {"action": "CREATE", "cat": "NILM", "time": "2020-07-23 14:56;04", "who": "admin", "typeOfanno": "PersonManul"}]</info><confidence>0.624711</confidence><bndbox><xmin>40267.0</xmin><ymin>32905.0</ymin><xmax>40427.0</xmax><ymax>33067.0</ymax></bndbox><segmentation><points><x>40267.0</x><y>33067.0</y></points><points><x>40267.0</x><y>32905.0</y></points><points><x>40427.0</x><y>32905.0</y></points><points><x>40427.0</x><y>33067.0</y></points></segmentation></object><object><name>NILM</name><difficult>0</difficult><truncated>0</truncated><info>[{"confidence": "0.629487"}, {"action": "CREATE", "cat": "NILM", "time": "2020-07-23 14:56;04", "who": "admin", "typeOfanno": "PersonManul"}]</info><confidence>0.629487</confidence><bndbox><xmin>43542.0</xmin><ymin>37276.0</ymin><xmax>43771.0</xmax><ymax>37490.0</ymax></bndbox><segmentation><points><x>43542.0</x><y>37490.0</y></points><points><x>43542.0</x><y>37276.0</y></points><points><x>43771.0</x><y>37276.0</y></points><points><x>43771.0</x><y>37490.0</y></points></segmentation></object><object><name>ASC_US</name><difficult>0</difficult><truncated>0</truncated><info>[{"confidence": "0.644708"}, {"action": "CREATE", "cat": "ASC_US", "time": "2020-07-23 14:56;04", "who": "admin", "typeOfanno": "PersonManul"}]</info><confidence>0.644708</confidence><bndbox><xmin>41272.0</xmin><ymin>46092.0</ymin><xmax>41398.0</xmax><ymax>46195.0</ymax></bndbox><segmentation><points><x>41272.0</x><y>46195.0</y></points><points><x>41272.0</x><y>46092.0</y></points><points><x>41398.0</x><y>46092.0</y></points><points><x>41398.0</x><y>46195.0</y></points></segmentation></object><object><name>NILM</name><difficult>0</difficult><truncated>0</truncated><info>[{"confidence": "0.657255"}, {"action": "CREATE", "cat": "NILM", "time": "2020-07-23 14:56;04", "who": "admin", "typeOfanno": "PersonManul"}]</info><confidence>0.657255</confidence><bndbox><xmin>11504.0</xmin><ymin>42259.0</ymin><xmax>11659.0</xmax><ymax>42462.0</ymax></bndbox><segmentation><points><x>11504.0</x><y>42462.0</y></points><points><x>11504.0</x><y>42259.0</y></points><points><x>11659.0</x><y>42259.0</y></points><points><x>11659.0</x><y>42462.0</y></points></segmentation></object><object><name>NILM</name><difficult>0</difficult><truncated>0</truncated><info>[{"confidence": "0.673295"}, {"action": "CREATE", "cat": "NILM", "time": "2020-07-23 14:56;04", "who": "admin", "typeOfanno": "PersonManul"}]</info><confidence>0.673295</confidence><bndbox><xmin>53794.0</xmin><ymin>24263.0</ymin><xmax>54001.0</xmax><ymax>24565.0</ymax></bndbox><segmentation><points><x>53794.0</x><y>24565.0</y></points><points><x>53794.0</x><y>24263.0</y></points><points><x>54001.0</x><y>24263.0</y></points><points><x>54001.0</x><y>24565.0</y></points></segmentation></object><object><name>NILM</name><difficult>0</difficult><truncated>0</truncated><info>[{"confidence": "0.676195"}, {"action": "CREATE", "cat": "NILM", "time": "2020-07-23 14:56;04", "who": "admin", "typeOfanno": "PersonManul"}]</info><confidence>0.676195</confidence><bndbox><xmin>26210.0</xmin><ymin>37545.0</ymin><xmax>26429.0</xmax><ymax>37679.0</ymax></bndbox><segmentation><points><x>26210.0</x><y>37679.0</y></points><points><x>26210.0</x><y>37545.0</y></points><points><x>26429.0</x><y>37545.0</y></points><points><x>26429.0</x><y>37679.0</y></points></segmentation></object><object><name>NILM</name><difficult>0</difficult><truncated>0</truncated><info>[{"confidence": "0.682754"}, {"action": "CREATE", "cat": "NILM", "time": "2020-07-23 14:56;04", "who": "admin", "typeOfanno": "PersonManul"}]</info><confidence>0.682754</confidence><bndbox><xmin>17914.0</xmin><ymin>34378.0</ymin><xmax>18033.0</xmax><ymax>34503.0</ymax></bndbox><segmentation><points><x>17914.0</x><y>34503.0</y></points><points><x>17914.0</x><y>34378.0</y></points><points><x>18033.0</x><y>34378.0</y></points><points><x>18033.0</x><y>34503.0</y></points></segmentation></object><object><name>NILM</name><difficult>0</difficult><truncated>0</truncated><info>[{"confidence": "0.689417"}, {"action": "CREATE", "cat": "NILM", "time": "2020-07-23 14:56;04", "who": "admin", "typeOfanno": "PersonManul"}]</info><confidence>0.689417</confidence><bndbox><xmin>10683.0</xmin><ymin>18479.0</ymin><xmax>10774.0</xmax><ymax>18630.0</ymax></bndbox><segmentation><points><x>10683.0</x><y>18630.0</y></points><points><x>10683.0</x><y>18479.0</y></points><points><x>10774.0</x><y>18479.0</y></points><points><x>10774.0</x><y>18630.0</y></points></segmentation></object><object><name>NILM</name><difficult>0</difficult><truncated>0</truncated><info>[{"confidence": "0.697757"}, {"action": "CREATE", "cat": "NILM", "time": "2020-07-23 14:56;04", "who": "admin", "typeOfanno": "PersonManul"}]</info><confidence>0.697757</confidence><bndbox><xmin>23552.0</xmin><ymin>48348.0</ymin><xmax>23885.0</xmax><ymax>48608.0</ymax></bndbox><segmentation><points><x>23552.0</x><y>48608.0</y></points><points><x>23552.0</x><y>48348.0</y></points><points><x>23885.0</x><y>48348.0</y></points><points><x>23885.0</x><y>48608.0</y></points></segmentation></object><object><name>NILM</name><difficult>0</difficult><truncated>0</truncated><info>[{"confidence": "0.717339"}, {"action": "CREATE", "cat": "NILM", "time": "2020-07-23 14:56;04", "who": "admin", "typeOfanno": "PersonManul"}]</info><confidence>0.717339</confidence><bndbox><xmin>31782.0</xmin><ymin>29147.0</ymin><xmax>31994.0</xmax><ymax>29301.0</ymax></bndbox><segmentation><points><x>31782.0</x><y>29301.0</y></points><points><x>31782.0</x><y>29147.0</y></points><points><x>31994.0</x><y>29147.0</y></points><points><x>31994.0</x><y>29301.0</y></points></segmentation></object><object><name>NILM</name><difficult>0</difficult><truncated>0</truncated><info>[{"confidence": "0.732604"}, {"action": "CREATE", "cat": "NILM", "time": "2020-07-23 14:56;04", "who": "admin", "typeOfanno": "PersonManul"}]</info><confidence>0.732604</confidence><bndbox><xmin>18824.0</xmin><ymin>35839.0</ymin><xmax>18951.0</xmax><ymax>36015.0</ymax></bndbox><segmentation><points><x>18824.0</x><y>36015.0</y></points><points><x>18824.0</x><y>35839.0</y></points><points><x>18951.0</x><y>35839.0</y></points><points><x>18951.0</x><y>36015.0</y></points></segmentation></object><object><name>ASC_US</name><difficult>0</difficult><truncated>0</truncated><info>[{"confidence": "0.749837"}, {"action": "CREATE", "cat": "ASC_US", "time": "2020-07-23 14:56;04", "who": "admin", "typeOfanno": "PersonManul"}]</info><confidence>0.749837</confidence><bndbox><xmin>18780.0</xmin><ymin>30374.0</ymin><xmax>18959.0</xmax><ymax>30533.0</ymax></bndbox><segmentation><points><x>18780.0</x><y>30533.0</y></points><points><x>18780.0</x><y>30374.0</y></points><points><x>18959.0</x><y>30374.0</y></points><points><x>18959.0</x><y>30533.0</y></points></segmentation></object><object><name>NILM</name><difficult>0</difficult><truncated>0</truncated><info>[{"confidence": "0.782017"}, {"action": "CREATE", "cat": "NILM", "time": "2020-07-23 14:56;04", "who": "admin", "typeOfanno": "PersonManul"}]</info><confidence>0.782017</confidence><bndbox><xmin>26610.0</xmin><ymin>14755.0</ymin><xmax>26704.0</xmax><ymax>14866.0</ymax></bndbox><segmentation><points><x>26610.0</x><y>14866.0</y></points><points><x>26610.0</x><y>14755.0</y></points><points><x>26704.0</x><y>14755.0</y></points><points><x>26704.0</x><y>14866.0</y></points></segmentation></object><object><name>ASC_US</name><difficult>0</difficult><truncated>0</truncated><info>[{"confidence": "0.82407"}, {"action": "CREATE", "cat": "ASC_US", "time": "2020-07-23 14:56;04", "who": "admin", "typeOfanno": "PersonManul"}]</info><confidence>0.82407</confidence><bndbox><xmin>38329.0</xmin><ymin>28285.0</ymin><xmax>38560.0</xmax><ymax>28548.0</ymax></bndbox><segmentation><points><x>38329.0</x><y>28548.0</y></points><points><x>38329.0</x><y>28285.0</y></points><points><x>38560.0</x><y>28285.0</y></points><points><x>38560.0</x><y>28548.0</y></points></segmentation></object><object><name>ASC_US</name><difficult>0</difficult><truncated>0</truncated><info>[{"confidence": "0.856049"}, {"action": "CREATE", "cat": "ASC_US", "time": "2020-07-23 14:56;04", "who": "admin", "typeOfanno": "PersonManul"}]</info><confidence>0.856049</confidence><bndbox><xmin>13219.0</xmin><ymin>41522.0</ymin><xmax>13392.0</xmax><ymax>41759.0</ymax></bndbox><segmentation><points><x>13219.0</x><y>41759.0</y></points><points><x>13219.0</x><y>41522.0</y></points><points><x>13392.0</x><y>41522.0</y></points><points><x>13392.0</x><y>41759.0</y></points></segmentation></object><object><name>ASC_US</name><difficult>0</difficult><truncated>0</truncated><info>[{"confidence": "0.879985"}, {"action": "CREATE", "cat": "ASC_US", "time": "2020-07-23 14:56;04", "who": "admin", "typeOfanno": "PersonManul"}]</info><confidence>0.879985</confidence><bndbox><xmin>8727.0</xmin><ymin>28360.0</ymin><xmax>8927.0</xmax><ymax>28544.0</ymax></bndbox><segmentation><points><x>8727.0</x><y>28544.0</y></points><points><x>8727.0</x><y>28360.0</y></points><points><x>8927.0</x><y>28360.0</y></points><points><x>8927.0</x><y>28544.0</y></points></segmentation></object><object><name>ASC_US</name><difficult>0</difficult><truncated>0</truncated><info>[{"confidence": "0.919429"}, {"action": "CREATE", "cat": "ASC_US", "time": "2020-07-23 14:56;04", "who": "admin", "typeOfanno": "PersonManul"}]</info><confidence>0.919429</confidence><bndbox><xmin>21375.0</xmin><ymin>16084.0</ymin><xmax>21561.0</xmax><ymax>16260.0</ymax></bndbox><segmentation><points><x>21375.0</x><y>16260.0</y></points><points><x>21375.0</x><y>16084.0</y></points><points><x>21561.0</x><y>16084.0</y></points><points><x>21561.0</x><y>16260.0</y></points></segmentation></object><object><name>ASC_US</name><difficult>0</difficult><truncated>0</truncated><info>[{"confidence": "0.931192"}, {"action": "CREATE", "cat": "ASC_US", "time": "2020-07-23 14:56;04", "who": "admin", "typeOfanno": "PersonManul"}]</info><confidence>0.931192</confidence><bndbox><xmin>33846.64986367283</xmin><ymin>36989.04699041051</ymin><xmax>34077.37994565574</xmax><ymax>37202.606461641204</ymax></bndbox><segmentation><points><x>33846.64986367283</x><y>37202.606461641204</y></points><points><x>33846.64986367283</x><y>36989.04699041051</y></points><points><x>34077.37994565574</x><y>36989.04699041051</y></points><points><x>34077.37994565574</x><y>37202.606461641204</y></points></segmentation></object><object><name>ASC_US</name><difficult>0</difficult><truncated>0</truncated><info>[{"confidence": "0.933303"}, {"action": "CREATE", "cat": "ASC_US", "time": "2020-07-23 14:56;04", "who": "admin", "typeOfanno": "PersonManul"}]</info><confidence>0.933303</confidence><bndbox><xmin>29722.0</xmin><ymin>17140.0</ymin><xmax>29823.0</xmax><ymax>17304.0</ymax></bndbox><segmentation><points><x>29722.0</x><y>17304.0</y></points><points><x>29722.0</x><y>17140.0</y></points><points><x>29823.0</x><y>17140.0</y></points><points><x>29823.0</x><y>17304.0</y></points></segmentation></object><object><name>ASC_US</name><difficult>0</difficult><truncated>0</truncated><info>[{"confidence": "0.959035"}, {"action": "CREATE", "cat": "ASC_US", "time": "2020-07-23 14:56;04", "who": "admin", "typeOfanno": "PersonManul"}]</info><confidence>0.959035</confidence><bndbox><xmin>21248.0</xmin><ymin>25438.0</ymin><xmax>21519.0</xmax><ymax>25714.0</ymax></bndbox><segmentation><points><x>21248.0</x><y>25714.0</y></points><points><x>21248.0</x><y>25438.0</y></points><points><x>21519.0</x><y>25438.0</y></points><points><x>21519.0</x><y>25714.0</y></points></segmentation></object><object><name>NILM</name><difficult>0</difficult><truncated>0</truncated><info>[{"confidence": "0.96987"}, {"action": "CREATE", "cat": "NILM", "time": "2020-07-23 14:56;04", "who": "admin", "typeOfanno": "PersonManul"}]</info><confidence>0.96987</confidence><bndbox><xmin>33326.0</xmin><ymin>12430.0</ymin><xmax>33517.0</xmax><ymax>12604.0</ymax></bndbox><segmentation><points><x>33326.0</x><y>12604.0</y></points><points><x>33326.0</x><y>12430.0</y></points><points><x>33517.0</x><y>12430.0</y></points><points><x>33517.0</x><y>12604.0</y></points></segmentation></object><object><name>NILM</name><difficult>0</difficult><truncated>0</truncated><info>[{"confidence": "0.629859"}, {"action": "CREATE", "cat": "NILM", "time": "2020-07-23 14:56;04", "who": "admin", "typeOfanno": "PersonManul"}]</info><confidence>0.629859</confidence><bndbox><xmin>30310.0</xmin><ymin>9052.0</ymin><xmax>30719.0</xmax><ymax>9487.0</ymax></bndbox><segmentation><points><x>30310.0</x><y>9487.0</y></points><points><x>30310.0</x><y>9052.0</y></points><points><x>30719.0</x><y>9052.0</y></points><points><x>30719.0</x><y>9487.0</y></points></segmentation></object><object><name>NILM</name><difficult>0</difficult><truncated>0</truncated><info>[{"confidence": "0.646744"}, {"action": "CREATE", "cat": "NILM", "time": "2020-07-23 14:56;04", "who": "admin", "typeOfanno": "PersonManul"}]</info><confidence>0.646744</confidence><bndbox><xmin>17885.0</xmin><ymin>47367.0</ymin><xmax>18060.0</xmax><ymax>47489.0</ymax></bndbox><segmentation><points><x>17885.0</x><y>47489.0</y></points><points><x>17885.0</x><y>47367.0</y></points><points><x>18060.0</x><y>47367.0</y></points><points><x>18060.0</x><y>47489.0</y></points></segmentation></object><object><name>NILM</name><difficult>0</difficult><truncated>0</truncated><info>[{"confidence": "0.654408"}, {"action": "CREATE", "cat": "NILM", "time": "2020-07-23 14:56;04", "who": "admin", "typeOfanno": "PersonManul"}]</info><confidence>0.654408</confidence><bndbox><xmin>32703.0</xmin><ymin>6594.0</ymin><xmax>32935.0</xmax><ymax>6734.0</ymax></bndbox><segmentation><points><x>32703.0</x><y>6734.0</y></points><points><x>32703.0</x><y>6594.0</y></points><points><x>32935.0</x><y>6594.0</y></points><points><x>32935.0</x><y>6734.0</y></points></segmentation></object><object><name>NILM</name><difficult>0</difficult><truncated>0</truncated><info>[{"confidence": "0.6696"}, {"action": "CREATE", "cat": "NILM", "time": "2020-07-23 14:56;04", "who": "admin", "typeOfanno": "PersonManul"}]</info><confidence>0.6696</confidence><bndbox><xmin>45252.0</xmin><ymin>41528.0</ymin><xmax>45574.0</xmax><ymax>41803.0</ymax></bndbox><segmentation><points><x>45252.0</x><y>41803.0</y></points><points><x>45252.0</x><y>41528.0</y></points><points><x>45574.0</x><y>41528.0</y></points><points><x>45574.0</x><y>41803.0</y></points></segmentation></object><object><name>NILM</name><difficult>0</difficult><truncated>0</truncated><info>[{"confidence": "0.671598"}, {"action": "CREATE", "cat": "NILM", "time": "2020-07-23 14:56;05", "who": "admin", "typeOfanno": "PersonManul"}]</info><confidence>0.671598</confidence><bndbox><xmin>15384.0</xmin><ymin>14363.0</ymin><xmax>15556.0</xmax><ymax>14585.0</ymax></bndbox><segmentation><points><x>15384.0</x><y>14585.0</y></points><points><x>15384.0</x><y>14363.0</y></points><points><x>15556.0</x><y>14363.0</y></points><points><x>15556.0</x><y>14585.0</y></points></segmentation></object><object><name>NILM</name><difficult>0</difficult><truncated>0</truncated><info>[{"confidence": "0.74165"}, {"action": "CREATE", "cat": "NILM", "time": "2020-07-23 14:56;05", "who": "admin", "typeOfanno": "PersonManul"}]</info><confidence>0.74165</confidence><bndbox><xmin>43963.0</xmin><ymin>44306.0</ymin><xmax>44198.0</xmax><ymax>44504.0</ymax></bndbox><segmentation><points><x>43963.0</x><y>44504.0</y></points><points><x>43963.0</x><y>44306.0</y></points><points><x>44198.0</x><y>44306.0</y></points><points><x>44198.0</x><y>44504.0</y></points></segmentation></object><object><name>NILM</name><difficult>0</difficult><truncated>0</truncated><info>[{"confidence": "0.76667"}, {"action": "CREATE", "cat": "NILM", "time": "2020-07-23 14:56;05", "who": "admin", "typeOfanno": "PersonManul"}]</info><confidence>0.76667</confidence><bndbox><xmin>43961.0</xmin><ymin>43403.0</ymin><xmax>44090.0</xmax><ymax>43541.0</ymax></bndbox><segmentation><points><x>43961.0</x><y>43541.0</y></points><points><x>43961.0</x><y>43403.0</y></points><points><x>44090.0</x><y>43403.0</y></points><points><x>44090.0</x><y>43541.0</y></points></segmentation></object><object><name>NILM</name><difficult>0</difficult><truncated>0</truncated><info>[{"confidence": "0.824184"}, {"action": "CREATE", "cat": "NILM", "time": "2020-07-23 14:56;05", "who": "admin", "typeOfanno": "PersonManul"}]</info><confidence>0.824184</confidence><bndbox><xmin>37459.0</xmin><ymin>48828.0</ymin><xmax>37757.0</xmax><ymax>49036.0</ymax></bndbox><segmentation><points><x>37459.0</x><y>49036.0</y></points><points><x>37459.0</x><y>48828.0</y></points><points><x>37757.0</x><y>48828.0</y></points><points><x>37757.0</x><y>49036.0</y></points></segmentation></object><object><name>NILM</name><difficult>0</difficult><truncated>0</truncated><info>[{"confidence": "0.844245"}, {"action": "CREATE", "cat": "NILM", "time": "2020-07-23 14:56;05", "who": "admin", "typeOfanno": "PersonManul"}]</info><confidence>0.844245</confidence><bndbox><xmin>52524.0</xmin><ymin>28325.0</ymin><xmax>52989.0</xmax><ymax>28679.0</ymax></bndbox><segmentation><points><x>52524.0</x><y>28679.0</y></points><points><x>52524.0</x><y>28325.0</y></points><points><x>52989.0</x><y>28325.0</y></points><points><x>52989.0</x><y>28679.0</y></points></segmentation></object><object><name>NILM</name><difficult>0</difficult><truncated>0</truncated><info>[{"confidence": "0.847638"}, {"action": "CREATE", "cat": "NILM", "time": "2020-07-23 14:56;05", "who": "admin", "typeOfanno": "PersonManul"}]</info><confidence>0.847638</confidence><bndbox><xmin>31478.0</xmin><ymin>5632.0</ymin><xmax>31667.0</xmax><ymax>5943.0</ymax></bndbox><segmentation><points><x>31478.0</x><y>5943.0</y></points><points><x>31478.0</x><y>5632.0</y></points><points><x>31667.0</x><y>5632.0</y></points><points><x>31667.0</x><y>5943.0</y></points></segmentation></object><object><name>NILM</name><difficult>0</difficult><truncated>0</truncated><info>[{"confidence": "0.86503"}, {"action": "CREATE", "cat": "NILM", "time": "2020-07-23 14:56;05", "who": "admin", "typeOfanno": "PersonManul"}]</info><confidence>0.86503</confidence><bndbox><xmin>14651.0</xmin><ymin>11589.0</ymin><xmax>14824.0</xmax><ymax>11745.0</ymax></bndbox><segmentation><points><x>14651.0</x><y>11745.0</y></points><points><x>14651.0</x><y>11589.0</y></points><points><x>14824.0</x><y>11589.0</y></points><points><x>14824.0</x><y>11745.0</y></points></segmentation></object><object><name>NILM</name><difficult>0</difficult><truncated>0</truncated><info>[{"confidence": "0.631906"}, {"action": "CREATE", "cat": "NILM", "time": "2020-07-23 14:56;05", "who": "admin", "typeOfanno": "PersonManul"}]</info><confidence>0.631906</confidence><bndbox><xmin>43756.0</xmin><ymin>42584.0</ymin><xmax>44199.0</xmax><ymax>43214.0</ymax></bndbox><segmentation><points><x>43756.0</x><y>43214.0</y></points><points><x>43756.0</x><y>42584.0</y></points><points><x>44199.0</x><y>42584.0</y></points><points><x>44199.0</x><y>43214.0</y></points></segmentation></object><object><name>NILM</name><difficult>0</difficult><truncated>0</truncated><info>[{"confidence": "0.646903"}, {"action": "CREATE", "cat": "NILM", "time": "2020-07-23 14:56;05", "who": "admin", "typeOfanno": "PersonManul"}]</info><confidence>0.646903</confidence><bndbox><xmin>31158.0</xmin><ymin>38778.0</ymin><xmax>31424.0</xmax><ymax>39026.0</ymax></bndbox><segmentation><points><x>31158.0</x><y>39026.0</y></points><points><x>31158.0</x><y>38778.0</y></points><points><x>31424.0</x><y>38778.0</y></points><points><x>31424.0</x><y>39026.0</y></points></segmentation></object><object><name>NILM</name><difficult>0</difficult><truncated>0</truncated><info>[{"confidence": "0.649772"}, {"action": "CREATE", "cat": "NILM", "time": "2020-07-23 14:56;05", "who": "admin", "typeOfanno": "PersonManul"}]</info><confidence>0.649772</confidence><bndbox><xmin>32963.0</xmin><ymin>36180.0</ymin><xmax>33118.0</xmax><ymax>36374.0</ymax></bndbox><segmentation><points><x>32963.0</x><y>36374.0</y></points><points><x>32963.0</x><y>36180.0</y></points><points><x>33118.0</x><y>36180.0</y></points><points><x>33118.0</x><y>36374.0</y></points></segmentation></object><object><name>ASC_US</name><difficult>0</difficult><truncated>0</truncated><info>[{"confidence": "0.653783"}, {"action": "CREATE", "cat": "ASC_US", "time": "2020-07-23 14:56;05", "who": "admin", "typeOfanno": "PersonManul"}]</info><confidence>0.653783</confidence><bndbox><xmin>31745.0</xmin><ymin>44445.0</ymin><xmax>32131.0</xmax><ymax>45188.0</ymax></bndbox><segmentation><points><x>31745.0</x><y>45188.0</y></points><points><x>31745.0</x><y>44445.0</y></points><points><x>32131.0</x><y>44445.0</y></points><points><x>32131.0</x><y>45188.0</y></points></segmentation></object><object><name>NILM</name><difficult>0</difficult><truncated>0</truncated><info>[{"confidence": "0.661972"}, {"action": "CREATE", "cat": "NILM", "time": "2020-07-23 14:56;05", "who": "admin", "typeOfanno": "PersonManul"}]</info><confidence>0.661972</confidence><bndbox><xmin>17940.0</xmin><ymin>20923.0</ymin><xmax>18082.0</xmax><ymax>21099.0</ymax></bndbox><segmentation><points><x>17940.0</x><y>21099.0</y></points><points><x>17940.0</x><y>20923.0</y></points><points><x>18082.0</x><y>20923.0</y></points><points><x>18082.0</x><y>21099.0</y></points></segmentation></object><object><name>NILM</name><difficult>0</difficult><truncated>0</truncated><info>[{"confidence": "0.666954"}, {"action": "CREATE", "cat": "NILM", "time": "2020-07-23 14:56;05", "who": "admin", "typeOfanno": "PersonManul"}]</info><confidence>0.666954</confidence><bndbox><xmin>12065.0</xmin><ymin>20398.0</ymin><xmax>12350.0</xmax><ymax>20574.0</ymax></bndbox><segmentation><points><x>12065.0</x><y>20574.0</y></points><points><x>12065.0</x><y>20398.0</y></points><points><x>12350.0</x><y>20398.0</y></points><points><x>12350.0</x><y>20574.0</y></points></segmentation></object><object><name>NILM</name><difficult>0</difficult><truncated>0</truncated><info>[{"confidence": "0.690896"}, {"action": "CREATE", "cat": "NILM", "time": "2020-07-23 14:56;05", "who": "admin", "typeOfanno": "PersonManul"}]</info><confidence>0.690896</confidence><bndbox><xmin>13124.0</xmin><ymin>21342.0</ymin><xmax>13244.0</xmax><ymax>21446.0</ymax></bndbox><segmentation><points><x>13124.0</x><y>21446.0</y></points><points><x>13124.0</x><y>21342.0</y></points><points><x>13244.0</x><y>21342.0</y></points><points><x>13244.0</x><y>21446.0</y></points></segmentation></object><object><name>NILM</name><difficult>0</difficult><truncated>0</truncated><info>[{"confidence": "0.712117"}, {"action": "CREATE", "cat": "NILM", "time": "2020-07-23 14:56;05", "who": "admin", "typeOfanno": "PersonManul"}]</info><confidence>0.712117</confidence><bndbox><xmin>30606.0</xmin><ymin>22747.0</ymin><xmax>30715.0</xmax><ymax>22879.0</ymax></bndbox><segmentation><points><x>30606.0</x><y>22879.0</y></points><points><x>30606.0</x><y>22747.0</y></points><points><x>30715.0</x><y>22747.0</y></points><points><x>30715.0</x><y>22879.0</y></points></segmentation></object><object><name>NILM</name><difficult>0</difficult><truncated>0</truncated><info>[{"confidence": "0.712264"}, {"action": "CREATE", "cat": "NILM", "time": "2020-07-23 14:56;05", "who": "admin", "typeOfanno": "PersonManul"}]</info><confidence>0.712264</confidence><bndbox><xmin>37739.0</xmin><ymin>22497.0</ymin><xmax>37947.0</xmax><ymax>22650.0</ymax></bndbox><segmentation><points><x>37739.0</x><y>22650.0</y></points><points><x>37739.0</x><y>22497.0</y></points><points><x>37947.0</x><y>22497.0</y></points><points><x>37947.0</x><y>22650.0</y></points></segmentation></object><object><name>NILM</name><difficult>0</difficult><truncated>0</truncated><info>[{"confidence": "0.78216"}, {"action": "CREATE", "cat": "NILM", "time": "2020-07-23 14:56;05", "who": "admin", "typeOfanno": "PersonManul"}]</info><confidence>0.78216</confidence><bndbox><xmin>32248.0</xmin><ymin>2805.0</ymin><xmax>32556.0</xmax><ymax>2978.0</ymax></bndbox><segmentation><points><x>32248.0</x><y>2978.0</y></points><points><x>32248.0</x><y>2805.0</y></points><points><x>32556.0</x><y>2805.0</y></points><points><x>32556.0</x><y>2978.0</y></points></segmentation></object><object><name>NILM</name><difficult>0</difficult><truncated>0</truncated><info>[{"confidence": "0.788256"}, {"action": "CREATE", "cat": "NILM", "time": "2020-07-23 14:56;05", "who": "admin", "typeOfanno": "PersonManul"}]</info><confidence>0.788256</confidence><bndbox><xmin>21538.0</xmin><ymin>36580.0</ymin><xmax>21772.0</xmax><ymax>36924.0</ymax></bndbox><segmentation><points><x>21538.0</x><y>36924.0</y></points><points><x>21538.0</x><y>36580.0</y></points><points><x>21772.0</x><y>36580.0</y></points><points><x>21772.0</x><y>36924.0</y></points></segmentation></object><object><name>NILM</name><difficult>0</difficult><truncated>0</truncated><info>[{"confidence": "0.806396"}, {"action": "CREATE", "cat": "NILM", "time": "2020-07-23 14:56;05", "who": "admin", "typeOfanno": "PersonManul"}]</info><confidence>0.806396</confidence><bndbox><xmin>17783.0</xmin><ymin>17372.0</ymin><xmax>17902.0</xmax><ymax>17515.0</ymax></bndbox><segmentation><points><x>17783.0</x><y>17515.0</y></points><points><x>17783.0</x><y>17372.0</y></points><points><x>17902.0</x><y>17372.0</y></points><points><x>17902.0</x><y>17515.0</y></points></segmentation></object><object><name>NILM</name><difficult>0</difficult><truncated>0</truncated><info>[{"confidence": "0.817098"}, {"action": "CREATE", "cat": "NILM", "time": "2020-07-23 14:56;05", "who": "admin", "typeOfanno": "PersonManul"}]</info><confidence>0.817098</confidence><bndbox><xmin>9849.0</xmin><ymin>12492.0</ymin><xmax>9995.0</xmax><ymax>12644.0</ymax></bndbox><segmentation><points><x>9849.0</x><y>12644.0</y></points><points><x>9849.0</x><y>12492.0</y></points><points><x>9995.0</x><y>12492.0</y></points><points><x>9995.0</x><y>12644.0</y></points></segmentation></object><object><name>NILM</name><difficult>0</difficult><truncated>0</truncated><info>[{"confidence": "0.844228"}, {"action": "CREATE", "cat": "NILM", "time": "2020-07-23 14:56;05", "who": "admin", "typeOfanno": "PersonManul"}]</info><confidence>0.844228</confidence><bndbox><xmin>15105.0</xmin><ymin>19533.0</ymin><xmax>15320.0</xmax><ymax>19764.0</ymax></bndbox><segmentation><points><x>15105.0</x><y>19764.0</y></points><points><x>15105.0</x><y>19533.0</y></points><points><x>15320.0</x><y>19533.0</y></points><points><x>15320.0</x><y>19764.0</y></points></segmentation></object><object><name>LSIL</name><difficult>0</difficult><truncated>0</truncated><info>[{"confidence": "0.641327"}, {"action": "CREATE", "cat": "LSIL", "time": "2020-07-23 14:56;05", "who": "admin", "typeOfanno": "PersonManul"}]</info><confidence>0.641327</confidence><bndbox><xmin>18779.0</xmin><ymin>30371.0</ymin><xmax>18969.0</xmax><ymax>30533.0</ymax></bndbox><segmentation><points><x>18779.0</x><y>30533.0</y></points><points><x>18779.0</x><y>30371.0</y></points><points><x>18969.0</x><y>30371.0</y></points><points><x>18969.0</x><y>30533.0</y></points></segmentation></object><object><name>LSIL</name><difficult>0</difficult><truncated>0</truncated><info>[{"confidence": "0.653756"}, {"action": "CREATE", "cat": "LSIL", "time": "2020-07-23 14:56;05", "who": "admin", "typeOfanno": "PersonManul"}]</info><confidence>0.653756</confidence><bndbox><xmin>38332.0</xmin><ymin>28281.0</ymin><xmax>38556.0</xmax><ymax>28550.0</ymax></bndbox><segmentation><points><x>38332.0</x><y>28550.0</y></points><points><x>38332.0</x><y>28281.0</y></points><points><x>38556.0</x><y>28281.0</y></points><points><x>38556.0</x><y>28550.0</y></points></segmentation></object><object><name>NILM</name><difficult>0</difficult><truncated>0</truncated><info>[{"confidence": "0.654463"}, {"action": "CREATE", "cat": "NILM", "time": "2020-07-23 14:56;05", "who": "admin", "typeOfanno": "PersonManul"}]</info><confidence>0.654463</confidence><bndbox><xmin>48659.0</xmin><ymin>26556.0</ymin><xmax>49064.0</xmax><ymax>26847.0</ymax></bndbox><segmentation><points><x>48659.0</x><y>26847.0</y></points><points><x>48659.0</x><y>26556.0</y></points><points><x>49064.0</x><y>26556.0</y></points><points><x>49064.0</x><y>26847.0</y></points></segmentation></object><object><name>LSIL</name><difficult>0</difficult><truncated>0</truncated><info>[{"confidence": "0.763561"}, {"action": "CREATE", "cat": "LSIL", "time": "2020-07-23 14:56;05", "who": "admin", "typeOfanno": "PersonManul"}]</info><confidence>0.763561</confidence><bndbox><xmin>30354.0</xmin><ymin>39196.0</ymin><xmax>30569.0</xmax><ymax>39442.0</ymax></bndbox><segmentation><points><x>30354.0</x><y>39442.0</y></points><points><x>30354.0</x><y>39196.0</y></points><points><x>30569.0</x><y>39196.0</y></points><points><x>30569.0</x><y>39442.0</y></points></segmentation></object><object><name>BOX_SCREEN</name><difficult>0</difficult><truncated>0</truncated><info>[{"confidence": "1.0"}, {"action": "CREATE", "cat": "BOX_SCREEN", "time": "2020-07-23 14:56;05", "who": "admin", "typeOfanno": "PersonManul"}]</info><confidence>1.0</confidence><bndbox><xmin>37369.06635484244</xmin><ymin>27555.845606994546</ymin><xmax>39417.06635484244</xmax><ymax>29603.845606994546</ymax></bndbox><segmentation><points><x>37369.06635484244</x><y>29603.845606994546</y></points><points><x>37369.06635484244</x><y>27555.845606994546</y></points><points><x>39417.06635484244</x><y>27555.845606994546</y></points><points><x>39417.06635484244</x><y>29603.845606994546</y></points></segmentation></object><object><name>BOX_SCREEN</name><difficult>0</difficult><truncated>0</truncated><info>[{"confidence": "1.0"}, {"action": "CREATE", "cat": "BOX_SCREEN", "time": "2020-07-23 14:56;05", "who": "admin", "typeOfanno": "PersonManul"}]</info><confidence>1.0</confidence><bndbox><xmin>29437.5</xmin><ymin>38405.0</ymin><xmax>31485.5</xmax><ymax>40453.0</ymax></bndbox><segmentation><points><x>29437.5</x><y>40453.0</y></points><points><x>29437.5</x><y>38405.0</y></points><points><x>31485.5</x><y>38405.0</y></points><points><x>31485.5</x><y>40453.0</y></points></segmentation></object><object><name>BOX_SCREEN</name><difficult>0</difficult><truncated>0</truncated><info>[{"confidence": "1.0"}, {"action": "CREATE", "cat": "BOX_SCREEN", "time": "2020-07-23 14:56;05", "who": "admin", "typeOfanno": "PersonManul"}]</info><confidence>1.0</confidence><bndbox><xmin>17496.8208251232</xmin><ymin>29459.916363764576</ymin><xmax>19544.8208251232</xmax><ymax>31507.916363764576</ymax></bndbox><segmentation><points><x>17496.8208251232</x><y>31507.916363764576</y></points><points><x>17496.8208251232</x><y>29459.916363764576</y></points><points><x>19544.8208251232</x><y>29459.916363764576</y></points><points><x>19544.8208251232</x><y>31507.916363764576</y></points></segmentation></object><object><name>ASC_US</name><difficult>0</difficult><truncated>0</truncated><info>[{"confidence": "1.0"}, {"action": "CREATE", "cat": "ASC_US", "time": "2020-07-23 14:56;05", "who": "admin", "typeOfanno": "PersonManul"}]</info><confidence>1.0</confidence><bndbox><xmin>17903.72479907273</xmin><ymin>30165.73420310163</ymin><xmax>18041.308324961417</xmax><ymax>30380.791904115194</ymax></bndbox><segmentation><points><x>17903.72479907273</x><y>30380.791904115194</y></points><points><x>17903.72479907273</x><y>30165.73420310163</y></points><points><x>18041.308324961417</x><y>30165.73420310163</y></points><points><x>18041.308324961417</x><y>30380.791904115194</y></points></segmentation></object><object><name>BOX_SCREEN</name><difficult>0</difficult><truncated>0</truncated><info>[{"confidence": "1.0"}, {"action": "CREATE", "cat": "BOX_SCREEN", "time": "2020-07-23 14:56;05", "who": "admin", "typeOfanno": "PersonManul"}]</info><confidence>1.0</confidence><bndbox><xmin>12172.758287795998</xmin><ymin>40704.708378870695</ymin><xmax>14220.758287795998</xmax><ymax>42752.708378870695</ymax></bndbox><segmentation><points><x>12172.758287795998</x><y>42752.708378870695</y></points><points><x>12172.758287795998</x><y>40704.708378870695</y></points><points><x>14220.758287795998</x><y>40704.708378870695</y></points><points><x>14220.758287795998</x><y>42752.708378870695</y></points></segmentation></object><object><name>BOX_SCREEN</name><difficult>0</difficult><truncated>0</truncated><info>[{"confidence": "1.0"}, {"action": "CREATE", "cat": "BOX_SCREEN", "time": "2020-07-23 14:56;05", "who": "admin", "typeOfanno": "PersonManul"}]</info><confidence>1.0</confidence><bndbox><xmin>7803.000000000004</xmin><ymin>27538.000000000007</ymin><xmax>9851.000000000004</xmax><ymax>29586.000000000007</ymax></bndbox><segmentation><points><x>7803.000000000004</x><y>29586.000000000007</y></points><points><x>7803.000000000004</x><y>27538.000000000007</y></points><points><x>9851.000000000004</x><y>27538.000000000007</y></points><points><x>9851.000000000004</x><y>29586.000000000007</y></points></segmentation></object><object><name>BOX_SCREEN</name><difficult>0</difficult><truncated>0</truncated><info>[{"confidence": "1.0"}, {"action": "CREATE", "cat": "BOX_SCREEN", "time": "2020-07-23 14:56;05", "who": "admin", "typeOfanno": "PersonManul"}]</info><confidence>1.0</confidence><bndbox><xmin>25562.47176684882</xmin><ymin>13879.308743169404</ymin><xmax>27610.47176684882</xmax><ymax>15927.308743169404</ymax></bndbox><segmentation><points><x>25562.47176684882</x><y>15927.308743169404</y></points><points><x>25562.47176684882</x><y>13879.308743169404</y></points><points><x>27610.47176684882</x><y>13879.308743169404</y></points><points><x>27610.47176684882</x><y>15927.308743169404</y></points></segmentation></object><object><name>BOX_SCREEN</name><difficult>0</difficult><truncated>0</truncated><info>[{"confidence": "1.0"}, {"action": "CREATE", "cat": "BOX_SCREEN", "time": "2020-07-23 14:56;05", "who": "admin", "typeOfanno": "PersonManul"}]</info><confidence>1.0</confidence><bndbox><xmin>40306.624043715834</xmin><ymin>45277.23688296796</ymin><xmax>42354.624043715834</xmax><ymax>47325.23688296796</ymax></bndbox><segmentation><points><x>40306.624043715834</x><y>47325.23688296796</y></points><points><x>40306.624043715834</x><y>45277.23688296796</y></points><points><x>42354.624043715834</x><y>45277.23688296796</y></points><points><x>42354.624043715834</x><y>47325.23688296796</y></points></segmentation></object></annotation>
