# Supplementary material for: Artificial intelligence enables precision diagnosis of cervical cytology grades and cervical cancer
Source: Nat Commun. 2024 May 22;15:4369. doi: 10.1038/s41467-024-48705-3 (PMC11111770; doi:10.1038/s41467-024-48705-3)
Supplement: Supplementary file 4 — Source Data [file 41467_2024_48705_MOESM4_ESM.zip › Source Data/Table S1.Average precision in the patch-level detection and classification./ground_truth_126/L201911905_A.TMAP.xml]

<?xml version="1.0"?><annotation><folder>med</folder><filename>/datasets/Review/label-check/tmap684/L201911905_A.TMAP</filename><size><width>58624</width><height>53760</height></size><mpp>0.25294119041063823</mpp><object><name>NILM</name><difficult>0</difficult><truncated>0</truncated><info>[{"confidence": "0.726183"}, {"action": "CREATE", "cat": "NILM", "time": "2020-07-23 14:56;08", "who": "admin", "typeOfanno": "PersonManul"}]</info><confidence>0.726183</confidence><bndbox><xmin>28490.0</xmin><ymin>19383.0</ymin><xmax>28682.0</xmax><ymax>19532.0</ymax></bndbox><segmentation><points><x>28490.0</x><y>19532.0</y></points><points><x>28490.0</x><y>19383.0</y></points><points><x>28682.0</x><y>19383.0</y></points><points><x>28682.0</x><y>19532.0</y></points></segmentation></object><object><name>MET</name><difficult>0</difficult><truncated>0</truncated><info>[{"confidence": "0.757704"}, {"action": "CREATE", "cat": "MET", "time": "2020-07-23 14:56;08", "who": "admin", "typeOfanno": "PersonManul"}]</info><confidence>0.757704</confidence><bndbox><xmin>19295.0</xmin><ymin>24466.0</ymin><xmax>19495.0</xmax><ymax>24676.0</ymax></bndbox><segmentation><points><x>19295.0</x><y>24676.0</y></points><points><x>19295.0</x><y>24466.0</y></points><points><x>19495.0</x><y>24466.0</y></points><points><x>19495.0</x><y>24676.0</y></points></segmentation></object><object><name>MET</name><difficult>0</difficult><truncated>0</truncated><info>[{"confidence": "0.780839"}, {"action": "CREATE", "cat": "MET", "time": "2020-07-23 14:56;08", "who": "admin", "typeOfanno": "PersonManul"}]</info><confidence>0.780839</confidence><bndbox><xmin>21236.0</xmin><ymin>27681.0</ymin><xmax>21420.0</xmax><ymax>27839.0</ymax></bndbox><segmentation><points><x>21236.0</x><y>27839.0</y></points><points><x>21236.0</x><y>27681.0</y></points><points><x>21420.0</x><y>27681.0</y></points><points><x>21420.0</x><y>27839.0</y></points></segmentation></object><object><name>NILM</name><difficult>0</difficult><truncated>0</truncated><info>[{"confidence": "0.78548"}, {"action": "CREATE", "cat": "NILM", "time": "2020-07-23 14:56;08", "who": "admin", "typeOfanno": "PersonManul"}]</info><confidence>0.78548</confidence><bndbox><xmin>38271.0</xmin><ymin>28479.0</ymin><xmax>38468.0</xmax><ymax>28721.0</ymax></bndbox><segmentation><points><x>38271.0</x><y>28721.0</y></points><points><x>38271.0</x><y>28479.0</y></points><points><x>38468.0</x><y>28479.0</y></points><points><x>38468.0</x><y>28721.0</y></points></segmentation></object><object><name>NILM</name><difficult>0</difficult><truncated>0</truncated><info>[{"confidence": "0.808102"}, {"action": "CREATE", "cat": "NILM", "time": "2020-07-23 14:56;08", "who": "admin", "typeOfanno": "PersonManul"}]</info><confidence>0.808102</confidence><bndbox><xmin>19592.0</xmin><ymin>28276.0</ymin><xmax>19665.0</xmax><ymax>28393.0</ymax></bndbox><segmentation><points><x>19592.0</x><y>28393.0</y></points><points><x>19592.0</x><y>28276.0</y></points><points><x>19665.0</x><y>28276.0</y></points><points><x>19665.0</x><y>28393.0</y></points></segmentation></object><object><name>MET</name><difficult>0</difficult><truncated>0</truncated><info>[{"confidence": "0.80986"}, {"action": "CREATE", "cat": "MET", "time": "2020-07-23 14:56;08", "who": "admin", "typeOfanno": "PersonManul"}]</info><confidence>0.80986</confidence><bndbox><xmin>34184.0</xmin><ymin>24877.0</ymin><xmax>34526.0</xmax><ymax>25124.0</ymax></bndbox><segmentation><points><x>34184.0</x><y>25124.0</y></points><points><x>34184.0</x><y>24877.0</y></points><points><x>34526.0</x><y>24877.0</y></points><points><x>34526.0</x><y>25124.0</y></points></segmentation></object><object><name>NILM</name><difficult>0</difficult><truncated>0</truncated><info>[{"confidence": "0.858797"}, {"action": "CREATE", "cat": "NILM", "time": "2020-07-23 14:56;08", "who": "admin", "typeOfanno": "PersonManul"}]</info><confidence>0.858797</confidence><bndbox><xmin>17095.0</xmin><ymin>27260.0</ymin><xmax>17275.0</xmax><ymax>27556.0</ymax></bndbox><segmentation><points><x>17095.0</x><y>27556.0</y></points><points><x>17095.0</x><y>27260.0</y></points><points><x>17275.0</x><y>27260.0</y></points><points><x>17275.0</x><y>27556.0</y></points></segmentation></object><object><name>NILM</name><difficult>0</difficult><truncated>0</truncated><info>[{"confidence": "0.908665"}, {"action": "CREATE", "cat": "NILM", "time": "2020-07-23 14:56;08", "who": "admin", "typeOfanno": "PersonManul"}]</info><confidence>0.908665</confidence><bndbox><xmin>33930.0</xmin><ymin>21507.0</ymin><xmax>34039.0</xmax><ymax>21638.0</ymax></bndbox><segmentation><points><x>33930.0</x><y>21638.0</y></points><points><x>33930.0</x><y>21507.0</y></points><points><x>34039.0</x><y>21507.0</y></points><points><x>34039.0</x><y>21638.0</y></points></segmentation></object><object><name>MET</name><difficult>0</difficult><truncated>0</truncated><info>[{"confidence": "0.927936"}, {"action": "CREATE", "cat": "MET", "time": "2020-07-23 14:56;08", "who": "admin", "typeOfanno": "PersonManul"}]</info><confidence>0.927936</confidence><bndbox><xmin>49860.0</xmin><ymin>23456.0</ymin><xmax>49961.0</xmax><ymax>23618.0</ymax></bndbox><segmentation><points><x>49860.0</x><y>23618.0</y></points><points><x>49860.0</x><y>23456.0</y></points><points><x>49961.0</x><y>23456.0</y></points><points><x>49961.0</x><y>23618.0</y></points></segmentation></object><object><name>NILM</name><difficult>0</difficult><truncated>0</truncated><info>[{"confidence": "0.728564"}, {"action": "CREATE", "cat": "NILM", "time": "2020-07-23 14:56;08", "who": "admin", "typeOfanno": "PersonManul"}]</info><confidence>0.728564</confidence><bndbox><xmin>19513.0</xmin><ymin>47035.0</ymin><xmax>19591.0</xmax><ymax>47164.0</ymax></bndbox><segmentation><points><x>19513.0</x><y>47164.0</y></points><points><x>19513.0</x><y>47035.0</y></points><points><x>19591.0</x><y>47035.0</y></points><points><x>19591.0</x><y>47164.0</y></points></segmentation></object><object><name>MET</name><difficult>0</difficult><truncated>0</truncated><info>[{"confidence": "0.740003"}, {"action": "CREATE", "cat": "MET", "time": "2020-07-23 14:56;08", "who": "admin", "typeOfanno": "PersonManul"}]</info><confidence>0.740003</confidence><bndbox><xmin>43770.0</xmin><ymin>25449.0</ymin><xmax>43884.0</xmax><ymax>25575.0</ymax></bndbox><segmentation><points><x>43770.0</x><y>25575.0</y></points><points><x>43770.0</x><y>25449.0</y></points><points><x>43884.0</x><y>25449.0</y></points><points><x>43884.0</x><y>25575.0</y></points></segmentation></object><object><name>MET</name><difficult>0</difficult><truncated>0</truncated><info>[{"confidence": "0.767396"}, {"action": "CREATE", "cat": "MET", "time": "2020-07-23 14:56;08", "who": "admin", "typeOfanno": "PersonManul"}]</info><confidence>0.767396</confidence><bndbox><xmin>42913.0</xmin><ymin>7336.0</ymin><xmax>43062.0</xmax><ymax>7451.0</ymax></bndbox><segmentation><points><x>42913.0</x><y>7451.0</y></points><points><x>42913.0</x><y>7336.0</y></points><points><x>43062.0</x><y>7336.0</y></points><points><x>43062.0</x><y>7451.0</y></points></segmentation></object><object><name>NILM</name><difficult>0</difficult><truncated>0</truncated><info>[{"confidence": "0.782072"}, {"action": "CREATE", "cat": "NILM", "time": "2020-07-23 14:56;08", "who": "admin", "typeOfanno": "PersonManul"}]</info><confidence>0.782072</confidence><bndbox><xmin>25759.0</xmin><ymin>22716.0</ymin><xmax>25923.0</xmax><ymax>22838.0</ymax></bndbox><segmentation><points><x>25759.0</x><y>22838.0</y></points><points><x>25759.0</x><y>22716.0</y></points><points><x>25923.0</x><y>22716.0</y></points><points><x>25923.0</x><y>22838.0</y></points></segmentation></object><object><name>MET</name><difficult>0</difficult><truncated>0</truncated><info>[{"confidence": "0.797266"}, {"action": "CREATE", "cat": "MET", "time": "2020-07-23 14:56;08", "who": "admin", "typeOfanno": "PersonManul"}]</info><confidence>0.797266</confidence><bndbox><xmin>25553.0</xmin><ymin>23895.0</ymin><xmax>25764.0</xmax><ymax>24116.0</ymax></bndbox><segmentation><points><x>25553.0</x><y>24116.0</y></points><points><x>25553.0</x><y>23895.0</y></points><points><x>25764.0</x><y>23895.0</y></points><points><x>25764.0</x><y>24116.0</y></points></segmentation></object><object><name>NILM</name><difficult>0</difficult><truncated>0</truncated><info>[{"confidence": "0.811169"}, {"action": "CREATE", "cat": "NILM", "time": "2020-07-23 14:56;08", "who": "admin", "typeOfanno": "PersonManul"}]</info><confidence>0.811169</confidence><bndbox><xmin>43396.0</xmin><ymin>16559.0</ymin><xmax>43457.0</xmax><ymax>16621.0</ymax></bndbox><segmentation><points><x>43396.0</x><y>16621.0</y></points><points><x>43396.0</x><y>16559.0</y></points><points><x>43457.0</x><y>16559.0</y></points><points><x>43457.0</x><y>16621.0</y></points></segmentation></object><object><name>ASC_US</name><difficult>0</difficult><truncated>0</truncated><info>[{"confidence": "0.854319"}, {"action": "CREATE", "cat": "ASC_US", "time": "2020-07-23 14:56;08", "who": "admin", "typeOfanno": "PersonManul"}]</info><confidence>0.854319</confidence><bndbox><xmin>45677.0</xmin><ymin>15210.0</ymin><xmax>45771.0</xmax><ymax>15326.0</ymax></bndbox><segmentation><points><x>45677.0</x><y>15326.0</y></points><points><x>45677.0</x><y>15210.0</y></points><points><x>45771.0</x><y>15210.0</y></points><points><x>45771.0</x><y>15326.0</y></points></segmentation></object><object><name>ASC_US</name><difficult>0</difficult><truncated>0</truncated><info>[{"confidence": "0.918179"}, {"action": "CREATE", "cat": "ASC_US", "time": "2020-07-23 14:56;08", "who": "admin", "typeOfanno": "PersonManul"}]</info><confidence>0.918179</confidence><bndbox><xmin>42390.0</xmin><ymin>20939.0</ymin><xmax>42559.0</xmax><ymax>21074.0</ymax></bndbox><segmentation><points><x>42390.0</x><y>21074.0</y></points><points><x>42390.0</x><y>20939.0</y></points><points><x>42559.0</x><y>20939.0</y></points><points><x>42559.0</x><y>21074.0</y></points></segmentation></object><object><name>NILM</name><difficult>0</difficult><truncated>0</truncated><info>[{"confidence": "0.791878"}, {"action": "CREATE", "cat": "NILM", "time": "2020-07-23 14:56;08", "who": "admin", "typeOfanno": "PersonManul"}]</info><confidence>0.791878</confidence><bndbox><xmin>17584.0</xmin><ymin>40550.0</ymin><xmax>17805.0</xmax><ymax>40836.0</ymax></bndbox><segmentation><points><x>17584.0</x><y>40836.0</y></points><points><x>17584.0</x><y>40550.0</y></points><points><x>17805.0</x><y>40550.0</y></points><points><x>17805.0</x><y>40836.0</y></points></segmentation></object><object><name>NILM</name><difficult>0</difficult><truncated>0</truncated><info>[{"confidence": "0.815578"}, {"action": "CREATE", "cat": "NILM", "time": "2020-07-23 14:56;08", "who": "admin", "typeOfanno": "PersonManul"}]</info><confidence>0.815578</confidence><bndbox><xmin>10405.0</xmin><ymin>25886.0</ymin><xmax>10536.0</xmax><ymax>26029.0</ymax></bndbox><segmentation><points><x>10405.0</x><y>26029.0</y></points><points><x>10405.0</x><y>25886.0</y></points><points><x>10536.0</x><y>25886.0</y></points><points><x>10536.0</x><y>26029.0</y></points></segmentation></object><object><name>ASC_US</name><difficult>0</difficult><truncated>0</truncated><info>[{"confidence": "0.848365"}, {"action": "CREATE", "cat": "ASC_US", "time": "2020-07-23 14:56;08", "who": "admin", "typeOfanno": "PersonManul"}]</info><confidence>0.848365</confidence><bndbox><xmin>41753.0</xmin><ymin>27945.0</ymin><xmax>41894.0</xmax><ymax>28107.0</ymax></bndbox><segmentation><points><x>41753.0</x><y>28107.0</y></points><points><x>41753.0</x><y>27945.0</y></points><points><x>41894.0</x><y>27945.0</y></points><points><x>41894.0</x><y>28107.0</y></points></segmentation></object><object><name>NILM</name><difficult>0</difficult><truncated>0</truncated><info>[{"confidence": "0.908535"}, {"action": "CREATE", "cat": "NILM", "time": "2020-07-23 14:56;08", "who": "admin", "typeOfanno": "PersonManul"}]</info><confidence>0.908535</confidence><bndbox><xmin>34718.0</xmin><ymin>11353.0</ymin><xmax>35048.0</xmax><ymax>11532.0</ymax></bndbox><segmentation><points><x>34718.0</x><y>11532.0</y></points><points><x>34718.0</x><y>11353.0</y></points><points><x>35048.0</x><y>11353.0</y></points><points><x>35048.0</x><y>11532.0</y></points></segmentation></object><object><name>NILM</name><difficult>0</difficult><truncated>0</truncated><info>[{"confidence": "0.849798"}, {"action": "CREATE", "cat": "NILM", "time": "2020-07-23 14:56;08", "who": "admin", "typeOfanno": "PersonManul"}]</info><confidence>0.849798</confidence><bndbox><xmin>51428.0</xmin><ymin>20780.0</ymin><xmax>51517.0</xmax><ymax>20895.0</ymax></bndbox><segmentation><points><x>51428.0</x><y>20895.0</y></points><points><x>51428.0</x><y>20780.0</y></points><points><x>51517.0</x><y>20780.0</y></points><points><x>51517.0</x><y>20895.0</y></points></segmentation></object><object><name>NILM</name><difficult>0</difficult><truncated>0</truncated><info>[{"confidence": "0.907252"}, {"action": "CREATE", "cat": "NILM", "time": "2020-07-23 14:56;08", "who": "admin", "typeOfanno": "PersonManul"}]</info><confidence>0.907252</confidence><bndbox><xmin>15695.0</xmin><ymin>48915.0</ymin><xmax>15803.0</xmax><ymax>49041.0</ymax></bndbox><segmentation><points><x>15695.0</x><y>49041.0</y></points><points><x>15695.0</x><y>48915.0</y></points><points><x>15803.0</x><y>48915.0</y></points><points><x>15803.0</x><y>49041.0</y></points></segmentation></object><object><name>BOX_SCREEN</name><difficult>0</difficult><truncated>0</truncated><info>[{"confidence": "1.0"}, {"action": "CREATE", "cat": "BOX_SCREEN", "time": "2020-07-23 14:56;08", "who": "admin", "typeOfanno": "PersonManul"}]</info><confidence>1.0</confidence><bndbox><xmin>41450.5</xmin><ymin>20092.499999999996</ymin><xmax>43498.5</xmax><ymax>22140.499999999996</ymax></bndbox><segmentation><points><x>41450.5</x><y>22140.499999999996</y></points><points><x>41450.5</x><y>20092.499999999996</y></points><points><x>43498.5</x><y>20092.499999999996</y></points><points><x>43498.5</x><y>22140.499999999996</y></points></segmentation></object><object><name>BOX_SCREEN</name><difficult>0</difficult><truncated>0</truncated><info>[{"confidence": "1.0"}, {"action": "CREATE", "cat": "BOX_SCREEN", "time": "2020-07-23 14:56;08", "who": "admin", "typeOfanno": "PersonManul"}]</info><confidence>1.0</confidence><bndbox><xmin>40838.82192112091</xmin><ymin>27164.47760577917</ymin><xmax>42886.82192112091</xmax><ymax>29212.47760577917</ymax></bndbox><segmentation><points><x>40838.82192112091</x><y>29212.47760577917</y></points><points><x>40838.82192112091</x><y>27164.47760577917</y></points><points><x>42886.82192112091</x><y>27164.47760577917</y></points><points><x>42886.82192112091</x><y>29212.47760577917</y></points></segmentation></object></annotation>
