# Supplementary material for: Artificial intelligence enables precision diagnosis of cervical cytology grades and cervical cancer
Source: Nat Commun. 2024 May 22;15:4369. doi: 10.1038/s41467-024-48705-3 (PMC11111770; doi:10.1038/s41467-024-48705-3)
Supplement: Supplementary file 4 — Source Data [file 41467_2024_48705_MOESM4_ESM.zip › Source Data/Table S1.Average precision in the patch-level detection and classification./ground_truth_126/V201905313_H_002.tiff.xml]

<?xml version="1.0"?><annotation><folder>med</folder><filename>/datasets/Review/label-check/tif-tiff/V201905313_H_002.tiff</filename><size><width>47872</width><height>43520</height></size><mpp>0</mpp><object><name>HSIL</name><difficult>0</difficult><truncated>0</truncated><info>[{"confidence": "0"}, {"action": "CREATE", "cat": "HSIL", "time": "2020-07-23 14:52;47", "who": "admin", "typeOfanno": "PersonManul"}]</info><confidence>0</confidence><bndbox><xmin>24286.0</xmin><ymin>20309.12890625</ymin><xmax>24896.50390625</xmax><ymax>20943.10546875</ymax></bndbox><segmentation><points><x>24811.720703125</x><y>20384.5546875</y></points><points><x>24815.814453125</x><y>20347.71875</y></points><points><x>24759.09765625</x><y>20358.828125</y></points><points><x>24712.322265625</x><y>20345.96484375</y></points><points><x>24698.2890625</x><y>20337.779296875</y></points><points><x>24678.408203125</x><y>20312.63671875</y></points><points><x>24658.529296875</x><y>20309.12890625</y></points><points><x>24617.599609375</x><y>20315.560546875</y></points><points><x>24601.2265625</x><y>20333.1015625</y></points><points><x>24593.947265625</x><y>20341.884765625</y></points><points><x>24583.66015625</x><y>20346.6328125</y></points><points><x>24580.232421875</x><y>20348.216796875</y></points><points><x>24575.484375</x><y>20352.4375</y></points><points><x>24566.515625</x><y>20357.18359375</y></points><points><x>24555.0</x><y>20361.0</y></points><points><x>24547.0</x><y>20382.0</y></points><points><x>24546.0</x><y>20387.0</y></points><points><x>24526.0</x><y>20408.0</y></points><points><x>24525.0</x><y>20422.0</y></points><points><x>24518.0</x><y>20429.0</y></points><points><x>24518.0</x><y>20433.0</y></points><points><x>24517.0</x><y>20442.0</y></points><points><x>24513.0</x><y>20462.0</y></points><points><x>24515.0</x><y>20470.0</y></points><points><x>24510.0</x><y>20483.0</y></points><points><x>24500.0</x><y>20490.0</y></points><points><x>24499.0</x><y>20513.0</y></points><points><x>24493.0</x><y>20519.0</y></points><points><x>24487.0</x><y>20527.0</y></points><points><x>24481.0</x><y>20528.0</y></points><points><x>24475.0</x><y>20529.0</y></points><points><x>24430.0</x><y>20531.0</y></points><points><x>24421.0</x><y>20536.0</y></points><points><x>24401.0</x><y>20543.0</y></points><points><x>24394.0</x><y>20548.0</y></points><points><x>24391.0</x><y>20552.0</y></points><points><x>24386.0</x><y>20552.0</y></points><points><x>24356.0</x><y>20552.0</y></points><points><x>24350.0</x><y>20556.0</y></points><points><x>24350.0</x><y>20562.0</y></points><points><x>24340.0</x><y>20563.0</y></points><points><x>24310.0</x><y>20568.0</y></points><points><x>24305.0</x><y>20572.0</y></points><points><x>24297.0</x><y>20578.0</y></points><points><x>24290.0</x><y>20583.0</y></points><points><x>24290.0</x><y>20594.0</y></points><points><x>24286.0</x><y>20621.0</y></points><points><x>24293.0</x><y>20622.0</y></points><points><x>24298.0</x><y>20626.0</y></points><points><x>24300.0</x><y>20638.0</y></points><points><x>24301.0</x><y>20646.0</y></points><points><x>24299.0</x><y>20667.0</y></points><points><x>24317.0</x><y>20681.0</y></points><points><x>24317.0</x><y>20685.0</y></points><points><x>24321.0</x><y>20698.0</y></points><points><x>24319.0</x><y>20703.0</y></points><points><x>24305.0</x><y>20714.0</y></points><points><x>24304.0</x><y>20736.0</y></points><points><x>24325.0</x><y>20739.0</y></points><points><x>24332.0</x><y>20734.0</y></points><points><x>24337.0</x><y>20730.0</y></points><points><x>24341.0</x><y>20725.0</y></points><points><x>24342.0</x><y>20719.0</y></points><points><x>24348.0</x><y>20725.0</y></points><points><x>24350.638671875</x><y>20763.494140625</y></points><points><x>24334.548828125</x><y>20815.984375</y></points><points><x>24358.55078125</x><y>20829.962890625</y></points><points><x>24398.439453125</x><y>20863.974609375</y></points><points><x>24378.65625</x><y>20882.439453125</y></points><points><x>24377.865234375</x><y>20927.54296875</y></points><points><x>24392.107421875</x><y>20943.10546875</y></points><points><x>24415.583984375</x><y>20915.146484375</y></points><points><x>24441.169921875</x><y>20892.990234375</y></points><points><x>24458.578125</x><y>20886.39453125</y></points><points><x>24483.794921875</x><y>20897.720703125</y></points><points><x>24523.91796875</x><y>20894.62109375</y></points><points><x>24543.171875</x><y>20866.3984375</y></points><points><x>24553.0</x><y>20839.0</y></points><points><x>24556.0</x><y>20820.0</y></points><points><x>24568.0</x><y>20820.0</y></points><points><x>24581.0</x><y>20811.0</y></points><points><x>24583.0</x><y>20799.0</y></points><points><x>24586.0</x><y>20796.0</y></points><points><x>24591.0</x><y>20792.0</y></points><points><x>24613.0</x><y>20790.0</y></points><points><x>24618.0</x><y>20789.0</y></points><points><x>24631.0</x><y>20782.0</y></points><points><x>24688.93359375</x><y>20659.951171875</y></points><points><x>24712.322265625</x><y>20616.68359375</y></points><points><x>24777.224609375</x><y>20512.021484375</y></points><points><x>24857.9140625</x><y>20455.3046875</y></points><points><x>24896.50390625</x><y>20379.29296875</y></points><points><x>24852.06640625</x><y>20367.013671875</y></points></segmentation></object><object><name>MET</name><difficult>0</difficult><truncated>0</truncated><info>[{"confidence": "0"}, {"action": "CREATE", "cat": "MET", "time": "2020-07-23 14:52;47", "who": "admin", "typeOfanno": "PersonManul"}]</info><confidence>0</confidence><bndbox><xmin>26090.54296875</xmin><ymin>22760.0</ymin><xmax>26195.0</xmax><ymax>22898.0</ymax></bndbox><segmentation><points><x>26123.0</x><y>22760.0</y></points><points><x>26116.0</x><y>22768.0</y></points><points><x>26112.0</x><y>22782.0</y></points><points><x>26117.0</x><y>22787.0</y></points><points><x>26128.0</x><y>22803.0</y></points><points><x>26118.0</x><y>22807.0</y></points><points><x>26107.0</x><y>22814.0</y></points><points><x>26103.0</x><y>22840.0</y></points><points><x>26111.0</x><y>22842.0</y></points><points><x>26102.4140625</x><y>22851.72265625</y></points><points><x>26090.54296875</x><y>22874.142578125</y></points><points><x>26096.0</x><y>22889.0</y></points><points><x>26100.0</x><y>22889.0</y></points><points><x>26103.0</x><y>22892.0</y></points><points><x>26107.0</x><y>22892.0</y></points><points><x>26117.0</x><y>22898.0</y></points><points><x>26140.0</x><y>22898.0</y></points><points><x>26146.0</x><y>22892.0</y></points><points><x>26147.0</x><y>22884.0</y></points><points><x>26149.0</x><y>22873.0</y></points><points><x>26156.0</x><y>22871.0</y></points><points><x>26156.0</x><y>22867.0</y></points><points><x>26167.0</x><y>22863.0</y></points><points><x>26173.0</x><y>22839.0</y></points><points><x>26172.0</x><y>22833.0</y></points><points><x>26167.0</x><y>22832.0</y></points><points><x>26172.0</x><y>22823.0</y></points><points><x>26177.0</x><y>22823.0</y></points><points><x>26180.0</x><y>22820.0</y></points><points><x>26185.0</x><y>22816.0</y></points><points><x>26195.0</x><y>22802.0</y></points><points><x>26195.0</x><y>22790.0</y></points><points><x>26186.0</x><y>22785.0</y></points><points><x>26181.0</x><y>22784.0</y></points><points><x>26178.0</x><y>22781.0</y></points><points><x>26158.0</x><y>22775.0</y></points><points><x>26151.0</x><y>22763.0</y></points><points><x>26147.0</x><y>22760.0</y></points></segmentation></object><object><name>MET</name><difficult>0</difficult><truncated>0</truncated><info>[{"confidence": "0"}, {"action": "CREATE", "cat": "MET", "time": "2020-07-23 14:52;47", "who": "admin", "typeOfanno": "PersonManul"}]</info><confidence>0</confidence><bndbox><xmin>15141.8076171875</xmin><ymin>27151.21484375</ymin><xmax>15203.74609375</xmax><ymax>27268.1875</ymax></bndbox><segmentation><points><x>15194.84765625</x><y>27178.015625</y></points><points><x>15191.6845703125</x><y>27162.939453125</y></points><points><x>15165.2568359375</x><y>27151.21484375</y></points><points><x>15150.9267578125</x><y>27155.8671875</y></points><points><x>15142.73828125</x><y>27165.544921875</y></points><points><x>15153.5322265625</x><y>27182.482421875</y></points><points><x>15151.298828125</x><y>27205.744140625</y></points><points><x>15141.8076171875</x><y>27219.703125</y></points><points><x>15153.8359375</x><y>27247.39453125</y></points><points><x>15166.5419921875</x><y>27267.125</y></points><points><x>15179.12109375</x><y>27268.1875</y></points><points><x>15188.5107421875</x><y>27249.76171875</y></points><points><x>15203.74609375</x><y>27239.310546875</y></points><points><x>15194.888671875</x><y>27210.431640625</y></points><points><x>15186.4736328125</x><y>27202.58203125</y></points></segmentation></object><object><name>MET</name><difficult>0</difficult><truncated>0</truncated><info>[{"confidence": "0"}, {"action": "CREATE", "cat": "MET", "time": "2020-07-23 14:52;47", "who": "admin", "typeOfanno": "PersonManul"}]</info><confidence>0</confidence><bndbox><xmin>35070.9375</xmin><ymin>30003.31640625</ymin><xmax>35172.92578125</xmax><ymax>30100.09375</ymax></bndbox><segmentation><points><x>35118.58203125</x><y>30013.73828125</y></points><points><x>35129.93359375</x><y>30003.501953125</y></points><points><x>35129.93359375</x><y>30003.501953125</y></points><points><x>35132.5390625</x><y>30003.31640625</y></points><points><x>35148.91796875</x><y>30009.0859375</y></points><points><x>35148.91796875</x><y>30009.0859375</y></points><points><x>35149.66015625</x><y>30010.947265625</y></points><points><x>35150.03125</x><y>30011.3203125</y></points><points><x>35159.5234375</x><y>30030.673828125</y></points><points><x>35159.5234375</x><y>30030.673828125</y></points><points><x>35160.26953125</x><y>30033.09375</y></points><points><x>35172.92578125</x><y>30067.896484375</y></points><points><x>35170.1328125</x><y>30089.11328125</y></points><points><x>35170.1328125</x><y>30089.11328125</y></points><points><x>35153.94140625</x><y>30100.09375</y></points><points><x>35153.94140625</x><y>30100.09375</y></points><points><x>35132.7265625</x><y>30097.859375</y></points><points><x>35132.7265625</x><y>30097.859375</y></points><points><x>35116.16015625</x><y>30088.181640625</y></points><points><x>35116.16015625</x><y>30088.181640625</y></points><points><x>35113.7421875</x><y>30088.181640625</y></points><points><x>35090.29296875</x><y>30079.435546875</y></points><points><x>35090.29296875</x><y>30079.435546875</y></points><points><x>35089.546875</x><y>30077.38671875</y></points><points><x>35088.98828125</x><y>30076.642578125</y></points><points><x>35088.24609375</x><y>30075.712890625</y></points><points><x>35078.75390625</x><y>30067.896484375</y></points><points><x>35070.9375</x><y>30054.869140625</y></points><points><x>35074.1015625</x><y>30049.84375</y></points><points><x>35078.75390625</x><y>30054.125</y></points><points><x>35078.75390625</x><y>30054.125</y></points><points><x>35079.87109375</x><y>30056.171875</y></points><points><x>35084.7109375</x><y>30060.265625</y></points><points><x>35091.22265625</x><y>30050.7734375</y></points><points><x>35091.22265625</x><y>30050.7734375</y></points><points><x>35093.26953125</x><y>30049.84375</y></points><points><x>35093.45703125</x><y>30049.658203125</y></points><points><x>35097.36328125</x><y>30039.79296875</y></points><points><x>35097.36328125</x><y>30039.79296875</y></points><points><x>35097.36328125</x><y>30037.74609375</y></points><points><x>35094.015625</x><y>30025.650390625</y></points><points><x>35094.015625</x><y>30025.650390625</y></points><points><x>35095.1328125</x><y>30023.7890625</y></points><points><x>35100.52734375</x><y>30015.97265625</y></points><points><x>35109.6484375</x><y>30015.97265625</y></points><points><x>35109.6484375</x><y>30015.97265625</y></points></segmentation></object><object><name>MET</name><difficult>0</difficult><truncated>0</truncated><info>[{"confidence": "0"}, {"action": "CREATE", "cat": "MET", "time": "2020-07-23 14:52;47", "who": "admin", "typeOfanno": "PersonManul"}]</info><confidence>0</confidence><bndbox><xmin>25634.0</xmin><ymin>28296.0</ymin><xmax>25711.0</xmax><ymax>28424.53515625</ymax></bndbox><segmentation><points><x>25655.0</x><y>28296.0</y></points><points><x>25640.0</x><y>28303.0</y></points><points><x>25635.0</x><y>28338.0</y></points><points><x>25637.0</x><y>28348.0</y></points><points><x>25634.0</x><y>28370.0</y></points><points><x>25638.0</x><y>28381.0</y></points><points><x>25646.0</x><y>28393.0</y></points><points><x>25646.177734375</x><y>28407.78515625</y></points><points><x>25656.228515625</x><y>28415.04296875</y></points><points><x>25671.1171875</x><y>28414.298828125</y></points><points><x>25694.751953125</x><y>28424.53515625</y></points><points><x>25701.0</x><y>28415.0</y></points><points><x>25701.0</x><y>28399.0</y></points><points><x>25699.0</x><y>28383.0</y></points><points><x>25708.0</x><y>28380.0</y></points><points><x>25710.0</x><y>28372.0</y></points><points><x>25711.0</x><y>28356.0</y></points><points><x>25710.0</x><y>28350.0</y></points><points><x>25707.0</x><y>28347.0</y></points><points><x>25701.0</x><y>28335.0</y></points><points><x>25695.0</x><y>28334.0</y></points><points><x>25687.0</x><y>28328.0</y></points><points><x>25687.0</x><y>28319.0</y></points><points><x>25686.0</x><y>28312.0</y></points><points><x>25685.0</x><y>28307.0</y></points><points><x>25677.0</x><y>28298.0</y></points><points><x>25670.0</x><y>28297.0</y></points></segmentation></object><object><name>MET</name><difficult>0</difficult><truncated>0</truncated><info>[{"confidence": "0"}, {"action": "CREATE", "cat": "MET", "time": "2020-07-23 14:52;47", "who": "admin", "typeOfanno": "PersonManul"}]</info><confidence>0</confidence><bndbox><xmin>11577.8212890625</xmin><ymin>22509.46875</ymin><xmax>11647.2392578125</xmax><ymax>22603.453125</ymax></bndbox><segmentation><points><x>11619.3232421875</x><y>22509.46875</y></points><points><x>11600.0</x><y>22518.0</y></points><points><x>11597.0</x><y>22522.0</y></points><points><x>11587.0</x><y>22538.0</y></points><points><x>11586.0</x><y>22544.0</y></points><points><x>11577.8212890625</x><y>22564.7421875</y></points><points><x>11587.87109375</x><y>22591.9140625</y></points><points><x>11624.162109375</x><y>22603.453125</y></points><points><x>11644.4482421875</x><y>22587.26171875</y></points><points><x>11647.2392578125</x><y>22551.341796875</y></points><points><x>11636.0</x><y>22529.0</y></points><points><x>11636.2587890625</x><y>22514.306640625</y></points></segmentation></object><object><name>MET</name><difficult>0</difficult><truncated>0</truncated><info>[{"confidence": "0"}, {"action": "CREATE", "cat": "MET", "time": "2020-07-23 14:52;47", "who": "admin", "typeOfanno": "PersonManul"}]</info><confidence>0</confidence><bndbox><xmin>12079.0</xmin><ymin>18933.0</ymin><xmax>12427.0</xmax><ymax>19491.68359375</ymax></bndbox><segmentation><points><x>12281.0</x><y>18933.0</y></points><points><x>12269.0</x><y>18936.0</y></points><points><x>12263.0</x><y>18942.0</y></points><points><x>12242.0</x><y>18944.0</y></points><points><x>12235.0</x><y>18958.0</y></points><points><x>12225.0</x><y>18955.0</y></points><points><x>12214.0</x><y>18953.0</y></points><points><x>12209.0</x><y>18952.0</y></points><points><x>12204.0</x><y>18944.0</y></points><points><x>12192.0</x><y>18944.0</y></points><points><x>12184.0</x><y>18949.0</y></points><points><x>12170.0</x><y>18955.0</y></points><points><x>12164.0</x><y>18973.0</y></points><points><x>12152.0</x><y>18974.0</y></points><points><x>12129.0</x><y>18974.0</y></points><points><x>12123.0</x><y>18992.0</y></points><points><x>12117.0</x><y>18995.0</y></points><points><x>12114.0</x><y>18992.0</y></points><points><x>12099.0</x><y>18992.0</y></points><points><x>12096.0</x><y>19010.0</y></points><points><x>12097.0</x><y>19015.0</y></points><points><x>12100.0</x><y>19018.0</y></points><points><x>12100.0</x><y>19037.0</y></points><points><x>12104.0</x><y>19042.0</y></points><points><x>12082.0</x><y>19074.0</y></points><points><x>12082.0</x><y>19089.0</y></points><points><x>12086.0</x><y>19115.0</y></points><points><x>12085.0</x><y>19135.0</y></points><points><x>12086.0</x><y>19143.0</y></points><points><x>12079.0</x><y>19203.0</y></points><points><x>12080.0</x><y>19213.0</y></points><points><x>12081.0</x><y>19234.0</y></points><points><x>12095.0</x><y>19251.0</y></points><points><x>12092.0</x><y>19274.0</y></points><points><x>12101.0</x><y>19290.0</y></points><points><x>12107.0</x><y>19296.0</y></points><points><x>12096.0</x><y>19325.0</y></points><points><x>12107.0</x><y>19343.0</y></points><points><x>12117.0</x><y>19354.0</y></points><points><x>12129.845703125</x><y>19378.64453125</y></points><points><x>12142.2216796875</x><y>19423.201171875</y></points><points><x>12126.1318359375</x><y>19454.966796875</y></points><points><x>12130.669921875</x><y>19490.033203125</y></points><points><x>12174.400390625</x><y>19491.68359375</y></points><points><x>12212.3544921875</x><y>19435.990234375</y></points><points><x>12237.107421875</x><y>19398.03515625</y></points><points><x>12275.0</x><y>19378.0</y></points><points><x>12282.0</x><y>19373.0</y></points><points><x>12300.0</x><y>19373.0</y></points><points><x>12306.0</x><y>19368.0</y></points><points><x>12321.0</x><y>19360.0</y></points><points><x>12328.0</x><y>19354.0</y></points><points><x>12329.0</x><y>19340.0</y></points><points><x>12332.0</x><y>19337.0</y></points><points><x>12340.0</x><y>19330.0</y></points><points><x>12340.0</x><y>19317.0</y></points><points><x>12344.0</x><y>19313.0</y></points><points><x>12351.0</x><y>19312.0</y></points><points><x>12371.0</x><y>19309.0</y></points><points><x>12374.0</x><y>19306.0</y></points><points><x>12375.0</x><y>19298.0</y></points><points><x>12389.0</x><y>19293.0</y></points><points><x>12392.0</x><y>19279.0</y></points><points><x>12401.0</x><y>19276.0</y></points><points><x>12411.0</x><y>19269.0</y></points><points><x>12416.0</x><y>19256.0</y></points><points><x>12425.0</x><y>19253.0</y></points><points><x>12427.0</x><y>19205.0</y></points><points><x>12421.0</x><y>19195.0</y></points><points><x>12422.0</x><y>19180.0</y></points><points><x>12421.0</x><y>19173.0</y></points><points><x>12419.0</x><y>19149.0</y></points><points><x>12405.0</x><y>19135.0</y></points><points><x>12404.0</x><y>19130.0</y></points><points><x>12421.0</x><y>19129.0</y></points><points><x>12427.0</x><y>19097.0</y></points><points><x>12427.0</x><y>19092.0</y></points><points><x>12427.0</x><y>19073.0</y></points><points><x>12424.0</x><y>19070.0</y></points><points><x>12408.0</x><y>19070.0</y></points><points><x>12399.0</x><y>19087.0</y></points><points><x>12394.0</x><y>19082.0</y></points><points><x>12400.0</x><y>19069.0</y></points><points><x>12402.0</x><y>19052.0</y></points><points><x>12398.0</x><y>19047.0</y></points><points><x>12390.0</x><y>19042.0</y></points><points><x>12389.0</x><y>19014.0</y></points><points><x>12383.0</x><y>19003.0</y></points><points><x>12374.0</x><y>18995.0</y></points><points><x>12369.0</x><y>18988.0</y></points><points><x>12369.0</x><y>18981.0</y></points><points><x>12351.0</x><y>18977.0</y></points><points><x>12345.0</x><y>18983.0</y></points><points><x>12343.0</x><y>18974.0</y></points><points><x>12346.0</x><y>18971.0</y></points><points><x>12346.0</x><y>18958.0</y></points><points><x>12345.0</x><y>18953.0</y></points><points><x>12327.0</x><y>18946.0</y></points><points><x>12323.0</x><y>18968.0</y></points><points><x>12319.0</x><y>18973.0</y></points><points><x>12319.0</x><y>18982.0</y></points><points><x>12304.0</x><y>18974.0</y></points><points><x>12295.0</x><y>18966.0</y></points><points><x>12291.0</x><y>18947.0</y></points><points><x>12300.0</x><y>18946.0</y></points><points><x>12308.0</x><y>18933.0</y></points></segmentation></object><object><name>MET</name><difficult>0</difficult><truncated>0</truncated><info>[{"confidence": "0"}, {"action": "CREATE", "cat": "MET", "time": "2020-07-23 14:52;47", "who": "admin", "typeOfanno": "PersonManul"}]</info><confidence>0</confidence><bndbox><xmin>17551.0859375</xmin><ymin>23634.73828125</ymin><xmax>17672.166015625</xmax><ymax>23770.314453125</ymax></bndbox><segmentation><points><x>17640.154296875</x><y>23634.73828125</y></points><points><x>17621.0</x><y>23643.0</y></points><points><x>17618.0</x><y>23647.0</y></points><points><x>17597.0</x><y>23645.0</y></points><points><x>17596.0</x><y>23650.0</y></points><points><x>17595.0</x><y>23666.0</y></points><points><x>17575.0</x><y>23688.0</y></points><points><x>17574.0</x><y>23694.0</y></points><points><x>17567.4609375</x><y>23702.939453125</y></points><points><x>17573.9609375</x><y>23720.314453125</y></points><points><x>17565.9609375</x><y>23732.064453125</y></points><points><x>17551.0859375</x><y>23761.939453125</y></points><points><x>17569.9609375</x><y>23770.314453125</y></points><points><x>17586.1796875</x><y>23734.87109375</y></points><points><x>17604.421875</x><y>23725.0</y></points><points><x>17614.84375</x><y>23705.271484375</y></points><points><x>17624.0</x><y>23713.0</y></points><points><x>17637.0</x><y>23723.0</y></points><points><x>17667.51171875</x><y>23715.322265625</y></points><points><x>17670.1171875</x><y>23690.94140625</y></points><points><x>17672.166015625</x><y>23666.189453125</y></points><points><x>17653.0</x><y>23650.0</y></points><points><x>17652.0</x><y>23639.0</y></points></segmentation></object><object><name>MET</name><difficult>0</difficult><truncated>0</truncated><info>[{"confidence": "0"}, {"action": "CREATE", "cat": "MET", "time": "2020-07-23 14:52;47", "who": "admin", "typeOfanno": "PersonManul"}]</info><confidence>0</confidence><bndbox><xmin>10503.103515625</xmin><ymin>18233.896484375</ymin><xmax>10810.8642578125</xmax><ymax>18440.083984375</ymax></bndbox><segmentation><points><x>10547.5654296875</x><y>18243.318359375</y></points><points><x>10531.1572265625</x><y>18276.5234375</y></points><points><x>10503.103515625</x><y>18290.55078125</y></points><points><x>10517.9560546875</x><y>18326.443359375</y></points><points><x>10551.3720703125</x><y>18323.966796875</y></points><points><x>10561.2734375</x><y>18313.240234375</y></points><points><x>10584.3759765625</x><y>18345.83203125</y></points><points><x>10549.7216796875</x><y>18369.34765625</y></points><points><x>10557.0</x><y>18401.0</y></points><points><x>10561.0</x><y>18401.0</y></points><points><x>10596.33984375</x><y>18407.71484375</y></points><points><x>10619.1953125</x><y>18415.33203125</y></points><points><x>10661.275390625</x><y>18440.083984375</y></points><points><x>10714.08203125</x><y>18423.99609375</y></points><points><x>10758.216796875</x><y>18431.169921875</y></points><points><x>10794.23828125</x><y>18429.228515625</y></points><points><x>10810.8642578125</x><y>18412.603515625</y></points><points><x>10800.333984375</x><y>18392.376953125</y></points><points><x>10790.63671875</x><y>18383.787109375</y></points><points><x>10770.0</x><y>18374.0</y></points><points><x>10765.0</x><y>18370.0</y></points><points><x>10747.0</x><y>18369.0</y></points><points><x>10740.0</x><y>18370.0</y></points><points><x>10737.0</x><y>18367.0</y></points><points><x>10733.0</x><y>18362.0</y></points><points><x>10725.0</x><y>18361.0</y></points><points><x>10718.8671875</x><y>18347.482421875</y></points><points><x>10718.0419921875</x><y>18319.017578125</y></points><points><x>10695.0</x><y>18329.0</y></points><points><x>10684.0</x><y>18327.0</y></points><points><x>10682.974609375</x><y>18304.990234375</y></points><points><x>10654.0</x><y>18307.0</y></points><points><x>10645.0</x><y>18298.0</y></points><points><x>10638.0</x><y>18293.0</y></points><points><x>10633.0</x><y>18284.0</y></points><points><x>10627.0</x><y>18283.0</y></points><points><x>10626.0</x><y>18278.0</y></points><points><x>10613.5126953125</x><y>18259.943359375</y></points><points><x>10596.333984375</x><y>18244.42578125</y></points><points><x>10562.251953125</x><y>18233.896484375</y></points></segmentation></object><object><name>MET</name><difficult>0</difficult><truncated>0</truncated><info>[{"confidence": "0"}, {"action": "CREATE", "cat": "MET", "time": "2020-07-23 14:52;47", "who": "admin", "typeOfanno": "PersonManul"}]</info><confidence>0</confidence><bndbox><xmin>43074.69921875</xmin><ymin>27898.609375</ymin><xmax>43184.0</xmax><ymax>28012.0</ymax></bndbox><segmentation><points><x>43108.0</x><y>27901.0</y></points><points><x>43106.0</x><y>27913.0</y></points><points><x>43100.0</x><y>27914.0</y></points><points><x>43091.57421875</x><y>27921.486328125</y></points><points><x>43074.69921875</x><y>27934.693359375</y></points><points><x>43076.44921875</x><y>27947.361328125</y></points><points><x>43099.07421875</x><y>27947.736328125</y></points><points><x>43097.07421875</x><y>27955.486328125</y></points><points><x>43087.44921875</x><y>27974.861328125</y></points><points><x>43097.203125</x><y>27990.396484375</y></points><points><x>43110.078125</x><y>27986.646484375</y></points><points><x>43113.828125</x><y>27965.896484375</y></points><points><x>43119.203125</x><y>27960.646484375</y></points><points><x>43134.078125</x><y>27976.021484375</y></points><points><x>43146.0</x><y>27991.0</y></points><points><x>43164.0</x><y>28005.0</y></points><points><x>43170.0</x><y>28012.0</y></points><points><x>43184.0</x><y>28012.0</y></points><points><x>43184.0</x><y>27983.0</y></points><points><x>43181.0</x><y>27980.0</y></points><points><x>43173.0</x><y>27970.0</y></points><points><x>43166.0</x><y>27942.0</y></points><points><x>43159.0</x><y>27931.0</y></points><points><x>43144.0</x><y>27905.0</y></points><points><x>43125.84765625</x><y>27898.609375</y></points></segmentation></object><object><name>MET</name><difficult>0</difficult><truncated>0</truncated><info>[{"confidence": "0"}, {"action": "CREATE", "cat": "MET", "time": "2020-07-23 14:52;47", "who": "admin", "typeOfanno": "PersonManul"}]</info><confidence>0</confidence><bndbox><xmin>16968.931640625</xmin><ymin>18537.365234375</ymin><xmax>17065.490234375</xmax><ymax>18637.298828125</ymax></bndbox><segmentation><points><x>16997.556640625</x><y>18538.865234375</y></points><points><x>16968.931640625</x><y>18542.490234375</y></points><points><x>16970.556640625</x><y>18563.490234375</y></points><points><x>16983.181640625</x><y>18580.990234375</y></points><points><x>16997.0</x><y>18587.0</y></points><points><x>17001.0</x><y>18591.0</y></points><points><x>17005.0</x><y>18591.0</y></points><points><x>17010.0</x><y>18596.0</y></points><points><x>17010.0</x><y>18601.0</y></points><points><x>17014.0</x><y>18605.0</y></points><points><x>17036.830078125</x><y>18637.298828125</y></points><points><x>17058.232421875</x><y>18634.3203125</y></points><points><x>17065.490234375</x><y>18619.6171875</y></points><points><x>17055.0</x><y>18595.0</y></points><points><x>17045.0</x><y>18585.0</y></points><points><x>17043.0</x><y>18576.0</y></points><points><x>17039.0</x><y>18570.0</y></points><points><x>17035.0</x><y>18567.0</y></points><points><x>17035.0</x><y>18563.0</y></points><points><x>17034.0</x><y>18558.0</y></points><points><x>17028.556640625</x><y>18543.240234375</y></points><points><x>17011.056640625</x><y>18537.365234375</y></points></segmentation></object><object><name>NONE</name><difficult>0</difficult><truncated>0</truncated><info>[{"confidence": "0"}, {"action": "CREATE", "cat": "NONE", "time": "2020-07-23 14:52;47", "who": "admin", "typeOfanno": "PersonManul"}]</info><confidence>0</confidence><bndbox><xmin>11784.0</xmin><ymin>21223.875</ymin><xmax>11826.25</xmax><ymax>21273.75</ymax></bndbox><segmentation><points><x>11801.0</x><y>21223.875</y></points><points><x>11793.0</x><y>21231.0</y></points><points><x>11784.0</x><y>21270.0</y></points><points><x>11795.5</x><y>21272.0</y></points><points><x>11818.625</x><y>21273.75</y></points><points><x>11826.25</x><y>21261.5</y></points><points><x>11815.0</x><y>21226.0</y></points></segmentation></object><object><name>MET</name><difficult>0</difficult><truncated>0</truncated><info>[{"confidence": "0"}, {"action": "CREATE", "cat": "MET", "time": "2020-07-23 14:52;47", "who": "admin", "typeOfanno": "PersonManul"}]</info><confidence>0</confidence><bndbox><xmin>29227.201171875</xmin><ymin>16107.9736328125</ymin><xmax>29433.6640625</xmax><ymax>16241.130859375</ymax></bndbox><segmentation><points><x>29312.873046875</x><y>16107.9736328125</y></points><points><x>29299.287109375</x><y>16120.2568359375</y></points><points><x>29296.49609375</x><y>16136.2626953125</y></points><points><x>29291.9375</x><y>16144.6298828125</y></points><points><x>29286.9375</x><y>16148.6298828125</y></points><points><x>29281.9375</x><y>16148.6298828125</y></points><points><x>29270.9375</x><y>16158.6298828125</y></points><points><x>29263.9375</x><y>16159.6298828125</y></points><points><x>29241.9375</x><y>16166.6298828125</y></points><points><x>29227.201171875</x><y>16179.15625</y></points><points><x>29227.759765625</x><y>16212.2841796875</y></points><points><x>29245.25390625</x><y>16230.708984375</y></points><points><x>29271.310546875</x><y>16234.4306640625</y></points><points><x>29290.478515625</x><y>16241.130859375</y></points><points><x>29304.25</x><y>16220.1005859375</y></points><points><x>29312.9375</x><y>16219.6298828125</y></points><points><x>29336.591796875</x><y>16213.267578125</y></points><points><x>29372.482421875</x><y>16198.00390625</y></points><points><x>29386.572265625</x><y>16162.130859375</y></points><points><x>29417.279296875</x><y>16153.5703125</y></points><points><x>29433.6640625</x><y>16135.51953125</y></points><points><x>29429.755859375</x><y>16117.0947265625</y></points><points><x>29390.9375</x><y>16122.6298828125</y></points><points><x>29371.9375</x><y>16126.6298828125</y></points><points><x>29355.9375</x><y>16119.6298828125</y></points><points><x>29331.484375</x><y>16113.7431640625</y></points></segmentation></object><object><name>MET</name><difficult>0</difficult><truncated>0</truncated><info>[{"confidence": "0"}, {"action": "CREATE", "cat": "MET", "time": "2020-07-23 14:52;47", "who": "admin", "typeOfanno": "PersonManul"}]</info><confidence>0</confidence><bndbox><xmin>33380.265625</xmin><ymin>9608.7275390625</ymin><xmax>33469.41796875</xmax><ymax>9720.85546875</ymax></bndbox><segmentation><points><x>33420.53515625</x><y>9608.7275390625</y></points><points><x>33399.0</x><y>9614.0</y></points><points><x>33390.0</x><y>9616.0</y></points><points><x>33380.265625</x><y>9630.98828125</y></points><points><x>33387.0</x><y>9643.0</y></points><points><x>33399.0</x><y>9643.0</y></points><points><x>33403.0</x><y>9657.0</y></points><points><x>33402.0</x><y>9673.0</y></points><points><x>33406.0</x><y>9680.0</y></points><points><x>33410.29296875</x><y>9684.48046875</y></points><points><x>33412.0</x><y>9702.0</y></points><points><x>33412.16796875</x><y>9713.60546875</y></points><points><x>33424.79296875</x><y>9719.23046875</y></points><points><x>33455.04296875</x><y>9720.85546875</y></points><points><x>33462.54296875</x><y>9696.35546875</y></points><points><x>33459.66796875</x><y>9686.23046875</y></points><points><x>33469.41796875</x><y>9673.23046875</y></points><points><x>33462.54296875</x><y>9660.23046875</y></points><points><x>33453.0</x><y>9658.0</y></points><points><x>33452.0</x><y>9645.0</y></points><points><x>33447.0</x><y>9637.0</y></points><points><x>33440.0</x><y>9615.0</y></points></segmentation></object><object><name>MET</name><difficult>0</difficult><truncated>0</truncated><info>[{"confidence": "0"}, {"action": "CREATE", "cat": "MET", "time": "2020-07-23 14:52;47", "who": "admin", "typeOfanno": "PersonManul"}]</info><confidence>0</confidence><bndbox><xmin>39927.06640625</xmin><ymin>23576.4765625</ymin><xmax>40006.34765625</xmax><ymax>23659.29296875</ymax></bndbox><segmentation><points><x>39927.06640625</x><y>23628.212890625</y></points><points><x>39930.046875</x><y>23649.05859375</y></points><points><x>39948.46875</x><y>23659.29296875</y></points><points><x>39985.0</x><y>23645.0</y></points><points><x>39986.0</x><y>23635.0</y></points><points><x>39997.0</x><y>23626.0</y></points><points><x>39997.0</x><y>23618.0</y></points><points><x>40006.34765625</x><y>23603.275390625</y></points><points><x>40005.0</x><y>23585.0</y></points><points><x>39993.87890625</x><y>23576.4765625</y></points><points><x>39971.0</x><y>23585.0</y></points><points><x>39964.0</x><y>23590.0</y></points><points><x>39955.0</x><y>23593.0</y></points><points><x>39939.72265625</x><y>23609.044921875</y></points></segmentation></object><object><name>MET</name><difficult>0</difficult><truncated>0</truncated><info>[{"confidence": "0"}, {"action": "CREATE", "cat": "MET", "time": "2020-07-23 14:52;47", "who": "admin", "typeOfanno": "PersonManul"}]</info><confidence>0</confidence><bndbox><xmin>14151.9638671875</xmin><ymin>8770.0</ymin><xmax>14186.8388671875</xmax><ymax>8812.171875</ymax></bndbox><segmentation><points><x>14163.0</x><y>8770.0</y></points><points><x>14151.9638671875</x><y>8784.671875</y></points><points><x>14154.0</x><y>8803.0</y></points><points><x>14175.7138671875</x><y>8812.171875</y></points><points><x>14186.2138671875</x><y>8806.796875</y></points><points><x>14186.8388671875</x><y>8780.796875</y></points><points><x>14182.0</x><y>8770.0</y></points></segmentation></object><object><name>MET</name><difficult>0</difficult><truncated>0</truncated><info>[{"confidence": "0"}, {"action": "CREATE", "cat": "MET", "time": "2020-07-23 14:52;47", "who": "admin", "typeOfanno": "PersonManul"}]</info><confidence>0</confidence><bndbox><xmin>38148.0</xmin><ymin>12907.580078125</ymin><xmax>38348.0546875</xmax><ymax>13165.0</ymax></bndbox><segmentation><points><x>38218.0</x><y>12914.0</y></points><points><x>38202.0</x><y>12915.0</y></points><points><x>38168.0</x><y>12943.0</y></points><points><x>38166.0</x><y>12971.0</y></points><points><x>38163.0</x><y>12974.0</y></points><points><x>38161.0</x><y>12996.0</y></points><points><x>38164.0</x><y>12999.0</y></points><points><x>38163.84375</x><y>13007.763671875</y></points><points><x>38161.21875</x><y>13008.763671875</y></points><points><x>38160.96875</x><y>13011.763671875</y></points><points><x>38163.21875</x><y>13013.138671875</y></points><points><x>38160.09375</x><y>13014.888671875</y></points><points><x>38159.59375</x><y>13017.388671875</y></points><points><x>38158.71875</x><y>13019.263671875</y></points><points><x>38159.84375</x><y>13023.888671875</y></points><points><x>38160.0</x><y>13027.0</y></points><points><x>38160.0</x><y>13045.0</y></points><points><x>38166.0</x><y>13054.0</y></points><points><x>38163.0</x><y>13079.0</y></points><points><x>38160.0</x><y>13082.0</y></points><points><x>38157.0</x><y>13087.0</y></points><points><x>38152.046875</x><y>13097.99609375</y></points><points><x>38151.859375</x><y>13103.3935546875</y></points><points><x>38148.0</x><y>13112.0</y></points><points><x>38149.0</x><y>13125.0</y></points><points><x>38150.0</x><y>13141.0</y></points><points><x>38151.0</x><y>13149.0</y></points><points><x>38158.0</x><y>13155.0</y></points><points><x>38169.0</x><y>13158.0</y></points><points><x>38193.0</x><y>13160.0</y></points><points><x>38215.0</x><y>13165.0</y></points><points><x>38219.76171875</x><y>13156.1826171875</y></points><points><x>38221.0</x><y>13151.0</y></points><points><x>38226.0</x><y>13156.0</y></points><points><x>38235.0</x><y>13157.0</y></points><points><x>38248.0</x><y>13158.0</y></points><points><x>38253.0</x><y>13157.0</y></points><points><x>38265.0</x><y>13156.0</y></points><points><x>38272.0</x><y>13161.0</y></points><points><x>38283.0</x><y>13161.0</y></points><points><x>38299.0</x><y>13148.0</y></points><points><x>38326.1640625</x><y>13144.822265625</y></points><points><x>38334.4765625</x><y>13116.8359375</y></points><points><x>38348.0546875</x><y>13109.3544921875</y></points><points><x>38346.9453125</x><y>13089.681640625</y></points><points><x>38330.0</x><y>13077.0</y></points><points><x>38328.0</x><y>13064.0</y></points><points><x>38332.0</x><y>13061.0</y></points><points><x>38335.0</x><y>13040.0</y></points><points><x>38331.0</x><y>13027.0</y></points><points><x>38343.82421875</x><y>12998.1884765625</y></points><points><x>38335.0</x><y>12969.0</y></points><points><x>38331.0</x><y>12965.0</y></points><points><x>38334.12890625</x><y>12934.1806640625</y></points><points><x>38323.0</x><y>12935.0</y></points><points><x>38319.0</x><y>12931.0</y></points><points><x>38318.0</x><y>12925.0</y></points><points><x>38301.4296875</x><y>12908.412109375</y></points><points><x>38278.984375</x><y>12907.580078125</y></points><points><x>38263.0</x><y>12920.0</y></points><points><x>38258.0</x><y>12917.0</y></points><points><x>38250.0</x><y>12915.0</y></points><points><x>38237.0</x><y>12914.0</y></points><points><x>38231.0</x><y>12915.0</y></points></segmentation></object><object><name>MET</name><difficult>0</difficult><truncated>0</truncated><info>[{"confidence": "0"}, {"action": "CREATE", "cat": "MET", "time": "2020-07-23 14:52;47", "who": "admin", "typeOfanno": "PersonManul"}]</info><confidence>0</confidence><bndbox><xmin>38834.09765625</xmin><ymin>29796.0</ymin><xmax>39115.9296875</xmax><ymax>30138.20703125</ymax></bndbox><segmentation><points><x>38961.0</x><y>29796.0</y></points><points><x>38959.0</x><y>29803.0</y></points><points><x>38944.0</x><y>29803.0</y></points><points><x>38912.0</x><y>29801.0</y></points><points><x>38904.0</x><y>29809.0</y></points><points><x>38904.0</x><y>29818.0</y></points><points><x>38890.0</x><y>29830.0</y></points><points><x>38881.0</x><y>29841.0</y></points><points><x>38875.0</x><y>29841.0</y></points><points><x>38843.5859375</x><y>29846.744140625</y></points><points><x>38834.09765625</x><y>29866.1328125</y></points><points><x>38867.0</x><y>29882.0</y></points><points><x>38882.0</x><y>29884.0</y></points><points><x>38886.0</x><y>29877.0</y></points><points><x>38887.0</x><y>29881.0</y></points><points><x>38884.0</x><y>29897.0</y></points><points><x>38881.0</x><y>29918.0</y></points><points><x>38886.0</x><y>29919.0</y></points><points><x>38882.0</x><y>29941.0</y></points><points><x>38883.0</x><y>29947.0</y></points><points><x>38887.0</x><y>29951.0</y></points><points><x>38908.0</x><y>29953.0</y></points><points><x>38922.0</x><y>29957.0</y></points><points><x>38930.0</x><y>29958.0</y></points><points><x>38933.0</x><y>29968.0</y></points><points><x>38939.0</x><y>29973.0</y></points><points><x>38945.0</x><y>30001.0</y></points><points><x>38943.0</x><y>30007.0</y></points><points><x>38943.0</x><y>30019.0</y></points><points><x>38944.0</x><y>30027.0</y></points><points><x>38951.0</x><y>30037.0</y></points><points><x>38957.0</x><y>30037.0</y></points><points><x>38960.0</x><y>30040.0</y></points><points><x>38983.0</x><y>30061.0</y></points><points><x>39002.0</x><y>30064.0</y></points><points><x>39021.0</x><y>30062.0</y></points><points><x>39023.0</x><y>30073.0</y></points><points><x>39031.01953125</x><y>30106.02734375</y></points><points><x>39067.734375</x><y>30134.90625</y></points><points><x>39100.73828125</x><y>30138.20703125</y></points><points><x>39100.0</x><y>30101.0</y></points><points><x>39112.2890625</x><y>30082.51171875</y></points><points><x>39109.0</x><y>30064.0</y></points><points><x>39099.9140625</x><y>30046.208984375</y></points><points><x>39105.0</x><y>30029.0</y></points><points><x>39103.0</x><y>30023.0</y></points><points><x>39102.0</x><y>30006.0</y></points><points><x>39105.0</x><y>29992.0</y></points><points><x>39106.0</x><y>29968.0</y></points><points><x>39096.0</x><y>29937.0</y></points><points><x>39100.0</x><y>29929.0</y></points><points><x>39105.0</x><y>29922.0</y></points><points><x>39105.0</x><y>29908.0</y></points><points><x>39108.0</x><y>29905.0</y></points><points><x>39115.9296875</x><y>29853.728515625</y></points><points><x>39109.0</x><y>29821.0</y></points><points><x>39100.0</x><y>29810.0</y></points><points><x>39086.0</x><y>29808.0</y></points><points><x>39070.0</x><y>29805.0</y></points><points><x>39066.0</x><y>29801.0</y></points><points><x>39040.0</x><y>29797.0</y></points><points><x>39034.0</x><y>29807.0</y></points><points><x>39022.0</x><y>29807.0</y></points><points><x>39021.0</x><y>29802.0</y></points><points><x>39007.0</x><y>29798.0</y></points><points><x>39005.0</x><y>29805.0</y></points><points><x>38988.0</x><y>29808.0</y></points><points><x>38983.0</x><y>29805.0</y></points><points><x>38976.0</x><y>29799.0</y></points><points><x>38973.0</x><y>29796.0</y></points></segmentation></object><object><name>MET</name><difficult>0</difficult><truncated>0</truncated><info>[{"confidence": "0"}, {"action": "CREATE", "cat": "MET", "time": "2020-07-23 14:52;47", "who": "admin", "typeOfanno": "PersonManul"}]</info><confidence>0</confidence><bndbox><xmin>31076.0</xmin><ymin>34391.703125</ymin><xmax>31342.326171875</xmax><ymax>34645.421875</ymax></bndbox><segmentation><points><x>31243.0</x><y>34394.0</y></points><points><x>31232.0</x><y>34395.0</y></points><points><x>31224.0</x><y>34400.0</y></points><points><x>31223.0</x><y>34418.0</y></points><points><x>31209.0</x><y>34427.0</y></points><points><x>31209.0</x><y>34432.0</y></points><points><x>31192.0</x><y>34433.0</y></points><points><x>31177.0</x><y>34432.0</y></points><points><x>31172.0</x><y>34437.0</y></points><points><x>31163.0</x><y>34436.0</y></points><points><x>31145.0</x><y>34433.0</y></points><points><x>31142.0</x><y>34430.0</y></points><points><x>31138.0</x><y>34425.0</y></points><points><x>31111.0</x><y>34422.0</y></points><points><x>31082.0</x><y>34408.0</y></points><points><x>31077.0</x><y>34412.0</y></points><points><x>31076.0</x><y>34429.0</y></points><points><x>31081.0</x><y>34436.0</y></points><points><x>31081.0</x><y>34446.0</y></points><points><x>31079.0</x><y>34491.0</y></points><points><x>31087.0</x><y>34501.0</y></points><points><x>31087.0</x><y>34513.0</y></points><points><x>31097.0</x><y>34522.0</y></points><points><x>31094.0</x><y>34527.0</y></points><points><x>31093.0</x><y>34545.0</y></points><points><x>31092.0</x><y>34551.0</y></points><points><x>31088.0</x><y>34564.0</y></points><points><x>31085.0</x><y>34580.0</y></points><points><x>31092.0</x><y>34580.0</y></points><points><x>31106.0</x><y>34595.0</y></points><points><x>31116.0</x><y>34603.0</y></points><points><x>31113.0</x><y>34606.0</y></points><points><x>31113.0</x><y>34620.0</y></points><points><x>31120.0</x><y>34630.0</y></points><points><x>31149.25390625</x><y>34645.421875</y></points><points><x>31183.0</x><y>34624.0</y></points><points><x>31189.0</x><y>34619.0</y></points><points><x>31199.0</x><y>34611.0</y></points><points><x>31200.0</x><y>34592.0</y></points><points><x>31220.0</x><y>34591.0</y></points><points><x>31231.0</x><y>34584.0</y></points><points><x>31233.0</x><y>34571.0</y></points><points><x>31236.0</x><y>34568.0</y></points><points><x>31242.0</x><y>34563.0</y></points><points><x>31243.0</x><y>34555.0</y></points><points><x>31244.0</x><y>34550.0</y></points><points><x>31253.0</x><y>34540.0</y></points><points><x>31260.0</x><y>34535.0</y></points><points><x>31271.0</x><y>34526.0</y></points><points><x>31290.7578125</x><y>34522.89453125</y></points><points><x>31326.6484375</x><y>34523.71875</y></points><points><x>31342.326171875</x><y>34481.2265625</y></points><points><x>31341.9140625</x><y>34419.34375</y></points><points><x>31320.048828125</x><y>34391.703125</y></points><points><x>31273.0</x><y>34395.0</y></points></segmentation></object><object><name>MET</name><difficult>0</difficult><truncated>0</truncated><info>[{"confidence": "0"}, {"action": "CREATE", "cat": "MET", "time": "2020-07-23 14:52;47", "who": "admin", "typeOfanno": "PersonManul"}]</info><confidence>0</confidence><bndbox><xmin>29157.267578125</xmin><ymin>32007.0</ymin><xmax>29289.9921875</xmax><ymax>32149.99609375</ymax></bndbox><segmentation><points><x>29162.0</x><y>32007.0</y></points><points><x>29157.267578125</x><y>32034.44921875</y></points><points><x>29167.0</x><y>32057.0</y></points><points><x>29179.0</x><y>32058.0</y></points><points><x>29176.0</x><y>32078.0</y></points><points><x>29184.0</x><y>32088.0</y></points><points><x>29194.0</x><y>32088.0</y></points><points><x>29195.0</x><y>32099.0</y></points><points><x>29200.0</x><y>32108.0</y></points><points><x>29211.0</x><y>32118.0</y></points><points><x>29228.478515625</x><y>32138.357421875</y></points><points><x>29266.439453125</x><y>32149.99609375</y></points><points><x>29288.0</x><y>32137.0</y></points><points><x>29289.0</x><y>32124.0</y></points><points><x>29281.125</x><y>32100.673828125</y></points><points><x>29289.9921875</x><y>32088.205078125</y></points><points><x>29288.0</x><y>32079.0</y></points><points><x>29281.0</x><y>32069.0</y></points><points><x>29278.0</x><y>32063.0</y></points><points><x>29260.0</x><y>32054.0</y></points><points><x>29259.0</x><y>32048.0</y></points><points><x>29254.0</x><y>32043.0</y></points><points><x>29241.0</x><y>32041.0</y></points><points><x>29237.0</x><y>32037.0</y></points><points><x>29210.0</x><y>32018.0</y></points><points><x>29205.0</x><y>32014.0</y></points><points><x>29189.0</x><y>32009.0</y></points><points><x>29174.0</x><y>32009.0</y></points></segmentation></object><object><name>MET</name><difficult>0</difficult><truncated>0</truncated><info>[{"confidence": "0"}, {"action": "CREATE", "cat": "MET", "time": "2020-07-23 14:52;47", "who": "admin", "typeOfanno": "PersonManul"}]</info><confidence>0</confidence><bndbox><xmin>30280.8203125</xmin><ymin>7429.8955078125</ymin><xmax>30412.01171875</xmax><ymax>7612.24169921875</ymax></bndbox><segmentation><points><x>30371.994140625</x><y>7445.98486328125</y></points><points><x>30394.271484375</x><y>7460.83642578125</y></points><points><x>30406.234375</x><y>7491.365234375</y></points><points><x>30406.234375</x><y>7491.365234375</y></points><points><x>30406.6484375</x><y>7493.84033203125</y></points><points><x>30407.060546875</x><y>7495.078125</y></points><points><x>30407.884765625</x><y>7495.9033203125</y></points><points><x>30412.01171875</x><y>7518.59326171875</y></points><points><x>30412.01171875</x><y>7518.59326171875</y></points><points><x>30397.984375</x><y>7538.80810546875</y></points><points><x>30395.921875</x><y>7557.78564453125</y></points><points><x>30395.921875</x><y>7557.78564453125</y></points><points><x>30394.271484375</x><y>7559.435546875</y></points><points><x>30360.029296875</x><y>7584.1884765625</y></points><points><x>30360.029296875</x><y>7584.1884765625</y></points><points><x>30364.98046875</x><y>7609.35400390625</y></points><points><x>30364.98046875</x><y>7609.35400390625</y></points><points><x>30336.515625</x><y>7612.24169921875</y></points><points><x>30336.515625</x><y>7612.24169921875</y></points><points><x>30309.69921875</x><y>7607.291015625</y></points><points><x>30309.69921875</x><y>7607.291015625</y></points><points><x>30293.197265625</x><y>7573.875</y></points><points><x>30293.197265625</x><y>7573.875</y></points><points><x>30292.78515625</x><y>7571.81201171875</y></points><points><x>30288.24609375</x><y>7540.0458984375</y></points><points><x>30281.646484375</x><y>7519.005859375</y></points><points><x>30289.072265625</x><y>7499.20361328125</y></points><points><x>30289.072265625</x><y>7498.791015625</y></points><points><x>30289.484375</x><y>7497.140625</y></points><points><x>30280.8203125</x><y>7471.9755859375</y></points><points><x>30280.8203125</x><y>7471.9755859375</y></points><points><x>30290.72265625</x><y>7436.49609375</y></points><points><x>30312.5859375</x><y>7429.8955078125</y></points><points><x>30312.5859375</x><y>7429.8955078125</y></points><points><x>30336.1015625</x><y>7441.0341796875</y></points><points><x>30336.1015625</x><y>7441.0341796875</y></points><points><x>30362.91796875</x><y>7437.3212890625</y></points><points><x>30362.91796875</x><y>7437.3212890625</y></points></segmentation></object><object><name>MET</name><difficult>0</difficult><truncated>0</truncated><info>[{"confidence": "0"}, {"action": "CREATE", "cat": "MET", "time": "2020-07-23 14:52;47", "who": "admin", "typeOfanno": "PersonManul"}]</info><confidence>0</confidence><bndbox><xmin>44861.0</xmin><ymin>21426.0</ymin><xmax>44974.8671875</xmax><ymax>21538.0</ymax></bndbox><segmentation><points><x>44899.0</x><y>21426.0</y></points><points><x>44891.0</x><y>21427.0</y></points><points><x>44881.0</x><y>21435.0</y></points><points><x>44870.0</x><y>21443.0</y></points><points><x>44867.0</x><y>21446.0</y></points><points><x>44861.0</x><y>21453.0</y></points><points><x>44861.0</x><y>21467.0</y></points><points><x>44862.0</x><y>21475.0</y></points><points><x>44867.0</x><y>21483.0</y></points><points><x>44873.0</x><y>21491.0</y></points><points><x>44873.0</x><y>21501.0</y></points><points><x>44871.0</x><y>21521.0</y></points><points><x>44869.0</x><y>21536.0</y></points><points><x>44874.0</x><y>21537.0</y></points><points><x>44890.0</x><y>21538.0</y></points><points><x>44900.609375</x><y>21528.25</y></points><points><x>44917.0</x><y>21527.0</y></points><points><x>44924.0</x><y>21526.0</y></points><points><x>44941.33984375</x><y>21523.26171875</y></points><points><x>44933.0</x><y>21511.0</y></points><points><x>44923.609375</x><y>21493.3359375</y></points><points><x>44935.24609375</x><y>21491.396484375</y></points><points><x>44974.8671875</x><y>21516.333984375</y></points><points><x>44967.38671875</x><y>21487.240234375</y></points><points><x>44951.0390625</x><y>21463.41015625</y></points><points><x>44920.0</x><y>21439.0</y></points></segmentation></object><object><name>MET</name><difficult>0</difficult><truncated>0</truncated><info>[{"confidence": "0"}, {"action": "CREATE", "cat": "MET", "time": "2020-07-23 14:52;47", "who": "admin", "typeOfanno": "PersonManul"}]</info><confidence>0</confidence><bndbox><xmin>23329.16015625</xmin><ymin>16887.0</ymin><xmax>23415.056640625</xmax><ymax>16989.0</ymax></bndbox><segmentation><points><x>23396.0</x><y>16887.0</y></points><points><x>23383.0</x><y>16897.0</y></points><points><x>23361.0</x><y>16898.0</y></points><points><x>23348.0</x><y>16906.0</y></points><points><x>23337.75</x><y>16915.33984375</y></points><points><x>23329.16015625</x><y>16929.470703125</y></points><points><x>23331.0</x><y>16946.0</y></points><points><x>23332.0</x><y>16966.0</y></points><points><x>23340.0</x><y>16982.0</y></points><points><x>23347.0</x><y>16987.0</y></points><points><x>23368.0</x><y>16989.0</y></points><points><x>23388.0</x><y>16989.0</y></points><points><x>23400.0</x><y>16982.0</y></points><points><x>23408.0</x><y>16977.0</y></points><points><x>23411.0</x><y>16957.0</y></points><points><x>23410.0</x><y>16948.0</y></points><points><x>23408.0</x><y>16931.0</y></points><points><x>23411.0</x><y>16928.0</y></points><points><x>23415.056640625</x><y>16908.689453125</y></points><points><x>23408.68359375</x><y>16891.509765625</y></points></segmentation></object><object><name>MET</name><difficult>0</difficult><truncated>0</truncated><info>[{"confidence": "0"}, {"action": "CREATE", "cat": "MET", "time": "2020-07-23 14:52;47", "who": "admin", "typeOfanno": "PersonManul"}]</info><confidence>0</confidence><bndbox><xmin>44251.55859375</xmin><ymin>17901.1015625</ymin><xmax>44334.12890625</xmax><ymax>17990.0</ymax></bndbox><segmentation><points><x>44258.484375</x><y>17903.333984375</y></points><points><x>44251.55859375</x><y>17932.705078125</y></points><points><x>44262.36328125</x><y>17951.271484375</y></points><points><x>44273.0</x><y>17957.0</y></points><points><x>44295.61328125</x><y>17970.11328125</y></points><points><x>44297.0</x><y>17986.0</y></points><points><x>44320.0</x><y>17990.0</y></points><points><x>44324.0</x><y>17983.0</y></points><points><x>44329.0</x><y>17977.0</y></points><points><x>44334.12890625</x><y>17959.306640625</y></points><points><x>44330.09375</x><y>17933.642578125</y></points><points><x>44320.64453125</x><y>17910.2265625</y></points><points><x>44312.64453125</x><y>17901.1015625</y></points><points><x>44289.0</x><y>17903.0</y></points></segmentation></object><object><name>MET</name><difficult>0</difficult><truncated>0</truncated><info>[{"confidence": "0"}, {"action": "CREATE", "cat": "MET", "time": "2020-07-23 14:52;47", "who": "admin", "typeOfanno": "PersonManul"}]</info><confidence>0</confidence><bndbox><xmin>33541.5234375</xmin><ymin>12881.7109375</ymin><xmax>33610.3984375</xmax><ymax>12923.3359375</ymax></bndbox><segmentation><points><x>33551.625</x><y>12882.625</y></points><points><x>33541.5234375</x><y>12901.7109375</y></points><points><x>33552.3984375</x><y>12920.9609375</y></points><points><x>33599.5234375</x><y>12923.3359375</y></points><points><x>33610.3984375</x><y>12909.2109375</y></points><points><x>33597.5234375</x><y>12893.0859375</y></points><points><x>33569.8984375</x><y>12881.7109375</y></points></segmentation></object><object><name>MET</name><difficult>0</difficult><truncated>0</truncated><info>[{"confidence": "0"}, {"action": "CREATE", "cat": "MET", "time": "2020-07-23 14:52;47", "who": "admin", "typeOfanno": "PersonManul"}]</info><confidence>0</confidence><bndbox><xmin>19170.4921875</xmin><ymin>20745.255859375</ymin><xmax>19245.865234375</xmax><ymax>20841.47265625</ymax></bndbox><segmentation><points><x>19188.171875</x><y>20745.255859375</y></points><points><x>19199.525390625</x><y>20746.744140625</y></points><points><x>19211.435546875</x><y>20754.74609375</y></points><points><x>19218.322265625</x><y>20765.541015625</y></points><points><x>19222.7890625</x><y>20781.359375</y></points><points><x>19226.8828125</x><y>20790.29296875</y></points><points><x>19242.330078125</x><y>20797.55078125</y></points><points><x>19245.865234375</x><y>20809.6484375</y></points><points><x>19245.865234375</x><y>20809.833984375</y></points><points><x>19242.142578125</x><y>20831.05078125</y></points><points><x>19242.142578125</x><y>20831.05078125</y></points><points><x>19241.212890625</x><y>20833.09765625</y></points><points><x>19224.6484375</x><y>20841.47265625</y></points><points><x>19209.57421875</x><y>20837.9375</y></points><points><x>19203.060546875</x><y>20824.72265625</y></points><points><x>19193.755859375</x><y>20813.556640625</y></points><points><x>19184.263671875</x><y>20799.2265625</y></points><points><x>19175.330078125</x><y>20783.96484375</y></points><points><x>19170.4921875</x><y>20769.634765625</y></points><points><x>19170.4921875</x><y>20769.634765625</y></points><points><x>19171.236328125</x><y>20767.587890625</y></points><points><x>19176.26171875</x><y>20750.837890625</y></points><points><x>19176.26171875</x><y>20750.837890625</y></points></segmentation></object><object><name>MET</name><difficult>0</difficult><truncated>0</truncated><info>[{"confidence": "0"}, {"action": "CREATE", "cat": "MET", "time": "2020-07-23 14:52;47", "who": "admin", "typeOfanno": "PersonManul"}]</info><confidence>0</confidence><bndbox><xmin>15916.951171875</xmin><ymin>10122.3876953125</ymin><xmax>16008.1689453125</xmax><ymax>10272.26171875</ymax></bndbox><segmentation><points><x>15968.7138671875</x><y>10139.8818359375</y></points><points><x>15950.6611328125</x><y>10144.162109375</y></points><points><x>15937.9814453125</x><y>10172.3212890625</y></points><points><x>15933.88671875</x><y>10190.3740234375</y></points><points><x>15925.6982421875</x><y>10208.240234375</y></points><points><x>15916.951171875</x><y>10253.8369140625</y></points><points><x>15935.189453125</x><y>10272.26171875</y></points><points><x>15953.6142578125</x><y>10268.7255859375</y></points><points><x>15961.2451171875</x><y>10260.537109375</y></points><points><x>15966.0830078125</x><y>10249.9287109375</y></points><points><x>15967.916015625</x><y>10241.0107421875</y></points><points><x>15976.166015625</x><y>10233.0107421875</y></points><points><x>15981.291015625</x><y>10223.0107421875</y></points><points><x>15980.625</x><y>10211.9052734375</y></points><points><x>15986.2080078125</x><y>10203.9033203125</y></points><points><x>16005.5634765625</x><y>10177.2900390625</y></points><points><x>16008.1689453125</x><y>10145.0927734375</y></points><points><x>15993.65234375</x><y>10122.3876953125</y></points></segmentation></object><object><name>MET</name><difficult>0</difficult><truncated>0</truncated><info>[{"confidence": "0"}, {"action": "CREATE", "cat": "MET", "time": "2020-07-23 14:52;47", "who": "admin", "typeOfanno": "PersonManul"}]</info><confidence>0</confidence><bndbox><xmin>27020.935546875</xmin><ymin>8481.5888671875</ymin><xmax>27076.767578125</xmax><ymax>8555.8466796875</ymax></bndbox><segmentation><points><x>27065.787109375</x><y>8486.427734375</y></points><points><x>27070.998046875</x><y>8496.6640625</y></points><points><x>27076.767578125</x><y>8511.73828125</y></points><points><x>27075.650390625</x><y>8527.5576171875</y></points><points><x>27075.650390625</x><y>8527.5576171875</y></points><points><x>27062.623046875</x><y>8536.86328125</y></points><points><x>27049.037109375</x><y>8548.7744140625</y></points><points><x>27028.9375</x><y>8555.8466796875</y></points><points><x>27020.935546875</x><y>8550.6357421875</y></points><points><x>27023.353515625</x><y>8540.02734375</y></points><points><x>27023.353515625</x><y>8521.6025390625</y></points><points><x>27023.353515625</x><y>8521.6025390625</y></points><points><x>27024.65625</x><y>8519.927734375</y></points><points><x>27037.126953125</x><y>8503.3642578125</y></points><points><x>27037.126953125</x><y>8503.3642578125</y></points><points><x>27038.056640625</x><y>8501.5029296875</y></points><points><x>27042.150390625</x><y>8489.4052734375</y></points><points><x>27042.150390625</x><y>8489.4052734375</y></points><points><x>27052.201171875</x><y>8481.5888671875</y></points><points><x>27052.201171875</x><y>8481.5888671875</y></points></segmentation></object><object><name>MET</name><difficult>0</difficult><truncated>0</truncated><info>[{"confidence": "0"}, {"action": "CREATE", "cat": "MET", "time": "2020-07-23 14:52;47", "who": "admin", "typeOfanno": "PersonManul"}]</info><confidence>0</confidence><bndbox><xmin>30773.9296875</xmin><ymin>15222.171875</ymin><xmax>30809.5546875</xmax><ymax>15244.421875</ymax></bndbox><segmentation><points><x>30792.3046875</x><y>15222.171875</y></points><points><x>30806.3046875</x><y>15225.796875</y></points><points><x>30809.5546875</x><y>15234.421875</y></points><points><x>30803.0546875</x><y>15244.421875</y></points><points><x>30782.3046875</x><y>15243.171875</y></points><points><x>30774.4296875</x><y>15237.796875</y></points><points><x>30773.9296875</x><y>15229.921875</y></points><points><x>30773.9296875</x><y>15229.921875</y></points><points><x>30781.6796875</x><y>15222.546875</y></points><points><x>30781.6796875</x><y>15222.546875</y></points></segmentation></object><object><name>MET</name><difficult>0</difficult><truncated>0</truncated><info>[{"confidence": "0"}, {"action": "CREATE", "cat": "MET", "time": "2020-07-23 14:52;47", "who": "admin", "typeOfanno": "PersonManul"}]</info><confidence>0</confidence><bndbox><xmin>20830.451171875</xmin><ymin>27455.30078125</ymin><xmax>21872.4609375</xmax><ymax>28144.8359375</ymax></bndbox><segmentation><points><x>21444.474609375</x><y>27486.39453125</y></points><points><x>21444.474609375</x><y>27486.39453125</y></points><points><x>21448.130859375</x><y>27486.39453125</y></points><points><x>21503.916015625</x><y>27472.67578125</y></points><points><x>21503.916015625</x><y>27471.76171875</y></points><points><x>21505.74609375</x><y>27471.76171875</y></points><points><x>21506.66015625</x><y>27471.76171875</y></points><points><x>21510.318359375</x><y>27471.76171875</y></points><points><x>21543.240234375</x><y>27480.90625</y></points><points><x>21544.154296875</x><y>27480.90625</y></points><points><x>21546.8984375</x><y>27480.90625</y></points><points><x>21605.42578125</x><y>27458.044921875</y></points><points><x>21605.42578125</x><y>27457.130859375</y></points><points><x>21607.255859375</x><y>27456.21484375</y></points><points><x>21608.169921875</x><y>27456.21484375</y></points><points><x>21609.998046875</x><y>27456.21484375</y></points><points><x>21611.828125</x><y>27456.21484375</y></points><points><x>21614.5703125</x><y>27456.21484375</y></points><points><x>21616.400390625</x><y>27456.21484375</y></points><points><x>21618.228515625</x><y>27456.21484375</y></points><points><x>21657.552734375</x><y>27455.30078125</y></points><points><x>21674.013671875</x><y>27466.275390625</y></points><points><x>21674.013671875</x><y>27467.189453125</y></points><points><x>21674.013671875</x><y>27469.017578125</y></points><points><x>21674.013671875</x><y>27469.93359375</y></points><points><x>21674.013671875</x><y>27471.76171875</y></points><points><x>21674.013671875</x><y>27472.67578125</y></points><points><x>21674.013671875</x><y>27474.505859375</y></points><points><x>21674.013671875</x><y>27477.248046875</y></points><points><x>21674.013671875</x><y>27479.078125</y></points><points><x>21658.466796875</x><y>27518.40234375</y></points><points><x>21658.466796875</x><y>27518.40234375</y></points><points><x>21658.466796875</x><y>27521.14453125</y></points><points><x>21658.466796875</x><y>27522.060546875</y></points><points><x>21658.466796875</x><y>27523.888671875</y></points><points><x>21662.125</x><y>27543.09375</y></points><points><x>21662.125</x><y>27543.09375</y></points><points><x>21664.869140625</x><y>27543.09375</y></points><points><x>21704.19140625</x><y>27545.8359375</y></points><points><x>21704.19140625</x><y>27545.8359375</y></points><points><x>21705.107421875</x><y>27547.666015625</y></points><points><x>21705.107421875</x><y>27548.580078125</y></points><points><x>21706.021484375</x><y>27549.494140625</y></points><points><x>21706.021484375</x><y>27552.23828125</y></points><points><x>21706.935546875</x><y>27554.06640625</y></points><points><x>21707.849609375</x><y>27555.896484375</y></points><points><x>21707.849609375</x><y>27556.810546875</y></points><points><x>21724.310546875</x><y>27554.982421875</y></points><points><x>21724.310546875</x><y>27554.982421875</y></points><points><x>21725.2265625</x><y>27553.15234375</y></points><points><x>21746.259765625</x><y>27510.171875</y></points><points><x>21746.259765625</x><y>27510.171875</y></points><points><x>21749.001953125</x><y>27510.171875</y></points><points><x>21775.5234375</x><y>27505.59765625</y></points><points><x>21793.814453125</x><y>27535.77734375</y></points><points><x>21821.248046875</x><y>27532.119140625</y></points><points><x>21845.939453125</x><y>27554.982421875</y></points><points><x>21845.939453125</x><y>27554.982421875</y></points><points><x>21848.68359375</x><y>27554.982421875</y></points><points><x>21849.59765625</x><y>27554.982421875</y></points><points><x>21872.4609375</x><y>27556.810546875</y></points><points><x>21867.888671875</x><y>27603.451171875</y></points><points><x>21866.974609375</x><y>27603.451171875</y></points><points><x>21866.05859375</x><y>27605.279296875</y></points><points><x>21865.14453125</x><y>27606.193359375</y></points><points><x>21836.794921875</x><y>27663.806640625</y></points><points><x>21787.412109375</x><y>27693.072265625</y></points><points><x>21758.1484375</x><y>27737.8828125</y></points><points><x>21758.1484375</x><y>27738.796875</y></points><points><x>21757.234375</x><y>27741.541015625</y></points><points><x>21708.765625</x><y>27839.392578125</y></points><points><x>21660.296875</x><y>27903.40625</y></points><points><x>21660.296875</x><y>27903.40625</y></points><points><x>21660.296875</x><y>27906.150390625</y></points><points><x>21659.380859375</x><y>27906.150390625</y></points><points><x>21658.466796875</x><y>27907.98046875</y></points><points><x>21613.65625</x><y>27937.244140625</y></points><points><x>21566.1015625</x><y>27925.35546875</y></points><points><x>21504.830078125</x><y>27932.671875</y></points><points><x>21504.830078125</x><y>27933.5859375</y></points><points><x>21503.001953125</x><y>27933.5859375</y></points><points><x>21501.171875</x><y>27934.5</y></points><points><x>21364.912109375</x><y>27999.4296875</y></points><points><x>21363.998046875</x><y>27999.4296875</y></points><points><x>21361.25390625</x><y>28002.173828125</y></points><points><x>21273.4609375</x><y>28045.154296875</y></points><points><x>21273.4609375</x><y>28046.0703125</y></points><points><x>21272.546875</x><y>28046.984375</y></points><points><x>21271.6328125</x><y>28048.8125</y></points><points><x>21269.8046875</x><y>28049.7265625</y></points><points><x>21218.591796875</x><y>28097.28125</y></points><points><x>21218.591796875</x><y>28097.28125</y></points><points><x>21214.93359375</x><y>28100.939453125</y></points><points><x>21214.01953125</x><y>28101.853515625</y></points><points><x>21210.361328125</x><y>28103.68359375</y></points><points><x>21208.53125</x><y>28105.51171875</y></points><points><x>21117.08203125</x><y>28137.51953125</y></points><points><x>21116.16796875</x><y>28137.51953125</y></points><points><x>21115.251953125</x><y>28138.43359375</y></points><points><x>21114.337890625</x><y>28139.34765625</y></points><points><x>21113.423828125</x><y>28139.34765625</y></points><points><x>21110.6796875</x><y>28140.263671875</y></points><points><x>21109.765625</x><y>28141.177734375</y></points><points><x>21068.61328125</x><y>28144.8359375</y></points><points><x>21068.61328125</x><y>28144.8359375</y></points><points><x>21039.841796875</x><y>28100.3203125</y></points><points><x>21011.4921875</x><y>28064.654296875</y></points><points><x>20969.42578125</x><y>28066.484375</y></points><points><x>20969.42578125</x><y>28066.484375</y></points><points><x>20933.728515625</x><y>28077.244140625</y></points><points><x>20933.728515625</x><y>28077.244140625</y></points><points><x>20933.728515625</x><y>28081.818359375</y></points><points><x>20898.9765625</x><y>28115.654296875</y></points><points><x>20852.236328125</x><y>28131.9921875</y></points><points><x>20830.451171875</x><y>28111.5703125</y></points><points><x>20830.451171875</x><y>28111.5703125</y></points><points><x>20830.451171875</x><y>28108.845703125</y></points><points><x>20830.451171875</x><y>28107.484375</y></points><points><x>20835.8984375</x><y>28078.892578125</y></points><points><x>20836.310546875</x><y>28077.1171875</y></points><points><x>20873.439453125</x><y>28069.279296875</y></points><points><x>20873.439453125</x><y>28069.279296875</y></points><points><x>20899.84375</x><y>28044.11328125</y></points><points><x>20899.84375</x><y>28044.11328125</y></points><points><x>20901.90625</x><y>28042.462890625</y></points><points><x>20945.634765625</x><y>27995.43359375</y></points><points><x>20967.9140625</x><y>27959.953125</y></points><points><x>20963.787109375</x><y>27917.4609375</y></points><points><x>20995.140625</x><y>27891.470703125</y></points><points><x>20995.140625</x><y>27891.470703125</y></points><points><x>20997.205078125</x><y>27890.232421875</y></points><points><x>20998.029296875</x><y>27888.99609375</y></points><points><x>20999.267578125</x><y>27888.169921875</y></points><points><x>21000.091796875</x><y>27887.345703125</y></points><points><x>21000.91796875</x><y>27886.93359375</y></points><points><x>21052.486328125</x><y>27860.1171875</y></points><points><x>21052.486328125</x><y>27860.1171875</y></points><points><x>21054.548828125</x><y>27858.87890625</y></points><points><x>21054.548828125</x><y>27858.466796875</y></points><points><x>21087.552734375</x><y>27839.078125</y></points><points><x>21113.01953125</x><y>27812.615234375</y></points><points><x>21134.884765625</x><y>27798.587890625</y></points><points><x>21159.224609375</x><y>27754.857421875</y></points><points><x>21187.689453125</x><y>27739.59375</y></points><points><x>21205.017578125</x><y>27701.638671875</y></points><points><x>21225.5625</x><y>27658.650390625</y></points><points><x>21225.5625</x><y>27658.650390625</y></points><points><x>21227.392578125</x><y>27657.736328125</y></points><points><x>21227.392578125</x><y>27656.8203125</y></points><points><x>21239.28125</x><y>27619.326171875</y></points><points><x>21239.28125</x><y>27619.326171875</y></points><points><x>21240.1953125</x><y>27617.498046875</y></points><points><x>21242.0234375</x><y>27615.66796875</y></points><points><x>21276.775390625</x><y>27587.318359375</y></points><points><x>21276.775390625</x><y>27587.318359375</y></points><points><x>21278.603515625</x><y>27585.490234375</y></points><points><x>21279.517578125</x><y>27585.490234375</y></points><points><x>21314.26953125</x><y>27544.337890625</y></points><points><x>21314.26953125</x><y>27544.337890625</y></points><points><x>21316.09765625</x><y>27543.423828125</y></points><points><x>21318.841796875</x><y>27541.59375</y></points><points><x>21364.56640625</x><y>27512.330078125</y></points><points><x>21364.56640625</x><y>27512.330078125</y></points><points><x>21367.310546875</x><y>27511.416015625</y></points><points><x>21368.224609375</x><y>27511.416015625</y></points><points><x>21369.138671875</x><y>27510.5</y></points><points><x>21370.96875</x><y>27509.5859375</y></points><points><x>21405.71875</x><y>27500.44140625</y></points><points><x>21405.71875</x><y>27500.44140625</y></points></segmentation></object><object><name>MET</name><difficult>0</difficult><truncated>0</truncated><info>[{"confidence": "0"}, {"action": "CREATE", "cat": "MET", "time": "2020-07-23 14:52;47", "who": "admin", "typeOfanno": "PersonManul"}]</info><confidence>0</confidence><bndbox><xmin>20606.8515625</xmin><ymin>28859.45703125</ymin><xmax>20648.9765625</xmax><ymax>28888.58203125</ymax></bndbox><segmentation><points><x>20629.1015625</x><y>28859.45703125</y></points><points><x>20641.1015625</x><y>28860.33203125</y></points><points><x>20648.9765625</x><y>28867.70703125</y></points><points><x>20641.1015625</x><y>28880.20703125</y></points><points><x>20641.1015625</x><y>28880.20703125</y></points><points><x>20640.2265625</x><y>28882.08203125</y></points><points><x>20630.2265625</x><y>28888.58203125</y></points><points><x>20618.8515625</x><y>28883.83203125</y></points><points><x>20606.8515625</x><y>28878.95703125</y></points><points><x>20606.8515625</x><y>28872.95703125</y></points><points><x>20610.9765625</x><y>28869.45703125</y></points><points><x>20613.8515625</x><y>28863.95703125</y></points><points><x>20621.2265625</x><y>28861.70703125</y></points><points><x>20621.2265625</x><y>28861.70703125</y></points></segmentation></object><object><name>MET</name><difficult>0</difficult><truncated>0</truncated><info>[{"confidence": "0"}, {"action": "CREATE", "cat": "MET", "time": "2020-07-23 14:52;47", "who": "admin", "typeOfanno": "PersonManul"}]</info><confidence>0</confidence><bndbox><xmin>36370.625</xmin><ymin>30159.125</ymin><xmax>36499.375</xmax><ymax>30223.5</ymax></bndbox><segmentation><points><x>36461.875</x><y>30173.875</y></points><points><x>36482.625</x><y>30169.75</y></points><points><x>36494.625</x><y>30175.125</y></points><points><x>36499.375</x><y>30186.75</y></points><points><x>36494.375</x><y>30200.125</y></points><points><x>36494.375</x><y>30200.125</y></points><points><x>36492.625</x><y>30213.5</y></points><points><x>36480.625</x><y>30218.875</y></points><points><x>36461.0</x><y>30212.25</y></points><points><x>36455.5</x><y>30198.875</y></points><points><x>36441.375</x><y>30196.875</y></points><points><x>36437.0</x><y>30215.25</y></points><points><x>36421.125</x><y>30223.5</y></points><points><x>36396.5</x><y>30215.625</y></points><points><x>36396.5</x><y>30215.625</y></points><points><x>36394.375</x><y>30214.625</y></points><points><x>36372.125</x><y>30197.875</y></points><points><x>36370.625</x><y>30180.625</y></points><points><x>36370.625</x><y>30180.625</y></points><points><x>36371.5</x><y>30178.625</y></points><points><x>36378.75</x><y>30166.75</y></points><points><x>36378.75</x><y>30166.75</y></points><points><x>36393.0</x><y>30164.125</y></points><points><x>36393.0</x><y>30164.125</y></points><points><x>36395.25</x><y>30165.125</y></points><points><x>36395.875</x><y>30165.5</y></points><points><x>36397.375</x><y>30166.375</y></points><points><x>36403.125</x><y>30173.0</y></points><points><x>36409.25</x><y>30162.875</y></points><points><x>36424.5</x><y>30159.125</y></points><points><x>36424.5</x><y>30159.125</y></points><points><x>36426.75</x><y>30159.125</y></points><points><x>36438.75</x><y>30159.875</y></points><points><x>36438.75</x><y>30159.875</y></points><points><x>36440.875</x><y>30160.875</y></points><points><x>36441.625</x><y>30161.25</y></points><points><x>36456.875</x><y>30170.375</y></points><points><x>36456.875</x><y>30170.375</y></points></segmentation></object><object><name>MET</name><difficult>0</difficult><truncated>0</truncated><info>[{"confidence": "0"}, {"action": "CREATE", "cat": "MET", "time": "2020-07-23 14:52;47", "who": "admin", "typeOfanno": "PersonManul"}]</info><confidence>0</confidence><bndbox><xmin>25248.087890625</xmin><ymin>24647.294921875</ymin><xmax>25330.611328125</xmax><ymax>24795.80859375</ymax></bndbox><segmentation><points><x>25278.416015625</x><y>24647.294921875</y></points><points><x>25273.01953125</x><y>24665.71875</y></points><points><x>25277.11328125</x><y>24680.048828125</y></points><points><x>25268.92578125</x><y>24681.5390625</y></points><points><x>25263.52734375</x><y>24687.12109375</y></points><points><x>25259.0625</x><y>24689.541015625</y></points><points><x>25256.642578125</x><y>24693.263671875</y></points><points><x>25254.75</x><y>24700.125</y></points><points><x>25254.962890625</x><y>24706.30078125</y></points><points><x>25252.212890625</x><y>24711.92578125</y></points><points><x>25248.087890625</x><y>24718.30078125</y></points><points><x>25254.087890625</x><y>24736.05078125</y></points><points><x>25265.34375</x><y>24749.76171875</y></points><points><x>25273.34375</x><y>24760.26171875</y></points><points><x>25282.798828125</x><y>24776.05859375</y></points><points><x>25290.173828125</x><y>24783.05859375</y></points><points><x>25306.048828125</x><y>24786.43359375</y></points><points><x>25316.673828125</x><y>24795.80859375</y></points><points><x>25330.611328125</x><y>24785.015625</y></points><points><x>25306.75</x><y>24709.125</y></points><points><x>25307.193359375</x><y>24697.01171875</y></points><points><x>25311.75</x><y>24682.125</y></points><points><x>25304.7734375</x><y>24671.701171875</y></points><points><x>25292.93359375</x><y>24651.576171875</y></points></segmentation></object><object><name>MET</name><difficult>0</difficult><truncated>0</truncated><info>[{"confidence": "0"}, {"action": "CREATE", "cat": "MET", "time": "2020-07-23 14:52;47", "who": "admin", "typeOfanno": "PersonManul"}]</info><confidence>0</confidence><bndbox><xmin>33123.203125</xmin><ymin>20997.734375</ymin><xmax>33305.8046875</xmax><ymax>21082.24609375</ymax></bndbox><segmentation><points><x>33239.3046875</x><y>20997.734375</y></points><points><x>33227.0</x><y>21005.0</y></points><points><x>33223.0</x><y>21008.0</y></points><points><x>33221.0</x><y>21015.0</y></points><points><x>33214.0</x><y>21016.0</y></points><points><x>33185.0</x><y>21015.0</y></points><points><x>33172.0</x><y>21014.0</y></points><points><x>33168.0</x><y>21019.0</y></points><points><x>33163.0</x><y>21023.0</y></points><points><x>33158.0</x><y>21029.0</y></points><points><x>33153.0</x><y>21033.0</y></points><points><x>33144.0</x><y>21038.0</y></points><points><x>33140.0</x><y>21041.0</y></points><points><x>33130.0</x><y>21048.0</y></points><points><x>33123.203125</x><y>21061.46484375</y></points><points><x>33132.0</x><y>21068.0</y></points><points><x>33135.39453125</x><y>21082.24609375</y></points><points><x>33153.9609375</x><y>21082.24609375</y></points><points><x>33158.0</x><y>21071.0</y></points><points><x>33164.0</x><y>21071.0</y></points><points><x>33178.0</x><y>21072.0</y></points><points><x>33180.0</x><y>21067.0</y></points><points><x>33186.0</x><y>21066.0</y></points><points><x>33198.0</x><y>21065.0</y></points><points><x>33205.0</x><y>21072.0</y></points><points><x>33222.0</x><y>21074.0</y></points><points><x>33235.0</x><y>21065.0</y></points><points><x>33241.0</x><y>21069.0</y></points><points><x>33245.0</x><y>21072.0</y></points><points><x>33270.0</x><y>21075.0</y></points><points><x>33305.8046875</x><y>21055.921875</y></points><points><x>33301.92578125</x><y>21039.8515625</y></points><points><x>33283.0</x><y>21039.0</y></points><points><x>33274.0</x><y>21038.0</y></points><points><x>33267.0</x><y>21034.0</y></points><points><x>33267.0</x><y>21030.0</y></points><points><x>33256.0</x><y>21018.0</y></points><points><x>33256.0</x><y>21009.0</y></points></segmentation></object><object><name>MET</name><difficult>0</difficult><truncated>0</truncated><info>[{"confidence": "0"}, {"action": "CREATE", "cat": "MET", "time": "2020-07-23 14:52;47", "who": "admin", "typeOfanno": "PersonManul"}]</info><confidence>0</confidence><bndbox><xmin>33347.30859375</xmin><ymin>17324.365234375</ymin><xmax>33410.484375</xmax><ymax>17389.203125</ymax></bndbox><segmentation><points><x>33383.8828125</x><y>17327.13671875</y></points><points><x>33399.67578125</x><y>17334.89453125</y></points><points><x>33399.67578125</x><y>17334.89453125</y></points><points><x>33400.5078125</x><y>17336.833984375</y></points><points><x>33410.484375</x><y>17359.5546875</y></points><points><x>33410.484375</x><y>17359.83203125</y></points><points><x>33401.89453125</x><y>17382.27734375</y></points><points><x>33401.6171875</x><y>17382.27734375</y></points><points><x>33400.23046875</x><y>17383.939453125</y></points><points><x>33380.00390625</x><y>17389.203125</y></points><points><x>33380.00390625</x><y>17389.203125</y></points><points><x>33362.82421875</x><y>17382.27734375</y></points><points><x>33362.82421875</x><y>17382.27734375</y></points><points><x>33362.82421875</x><y>17379.783203125</y></points><points><x>33362.546875</x><y>17379.228515625</y></points><points><x>33361.4375</x><y>17377.56640625</y></points><points><x>33348.69140625</x><y>17362.880859375</y></points><points><x>33348.69140625</x><y>17362.880859375</y></points><points><x>33348.96875</x><y>17360.38671875</y></points><points><x>33348.96875</x><y>17359.5546875</y></points><points><x>33347.30859375</x><y>17342.9296875</y></points><points><x>33347.30859375</x><y>17342.9296875</y></points><points><x>33347.5859375</x><y>17340.16015625</y></points><points><x>33350.6328125</x><y>17330.73828125</y></points><points><x>33350.6328125</x><y>17330.73828125</y></points><points><x>33352.296875</x><y>17329.353515625</y></points><points><x>33364.48828125</x><y>17324.365234375</y></points><points><x>33364.765625</x><y>17324.365234375</y></points></segmentation></object><object><name>MET</name><difficult>0</difficult><truncated>0</truncated><info>[{"confidence": "0"}, {"action": "CREATE", "cat": "MET", "time": "2020-07-23 14:52;47", "who": "admin", "typeOfanno": "PersonManul"}]</info><confidence>0</confidence><bndbox><xmin>29567.818359375</xmin><ymin>34712.0</ymin><xmax>29678.552734375</xmax><ymax>34791.4765625</ymax></bndbox><segmentation><points><x>29625.0</x><y>34712.0</y></points><points><x>29595.734375</x><y>34713.87109375</y></points><points><x>29581.77734375</x><y>34719.26953125</y></points><points><x>29572.65625</x><y>34725.78125</y></points><points><x>29572.84375</x><y>34732.109375</y></points><points><x>29567.818359375</x><y>34741.23046875</y></points><points><x>29572.0</x><y>34753.0</y></points><points><x>29577.0</x><y>34758.0</y></points><points><x>29586.80078125</x><y>34777.1484375</y></points><points><x>29610.0</x><y>34778.0</y></points><points><x>29618.0</x><y>34779.0</y></points><points><x>29638.16796875</x><y>34791.4765625</y></points><points><x>29650.078125</x><y>34786.640625</y></points><points><x>29650.822265625</x><y>34768.5859375</y></points><points><x>29662.0</x><y>34767.0</y></points><points><x>29667.0</x><y>34766.0</y></points><points><x>29678.552734375</x><y>34749.9765625</y></points><points><x>29665.0</x><y>34728.0</y></points><points><x>29664.0</x><y>34723.0</y></points><points><x>29660.0</x><y>34719.0</y></points></segmentation></object><object><name>NONE</name><difficult>0</difficult><truncated>0</truncated><info>[{"confidence": "0"}, {"action": "CREATE", "cat": "NONE", "time": "2020-07-23 14:52;47", "who": "admin", "typeOfanno": "PersonManul"}]</info><confidence>0</confidence><bndbox><xmin>6597.49951171875</xmin><ymin>23481.0</ymin><xmax>6928.0</xmax><ymax>23885.0</ymax></bndbox><segmentation><points><x>6822.0</x><y>23481.0</y></points><points><x>6795.0</x><y>23496.0</y></points><points><x>6791.0</x><y>23504.0</y></points><points><x>6787.0</x><y>23507.0</y></points><points><x>6779.0</x><y>23507.0</y></points><points><x>6766.0</x><y>23515.0</y></points><points><x>6760.0</x><y>23525.0</y></points><points><x>6755.0</x><y>23531.0</y></points><points><x>6748.0</x><y>23536.0</y></points><points><x>6739.0</x><y>23562.0</y></points><points><x>6733.0</x><y>23574.0</y></points><points><x>6729.0</x><y>23579.0</y></points><points><x>6725.0</x><y>23585.0</y></points><points><x>6719.0</x><y>23593.0</y></points><points><x>6706.0</x><y>23607.0</y></points><points><x>6699.0</x><y>23613.0</y></points><points><x>6696.0</x><y>23628.0</y></points><points><x>6692.0</x><y>23632.0</y></points><points><x>6687.0</x><y>23638.0</y></points><points><x>6660.619140625</x><y>23633.3671875</y></points><points><x>6662.0</x><y>23649.0</y></points><points><x>6664.0</x><y>23657.0</y></points><points><x>6657.0</x><y>23663.0</y></points><points><x>6656.0</x><y>23683.0</y></points><points><x>6667.0</x><y>23687.0</y></points><points><x>6672.0</x><y>23699.0</y></points><points><x>6673.0</x><y>23705.0</y></points><points><x>6647.830078125</x><y>23740.216796875</y></points><points><x>6620.189453125</x><y>23781.470703125</y></points><points><x>6597.49951171875</x><y>23821.900390625</y></points><points><x>6621.83984375</x><y>23837.578125</y></points><points><x>6680.0</x><y>23811.0</y></points><points><x>6681.0</x><y>23795.0</y></points><points><x>6685.0</x><y>23791.0</y></points><points><x>6703.0</x><y>23791.0</y></points><points><x>6721.0</x><y>23812.0</y></points><points><x>6726.0</x><y>23829.0</y></points><points><x>6727.0</x><y>23862.0</y></points><points><x>6732.0</x><y>23869.0</y></points><points><x>6744.0</x><y>23874.0</y></points><points><x>6751.0</x><y>23875.0</y></points><points><x>6762.0</x><y>23877.0</y></points><points><x>6776.0</x><y>23881.0</y></points><points><x>6797.0</x><y>23885.0</y></points><points><x>6802.0</x><y>23884.0</y></points><points><x>6811.0</x><y>23882.0</y></points><points><x>6833.0</x><y>23873.0</y></points><points><x>6866.0</x><y>23859.0</y></points><points><x>6872.0</x><y>23854.0</y></points><points><x>6875.0</x><y>23850.0</y></points><points><x>6895.0</x><y>23787.0</y></points><points><x>6903.0</x><y>23754.0</y></points><points><x>6895.0</x><y>23724.0</y></points><points><x>6896.0</x><y>23708.0</y></points><points><x>6898.0</x><y>23699.0</y></points><points><x>6903.0</x><y>23681.0</y></points><points><x>6904.0</x><y>23667.0</y></points><points><x>6908.0</x><y>23658.0</y></points><points><x>6928.0</x><y>23616.0</y></points><points><x>6927.0</x><y>23596.0</y></points><points><x>6915.0</x><y>23574.0</y></points><points><x>6914.0</x><y>23568.0</y></points><points><x>6913.0</x><y>23561.0</y></points><points><x>6905.0</x><y>23554.0</y></points><points><x>6900.0</x><y>23548.0</y></points><points><x>6892.0</x><y>23542.0</y></points><points><x>6877.0</x><y>23507.0</y></points><points><x>6869.0</x><y>23496.0</y></points><points><x>6859.0</x><y>23490.0</y></points></segmentation></object><object><name>MET</name><difficult>0</difficult><truncated>0</truncated><info>[{"confidence": "0"}, {"action": "CREATE", "cat": "MET", "time": "2020-07-23 14:52;47", "who": "admin", "typeOfanno": "PersonManul"}]</info><confidence>0</confidence><bndbox><xmin>40110.0</xmin><ymin>24435.1796875</ymin><xmax>40245.609375</xmax><ymax>24563.0703125</ymax></bndbox><segmentation><points><x>40169.69921875</x><y>24435.1796875</y></points><points><x>40154.0</x><y>24455.0</y></points><points><x>40144.0</x><y>24467.0</y></points><points><x>40142.0</x><y>24479.0</y></points><points><x>40137.0</x><y>24485.0</y></points><points><x>40127.0</x><y>24494.0</y></points><points><x>40114.0</x><y>24513.0</y></points><points><x>40110.0</x><y>24544.0</y></points><points><x>40128.03125</x><y>24563.0703125</y></points><points><x>40178.0</x><y>24538.0</y></points><points><x>40182.0</x><y>24535.0</y></points><points><x>40193.0</x><y>24525.0</y></points><points><x>40196.0</x><y>24521.0</y></points><points><x>40202.0</x><y>24501.0</y></points><points><x>40204.0</x><y>24485.0</y></points><points><x>40219.0</x><y>24476.0</y></points><points><x>40224.0</x><y>24475.0</y></points><points><x>40235.0</x><y>24472.0</y></points><points><x>40245.609375</x><y>24449.619140625</y></points><points><x>40231.0</x><y>24443.0</y></points><points><x>40222.0</x><y>24442.0</y></points></segmentation></object><object><name>MET</name><difficult>0</difficult><truncated>0</truncated><info>[{"confidence": "0"}, {"action": "CREATE", "cat": "MET", "time": "2020-07-23 14:52;47", "who": "admin", "typeOfanno": "PersonManul"}]</info><confidence>0</confidence><bndbox><xmin>19677.841796875</xmin><ymin>21459.36328125</ymin><xmax>19875.68359375</xmax><ymax>21524.755859375</ymax></bndbox><segmentation><points><x>19779.2578125</x><y>21468.505859375</y></points><points><x>19801.423828125</x><y>21472.384765625</y></points><points><x>19811.123046875</x><y>21475.15625</y></points><points><x>19828.302734375</x><y>21470.72265625</y></points><points><x>19828.578125</x><y>21470.72265625</y></points><points><x>19830.794921875</x><y>21470.72265625</y></points><points><x>19848.529296875</x><y>21469.892578125</y></points><points><x>19861.275390625</x><y>21478.482421875</y></points><points><x>19861.275390625</x><y>21478.482421875</y></points><points><x>19863.21484375</x><y>21479.58984375</y></points><points><x>19875.68359375</x><y>21485.962890625</y></points><points><x>19873.189453125</x><y>21498.986328125</y></points><points><x>19851.578125</x><y>21500.09375</y></points><points><x>19851.30078125</x><y>21500.09375</y></points><points><x>19849.361328125</x><y>21500.09375</y></points><points><x>19835.228515625</x><y>21504.52734375</y></points><points><x>19835.228515625</x><y>21504.52734375</y></points><points><x>19834.12109375</x><y>21507.298828125</y></points><points><x>19823.869140625</x><y>21517.2734375</y></points><points><x>19823.869140625</x><y>21517.2734375</y></points><points><x>19794.7734375</x><y>21524.755859375</y></points><points><x>19759.029296875</x><y>21521.984375</y></points><points><x>19759.029296875</x><y>21521.984375</y></points><points><x>19716.634765625</x><y>21515.611328125</y></points><points><x>19686.708984375</x><y>21504.8046875</y></points><points><x>19677.841796875</x><y>21487.625</y></points><points><x>19677.841796875</x><y>21487.34765625</y></points><points><x>19677.841796875</x><y>21485.130859375</y></points><points><x>19677.841796875</x><y>21472.109375</y></points><points><x>19677.841796875</x><y>21471.83203125</y></points><points><x>19680.05859375</x><y>21470.16796875</y></points><points><x>19680.61328125</x><y>21469.892578125</y></points><points><x>19706.66015625</x><y>21459.916015625</y></points><points><x>19706.9375</x><y>21459.916015625</y></points><points><x>19708.599609375</x><y>21459.36328125</y></points><points><x>19709.4296875</x><y>21459.36328125</y></points><points><x>19711.923828125</x><y>21459.36328125</y></points><points><x>19748.22265625</x><y>21459.36328125</y></points><points><x>19748.22265625</x><y>21459.36328125</y></points><points><x>19750.716796875</x><y>21459.36328125</y></points><points><x>19751.826171875</x><y>21459.36328125</y></points><points><x>19769.28125</x><y>21462.41015625</y></points><points><x>19769.28125</x><y>21462.41015625</y></points></segmentation></object><object><name>MET</name><difficult>0</difficult><truncated>0</truncated><info>[{"confidence": "0"}, {"action": "CREATE", "cat": "MET", "time": "2020-07-23 14:52;47", "who": "admin", "typeOfanno": "PersonManul"}]</info><confidence>0</confidence><bndbox><xmin>40119.91796875</xmin><ymin>16216.1640625</ymin><xmax>40165.19921875</xmax><ymax>16286.11328125</ymax></bndbox><segmentation><points><x>40153.44921875</x><y>16216.1640625</y></points><points><x>40134.29296875</x><y>16218.73828125</y></points><points><x>40119.91796875</x><y>16231.11328125</y></points><points><x>40125.125</x><y>16259.25</y></points><points><x>40131.66796875</x><y>16278.11328125</y></points><points><x>40147.79296875</x><y>16286.11328125</y></points><points><x>40162.41796875</x><y>16279.61328125</y></points><points><x>40165.19921875</x><y>16226.9140625</y></points></segmentation></object><object><name>NONE</name><difficult>0</difficult><truncated>0</truncated><info>[{"confidence": "0"}, {"action": "CREATE", "cat": "NONE", "time": "2020-07-23 14:52;47", "who": "admin", "typeOfanno": "PersonManul"}]</info><confidence>0</confidence><bndbox><xmin>35832.3671875</xmin><ymin>15499.2275390625</ymin><xmax>36603.0</xmax><ymax>15952.7236328125</ymax></bndbox><segmentation><points><x>35948.84765625</x><y>15521.0126953125</y></points><points><x>35832.3671875</x><y>15755.556640625</y></points><points><x>35889.0</x><y>15877.0</y></points><points><x>35911.0</x><y>15878.0</y></points><points><x>35918.0</x><y>15883.0</y></points><points><x>35922.0</x><y>15886.0</y></points><points><x>35931.0</x><y>15893.0</y></points><points><x>35931.87109375</x><y>15941.66796875</y></points><points><x>36006.19140625</x><y>15952.7236328125</y></points><points><x>36096.484375</x><y>15910.341796875</y></points><points><x>36148.0</x><y>15881.0</y></points><points><x>36152.0</x><y>15878.0</y></points><points><x>36158.0</x><y>15874.0</y></points><points><x>36203.0</x><y>15859.0</y></points><points><x>36221.0</x><y>15852.0</y></points><points><x>36226.0</x><y>15851.0</y></points><points><x>36251.0</x><y>15843.0</y></points><points><x>36260.0</x><y>15840.0</y></points><points><x>36301.0</x><y>15823.0</y></points><points><x>36321.0</x><y>15819.0</y></points><points><x>36333.0</x><y>15829.0</y></points><points><x>36341.0</x><y>15844.0</y></points><points><x>36347.0</x><y>15850.0</y></points><points><x>36353.0</x><y>15854.0</y></points><points><x>36361.0</x><y>15859.0</y></points><points><x>36383.0</x><y>15875.0</y></points><points><x>36394.0</x><y>15885.0</y></points><points><x>36418.0</x><y>15888.0</y></points><points><x>36429.0</x><y>15881.0</y></points><points><x>36434.0</x><y>15877.0</y></points><points><x>36451.0</x><y>15874.0</y></points><points><x>36459.0</x><y>15866.0</y></points><points><x>36466.0</x><y>15859.0</y></points><points><x>36466.0</x><y>15844.0</y></points><points><x>36459.0</x><y>15833.0</y></points><points><x>36459.0</x><y>15818.0</y></points><points><x>36465.0</x><y>15819.0</y></points><points><x>36480.0</x><y>15820.0</y></points><points><x>36487.0</x><y>15819.0</y></points><points><x>36515.0</x><y>15816.0</y></points><points><x>36526.0</x><y>15810.0</y></points><points><x>36560.0</x><y>15795.0</y></points><points><x>36574.0</x><y>15786.0</y></points><points><x>36575.0</x><y>15780.0</y></points><points><x>36603.0</x><y>15744.0</y></points><points><x>36597.0</x><y>15735.0</y></points><points><x>36593.0</x><y>15730.0</y></points><points><x>36584.0</x><y>15722.0</y></points><points><x>36584.0</x><y>15691.0</y></points><points><x>36580.0</x><y>15687.0</y></points><points><x>36584.0</x><y>15682.0</y></points><points><x>36592.0</x><y>15675.0</y></points><points><x>36592.0</x><y>15657.0</y></points><points><x>36596.0</x><y>15653.0</y></points><points><x>36590.1484375</x><y>15553.6904296875</y></points><points><x>36477.13671875</x><y>15499.2275390625</y></points></segmentation></object><object><name>MET</name><difficult>0</difficult><truncated>0</truncated><info>[{"confidence": "0"}, {"action": "CREATE", "cat": "MET", "time": "2020-07-23 14:52;47", "who": "admin", "typeOfanno": "PersonManul"}]</info><confidence>0</confidence><bndbox><xmin>17160.13671875</xmin><ymin>12857.2783203125</ymin><xmax>17252.77734375</xmax><ymax>13019.6279296875</ymax></bndbox><segmentation><points><x>17220.806640625</x><y>12857.2783203125</y></points><points><x>17213.921875</x><y>12859.8837890625</y></points><points><x>17213.36328125</x><y>12874.400390625</y></points><points><x>17192.0</x><y>12882.0</y></points><points><x>17191.0</x><y>12900.0</y></points><points><x>17174.09375</x><y>12900.4560546875</y></points><points><x>17160.13671875</x><y>12916.0888671875</y></points><points><x>17165.0</x><y>12939.0</y></points><points><x>17171.0</x><y>12946.0</y></points><points><x>17175.0</x><y>12949.0</y></points><points><x>17184.0</x><y>12950.0</y></points><points><x>17187.0</x><y>12961.0</y></points><points><x>17198.798828125</x><y>12977.5029296875</y></points><points><x>17192.923828125</x><y>13000.8779296875</y></points><points><x>17193.673828125</x><y>13011.8779296875</y></points><points><x>17230.423828125</x><y>13019.6279296875</y></points><points><x>17247.0703125</x><y>13009.09375</y></points><points><x>17252.77734375</x><y>12978.388671875</y></points><points><x>17240.0</x><y>12952.0</y></points><points><x>17239.0</x><y>12946.0</y></points><points><x>17243.0</x><y>12923.0</y></points><points><x>17242.0</x><y>12918.0</y></points><points><x>17239.0</x><y>12915.0</y></points><points><x>17238.0</x><y>12898.0</y></points><points><x>17237.0</x><y>12890.0</y></points><points><x>17233.0</x><y>12875.0</y></points></segmentation></object><object><name>MET</name><difficult>0</difficult><truncated>0</truncated><info>[{"confidence": "0"}, {"action": "CREATE", "cat": "MET", "time": "2020-07-23 14:52;47", "who": "admin", "typeOfanno": "PersonManul"}]</info><confidence>0</confidence><bndbox><xmin>36187.00390625</xmin><ymin>10498.7822265625</ymin><xmax>36295.90234375</xmax><ymax>10643.1455078125</ymax></bndbox><segmentation><points><x>36227.0</x><y>10502.0</y></points><points><x>36208.0</x><y>10508.0</y></points><points><x>36201.0</x><y>10518.0</y></points><points><x>36201.0</x><y>10530.0</y></points><points><x>36193.0</x><y>10557.0</y></points><points><x>36187.00390625</x><y>10571.37890625</y></points><points><x>36188.0</x><y>10585.0</y></points><points><x>36189.0</x><y>10590.0</y></points><points><x>36192.82421875</x><y>10595.7626953125</y></points><points><x>36193.65625</x><y>10612.111328125</y></points><points><x>36195.04296875</x><y>10619.0390625</y></points><points><x>36195.0</x><y>10626.0</y></points><points><x>36198.0</x><y>10629.0</y></points><points><x>36210.0</x><y>10630.0</y></points><points><x>36213.0</x><y>10633.0</y></points><points><x>36219.1484375</x><y>10637.603515625</y></points><points><x>36234.94140625</x><y>10643.1455078125</y></points><points><x>36256.5546875</x><y>10619.3154296875</y></points><points><x>36281.4921875</x><y>10602.6904296875</y></points><points><x>36284.54296875</x><y>10573.595703125</y></points><points><x>36295.90234375</x><y>10546.44140625</y></points><points><x>36289.25</x><y>10538.9599609375</y></points><points><x>36269.85546875</x><y>10554.2001953125</y></points><points><x>36258.0</x><y>10528.0</y></points><points><x>36248.0</x><y>10525.0</y></points><points><x>36243.80859375</x><y>10498.7822265625</y></points></segmentation></object><object><name>MET</name><difficult>0</difficult><truncated>0</truncated><info>[{"confidence": "0"}, {"action": "CREATE", "cat": "MET", "time": "2020-07-23 14:52;47", "who": "admin", "typeOfanno": "PersonManul"}]</info><confidence>0</confidence><bndbox><xmin>29594.0</xmin><ymin>24641.0</ymin><xmax>29688.486328125</xmax><ymax>24758.0</ymax></bndbox><segmentation><points><x>29596.0</x><y>24641.0</y></points><points><x>29594.0</x><y>24658.0</y></points><points><x>29597.0</x><y>24661.0</y></points><points><x>29600.0</x><y>24667.0</y></points><points><x>29600.64453125</x><y>24677.216796875</y></points><points><x>29608.0</x><y>24692.0</y></points><points><x>29616.0</x><y>24704.0</y></points><points><x>29620.0</x><y>24707.0</y></points><points><x>29625.0</x><y>24720.0</y></points><points><x>29632.0</x><y>24732.0</y></points><points><x>29636.0</x><y>24737.0</y></points><points><x>29639.0</x><y>24741.0</y></points><points><x>29639.0</x><y>24745.0</y></points><points><x>29646.0</x><y>24753.0</y></points><points><x>29651.0</x><y>24757.0</y></points><points><x>29665.0</x><y>24758.0</y></points><points><x>29670.0</x><y>24752.0</y></points><points><x>29675.0</x><y>24752.0</y></points><points><x>29682.0</x><y>24751.0</y></points><points><x>29687.0</x><y>24735.0</y></points><points><x>29688.486328125</x><y>24716.30078125</y></points><points><x>29679.92578125</x><y>24692.29296875</y></points><points><x>29671.1796875</x><y>24685.591796875</y></points><points><x>29653.87109375</x><y>24664.5625</y></points><points><x>29637.6796875</x><y>24650.41796875</y></points><points><x>29628.0</x><y>24645.0</y></points><points><x>29621.0</x><y>24644.0</y></points><points><x>29606.4140625</x><y>24641.11328125</y></points></segmentation></object><object><name>MET</name><difficult>0</difficult><truncated>0</truncated><info>[{"confidence": "0"}, {"action": "CREATE", "cat": "MET", "time": "2020-07-23 14:52;47", "who": "admin", "typeOfanno": "PersonManul"}]</info><confidence>0</confidence><bndbox><xmin>10593.9267578125</xmin><ymin>15338.5078125</ymin><xmax>10626.9267578125</xmax><ymax>15367.8828125</ymax></bndbox><segmentation><points><x>10614.3017578125</x><y>15339.1328125</y></points><points><x>10624.8017578125</x><y>15345.1328125</y></points><points><x>10626.9267578125</x><y>15357.5078125</y></points><points><x>10626.9267578125</x><y>15357.5078125</y></points><points><x>10625.8017578125</x><y>15359.6328125</y></points><points><x>10618.8017578125</x><y>15366.7578125</y></points><points><x>10603.6767578125</x><y>15367.8828125</y></points><points><x>10595.6767578125</x><y>15360.8828125</y></points><points><x>10593.9267578125</x><y>15347.8828125</y></points><points><x>10593.9267578125</x><y>15347.8828125</y></points><points><x>10602.1767578125</x><y>15338.5078125</y></points><points><x>10602.1767578125</x><y>15338.5078125</y></points></segmentation></object><object><name>MET</name><difficult>0</difficult><truncated>0</truncated><info>[{"confidence": "0"}, {"action": "CREATE", "cat": "MET", "time": "2020-07-23 14:52;47", "who": "admin", "typeOfanno": "PersonManul"}]</info><confidence>0</confidence><bndbox><xmin>35517.80859375</xmin><ymin>30021.3359375</ymin><xmax>35635.29296875</xmax><ymax>30119.703125</ymax></bndbox><segmentation><points><x>35585.6953125</x><y>30027.15625</y></points><points><x>35620.33203125</x><y>30035.74609375</y></points><points><x>35635.29296875</x><y>30046.552734375</y></points><points><x>35634.73828125</x><y>30068.44140625</y></points><points><x>35632.24609375</x><y>30093.93359375</y></points><points><x>35618.66796875</x><y>30115.546875</y></points><points><x>35618.66796875</x><y>30115.546875</y></points><points><x>35616.73046875</x><y>30116.931640625</y></points><points><x>35572.1171875</x><y>30119.703125</y></points><points><x>35532.76953125</x><y>30111.9453125</y></points><points><x>35517.80859375</x><y>30088.669921875</y></points><points><x>35517.80859375</x><y>30088.392578125</y></points><points><x>35518.36328125</x><y>30085.8984375</y></points><points><x>35527.5078125</x><y>30059.298828125</y></points><points><x>35527.5078125</x><y>30059.298828125</y></points><points><x>35529.16796875</x><y>30057.912109375</y></points><points><x>35530.0</x><y>30057.357421875</y></points><points><x>35530.83203125</x><y>30056.25</y></points><points><x>35532.21484375</x><y>30055.142578125</y></points><points><x>35546.0703125</x><y>30038.515625</y></points><points><x>35546.0703125</x><y>30038.515625</y></points><points><x>35547.734375</x><y>30037.130859375</y></points><points><x>35561.03515625</x><y>30021.3359375</y></points><points><x>35561.03515625</x><y>30021.3359375</y></points></segmentation></object><object><name>MET</name><difficult>0</difficult><truncated>0</truncated><info>[{"confidence": "0"}, {"action": "CREATE", "cat": "MET", "time": "2020-07-23 14:52;47", "who": "admin", "typeOfanno": "PersonManul"}]</info><confidence>0</confidence><bndbox><xmin>23125.4296875</xmin><ymin>36439.66796875</ymin><xmax>23206.89453125</xmax><ymax>36610.91015625</ymax></bndbox><segmentation><points><x>23173.08984375</x><y>36439.66796875</y></points><points><x>23150.3671875</x><y>36452.96875</y></points><points><x>23145.380859375</x><y>36468.20703125</y></points><points><x>23140.392578125</x><y>36479.015625</y></points><points><x>23138.73046875</x><y>36490.65234375</y></points><points><x>23137.62109375</x><y>36505.33984375</y></points><points><x>23125.4296875</x><y>36533.87890625</y></points><points><x>23137.0</x><y>36583.0</y></points><points><x>23155.0</x><y>36596.0</y></points><points><x>23162.0</x><y>36597.0</y></points><points><x>23168.93359375</x><y>36608.41796875</y></points><points><x>23189.4375</x><y>36610.91015625</y></points><points><x>23196.919921875</x><y>36568.79296875</y></points><points><x>23206.89453125</x><y>36520.578125</y></points><points><x>23204.123046875</x><y>36485.11328125</y></points><points><x>23201.076171875</x><y>36446.87109375</y></points></segmentation></object><object><name>MET</name><difficult>0</difficult><truncated>0</truncated><info>[{"confidence": "0"}, {"action": "CREATE", "cat": "MET", "time": "2020-07-23 14:52;47", "who": "admin", "typeOfanno": "PersonManul"}]</info><confidence>0</confidence><bndbox><xmin>31070.0</xmin><ymin>19068.68359375</ymin><xmax>31227.33203125</xmax><ymax>19167.05078125</ymax></bndbox><segmentation><points><x>31174.9609375</x><y>19068.68359375</y></points><points><x>31151.0</x><y>19082.0</y></points><points><x>31153.0</x><y>19100.0</y></points><points><x>31138.0</x><y>19111.0</y></points><points><x>31132.0</x><y>19111.0</y></points><points><x>31130.0</x><y>19105.0</y></points><points><x>31123.0</x><y>19097.0</y></points><points><x>31105.0</x><y>19097.0</y></points><points><x>31098.0</x><y>19096.0</y></points><points><x>31078.0</x><y>19094.0</y></points><points><x>31071.0</x><y>19099.0</y></points><points><x>31070.0</x><y>19122.0</y></points><points><x>31071.0</x><y>19129.0</y></points><points><x>31080.0</x><y>19142.0</y></points><points><x>31085.0</x><y>19151.0</y></points><points><x>31088.0</x><y>19154.0</y></points><points><x>31094.0</x><y>19155.0</y></points><points><x>31099.0</x><y>19162.0</y></points><points><x>31114.279296875</x><y>19167.05078125</y></points><points><x>31136.0</x><y>19165.0</y></points><points><x>31155.0</x><y>19165.0</y></points><points><x>31162.0</x><y>19159.0</y></points><points><x>31166.0</x><y>19145.0</y></points><points><x>31170.0</x><y>19139.0</y></points><points><x>31186.0</x><y>19130.0</y></points><points><x>31205.71875</x><y>19144.052734375</y></points><points><x>31227.33203125</x><y>19135.185546875</y></points><points><x>31226.77734375</x><y>19115.51171875</y></points><points><x>31211.259765625</x><y>19072.009765625</y></points></segmentation></object><object><name>MET</name><difficult>0</difficult><truncated>0</truncated><info>[{"confidence": "0"}, {"action": "CREATE", "cat": "MET", "time": "2020-07-23 14:52;47", "who": "admin", "typeOfanno": "PersonManul"}]</info><confidence>0</confidence><bndbox><xmin>26519.14453125</xmin><ymin>15902.7041015625</ymin><xmax>26717.541015625</xmax><ymax>16063.970703125</ymax></bndbox><segmentation><points><x>26549.900390625</x><y>15906.306640625</y></points><points><x>26538.541015625</x><y>15919.052734375</y></points><points><x>26530.0</x><y>15934.0</y></points><points><x>26528.0</x><y>15950.0</y></points><points><x>26525.0</x><y>15953.0</y></points><points><x>26519.14453125</x><y>15963.1103515625</y></points><points><x>26527.0</x><y>15978.0</y></points><points><x>26528.0</x><y>15985.0</y></points><points><x>26541.0</x><y>16002.0</y></points><points><x>26545.0</x><y>16008.0</y></points><points><x>26554.0</x><y>16009.0</y></points><points><x>26561.0</x><y>16023.0</y></points><points><x>26572.900390625</x><y>16024.6240234375</y></points><points><x>26595.62109375</x><y>16034.8759765625</y></points><points><x>26643.833984375</x><y>16063.970703125</y></points><points><x>26685.3984375</x><y>16061.75390625</y></points><points><x>26717.541015625</x><y>16046.513671875</y></points><points><x>26691.216796875</x><y>15995.251953125</y></points><points><x>26677.916015625</x><y>15955.62890625</y></points><points><x>26661.0</x><y>15937.0</y></points><points><x>26652.0</x><y>15937.0</y></points><points><x>26647.0</x><y>15936.0</y></points><points><x>26634.0</x><y>15935.0</y></points><points><x>26624.9921875</x><y>15925.42578125</y></points><points><x>26617.51171875</x><y>15914.0654296875</y></points><points><x>26578.71875</x><y>15902.7041015625</y></points></segmentation></object><object><name>MET</name><difficult>0</difficult><truncated>0</truncated><info>[{"confidence": "0"}, {"action": "CREATE", "cat": "MET", "time": "2020-07-23 14:52;47", "who": "admin", "typeOfanno": "PersonManul"}]</info><confidence>0</confidence><bndbox><xmin>12413.96875</xmin><ymin>9476.333984375</ymin><xmax>12587.4267578125</xmax><ymax>9559.4609375</ymax></bndbox><segmentation><points><x>12521.4794921875</x><y>9491.8515625</y></points><points><x>12546.6953125</x><y>9480.2138671875</y></points><points><x>12546.9716796875</x><y>9480.2138671875</y></points><points><x>12549.1884765625</x><y>9479.6591796875</y></points><points><x>12550.8515625</x><y>9479.6591796875</y></points><points><x>12569.416015625</x><y>9482.70703125</y></points><points><x>12587.4267578125</x><y>9502.103515625</y></points><points><x>12585.2099609375</x><y>9519.837890625</y></points><points><x>12553.3447265625</x><y>9551.1484375</y></points><points><x>12513.4443359375</x><y>9559.4609375</y></points><points><x>12513.1669921875</x><y>9559.4609375</y></points><points><x>12511.2275390625</x><y>9558.9072265625</y></points><points><x>12510.673828125</x><y>9558.3525390625</y></points><points><x>12481.8564453125</x><y>9553.087890625</y></points><points><x>12481.5791015625</x><y>9553.087890625</y></points><points><x>12443.6181640625</x><y>9555.859375</y></points><points><x>12443.6181640625</x><y>9555.859375</y></points><points><x>12441.4013671875</x><y>9555.859375</y></points><points><x>12440.29296875</x><y>9555.859375</y></points><points><x>12439.1845703125</x><y>9555.859375</y></points><points><x>12436.6904296875</x><y>9555.3046875</y></points><points><x>12414.80078125</x><y>9551.42578125</y></points><points><x>12413.96875</x><y>9536.185546875</y></points><points><x>12413.96875</x><y>9536.185546875</y></points><points><x>12416.740234375</x><y>9534.5234375</y></points><points><x>12417.5712890625</x><y>9534.24609375</y></points><points><x>12418.6796875</x><y>9533.4150390625</y></points><points><x>12432.5341796875</x><y>9519.837890625</y></points><points><x>12424.775390625</x><y>9501.5498046875</y></points><points><x>12424.775390625</x><y>9501.5498046875</y></points><points><x>12436.9677734375</x><y>9482.984375</y></points><points><x>12437.2451171875</x><y>9482.984375</y></points><points><x>12439.1845703125</x><y>9482.1533203125</y></points><points><x>12440.5693359375</x><y>9481.8759765625</y></points><points><x>12467.447265625</x><y>9476.333984375</y></points><points><x>12467.724609375</x><y>9476.333984375</y></points><points><x>12469.6640625</x><y>9476.333984375</y></points><points><x>12470.21875</x><y>9476.333984375</y></points><points><x>12507.625</x><y>9486.3095703125</y></points><points><x>12507.90234375</x><y>9486.3095703125</y></points></segmentation></object><object><name>MET</name><difficult>0</difficult><truncated>0</truncated><info>[{"confidence": "0"}, {"action": "CREATE", "cat": "MET", "time": "2020-07-23 14:52;47", "who": "admin", "typeOfanno": "PersonManul"}]</info><confidence>0</confidence><bndbox><xmin>37780.9921875</xmin><ymin>12297.60546875</ymin><xmax>37891.828125</xmax><ymax>12387.3818359375</ymax></bndbox><segmentation><points><x>37854.0</x><y>12298.0</y></points><points><x>37823.0</x><y>12314.0</y></points><points><x>37817.0</x><y>12332.0</y></points><points><x>37810.0</x><y>12333.0</y></points><points><x>37780.9921875</x><y>12350.806640625</y></points><points><x>37790.96875</x><y>12359.119140625</y></points><points><x>37807.0390625</x><y>12355.7939453125</y></points><points><x>37808.0</x><y>12367.0</y></points><points><x>37826.15625</x><y>12386.2744140625</y></points><points><x>37858.85546875</x><y>12387.3818359375</y></points><points><x>37887.0</x><y>12383.0</y></points><points><x>37887.0</x><y>12367.0</y></points><points><x>37881.0</x><y>12355.0</y></points><points><x>37883.23828125</x><y>12346.650390625</y></points><points><x>37881.0</x><y>12341.0</y></points><points><x>37891.828125</x><y>12317.5556640625</y></points><points><x>37891.0</x><y>12302.0</y></points><points><x>37883.0</x><y>12301.0</y></points><points><x>37868.0</x><y>12297.60546875</y></points></segmentation></object><object><name>MET</name><difficult>0</difficult><truncated>0</truncated><info>[{"confidence": "0"}, {"action": "CREATE", "cat": "MET", "time": "2020-07-23 14:52;47", "who": "admin", "typeOfanno": "PersonManul"}]</info><confidence>0</confidence><bndbox><xmin>22308.271484375</xmin><ymin>23007.419921875</ymin><xmax>22414.296875</xmax><ymax>23096.943359375</ymax></bndbox><segmentation><points><x>22377.580078125</x><y>23007.419921875</y></points><points><x>22337.150390625</x><y>23020.208984375</y></points><points><x>22330.82421875</x><y>23034.765625</y></points><points><x>22338.388671875</x><y>23044.962890625</y></points><points><x>22319.82421875</x><y>23047.849609375</y></points><points><x>22308.271484375</x><y>23066.826171875</y></points><points><x>22323.123046875</x><y>23081.677734375</y></points><points><x>22336.736328125</x><y>23090.75390625</y></points><points><x>22367.677734375</x><y>23096.943359375</y></points><points><x>22399.4453125</x><y>23096.52734375</y></points><points><x>22414.296875</x><y>23074.25</y></points><points><x>22404.80859375</x><y>23048.2578125</y></points><points><x>22402.82421875</x><y>23032.765625</y></points></segmentation></object><object><name>MET</name><difficult>0</difficult><truncated>0</truncated><info>[{"confidence": "0"}, {"action": "CREATE", "cat": "MET", "time": "2020-07-23 14:52;47", "who": "admin", "typeOfanno": "PersonManul"}]</info><confidence>0</confidence><bndbox><xmin>28838.978515625</xmin><ymin>34634.0</ymin><xmax>29177.060546875</xmax><ymax>34882.0</ymax></bndbox><segmentation><points><x>29024.0</x><y>34634.0</y></points><points><x>29010.0</x><y>34637.0</y></points><points><x>28995.0</x><y>34641.0</y></points><points><x>28983.0</x><y>34643.0</y></points><points><x>28974.0</x><y>34641.0</y></points><points><x>28959.0</x><y>34641.0</y></points><points><x>28951.0</x><y>34646.0</y></points><points><x>28940.0</x><y>34646.0</y></points><points><x>28921.0</x><y>34653.0</y></points><points><x>28912.0</x><y>34652.0</y></points><points><x>28895.0</x><y>34649.0</y></points><points><x>28878.0</x><y>34646.0</y></points><points><x>28848.0546875</x><y>34660.1875</y></points><points><x>28838.978515625</x><y>34686.1796875</y></points><points><x>28862.08203125</x><y>34714.23046875</y></points><points><x>28886.0</x><y>34724.0</y></points><points><x>28896.0</x><y>34729.0</y></points><points><x>28908.0</x><y>34731.0</y></points><points><x>28921.0</x><y>34729.0</y></points><points><x>28927.0</x><y>34727.0</y></points><points><x>28933.0</x><y>34726.0</y></points><points><x>28944.0</x><y>34738.0</y></points><points><x>28975.0</x><y>34746.0</y></points><points><x>28981.0</x><y>34751.0</y></points><points><x>28991.0</x><y>34761.0</y></points><points><x>28987.0</x><y>34764.0</y></points><points><x>28985.0</x><y>34781.0</y></points><points><x>28987.0</x><y>34795.0</y></points><points><x>28997.0</x><y>34811.0</y></points><points><x>28988.0</x><y>34821.0</y></points><points><x>28979.0</x><y>34828.0</y></points><points><x>28977.0</x><y>34815.0</y></points><points><x>28973.0</x><y>34809.0</y></points><points><x>28952.0</x><y>34808.0</y></points><points><x>28944.0</x><y>34814.0</y></points><points><x>28941.0</x><y>34835.0</y></points><points><x>28938.0</x><y>34838.0</y></points><points><x>28933.0</x><y>34864.0</y></points><points><x>28937.0</x><y>34869.0</y></points><points><x>28949.0</x><y>34872.0</y></points><points><x>28954.0</x><y>34873.0</y></points><points><x>28959.0</x><y>34874.0</y></points><points><x>28969.0</x><y>34877.0</y></points><points><x>28980.0</x><y>34880.0</y></points><points><x>28986.0</x><y>34881.0</y></points><points><x>29004.0</x><y>34882.0</y></points><points><x>29025.119140625</x><y>34871.828125</y></points><points><x>29039.0</x><y>34860.0</y></points><points><x>29042.0</x><y>34863.0</y></points><points><x>29063.0</x><y>34864.0</y></points><points><x>29069.0</x><y>34860.0</y></points><points><x>29073.0</x><y>34856.0</y></points><points><x>29082.0</x><y>34848.0</y></points><points><x>29085.0</x><y>34843.0</y></points><points><x>29088.0</x><y>34839.0</y></points><points><x>29104.0</x><y>34839.0</y></points><points><x>29106.0</x><y>34823.0</y></points><points><x>29100.0</x><y>34815.0</y></points><points><x>29112.0</x><y>34812.0</y></points><points><x>29116.0</x><y>34799.0</y></points><points><x>29125.0</x><y>34811.0</y></points><points><x>29144.087890625</x><y>34813.65234375</y></points><points><x>29159.0</x><y>34809.0</y></points><points><x>29177.060546875</x><y>34806.171875</y></points><points><x>29176.783203125</x><y>34787.60546875</y></points><points><x>29167.0859375</x><y>34768.2109375</y></points><points><x>29161.0</x><y>34761.0</y></points><points><x>29136.0</x><y>34757.0</y></points><points><x>29127.0</x><y>34755.0</y></points><points><x>29122.0</x><y>34747.0</y></points><points><x>29116.0</x><y>34747.0</y></points><points><x>29115.0</x><y>34730.0</y></points><points><x>29118.0</x><y>34717.0</y></points><points><x>29101.0</x><y>34716.0</y></points><points><x>29100.0</x><y>34705.0</y></points><points><x>29103.0</x><y>34692.0</y></points><points><x>29105.0</x><y>34685.0</y></points><points><x>29106.0</x><y>34666.0</y></points><points><x>29102.216796875</x><y>34659.8203125</y></points><points><x>29091.41015625</x><y>34652.61328125</y></points><points><x>29075.0625</x><y>34651.23046875</y></points><points><x>29058.71484375</x><y>34645.41015625</y></points><points><x>29037.0</x><y>34635.0</y></points></segmentation></object><object><name>NONE</name><difficult>0</difficult><truncated>0</truncated><info>[{"confidence": "0"}, {"action": "CREATE", "cat": "NONE", "time": "2020-07-23 14:52;47", "who": "admin", "typeOfanno": "PersonManul"}]</info><confidence>0</confidence><bndbox><xmin>34854.7265625</xmin><ymin>35412.77734375</ymin><xmax>35038.3125</xmax><ymax>35627.30078125</ymax></bndbox><segmentation><points><x>34925.6875</x><y>35412.77734375</y></points><points><x>34902.0</x><y>35429.0</y></points><points><x>34897.0</x><y>35430.0</y></points><points><x>34880.0</x><y>35441.0</y></points><points><x>34878.0</x><y>35462.0</y></points><points><x>34882.0</x><y>35466.0</y></points><points><x>34888.0</x><y>35471.0</y></points><points><x>34891.0</x><y>35475.0</y></points><points><x>34887.0</x><y>35486.0</y></points><points><x>34878.0</x><y>35501.0</y></points><points><x>34870.0</x><y>35524.0</y></points><points><x>34854.7265625</x><y>35568.71875</y></points><points><x>34869.9921875</x><y>35605.0234375</y></points><points><x>34920.32421875</x><y>35627.30078125</y></points><points><x>34975.60546875</x><y>35584.80859375</y></points><points><x>35027.5859375</x><y>35566.24609375</y></points><points><x>35038.3125</x><y>35533.2421875</y></points><points><x>35015.62109375</x><y>35498.17578125</y></points><points><x>35000.0</x><y>35482.0</y></points><points><x>34992.0</x><y>35473.0</y></points><points><x>34989.0</x><y>35469.0</y></points><points><x>34986.0</x><y>35457.0</y></points><points><x>34980.0</x><y>35446.0</y></points><points><x>34973.0</x><y>35438.0</y></points><points><x>34953.0</x><y>35424.0</y></points></segmentation></object><object><name>MET</name><difficult>0</difficult><truncated>0</truncated><info>[{"confidence": "0"}, {"action": "CREATE", "cat": "MET", "time": "2020-07-23 14:52;48", "who": "admin", "typeOfanno": "PersonManul"}]</info><confidence>0</confidence><bndbox><xmin>29382.27734375</xmin><ymin>22189.361328125</ymin><xmax>29420.77734375</xmax><ymax>22238.611328125</ymax></bndbox><segmentation><points><x>29400.15234375</x><y>22190.236328125</y></points><points><x>29413.15234375</x><y>22195.986328125</y></points><points><x>29419.65234375</x><y>22205.486328125</y></points><points><x>29420.77734375</x><y>22219.611328125</y></points><points><x>29415.15234375</x><y>22231.486328125</y></points><points><x>29406.77734375</x><y>22238.611328125</y></points><points><x>29394.65234375</x><y>22236.361328125</y></points><points><x>29389.65234375</x><y>22229.236328125</y></points><points><x>29390.90234375</x><y>22216.736328125</y></points><points><x>29390.90234375</x><y>22216.736328125</y></points><points><x>29384.65234375</x><y>22205.361328125</y></points><points><x>29382.27734375</x><y>22195.611328125</y></points><points><x>29389.65234375</x><y>22189.361328125</y></points><points><x>29389.65234375</x><y>22189.361328125</y></points></segmentation></object><object><name>BOX_SCREEN</name><difficult>0</difficult><truncated>0</truncated><info>[{"confidence": "0"}, {"action": "CREATE", "cat": "BOX_SCREEN", "time": "2020-07-23 14:52;48", "who": "admin", "typeOfanno": "PersonManul"}]</info><confidence>0</confidence><bndbox><xmin>23467.172324102194</xmin><ymin>19531.798911825743</ymin><xmax>25515.172324102194</xmax><ymax>21579.798911825743</ymax></bndbox><segmentation><points><x>23467.172324102194</x><y>21579.798911825743</y></points><points><x>23467.172324102194</x><y>19531.798911825743</y></points><points><x>25515.172324102194</x><y>19531.798911825743</y></points><points><x>25515.172324102194</x><y>21579.798911825743</y></points></segmentation></object></annotation>
