# Supplementary material for: Artificial intelligence enables precision diagnosis of cervical cytology grades and cervical cancer
Source: Nat Commun. 2024 May 22;15:4369. doi: 10.1038/s41467-024-48705-3 (PMC11111770; doi:10.1038/s41467-024-48705-3)
Supplement: Supplementary file 4 — Source Data [file 41467_2024_48705_MOESM4_ESM.zip › Source Data/Table S1.Average precision in the patch-level detection and classification./ground_truth_126/V201805079_LSIL__2018_12_25_14_57_37_4.tif.xml]

<?xml version="1.0"?><annotation><folder>med</folder><filename>/datasets/Review/label-check/tif-tiff/V201805079_LSIL__2018_12_25_14_57_37_4.tif</filename><size><width>55797</width><height>57335</height></size><mpp>0.248447</mpp><object><name>EC</name><difficult>0</difficult><truncated>0</truncated><info>[{"confidence": "0"}, {"action": "CREATE", "cat": "EC", "time": "2020-07-23 14:39;42", "who": "admin", "typeOfanno": "PersonManul"}]</info><confidence>0</confidence><bndbox><xmin>8314.009765625</xmin><ymin>31923.640625</ymin><xmax>9486.7861328125</xmax><ymax>33039.9765625</ymax></bndbox><segmentation><points><x>9002.8388671875</x><y>31996.779296875</y></points><points><x>8948.1494140625</x><y>32052.658203125</y></points><points><x>8948.1494140625</x><y>32053.84765625</y></points><points><x>8946.9609375</x><y>32056.224609375</y></points><points><x>8834.015625</x><y>32154.904296875</y></points><points><x>8756.736328125</x><y>32221.482421875</y></points><points><x>8756.736328125</x><y>32221.482421875</y></points><points><x>8755.5478515625</x><y>32223.859375</y></points><points><x>8755.5478515625</x><y>32225.048828125</y></points><points><x>8734.1474609375</x><y>32320.162109375</y></points><points><x>8734.1474609375</x><y>32320.162109375</y></points><points><x>8734.1474609375</x><y>32322.5390625</y></points><points><x>8734.1474609375</x><y>32324.916015625</y></points><points><x>8732.958984375</x><y>32327.294921875</y></points><points><x>8696.1025390625</x><y>32475.90625</y></points><points><x>8696.1025390625</x><y>32475.90625</y></points><points><x>8694.9140625</x><y>32478.28515625</y></points><points><x>8678.26953125</x><y>32487.796875</y></points><points><x>8678.26953125</x><y>32487.796875</y></points><points><x>8675.8916015625</x><y>32487.796875</y></points><points><x>8674.7021484375</x><y>32486.607421875</y></points><points><x>8677.080078125</x><y>32410.517578125</y></points><points><x>8674.7021484375</x><y>32334.427734375</y></points><points><x>8674.7021484375</x><y>32334.427734375</y></points><points><x>8674.7021484375</x><y>32332.05078125</y></points><points><x>8674.7021484375</x><y>32330.861328125</y></points><points><x>8674.7021484375</x><y>32327.294921875</y></points><points><x>8631.90234375</x><y>32273.794921875</y></points><points><x>8579.5908203125</x><y>32228.615234375</y></points><points><x>8579.5908203125</x><y>32228.615234375</y></points><points><x>8577.212890625</x><y>32226.23828125</y></points><points><x>8433.35546875</x><y>32264.283203125</y></points><points><x>8433.35546875</x><y>32264.283203125</y></points><points><x>8350.1328125</x><y>32345.12890625</y></points><points><x>8350.1328125</x><y>32345.12890625</y></points><points><x>8347.7548828125</x><y>32349.8828125</y></points><points><x>8345.376953125</x><y>32441.4296875</y></points><points><x>8345.376953125</x><y>32441.4296875</y></points><points><x>8345.376953125</x><y>32443.806640625</y></points><points><x>8344.1884765625</x><y>32444.99609375</y></points><points><x>8327.1865234375</x><y>32508.712890625</y></points><points><x>8314.009765625</x><y>32666.83984375</y></points><points><x>8329.822265625</x><y>32756.4453125</y></points><points><x>8329.822265625</x><y>32756.4453125</y></points><points><x>8469.5009765625</x><y>32790.70703125</y></points><points><x>8469.5009765625</x><y>32790.70703125</y></points><points><x>8472.13671875</x><y>32790.70703125</y></points><points><x>8480.04296875</x><y>32788.0703125</y></points><points><x>8627.6279296875</x><y>32777.52734375</y></points><points><x>8638.169921875</x><y>32817.05859375</y></points><points><x>8661.8896484375</x><y>32890.8515625</y></points><points><x>8693.5146484375</x><y>32940.92578125</y></points><points><x>8693.5146484375</x><y>32940.92578125</y></points><points><x>8696.150390625</x><y>32943.5625</y></points><points><x>8696.150390625</x><y>32946.19921875</y></points><points><x>8696.150390625</x><y>32948.83203125</y></points><points><x>8701.4208984375</x><y>32954.10546875</y></points><points><x>8704.056640625</x><y>32956.73828125</y></points><points><x>8704.056640625</x><y>32962.01171875</y></points><points><x>8711.962890625</x><y>32964.64453125</y></points><points><x>9062.390625</x><y>33039.9765625</y></points><points><x>9231.1474609375</x><y>32856.59375</y></points><points><x>9278.5849609375</x><y>32732.7265625</y></points><points><x>9278.5849609375</x><y>32732.7265625</y></points><points><x>9278.5849609375</x><y>32730.08984375</y></points><points><x>9362.919921875</x><y>32648.390625</y></points><points><x>9455.1611328125</x><y>32506.076171875</y></points><points><x>9486.7861328125</x><y>32250.4375</y></points><points><x>9455.1611328125</x><y>32058.048828125</y></points><points><x>9323.3876953125</x><y>31931.546875</y></points><points><x>9167.896484375</x><y>31923.640625</y></points><points><x>9167.896484375</x><y>31923.640625</y></points><points><x>9083.5615234375</x><y>31978.986328125</y></points><points><x>9083.5615234375</x><y>31978.986328125</y></points></segmentation></object><object><name>LSIL</name><difficult>0</difficult><truncated>0</truncated><info>[{"confidence": "0"}, {"action": "CREATE", "cat": "LSIL", "time": "2020-07-23 14:39;42", "who": "admin", "typeOfanno": "PersonManul"}]</info><confidence>0</confidence><bndbox><xmin>13237.072265625</xmin><ymin>40994.09375</ymin><xmax>13688.8544921875</xmax><ymax>41436.36328125</ymax></bndbox><segmentation><points><x>13548.5634765625</x><y>41038.08203125</y></points><points><x>13548.5634765625</x><y>41038.08203125</y></points><points><x>13544.9970703125</x><y>41038.08203125</y></points><points><x>13543.80859375</x><y>41038.08203125</y></points><points><x>13539.052734375</x><y>41038.08203125</y></points><points><x>13534.296875</x><y>41038.08203125</y></points><points><x>13367.8505859375</x><y>41000.0390625</y></points><points><x>13269.171875</x><y>40994.09375</y></points><points><x>13238.2607421875</x><y>41013.1171875</y></points><points><x>13238.2607421875</x><y>41013.1171875</y></points><points><x>13238.2607421875</x><y>41015.49609375</y></points><points><x>13237.072265625</x><y>41015.49609375</y></points><points><x>13237.072265625</x><y>41020.25</y></points><points><x>13273.927734375</x><y>41076.12890625</y></points><points><x>13273.927734375</x><y>41076.12890625</y></points><points><x>13367.8505859375</x><y>41095.15234375</y></points><points><x>13367.8505859375</x><y>41095.15234375</y></points><points><x>13369.0400390625</x><y>41098.71875</y></points><points><x>13369.0400390625</x><y>41101.09375</y></points><points><x>13354.7734375</x><y>41151.02734375</y></points><points><x>13354.7734375</x><y>41151.02734375</y></points><points><x>13352.3955078125</x><y>41152.21875</y></points><points><x>13351.2060546875</x><y>41152.21875</y></points><points><x>13253.716796875</x><y>41221.17578125</y></points><points><x>13253.716796875</x><y>41221.17578125</y></points><points><x>13251.3388671875</x><y>41222.36328125</y></points><points><x>13250.1494140625</x><y>41224.7421875</y></points><points><x>13244.205078125</x><y>41227.1171875</y></points><points><x>13241.8271484375</x><y>41228.30859375</y></points><points><x>13254.9052734375</x><y>41277.05078125</y></points><points><x>13254.9052734375</x><y>41277.05078125</y></points><points><x>13257.283203125</x><y>41277.05078125</y></points><points><x>13258.47265625</x><y>41278.2421875</y></points><points><x>13295.328125</x><y>41349.57421875</y></points><points><x>13295.328125</x><y>41349.57421875</y></points><points><x>13296.5166015625</x><y>41353.140625</y></points><points><x>13296.5166015625</x><y>41356.70703125</y></points><points><x>13329.806640625</x><y>41417.34375</y></points><points><x>13329.806640625</x><y>41417.34375</y></points><points><x>13332.18359375</x><y>41417.34375</y></points><points><x>13416.595703125</x><y>41436.36328125</y></points><points><x>13417.78515625</x><y>41436.36328125</y></points><points><x>13418.9736328125</x><y>41436.36328125</y></points><points><x>13436.8076171875</x><y>41436.36328125</y></points><points><x>13548.5634765625</x><y>41425.6640625</y></points><points><x>13548.5634765625</x><y>41425.6640625</y></points><points><x>13550.94140625</x><y>41424.4765625</y></points><points><x>13552.130859375</x><y>41423.28515625</y></points><points><x>13569.9638671875</x><y>41356.70703125</y></points><points><x>13569.9638671875</x><y>41356.70703125</y></points><points><x>13569.9638671875</x><y>41354.33203125</y></points><points><x>13637.7314453125</x><y>41259.21875</y></points><points><x>13637.7314453125</x><y>41259.21875</y></points><points><x>13688.8544921875</x><y>41195.01953125</y></points><points><x>13688.8544921875</x><y>41193.828125</y></points><points><x>13688.8544921875</x><y>41192.640625</y></points><points><x>13684.0986328125</x><y>41191.453125</y></points><points><x>13612.7646484375</x><y>41172.4296875</y></points><points><x>13612.7646484375</x><y>41172.4296875</y></points><points><x>13612.7646484375</x><y>41170.05078125</y></points><points><x>13612.7646484375</x><y>41168.86328125</y></points><points><x>13596.1201171875</x><y>41104.66015625</y></points><points><x>13596.1201171875</x><y>41104.66015625</y></points><points><x>13593.7421875</x><y>41102.28515625</y></points><points><x>13541.4306640625</x><y>41053.5390625</y></points><points><x>13541.4306640625</x><y>41053.5390625</y></points></segmentation></object><object><name>LSIL</name><difficult>0</difficult><truncated>0</truncated><info>[{"confidence": "0"}, {"action": "CREATE", "cat": "LSIL", "time": "2020-07-23 14:39;42", "who": "admin", "typeOfanno": "PersonManul"}]</info><confidence>0</confidence><bndbox><xmin>13264.4169921875</xmin><ymin>41003.60546875</ymin><xmax>13422.5400390625</xmax><ymax>41070.18359375</ymax></bndbox><segmentation><points><x>13334.0592518463</x><y>41009.50998935758</y></points><points><x>13264.4169921875</x><y>41022.62890625</y></points><points><x>13267.9833984375</x><y>41057.10546875</y></points><points><x>13267.9833984375</x><y>41057.10546875</y></points><points><x>13271.5498046875</x><y>41057.10546875</y></points><points><x>13316.728515625</x><y>41067.8046875</y></points><points><x>13363.095703125</x><y>41070.18359375</y></points><points><x>13363.095703125</x><y>41070.18359375</y></points><points><x>13366.662109375</x><y>41070.18359375</y></points><points><x>13396.494752362298</x><y>41063.99915344427</y></points><points><x>13410.6513671875</x><y>41057.10546875</y></points><points><x>13410.6513671875</x><y>41052.3515625</y></points><points><x>13422.5400390625</x><y>41026.1953125</y></points><points><x>13422.5400390625</x><y>41026.1953125</y></points><points><x>13422.5400390625</x><y>41023.81640625</y></points><points><x>13378.55078125</x><y>41003.60546875</y></points><points><x>13378.55078125</x><y>41003.60546875</y></points></segmentation></object><object><name>LSIL</name><difficult>0</difficult><truncated>0</truncated><info>[{"confidence": "0"}, {"action": "CREATE", "cat": "LSIL", "time": "2020-07-23 14:39;42", "who": "admin", "typeOfanno": "PersonManul"}]</info><confidence>0</confidence><bndbox><xmin>13470.0966796875</xmin><ymin>41174.80859375</ymin><xmax>13679.3427734375</xmax><ymax>41274.67578125</ymax></bndbox><segmentation><points><x>13585.419921875</x><y>41174.80859375</y></points><points><x>13585.419921875</x><y>41174.80859375</y></points><points><x>13580.6640625</x><y>41175.99609375</y></points><points><x>13505.763671875</x><y>41190.26171875</y></points><points><x>13505.763671875</x><y>41190.26171875</y></points><points><x>13504.57421875</x><y>41192.640625</y></points><points><x>13472.474609375</x><y>41208.09765625</y></points><points><x>13472.474609375</x><y>41208.09765625</y></points><points><x>13470.0966796875</x><y>41211.6640625</y></points><points><x>13470.0966796875</x><y>41214.0390625</y></points><points><x>13470.0966796875</x><y>41215.23046875</y></points><points><x>13470.0966796875</x><y>41240.1953125</y></points><points><x>13471.28515625</x><y>41240.1953125</y></points><points><x>13472.474609375</x><y>41241.38671875</y></points><points><x>13472.474609375</x><y>41243.76171875</y></points><points><x>13474.8525390625</x><y>41246.140625</y></points><points><x>13566.3974609375</x><y>41273.484375</y></points><points><x>13566.3974609375</x><y>41273.484375</y></points><points><x>13571.1533203125</x><y>41273.484375</y></points><points><x>13609.1982421875</x><y>41273.484375</y></points><points><x>13609.1982421875</x><y>41273.484375</y></points><points><x>13611.5751953125</x><y>41274.67578125</y></points><points><x>13613.953125</x><y>41274.67578125</y></points><points><x>13618.708984375</x><y>41274.67578125</y></points><points><x>13622.275390625</x><y>41274.67578125</y></points><points><x>13679.3427734375</x><y>41244.953125</y></points><points><x>13679.3427734375</x><y>41244.953125</y></points><points><x>13679.3427734375</x><y>41242.57421875</y></points><points><x>13679.3427734375</x><y>41241.38671875</y></points><points><x>13624.6533203125</x><y>41179.5625</y></points><points><x>13624.6533203125</x><y>41179.5625</y></points></segmentation></object><object><name>LSIL</name><difficult>0</difficult><truncated>0</truncated><info>[{"confidence": "0"}, {"action": "CREATE", "cat": "LSIL", "time": "2020-07-23 14:39;42", "who": "admin", "typeOfanno": "PersonManul"}]</info><confidence>0</confidence><bndbox><xmin>13336.939453125</xmin><ymin>41111.796875</ymin><xmax>13522.408203125</xmax><ymax>41219.984375</ymax></bndbox><segmentation><points><x>13480.796875</x><y>41111.796875</y></points><points><x>13480.796875</x><y>41111.796875</y></points><points><x>13476.041015625</x><y>41111.796875</y></points><points><x>13471.28515625</x><y>41111.796875</y></points><points><x>13457.0185546875</x><y>41111.796875</y></points><points><x>13445.1298828125</x><y>41111.796875</y></points><points><x>13435.6181640625</x><y>41111.796875</y></points><points><x>13429.673828125</x><y>41111.796875</y></points><points><x>13422.5400390625</x><y>41111.796875</y></points><points><x>13338.12890625</x><y>41129.62890625</y></points><points><x>13338.12890625</x><y>41129.62890625</y></points><points><x>13336.939453125</x><y>41132.0078125</y></points><points><x>13345.26171875</x><y>41173.6171875</y></points><points><x>13345.26171875</x><y>41173.6171875</y></points><points><x>13345.26171875</x><y>41177.18359375</y></points><points><x>13345.26171875</x><y>41178.375</y></points><points><x>13345.26171875</x><y>41180.75</y></points><points><x>13345.26171875</x><y>41181.94140625</y></points><points><x>13345.26171875</x><y>41183.12890625</y></points><points><x>13386.873046875</x><y>41216.41796875</y></points><points><x>13386.873046875</x><y>41216.41796875</y></points><points><x>13389.2509765625</x><y>41217.60546875</y></points><points><x>13392.818359375</x><y>41219.984375</y></points><points><x>13396.384765625</x><y>41219.984375</y></points><points><x>13428.4853515625</x><y>41219.984375</y></points><points><x>13428.4853515625</x><y>41219.984375</y></points><points><x>13430.8623046875</x><y>41219.984375</y></points><points><x>13484.36328125</x><y>41202.15234375</y></points><points><x>13484.36328125</x><y>41202.15234375</y></points><points><x>13486.7412109375</x><y>41200.9609375</y></points><points><x>13518.841796875</x><y>41166.484375</y></points><points><x>13522.408203125</x><y>41147.4609375</y></points><points><x>13522.408203125</x><y>41147.4609375</y></points><points><x>13522.408203125</x><y>41145.0859375</y></points><points><x>13501.0078125</x><y>41127.25</y></points><points><x>13501.0078125</x><y>41127.25</y></points></segmentation></object><object><name>NONE</name><difficult>0</difficult><truncated>0</truncated><info>[{"confidence": "0"}, {"action": "CREATE", "cat": "NONE", "time": "2020-07-23 14:39;42", "who": "admin", "typeOfanno": "PersonManul"}]</info><confidence>0</confidence><bndbox><xmin>15232.0390625</xmin><ymin>33741.31640625</ymin><xmax>15378.2744140625</xmax><ymax>33907.76171875</ymax></bndbox><segmentation><points><x>15266.517578125</x><y>33750.828125</y></points><points><x>15266.517578125</x><y>33750.828125</y></points><points><x>15232.0390625</x><y>33829.29296875</y></points><points><x>15232.0390625</x><y>33829.29296875</y></points><points><x>15232.0390625</x><y>33832.86328125</y></points><points><x>15233.228515625</x><y>33836.4296875</y></points><points><x>15257.0068359375</x><y>33883.984375</y></points><points><x>15257.0068359375</x><y>33883.984375</y></points><points><x>15258.1953125</x><y>33886.36328125</y></points><points><x>15258.1953125</x><y>33887.55078125</y></points><points><x>15290.2958984375</x><y>33907.76171875</y></points><points><x>15343.7958984375</x><y>33891.1171875</y></points><points><x>15343.7958984375</x><y>33891.1171875</y></points><points><x>15346.173828125</x><y>33889.9296875</y></points><points><x>15377.0849609375</x><y>33824.5390625</y></points><points><x>15377.0849609375</x><y>33824.5390625</y></points><points><x>15377.0849609375</x><y>33822.16015625</y></points><points><x>15377.0849609375</x><y>33820.97265625</y></points><points><x>15377.0849609375</x><y>33819.78515625</y></points><points><x>15378.2744140625</x><y>33806.70703125</y></points><points><x>15378.2744140625</x><y>33806.70703125</y></points><points><x>15373.5185546875</x><y>33801.94921875</y></points><points><x>15368.7626953125</x><y>33800.76171875</y></points><points><x>15327.1513671875</x><y>33785.3046875</y></points><points><x>15327.1513671875</x><y>33785.3046875</y></points><points><x>15325.962890625</x><y>33781.73828125</y></points><points><x>15298.6181640625</x><y>33741.31640625</y></points><points><x>15298.6181640625</x><y>33741.31640625</y></points></segmentation></object><object><name>LSIL</name><difficult>0</difficult><truncated>0</truncated><info>[{"confidence": "0"}, {"action": "CREATE", "cat": "LSIL", "time": "2020-07-23 14:39;42", "who": "admin", "typeOfanno": "PersonManul"}]</info><confidence>0</confidence><bndbox><xmin>23122.873724119585</xmin><ymin>5643.511577153502</ymin><xmax>23783.125677244585</xmax><ymax>6201.096538091002</ymax></bndbox><segmentation><points><x>23492.826849119585</x><y>5643.511577153502</y></points><points><x>23492.826849119585</x><y>5643.511577153502</y></points><points><x>23492.826849119585</x><y>5648.822124028502</y></points><points><x>23413.172552244585</x><y>5707.235698247252</y></points><points><x>23413.172552244585</x><y>5707.235698247252</y></points><points><x>23413.172552244585</x><y>5710.775737309752</y></points><points><x>23413.172552244585</x><y>5712.545756841002</y></points><points><x>23411.401067869585</x><y>5721.396342778502</y></points><points><x>23374.229192869585</x><y>5779.809916997252</y></points><points><x>23289.264349119585</x><y>5799.281596684752</y></points><points><x>23289.264349119585</x><y>5799.281596684752</y></points><points><x>23283.953802244585</x><y>5799.281596684752</y></points><points><x>23282.184270994585</x><y>5799.281596684752</y></points><points><x>23246.781927244585</x><y>5866.545756841002</y></points><points><x>23246.781927244585</x><y>5866.545756841002</y></points><points><x>23245.010442869585</x><y>5870.085795903502</y></points><points><x>23243.240911619585</x><y>5873.625834966002</y></points><points><x>23243.240911619585</x><y>5875.396342778502</y></points><points><x>23237.930364744585</x><y>5877.166362309752</y></points><points><x>23128.184270994585</x><y>5928.499370122252</y></points><points><x>23128.184270994585</x><y>5928.499370122252</y></points><points><x>23128.184270994585</x><y>5932.039897466002</y></points><points><x>23126.412786619585</x><y>5937.349956059752</y></points><points><x>23124.643255369585</x><y>5939.119975591002</y></points><points><x>23124.643255369585</x><y>5942.660502934752</y></points><points><x>23124.643255369585</x><y>5946.200541997252</y></points><points><x>23124.643255369585</x><y>5949.740581059752</y></points><points><x>23122.873724119585</x><y>6013.464702153502</y></points><points><x>23122.873724119585</x><y>6013.464702153502</y></points><points><x>23122.873724119585</x><y>6017.005229497252</y></points><points><x>23122.873724119585</x><y>6018.775249028502</y></points><points><x>23122.873724119585</x><y>6024.085307622252</y></points><points><x>23122.873724119585</x><y>6025.855327153502</y></points><points><x>23190.137395994585</x><y>6093.119975591002</y></points><points><x>23190.137395994585</x><y>6093.119975591002</y></points><points><x>23191.906927244585</x><y>6094.889995122252</y></points><points><x>23193.678411619585</x><y>6098.430034184752</y></points><points><x>23202.528020994585</x><y>6101.970561528502</y></points><points><x>23204.297552244585</x><y>6103.740581059752</y></points><points><x>23216.690130369585</x><y>6110.820659184752</y></points><points><x>23292.803411619585</x><y>6140.912944341002</y></points><points><x>23292.803411619585</x><y>6140.912944341002</y></points><points><x>23294.574895994585</x><y>6142.682963872252</y></points><points><x>23298.113958494585</x><y>6142.682963872252</y></points><points><x>23299.885442869585</x><y>6142.682963872252</y></points><points><x>23308.735052244585</x><y>6147.993022466002</y></points><points><x>23312.276067869585</x><y>6151.533549809752</y></points><points><x>23324.666692869585</x><y>6158.613627934752</y></points><points><x>23338.826849119585</x><y>6167.464213872252</y></points><points><x>23356.528020994585</x><y>6178.085307622252</y></points><points><x>23361.838567869585</x><y>6179.855327153502</y></points><points><x>23374.229192869585</x><y>6186.935405278502</y></points><points><x>23439.723333494585</x><y>6199.326518559752</y></points><points><x>23439.723333494585</x><y>6199.326518559752</y></points><points><x>23443.264349119585</x><y>6199.326518559752</y></points><points><x>23448.572942869585</x><y>6201.096538091002</y></points><points><x>23453.883489744585</x><y>6201.096538091002</y></points><points><x>23521.149114744585</x><y>6156.843608403502</y></points><points><x>23521.149114744585</x><y>6156.843608403502</y></points><points><x>23522.918645994585</x><y>6155.073588872252</y></points><points><x>23524.688177244585</x><y>6149.763530278502</y></points><points><x>23528.229192869585</x><y>6149.763530278502</y></points><points><x>23604.344427244585</x><y>6132.062358403502</y></points><points><x>23604.344427244585</x><y>6132.062358403502</y></points><points><x>23609.653020994585</x><y>6132.062358403502</y></points><points><x>23622.045599119585</x><y>6128.521831059752</y></points><points><x>23629.125677244585</x><y>6126.751811528502</y></points><points><x>23687.539739744585</x><y>6047.097026372252</y></points><points><x>23687.539739744585</x><y>6047.097026372252</y></points><points><x>23687.539739744585</x><y>6043.556499028502</y></points><points><x>23689.309270994585</x><y>6040.016459966002</y></points><points><x>23691.078802244585</x><y>6036.476420903502</y></points><points><x>23694.619817869585</x><y>6029.395854497252</y></points><points><x>23698.158880369585</x><y>6025.855327153502</y></points><points><x>23776.043645994585</x><y>5970.982280278502</y></points><points><x>23776.043645994585</x><y>5970.982280278502</y></points><points><x>23776.043645994585</x><y>5965.671733403502</y></points><points><x>23777.815130369585</x><y>5963.901713872252</y></points><points><x>23777.815130369585</x><y>5960.361674809752</y></points><points><x>23781.354192869585</x><y>5955.051127934752</y></points><points><x>23781.354192869585</x><y>5946.200541997252</y></points><points><x>23783.125677244585</x><y>5935.579936528502</y></points><points><x>23783.125677244585</x><y>5932.039897466002</y></points><points><x>23783.125677244585</x><y>5919.648784184752</y></points><points><x>23781.354192869585</x><y>5882.476420903502</y></points><points><x>23781.354192869585</x><y>5882.476420903502</y></points><points><x>23779.584661619585</x><y>5880.706401372252</y></points><points><x>23779.584661619585</x><y>5878.936381841002</y></points><points><x>23776.043645994585</x><y>5877.166362309752</y></points><points><x>23774.274114744585</x><y>5873.625834966002</y></points><points><x>23768.963567869585</x><y>5870.085795903502</y></points><points><x>23710.549505369585</x><y>5834.683452153502</y></points><points><x>23710.549505369585</x><y>5834.683452153502</y></points><points><x>23710.549505369585</x><y>5829.373393559752</y></points><points><x>23710.549505369585</x><y>5827.603374028502</y></points><points><x>23710.549505369585</x><y>5824.062846684752</y></points><points><x>23710.549505369585</x><y>5822.292827153502</y></points><points><x>23710.549505369585</x><y>5820.522807622252</y></points><points><x>23712.320989744585</x><y>5815.212260747252</y></points><points><x>23776.043645994585</x><y>5747.948100591002</y></points><points><x>23682.229192869585</x><y>5726.706889653502</y></points><points><x>23682.229192869585</x><y>5726.706889653502</y></points><points><x>23682.229192869585</x><y>5723.166362309752</y></points><points><x>23682.229192869585</x><y>5721.396342778502</y></points><points><x>23682.229192869585</x><y>5719.626323247252</y></points><points><x>23678.688177244585</x><y>5714.316264653502</y></points><points><x>23572.481145994585</x><y>5647.051616216002</y></points><points><x>23572.481145994585</x><y>5647.051616216002</y></points></segmentation></object><object><name>NONE</name><difficult>0</difficult><truncated>0</truncated><info>[{"confidence": "0"}, {"action": "CREATE", "cat": "NONE", "time": "2020-07-23 14:39;42", "who": "admin", "typeOfanno": "PersonManul"}]</info><confidence>0</confidence><bndbox><xmin>23130.134765625</xmin><ymin>5908.296875</ymin><xmax>23251.95703125</xmax><ymax>6032.20458984375</ymax></bndbox><segmentation><points><x>23180.4140625</x><y>5917.75927734375</y></points><points><x>23138.669921875</x><y>5943.69921875</y></points><points><x>23138.669921875</x><y>5943.69921875</y></points><points><x>23136.900390625</x><y>5945.46923828125</y></points><points><x>23136.900390625</x><y>5947.2392578125</y></points><points><x>23135.12890625</x><y>5956.08984375</y></points><points><x>23130.134765625</x><y>5981.90966796875</y></points><points><x>23131.521484375</x><y>5994.39306640625</y></points><points><x>23143.658203125</x><y>5997.86083984375</y></points><points><x>23155.794921875</x><y>6005.142578125</y></points><points><x>23186.462890625</x><y>6032.20458984375</y></points><points><x>23188.232421875</x><y>6032.20458984375</y></points><points><x>23190.00390625</x><y>6032.20458984375</y></points><points><x>23191.7734375</x><y>6028.66455078125</y></points><points><x>23195.3125</x><y>6026.89453125</y></points><points><x>23227.17578125</x><y>5989.72216796875</y></points><points><x>23227.17578125</x><y>5989.72216796875</y></points><points><x>23251.95703125</x><y>5940.1591796875</y></points><points><x>23251.95703125</x><y>5940.1591796875</y></points><points><x>23251.95703125</x><y>5936.61865234375</y></points><points><x>23251.95703125</x><y>5931.30859375</y></points><points><x>23209.474609375</x><y>5908.296875</y></points><points><x>23209.474609375</x><y>5908.296875</y></points></segmentation></object><object><name>LSIL</name><difficult>0</difficult><truncated>0</truncated><info>[{"confidence": "0"}, {"action": "CREATE", "cat": "LSIL", "time": "2020-07-23 14:39;42", "who": "admin", "typeOfanno": "PersonManul"}]</info><confidence>0</confidence><bndbox><xmin>23726.384765625</xmin><ymin>39101.1328125</ymin><xmax>24098.107421875</xmax><ymax>39531.26953125</ymax></bndbox><segmentation><points><x>24006.0625</x><y>39285.22265625</y></points><points><x>24006.0625</x><y>39285.22265625</y></points><points><x>24006.0625</x><y>39281.68359375</y></points><points><x>24002.521484375</x><y>39271.0625</y></points><points><x>24000.751953125</x><y>39265.75</y></points><points><x>23998.982421875</x><y>39255.1328125</y></points><points><x>23997.2109375</x><y>39248.05078125</y></points><points><x>23991.900390625</x><y>39240.96875</y></points><points><x>23981.28125</x><y>39214.41796875</y></points><points><x>23972.4296875</x><y>39203.796875</y></points><points><x>23804.26953125</x><y>39101.1328125</y></points><points><x>23804.26953125</x><y>39101.1328125</y></points><points><x>23798.958984375</x><y>39101.1328125</y></points><points><x>23793.6484375</x><y>39101.1328125</y></points><points><x>23728.154296875</x><y>39179.015625</y></points><points><x>23728.154296875</x><y>39179.015625</y></points><points><x>23726.384765625</x><y>39180.78515625</y></points><points><x>23726.384765625</x><y>39182.5546875</y></points><points><x>23756.4765625</x><y>39279.9140625</y></points><points><x>23758.24609375</x><y>39279.9140625</y></points><points><x>23760.017578125</x><y>39281.68359375</y></points><points><x>23761.787109375</x><y>39283.453125</y></points><points><x>23763.556640625</x><y>39285.22265625</y></points><points><x>23768.8671875</x><y>39286.9921875</y></points><points><x>23770.63671875</x><y>39288.76171875</y></points><points><x>23767.09765625</x><y>39405.58984375</y></points><points><x>23830.8203125</x><y>39525.95703125</y></points><points><x>23830.8203125</x><y>39525.95703125</y></points><points><x>23834.361328125</x><y>39527.7265625</y></points><points><x>23843.212890625</x><y>39529.5</y></points><points><x>23839.671875</x><y>39495.8671875</y></points><points><x>23839.671875</x><y>39495.8671875</y></points><points><x>23843.212890625</x><y>39494.09765625</y></points><points><x>23850.29296875</x><y>39494.09765625</y></points><points><x>23963.580078125</x><y>39531.26953125</y></points><points><x>23963.580078125</x><y>39531.26953125</y></points><points><x>23967.119140625</x><y>39531.26953125</y></points><points><x>23968.890625</x><y>39531.26953125</y></points><points><x>23972.4296875</x><y>39527.7265625</y></points><points><x>24068.015625</x><y>39449.84375</y></points><points><x>24069.787109375</x><y>39449.84375</y></points><points><x>24071.556640625</x><y>39448.07421875</y></points><points><x>24098.107421875</x><y>39379.0390625</y></points><points><x>24098.107421875</x><y>39379.0390625</y></points><points><x>24098.107421875</x><y>39375.5</y></points><points><x>24034.384765625</x><y>39299.3828125</y></points><points><x>24032.61328125</x><y>39299.3828125</y></points></segmentation></object><object><name>LSIL</name><difficult>0</difficult><truncated>0</truncated><info>[{"confidence": "0"}, {"action": "CREATE", "cat": "LSIL", "time": "2020-07-23 14:39;42", "who": "admin", "typeOfanno": "PersonManul"}]</info><confidence>0</confidence><bndbox><xmin>23749.396484375</xmin><ymin>39131.22265625</ymin><xmax>23975.970703125</xmax><ymax>39308.234375</ymax></bndbox><segmentation><points><x>23839.671875</x><y>39131.22265625</y></points><points><x>23839.671875</x><y>39131.22265625</y></points><points><x>23836.130859375</x><y>39131.22265625</y></points><points><x>23827.28125</x><y>39131.22265625</y></points><points><x>23756.4765625</x><y>39163.0859375</y></points><points><x>23756.4765625</x><y>39163.0859375</y></points><points><x>23754.70703125</x><y>39166.625</y></points><points><x>23752.935546875</x><y>39168.39453125</y></points><points><x>23749.396484375</x><y>39175.4765625</y></points><points><x>23751.166015625</x><y>39219.73046875</y></points><points><x>23751.166015625</x><y>39219.73046875</y></points><points><x>23752.935546875</x><y>39221.5</y></points><points><x>23802.5</x><y>39272.83203125</y></points><points><x>23802.5</x><y>39272.83203125</y></points><points><x>23806.0390625</x><y>39276.37109375</y></points><points><x>23869.763671875</x><y>39308.234375</y></points><points><x>23869.763671875</x><y>39308.234375</y></points><points><x>23873.3046875</x><y>39308.234375</y></points><points><x>23878.61328125</x><y>39308.234375</y></points><points><x>23965.349609375</x><y>39285.22265625</y></points><points><x>23965.349609375</x><y>39285.22265625</y></points><points><x>23967.119140625</x><y>39283.453125</y></points><points><x>23967.119140625</x><y>39278.140625</y></points><points><x>23975.970703125</x><y>39228.578125</y></points><points><x>23975.970703125</x><y>39226.80859375</y></points><points><x>23975.970703125</x><y>39225.0390625</y></points><points><x>23894.544921875</x><y>39156.00390625</y></points><points><x>23894.544921875</x><y>39156.00390625</y></points></segmentation></object><object><name>ASC_US</name><difficult>0</difficult><truncated>0</truncated><info>[{"confidence": "0"}, {"action": "CREATE", "cat": "ASC_US", "time": "2020-07-23 14:39;42", "who": "admin", "typeOfanno": "PersonManul"}]</info><confidence>0</confidence><bndbox><xmin>25964.380859375</xmin><ymin>36140.88671875</ymin><xmax>26163.21484375</xmax><ymax>36278.234375</ymax></bndbox><segmentation><points><x>26088.15234375</x><y>36140.88671875</y></points><points><x>26088.15234375</x><y>36140.88671875</y></points><points><x>26085.7578125</x><y>36140.88671875</y></points><points><x>26084.16015625</x><y>36140.88671875</y></points><points><x>26077.771484375</x><y>36140.88671875</y></points><points><x>25989.93359375</x><y>36166.4375</y></points><points><x>25989.93359375</x><y>36166.4375</y></points><points><x>25985.94140625</x><y>36168.8359375</y></points><points><x>25985.142578125</x><y>36169.6328125</y></points><points><x>25964.380859375</x><y>36212.75390625</y></points><points><x>25964.380859375</x><y>36212.75390625</y></points><points><x>25964.380859375</x><y>36215.94921875</y></points><points><x>25964.380859375</x><y>36216.74609375</y></points><points><x>25964.380859375</x><y>36219.140625</y></points><points><x>25996.322265625</x><y>36263.0625</y></points><points><x>25996.322265625</x><y>36263.0625</y></points><points><x>25998.71875</x><y>36264.66015625</y></points><points><x>26015.486328125</x><y>36277.43359375</y></points><points><x>26015.486328125</x><y>36277.43359375</y></points><points><x>26017.8828125</x><y>36278.234375</y></points><points><x>26108.9140625</x><y>36276.63671875</y></points><points><x>26108.9140625</x><y>36276.63671875</y></points><points><x>26112.109375</x><y>36275.0390625</y></points><points><x>26118.498046875</x><y>36272.64453125</y></points><points><x>26163.21484375</x><y>36187.19921875</y></points><points><x>26139.259765625</x><y>36162.4453125</y></points><points><x>26139.259765625</x><y>36162.4453125</y></points></segmentation></object><object><name>NONE</name><difficult>0</difficult><truncated>0</truncated><info>[{"confidence": "0"}, {"action": "CREATE", "cat": "NONE", "time": "2020-07-23 14:39;42", "who": "admin", "typeOfanno": "PersonManul"}]</info><confidence>0</confidence><bndbox><xmin>39018.890625</xmin><ymin>10751.46875</ymin><xmax>39306.60546875</xmax><ymax>11079.60546875</ymax></bndbox><segmentation><points><x>39128.26953125</x><y>10751.46875</y></points><points><x>39045.046875</x><y>10863.2255859375</y></points><points><x>39018.890625</x><y>10883.4365234375</y></points><points><x>39040.2890625</x><y>10915.537109375</y></points><points><x>39034.34765625</x><y>10963.0927734375</y></points><points><x>39034.34765625</x><y>10963.0927734375</y></points><points><x>39030.78125</x><y>10964.2822265625</y></points><points><x>39034.34765625</x><y>11032.048828125</y></points><points><x>39103.30078125</x><y>11064.1494140625</y></points><points><x>39187.71484375</x><y>11079.60546875</y></points><points><x>39187.71484375</x><y>11079.60546875</y></points><points><x>39192.46875</x><y>11079.60546875</y></points><points><x>39257.859375</x><y>11061.771484375</y></points><points><x>39257.859375</x><y>11061.771484375</y></points><points><x>39286.39453125</x><y>10985.6826171875</y></points><points><x>39286.39453125</x><y>10985.6826171875</y></points><points><x>39287.58203125</x><y>10982.115234375</y></points><points><x>39287.58203125</x><y>10979.7373046875</y></points><points><x>39305.4140625</x><y>10921.4814453125</y></points><points><x>39305.4140625</x><y>10921.4814453125</y></points><points><x>39306.60546875</x><y>10917.9150390625</y></points><points><x>39268.55859375</x><y>10873.92578125</y></points><points><x>39268.55859375</x><y>10873.92578125</y></points><points><x>39245.96875</x><y>10822.802734375</y></points><points><x>39194.84765625</x><y>10789.513671875</y></points><points><x>39194.84765625</x><y>10789.513671875</y></points></segmentation></object><object><name>NONE</name><difficult>0</difficult><truncated>0</truncated><info>[{"confidence": "0"}, {"action": "CREATE", "cat": "NONE", "time": "2020-07-23 14:39;42", "who": "admin", "typeOfanno": "PersonManul"}]</info><confidence>0</confidence><bndbox><xmin>51670.62109375</xmin><ymin>28014.388671875</ymin><xmax>51741.6875</xmax><ymax>28135.765625</ymax></bndbox><segmentation><points><x>51716.93359375</x><y>28014.388671875</y></points><points><x>51680.203125</x><y>28063.099609375</y></points><points><x>51680.203125</x><y>28063.099609375</y></points><points><x>51670.62109375</x><y>28102.2265625</y></points><points><x>51670.62109375</x><y>28102.2265625</y></points><points><x>51670.62109375</x><y>28104.623046875</y></points><points><x>51670.62109375</x><y>28109.4140625</y></points><points><x>51687.390625</x><y>28135.765625</y></points><points><x>51716.93359375</x><y>28127.779296875</y></points><points><x>51741.6875</x><y>28107.017578125</y></points><points><x>51741.6875</x><y>28106.21875</y></points><points><x>51741.6875</x><y>28103.025390625</y></points><points><x>51741.6875</x><y>28102.2265625</y></points><points><x>51725.71875</x><y>28035.150390625</y></points><points><x>51725.71875</x><y>28035.150390625</y></points></segmentation></object><object><name>EC</name><difficult>0</difficult><truncated>0</truncated><info>[{"confidence": "0"}, {"action": "CREATE", "cat": "EC", "time": "2020-07-23 14:39;42", "who": "admin", "typeOfanno": "PersonManul"}]</info><confidence>0</confidence><bndbox><xmin>15747.37109375</xmin><ymin>38647.85546875</ymin><xmax>15858.8876953125</xmax><ymax>38792.78125</ymax></bndbox><segmentation><points><x>15808.6015625</x><y>38650.953125</y></points><points><x>15804.4716796875</x><y>38647.85546875</y></points><points><x>15779.6904296875</x><y>38652.5</y></points><points><x>15767.8154296875</x><y>38658.6953125</y></points><points><x>15756.2216796875</x><y>38700.73828125</y></points><points><x>15747.37109375</x><y>38750.30078125</y></points><points><x>15747.37109375</x><y>38750.30078125</y></points><points><x>15747.37109375</x><y>38753.83984375</y></points><points><x>15772.15234375</x><y>38792.78125</y></points><points><x>15772.15234375</x><y>38792.78125</y></points><points><x>15773.9228515625</x><y>38791.01171875</y></points><points><x>15773.9228515625</x><y>38787.47265625</y></points><points><x>15784.54296875</x><y>38757.37890625</y></points><points><x>15784.54296875</x><y>38757.37890625</y></points><points><x>15788.083984375</x><y>38757.37890625</y></points><points><x>15800.474609375</x><y>38753.83984375</y></points><points><x>15805.7841796875</x><y>38753.83984375</y></points><points><x>15842.95703125</x><y>38734.3671875</y></points><points><x>15842.95703125</x><y>38734.3671875</y></points><points><x>15842.95703125</x><y>38730.828125</y></points><points><x>15858.8876953125</x><y>38698.96484375</y></points><points><x>15858.8876953125</x><y>38698.96484375</y></points><points><x>15858.8876953125</x><y>38695.42578125</y></points><points><x>15858.8876953125</x><y>38691.88671875</y></points><points><x>15858.8876953125</x><y>38688.34765625</y></points><points><x>15858.8876953125</x><y>38684.8046875</y></points><points><x>15826.671875</x><y>38662.82421875</y></points><points><x>15814.796875</x><y>38656.11328125</y></points></segmentation></object><object><name>NONE</name><difficult>0</difficult><truncated>0</truncated><info>[{"confidence": "0"}, {"action": "CREATE", "cat": "NONE", "time": "2020-07-23 14:39;42", "who": "admin", "typeOfanno": "PersonManul"}]</info><confidence>0</confidence><bndbox><xmin>15228.34002455933</xmin><ymin>33639.477116673384</ymin><xmax>15456.53533705933</xmax><ymax>33936.856022923384</ymax></bndbox><segmentation><points><x>15405.93963393433</x><y>33655.484929173384</y></points><points><x>15365.15447768433</x><y>33640.512272923384</y></points><points><x>15336.24236830933</x><y>33639.477116673384</y></points><points><x>15303.71697768433</x><y>33658.063054173384</y></points><points><x>15285.64666518433</x><y>33665.293522923384</y></points><points><x>15268.60955580933</x><y>33713.824772923384</y></points><points><x>15263.44744643433</x><y>33727.246647923384</y></points><points><x>15249.50799330933</x><y>33753.059147923384</y></points><points><x>15242.79607924683</x><y>33792.813054173384</y></points><points><x>15231.95428237183</x><y>33815.012272923384</y></points><points><x>15228.34002455933</x><y>33837.215397923384</y></points><points><x>15230.40545424683</x><y>33858.379460423384</y></points><points><x>15236.60076674683</x><y>33876.965397923384</y></points><points><x>15252.08904799683</x><y>33901.750554173384</y></points><points><x>15283.06561049683</x><y>33936.856022923384</y></points><points><x>15356.37811049683</x><y>33881.492741673384</y></points><points><x>15356.37811049683</x><y>33881.492741673384</y></points><points><x>15377.02850112183</x><y>33837.215397923384</y></points><points><x>15389.93572768433</x><y>33824.305241673384</y></points><points><x>15409.03729018433</x><y>33800.043522923384</y></points><points><x>15428.13982924683</x><y>33776.809147923384</y></points><points><x>15446.72576674683</x><y>33759.254460423384</y></points><points><x>15451.37225112183</x><y>33747.379460423384</y></points><points><x>15456.53533705933</x><y>33702.465397923384</y></points><points><x>15434.85174330933</x><y>33673.035710423384</y></points></segmentation></object><object><name>LSIL</name><difficult>0</difficult><truncated>0</truncated><info>[{"confidence": "0"}, {"action": "CREATE", "cat": "LSIL", "time": "2020-07-23 14:39;42", "who": "admin", "typeOfanno": "PersonManul"}]</info><confidence>0</confidence><bndbox><xmin>22884.494140625</xmin><ymin>13511.9697265625</ymin><xmax>23104.775390625</xmax><ymax>13746.259765625</ymax></bndbox><segmentation><points><x>22998.318359375</x><y>13515.4375</y></points><points><x>22977.166015625</x><y>13511.9697265625</y></points><points><x>22923.419921875</x><y>13539.3642578125</y></points><points><x>22891.62890625</x><y>13600.0244140625</y></points><points><x>22891.62890625</x><y>13600.0244140625</y></points><points><x>22891.62890625</x><y>13603.591796875</y></points><points><x>22890.439453125</x><y>13605.9697265625</y></points><points><x>22888.0625</x><y>13609.5361328125</y></points><points><x>22884.494140625</x><y>13622.6142578125</y></points><points><x>22902.328125</x><y>13737.9375</y></points><points><x>22902.328125</x><y>13737.9375</y></points><points><x>22903.517578125</x><y>13742.693359375</y></points><points><x>22907.083984375</x><y>13746.259765625</y></points><points><x>23043.80859375</x><y>13726.0478515625</y></points><points><x>23043.80859375</x><y>13726.0478515625</y></points><points><x>23046.185546875</x><y>13723.6708984375</y></points><points><x>23047.375</x><y>13721.29296875</y></points><points><x>23047.375</x><y>13720.103515625</y></points><points><x>23048.5625</x><y>13717.7255859375</y></points><points><x>23049.751953125</x><y>13715.3486328125</y></points><points><x>23050.94140625</x><y>13712.970703125</y></points><points><x>23052.130859375</x><y>13711.78125</y></points><points><x>23049.986328125</x><y>13708.5830078125</y></points><points><x>23041.318359375</x><y>13705.115234375</y></points><points><x>23049.986328125</x><y>13696.4462890625</y></points><points><x>23064.203125</x><y>13690.8984375</y></points><points><x>23063.1640625</x><y>13690.205078125</y></points><points><x>23060.736328125</x><y>13689.5107421875</y></points><points><x>23072.873046875</x><y>13679.8017578125</y></points><points><x>23081.541015625</x><y>13666.2783203125</y></points><points><x>23095.759765625</x><y>13649.287109375</y></points><points><x>23104.775390625</x><y>13622.2392578125</y></points><points><x>23100.267578125</x><y>13635.4169921875</y></points><points><x>23104.08203125</x><y>13607.67578125</y></points><points><x>23099.2265625</x><y>13596.5791015625</y></points><points><x>23095.412109375</x><y>13583.0556640625</y></points><points><x>23090.904296875</x><y>13575.7734375</y></points><points><x>23083.96875</x><y>13567.7978515625</y></points><points><x>23070.4453125</x><y>13561.556640625</y></points><points><x>23036.810546875</x><y>13539.7109375</y></points></segmentation></object><object><name>LSIL</name><difficult>0</difficult><truncated>0</truncated><info>[{"confidence": "0"}, {"action": "CREATE", "cat": "LSIL", "time": "2020-07-23 14:39;42", "who": "admin", "typeOfanno": "PersonManul"}]</info><confidence>0</confidence><bndbox><xmin>22909.201171875</xmin><ymin>13533.4462890625</ymin><xmax>23003.384765625</xmax><ymax>13658.302734375</ymax></bndbox><segmentation><points><x>22941.5625</x><y>13533.4462890625</y></points><points><x>22924.806640625</x><y>13539.7109375</y></points><points><x>22909.201171875</x><y>13565.37109375</y></points><points><x>22912.669921875</x><y>13582.708984375</y></points><points><x>22915.09765625</x><y>13596.92578125</y></points><points><x>22917.5234375</x><y>13657.9560546875</y></points><points><x>22959.482421875</x><y>13658.302734375</y></points><points><x>22985.142578125</x><y>13645.1259765625</y></points><points><x>22999.818359375</x><y>13632.125</y></points><points><x>23003.384765625</x><y>13601.2138671875</y></points><points><x>23003.384765625</x><y>13600.0244140625</y></points><points><x>22960.583984375</x><y>13544.146484375</y></points><points><x>22960.583984375</x><y>13544.146484375</y></points></segmentation></object><object><name>NONE</name><difficult>0</difficult><truncated>0</truncated><info>[{"confidence": "0"}, {"action": "CREATE", "cat": "NONE", "time": "2020-07-23 14:39;42", "who": "admin", "typeOfanno": "PersonManul"}]</info><confidence>0</confidence><bndbox><xmin>22868.8671875</xmin><ymin>23173.7421875</ymin><xmax>23079.3515625</xmax><ymax>23378.216796875</ymax></bndbox><segmentation><points><x>22959.904296875</x><y>23173.7421875</y></points><points><x>22959.904296875</x><y>23173.7421875</y></points><points><x>22958.134765625</x><y>23179.052734375</y></points><points><x>22919.841796875</x><y>23195.126953125</y></points><points><x>22907.357421875</x><y>23212.8125</y></points><points><x>22900.423828125</x><y>23230.49609375</y></points><points><x>22890.3671875</x><y>23241.59375</y></points><points><x>22884.818359375</x><y>23253.037109375</y></points><points><x>22879.96484375</x><y>23257.544921875</y></points><points><x>22877.189453125</x><y>23268.98828125</y></points><points><x>22868.8671875</x><y>23279.390625</y></points><points><x>22881.697265625</x><y>23290.833984375</y></points><points><x>22903.26171875</x><y>23366.685546875</y></points><points><x>22905.03125</x><y>23366.685546875</y></points><points><x>22905.03125</x><y>23370.224609375</y></points><points><x>22969.427734375</x><y>23377.87109375</y></points><points><x>22993.0078125</x><y>23377.17578125</y></points><points><x>23003.064453125</x><y>23377.17578125</y></points><points><x>23015.201171875</x><y>23378.216796875</y></points><points><x>23028.03125</x><y>23374.40234375</y></points><points><x>23039.474609375</x><y>23376.830078125</y></points><points><x>23052.998046875</x><y>23364.0</y></points><points><x>23062.70703125</x><y>23354.63671875</y></points><points><x>23068.94921875</x><y>23343.541015625</y></points><points><x>23079.3515625</x><y>23333.484375</y></points><points><x>23077.96484375</x><y>23322.041015625</y></points><points><x>23073.45703125</x><y>23307.478515625</y></points><points><x>23064.09375</x><y>23286.326171875</y></points><points><x>23032.884765625</x><y>23271.76171875</y></points><points><x>23030.8046875</x><y>23215.5859375</y></points><points><x>23004.798828125</x><y>23188.5390625</y></points></segmentation></object><object><name>LSIL</name><difficult>0</difficult><truncated>0</truncated><info>[{"confidence": "0"}, {"action": "CREATE", "cat": "LSIL", "time": "2020-07-23 14:39;42", "who": "admin", "typeOfanno": "PersonManul"}]</info><confidence>0</confidence><bndbox><xmin>38878.953125</xmin><ymin>11038.17578125</ymin><xmax>39028.07421875</xmax><ymax>11134.8701171875</ymax></bndbox><segmentation><points><x>38923.54296875</x><y>11038.17578125</y></points><points><x>38900.48046875</x><y>11042.01953125</y></points><points><x>38878.953125</x><y>11071.228515625</y></points><points><x>38882.796875</x><y>11096.5947265625</y></points><points><x>38902.78125</x><y>11128.1103515625</y></points><points><x>38962.20703125</x><y>11134.8701171875</y></points><points><x>38963.98046875</x><y>11134.8701171875</y></points><points><x>38967.51953125</x><y>11134.8701171875</y></points><points><x>39022.390625</x><y>11101.23828125</y></points><points><x>39022.390625</x><y>11101.23828125</y></points><points><x>39028.07421875</x><y>11079.6845703125</y></points><points><x>39009.62890625</x><y>11065.84765625</y></points><points><x>38996.55859375</x><y>11060.4677734375</y></points><points><x>38981.95703125</x><y>11052.7802734375</y></points><points><x>38969.2890625</x><y>11044.5947265625</y></points><points><x>38967.51953125</x><y>11044.5947265625</y></points></segmentation></object><object><name>NONE</name><difficult>0</difficult><truncated>0</truncated><info>[{"confidence": "0"}, {"action": "CREATE", "cat": "NONE", "time": "2020-07-23 14:39;43", "who": "admin", "typeOfanno": "PersonManul"}]</info><confidence>0</confidence><bndbox><xmin>37654.21875</xmin><ymin>30596.48828125</ymin><xmax>37945.4765625</xmax><ymax>30787.900390625</ymax></bndbox><segmentation><points><x>37776.140625</x><y>30596.48828125</y></points><points><x>37744.56640625</x><y>30601.265625</y></points><points><x>37699.59765625</x><y>30634.681640625</y></points><points><x>37654.21875</x><y>30675.111328125</y></points><points><x>37667.94921875</x><y>30730.833984375</y></points><points><x>37734.52734375</x><y>30787.900390625</y></points><points><x>37835.5859375</x><y>30780.767578125</y></points><points><x>37870.80859375</x><y>30774.53515625</y></points><points><x>37887.72265625</x><y>30763.810546875</y></points><points><x>37914.53515625</x><y>30761.74609375</y></points><points><x>37932.27734375</x><y>30746.482421875</y></points><points><x>37945.4765625</x><y>30726.6796875</y></points><points><x>37910.48828125</x><y>30701.111328125</y></points><points><x>37910.48828125</x><y>30701.111328125</y></points><points><x>37910.48828125</x><y>30698.734375</y></points><points><x>37910.48828125</x><y>30697.544921875</y></points><points><x>37910.48828125</x><y>30692.7890625</y></points><points><x>37881.953125</x><y>30632.15625</y></points><points><x>37881.953125</x><y>30632.15625</y></points><points><x>37880.765625</x><y>30628.587890625</y></points><points><x>37880.765625</x><y>30627.400390625</y></points><points><x>37878.38671875</x><y>30625.021484375</y></points><points><x>37876.0078125</x><y>30623.833984375</y></points><points><x>37827.078125</x><y>30611.580078125</y></points><points><x>37796.546875</x><y>30608.69140625</y></points><points><x>37787.05859375</x><y>30602.08984375</y></points></segmentation></object><object><name>NONE</name><difficult>0</difficult><truncated>0</truncated><info>[{"confidence": "0"}, {"action": "CREATE", "cat": "NONE", "time": "2020-07-23 14:39;43", "who": "admin", "typeOfanno": "PersonManul"}]</info><confidence>0</confidence><bndbox><xmin>36787.78125</xmin><ymin>30884.486328125</ymin><xmax>36971.36328125</xmax><ymax>31167.90625</ymax></bndbox><segmentation><points><x>36889.265625</x><y>30884.486328125</y></points><points><x>36860.80078125</x><y>30891.087890625</y></points><points><x>36836.046875</x><y>30901.8125</y></points><points><x>36823.2578125</x><y>30907.58984375</y></points><points><x>36802.21875</x><y>30918.728515625</y></points><points><x>36787.78125</x><y>30936.0546875</y></points><points><x>36793.96875</x><y>30954.20703125</y></points><points><x>36810.05859375</x><y>30974.421875</y></points><points><x>36819.95703125</x><y>30986.384765625</y></points><points><x>36827.796875</x><y>30991.748046875</y></points><points><x>36827.796875</x><y>31009.900390625</y></points><points><x>36829.4453125</x><y>31026.81640625</y></points><points><x>36831.09765625</x><y>31050.744140625</y></points><points><x>36829.4453125</x><y>31068.0703125</y></points><points><x>36822.84765625</x><y>31083.748046875</y></points><points><x>36825.734375</x><y>31096.537109375</y></points><points><x>36822.43359375</x><y>31113.037109375</y></points><points><x>36824.49609375</x><y>31127.064453125</y></points><points><x>36841.1796875</x><y>31160.1875</y></points><points><x>36843.81640625</x><y>31162.822265625</y></points><points><x>36846.453125</x><y>31165.45703125</y></points><points><x>36850.07421875</x><y>31163.369140625</y></points><points><x>36854.61328125</x><y>31165.01953125</y></points><points><x>36855.8515625</x><y>31167.08203125</y></points><points><x>36862.0390625</x><y>31167.90625</y></points><points><x>36874.0</x><y>31167.08203125</y></points><points><x>36888.02734375</x><y>31163.369140625</y></points><points><x>36893.390625</x><y>31163.369140625</y></points><points><x>36909.89453125</x><y>31161.306640625</y></points><points><x>36928.45703125</x><y>31160.48046875</y></points><points><x>36939.59765625</x><y>31148.9296875</y></points><points><x>36965.046875</x><y>31110.11328125</y></points><points><x>36965.5859375</x><y>31092.822265625</y></points><points><x>36971.36328125</x><y>31035.890625</y></points><points><x>36959.8125</x><y>30982.671875</y></points><points><x>36961.4609375</x><y>30969.470703125</y></points><points><x>36940.0078125</x><y>30938.1171875</y></points><points><x>36916.49609375</x><y>30903.876953125</y></points></segmentation></object><object><name>NONE</name><difficult>0</difficult><truncated>0</truncated><info>[{"confidence": "0"}, {"action": "CREATE", "cat": "NONE", "time": "2020-07-23 14:39;43", "who": "admin", "typeOfanno": "PersonManul"}]</info><confidence>0</confidence><bndbox><xmin>37289.74609375</xmin><ymin>34425.921875</ymin><xmax>37440.73828125</xmax><ymax>34575.4296875</ymax></bndbox><segmentation><points><x>37395.55859375</x><y>34425.921875</y></points><points><x>37395.55859375</x><y>34425.921875</y></points><points><x>37302.82421875</x><y>34453.265625</y></points><points><x>37289.74609375</x><y>34472.2890625</y></points><points><x>37313.84375</x><y>34509.8359375</y></points><points><x>37320.03125</x><y>34522.2109375</y></points><points><x>37315.4921875</x><y>34541.6015625</y></points><points><x>37318.37890625</x><y>34564.29296875</y></points><points><x>37333.23046875</x><y>34575.4296875</y></points><points><x>37374.16015625</x><y>34568.58984375</y></points><points><x>37373.25</x><y>34565.94140625</y></points><points><x>37378.61328125</x><y>34556.8671875</y></points><points><x>37379.0234375</x><y>34552.328125</y></points><points><x>37389.33984375</x><y>34545.3125</y></points><points><x>37405.015625</x><y>34538.71484375</y></points><points><x>37412.203125</x><y>34525.7890625</y></points><points><x>37412.203125</x><y>34524.59765625</y></points><points><x>37412.203125</x><y>34522.22265625</y></points><points><x>37434.79296875</x><y>34492.5</y></points><points><x>37440.73828125</x><y>34456.83203125</y></points><points><x>37440.73828125</x><y>34456.83203125</y></points><points><x>37402.69140625</x><y>34430.67578125</y></points><points><x>37402.69140625</x><y>34430.67578125</y></points></segmentation></object><object><name>ASC_US</name><difficult>0</difficult><truncated>0</truncated><info>[{"confidence": "0"}, {"action": "CREATE", "cat": "ASC_US", "time": "2020-07-23 14:39;43", "who": "admin", "typeOfanno": "PersonManul"}]</info><confidence>0</confidence><bndbox><xmin>37251.47265625</xmin><ymin>44586.28125</ymin><xmax>37377.23046875</xmax><ymax>44703.03125</ymax></bndbox><segmentation><points><x>37337.21484375</x><y>44587.93359375</y></points><points><x>37309.16015625</x><y>44586.28125</y></points><points><x>37286.8828125</x><y>44586.6953125</y></points><points><x>37262.09375</x><y>44586.40625</y></points><points><x>37251.47265625</x><y>44623.578125</y></points><points><x>37251.47265625</x><y>44623.578125</y></points><points><x>37262.95703125</x><y>44637.8515625</y></points><points><x>37269.14453125</x><y>44653.94140625</y></points><points><x>37278.6328125</x><y>44666.73046875</y></points><points><x>37284.8203125</x><y>44679.51953125</y></points><points><x>37294.30859375</x><y>44696.43359375</y></points><points><x>37335.9765625</x><y>44703.03125</y></points><points><x>37368.15625</x><y>44689.41796875</y></points><points><x>37377.23046875</x><y>44672.09375</y></points><points><x>37376.8203125</x><y>44630.8359375</y></points><points><x>37360.31640625</x><y>44603.1953125</y></points><points><x>37350.828125</x><y>44594.9453125</y></points></segmentation></object><object><name>LSIL</name><difficult>0</difficult><truncated>0</truncated><info>[{"confidence": "0"}, {"action": "CREATE", "cat": "LSIL", "time": "2020-07-23 14:39;43", "who": "admin", "typeOfanno": "PersonManul"}]</info><confidence>0</confidence><bndbox><xmin>42101.64453125</xmin><ymin>23089.12890625</ymin><xmax>42236.9609375</xmax><ymax>23261.16015625</ymax></bndbox><segmentation><points><x>42190.34375</x><y>23120.89453125</y></points><points><x>42177.96875</x><y>23103.568359375</y></points><points><x>42150.73828125</x><y>23089.12890625</y></points><points><x>42125.16015625</x><y>23111.818359375</y></points><points><x>42113.609375</x><y>23129.55859375</y></points><points><x>42111.546875</x><y>23140.28515625</y></points><points><x>42109.0703125</x><y>23146.884765625</y></points><points><x>42103.70703125</x><y>23152.66015625</y></points><points><x>42107.0078125</x><y>23164.625</y></points><points><x>42107.0078125</x><y>23175.763671875</y></points><points><x>42105.7734375</x><y>23192.265625</y></points><points><x>42101.64453125</x><y>23210.41796875</y></points><points><x>42104.53515625</x><y>23224.443359375</y></points><points><x>42110.72265625</x><y>23240.9453125</y></points><points><x>42113.19921875</x><y>23251.671875</y></points><points><x>42142.07421875</x><y>23261.16015625</y></points><points><x>42196.53125</x><y>23255.384765625</y></points><points><x>42213.03515625</x><y>23243.833984375</y></points><points><x>42234.48828125</x><y>23223.20703125</y></points><points><x>42236.9609375</x><y>23147.7109375</y></points><points><x>42221.69921875</x><y>23136.572265625</y></points></segmentation></object><object><name>LSIL</name><difficult>0</difficult><truncated>0</truncated><info>[{"confidence": "0"}, {"action": "CREATE", "cat": "LSIL", "time": "2020-07-23 14:39;43", "who": "admin", "typeOfanno": "PersonManul"}]</info><confidence>0</confidence><bndbox><xmin>46086.0546875</xmin><ymin>34061.0625</ymin><xmax>46248.953125</xmax><ymax>34203.19921875</ymax></bndbox><segmentation><points><x>46187.46875</x><y>34094.59765625</y></points><points><x>46187.46875</x><y>34094.59765625</y></points><points><x>46098.83203125</x><y>34061.0625</y></points><points><x>46086.0546875</x><y>34091.40625</y></points><points><x>46097.234375</x><y>34130.53515625</y></points><points><x>46097.234375</x><y>34130.53515625</y></points><points><x>46098.03125</x><y>34133.7265625</y></points><points><x>46100.42578125</x><y>34136.12109375</y></points><points><x>46102.0234375</x><y>34140.1171875</y></points><points><x>46104.421875</x><y>34143.30859375</y></points><points><x>46126.77734375</x><y>34187.23046875</y></points><points><x>46126.77734375</x><y>34187.23046875</y></points><points><x>46129.17578125</x><y>34188.82421875</y></points><points><x>46130.76953125</x><y>34189.625</y></points><points><x>46194.65234375</x><y>34203.19921875</y></points><points><x>46195.453125</x><y>34203.19921875</y></points><points><x>46197.05078125</x><y>34203.19921875</y></points><points><x>46243.36328125</x><y>34189.625</y></points><points><x>46243.36328125</x><y>34189.625</y></points><points><x>46244.9609375</x><y>34188.02734375</y></points><points><x>46244.9609375</x><y>34186.4296875</y></points><points><x>46248.953125</x><y>34152.09375</y></points><points><x>46230.5859375</x><y>34132.9296875</y></points><points><x>46230.5859375</x><y>34132.9296875</y></points><points><x>46229.7890625</x><y>34128.9375</y></points><points><x>46205.83203125</x><y>34087.4140625</y></points><points><x>46205.03515625</x><y>34087.4140625</y></points></segmentation></object><object><name>LSIL</name><difficult>0</difficult><truncated>0</truncated><info>[{"confidence": "0"}, {"action": "CREATE", "cat": "LSIL", "time": "2020-07-23 14:39;43", "who": "admin", "typeOfanno": "PersonManul"}]</info><confidence>0</confidence><bndbox><xmin>45998.13671875</xmin><ymin>33973.8203125</ymin><xmax>46260.9296875</xmax><ymax>34321.59765625</ymax></bndbox><segmentation><points><x>46239.890625</x><y>34136.77734375</y></points><points><x>46221.328125</x><y>34126.05078125</y></points><points><x>46210.6015625</x><y>34095.93359375</y></points><points><x>46189.1484375</x><y>34088.09765625</y></points><points><x>46167.6953125</x><y>34086.859375</y></points><points><x>46149.12890625</x><y>34064.58203125</y></points><points><x>46119.015625</x><y>33973.8203125</y></points><points><x>46045.58203125</x><y>33975.87890625</y></points><points><x>46004.73828125</x><y>33978.76953125</y></points><points><x>46004.32421875</x><y>34002.28515625</y></points><points><x>45998.13671875</x><y>34027.44921875</y></points><points><x>46008.0390625</x><y>34066.2265625</y></points><points><x>46005.5625</x><y>34091.39453125</y></points><points><x>46008.0390625</x><y>34116.1484375</y></points><points><x>46010.92578125</x><y>34152.0390625</y></points><points><x>46003.08984375</x><y>34186.6953125</y></points><points><x>46007.21484375</x><y>34218.4609375</y></points><points><x>46026.19140625</x><y>34237.8515625</y></points><points><x>46004.73828125</x><y>34260.12890625</y></points><points><x>46010.515625</x><y>34293.54296875</y></points><points><x>46042.69140625</x><y>34300.14453125</y></points><points><x>46081.05859375</x><y>34303.859375</y></points><points><x>46116.953125</x><y>34321.59765625</y></points><points><x>46152.4296875</x><y>34317.88671875</y></points><points><x>46194.09765625</x><y>34289.41796875</y></points><points><x>46205.23828125</x><y>34279.9296875</y></points><points><x>46222.9765625</x><y>34274.98046875</y></points><points><x>46251.44140625</x><y>34248.98828125</y></points><points><x>46228.33984375</x><y>34216.8125</y></points><points><x>46240.3046875</x><y>34175.96875</y></points><points><x>46260.9296875</x><y>34151.62890625</y></points></segmentation></object><object><name>LSIL</name><difficult>0</difficult><truncated>0</truncated><info>[{"confidence": "0"}, {"action": "CREATE", "cat": "LSIL", "time": "2020-07-23 14:39;43", "who": "admin", "typeOfanno": "PersonManul"}]</info><confidence>0</confidence><bndbox><xmin>31816.912109375</xmin><ymin>42250.03515625</ymin><xmax>31967.904296875</xmax><ymax>42393.19140625</ymax></bndbox><segmentation><points><x>31903.9609375</x><y>42255.8125</y></points><points><x>31879.619140625</x><y>42250.03515625</y></points><points><x>31862.705078125</x><y>42257.05078125</y></points><points><x>31847.44140625</x><y>42261.17578125</y></points><points><x>31837.953125</x><y>42274.37890625</y></points><points><x>31826.814453125</x><y>42289.23046875</y></points><points><x>31816.912109375</x><y>42303.25390625</y></points><points><x>31818.974609375</x><y>42314.39453125</y></points><points><x>31824.75</x><y>42329.66015625</y></points><points><x>31839.6015625</x><y>42346.16015625</y></points><points><x>31848.677734375</x><y>42354.82421875</y></points><points><x>31854.455078125</x><y>42361.01171875</y></points><points><x>31862.705078125</x><y>42366.7890625</y></points><points><x>31868.48046875</x><y>42371.73828125</y></points><points><x>31879.619140625</x><y>42373.390625</y></points><points><x>31902.310546875</x><y>42372.5625</y></points><points><x>31915.51171875</x><y>42384.94140625</y></points><points><x>31925.82421875</x><y>42389.890625</y></points><points><x>31939.02734375</x><y>42393.19140625</y></points><points><x>31949.751953125</x><y>42389.4765625</y></points><points><x>31962.541015625</x><y>42389.4765625</y></points><points><x>31967.904296875</x><y>42377.515625</y></points><points><x>31953.466796875</x><y>42347.8125</y></points><points><x>31947.689453125</x><y>42328.421875</y></points><points><x>31946.865234375</x><y>42311.91796875</y></points><points><x>31942.326171875</x><y>42284.69140625</y></points><points><x>31922.111328125</x><y>42270.6640625</y></points></segmentation></object><object><name>ASC_US</name><difficult>0</difficult><truncated>0</truncated><info>[{"confidence": "0"}, {"action": "CREATE", "cat": "ASC_US", "time": "2020-07-23 14:39;43", "who": "admin", "typeOfanno": "PersonManul"}]</info><confidence>0</confidence><bndbox><xmin>34346.796875</xmin><ymin>22077.919921875</ymin><xmax>34561.3203125</xmax><ymax>22319.01953125</ymax></bndbox><segmentation><points><x>34455.09375</x><y>22077.919921875</y></points><points><x>34412.046875</x><y>22099.44140625</y></points><points><x>34381.30078125</x><y>22123.271484375</y></points><points><x>34374.3828125</x><y>22150.943359375</y></points><points><x>34370.5390625</x><y>22170.927734375</y></points><points><x>34367.8359375</x><y>22194.84375</y></points><points><x>34364.53515625</x><y>22211.345703125</y></points><points><x>34350.921875</x><y>22239.3984375</y></points><points><x>34351.33203125</x><y>22266.212890625</y></points><points><x>34350.09765625</x><y>22279.416015625</y></points><points><x>34346.796875</x><y>22300.455078125</y></points><points><x>34359.5859375</x><y>22309.53125</y></points><points><x>34369.8984375</x><y>22303.34375</y></points><points><x>34381.86328125</x><y>22307.46875</y></points><points><x>34396.30078125</x><y>22311.181640625</y></points><points><x>34413.21484375</x><y>22316.544921875</y></points><points><x>34443.33203125</x><y>22318.1953125</y></points><points><x>34477.984375</x><y>22305.40625</y></points><points><x>34503.9765625</x><y>22319.01953125</y></points><points><x>34526.25390625</x><y>22283.953125</y></points><points><x>34536.98046875</x><y>22263.73828125</y></points><points><x>34561.3203125</x><y>22232.384765625</y></points><points><x>34541.10546875</x><y>22139.560546875</y></points><points><x>34489.68359375</x><y>22118.658203125</y></points></segmentation></object><object><name>ASC_US</name><difficult>0</difficult><truncated>0</truncated><info>[{"confidence": "0"}, {"action": "CREATE", "cat": "ASC_US", "time": "2020-07-23 14:39;43", "who": "admin", "typeOfanno": "PersonManul"}]</info><confidence>0</confidence><bndbox><xmin>39355.09765625</xmin><ymin>11234.728515625</ymin><xmax>39524.62890625</xmax><ymax>11359.1708984375</ymax></bndbox><segmentation><points><x>39424.140625</x><y>11234.728515625</y></points><points><x>39388.6640625</x><y>11265.669921875</y></points><points><x>39355.09765625</x><y>11282.791015625</y></points><points><x>39364.55859375</x><y>11312.9658203125</y></points><points><x>39381.6484375</x><y>11341.205078125</y></points><points><x>39381.6484375</x><y>11341.205078125</y></points><points><x>39385.1875</x><y>11344.7451171875</y></points><points><x>39412.828125</x><y>11357.5205078125</y></points><points><x>39437.9921875</x><y>11359.1708984375</y></points><points><x>39470.5859375</x><y>11357.1083984375</y></points><points><x>39487.5</x><y>11351.7451171875</y></points><points><x>39512.6640625</x><y>11341.0185546875</y></points><points><x>39524.62890625</x><y>11317.916015625</y></points><points><x>39513.4921875</x><y>11298.9384765625</y></points><points><x>39500.2890625</x><y>11289.4501953125</y></points><points><x>39481.3125</x><y>11261.8095703125</y></points><points><x>39465.63671875</x><y>11251.0830078125</y></points><points><x>39453.671875</x><y>11243.6572265625</y></points></segmentation></object><object><name>NONE</name><difficult>0</difficult><truncated>0</truncated><info>[{"confidence": "0"}, {"action": "CREATE", "cat": "NONE", "time": "2020-07-23 14:39;43", "who": "admin", "typeOfanno": "PersonManul"}]</info><confidence>0</confidence><bndbox><xmin>28428.751953125</xmin><ymin>13580.2666015625</ymin><xmax>29054.052734375</xmax><ymax>14130.802734375</ymax></bndbox><segmentation><points><x>28930.14453125</x><y>13609.033203125</y></points><points><x>28930.14453125</x><y>13609.033203125</y></points><points><x>28926.603515625</x><y>13609.033203125</y></points><points><x>28899.720703125</x><y>13583.923828125</y></points><points><x>28833.876953125</x><y>13580.2666015625</y></points><points><x>28780.8359375</x><y>13633.3076171875</y></points><points><x>28745.169921875</x><y>13640.623046875</y></points><points><x>28676.58203125</x><y>13663.486328125</y></points><points><x>28609.82421875</x><y>13754.021484375</y></points><points><x>28574.158203125</x><y>13763.1669921875</y></points><points><x>28517.458984375</x><y>13800.6611328125</y></points><points><x>28507.400390625</x><y>13872.9072265625</y></points><points><x>28456.1875</x><y>13926.8623046875</y></points><points><x>28428.751953125</x><y>13982.6474609375</y></points><points><x>28451.615234375</x><y>14000.0224609375</y></points><points><x>28434.240234375</x><y>14094.216796875</y></points><points><x>28536.6640625</x><y>14097.880859375</y></points><points><x>28620.798828125</x><y>14130.802734375</y></points><points><x>28725.966796875</x><y>14103.3671875</y></points><points><x>28793.640625</x><y>14073.189453125</y></points><points><x>28866.80078125</x><y>14003.6865234375</y></points><points><x>28930.14453125</x><y>14010.8486328125</y></points><points><x>28930.14453125</x><y>14010.8486328125</y></points><points><x>28931.9140625</x><y>14009.078125</y></points><points><x>28933.685546875</x><y>14009.078125</y></points><points><x>28937.224609375</x><y>14003.767578125</y></points><points><x>28944.3046875</x><y>13998.4580078125</y></points><points><x>29013.33984375</x><y>13932.9638671875</y></points><points><x>29013.33984375</x><y>13932.9638671875</y></points><points><x>29015.109375</x><y>13931.193359375</y></points><points><x>29016.880859375</x><y>13927.6533203125</y></points><points><x>29016.880859375</x><y>13924.11328125</y></points><points><x>29018.650390625</x><y>13922.3427734375</y></points><points><x>29018.650390625</x><y>13918.802734375</y></points><points><x>29022.189453125</x><y>13913.4921875</y></points><points><x>29025.73046875</x><y>13906.412109375</y></points><points><x>29050.51171875</x><y>13842.6875</y></points><points><x>29050.51171875</x><y>13842.6875</y></points><points><x>29054.052734375</x><y>13837.3779296875</y></points><points><x>29054.052734375</x><y>13833.8369140625</y></points><points><x>29054.052734375</x><y>13832.0673828125</y></points><points><x>29054.052734375</x><y>13830.296875</y></points><points><x>29054.052734375</x><y>13826.7568359375</y></points><points><x>29054.052734375</x><y>13823.216796875</y></points><points><x>29054.052734375</x><y>13821.4462890625</y></points><points><x>29054.052734375</x><y>13817.90625</y></points><points><x>29054.052734375</x><y>13816.1357421875</y></points><points><x>29054.052734375</x><y>13812.595703125</y></points><points><x>29004.490234375</x><y>13686.91796875</y></points><points><x>29002.71875</x><y>13683.3779296875</y></points></segmentation></object><object><name>NONE</name><difficult>0</difficult><truncated>0</truncated><info>[{"confidence": "0"}, {"action": "CREATE", "cat": "NONE", "time": "2020-07-23 14:39;43", "who": "admin", "typeOfanno": "PersonManul"}]</info><confidence>0</confidence><bndbox><xmin>28786.58984375</xmin><ymin>13628.6875</ymin><xmax>29004.3125</xmax><ymax>13787.9970703125</ymax></bndbox><segmentation><points><x>28869.78515625</x><y>13628.6875</y></points><points><x>28816.681640625</x><y>13671.169921875</y></points><points><x>28816.681640625</x><y>13671.169921875</y></points><points><x>28813.140625</x><y>13671.169921875</y></points><points><x>28786.58984375</x><y>13713.65234375</y></points><points><x>28786.58984375</x><y>13713.65234375</y></points><points><x>28786.58984375</x><y>13717.1923828125</y></points><points><x>28786.58984375</x><y>13718.962890625</y></points><points><x>28790.130859375</x><y>13729.583984375</y></points><points><x>28917.578125</x><y>13787.9970703125</y></points><points><x>29002.54296875</x><y>13768.5263671875</y></points><points><x>29002.54296875</x><y>13768.5263671875</y></points><points><x>29002.54296875</x><y>13764.9853515625</y></points><points><x>29002.54296875</x><y>13761.4453125</y></points><points><x>29004.3125</x><y>13757.9052734375</y></points><points><x>29004.3125</x><y>13756.134765625</y></points><points><x>29004.3125</x><y>13754.365234375</y></points><points><x>29004.3125</x><y>13749.0546875</y></points><points><x>29004.3125</x><y>13747.2841796875</y></points><points><x>29004.3125</x><y>13741.974609375</y></points><points><x>28999.00390625</x><y>13708.341796875</y></points><points><x>28999.00390625</x><y>13708.341796875</y></points><points><x>28997.232421875</x><y>13704.8017578125</y></points><points><x>28995.462890625</x><y>13701.26171875</y></points><points><x>28995.462890625</x><y>13697.7216796875</y></points><points><x>28922.888671875</x><y>13649.9287109375</y></points><points><x>28922.888671875</x><y>13649.9287109375</y></points><points><x>28919.34765625</x><y>13646.388671875</y></points></segmentation></object><object><name>NONE</name><difficult>0</difficult><truncated>0</truncated><info>[{"confidence": "0"}, {"action": "CREATE", "cat": "NONE", "time": "2020-07-23 14:39;43", "who": "admin", "typeOfanno": "PersonManul"}]</info><confidence>0</confidence><bndbox><xmin>26989.177734375</xmin><ymin>12374.6015625</ymin><xmax>27566.984375</xmax><ymax>12695.60546875</ymax></bndbox><segmentation><points><x>27275.076171875</x><y>12436.0009765625</y></points><points><x>27258.041015625</x><y>12425.3544921875</y></points><points><x>27223.392578125</x><y>12374.6015625</y></points><points><x>27148.490234375</x><y>12376.9794921875</y></points><points><x>27106.87890625</x><y>12422.158203125</y></points><points><x>27106.87890625</x><y>12422.158203125</y></points><points><x>27104.501953125</x><y>12424.5361328125</y></points><points><x>27098.556640625</x><y>12429.291015625</y></points><points><x>27092.61328125</x><y>12430.48046875</y></points><points><x>27036.734375</x><y>12478.0361328125</y></points><points><x>27036.734375</x><y>12478.0361328125</y></points><points><x>27036.734375</x><y>12480.4140625</y></points><points><x>27036.734375</x><y>12546.9921875</y></points><points><x>27036.734375</x><y>12546.9921875</y></points><points><x>27036.734375</x><y>12549.3701171875</y></points><points><x>27036.734375</x><y>12551.748046875</y></points><points><x>27036.734375</x><y>12554.1259765625</y></points><points><x>27033.16796875</x><y>12560.0703125</y></points><points><x>26989.177734375</x><y>12582.6591796875</y></points><points><x>26989.177734375</x><y>12582.6591796875</y></points><points><x>26989.177734375</x><y>12585.037109375</y></points><points><x>26989.177734375</x><y>12586.2265625</y></points><points><x>27043.8671875</x><y>12652.8046875</y></points><points><x>27043.8671875</x><y>12652.8046875</y></points><points><x>27047.435546875</x><y>12656.37109375</y></points><points><x>27049.8125</x><y>12657.560546875</y></points><points><x>27175.8359375</x><y>12695.60546875</y></points><points><x>27175.8359375</x><y>12695.60546875</y></points><points><x>27178.212890625</x><y>12695.60546875</y></points><points><x>27179.40234375</x><y>12695.60546875</y></points><points><x>27180.591796875</x><y>12695.60546875</y></points><points><x>27184.158203125</x><y>12695.60546875</y></points><points><x>27190.103515625</x><y>12695.60546875</y></points><points><x>27313.748046875</x><y>12675.3935546875</y></points><points><x>27313.748046875</x><y>12675.3935546875</y></points><points><x>27317.314453125</x><y>12675.3935546875</y></points><points><x>27326.826171875</x><y>12675.3935546875</y></points><points><x>27333.958984375</x><y>12675.3935546875</y></points><points><x>27404.10546875</x><y>12663.5048828125</y></points><points><x>27404.10546875</x><y>12663.5048828125</y></points><points><x>27407.671875</x><y>12663.5048828125</y></points><points><x>27411.23828125</x><y>12663.5048828125</y></points><points><x>27494.4609375</x><y>12661.126953125</y></points><points><x>27494.4609375</x><y>12661.126953125</y></points><points><x>27494.4609375</x><y>12657.560546875</y></points><points><x>27494.4609375</x><y>12656.37109375</y></points><points><x>27496.83984375</x><y>12652.8046875</y></points><points><x>27496.83984375</x><y>12649.23828125</y></points><points><x>27498.02734375</x><y>12648.048828125</y></points><points><x>27499.216796875</x><y>12646.8603515625</y></points><points><x>27503.97265625</x><y>12639.7265625</y></points><points><x>27546.7734375</x><y>12585.037109375</y></points><points><x>27546.7734375</x><y>12585.037109375</y></points><points><x>27547.9609375</x><y>12582.6591796875</y></points><points><x>27566.984375</x><y>12532.7255859375</y></points><points><x>27566.984375</x><y>12532.7255859375</y></points><points><x>27566.984375</x><y>12530.34765625</y></points><points><x>27565.794921875</x><y>12527.9697265625</y></points><points><x>27493.271484375</x><y>12442.369140625</y></points><points><x>27493.271484375</x><y>12442.369140625</y></points><points><x>27492.083984375</x><y>12438.802734375</y></points><points><x>27490.89453125</x><y>12438.802734375</y></points><points><x>27488.517578125</x><y>12436.4248046875</y></points><points><x>27487.328125</x><y>12435.236328125</y></points><points><x>27486.138671875</x><y>12435.236328125</y></points><points><x>27483.76171875</x><y>12434.046875</y></points><points><x>27483.76171875</x><y>12432.8583984375</y></points><points><x>27477.81640625</x><y>12431.6689453125</y></points><points><x>27420.75</x><y>12415.0244140625</y></points><points><x>27420.75</x><y>12415.0244140625</y></points><points><x>27418.37109375</x><y>12418.5908203125</y></points><points><x>27418.37109375</x><y>12420.96875</y></points><points><x>27417.18359375</x><y>12425.724609375</y></points><points><x>27417.18359375</x><y>12426.9130859375</y></points><points><x>27415.994140625</x><y>12431.6689453125</y></points><points><x>27413.615234375</x><y>12437.61328125</y></points><points><x>27410.048828125</x><y>12447.125</y></points><points><x>27405.29296875</x><y>12453.0693359375</y></points><points><x>27304.236328125</x><y>12450.69140625</y></points><points><x>27303.048828125</x><y>12449.5029296875</y></points></segmentation></object><object><name>NONE</name><difficult>0</difficult><truncated>0</truncated><info>[{"confidence": "0"}, {"action": "CREATE", "cat": "NONE", "time": "2020-07-23 14:39;43", "who": "admin", "typeOfanno": "PersonManul"}]</info><confidence>0</confidence><bndbox><xmin>13161.2724609375</xmin><ymin>32661.3359375</ymin><xmax>13270.6904296875</xmax><ymax>32767.333984375</ymax></bndbox><segmentation><points><x>13217.189453125</x><y>32665.087890625</y></points><points><x>13177.79296875</x><y>32697.046875</y></points><points><x>13169.533203125</x><y>32711.501953125</y></points><points><x>13164.3701171875</x><y>32718.73046875</y></points><points><x>13161.2724609375</x><y>32729.572265625</y></points><points><x>13175.578125</x><y>32762.578125</y></points><points><x>13175.578125</x><y>32762.578125</y></points><points><x>13177.9560546875</x><y>32766.14453125</y></points><points><x>13226.701171875</x><y>32767.333984375</y></points><points><x>13226.701171875</x><y>32767.333984375</y></points><points><x>13229.0791015625</x><y>32766.14453125</y></points><points><x>13270.6904296875</x><y>32732.85546875</y></points><points><x>13270.6904296875</x><y>32732.85546875</y></points><points><x>13270.6904296875</x><y>32729.2890625</y></points><points><x>13270.6904296875</x><y>32726.91015625</y></points><points><x>13262.3681640625</x><y>32674.599609375</y></points><points><x>13262.3681640625</x><y>32674.599609375</y></points><points><x>13236.1123046875</x><y>32666.138671875</y></points><points><x>13226.5068359375</x><y>32661.3359375</y></points></segmentation></object><object><name>NONE</name><difficult>0</difficult><truncated>0</truncated><info>[{"confidence": "0"}, {"action": "CREATE", "cat": "NONE", "time": "2020-07-23 14:39;43", "who": "admin", "typeOfanno": "PersonManul"}]</info><confidence>0</confidence><bndbox><xmin>29541.8984375</xmin><ymin>9821.2109375</ymin><xmax>29793.5703125</xmax><ymax>10190.0732421875</ymax></bndbox><segmentation><points><x>29749.3828125</x><y>10118.029296875</y></points><points><x>29778.201171875</x><y>10091.1337890625</y></points><points><x>29787.806640625</x><y>10073.8427734375</y></points><points><x>29787.806640625</x><y>10073.8427734375</y></points><points><x>29793.5703125</x><y>10059.4345703125</y></points><points><x>29789.7265625</x><y>10031.5771484375</y></points><points><x>29780.12109375</x><y>10010.4443359375</y></points><points><x>29780.12109375</x><y>10010.4443359375</y></points><points><x>29779.16015625</x><y>10007.5634765625</y></points><points><x>29761.87109375</x><y>9959.5341796875</y></points><points><x>29761.87109375</x><y>9959.5341796875</y></points><points><x>29761.87109375</x><y>9956.65234375</y></points><points><x>29745.541015625</x><y>9921.1103515625</y></points><points><x>29745.541015625</x><y>9921.1103515625</y></points><points><x>29728.25</x><y>9903.8203125</y></points><points><x>29732.091796875</x><y>9879.8056640625</y></points><points><x>29740.73828125</x><y>9856.751953125</y></points><points><x>29728.25</x><y>9833.6982421875</y></points><points><x>29728.25</x><y>9833.6982421875</y></points><points><x>29707.1171875</x><y>9824.091796875</y></points><points><x>29685.0234375</x><y>9821.2109375</y></points><points><x>29658.126953125</x><y>9836.580078125</y></points><points><x>29661.970703125</x><y>9864.4365234375</y></points><points><x>29638.916015625</x><y>9869.2392578125</y></points><points><x>29608.177734375</x><y>9884.6083984375</y></points><points><x>29582.2421875</x><y>9899.017578125</y></points><points><x>29577.439453125</x><y>9923.0322265625</y></points><points><x>29562.0703125</x><y>9936.48046875</y></points><points><x>29562.0703125</x><y>9936.48046875</y></points><points><x>29561.109375</x><y>9938.4013671875</y></points><points><x>29541.8984375</x><y>9972.021484375</y></points><points><x>29557.267578125</x><y>10013.326171875</y></points><points><x>29582.2421875</x><y>10034.458984375</y></points><points><x>29597.611328125</x><y>10077.685546875</y></points><points><x>29588.966796875</x><y>10123.79296875</y></points><points><x>29594.73046875</x><y>10168.9404296875</y></points><points><x>29606.255859375</x><y>10189.1123046875</y></points><points><x>29625.46875</x><y>10183.349609375</y></points><points><x>29665.8125</x><y>10188.15234375</y></points><points><x>29696.55078125</x><y>10187.19140625</y></points><points><x>29728.25</x><y>10190.0732421875</y></points><points><x>29752.265625</x><y>10185.2705078125</y></points><points><x>29753.224609375</x><y>10185.2705078125</y></points></segmentation></object><object><name>LSIL</name><difficult>0</difficult><truncated>0</truncated><info>[{"confidence": "0"}, {"action": "CREATE", "cat": "LSIL", "time": "2020-07-23 14:39;43", "who": "admin", "typeOfanno": "PersonManul"}]</info><confidence>0</confidence><bndbox><xmin>34115.6015625</xmin><ymin>14345.1806640625</ymin><xmax>34370.15234375</xmax><ymax>14555.5478515625</ymax></bndbox><segmentation><points><x>34279.859375</x><y>14555.5478515625</y></points><points><x>34237.59375</x><y>14537.296875</y></points><points><x>34236.6328125</x><y>14537.296875</y></points><points><x>34236.6328125</x><y>14535.3759765625</y></points><points><x>34233.75</x><y>14532.494140625</y></points><points><x>34203.97265625</x><y>14548.82421875</y></points><points><x>34203.97265625</x><y>14548.82421875</y></points><points><x>34201.08984375</x><y>14548.82421875</y></points><points><x>34199.171875</x><y>14546.9033203125</y></points><points><x>34130.96875</x><y>14493.1103515625</y></points><points><x>34131.9296875</x><y>14493.1103515625</y></points><points><x>34131.9296875</x><y>14491.189453125</y></points><points><x>34130.96875</x><y>14489.267578125</y></points><points><x>34130.96875</x><y>14486.38671875</y></points><points><x>34115.6015625</x><y>14438.357421875</y></points><points><x>34147.30078125</x><y>14395.130859375</y></points><points><x>34163.62890625</x><y>14350.9443359375</y></points><points><x>34224.14453125</x><y>14345.1806640625</y></points><points><x>34293.30859375</x><y>14371.1162109375</y></points><points><x>34344.21875</x><y>14423.9482421875</y></points><points><x>34368.234375</x><y>14472.9384765625</y></points><points><x>34365.3515625</x><y>14506.55859375</y></points><points><x>34370.15234375</x><y>14537.296875</y></points><points><x>34316.359375</x><y>14548.82421875</y></points><points><x>34290.42578125</x><y>14543.060546875</y></points><points><x>34290.42578125</x><y>14543.060546875</y></points></segmentation></object><object><name>BOX_SCREEN</name><difficult>0</difficult><truncated>0</truncated><info>[{"confidence": "0"}, {"action": "CREATE", "cat": "BOX_SCREEN", "time": "2020-07-23 14:39;43", "who": "admin", "typeOfanno": "PersonManul"}]</info><confidence>0</confidence><bndbox><xmin>12497.591225275173</xmin><ymin>40258.4098861584</ymin><xmax>14545.591225275173</xmax><ymax>42306.4098861584</ymax></bndbox><segmentation><points><x>12497.591225275173</x><y>42306.4098861584</y></points><points><x>12497.591225275173</x><y>40258.4098861584</y></points><points><x>14545.591225275173</x><y>40258.4098861584</y></points><points><x>14545.591225275173</x><y>42306.4098861584</y></points></segmentation></object><object><name>BOX_SCREEN</name><difficult>0</difficult><truncated>0</truncated><info>[{"confidence": "0"}, {"action": "CREATE", "cat": "BOX_SCREEN", "time": "2020-07-23 14:39;43", "who": "admin", "typeOfanno": "PersonManul"}]</info><confidence>0</confidence><bndbox><xmin>22432.405273437504</xmin><ymin>4996.952148437503</ymin><xmax>24480.405273437504</xmax><ymax>7044.952148437503</ymax></bndbox><segmentation><points><x>22432.405273437504</x><y>7044.952148437503</y></points><points><x>22432.405273437504</x><y>4996.952148437503</y></points><points><x>24480.405273437504</x><y>4996.952148437503</y></points><points><x>24480.405273437504</x><y>7044.952148437503</y></points></segmentation></object><object><name>BOX_SCREEN</name><difficult>0</difficult><truncated>0</truncated><info>[{"confidence": "0"}, {"action": "CREATE", "cat": "BOX_SCREEN", "time": "2020-07-23 14:39;43", "who": "admin", "typeOfanno": "PersonManul"}]</info><confidence>0</confidence><bndbox><xmin>14310.671702165573</xmin><ymin>32904.863107856814</ymin><xmax>16358.671702165573</xmax><ymax>34952.863107856814</ymax></bndbox><segmentation><points><x>14310.671702165573</x><y>34952.863107856814</y></points><points><x>14310.671702165573</x><y>32904.863107856814</y></points><points><x>16358.671702165573</x><y>32904.863107856814</y></points><points><x>16358.671702165573</x><y>34952.863107856814</y></points></segmentation></object></annotation>
