# Supplementary material for: Artificial intelligence enables precision diagnosis of cervical cytology grades and cervical cancer
Source: Nat Commun. 2024 May 22;15:4369. doi: 10.1038/s41467-024-48705-3 (PMC11111770; doi:10.1038/s41467-024-48705-3)
Supplement: Supplementary file 4 — Source Data [file 41467_2024_48705_MOESM4_ESM.zip › Source Data/Table S1.Average precision in the patch-level detection and classification./ground_truth_126/V201804642L.tif.xml]

<?xml version="1.0"?><annotation><folder>med</folder><filename>/datasets/Review/label-check/tif-tiff/V201804642L.tif</filename><size><width>54000</width><height>51200</height></size><mpp>0.248447</mpp><object><name>NONE</name><difficult>0</difficult><truncated>0</truncated><info>[{"confidence": "0"}, {"action": "CREATE", "cat": "NONE", "time": "2020-07-23 14:52;42", "who": "admin", "typeOfanno": "PersonManul"}]</info><confidence>0</confidence><bndbox><xmin>11218.0</xmin><ymin>15356.0</ymin><xmax>11317.0</xmax><ymax>15438.0</ymax></bndbox><segmentation><points><x>11238.0</x><y>15356.0</y></points><points><x>11232.0</x><y>15366.0</y></points><points><x>11229.0</x><y>15369.0</y></points><points><x>11228.0</x><y>15375.0</y></points><points><x>11225.0</x><y>15378.0</y></points><points><x>11219.0</x><y>15381.0</y></points><points><x>11218.0</x><y>15427.0</y></points><points><x>11254.0</x><y>15438.0</y></points><points><x>11303.0</x><y>15438.0</y></points><points><x>11303.0</x><y>15430.0</y></points><points><x>11311.0</x><y>15421.0</y></points><points><x>11311.0</x><y>15417.0</y></points><points><x>11317.0</x><y>15393.0</y></points><points><x>11313.0</x><y>15385.0</y></points><points><x>11302.0</x><y>15372.0</y></points><points><x>11298.0</x><y>15369.0</y></points><points><x>11295.0</x><y>15365.0</y></points><points><x>11284.0</x><y>15363.0</y></points><points><x>11271.0</x><y>15360.0</y></points><points><x>11256.0</x><y>15357.0</y></points></segmentation></object><object><name>MET</name><difficult>0</difficult><truncated>0</truncated><info>[{"confidence": "0"}, {"action": "CREATE", "cat": "MET", "time": "2020-07-23 14:52;42", "who": "admin", "typeOfanno": "PersonManul"}]</info><confidence>0</confidence><bndbox><xmin>8965.0</xmin><ymin>18133.0</ymin><xmax>9081.0</xmax><ymax>18193.0</ymax></bndbox><segmentation><points><x>8983.0</x><y>18133.0</y></points><points><x>8979.0</x><y>18137.0</y></points><points><x>8967.0</x><y>18137.0</y></points><points><x>8966.0</x><y>18147.0</y></points><points><x>8965.0</x><y>18164.0</y></points><points><x>8973.0</x><y>18179.0</y></points><points><x>8983.0</x><y>18187.0</y></points><points><x>8987.0</x><y>18190.0</y></points><points><x>9027.0</x><y>18193.0</y></points><points><x>9038.0</x><y>18185.0</y></points><points><x>9070.0</x><y>18186.0</y></points><points><x>9076.0</x><y>18182.0</y></points><points><x>9080.0</x><y>18177.0</y></points><points><x>9081.0</x><y>18158.0</y></points><points><x>9065.0</x><y>18146.0</y></points><points><x>9044.0</x><y>18146.0</y></points><points><x>9029.0</x><y>18144.0</y></points><points><x>9019.0</x><y>18140.0</y></points><points><x>9010.0</x><y>18134.0</y></points></segmentation></object><object><name>MET</name><difficult>0</difficult><truncated>0</truncated><info>[{"confidence": "0"}, {"action": "CREATE", "cat": "MET", "time": "2020-07-23 14:52;42", "who": "admin", "typeOfanno": "PersonManul"}]</info><confidence>0</confidence><bndbox><xmin>26663.0</xmin><ymin>1797.0</ymin><xmax>26740.0</xmax><ymax>1848.0</ymax></bndbox><segmentation><points><x>26683.0</x><y>1797.0</y></points><points><x>26670.0</x><y>1807.0</y></points><points><x>26665.0</x><y>1814.0</y></points><points><x>26663.0</x><y>1832.0</y></points><points><x>26671.0</x><y>1842.0</y></points><points><x>26682.0</x><y>1846.0</y></points><points><x>26688.0</x><y>1847.0</y></points><points><x>26704.0</x><y>1848.0</y></points><points><x>26709.0</x><y>1847.0</y></points><points><x>26730.0</x><y>1841.0</y></points><points><x>26740.0</x><y>1819.0</y></points><points><x>26720.0</x><y>1797.0</y></points></segmentation></object><object><name>MET</name><difficult>0</difficult><truncated>0</truncated><info>[{"confidence": "0"}, {"action": "CREATE", "cat": "MET", "time": "2020-07-23 14:52;42", "who": "admin", "typeOfanno": "PersonManul"}]</info><confidence>0</confidence><bndbox><xmin>34388.0</xmin><ymin>3881.0</ymin><xmax>34510.0</xmax><ymax>3952.0</ymax></bndbox><segmentation><points><x>34461.0</x><y>3881.0</y></points><points><x>34449.0</x><y>3884.0</y></points><points><x>34439.0</x><y>3885.0</y></points><points><x>34433.0</x><y>3886.0</y></points><points><x>34428.0</x><y>3887.0</y></points><points><x>34421.0</x><y>3897.0</y></points><points><x>34418.0</x><y>3900.0</y></points><points><x>34409.0</x><y>3903.0</y></points><points><x>34406.0</x><y>3906.0</y></points><points><x>34397.0</x><y>3912.0</y></points><points><x>34391.0</x><y>3917.0</y></points><points><x>34388.0</x><y>3948.0</y></points><points><x>34395.0</x><y>3950.0</y></points><points><x>34463.0</x><y>3952.0</y></points><points><x>34468.0</x><y>3951.0</y></points><points><x>34485.0</x><y>3947.0</y></points><points><x>34486.0</x><y>3929.0</y></points><points><x>34487.0</x><y>3917.0</y></points><points><x>34490.0</x><y>3914.0</y></points><points><x>34500.0</x><y>3907.0</y></points><points><x>34504.0</x><y>3904.0</y></points><points><x>34509.0</x><y>3900.0</y></points><points><x>34509.0</x><y>3896.0</y></points><points><x>34510.0</x><y>3883.0</y></points></segmentation></object><object><name>NILM</name><difficult>0</difficult><truncated>0</truncated><info>[{"confidence": "0"}, {"action": "CREATE", "cat": "NILM", "time": "2020-07-23 14:52;42", "who": "admin", "typeOfanno": "PersonManul"}]</info><confidence>0</confidence><bndbox><xmin>31274.0</xmin><ymin>47849.0</ymin><xmax>31393.0</xmax><ymax>47957.0</ymax></bndbox><segmentation><points><x>31313.0</x><y>47849.0</y></points><points><x>31301.0</x><y>47852.0</y></points><points><x>31288.0</x><y>47861.0</y></points><points><x>31276.0</x><y>47891.0</y></points><points><x>31274.0</x><y>47906.0</y></points><points><x>31275.0</x><y>47916.0</y></points><points><x>31283.0</x><y>47930.0</y></points><points><x>31287.0</x><y>47936.0</y></points><points><x>31310.0</x><y>47944.0</y></points><points><x>31313.0</x><y>47947.0</y></points><points><x>31333.0</x><y>47954.0</y></points><points><x>31338.0</x><y>47955.0</y></points><points><x>31393.0</x><y>47957.0</y></points><points><x>31393.0</x><y>47915.0</y></points><points><x>31384.0</x><y>47899.0</y></points><points><x>31375.0</x><y>47884.0</y></points><points><x>31369.0</x><y>47877.0</y></points><points><x>31362.0</x><y>47867.0</y></points><points><x>31355.0</x><y>47861.0</y></points><points><x>31335.0</x><y>47851.0</y></points></segmentation></object><object><name>NILM</name><difficult>0</difficult><truncated>0</truncated><info>[{"confidence": "0"}, {"action": "CREATE", "cat": "NILM", "time": "2020-07-23 14:52;42", "who": "admin", "typeOfanno": "PersonManul"}]</info><confidence>0</confidence><bndbox><xmin>6139.0</xmin><ymin>25942.0</ymin><xmax>6241.0</xmax><ymax>26040.0</ymax></bndbox><segmentation><points><x>6174.0</x><y>25942.0</y></points><points><x>6166.0</x><y>25943.0</y></points><points><x>6154.0</x><y>25950.0</y></points><points><x>6149.0</x><y>25957.0</y></points><points><x>6139.0</x><y>25968.0</y></points><points><x>6139.0</x><y>26022.0</y></points><points><x>6147.0</x><y>26030.0</y></points><points><x>6153.0</x><y>26038.0</y></points><points><x>6176.0</x><y>26040.0</y></points><points><x>6189.0</x><y>26037.0</y></points><points><x>6195.0</x><y>26040.0</y></points><points><x>6214.0</x><y>26040.0</y></points><points><x>6219.0</x><y>26039.0</y></points><points><x>6232.0</x><y>26030.0</y></points><points><x>6236.0</x><y>26027.0</y></points><points><x>6239.0</x><y>26022.0</y></points><points><x>6239.0</x><y>26018.0</y></points><points><x>6241.0</x><y>26003.0</y></points><points><x>6240.0</x><y>25986.0</y></points><points><x>6239.0</x><y>25980.0</y></points><points><x>6238.0</x><y>25974.0</y></points><points><x>6237.0</x><y>25967.0</y></points><points><x>6231.0</x><y>25958.0</y></points><points><x>6222.0</x><y>25948.0</y></points><points><x>6215.0</x><y>25943.0</y></points></segmentation></object><object><name>NILM</name><difficult>0</difficult><truncated>0</truncated><info>[{"confidence": "0"}, {"action": "CREATE", "cat": "NILM", "time": "2020-07-23 14:52;42", "who": "admin", "typeOfanno": "PersonManul"}]</info><confidence>0</confidence><bndbox><xmin>12698.0</xmin><ymin>40945.0</ymin><xmax>12811.0</xmax><ymax>41083.0</ymax></bndbox><segmentation><points><x>12738.0</x><y>40945.0</y></points><points><x>12732.0</x><y>40946.0</y></points><points><x>12725.0</x><y>40948.0</y></points><points><x>12712.0</x><y>40969.0</y></points><points><x>12706.0</x><y>40979.0</y></points><points><x>12702.0</x><y>40992.0</y></points><points><x>12700.0</x><y>41005.0</y></points><points><x>12699.0</x><y>41010.0</y></points><points><x>12698.0</x><y>41024.0</y></points><points><x>12700.0</x><y>41031.0</y></points><points><x>12707.0</x><y>41042.0</y></points><points><x>12720.0</x><y>41067.0</y></points><points><x>12728.0</x><y>41073.0</y></points><points><x>12741.0</x><y>41079.0</y></points><points><x>12811.0</x><y>41083.0</y></points><points><x>12811.0</x><y>41065.0</y></points><points><x>12803.0</x><y>41057.0</y></points><points><x>12804.0</x><y>41045.0</y></points><points><x>12805.0</x><y>41022.0</y></points><points><x>12804.0</x><y>41004.0</y></points><points><x>12803.0</x><y>40993.0</y></points><points><x>12802.0</x><y>40988.0</y></points><points><x>12796.0</x><y>40980.0</y></points><points><x>12796.0</x><y>40973.0</y></points><points><x>12791.0</x><y>40967.0</y></points><points><x>12787.0</x><y>40964.0</y></points><points><x>12782.0</x><y>40957.0</y></points><points><x>12775.0</x><y>40951.0</y></points><points><x>12771.0</x><y>40951.0</y></points></segmentation></object><object><name>NILM</name><difficult>0</difficult><truncated>0</truncated><info>[{"confidence": "0"}, {"action": "CREATE", "cat": "NILM", "time": "2020-07-23 14:52;42", "who": "admin", "typeOfanno": "PersonManul"}]</info><confidence>0</confidence><bndbox><xmin>44736.0</xmin><ymin>38078.0</ymin><xmax>44884.0</xmax><ymax>38207.0</ymax></bndbox><segmentation><points><x>44810.0</x><y>38078.0</y></points><points><x>44807.0</x><y>38081.0</y></points><points><x>44800.0</x><y>38087.0</y></points><points><x>44787.0</x><y>38087.0</y></points><points><x>44772.0</x><y>38096.0</y></points><points><x>44765.0</x><y>38096.0</y></points><points><x>44759.0</x><y>38098.0</y></points><points><x>44749.0</x><y>38100.0</y></points><points><x>44746.0</x><y>38103.0</y></points><points><x>44736.0</x><y>38132.0</y></points><points><x>44737.0</x><y>38137.0</y></points><points><x>44744.0</x><y>38149.0</y></points><points><x>44752.0</x><y>38157.0</y></points><points><x>44755.0</x><y>38186.0</y></points><points><x>44767.0</x><y>38199.0</y></points><points><x>44837.0</x><y>38207.0</y></points><points><x>44837.0</x><y>38199.0</y></points><points><x>44861.0</x><y>38168.0</y></points><points><x>44867.0</x><y>38162.0</y></points><points><x>44871.0</x><y>38159.0</y></points><points><x>44877.0</x><y>38158.0</y></points><points><x>44883.0</x><y>38154.0</y></points><points><x>44884.0</x><y>38129.0</y></points><points><x>44881.0</x><y>38117.0</y></points><points><x>44878.0</x><y>38105.0</y></points><points><x>44872.0</x><y>38095.0</y></points><points><x>44867.0</x><y>38089.0</y></points><points><x>44851.0</x><y>38082.0</y></points><points><x>44829.0</x><y>38081.0</y></points></segmentation></object><object><name>NILM</name><difficult>0</difficult><truncated>0</truncated><info>[{"confidence": "0"}, {"action": "CREATE", "cat": "NILM", "time": "2020-07-23 14:52;42", "who": "admin", "typeOfanno": "PersonManul"}]</info><confidence>0</confidence><bndbox><xmin>12572.0</xmin><ymin>18172.0</ymin><xmax>12761.0</xmax><ymax>18330.0</ymax></bndbox><segmentation><points><x>12647.0</x><y>18172.0</y></points><points><x>12624.0</x><y>18187.0</y></points><points><x>12618.0</x><y>18192.0</y></points><points><x>12614.0</x><y>18195.0</y></points><points><x>12605.0</x><y>18201.0</y></points><points><x>12592.0</x><y>18203.0</y></points><points><x>12587.0</x><y>18197.0</y></points><points><x>12572.0</x><y>18196.0</y></points><points><x>12572.0</x><y>18223.0</y></points><points><x>12575.0</x><y>18226.0</y></points><points><x>12574.0</x><y>18239.0</y></points><points><x>12579.0</x><y>18239.0</y></points><points><x>12590.0</x><y>18249.0</y></points><points><x>12596.0</x><y>18255.0</y></points><points><x>12609.0</x><y>18255.0</y></points><points><x>12629.0</x><y>18258.0</y></points><points><x>12636.0</x><y>18270.0</y></points><points><x>12638.0</x><y>18279.0</y></points><points><x>12643.0</x><y>18285.0</y></points><points><x>12649.0</x><y>18288.0</y></points><points><x>12664.0</x><y>18291.0</y></points><points><x>12659.0</x><y>18305.0</y></points><points><x>12657.0</x><y>18320.0</y></points><points><x>12663.0</x><y>18330.0</y></points><points><x>12697.0</x><y>18330.0</y></points><points><x>12700.0</x><y>18327.0</y></points><points><x>12713.0</x><y>18319.0</y></points><points><x>12731.0</x><y>18302.0</y></points><points><x>12742.0</x><y>18272.0</y></points><points><x>12730.0</x><y>18269.0</y></points><points><x>12711.0</x><y>18265.0</y></points><points><x>12694.0</x><y>18264.0</y></points><points><x>12701.0</x><y>18261.0</y></points><points><x>12709.0</x><y>18249.0</y></points><points><x>12718.0</x><y>18250.0</y></points><points><x>12719.0</x><y>18259.0</y></points><points><x>12733.0</x><y>18259.0</y></points><points><x>12733.0</x><y>18252.0</y></points><points><x>12745.0</x><y>18251.0</y></points><points><x>12753.0</x><y>18250.0</y></points><points><x>12759.0</x><y>18240.0</y></points><points><x>12761.0</x><y>18223.0</y></points><points><x>12758.0</x><y>18215.0</y></points><points><x>12757.0</x><y>18205.0</y></points><points><x>12756.0</x><y>18196.0</y></points><points><x>12750.0</x><y>18190.0</y></points><points><x>12745.0</x><y>18187.0</y></points><points><x>12724.0</x><y>18183.0</y></points><points><x>12721.0</x><y>18180.0</y></points><points><x>12703.0</x><y>18180.0</y></points><points><x>12690.0</x><y>18177.0</y></points><points><x>12675.0</x><y>18175.0</y></points></segmentation></object><object><name>NILM</name><difficult>0</difficult><truncated>0</truncated><info>[{"confidence": "0"}, {"action": "CREATE", "cat": "NILM", "time": "2020-07-23 14:52;42", "who": "admin", "typeOfanno": "PersonManul"}]</info><confidence>0</confidence><bndbox><xmin>33039.0</xmin><ymin>1735.0</ymin><xmax>33125.0</xmax><ymax>1812.0</ymax></bndbox><segmentation><points><x>33066.0</x><y>1735.0</y></points><points><x>33051.0</x><y>1743.0</y></points><points><x>33044.0</x><y>1750.0</y></points><points><x>33040.0</x><y>1767.0</y></points><points><x>33039.0</x><y>1781.0</y></points><points><x>33040.0</x><y>1787.0</y></points><points><x>33045.0</x><y>1793.0</y></points><points><x>33057.0</x><y>1808.0</y></points><points><x>33062.0</x><y>1811.0</y></points><points><x>33099.0</x><y>1812.0</y></points><points><x>33107.0</x><y>1806.0</y></points><points><x>33111.0</x><y>1803.0</y></points><points><x>33116.0</x><y>1799.0</y></points><points><x>33120.0</x><y>1796.0</y></points><points><x>33125.0</x><y>1771.0</y></points><points><x>33124.0</x><y>1764.0</y></points><points><x>33118.0</x><y>1752.0</y></points><points><x>33110.0</x><y>1743.0</y></points><points><x>33092.0</x><y>1736.0</y></points></segmentation></object><object><name>NILM</name><difficult>0</difficult><truncated>0</truncated><info>[{"confidence": "0"}, {"action": "CREATE", "cat": "NILM", "time": "2020-07-23 14:52;42", "who": "admin", "typeOfanno": "PersonManul"}]</info><confidence>0</confidence><bndbox><xmin>46371.0</xmin><ymin>36258.0</ymin><xmax>46430.0</xmax><ymax>36347.0</ymax></bndbox><segmentation><points><x>46395.0</x><y>36258.0</y></points><points><x>46379.0</x><y>36259.0</y></points><points><x>46374.0</x><y>36260.0</y></points><points><x>46371.0</x><y>36286.0</y></points><points><x>46392.0</x><y>36324.0</y></points><points><x>46400.0</x><y>36333.0</y></points><points><x>46404.0</x><y>36339.0</y></points><points><x>46404.0</x><y>36345.0</y></points><points><x>46421.0</x><y>36347.0</y></points><points><x>46427.0</x><y>36337.0</y></points><points><x>46429.0</x><y>36332.0</y></points><points><x>46430.0</x><y>36291.0</y></points><points><x>46428.0</x><y>36284.0</y></points><points><x>46422.0</x><y>36261.0</y></points><points><x>46417.0</x><y>36258.0</y></points></segmentation></object><object><name>NILM</name><difficult>0</difficult><truncated>0</truncated><info>[{"confidence": "0"}, {"action": "CREATE", "cat": "NILM", "time": "2020-07-23 14:52;42", "who": "admin", "typeOfanno": "PersonManul"}]</info><confidence>0</confidence><bndbox><xmin>22181.412109375</xmin><ymin>1360.015869140625</ymin><xmax>22259.921875</xmax><ymax>1427.3551025390625</ymax></bndbox><segmentation><points><x>22224.544921875</x><y>1360.015869140625</y></points><points><x>22195.685546875</x><y>1367.4635009765625</y></points><points><x>22181.412109375</x><y>1395.0819091796875</y></points><points><x>22190.41015625</x><y>1427.3551025390625</y></points><points><x>22236.6484375</x><y>1427.3551025390625</y></points><points><x>22259.921875</x><y>1392.90966796875</y></points><points><x>22242.0</x><y>1369.0</y></points></segmentation></object><object><name>NILM</name><difficult>0</difficult><truncated>0</truncated><info>[{"confidence": "0"}, {"action": "CREATE", "cat": "NILM", "time": "2020-07-23 14:52;42", "who": "admin", "typeOfanno": "PersonManul"}]</info><confidence>0</confidence><bndbox><xmin>19881.361328125</xmin><ymin>1851.764892578125</ymin><xmax>20039.373046875</xmax><ymax>2026.87158203125</ymax></bndbox><segmentation><points><x>19947.892578125</x><y>1851.764892578125</y></points><points><x>19947.892578125</x><y>1851.764892578125</y></points><points><x>20010.265625</x><y>1867.4736328125</y></points><points><x>20010.265625</x><y>1867.4736328125</y></points><points><x>20011.650390625</x><y>1869.32177734375</y></points><points><x>20012.11328125</x><y>1869.78369140625</y></points><points><x>20038.44921875</x><y>1916.91015625</y></points><points><x>20038.91015625</x><y>1916.91015625</y></points><points><x>20039.373046875</x><y>1919.6822509765625</y></points><points><x>20039.373046875</x><y>1981.5933837890625</y></points><points><x>20039.373046875</x><y>1981.5933837890625</y></points><points><x>20037.986328125</x><y>1983.9034423828125</y></points><points><x>20037.525390625</x><y>1984.365478515625</y></points><points><x>20036.138671875</x><y>1986.213623046875</y></points><points><x>20035.67578125</x><y>1987.1375732421875</y></points><points><x>20003.333984375</x><y>2011.6248779296875</y></points><points><x>20003.333984375</x><y>2012.0869140625</y></points><points><x>20001.94921875</x><y>2013.472900390625</y></points><points><x>19977.0</x><y>2026.87158203125</y></points><points><x>19938.189453125</x><y>2024.5615234375</y></points><points><x>19938.189453125</x><y>2024.5615234375</y></points><points><x>19934.955078125</x><y>2024.5615234375</y></points><points><x>19899.841796875</x><y>2014.39697265625</y></points><points><x>19899.37890625</x><y>2014.39697265625</y></points><points><x>19897.53125</x><y>2013.472900390625</y></points><points><x>19881.361328125</x><y>1976.97314453125</y></points><points><x>19881.361328125</x><y>1976.5111083984375</y></points><points><x>19881.822265625</x><y>1974.6629638671875</y></points><points><x>19882.74609375</x><y>1974.200927734375</y></points><points><x>19882.74609375</x><y>1972.81494140625</y></points><points><x>19883.671875</x><y>1971.890869140625</y></points><points><x>19912.779296875</x><y>1897.505126953125</y></points><points><x>19912.779296875</x><y>1897.505126953125</y></points></segmentation></object><object><name>NILM</name><difficult>0</difficult><truncated>0</truncated><info>[{"confidence": "0"}, {"action": "CREATE", "cat": "NILM", "time": "2020-07-23 14:52;42", "who": "admin", "typeOfanno": "PersonManul"}]</info><confidence>0</confidence><bndbox><xmin>6676.14990234375</xmin><ymin>29385.494140625</ymin><xmax>6968.03955078125</xmax><ymax>29759.31640625</ymax></bndbox><segmentation><points><x>6676.14990234375</x><y>29499.17578125</y></points><points><x>6681.27099609375</x><y>29420.314453125</y></points><points><x>6681.27099609375</x><y>29420.314453125</y></points><points><x>6682.294921875</x><y>29418.267578125</y></points><points><x>6683.3193359375</x><y>29418.267578125</y></points><points><x>6684.34326171875</x><y>29417.2421875</y></points><points><x>6686.3916015625</x><y>29416.21875</y></points><points><x>6687.416015625</x><y>29415.193359375</y></points><points><x>6739.64892578125</x><y>29385.494140625</y></points><points><x>6739.64892578125</x><y>29385.494140625</y></points><points><x>6741.697265625</x><y>29385.494140625</y></points><points><x>6742.72119140625</x><y>29385.494140625</y></points><points><x>6743.74560546875</x><y>29385.494140625</y></points><points><x>6744.76953125</x><y>29385.494140625</y></points><points><x>6748.8662109375</x><y>29385.494140625</y></points><points><x>6806.22021484375</x><y>29405.9765625</y></points><points><x>6806.22021484375</x><y>29405.9765625</y></points><points><x>6808.2685546875</x><y>29405.9765625</y></points><points><x>6809.29248046875</x><y>29407.0</y></points><points><x>6811.3408203125</x><y>29408.025390625</y></points><points><x>6883.033203125</x><y>29464.35546875</y></points><points><x>6884.05712890625</x><y>29464.35546875</y></points><points><x>6885.08154296875</x><y>29465.37890625</y></points><points><x>6887.1298828125</x><y>29466.40234375</y></points><points><x>6887.1298828125</x><y>29467.427734375</y></points><points><x>6889.17822265625</x><y>29467.427734375</y></points><points><x>6950.62841796875</x><y>29500.201171875</y></points><points><x>6950.62841796875</x><y>29500.201171875</y></points><points><x>6952.6767578125</x><y>29502.248046875</y></points><points><x>6954.72509765625</x><y>29505.322265625</y></points><points><x>6968.03955078125</x><y>29590.328125</y></points><points><x>6968.03955078125</x><y>29590.328125</y></points><points><x>6968.03955078125</x><y>29592.376953125</y></points><points><x>6967.01513671875</x><y>29593.400390625</y></points><points><x>6914.78271484375</x><y>29687.625</y></points><points><x>6914.78271484375</x><y>29687.625</y></points><points><x>6913.75830078125</x><y>29689.671875</y></points><points><x>6913.75830078125</x><y>29691.720703125</y></points><points><x>6861.525390625</x><y>29758.29296875</y></points><points><x>6861.525390625</x><y>29758.29296875</y></points><points><x>6859.47705078125</x><y>29759.31640625</y></points><points><x>6858.453125</x><y>29759.31640625</y></points><points><x>6857.4287109375</x><y>29759.31640625</y></points><points><x>6806.22021484375</x><y>29724.494140625</y></points><points><x>6806.22021484375</x><y>29724.494140625</y></points><points><x>6805.19580078125</x><y>29722.447265625</y></points><points><x>6804.171875</x><y>29721.421875</y></points><points><x>6803.1474609375</x><y>29719.373046875</y></points><points><x>6802.12353515625</x><y>29718.349609375</y></points><points><x>6798.02685546875</x><y>29715.27734375</y></points><points><x>6797.00244140625</x><y>29713.228515625</y></points><points><x>6744.76953125</x><y>29674.310546875</y></points><points><x>6744.76953125</x><y>29674.310546875</y></points><points><x>6744.76953125</x><y>29672.26171875</y></points><points><x>6717.1171875</x><y>29650.75390625</y></points><points><x>6691.5126953125</x><y>29588.279296875</y></points><points><x>6691.5126953125</x><y>29588.279296875</y></points><points><x>6679.22265625</x><y>29541.16796875</y></points><points><x>6679.22265625</x><y>29540.142578125</y></points></segmentation></object><object><name>NILM</name><difficult>0</difficult><truncated>0</truncated><info>[{"confidence": "0"}, {"action": "CREATE", "cat": "NILM", "time": "2020-07-23 14:52;42", "who": "admin", "typeOfanno": "PersonManul"}]</info><confidence>0</confidence><bndbox><xmin>6875.86376953125</xmin><ymin>29577.013671875</ymin><xmax>7231.251953125</xmax><ymax>29907.822265625</ymax></bndbox><segmentation><points><x>7102.2060546875</x><y>29606.71484375</y></points><points><x>7102.2060546875</x><y>29606.71484375</y></points><points><x>7163.65673828125</x><y>29659.97265625</y></points><points><x>7163.65673828125</x><y>29659.97265625</y></points><points><x>7163.65673828125</x><y>29662.01953125</y></points><points><x>7163.65673828125</x><y>29663.044921875</y></points><points><x>7163.65673828125</x><y>29664.068359375</y></points><points><x>7181.06787109375</x><y>29732.6875</y></points><points><x>7181.06787109375</x><y>29732.6875</y></points><points><x>7231.251953125</x><y>29746.001953125</y></points><points><x>7223.05859375</x><y>29841.25</y></points><points><x>7223.05859375</x><y>29841.25</y></points><points><x>7152.390625</x><y>29907.822265625</y></points><points><x>7152.390625</x><y>29907.822265625</y></points><points><x>7150.34228515625</x><y>29907.822265625</y></points><points><x>7149.318359375</x><y>29907.822265625</y></points><points><x>7148.2939453125</x><y>29907.822265625</y></points><points><x>7146.24560546875</x><y>29907.822265625</y></points><points><x>7054.0703125</x><y>29877.095703125</y></points><points><x>7054.0703125</x><y>29877.095703125</y></points><points><x>7052.02197265625</x><y>29877.095703125</y></points><points><x>7050.99755859375</x><y>29877.095703125</y></points><points><x>7048.94921875</x><y>29876.072265625</y></points><points><x>7047.92529296875</x><y>29876.072265625</y></points><points><x>7044.8525390625</x><y>29876.072265625</y></points><points><x>7040.755859375</x><y>29875.048828125</y></points><points><x>6916.8310546875</x><y>29832.033203125</y></points><points><x>6916.8310546875</x><y>29831.0078125</y></points><points><x>6915.806640625</x><y>29828.9609375</y></points><points><x>6914.78271484375</x><y>29827.935546875</y></points><points><x>6914.78271484375</x><y>29826.912109375</y></points><points><x>6875.86376953125</x><y>29748.05078125</y></points><points><x>6875.86376953125</x><y>29748.05078125</y></points><points><x>6875.86376953125</x><y>29746.001953125</y></points><points><x>6875.86376953125</x><y>29743.953125</y></points><points><x>6876.88818359375</x><y>29741.90625</y></points><points><x>6877.912109375</x><y>29740.880859375</y></points><points><x>6877.912109375</x><y>29737.80859375</y></points><points><x>6929.12109375</x><y>29629.24609375</y></points><points><x>6929.12109375</x><y>29629.24609375</y></points><points><x>6931.16943359375</x><y>29628.22265625</y></points><points><x>6931.16943359375</x><y>29627.197265625</y></points><points><x>6933.2177734375</x><y>29626.173828125</y></points><points><x>6935.26611328125</x><y>29626.173828125</y></points><points><x>6937.314453125</x><y>29623.1015625</y></points><points><x>6989.54736328125</x><y>29586.23046875</y></points><points><x>6989.54736328125</x><y>29586.23046875</y></points><points><x>6991.595703125</x><y>29586.23046875</y></points><points><x>6992.61962890625</x><y>29586.23046875</y></points><points><x>7076.60205078125</x><y>29577.013671875</y></points><points><x>7076.60205078125</x><y>29577.013671875</y></points></segmentation></object><object><name>NILM</name><difficult>0</difficult><truncated>0</truncated><info>[{"confidence": "0"}, {"action": "CREATE", "cat": "NILM", "time": "2020-07-23 14:52;42", "who": "admin", "typeOfanno": "PersonManul"}]</info><confidence>0</confidence><bndbox><xmin>7475.927734375</xmin><ymin>25684.814453125</ymin><xmax>7619.0087890625</xmax><ymax>25831.3359375</ymax></bndbox><segmentation><points><x>7593.55712890625</x><y>25713.017578125</y></points><points><x>7614.19384765625</x><y>25731.591796875</y></points><points><x>7614.19384765625</x><y>25731.591796875</y></points><points><x>7612.1298828125</x><y>25761.169921875</y></points><points><x>7612.1298828125</x><y>25761.169921875</y></points><points><x>7612.1298828125</x><y>25763.234375</y></points><points><x>7619.0087890625</x><y>25804.5078125</y></points><points><x>7619.0087890625</x><y>25804.5078125</y></points><points><x>7616.9453125</x><y>25806.572265625</y></points><points><x>7592.18115234375</x><y>25823.080078125</y></points><points><x>7592.18115234375</x><y>25823.080078125</y></points><points><x>7590.11767578125</x><y>25824.45703125</y></points><points><x>7550.90771484375</x><y>25830.6484375</y></points><points><x>7550.90771484375</x><y>25830.6484375</y></points><points><x>7548.84423828125</x><y>25831.3359375</y></points><points><x>7547.46826171875</x><y>25831.3359375</y></points><points><x>7505.50732421875</x><y>25828.583984375</y></points><points><x>7505.50732421875</x><y>25828.583984375</y></points><points><x>7504.8193359375</x><y>25825.83203125</y></points><points><x>7482.119140625</x><y>25785.935546875</y></points><points><x>7482.119140625</x><y>25785.935546875</y></points><points><x>7475.927734375</x><y>25750.8515625</y></points><points><x>7475.927734375</x><y>25750.1640625</y></points><points><x>7477.99169921875</x><y>25748.7890625</y></points><points><x>7497.25244140625</x><y>25706.828125</y></points><points><x>7497.9404296875</x><y>25706.828125</y></points><points><x>7499.31640625</x><y>25706.138671875</y></points><points><x>7535.7744140625</x><y>25684.814453125</y></points><points><x>7537.837890625</x><y>25684.814453125</y></points></segmentation></object><object><name>NILM</name><difficult>0</difficult><truncated>0</truncated><info>[{"confidence": "0"}, {"action": "CREATE", "cat": "NILM", "time": "2020-07-23 14:52;42", "who": "admin", "typeOfanno": "PersonManul"}]</info><confidence>0</confidence><bndbox><xmin>29673.8828125</xmin><ymin>8935.298828125</ymin><xmax>29749.6171875</xmax><ymax>9028.6728515625</ymax></bndbox><segmentation><points><x>29679.0</x><y>8941.0</y></points><points><x>29673.8828125</x><y>8979.3955078125</y></points><points><x>29677.2421875</x><y>9013.2734375</y></points><points><x>29698.0</x><y>9027.0</y></points><points><x>29713.0</x><y>9028.0</y></points><points><x>29721.337890625</x><y>9028.6728515625</y></points><points><x>29729.87890625</x><y>9028.251953125</y></points><points><x>29740.517578125</x><y>9016.4931640625</y></points><points><x>29749.6171875</x><y>8993.53515625</y></points><points><x>29746.2578125</x><y>8977.2958984375</y></points><points><x>29734.498046875</x><y>8935.298828125</y></points></segmentation></object><object><name>NILM</name><difficult>0</difficult><truncated>0</truncated><info>[{"confidence": "0"}, {"action": "CREATE", "cat": "NILM", "time": "2020-07-23 14:52;42", "who": "admin", "typeOfanno": "PersonManul"}]</info><confidence>0</confidence><bndbox><xmin>16768.0</xmin><ymin>21412.83984375</ymin><xmax>16959.7265625</xmax><ymax>21641.234375</ymax></bndbox><segmentation><points><x>16869.423828125</x><y>21412.83984375</y></points><points><x>16825.669921875</x><y>21420.287109375</y></points><points><x>16808.0</x><y>21440.0</y></points><points><x>16799.0</x><y>21444.0</y></points><points><x>16796.0</x><y>21447.0</y></points><points><x>16773.0</x><y>21458.0</y></points><points><x>16769.0</x><y>21472.0</y></points><points><x>16768.0</x><y>21488.0</y></points><points><x>16774.0</x><y>21495.0</y></points><points><x>16794.0</x><y>21495.0</y></points><points><x>16799.0</x><y>21511.0</y></points><points><x>16805.0</x><y>21512.0</y></points><points><x>16806.0</x><y>21517.0</y></points><points><x>16795.0</x><y>21532.0</y></points><points><x>16787.1015625</x><y>21535.048828125</y></points><points><x>16783.349609375</x><y>21539.21875</y></points><points><x>16782.724609375</x><y>21543.595703125</y></points><points><x>16783.55859375</x><y>21550.263671875</y></points><points><x>16783.0</x><y>21561.0</y></points><points><x>16782.0</x><y>21576.0</y></points><points><x>16784.0</x><y>21596.0</y></points><points><x>16787.0</x><y>21599.0</y></points><points><x>16793.0</x><y>21625.0</y></points><points><x>16797.0</x><y>21625.0</y></points><points><x>16803.0</x><y>21626.0</y></points><points><x>16839.943359375</x><y>21641.234375</y></points><points><x>16887.0</x><y>21626.0</y></points><points><x>16890.0</x><y>21623.0</y></points><points><x>16890.0</x><y>21616.0</y></points><points><x>16896.0</x><y>21615.0</y></points><points><x>16904.0</x><y>21613.0</y></points><points><x>16910.0</x><y>21612.0</y></points><points><x>16915.0</x><y>21611.0</y></points><points><x>16923.0</x><y>21605.0</y></points><points><x>16926.0</x><y>21601.0</y></points><points><x>16933.0</x><y>21595.0</y></points><points><x>16939.0</x><y>21568.0</y></points><points><x>16941.0</x><y>21563.0</y></points><points><x>16959.267578125</x><y>21532.009765625</y></points><points><x>16957.419921875</x><y>21507.060546875</y></points><points><x>16959.7265625</x><y>21455.6640625</y></points><points><x>16941.0</x><y>21440.0</y></points><points><x>16932.0</x><y>21439.0</y></points><points><x>16924.0</x><y>21437.0</y></points><points><x>16916.0</x><y>21431.0</y></points><points><x>16916.0</x><y>21427.0</y></points></segmentation></object><object><name>NILM</name><difficult>0</difficult><truncated>0</truncated><info>[{"confidence": "0"}, {"action": "CREATE", "cat": "NILM", "time": "2020-07-23 14:52;42", "who": "admin", "typeOfanno": "PersonManul"}]</info><confidence>0</confidence><bndbox><xmin>30214.728515625</xmin><ymin>49023.578125</ymin><xmax>30360.265625</xmax><ymax>49146.4765625</ymax></bndbox><segmentation><points><x>30264.626953125</x><y>49030.5078125</y></points><points><x>30330.234375</x><y>49023.578125</y></points><points><x>30360.265625</x><y>49030.046875</y></points><points><x>30358.87890625</x><y>49076.7109375</y></points><points><x>30358.87890625</x><y>49076.7109375</y></points><points><x>30357.955078125</x><y>49079.0234375</y></points><points><x>30346.404296875</x><y>49111.82421875</y></points><points><x>30346.404296875</x><y>49112.2890625</y></points><points><x>30345.01953125</x><y>49113.671875</y></points><points><x>30345.01953125</x><y>49114.13671875</y></points><points><x>30343.6328125</x><y>49115.984375</y></points><points><x>30342.24609375</x><y>49116.90625</y></points><points><x>30299.279296875</x><y>49142.78125</y></points><points><x>30299.279296875</x><y>49142.78125</y></points><points><x>30296.96875</x><y>49144.16796875</y></points><points><x>30296.044921875</x><y>49145.08984375</y></points><points><x>30295.12109375</x><y>49145.08984375</y></points><points><x>30253.5390625</x><y>49146.4765625</y></points><points><x>30253.076171875</x><y>49146.4765625</y></points><points><x>30250.765625</x><y>49146.015625</y></points><points><x>30215.189453125</x><y>49119.21875</y></points><points><x>30215.189453125</x><y>49119.21875</y></points><points><x>30214.728515625</x><y>49116.4453125</y></points><points><x>30214.728515625</x><y>49115.05859375</y></points><points><x>30214.728515625</x><y>49113.2109375</y></points><points><x>30215.189453125</x><y>49111.82421875</y></points><points><x>30222.12109375</x><y>49079.9453125</y></points><points><x>30222.12109375</x><y>49079.9453125</y></points><points><x>30223.044921875</x><y>49078.09765625</y></points><points><x>30223.505859375</x><y>49077.63671875</y></points><points><x>30224.431640625</x><y>49075.7890625</y></points><points><x>30224.892578125</x><y>49074.86328125</y></points><points><x>30236.443359375</x><y>49045.7578125</y></points><points><x>30236.443359375</x><y>49045.7578125</y></points></segmentation></object><object><name>NILM</name><difficult>0</difficult><truncated>0</truncated><info>[{"confidence": "0"}, {"action": "CREATE", "cat": "NILM", "time": "2020-07-23 14:52;42", "who": "admin", "typeOfanno": "PersonManul"}]</info><confidence>0</confidence><bndbox><xmin>23477.3203125</xmin><ymin>29654.111328125</ymin><xmax>23648.73046875</xmax><ymax>29847.69921875</ymax></bndbox><segmentation><points><x>23537.3828125</x><y>29658.73046875</y></points><points><x>23578.96484375</x><y>29659.654296875</y></points><points><x>23578.96484375</x><y>29659.654296875</y></points><points><x>23580.8125</x><y>29661.041015625</y></points><points><x>23581.275390625</x><y>29661.50390625</y></points><points><x>23620.546875</x><y>29688.30078125</y></points><points><x>23620.546875</x><y>29688.30078125</y></points><points><x>23622.39453125</x><y>29689.6875</y></points><points><x>23622.857421875</x><y>29690.1484375</y></points><points><x>23624.705078125</x><y>29691.53515625</y></points><points><x>23625.62890625</x><y>29691.99609375</y></points><points><x>23648.73046875</x><y>29744.205078125</y></points><points><x>23648.73046875</x><y>29744.205078125</y></points><points><x>23648.73046875</x><y>29746.515625</y></points><points><x>23648.73046875</x><y>29747.90234375</y></points><points><x>23647.806640625</x><y>29749.287109375</y></points><points><x>23636.716796875</x><y>29809.3515625</y></points><points><x>23636.716796875</x><y>29809.8125</y></points><points><x>23635.33203125</x><y>29811.19921875</y></points><points><x>23635.33203125</x><y>29812.123046875</y></points><points><x>23634.408203125</x><y>29813.970703125</y></points><points><x>23633.482421875</x><y>29814.89453125</y></points><points><x>23596.05859375</x><y>29845.849609375</y></points><points><x>23596.05859375</x><y>29845.849609375</y></points><points><x>23594.2109375</x><y>29846.775390625</y></points><points><x>23593.75</x><y>29846.775390625</y></points><points><x>23543.8515625</x><y>29847.69921875</y></points><points><x>23543.388671875</x><y>29847.69921875</y></points><points><x>23541.078125</x><y>29847.69921875</y></points><points><x>23539.693359375</x><y>29847.69921875</y></points><points><x>23538.306640625</x><y>29847.69921875</y></points><points><x>23536.458984375</x><y>29847.69921875</y></points><points><x>23494.876953125</x><y>29813.970703125</y></points><points><x>23494.876953125</x><y>29813.509765625</y></points><points><x>23494.876953125</x><y>29811.19921875</y></points><points><x>23494.876953125</x><y>29810.275390625</y></points><points><x>23494.876953125</x><y>29808.888671875</y></points><points><x>23494.876953125</x><y>29807.501953125</y></points><points><x>23488.87109375</x><y>29742.8203125</y></points><points><x>23488.87109375</x><y>29742.8203125</y></points><points><x>23488.408203125</x><y>29740.046875</y></points><points><x>23488.408203125</x><y>29739.5859375</y></points><points><x>23487.9453125</x><y>29737.736328125</y></points><points><x>23487.484375</x><y>29736.3515625</y></points><points><x>23486.560546875</x><y>29734.96484375</y></points><points><x>23486.09765625</x><y>29733.1171875</y></points><points><x>23477.3203125</x><y>29688.30078125</y></points><points><x>23477.3203125</x><y>29687.837890625</y></points><points><x>23478.705078125</x><y>29686.453125</y></points><points><x>23479.62890625</x><y>29685.990234375</y></points><points><x>23480.5546875</x><y>29684.603515625</y></points><points><x>23481.478515625</x><y>29684.142578125</y></points><points><x>23482.40234375</x><y>29682.755859375</y></points><points><x>23482.86328125</x><y>29681.83203125</y></points><points><x>23483.326171875</x><y>29680.908203125</y></points><points><x>23486.560546875</x><y>29675.36328125</y></points><points><x>23503.193359375</x><y>29654.111328125</y></points><points><x>23503.193359375</x><y>29654.111328125</y></points></segmentation></object><object><name>NILM</name><difficult>0</difficult><truncated>0</truncated><info>[{"confidence": "0"}, {"action": "CREATE", "cat": "NILM", "time": "2020-07-23 14:52;42", "who": "admin", "typeOfanno": "PersonManul"}]</info><confidence>0</confidence><bndbox><xmin>10505.740234375</xmin><ymin>11036.861328125</ymin><xmax>10664.642578125</xmax><ymax>11166.8720703125</ymax></bndbox><segmentation><points><x>10583.4716796875</x><y>11039.6123046875</y></points><points><x>10639.87890625</x><y>11047.1796875</y></points><points><x>10639.87890625</x><y>11047.1796875</y></points><points><x>10641.9423828125</x><y>11047.8671875</y></points><points><x>10641.9423828125</x><y>11048.5556640625</y></points><points><x>10644.6943359375</x><y>11050.619140625</y></points><points><x>10664.642578125</x><y>11091.892578125</y></points><points><x>10664.642578125</x><y>11091.892578125</y></points><points><x>10662.5791015625</x><y>11093.9560546875</y></points><points><x>10661.203125</x><y>11095.33203125</y></points><points><x>10638.5029296875</x><y>11133.853515625</y></points><points><x>10638.5029296875</x><y>11133.853515625</y></points><points><x>10636.439453125</x><y>11136.60546875</y></points><points><x>10581.408203125</x><y>11166.8720703125</y></points><points><x>10529.12890625</x><y>11139.3564453125</y></points><points><x>10529.12890625</x><y>11138.6689453125</y></points><points><x>10527.7529296875</x><y>11137.29296875</y></points><points><x>10505.740234375</x><y>11096.70703125</y></points><points><x>10505.740234375</x><y>11096.70703125</y></points><points><x>10505.740234375</x><y>11093.9560546875</y></points><points><x>10505.740234375</x><y>11093.267578125</y></points><points><x>10505.740234375</x><y>11091.892578125</y></points><points><x>10505.740234375</x><y>11088.453125</y></points><points><x>10516.05859375</x><y>11058.873046875</y></points><points><x>10516.05859375</x><y>11058.185546875</y></points><points><x>10517.4345703125</x><y>11056.8095703125</y></points><points><x>10518.1220703125</x><y>11056.8095703125</y></points><points><x>10520.185546875</x><y>11054.74609375</y></points><points><x>10554.580078125</x><y>11036.861328125</y></points><points><x>10554.580078125</x><y>11036.861328125</y></points></segmentation></object><object><name>MET</name><difficult>0</difficult><truncated>0</truncated><info>[{"confidence": "0"}, {"action": "CREATE", "cat": "MET", "time": "2020-07-23 14:52;42", "who": "admin", "typeOfanno": "PersonManul"}]</info><confidence>0</confidence><bndbox><xmin>17092.80859375</xmin><ymin>32187.421875</ymin><xmax>17210.634765625</xmax><ymax>32366.4765625</ymax></bndbox><segmentation><points><x>17122.50390625</x><y>32221.248046875</y></points><points><x>17136.46875</x><y>32195.490234375</y></points><points><x>17153.2265625</x><y>32187.421875</y></points><points><x>17173.396484375</x><y>32199.525390625</y></points><points><x>17173.396484375</x><y>32199.525390625</y></points><points><x>17175.259765625</x><y>32201.38671875</y></points><points><x>17201.326171875</x><y>32220.626953125</y></points><points><x>17201.326171875</x><y>32220.626953125</y></points><points><x>17203.1875</x><y>32222.48828125</y></points><points><x>17210.634765625</x><y>32255.3828125</y></points><points><x>17210.32421875</x><y>32255.3828125</y></points><points><x>17209.705078125</x><y>32257.244140625</y></points><points><x>17200.083984375</x><y>32287.966796875</y></points><points><x>17200.083984375</x><y>32287.966796875</y></points><points><x>17199.7734375</x><y>32290.44921875</y></points><points><x>17199.154296875</x><y>32291.0703125</y></points><points><x>17198.84375</x><y>32292.931640625</y></points><points><x>17184.87890625</x><y>32333.892578125</y></points><points><x>17184.87890625</x><y>32333.892578125</y></points><points><x>17183.947265625</x><y>32335.755859375</y></points><points><x>17183.638671875</x><y>32336.375</y></points><points><x>17183.017578125</x><y>32337.927734375</y></points><points><x>17182.396484375</x><y>32338.859375</y></points><points><x>17182.0859375</x><y>32340.41015625</y></points><points><x>17167.810546875</x><y>32366.4765625</y></points><points><x>17136.779296875</x><y>32341.65234375</y></points><points><x>17110.447265625</x><y>32316.560546875</y></points><points><x>17104.70703125</x><y>32308.01953125</y></points><points><x>17094.20703125</x><y>32290.662109375</y></points><points><x>17092.80859375</x><y>32281.28125</y></points><points><x>17093.228515625</x><y>32266.72265625</y></points><points><x>17103.576171875</x><y>32244.83203125</y></points><points><x>17104.505859375</x><y>32244.521484375</y></points></segmentation></object><object><name>NILM</name><difficult>0</difficult><truncated>0</truncated><info>[{"confidence": "0"}, {"action": "CREATE", "cat": "NILM", "time": "2020-07-23 14:52;42", "who": "admin", "typeOfanno": "PersonManul"}]</info><confidence>0</confidence><bndbox><xmin>40266.44921875</xmin><ymin>41289.94921875</ymin><xmax>40441.46875</xmax><ymax>41455.66015625</ymax></bndbox><segmentation><points><x>40319.82421875</x><y>41289.94921875</y></points><points><x>40353.02734375</x><y>41295.84765625</y></points><points><x>40353.02734375</x><y>41295.84765625</y></points><points><x>40366.9921875</x><y>41328.7421875</y></points><points><x>40366.9921875</x><y>41328.7421875</y></points><points><x>40407.64453125</x><y>41336.80859375</y></points><points><x>40407.64453125</x><y>41336.80859375</y></points><points><x>40441.46875</x><y>41358.83984375</y></points><points><x>40439.60546875</x><y>41420.90625</y></points><points><x>40405.78125</x><y>41445.109375</y></points><points><x>40372.578125</x><y>41455.66015625</y></points><points><x>40329.1328125</x><y>41436.109375</y></points><points><x>40329.1328125</x><y>41436.109375</y></points><points><x>40326.6484375</x><y>41434.55859375</y></points><points><x>40325.71875</x><y>41433.9375</y></points><points><x>40287.55078125</x><y>41396.078125</y></points><points><x>40287.55078125</x><y>41396.078125</y></points><points><x>40286.6171875</x><y>41393.90625</y></points><points><x>40285.6875</x><y>41392.9765625</y></points><points><x>40266.44921875</x><y>41353.56640625</y></points><points><x>40266.44921875</x><y>41353.56640625</y></points><points><x>40268.62109375</x><y>41307.63671875</y></points><points><x>40268.62109375</x><y>41307.63671875</y></points><points><x>40269.2421875</x><y>41305.15625</y></points><points><x>40288.48046875</x><y>41292.43359375</y></points><points><x>40288.48046875</x><y>41292.43359375</y></points></segmentation></object><object><name>NILM</name><difficult>0</difficult><truncated>0</truncated><info>[{"confidence": "0"}, {"action": "CREATE", "cat": "NILM", "time": "2020-07-23 14:52;42", "who": "admin", "typeOfanno": "PersonManul"}]</info><confidence>0</confidence><bndbox><xmin>44781.0</xmin><ymin>11921.64453125</ymin><xmax>44919.0</xmax><ymax>12086.0</ymax></bndbox><segmentation><points><x>44855.01171875</x><y>11921.64453125</y></points><points><x>44846.0</x><y>11932.0</y></points><points><x>44847.0</x><y>11941.0</y></points><points><x>44840.0</x><y>11942.0</y></points><points><x>44832.0</x><y>11948.0</y></points><points><x>44823.359375</x><y>11953.607421875</y></points><points><x>44815.0</x><y>11959.0</y></points><points><x>44810.0</x><y>11963.0</y></points><points><x>44799.0</x><y>11964.0</y></points><points><x>44783.0</x><y>11973.0</y></points><points><x>44782.0</x><y>11988.0</y></points><points><x>44781.0</x><y>12026.0</y></points><points><x>44797.0</x><y>12043.0</y></points><points><x>44809.0</x><y>12056.0</y></points><points><x>44819.0</x><y>12062.0</y></points><points><x>44831.0</x><y>12065.0</y></points><points><x>44834.0</x><y>12068.0</y></points><points><x>44845.0</x><y>12071.0</y></points><points><x>44858.0</x><y>12079.0</y></points><points><x>44877.0</x><y>12084.0</y></points><points><x>44916.0</x><y>12086.0</y></points><points><x>44917.0</x><y>12079.0</y></points><points><x>44919.0</x><y>12064.0</y></points><points><x>44918.0</x><y>12054.0</y></points><points><x>44914.0</x><y>12054.0</y></points><points><x>44918.0</x><y>12034.0</y></points><points><x>44918.0</x><y>12018.0</y></points><points><x>44914.90234375</x><y>12004.5</y></points><points><x>44910.24609375</x><y>11997.6728515625</y></points><points><x>44907.453125</x><y>11989.6044921875</y></points><points><x>44906.83203125</x><y>11977.19140625</y></points><points><x>44905.59375</x><y>11971.60546875</y></points><points><x>44908.0</x><y>11961.0</y></points><points><x>44902.80078125</x><y>11946.16015625</y></points><points><x>44896.90234375</x><y>11931.2646484375</y></points></segmentation></object><object><name>MET</name><difficult>0</difficult><truncated>0</truncated><info>[{"confidence": "0"}, {"action": "CREATE", "cat": "MET", "time": "2020-07-23 14:52;42", "who": "admin", "typeOfanno": "PersonManul"}]</info><confidence>0</confidence><bndbox><xmin>9858.0</xmin><ymin>29631.228515625</ymin><xmax>10297.0</xmax><ymax>29894.0</ymax></bndbox><segmentation><points><x>9949.251953125</x><y>29639.509765625</y></points><points><x>9908.2900390625</x><y>29663.71484375</y></points><points><x>9861.0</x><y>29694.0</y></points><points><x>9858.0</x><y>29707.0</y></points><points><x>9869.0</x><y>29708.0</y></points><points><x>9871.0</x><y>29718.0</y></points><points><x>9862.0</x><y>29718.0</y></points><points><x>9861.0</x><y>29730.0</y></points><points><x>9865.0</x><y>29735.0</y></points><points><x>9867.0</x><y>29745.0</y></points><points><x>9868.0</x><y>29752.0</y></points><points><x>9872.0</x><y>29759.0</y></points><points><x>9873.0</x><y>29765.0</y></points><points><x>9874.0</x><y>29772.0</y></points><points><x>9879.0</x><y>29772.0</y></points><points><x>9882.0</x><y>29791.0</y></points><points><x>9887.0</x><y>29819.0</y></points><points><x>9899.0</x><y>29820.0</y></points><points><x>9903.0</x><y>29835.0</y></points><points><x>9904.0</x><y>29844.0</y></points><points><x>9910.0</x><y>29849.0</y></points><points><x>9931.0</x><y>29854.0</y></points><points><x>9941.0</x><y>29844.0</y></points><points><x>9941.0</x><y>29840.0</y></points><points><x>9942.0</x><y>29833.0</y></points><points><x>9956.0</x><y>29834.0</y></points><points><x>9968.0</x><y>29835.0</y></points><points><x>9971.0</x><y>29838.0</y></points><points><x>9977.0</x><y>29853.0</y></points><points><x>9995.3798828125</x><y>29866.595703125</y></points><points><x>10010.0</x><y>29861.0</y></points><points><x>10020.0</x><y>29854.0</y></points><points><x>10032.0</x><y>29850.0</y></points><points><x>10038.3154296875</x><y>29853.880859375</y></points><points><x>10045.9072265625</x><y>29855.53515625</y></points><points><x>10060.4921875</x><y>29858.94921875</y></points><points><x>10062.353515625</x><y>29866.70703125</y></points><points><x>10077.5595703125</x><y>29870.119140625</y></points><points><x>10086.55859375</x><y>29870.4296875</y></points><points><x>10096.0</x><y>29870.0</y></points><points><x>10098.0</x><y>29864.0</y></points><points><x>10116.0</x><y>29863.0</y></points><points><x>10120.0</x><y>29867.0</y></points><points><x>10123.0</x><y>29872.0</y></points><points><x>10132.0</x><y>29878.0</y></points><points><x>10149.0</x><y>29878.0</y></points><points><x>10156.0</x><y>29873.0</y></points><points><x>10161.0</x><y>29868.0</y></points><points><x>10163.0</x><y>29890.0</y></points><points><x>10171.0</x><y>29893.0</y></points><points><x>10191.0</x><y>29894.0</y></points><points><x>10199.0</x><y>29887.0</y></points><points><x>10204.0</x><y>29871.0</y></points><points><x>10207.0</x><y>29868.0</y></points><points><x>10214.0</x><y>29855.0</y></points><points><x>10232.0</x><y>29851.0</y></points><points><x>10240.0</x><y>29850.0</y></points><points><x>10247.0</x><y>29848.0</y></points><points><x>10259.0</x><y>29839.0</y></points><points><x>10262.0</x><y>29830.0</y></points><points><x>10266.0</x><y>29826.0</y></points><points><x>10280.0</x><y>29819.0</y></points><points><x>10283.0</x><y>29815.0</y></points><points><x>10293.0</x><y>29777.0</y></points><points><x>10266.0</x><y>29775.0</y></points><points><x>10258.0</x><y>29781.0</y></points><points><x>10251.0</x><y>29781.0</y></points><points><x>10242.0</x><y>29768.0</y></points><points><x>10249.0</x><y>29758.0</y></points><points><x>10259.0</x><y>29757.0</y></points><points><x>10267.0</x><y>29763.0</y></points><points><x>10283.0</x><y>29763.0</y></points><points><x>10287.0</x><y>29759.0</y></points><points><x>10287.0</x><y>29743.0</y></points><points><x>10286.0</x><y>29738.0</y></points><points><x>10288.0</x><y>29724.0</y></points><points><x>10287.0</x><y>29718.0</y></points><points><x>10295.0</x><y>29706.0</y></points><points><x>10297.0</x><y>29698.0</y></points><points><x>10271.4501953125</x><y>29665.41796875</y></points><points><x>10128.6845703125</x><y>29631.228515625</y></points></segmentation></object><object><name>NILM</name><difficult>0</difficult><truncated>0</truncated><info>[{"confidence": "0"}, {"action": "CREATE", "cat": "NILM", "time": "2020-07-23 14:52;42", "who": "admin", "typeOfanno": "PersonManul"}]</info><confidence>0</confidence><bndbox><xmin>10063.072265625</xmin><ymin>31179.69921875</ymin><xmax>10249.267578125</xmax><ymax>31315.99609375</ymax></bndbox><segmentation><points><x>10166.5654296875</x><y>31199.10546875</y></points><points><x>10207.2236328125</x><y>31208.345703125</y></points><points><x>10237.716796875</x><y>31228.673828125</y></points><points><x>10237.716796875</x><y>31229.13671875</y></points><points><x>10249.267578125</x><y>31264.712890625</y></points><points><x>10249.267578125</x><y>31264.712890625</y></points><points><x>10232.634765625</x><y>31304.4453125</y></points><points><x>10232.634765625</x><y>31304.908203125</y></points><points><x>10230.787109375</x><y>31306.294921875</y></points><points><x>10172.1103515625</x><y>31315.99609375</y></points><points><x>10172.1103515625</x><y>31315.99609375</y></points><points><x>10169.7998046875</x><y>31315.99609375</y></points><points><x>10103.2685546875</x><y>31315.53515625</y></points><points><x>10103.2685546875</x><y>31315.53515625</y></points><points><x>10100.9580078125</x><y>31315.072265625</y></points><points><x>10099.572265625</x><y>31315.072265625</y></points><points><x>10097.724609375</x><y>31314.1484375</y></points><points><x>10064.9208984375</x><y>31285.041015625</y></points><points><x>10064.9208984375</x><y>31284.580078125</y></points><points><x>10064.9208984375</x><y>31282.73046875</y></points><points><x>10064.9208984375</x><y>31281.806640625</y></points><points><x>10064.9208984375</x><y>31279.49609375</y></points><points><x>10064.9208984375</x><y>31278.111328125</y></points><points><x>10063.072265625</x><y>31243.921875</y></points><points><x>10063.072265625</x><y>31243.921875</y></points><points><x>10063.072265625</x><y>31241.611328125</y></points><points><x>10063.5341796875</x><y>31240.224609375</y></points><points><x>10064.458984375</x><y>31239.30078125</y></points><points><x>10082.015625</x><y>31215.275390625</y></points><points><x>10087.09765625</x><y>31193.099609375</y></points><points><x>10087.09765625</x><y>31193.099609375</y></points><points><x>10088.9453125</x><y>31191.712890625</y></points><points><x>10090.33203125</x><y>31190.7890625</y></points><points><x>10120.36328125</x><y>31179.69921875</y></points><points><x>10120.8251953125</x><y>31179.69921875</y></points><points><x>10153.1669921875</x><y>31182.47265625</y></points><points><x>10153.1669921875</x><y>31182.93359375</y></points></segmentation></object><object><name>MET</name><difficult>0</difficult><truncated>0</truncated><info>[{"confidence": "0"}, {"action": "CREATE", "cat": "MET", "time": "2020-07-23 14:52;42", "who": "admin", "typeOfanno": "PersonManul"}]</info><confidence>0</confidence><bndbox><xmin>7943.0</xmin><ymin>31605.19140625</ymin><xmax>8271.3203125</xmax><ymax>32147.28515625</ymax></bndbox><segmentation><points><x>8175.4453125</x><y>31605.19140625</y></points><points><x>8147.26220703125</x><y>31614.431640625</y></points><points><x>8110.76220703125</x><y>31626.443359375</y></points><points><x>8100.59765625</x><y>31630.140625</y></points><points><x>8091.04931640625</x><y>31630.623046875</y></points><points><x>8086.46435546875</x><y>31633.333984375</y></points><points><x>8077.29345703125</x><y>31638.126953125</y></points><points><x>8073.95849609375</x><y>31643.12890625</y></points><points><x>8066.0380859375</x><y>31650.6328125</y></points><points><x>8064.0</x><y>31654.0</y></points><points><x>8064.0</x><y>31658.0</y></points><points><x>8065.0</x><y>31664.0</y></points><points><x>8056.0</x><y>31674.0</y></points><points><x>8047.0</x><y>31674.0</y></points><points><x>8038.0</x><y>31681.0</y></points><points><x>8032.0</x><y>31707.0</y></points><points><x>8033.0</x><y>31712.0</y></points><points><x>8034.0</x><y>31725.0</y></points><points><x>8018.0</x><y>31734.0</y></points><points><x>8005.0</x><y>31735.0</y></points><points><x>7998.0</x><y>31741.0</y></points><points><x>7989.0</x><y>31747.0</y></points><points><x>7986.0</x><y>31761.0</y></points><points><x>7974.0</x><y>31762.0</y></points><points><x>7974.0</x><y>31775.0</y></points><points><x>7976.0</x><y>31780.0</y></points><points><x>7972.0</x><y>31796.0</y></points><points><x>7971.0</x><y>31804.0</y></points><points><x>7949.0</x><y>31830.0</y></points><points><x>7946.30419921875</x><y>31862.681640625</y></points><points><x>7943.0</x><y>31900.0</y></points><points><x>7952.0</x><y>31900.0</y></points><points><x>7959.0</x><y>31904.0</y></points><points><x>7970.0</x><y>31906.0</y></points><points><x>7971.0</x><y>31916.0</y></points><points><x>7976.0</x><y>31922.0</y></points><points><x>7969.0</x><y>31930.0</y></points><points><x>7963.0</x><y>31934.0</y></points><points><x>7963.0</x><y>31943.0</y></points><points><x>7959.0</x><y>31947.0</y></points><points><x>7956.0</x><y>31953.0</y></points><points><x>7954.0</x><y>31964.0</y></points><points><x>7943.0</x><y>31961.0</y></points><points><x>7943.0</x><y>31985.0</y></points><points><x>7949.0</x><y>31991.0</y></points><points><x>7961.0</x><y>31991.0</y></points><points><x>7961.0</x><y>31983.0</y></points><points><x>7965.0</x><y>31989.0</y></points><points><x>7970.0</x><y>31995.0</y></points><points><x>7971.0</x><y>32003.0</y></points><points><x>7973.0</x><y>32011.0</y></points><points><x>7970.0</x><y>32039.0</y></points><points><x>7969.0</x><y>32070.0</y></points><points><x>7968.0</x><y>32092.0</y></points><points><x>7967.0</x><y>32106.0</y></points><points><x>7968.0</x><y>32113.0</y></points><points><x>7978.0</x><y>32114.0</y></points><points><x>7995.0</x><y>32116.0</y></points><points><x>8001.0</x><y>32114.0</y></points><points><x>8010.0</x><y>32112.0</y></points><points><x>8029.9736328125</x><y>32126.494140625</y></points><points><x>8048.9033203125</x><y>32147.28515625</y></points><points><x>8078.3837890625</x><y>32134.5625</y></points><points><x>8134.86181640625</x><y>32126.18359375</y></points><points><x>8180.16845703125</x><y>32136.423828125</y></points><points><x>8222.681640625</x><y>32122.4609375</y></points><points><x>8227.0263671875</x><y>32107.25390625</y></points><points><x>8218.0</x><y>32089.0</y></points><points><x>8202.0</x><y>32068.0</y></points><points><x>8189.0</x><y>32065.0</y></points><points><x>8152.0</x><y>32062.0</y></points><points><x>8149.0</x><y>32051.0</y></points><points><x>8147.0</x><y>32032.0</y></points><points><x>8151.0</x><y>32028.0</y></points><points><x>8155.0</x><y>32025.0</y></points><points><x>8160.0</x><y>32025.0</y></points><points><x>8180.0</x><y>32025.0</y></points><points><x>8192.0</x><y>32022.0</y></points><points><x>8200.0</x><y>32016.0</y></points><points><x>8213.0</x><y>32006.0</y></points><points><x>8225.0</x><y>32002.0</y></points><points><x>8228.0</x><y>31999.0</y></points><points><x>8232.0</x><y>31996.0</y></points><points><x>8232.0</x><y>31984.0</y></points><points><x>8242.0</x><y>31980.0</y></points><points><x>8266.23828125</x><y>31957.69921875</y></points><points><x>8271.3203125</x><y>31932.287109375</y></points><points><x>8255.0</x><y>31902.0</y></points><points><x>8251.0</x><y>31896.0</y></points><points><x>8244.0</x><y>31896.0</y></points><points><x>8249.0</x><y>31888.0</y></points><points><x>8254.0</x><y>31881.0</y></points><points><x>8257.0</x><y>31876.0</y></points><points><x>8257.0</x><y>31869.0</y></points><points><x>8258.0</x><y>31856.0</y></points><points><x>8257.0</x><y>31851.0</y></points><points><x>8255.0</x><y>31840.0</y></points><points><x>8257.0</x><y>31826.0</y></points><points><x>8262.0</x><y>31795.0</y></points><points><x>8259.0</x><y>31761.0</y></points><points><x>8262.0</x><y>31693.0</y></points><points><x>8257.0</x><y>31689.0</y></points><points><x>8250.0</x><y>31681.0</y></points><points><x>8246.0</x><y>31678.0</y></points><points><x>8246.0</x><y>31674.0</y></points><points><x>8244.0</x><y>31664.0</y></points><points><x>8247.521484375</x><y>31634.298828125</y></points><points><x>8235.5087890625</x><y>31609.349609375</y></points></segmentation></object><object><name>NILM</name><difficult>0</difficult><truncated>0</truncated><info>[{"confidence": "0"}, {"action": "CREATE", "cat": "NILM", "time": "2020-07-23 14:52;42", "who": "admin", "typeOfanno": "PersonManul"}]</info><confidence>0</confidence><bndbox><xmin>8195.751953125</xmin><ymin>32558.9453125</ymin><xmax>8313.287109375</xmax><ymax>32709.5703125</ymax></bndbox><segmentation><points><x>8226.7900390625</x><y>32570.826171875</y></points><points><x>8222.4130859375</x><y>32579.162109375</y></points><points><x>8221.0</x><y>32589.0</y></points><points><x>8216.0</x><y>32589.0</y></points><points><x>8209.0</x><y>32596.0</y></points><points><x>8207.0</x><y>32605.0</y></points><points><x>8205.0</x><y>32622.0</y></points><points><x>8203.0</x><y>32634.0</y></points><points><x>8202.0</x><y>32644.0</y></points><points><x>8198.0</x><y>32648.0</y></points><points><x>8197.0</x><y>32665.0</y></points><points><x>8195.9609375</x><y>32668.509765625</y></points><points><x>8195.751953125</x><y>32677.888671875</y></points><points><x>8199.50390625</x><y>32697.064453125</y></points><points><x>8254.5283203125</x><y>32709.5703125</y></points><points><x>8287.0</x><y>32691.0</y></points><points><x>8288.0</x><y>32677.0</y></points><points><x>8293.0</x><y>32668.0</y></points><points><x>8299.083984375</x><y>32662.140625</y></points><points><x>8311.828125</x><y>32647.734375</y></points><points><x>8313.287109375</x><y>32613.13671875</y></points><points><x>8291.0</x><y>32583.0</y></points><points><x>8273.26953125</x><y>32565.615234375</y></points><points><x>8253.46875</x><y>32558.9453125</y></points><points><x>8236.794921875</x><y>32560.404296875</y></points></segmentation></object><object><name>MET</name><difficult>0</difficult><truncated>0</truncated><info>[{"confidence": "0"}, {"action": "CREATE", "cat": "MET", "time": "2020-07-23 14:52;42", "who": "admin", "typeOfanno": "PersonManul"}]</info><confidence>0</confidence><bndbox><xmin>8512.09375</xmin><ymin>33115.0</ymin><xmax>8703.0</xmax><ymax>33362.0</ymax></bndbox><segmentation><points><x>8561.0</x><y>33115.0</y></points><points><x>8554.0</x><y>33117.0</y></points><points><x>8551.0</x><y>33120.0</y></points><points><x>8535.0</x><y>33120.0</y></points><points><x>8512.09375</x><y>33136.63671875</y></points><points><x>8515.0</x><y>33186.0</y></points><points><x>8516.0</x><y>33192.0</y></points><points><x>8518.0</x><y>33210.0</y></points><points><x>8532.0</x><y>33253.0</y></points><points><x>8536.0</x><y>33257.0</y></points><points><x>8537.0</x><y>33268.0</y></points><points><x>8542.0</x><y>33274.0</y></points><points><x>8550.0</x><y>33276.0</y></points><points><x>8561.0</x><y>33282.0</y></points><points><x>8568.0</x><y>33288.0</y></points><points><x>8579.0</x><y>33303.0</y></points><points><x>8584.0</x><y>33311.0</y></points><points><x>8588.0</x><y>33319.0</y></points><points><x>8589.0</x><y>33336.0</y></points><points><x>8590.0</x><y>33352.0</y></points><points><x>8588.0</x><y>33362.0</y></points><points><x>8608.0</x><y>33362.0</y></points><points><x>8609.0</x><y>33330.0</y></points><points><x>8608.0</x><y>33324.0</y></points><points><x>8607.0</x><y>33318.0</y></points><points><x>8619.0</x><y>33325.0</y></points><points><x>8626.0</x><y>33325.0</y></points><points><x>8630.0</x><y>33329.0</y></points><points><x>8641.0</x><y>33331.0</y></points><points><x>8646.0</x><y>33341.0</y></points><points><x>8646.0</x><y>33345.0</y></points><points><x>8664.0</x><y>33352.0</y></points><points><x>8667.0</x><y>33348.0</y></points><points><x>8675.0</x><y>33342.0</y></points><points><x>8675.0</x><y>33321.0</y></points><points><x>8676.0</x><y>33308.0</y></points><points><x>8671.0</x><y>33289.0</y></points><points><x>8681.0</x><y>33287.0</y></points><points><x>8681.0</x><y>33276.0</y></points><points><x>8692.0</x><y>33270.0</y></points><points><x>8702.0</x><y>33257.0</y></points><points><x>8703.0</x><y>33243.0</y></points><points><x>8699.0</x><y>33225.0</y></points><points><x>8694.0</x><y>33213.0</y></points><points><x>8692.0</x><y>33206.0</y></points><points><x>8687.0</x><y>33196.0</y></points><points><x>8679.0</x><y>33188.0</y></points><points><x>8656.0</x><y>33183.0</y></points><points><x>8634.0</x><y>33159.0</y></points><points><x>8627.0</x><y>33154.0</y></points><points><x>8626.0</x><y>33143.0</y></points><points><x>8620.0</x><y>33134.0</y></points><points><x>8610.0</x><y>33115.0</y></points></segmentation></object><object><name>MET</name><difficult>0</difficult><truncated>0</truncated><info>[{"confidence": "0"}, {"action": "CREATE", "cat": "MET", "time": "2020-07-23 14:52;42", "who": "admin", "typeOfanno": "PersonManul"}]</info><confidence>0</confidence><bndbox><xmin>28499.04296875</xmin><ymin>39324.609375</ymin><xmax>28923.0</xmax><ymax>39643.0</ymax></bndbox><segmentation><points><x>28631.5546875</x><y>39330.37109375</y></points><points><x>28572.0</x><y>39367.0</y></points><points><x>28566.0</x><y>39367.0</y></points><points><x>28562.0</x><y>39371.0</y></points><points><x>28504.802734375</x><y>39390.8671875</y></points><points><x>28499.04296875</x><y>39429.46875</y></points><points><x>28536.0</x><y>39427.0</y></points><points><x>28552.0</x><y>39419.0</y></points><points><x>28562.0</x><y>39412.0</y></points><points><x>28569.0</x><y>39414.0</y></points><points><x>28569.0</x><y>39418.0</y></points><points><x>28550.0</x><y>39433.0</y></points><points><x>28539.0</x><y>39444.0</y></points><points><x>28533.0</x><y>39453.0</y></points><points><x>28529.0</x><y>39475.0</y></points><points><x>28527.0</x><y>39507.0</y></points><points><x>28529.0</x><y>39530.0</y></points><points><x>28536.0</x><y>39539.0</y></points><points><x>28558.0</x><y>39549.0</y></points><points><x>28573.0</x><y>39555.0</y></points><points><x>28589.0</x><y>39556.0</y></points><points><x>28594.0</x><y>39557.0</y></points><points><x>28609.0</x><y>39558.0</y></points><points><x>28637.0</x><y>39563.0</y></points><points><x>28649.0</x><y>39562.0</y></points><points><x>28661.0</x><y>39565.0</y></points><points><x>28667.0</x><y>39566.0</y></points><points><x>28677.0</x><y>39576.0</y></points><points><x>28685.0</x><y>39584.0</y></points><points><x>28690.0</x><y>39587.0</y></points><points><x>28694.0</x><y>39596.0</y></points><points><x>28721.0</x><y>39597.0</y></points><points><x>28732.0</x><y>39592.0</y></points><points><x>28740.0</x><y>39600.0</y></points><points><x>28723.0</x><y>39613.0</y></points><points><x>28721.0</x><y>39628.0</y></points><points><x>28740.0</x><y>39634.0</y></points><points><x>28752.0</x><y>39633.0</y></points><points><x>28756.0</x><y>39629.0</y></points><points><x>28758.0</x><y>39618.0</y></points><points><x>28771.0</x><y>39620.0</y></points><points><x>28776.0</x><y>39626.0</y></points><points><x>28794.0</x><y>39632.0</y></points><points><x>28799.0</x><y>39633.0</y></points><points><x>28810.0</x><y>39642.0</y></points><points><x>28821.0</x><y>39642.0</y></points><points><x>28835.0</x><y>39643.0</y></points><points><x>28853.0</x><y>39639.0</y></points><points><x>28859.0</x><y>39633.0</y></points><points><x>28883.0</x><y>39608.0</y></points><points><x>28889.0</x><y>39604.0</y></points><points><x>28902.0</x><y>39598.0</y></points><points><x>28923.0</x><y>39599.0</y></points><points><x>28923.0</x><y>39552.0</y></points><points><x>28920.0</x><y>39549.0</y></points><points><x>28923.0</x><y>39511.0</y></points><points><x>28922.0</x><y>39502.0</y></points><points><x>28919.0</x><y>39499.0</y></points><points><x>28919.0</x><y>39495.0</y></points><points><x>28915.0</x><y>39491.0</y></points><points><x>28911.0</x><y>39491.0</y></points><points><x>28910.0</x><y>39484.0</y></points><points><x>28905.0</x><y>39484.0</y></points><points><x>28912.0</x><y>39472.0</y></points><points><x>28923.0</x><y>39476.0</y></points><points><x>28923.0</x><y>39460.0</y></points><points><x>28913.0</x><y>39460.0</y></points><points><x>28910.0</x><y>39444.0</y></points><points><x>28904.0</x><y>39434.0</y></points><points><x>28896.0</x><y>39434.0</y></points><points><x>28874.0</x><y>39433.0</y></points><points><x>28860.0</x><y>39441.0</y></points><points><x>28857.0</x><y>39435.0</y></points><points><x>28858.0</x><y>39430.0</y></points><points><x>28859.0</x><y>39417.0</y></points><points><x>28857.0</x><y>39409.0</y></points><points><x>28842.0</x><y>39404.0</y></points><points><x>28828.0</x><y>39401.0</y></points><points><x>28831.0</x><y>39396.0</y></points><points><x>28836.0</x><y>39393.0</y></points><points><x>28840.0</x><y>39388.0</y></points><points><x>28840.0</x><y>39381.0</y></points><points><x>28842.0</x><y>39367.0</y></points><points><x>28829.0</x><y>39365.0</y></points><points><x>28788.841796875</x><y>39336.70703125</y></points><points><x>28698.962890625</x><y>39324.609375</y></points></segmentation></object><object><name>MET</name><difficult>0</difficult><truncated>0</truncated><info>[{"confidence": "0"}, {"action": "CREATE", "cat": "MET", "time": "2020-07-23 14:52;42", "who": "admin", "typeOfanno": "PersonManul"}]</info><confidence>0</confidence><bndbox><xmin>6062.8115234375</xmin><ymin>19929.89453125</ymin><xmax>6300.79638671875</xmax><ymax>20129.18359375</ymax></bndbox><segmentation><points><x>6154.52294921875</x><y>19949.630859375</y></points><points><x>6202.5068359375</x><y>19933.376953125</y></points><points><x>6202.5068359375</x><y>19933.376953125</y></points><points><x>6204.82861328125</x><y>19932.990234375</y></points><points><x>6239.65576171875</x><y>19929.89453125</y></points><points><x>6239.65576171875</x><y>19929.89453125</y></points><points><x>6279.12646484375</x><y>19941.1171875</y></points><points><x>6290.34814453125</x><y>19980.587890625</y></points><points><x>6290.34814453125</x><y>19980.587890625</y></points><points><x>6291.1220703125</x><y>19982.91015625</y></points><points><x>6300.4091796875</x><y>20024.701171875</y></points><points><x>6300.4091796875</x><y>20024.701171875</y></points><points><x>6300.4091796875</x><y>20027.41015625</y></points><points><x>6300.4091796875</x><y>20028.572265625</y></points><points><x>6300.79638671875</x><y>20029.732421875</y></points><points><x>6300.79638671875</x><y>20031.28125</y></points><points><x>6298.474609375</x><y>20071.912109375</y></points><points><x>6298.474609375</x><y>20071.912109375</y></points><points><x>6298.08740234375</x><y>20074.62109375</y></points><points><x>6298.08740234375</x><y>20076.16796875</y></points><points><x>6297.70068359375</x><y>20076.943359375</y></points><points><x>6273.70849609375</x><y>20110.99609375</y></points><points><x>6273.70849609375</x><y>20110.99609375</y></points><points><x>6272.16064453125</x><y>20112.54296875</y></points><points><x>6238.10791015625</x><y>20129.18359375</y></points><points><x>6238.10791015625</x><y>20129.18359375</y></points><points><x>6205.9892578125</x><y>20123.37890625</y></points><points><x>6205.9892578125</x><y>20123.37890625</y></points><points><x>6204.44140625</x><y>20121.443359375</y></points><points><x>6140.59228515625</x><y>20093.58203125</y></points><points><x>6102.2822265625</x><y>20092.421875</y></points><points><x>6102.2822265625</x><y>20092.421875</y></points><points><x>6099.1865234375</x><y>20092.033203125</y></points><points><x>6075.96875</x><y>20077.330078125</y></points><points><x>6075.96875</x><y>20077.330078125</y></points><points><x>6075.96875</x><y>20075.0078125</y></points><points><x>6075.96875</x><y>20073.84765625</y></points><points><x>6079.451171875</x><y>20049.46875</y></points><points><x>6062.8115234375</x><y>20026.63671875</y></points><points><x>6062.8115234375</x><y>20026.63671875</y></points><points><x>6063.58544921875</x><y>20024.701171875</y></points><points><x>6063.58544921875</x><y>20023.541015625</y></points><points><x>6069.00341796875</x><y>19983.296875</y></points><points><x>6126.6611328125</x><y>19956.208984375</y></points><points><x>6126.6611328125</x><y>19956.208984375</y></points></segmentation></object><object><name>MET</name><difficult>0</difficult><truncated>0</truncated><info>[{"confidence": "0"}, {"action": "CREATE", "cat": "MET", "time": "2020-07-23 14:52;42", "who": "admin", "typeOfanno": "PersonManul"}]</info><confidence>0</confidence><bndbox><xmin>11900.166015625</xmin><ymin>25013.0</ymin><xmax>12341.0</xmax><ymax>25324.0</ymax></bndbox><segmentation><points><x>12188.0</x><y>25013.0</y></points><points><x>12182.0</x><y>25030.0</y></points><points><x>12184.0</x><y>25039.0</y></points><points><x>12177.0</x><y>25035.0</y></points><points><x>12169.0</x><y>25030.0</y></points><points><x>12162.0</x><y>25028.0</y></points><points><x>12149.0</x><y>25023.0</y></points><points><x>12144.0</x><y>25022.0</y></points><points><x>12125.0</x><y>25016.0</y></points><points><x>12108.0</x><y>25015.0</y></points><points><x>12102.0</x><y>25019.0</y></points><points><x>12091.0</x><y>25030.0</y></points><points><x>12080.0</x><y>25041.0</y></points><points><x>12066.0</x><y>25040.0</y></points><points><x>12049.0</x><y>25041.0</y></points><points><x>12045.0</x><y>25037.0</y></points><points><x>12034.0</x><y>25037.0</y></points><points><x>12017.0</x><y>25046.0</y></points><points><x>12003.6591796875</x><y>25038.91796875</y></points><points><x>11985.6396484375</x><y>25035.68359375</y></points><points><x>11965.3115234375</x><y>25036.146484375</y></points><points><x>11946.3681640625</x><y>25075.880859375</y></points><points><x>11900.166015625</x><y>25080.962890625</y></points><points><x>11931.5830078125</x><y>25115.61328125</y></points><points><x>11950.98828125</x><y>25127.1640625</y></points><points><x>11962.650390625</x><y>25134.884765625</y></points><points><x>11970.154296875</x><y>25145.09765625</y></points><points><x>11973.9052734375</x><y>25149.890625</y></points><points><x>11977.8662109375</x><y>25156.560546875</y></points><points><x>11980.9921875</x><y>25163.23046875</y></points><points><x>11986.203125</x><y>25168.0234375</y></points><points><x>11993.9150390625</x><y>25177.1953125</y></points><points><x>11996.8330078125</x><y>25182.40625</y></points><points><x>12000.1669921875</x><y>25184.490234375</y></points><points><x>12006.8369140625</x><y>25189.283203125</y></points><points><x>12008.9208984375</x><y>25191.9921875</y></points><points><x>12013.0</x><y>25197.0</y></points><points><x>12023.0</x><y>25210.0</y></points><points><x>12031.0</x><y>25221.0</y></points><points><x>12054.0</x><y>25252.0</y></points><points><x>12060.0</x><y>25259.0</y></points><points><x>12067.0</x><y>25267.0</y></points><points><x>12092.0</x><y>25272.0</y></points><points><x>12111.0</x><y>25269.0</y></points><points><x>12113.0</x><y>25277.0</y></points><points><x>12122.0</x><y>25295.0</y></points><points><x>12126.0</x><y>25298.0</y></points><points><x>12147.0</x><y>25313.0</y></points><points><x>12158.0</x><y>25319.0</y></points><points><x>12164.0</x><y>25319.0</y></points><points><x>12177.0</x><y>25320.0</y></points><points><x>12193.0</x><y>25324.0</y></points><points><x>12194.0</x><y>25316.0</y></points><points><x>12198.0</x><y>25309.0</y></points><points><x>12201.0</x><y>25316.0</y></points><points><x>12215.0</x><y>25316.0</y></points><points><x>12216.0</x><y>25321.0</y></points><points><x>12231.0</x><y>25321.0</y></points><points><x>12238.0</x><y>25320.0</y></points><points><x>12250.0</x><y>25313.0</y></points><points><x>12261.0</x><y>25306.0</y></points><points><x>12267.0</x><y>25298.0</y></points><points><x>12273.0</x><y>25286.0</y></points><points><x>12285.0</x><y>25273.0</y></points><points><x>12290.0</x><y>25268.0</y></points><points><x>12294.0</x><y>25268.0</y></points><points><x>12300.0</x><y>25267.0</y></points><points><x>12303.0</x><y>25264.0</y></points><points><x>12316.0</x><y>25255.0</y></points><points><x>12319.0</x><y>25250.0</y></points><points><x>12320.0</x><y>25234.0</y></points><points><x>12321.0</x><y>25214.0</y></points><points><x>12320.0</x><y>25209.0</y></points><points><x>12325.0</x><y>25202.0</y></points><points><x>12331.0</x><y>25194.0</y></points><points><x>12337.0</x><y>25187.0</y></points><points><x>12341.0</x><y>25165.0</y></points><points><x>12339.0</x><y>25151.0</y></points><points><x>12338.0</x><y>25144.0</y></points><points><x>12335.0</x><y>25141.0</y></points><points><x>12328.0</x><y>25137.0</y></points><points><x>12313.0</x><y>25135.0</y></points><points><x>12307.0</x><y>25135.0</y></points><points><x>12297.0</x><y>25128.0</y></points><points><x>12282.0</x><y>25117.0</y></points><points><x>12277.0</x><y>25116.0</y></points><points><x>12273.0</x><y>25112.0</y></points><points><x>12270.0</x><y>25108.0</y></points><points><x>12262.0</x><y>25099.0</y></points><points><x>12254.0</x><y>25095.0</y></points><points><x>12246.0</x><y>25085.0</y></points><points><x>12238.0</x><y>25084.0</y></points><points><x>12231.0</x><y>25082.0</y></points><points><x>12238.0</x><y>25060.0</y></points><points><x>12235.0</x><y>25057.0</y></points><points><x>12232.0</x><y>25053.0</y></points><points><x>12227.0</x><y>25047.0</y></points><points><x>12221.0</x><y>25031.0</y></points><points><x>12215.0</x><y>25021.0</y></points><points><x>12209.0</x><y>25014.0</y></points><points><x>12204.0</x><y>25014.0</y></points></segmentation></object><object><name>NILM</name><difficult>0</difficult><truncated>0</truncated><info>[{"confidence": "0"}, {"action": "CREATE", "cat": "NILM", "time": "2020-07-23 14:52;42", "who": "admin", "typeOfanno": "PersonManul"}]</info><confidence>0</confidence><bndbox><xmin>12776.0</xmin><ymin>24989.6953125</ymin><xmax>12912.0</xmax><ymax>25193.73046875</ymax></bndbox><segmentation><points><x>12790.4697265625</x><y>25021.96875</y></points><points><x>12787.6767578125</x><y>25026.001953125</y></points><points><x>12784.2626953125</x><y>25031.587890625</y></points><points><x>12787.0</x><y>25037.0</y></points><points><x>12790.0</x><y>25049.0</y></points><points><x>12800.0</x><y>25066.0</y></points><points><x>12788.0</x><y>25069.0</y></points><points><x>12783.0</x><y>25073.0</y></points><points><x>12783.0</x><y>25080.0</y></points><points><x>12779.0</x><y>25085.0</y></points><points><x>12779.0</x><y>25095.0</y></points><points><x>12776.0</x><y>25112.0</y></points><points><x>12778.0</x><y>25120.0</y></points><points><x>12779.0</x><y>25126.0</y></points><points><x>12781.0</x><y>25133.0</y></points><points><x>12791.0</x><y>25148.0</y></points><points><x>12796.0</x><y>25156.0</y></points><points><x>12800.0</x><y>25161.0</y></points><points><x>12820.0</x><y>25183.0</y></points><points><x>12860.4765625</x><y>25193.73046875</y></points><points><x>12893.0</x><y>25188.0</y></points><points><x>12901.0</x><y>25179.0</y></points><points><x>12904.0</x><y>25175.0</y></points><points><x>12904.0</x><y>25171.0</y></points><points><x>12908.0</x><y>25157.0</y></points><points><x>12912.0</x><y>25134.0</y></points><points><x>12905.0</x><y>25134.0</y></points><points><x>12898.0</x><y>25132.0</y></points><points><x>12903.0</x><y>25130.0</y></points><points><x>12909.0</x><y>25123.0</y></points><points><x>12909.0</x><y>25110.0</y></points><points><x>12910.0</x><y>25092.0</y></points><points><x>12909.0</x><y>25085.0</y></points><points><x>12908.0</x><y>25079.0</y></points><points><x>12906.0</x><y>25066.0</y></points><points><x>12908.0</x><y>25028.0</y></points><points><x>12894.0</x><y>25010.0</y></points><points><x>12871.0</x><y>25003.0</y></points><points><x>12848.0</x><y>24994.0</y></points><points><x>12835.0</x><y>24993.0</y></points><points><x>12828.94921875</x><y>24989.6953125</y></points><points><x>12825.2255859375</x><y>24989.6953125</y></points><points><x>12819.6396484375</x><y>24992.177734375</y></points><points><x>12809.708984375</x><y>24994.970703125</y></points><points><x>12809.0</x><y>25000.0</y></points><points><x>12804.0</x><y>25005.0</y></points><points><x>12799.0</x><y>25005.0</y></points><points><x>12796.986328125</x><y>25010.17578125</y></points><points><x>12794.193359375</x><y>25013.279296875</y></points><points><x>12793.572265625</x><y>25019.486328125</y></points></segmentation></object><object><name>NILM</name><difficult>0</difficult><truncated>0</truncated><info>[{"confidence": "0"}, {"action": "CREATE", "cat": "NILM", "time": "2020-07-23 14:52;42", "who": "admin", "typeOfanno": "PersonManul"}]</info><confidence>0</confidence><bndbox><xmin>12448.3984375</xmin><ymin>24213.0</ymin><xmax>12493.0</xmax><ymax>24297.0</ymax></bndbox><segmentation><points><x>12460.0</x><y>24213.0</y></points><points><x>12457.0</x><y>24218.0</y></points><points><x>12448.3984375</x><y>24230.033203125</y></points><points><x>12452.0</x><y>24280.0</y></points><points><x>12456.52734375</x><y>24291.103515625</y></points><points><x>12463.0</x><y>24294.0</y></points><points><x>12466.0</x><y>24297.0</y></points><points><x>12478.0</x><y>24297.0</y></points><points><x>12484.0</x><y>24292.0</y></points><points><x>12489.0</x><y>24275.0</y></points><points><x>12492.0</x><y>24248.0</y></points><points><x>12493.0</x><y>24234.0</y></points><points><x>12486.0</x><y>24220.0</y></points><points><x>12482.0</x><y>24214.0</y></points></segmentation></object><object><name>MET</name><difficult>0</difficult><truncated>0</truncated><info>[{"confidence": "0"}, {"action": "CREATE", "cat": "MET", "time": "2020-07-23 14:52;42", "who": "admin", "typeOfanno": "PersonManul"}]</info><confidence>0</confidence><bndbox><xmin>10008.529296875</xmin><ymin>26210.65234375</ymin><xmax>10167.00390625</xmax><ymax>26353.41796875</ymax></bndbox><segmentation><points><x>10136.0478515625</x><y>26340.01953125</y></points><points><x>10117.10546875</x><y>26341.8671875</y></points><points><x>10069.5166015625</x><y>26347.873046875</y></points><points><x>10069.5166015625</x><y>26347.873046875</y></points><points><x>10067.2060546875</x><y>26349.259765625</y></points><points><x>10065.8203125</x><y>26350.18359375</y></points><points><x>10064.896484375</x><y>26350.64453125</y></points><points><x>10063.97265625</x><y>26351.5703125</y></points><points><x>10032.0927734375</x><y>26353.41796875</y></points><points><x>10032.0927734375</x><y>26353.41796875</y></points><points><x>10030.70703125</x><y>26351.5703125</y></points><points><x>10030.70703125</x><y>26350.64453125</y></points><points><x>10029.7822265625</x><y>26349.720703125</y></points><points><x>10029.3203125</x><y>26348.796875</y></points><points><x>10028.8583984375</x><y>26347.873046875</y></points><points><x>10027.9345703125</x><y>26346.486328125</y></points><points><x>10027.0107421875</x><y>26345.5625</y></points><points><x>10008.529296875</x><y>26304.904296875</y></points><points><x>10008.529296875</x><y>26304.904296875</y></points><points><x>10008.529296875</x><y>26302.1328125</y></points><points><x>10008.529296875</x><y>26300.74609375</y></points><points><x>10008.529296875</x><y>26298.8984375</y></points><points><x>10008.529296875</x><y>26297.51171875</y></points><points><x>10014.998046875</x><y>26256.85546875</y></points><points><x>10014.998046875</x><y>26256.85546875</y></points><points><x>10015.921875</x><y>26254.544921875</y></points><points><x>10016.3837890625</x><y>26253.62109375</y></points><points><x>10017.3076171875</x><y>26252.697265625</y></points><points><x>10017.7705078125</x><y>26251.310546875</y></points><points><x>10041.3330078125</x><y>26215.734375</y></points><points><x>10041.794921875</x><y>26215.734375</y></points><points><x>10043.6435546875</x><y>26215.2734375</y></points><points><x>10044.5673828125</x><y>26214.810546875</y></points><points><x>10046.4150390625</x><y>26214.810546875</y></points><points><x>10047.33984375</x><y>26214.34765625</y></points><points><x>10048.7255859375</x><y>26214.34765625</y></points><points><x>10098.6240234375</x><y>26210.65234375</y></points><points><x>10098.6240234375</x><y>26210.65234375</y></points><points><x>10100.9345703125</x><y>26210.65234375</y></points><points><x>10101.396484375</x><y>26210.65234375</y></points><points><x>10103.244140625</x><y>26210.65234375</y></points><points><x>10151.7568359375</x><y>26221.740234375</y></points><points><x>10151.7568359375</x><y>26221.740234375</y></points><points><x>10153.6044921875</x><y>26224.05078125</y></points><points><x>10153.6044921875</x><y>26224.513671875</y></points><points><x>10154.529296875</x><y>26225.8984375</y></points><points><x>10155.453125</x><y>26227.28515625</y></points><points><x>10167.00390625</x><y>26261.013671875</y></points><points><x>10167.00390625</x><y>26261.013671875</y></points><points><x>10167.00390625</x><y>26263.322265625</y></points><points><x>10167.00390625</x><y>26264.708984375</y></points><points><x>10167.00390625</x><y>26266.095703125</y></points><points><x>10167.00390625</x><y>26267.943359375</y></points><points><x>10151.294921875</x><y>26325.234375</y></points><points><x>10150.8330078125</x><y>26325.234375</y></points></segmentation></object><object><name>MET</name><difficult>0</difficult><truncated>0</truncated><info>[{"confidence": "0"}, {"action": "CREATE", "cat": "MET", "time": "2020-07-23 14:52;42", "who": "admin", "typeOfanno": "PersonManul"}]</info><confidence>0</confidence><bndbox><xmin>10451.2880859375</xmin><ymin>26849.52734375</ymin><xmax>10607.9140625</xmax><ymax>26989.982421875</ymax></bndbox><segmentation><points><x>10559.86328125</x><y>26849.52734375</y></points><points><x>10559.86328125</x><y>26849.52734375</y></points><points><x>10563.09765625</x><y>26849.990234375</y></points><points><x>10564.4833984375</x><y>26849.990234375</y></points><points><x>10605.603515625</x><y>26863.388671875</y></points><points><x>10607.9140625</x><y>26892.03515625</y></points><points><x>10607.9140625</x><y>26892.49609375</y></points><points><x>10606.990234375</x><y>26894.34375</y></points><points><x>10593.12890625</x><y>26931.767578125</y></points><points><x>10593.12890625</x><y>26931.767578125</y></points><points><x>10591.7431640625</x><y>26934.078125</y></points><points><x>10591.28125</x><y>26935.001953125</y></points><points><x>10590.8193359375</x><y>26936.388671875</y></points><points><x>10560.787109375</x><y>26976.123046875</y></points><points><x>10560.787109375</x><y>26976.123046875</y></points><points><x>10558.4775390625</x><y>26977.970703125</y></points><points><x>10515.509765625</x><y>26989.982421875</y></points><points><x>10476.2373046875</x><y>26968.73046875</y></points><points><x>10476.2373046875</x><y>26968.73046875</y></points><points><x>10451.2880859375</x><y>26927.1484375</y></points><points><x>10451.2880859375</x><y>26927.1484375</y></points><points><x>10451.75</x><y>26896.193359375</y></points><points><x>10451.75</x><y>26896.193359375</y></points><points><x>10454.5224609375</x><y>26894.34375</y></points><points><x>10454.5224609375</x><y>26893.8828125</y></points><points><x>10458.21875</x><y>26891.572265625</y></points><points><x>10505.3447265625</x><y>26854.1484375</y></points><points><x>10509.96484375</x><y>26853.224609375</y></points><points><x>10522.439453125</x><y>26852.76171875</y></points><points><x>10522.439453125</x><y>26852.76171875</y></points></segmentation></object><object><name>NILM</name><difficult>0</difficult><truncated>0</truncated><info>[{"confidence": "0"}, {"action": "CREATE", "cat": "NILM", "time": "2020-07-23 14:52;42", "who": "admin", "typeOfanno": "PersonManul"}]</info><confidence>0</confidence><bndbox><xmin>7269.34912109375</xmin><ymin>27547.34765625</ymin><xmax>7589.90576171875</xmax><ymax>27806.681640625</ymax></bndbox><segmentation><points><x>7468.1494140625</x><y>27585.869140625</y></points><points><x>7537.6259765625</x><y>27576.240234375</y></points><points><x>7580.275390625</x><y>27601.00390625</y></points><points><x>7580.275390625</x><y>27601.00390625</y></points><points><x>7582.3388671875</x><y>27603.06640625</y></points><points><x>7589.90576171875</x><y>27663.6015625</y></points><points><x>7589.90576171875</x><y>27663.6015625</y></points><points><x>7550.69580078125</x><y>27731.703125</y></points><points><x>7550.69580078125</x><y>27731.703125</y></points><points><x>7549.3203125</x><y>27734.453125</y></points><points><x>7548.63232421875</x><y>27734.453125</y></points><points><x>7500.47998046875</x><y>27806.681640625</y></points><points><x>7412.43017578125</x><y>27799.802734375</y></points><points><x>7371.8447265625</x><y>27788.796875</y></points><points><x>7371.8447265625</x><y>27789.484375</y></points><points><x>7371.15673828125</x><y>27790.861328125</y></points><points><x>7313.3740234375</x><y>27805.994140625</y></points><points><x>7275.5400390625</x><y>27757.841796875</y></points><points><x>7269.34912109375</x><y>27713.12890625</y></points><points><x>7269.34912109375</x><y>27713.12890625</y></points><points><x>7269.34912109375</x><y>27639.525390625</y></points><points><x>7269.34912109375</x><y>27639.525390625</y></points><points><x>7270.037109375</x><y>27637.4609375</y></points><points><x>7270.037109375</x><y>27636.7734375</y></points><points><x>7270.037109375</x><y>27635.3984375</y></points><points><x>7270.037109375</x><y>27634.021484375</y></points><points><x>7274.8525390625</x><y>27585.869140625</y></points><points><x>7275.5400390625</x><y>27585.869140625</y></points><points><x>7276.916015625</x><y>27584.494140625</y></points><points><x>7278.29150390625</x><y>27584.494140625</y></points><points><x>7278.9794921875</x><y>27583.119140625</y></points><points><x>7284.48291015625</x><y>27578.990234375</y></points><points><x>7286.54638671875</x><y>27577.615234375</y></points><points><x>7334.0107421875</x><y>27547.34765625</y></points><points><x>7334.0107421875</x><y>27547.34765625</y></points><points><x>7336.07421875</x><y>27547.34765625</y></points><points><x>7336.76220703125</x><y>27547.34765625</y></points><points><x>7338.13818359375</x><y>27547.34765625</y></points><points><x>7380.099609375</x><y>27556.978515625</y></points><points><x>7380.099609375</x><y>27556.978515625</y></points><points><x>7382.85107421875</x><y>27557.666015625</y></points><points><x>7433.06689453125</x><y>27554.2265625</y></points><points><x>7433.7548828125</x><y>27554.2265625</y></points><points><x>7456.455078125</x><y>27571.423828125</y></points><points><x>7456.455078125</x><y>27571.423828125</y></points></segmentation></object><object><name>NILM</name><difficult>0</difficult><truncated>0</truncated><info>[{"confidence": "0"}, {"action": "CREATE", "cat": "NILM", "time": "2020-07-23 14:52;42", "who": "admin", "typeOfanno": "PersonManul"}]</info><confidence>0</confidence><bndbox><xmin>4064.759033203125</xmin><ymin>25094.732421875</ymin><xmax>4238.0</xmax><ymax>25370.0</ymax></bndbox><segmentation><points><x>4167.2373046875</x><y>25094.732421875</y></points><points><x>4146.60302734375</x><y>25103.6953125</y></points><points><x>4152.6474609375</x><y>25132.875</y></points><points><x>4169.3212890625</x><y>25152.05078125</y></points><points><x>4171.82275390625</x><y>25169.55859375</y></points><points><x>4168.0</x><y>25184.0</y></points><points><x>4162.0</x><y>25185.0</y></points><points><x>4156.0</x><y>25191.0</y></points><points><x>4150.0</x><y>25199.0</y></points><points><x>4125.0</x><y>25185.0</y></points><points><x>4109.0</x><y>25184.0</y></points><points><x>4101.0</x><y>25187.0</y></points><points><x>4094.9970703125</x><y>25191.474609375</y></points><points><x>4080.43798828125</x><y>25194.6953125</y></points><points><x>4067.810546875</x><y>25202.6875</y></points><points><x>4064.759033203125</x><y>25217.09375</y></points><points><x>4068.6787109375</x><y>25227.453125</y></points><points><x>4084.0</x><y>25229.0</y></points><points><x>4085.0</x><y>25240.0</y></points><points><x>4088.0</x><y>25243.0</y></points><points><x>4085.0</x><y>25261.0</y></points><points><x>4088.0</x><y>25264.0</y></points><points><x>4088.0</x><y>25274.0</y></points><points><x>4090.0</x><y>25300.0</y></points><points><x>4091.0</x><y>25306.0</y></points><points><x>4093.0</x><y>25314.0</y></points><points><x>4091.0</x><y>25336.0</y></points><points><x>4096.0</x><y>25342.0</y></points><points><x>4109.0</x><y>25351.0</y></points><points><x>4115.0</x><y>25356.0</y></points><points><x>4121.0</x><y>25363.0</y></points><points><x>4129.0</x><y>25365.0</y></points><points><x>4132.0</x><y>25368.0</y></points><points><x>4137.0</x><y>25368.0</y></points><points><x>4163.0</x><y>25370.0</y></points><points><x>4218.89208984375</x><y>25353.76953125</y></points><points><x>4233.6767578125</x><y>25289.0859375</y></points><points><x>4233.0</x><y>25265.0</y></points><points><x>4235.0</x><y>25257.0</y></points><points><x>4238.0</x><y>25215.0</y></points><points><x>4230.0</x><y>25207.0</y></points><points><x>4232.474609375</x><y>25187.2734375</y></points><points><x>4231.64111328125</x><y>25165.59765625</y></points><points><x>4226.22216796875</x><y>25136.001953125</y></points><points><x>4204.75390625</x><y>25103.486328125</y></points></segmentation></object><object><name>NILM</name><difficult>0</difficult><truncated>0</truncated><info>[{"confidence": "0"}, {"action": "CREATE", "cat": "NILM", "time": "2020-07-23 14:52;42", "who": "admin", "typeOfanno": "PersonManul"}]</info><confidence>0</confidence><bndbox><xmin>3363.604248046875</xmin><ymin>24542.384765625</ymin><xmax>3583.065185546875</xmax><ymax>24723.9609375</ymax></bndbox><segmentation><points><x>3411.65478515625</x><y>24627.859375</y></points><points><x>3431.983642578125</x><y>24584.890625</y></points><points><x>3449.54052734375</x><y>24556.708984375</y></points><points><x>3449.54052734375</x><y>24556.708984375</y></points><points><x>3452.312744140625</x><y>24555.322265625</y></points><points><x>3485.116455078125</x><y>24542.384765625</y></points><points><x>3485.116455078125</x><y>24542.384765625</y></points><points><x>3487.426513671875</x><y>24542.384765625</y></points><points><x>3551.647705078125</x><y>24556.708984375</y></points><points><x>3571.5146484375</x><y>24603.833984375</y></points><points><x>3583.065185546875</x><y>24643.568359375</y></points><points><x>3583.065185546875</x><y>24643.568359375</y></points><points><x>3580.755126953125</x><y>24690.6953125</y></points><points><x>3580.755126953125</x><y>24690.6953125</y></points><points><x>3579.369140625</x><y>24692.54296875</y></points><points><x>3535.476806640625</x><y>24717.029296875</y></points><points><x>3535.014892578125</x><y>24717.029296875</y></points><points><x>3532.24267578125</x><y>24717.029296875</y></points><points><x>3530.39453125</x><y>24717.029296875</y></points><points><x>3528.546630859375</x><y>24717.029296875</y></points><points><x>3462.01513671875</x><y>24717.955078125</y></points><points><x>3462.01513671875</x><y>24717.955078125</y></points><points><x>3459.705078125</x><y>24718.87890625</y></points><points><x>3459.2431640625</x><y>24718.87890625</y></points><points><x>3456.932861328125</x><y>24720.263671875</y></points><points><x>3455.546875</x><y>24720.7265625</y></points><points><x>3454.160888671875</x><y>24720.7265625</y></points><points><x>3399.18017578125</x><y>24723.9609375</y></points><points><x>3398.718017578125</x><y>24723.9609375</y></points><points><x>3395.94580078125</x><y>24723.9609375</y></points><points><x>3394.559814453125</x><y>24723.9609375</y></points><points><x>3392.711669921875</x><y>24723.9609375</y></points><points><x>3363.604248046875</x><y>24707.7890625</y></points><points><x>3363.604248046875</x><y>24707.7890625</y></points><points><x>3364.5283203125</x><y>24705.017578125</y></points><points><x>3386.705322265625</x><y>24659.27734375</y></points><points><x>3386.705322265625</x><y>24659.27734375</y></points></segmentation></object><object><name>NILM</name><difficult>0</difficult><truncated>0</truncated><info>[{"confidence": "0"}, {"action": "CREATE", "cat": "NILM", "time": "2020-07-23 14:52;42", "who": "admin", "typeOfanno": "PersonManul"}]</info><confidence>0</confidence><bndbox><xmin>2522.455810546875</xmin><ymin>27130.904296875</ymin><xmax>2681.391845703125</xmax><ymax>27276.44140625</ymax></bndbox><segmentation><points><x>2644.429931640625</x><y>27158.625</y></points><points><x>2677.233642578125</x><y>27189.58203125</y></points><points><x>2677.233642578125</x><y>27189.58203125</y></points><points><x>2678.61962890625</x><y>27192.814453125</y></points><points><x>2678.61962890625</x><y>27193.740234375</y></points><points><x>2681.391845703125</x><y>27245.486328125</y></points><points><x>2681.391845703125</x><y>27245.486328125</y></points><points><x>2680.4677734375</x><y>27247.796875</y></points><points><x>2637.49951171875</x><y>27276.44140625</y></points><points><x>2579.28466796875</x><y>27276.44140625</y></points><points><x>2579.28466796875</x><y>27276.44140625</y></points><points><x>2576.974609375</x><y>27276.44140625</y></points><points><x>2576.512451171875</x><y>27276.44140625</y></points><points><x>2524.303955078125</x><y>27249.181640625</y></points><points><x>2524.303955078125</x><y>27249.181640625</y></points><points><x>2524.303955078125</x><y>27246.87109375</y></points><points><x>2523.841796875</x><y>27245.486328125</y></points><points><x>2522.455810546875</x><y>27190.966796875</y></points><points><x>2522.455810546875</x><y>27190.966796875</y></points><points><x>2524.303955078125</x><y>27188.65625</y></points><points><x>2524.765869140625</x><y>27188.1953125</y></points><points><x>2526.152099609375</x><y>27185.884765625</y></points><points><x>2552.949462890625</x><y>27151.232421875</y></points><points><x>2552.949462890625</x><y>27151.232421875</y></points><points><x>2554.79736328125</x><y>27149.84765625</y></points><points><x>2555.259521484375</x><y>27149.84765625</y></points><points><x>2557.107666015625</x><y>27148.4609375</y></points><points><x>2584.366943359375</x><y>27130.904296875</y></points><points><x>2584.366943359375</x><y>27130.904296875</y></points><points><x>2587.13916015625</x><y>27130.904296875</y></points><points><x>2588.063232421875</x><y>27130.904296875</y></points><points><x>2627.797119140625</x><y>27140.607421875</y></points><points><x>2627.797119140625</x><y>27140.607421875</y></points></segmentation></object><object><name>NILM</name><difficult>0</difficult><truncated>0</truncated><info>[{"confidence": "0"}, {"action": "CREATE", "cat": "NILM", "time": "2020-07-23 14:52;42", "who": "admin", "typeOfanno": "PersonManul"}]</info><confidence>0</confidence><bndbox><xmin>4550.0859375</xmin><ymin>28699.6953125</ymin><xmax>4674.83447265625</xmax><ymax>28796.205078125</ymax></bndbox><segmentation><points><x>4632.94140625</x><y>28711.486328125</y></points><points><x>4659.93896484375</x><y>28722.037109375</y></points><points><x>4670.48974609375</x><y>28740.037109375</y></points><points><x>4674.83447265625</x><y>28768.5859375</y></points><points><x>4663.97314453125</x><y>28783.169921875</y></points><points><x>4663.97314453125</x><y>28783.48046875</y></points><points><x>4634.80322265625</x><y>28786.2734375</y></points><points><x>4634.80322265625</x><y>28786.2734375</y></points><points><x>4601.9091796875</x><y>28796.205078125</y></points><points><x>4569.63623046875</x><y>28765.482421875</y></points><points><x>4569.63623046875</x><y>28765.482421875</y></points><points><x>4569.63623046875</x><y>28763.310546875</y></points><points><x>4569.32568359375</x><y>28761.7578125</y></points><points><x>4568.705078125</x><y>28760.828125</y></points><points><x>4550.0859375</x><y>28725.140625</y></points><points><x>4550.0859375</x><y>28724.830078125</y></points><points><x>4550.396484375</x><y>28722.96875</y></points><points><x>4550.396484375</x><y>28722.34765625</y></points><points><x>4551.01708984375</x><y>28720.796875</y></points><points><x>4561.87841796875</x><y>28701.24609375</y></points><points><x>4561.87841796875</x><y>28700.935546875</y></points><points><x>4564.05029296875</x><y>28700.625</y></points><points><x>4564.6708984375</x><y>28700.625</y></points><points><x>4566.533203125</x><y>28700.005859375</y></points><points><x>4567.15380859375</x><y>28700.005859375</y></points><points><x>4569.015625</x><y>28699.6953125</y></points><points><x>4605.32275390625</x><y>28705.28125</y></points><points><x>4605.32275390625</x><y>28705.28125</y></points></segmentation></object><object><name>NILM</name><difficult>0</difficult><truncated>0</truncated><info>[{"confidence": "0"}, {"action": "CREATE", "cat": "NILM", "time": "2020-07-23 14:52;42", "who": "admin", "typeOfanno": "PersonManul"}]</info><confidence>0</confidence><bndbox><xmin>2962.490478515625</xmin><ymin>30440.923828125</ymin><xmax>3088.480224609375</xmax><ymax>30576.84375</ymax></bndbox><segmentation><points><x>3075.757080078125</x><y>30460.1640625</y></points><points><x>3088.480224609375</x><y>30491.81640625</y></points><points><x>3088.480224609375</x><y>30492.126953125</y></points><points><x>3084.446044921875</x><y>30534.01953125</y></points><points><x>3059.620361328125</x><y>30556.052734375</y></points><points><x>3037.898193359375</x><y>30576.22265625</y></points><points><x>3037.898193359375</x><y>30576.22265625</y></points><points><x>3035.725830078125</x><y>30576.84375</y></points><points><x>3006.8662109375</x><y>30576.22265625</y></points><points><x>2976.76513671875</x><y>30547.052734375</y></points><points><x>2976.76513671875</x><y>30546.7421875</y></points><points><x>2962.490478515625</x><y>30481.88671875</y></points><points><x>2962.490478515625</x><y>30481.88671875</y></points><points><x>2964.0419921875</x><y>30480.333984375</y></points><points><x>2987.936767578125</x><y>30457.681640625</y></points><points><x>2987.936767578125</x><y>30457.681640625</y></points><points><x>2990.419189453125</x><y>30456.12890625</y></points><points><x>3023.93359375</x><y>30441.544921875</y></points><points><x>3023.93359375</x><y>30441.544921875</y></points><points><x>3026.7265625</x><y>30441.234375</y></points><points><x>3027.657470703125</x><y>30440.923828125</y></points><points><x>3057.137939453125</x><y>30443.716796875</y></points><points><x>3057.4482421875</x><y>30444.02734375</y></points></segmentation></object><object><name>NILM</name><difficult>0</difficult><truncated>0</truncated><info>[{"confidence": "0"}, {"action": "CREATE", "cat": "NILM", "time": "2020-07-23 14:52;42", "who": "admin", "typeOfanno": "PersonManul"}]</info><confidence>0</confidence><bndbox><xmin>5809.79443359375</xmin><ymin>31296.36328125</ymin><xmax>5952.8515625</xmax><ymax>31410.87109375</ymax></bndbox><segmentation><points><x>5823.13818359375</x><y>31316.533203125</y></points><points><x>5842.99853515625</x><y>31302.568359375</y></points><points><x>5843.30859375</x><y>31302.568359375</y></points><points><x>5867.20361328125</x><y>31296.36328125</y></points><points><x>5901.33837890625</x><y>31303.5</y></points><points><x>5901.33837890625</x><y>31303.5</y></points><points><x>5934.54248046875</x><y>31321.1875</y></points><points><x>5950.98974609375</x><y>31353.4609375</y></points><points><x>5950.98974609375</x><y>31353.4609375</y></points><points><x>5950.98974609375</x><y>31356.25390625</y></points><points><x>5952.8515625</x><y>31382.630859375</y></points><points><x>5952.8515625</x><y>31382.630859375</y></points><points><x>5952.541015625</x><y>31384.802734375</y></points><points><x>5939.81787109375</x><y>31397.52734375</y></points><points><x>5939.81787109375</x><y>31397.52734375</y></points><points><x>5918.095703125</x><y>31410.560546875</y></points><points><x>5884.27099609375</x><y>31410.87109375</y></points><points><x>5852.6181640625</x><y>31396.28515625</y></points><points><x>5830.5859375</x><y>31368.666015625</y></points><points><x>5809.79443359375</x><y>31364.943359375</y></points><points><x>5810.4150390625</x><y>31347.564453125</y></points><points><x>5810.4150390625</x><y>31347.25390625</y></points></segmentation></object><object><name>NILM</name><difficult>0</difficult><truncated>0</truncated><info>[{"confidence": "0"}, {"action": "CREATE", "cat": "NILM", "time": "2020-07-23 14:52;42", "who": "admin", "typeOfanno": "PersonManul"}]</info><confidence>0</confidence><bndbox><xmin>3350.0</xmin><ymin>31958.0</ymin><xmax>3476.7724609375</xmax><ymax>32091.4765625</ymax></bndbox><segmentation><points><x>3373.0</x><y>31958.0</y></points><points><x>3361.0</x><y>31959.0</y></points><points><x>3360.0</x><y>31968.0</y></points><points><x>3358.0</x><y>31975.0</y></points><points><x>3352.0</x><y>31994.0</y></points><points><x>3350.0</x><y>32019.0</y></points><points><x>3351.0</x><y>32024.0</y></points><points><x>3359.0</x><y>32034.0</y></points><points><x>3376.0</x><y>32061.0</y></points><points><x>3380.0</x><y>32061.0</y></points><points><x>3381.0</x><y>32066.0</y></points><points><x>3399.0</x><y>32077.0</y></points><points><x>3405.0</x><y>32084.0</y></points><points><x>3419.0</x><y>32084.0</y></points><points><x>3425.0</x><y>32079.0</y></points><points><x>3433.0</x><y>32086.0</y></points><points><x>3437.0</x><y>32091.0</y></points><points><x>3460.946044921875</x><y>32091.4765625</y></points><points><x>3476.7724609375</x><y>32038.412109375</y></points><points><x>3472.427978515625</x><y>32016.380859375</y></points><points><x>3442.0</x><y>32012.0</y></points><points><x>3442.0</x><y>31990.0</y></points><points><x>3437.0</x><y>31976.0</y></points><points><x>3427.0</x><y>31963.0</y></points><points><x>3418.0</x><y>31962.0</y></points><points><x>3412.0</x><y>31961.0</y></points><points><x>3397.0</x><y>31959.0</y></points></segmentation></object><object><name>NILM</name><difficult>0</difficult><truncated>0</truncated><info>[{"confidence": "0"}, {"action": "CREATE", "cat": "NILM", "time": "2020-07-23 14:52;42", "who": "admin", "typeOfanno": "PersonManul"}]</info><confidence>0</confidence><bndbox><xmin>4934.3466796875</xmin><ymin>32761.52734375</ymin><xmax>5076.6494140625</xmax><ymax>32989.765625</ymax></bndbox><segmentation><points><x>4997.181640625</x><y>32761.52734375</y></points><points><x>5032.75732421875</x><y>32768.45703125</y></points><points><x>5032.75732421875</x><y>32768.45703125</y></points><points><x>5059.5546875</x><y>32794.33203125</y></points><points><x>5059.5546875</x><y>32794.33203125</y></points><points><x>5060.47900390625</x><y>32796.1796875</y></points><points><x>5076.6494140625</x><y>32840.99609375</y></points><points><x>5076.6494140625</x><y>32841.45703125</y></points><points><x>5076.6494140625</x><y>32843.3046875</y></points><points><x>5076.6494140625</x><y>32843.76953125</y></points><points><x>5072.4912109375</x><y>32883.0390625</y></points><points><x>5054.01025390625</x><y>32912.609375</y></points><points><x>5020.28271484375</x><y>32957.88671875</y></points><points><x>5020.28271484375</x><y>32958.34765625</y></points><points><x>5019.35888671875</x><y>32960.19921875</y></points><points><x>4994.40966796875</x><y>32989.765625</y></points><points><x>4994.40966796875</x><y>32989.765625</y></points><points><x>4944.51123046875</x><y>32957.88671875</y></points><points><x>4944.51123046875</x><y>32957.42578125</y></points><points><x>4944.51123046875</x><y>32955.578125</y></points><points><x>4944.51123046875</x><y>32955.1171875</y></points><points><x>4934.3466796875</x><y>32907.98828125</y></points><points><x>4934.3466796875</x><y>32907.98828125</y></points><points><x>4934.80859375</x><y>32905.6796875</y></points><points><x>4935.2705078125</x><y>32905.21875</y></points><points><x>4936.19482421875</x><y>32902.90625</y></points><points><x>4956.0615234375</x><y>32851.16015625</y></points><points><x>4956.0615234375</x><y>32851.16015625</y></points><points><x>4957.44775390625</x><y>32849.3125</y></points><points><x>4936.19482421875</x><y>32808.19140625</y></points><points><x>4936.19482421875</x><y>32808.19140625</y></points><points><x>4936.65673828125</x><y>32805.8828125</y></points><points><x>4936.65673828125</x><y>32805.421875</y></points><points><x>4937.11865234375</x><y>32803.109375</y></points><points><x>4954.21337890625</x><y>32766.1484375</y></points><points><x>4954.21337890625</x><y>32766.1484375</y></points></segmentation></object><object><name>MET</name><difficult>0</difficult><truncated>0</truncated><info>[{"confidence": "0"}, {"action": "CREATE", "cat": "MET", "time": "2020-07-23 14:52;42", "who": "admin", "typeOfanno": "PersonManul"}]</info><confidence>0</confidence><bndbox><xmin>5531.0810546875</xmin><ymin>34840.8515625</ymin><xmax>5620.453125</xmax><ymax>34964.0</ymax></bndbox><segmentation><points><x>5552.4931640625</x><y>34840.8515625</y></points><points><x>5531.0810546875</x><y>34852.953125</y></points><points><x>5536.0</x><y>34889.0</y></points><points><x>5541.0</x><y>34894.0</y></points><points><x>5553.0</x><y>34896.0</y></points><points><x>5551.0</x><y>34915.0</y></points><points><x>5560.0</x><y>34927.0</y></points><points><x>5574.0</x><y>34929.0</y></points><points><x>5574.0</x><y>34953.0</y></points><points><x>5582.0</x><y>34963.0</y></points><points><x>5601.0</x><y>34964.0</y></points><points><x>5613.0</x><y>34957.0</y></points><points><x>5617.0</x><y>34931.0</y></points><points><x>5616.0</x><y>34926.0</y></points><points><x>5615.0</x><y>34913.0</y></points><points><x>5620.0</x><y>34890.0</y></points><points><x>5620.453125</x><y>34879.640625</y></points><points><x>5618.59130859375</x><y>34874.0546875</y></points><points><x>5615.177734375</x><y>34865.98828125</y></points><points><x>5610.21240234375</x><y>34862.57421875</y></points><points><x>5602.45458984375</x><y>34857.609375</y></points><points><x>5596.86865234375</x><y>34851.08984375</y></points><points><x>5586.62841796875</x><y>34849.23046875</y></points><points><x>5581.35302734375</x><y>34847.98828125</y></points></segmentation></object><object><name>NILM</name><difficult>0</difficult><truncated>0</truncated><info>[{"confidence": "0"}, {"action": "CREATE", "cat": "NILM", "time": "2020-07-23 14:52;42", "who": "admin", "typeOfanno": "PersonManul"}]</info><confidence>0</confidence><bndbox><xmin>5817.97412109375</xmin><ymin>35529.43359375</ymin><xmax>5999.2783203125</xmax><ymax>35653.08984375</ymax></bndbox><segmentation><points><x>5908.35498046875</x><y>35548.671875</y></points><points><x>5940.6279296875</x><y>35537.5</y></points><points><x>5940.6279296875</x><y>35537.19140625</y></points><points><x>5972.2802734375</x><y>35529.43359375</y></points><points><x>5992.14111328125</x><y>35538.43359375</y></points><points><x>5999.2783203125</x><y>35555.5</y></points><points><x>5999.2783203125</x><y>35555.5</y></points><points><x>5999.2783203125</x><y>35558.29296875</y></points><points><x>5990.89990234375</x><y>35591.1875</y></points><points><x>5990.89990234375</x><y>35591.1875</y></points><points><x>5989.96875</x><y>35594.59765625</y></points><points><x>5989.658203125</x><y>35595.21875</y></points><points><x>5971.0390625</x><y>35626.25390625</y></points><points><x>5971.0390625</x><y>35626.25390625</y></points><points><x>5968.556640625</x><y>35627.8046875</y></points><points><x>5940.31787109375</x><y>35640.8359375</y></points><points><x>5940.31787109375</x><y>35640.8359375</y></points><points><x>5937.52490234375</x><y>35641.1484375</y></points><points><x>5936.28369140625</x><y>35641.1484375</y></points><points><x>5912.07861328125</x><y>35632.76953125</y></points><points><x>5912.07861328125</x><y>35632.76953125</y></points><points><x>5876.7021484375</x><y>35644.5625</y></points><points><x>5876.7021484375</x><y>35644.5625</y></points><points><x>5839.67236328125</x><y>35653.08984375</y></points><points><x>5817.97412109375</x><y>35626.9140625</y></points><points><x>5825.49951171875</x><y>35580.9453125</y></points><points><x>5825.49951171875</x><y>35580.9453125</y></points><points><x>5827.05126953125</x><y>35579.08203125</y></points><points><x>5827.361328125</x><y>35578.15234375</y></points><points><x>5848.15283203125</x><y>35551.15625</y></points><points><x>5848.15283203125</x><y>35551.15625</y></points><points><x>5850.0146484375</x><y>35550.22265625</y></points><points><x>5850.63525390625</x><y>35549.9140625</y></points><points><x>5851.87646484375</x><y>35548.984375</y></points><points><x>5852.4970703125</x><y>35548.671875</y></points><points><x>5882.2880859375</x><y>35542.77734375</y></points><points><x>5882.2880859375</x><y>35542.77734375</y></points><points><x>5884.4599609375</x><y>35542.77734375</y></points><points><x>5903.7001953125</x><y>35549.6015625</y></points><points><x>5903.7001953125</x><y>35549.6015625</y></points></segmentation></object><object><name>NILM</name><difficult>0</difficult><truncated>0</truncated><info>[{"confidence": "0"}, {"action": "CREATE", "cat": "NILM", "time": "2020-07-23 14:52;42", "who": "admin", "typeOfanno": "PersonManul"}]</info><confidence>0</confidence><bndbox><xmin>7387.00927734375</xmin><ymin>35532.46484375</ymin><xmax>7605.54638671875</xmax><ymax>35716.3515625</ymax></bndbox><segmentation><points><x>7529.3125</x><y>35535.69921875</y></points><points><x>7566.736328125</x><y>35532.46484375</y></points><points><x>7567.1982421875</x><y>35532.46484375</y></points><points><x>7593.07177734375</x><y>35552.33203125</y></points><points><x>7593.07177734375</x><y>35552.33203125</y></points><points><x>7594.45751953125</x><y>35554.1796875</y></points><points><x>7594.919921875</x><y>35554.64453125</y></points><points><x>7605.54638671875</x><y>35577.28125</y></points><points><x>7597.69189453125</x><y>35599.4609375</y></points><points><x>7597.69189453125</x><y>35599.4609375</y></points><points><x>7595.3818359375</x><y>35600.84375</y></points><points><x>7594.919921875</x><y>35601.76953125</y></points><points><x>7566.2744140625</x><y>35620.7109375</y></points><points><x>7566.2744140625</x><y>35620.7109375</y></points><points><x>7564.42626953125</x><y>35621.63671875</y></points><points><x>7563.96435546875</x><y>35621.63671875</y></points><points><x>7524.22998046875</x><y>35649.359375</y></points><points><x>7508.521484375</x><y>35685.859375</y></points><points><x>7473.86962890625</x><y>35690.4765625</y></points><points><x>7447.5341796875</x><y>35714.50390625</y></points><points><x>7447.5341796875</x><y>35714.96484375</y></points><points><x>7445.22412109375</x><y>35716.3515625</y></points><points><x>7402.71826171875</x><y>35715.42578125</y></points><points><x>7402.71826171875</x><y>35715.42578125</y></points><points><x>7401.7939453125</x><y>35713.578125</y></points><points><x>7401.7939453125</x><y>35713.1171875</y></points><points><x>7401.33203125</x><y>35711.26953125</y></points><points><x>7387.00927734375</x><y>35656.2890625</y></points><points><x>7387.00927734375</x><y>35655.82421875</y></points><points><x>7388.3955078125</x><y>35653.9765625</y></points><points><x>7389.3193359375</x><y>35652.59375</y></points><points><x>7389.78125</x><y>35652.12890625</y></points><points><x>7391.16748046875</x><y>35648.43359375</y></points><points><x>7391.62939453125</x><y>35647.046875</y></points><points><x>7431.82568359375</x><y>35555.10546875</y></points><points><x>7431.82568359375</x><y>35555.10546875</y></points><points><x>7434.1357421875</x><y>35553.71875</y></points><points><x>7435.521484375</x><y>35553.2578125</y></points><points><x>7436.90771484375</x><y>35553.2578125</y></points><points><x>7439.2177734375</x><y>35552.33203125</y></points><points><x>7487.26806640625</x><y>35535.23828125</y></points><points><x>7487.73046875</x><y>35535.23828125</y></points><points><x>7489.57861328125</x><y>35534.77734375</y></points><points><x>7490.04052734375</x><y>35534.77734375</y></points><points><x>7492.3505859375</x><y>35534.77734375</y></points><points><x>7506.21142578125</x><y>35533.390625</y></points><points><x>7506.21142578125</x><y>35533.390625</y></points></segmentation></object><object><name>NILM</name><difficult>0</difficult><truncated>0</truncated><info>[{"confidence": "0"}, {"action": "CREATE", "cat": "NILM", "time": "2020-07-23 14:52;42", "who": "admin", "typeOfanno": "PersonManul"}]</info><confidence>0</confidence><bndbox><xmin>8154.5</xmin><ymin>36165.53125</ymin><xmax>8334.689453125</xmax><ymax>36296.28125</ymax></bndbox><segmentation><points><x>8169.7470703125</x><y>36219.5859375</y></points><points><x>8196.5439453125</x><y>36185.859375</y></points><points><x>8197.005859375</x><y>36185.859375</y></points><points><x>8198.392578125</x><y>36184.93359375</y></points><points><x>8237.2021484375</x><y>36170.15234375</y></points><points><x>8237.2021484375</x><y>36170.15234375</y></points><points><x>8239.5126953125</x><y>36170.15234375</y></points><points><x>8276.0126953125</x><y>36165.53125</y></points><points><x>8276.0126953125</x><y>36165.53125</y></points><points><x>8311.587890625</x><y>36173.84765625</y></points><points><x>8311.587890625</x><y>36173.84765625</y></points><points><x>8313.8984375</x><y>36175.234375</y></points><points><x>8334.689453125</x><y>36189.09375</y></points><points><x>8329.14453125</x><y>36214.04296875</y></points><points><x>8329.14453125</x><y>36214.04296875</y></points><points><x>8326.8349609375</x><y>36215.890625</y></points><points><x>8326.373046875</x><y>36216.81640625</y></points><points><x>8305.58203125</x><y>36238.9921875</y></points><points><x>8305.58203125</x><y>36238.9921875</y></points><points><x>8304.6572265625</x><y>36240.83984375</y></points><points><x>8304.1953125</x><y>36240.83984375</y></points><points><x>8302.34765625</x><y>36242.6875</y></points><points><x>8262.1513671875</x><y>36287.04296875</y></points><points><x>8223.8037109375</x><y>36296.28125</y></points><points><x>8223.8037109375</x><y>36296.28125</y></points><points><x>8221.4931640625</x><y>36296.28125</y></points><points><x>8159.12060546875</x><y>36274.10546875</y></points><points><x>8154.5</x><y>36243.1484375</y></points><points><x>8154.5</x><y>36242.6875</y></points></segmentation></object><object><name>NILM</name><difficult>0</difficult><truncated>0</truncated><info>[{"confidence": "0"}, {"action": "CREATE", "cat": "NILM", "time": "2020-07-23 14:52;42", "who": "admin", "typeOfanno": "PersonManul"}]</info><confidence>0</confidence><bndbox><xmin>6716.70068359375</xmin><ymin>36612.0</ymin><xmax>6830.587890625</xmax><ymax>36735.5546875</ymax></bndbox><segmentation><points><x>6764.0</x><y>36612.0</y></points><points><x>6755.0</x><y>36613.0</y></points><points><x>6747.0</x><y>36618.0</y></points><points><x>6732.0</x><y>36630.0</y></points><points><x>6729.0</x><y>36634.0</y></points><points><x>6716.70068359375</x><y>36659.515625</y></points><points><x>6724.45849609375</x><y>36678.4453125</y></points><points><x>6723.416015625</x><y>36688.65625</y></points><points><x>6725.37548828125</x><y>36695.9375</y></points><points><x>6732.0</x><y>36706.0</y></points><points><x>6736.294921875</x><y>36724.7734375</y></points><points><x>6750.01416015625</x><y>36733.03515625</y></points><points><x>6763.31298828125</x><y>36735.5546875</y></points><points><x>6781.0</x><y>36727.0</y></points><points><x>6799.0</x><y>36717.0</y></points><points><x>6805.0</x><y>36712.0</y></points><points><x>6808.0</x><y>36708.0</y></points><points><x>6830.587890625</x><y>36678.1328125</y></points><points><x>6829.0361328125</x><y>36638.4140625</y></points><points><x>6809.0</x><y>36627.0</y></points><points><x>6802.0</x><y>36617.0</y></points><points><x>6788.0</x><y>36613.0</y></points></segmentation></object><object><name>NILM</name><difficult>0</difficult><truncated>0</truncated><info>[{"confidence": "0"}, {"action": "CREATE", "cat": "NILM", "time": "2020-07-23 14:52;42", "who": "admin", "typeOfanno": "PersonManul"}]</info><confidence>0</confidence><bndbox><xmin>8201.9306640625</xmin><ymin>38152.75</ymin><xmax>8343.74609375</xmax><ymax>38279.359375</ymax></bndbox><segmentation><points><x>8306.197265625</x><y>38189.98828125</y></points><points><x>8333.1953125</x><y>38202.40234375</y></points><points><x>8333.1953125</x><y>38202.40234375</y></points><points><x>8335.0576171875</x><y>38203.953125</y></points><points><x>8343.74609375</x><y>38216.36328125</y></points><points><x>8341.263671875</x><y>38229.08984375</y></points><points><x>8341.263671875</x><y>38229.08984375</y></points><points><x>8338.470703125</x><y>38230.640625</y></points><points><x>8336.9189453125</x><y>38230.94921875</y></points><points><x>8319.23046875</x><y>38237.77734375</y></points><points><x>8319.23046875</x><y>38237.77734375</y></points><points><x>8317.6796875</x><y>38239.328125</y></points><points><x>8293.78515625</x><y>38257.328125</y></points><points><x>8268.3388671875</x><y>38273.46484375</y></points><points><x>8244.4443359375</x><y>38279.359375</y></points><points><x>8244.4443359375</x><y>38279.359375</y></points><points><x>8245.375</x><y>38277.49609375</y></points><points><x>8220.859375</x><y>38247.0859375</y></points><points><x>8220.859375</x><y>38247.0859375</y></points><points><x>8220.5498046875</x><y>38244.60546875</y></points><points><x>8201.9306640625</x><y>38203.01953125</y></points><points><x>8201.9306640625</x><y>38203.01953125</y></points><points><x>8202.240234375</x><y>38200.5390625</y></points><points><x>8202.240234375</x><y>38199.91796875</y></points><points><x>8212.1708984375</x><y>38168.88671875</y></points><points><x>8212.1708984375</x><y>38168.88671875</y></points><points><x>8214.6533203125</x><y>38167.0234375</y></points><points><x>8244.4443359375</x><y>38152.75</y></points><points><x>8287.267578125</x><y>38167.95703125</y></points><points><x>8287.578125</x><y>38168.265625</y></points></segmentation></object><object><name>NILM</name><difficult>0</difficult><truncated>0</truncated><info>[{"confidence": "0"}, {"action": "CREATE", "cat": "NILM", "time": "2020-07-23 14:52;42", "who": "admin", "typeOfanno": "PersonManul"}]</info><confidence>0</confidence><bndbox><xmin>12230.931640625</xmin><ymin>38382.546875</ymin><xmax>12389.0</xmax><ymax>38512.0625</ymax></bndbox><segmentation><points><x>12302.0</x><y>38392.0</y></points><points><x>12288.0</x><y>38401.0</y></points><points><x>12250.0</x><y>38422.0</y></points><points><x>12242.0</x><y>38429.0</y></points><points><x>12231.974609375</x><y>38440.28125</y></points><points><x>12230.931640625</x><y>38461.5390625</y></points><points><x>12232.03125</x><y>38475.5078125</y></points><points><x>12236.0</x><y>38485.0</y></points><points><x>12244.0</x><y>38489.0</y></points><points><x>12259.0</x><y>38499.0</y></points><points><x>12265.8115234375</x><y>38502.40234375</y></points><points><x>12267.2109375</x><y>38505.33984375</y></points><points><x>12273.5107421875</x><y>38505.62109375</y></points><points><x>12279.9501953125</x><y>38509.54296875</y></points><points><x>12292.689453125</x><y>38510.1015625</y></points><points><x>12317.328125</x><y>38512.0625</y></points><points><x>12325.0</x><y>38510.0</y></points><points><x>12329.0</x><y>38502.0</y></points><points><x>12338.0</x><y>38502.0</y></points><points><x>12354.0</x><y>38497.0</y></points><points><x>12382.0</x><y>38480.0</y></points><points><x>12388.0</x><y>38457.0</y></points><points><x>12389.0</x><y>38435.0</y></points><points><x>12388.0</x><y>38427.0</y></points><points><x>12378.0</x><y>38406.0</y></points><points><x>12371.0</x><y>38398.0</y></points><points><x>12350.0</x><y>38394.0</y></points><points><x>12338.0</x><y>38395.0</y></points><points><x>12333.6865234375</x><y>38391.71484375</y></points><points><x>12314.5107421875</x><y>38382.546875</y></points></segmentation></object><object><name>NILM</name><difficult>0</difficult><truncated>0</truncated><info>[{"confidence": "0"}, {"action": "CREATE", "cat": "NILM", "time": "2020-07-23 14:52;42", "who": "admin", "typeOfanno": "PersonManul"}]</info><confidence>0</confidence><bndbox><xmin>11436.673828125</xmin><ymin>40615.8046875</ymin><xmax>11553.9384765625</xmax><ymax>40712.1484375</ymax></bndbox><segmentation><points><x>11457.9267578125</x><y>40628.46484375</y></points><points><x>11439.4453125</x><y>40658.03125</y></points><points><x>11436.673828125</x><y>40670.51171875</y></points><points><x>11445.1513671875</x><y>40681.1484375</y></points><points><x>11456.1513671875</x><y>40696.1484375</y></points><points><x>11464.1513671875</x><y>40701.1484375</y></points><points><x>11480.1513671875</x><y>40706.1484375</y></points><points><x>11508.1513671875</x><y>40707.1484375</y></points><points><x>11532.1513671875</x><y>40712.1484375</y></points><points><x>11553.9384765625</x><y>40688.73046875</y></points><points><x>11551.4560546875</x><y>40633.18359375</y></points><points><x>11525.0791015625</x><y>40615.8046875</y></points><points><x>11515.458984375</x><y>40616.42578125</y></points><points><x>11498.0810546875</x><y>40615.8046875</y></points><points><x>11488.419921875</x><y>40621.53515625</y></points></segmentation></object><object><name>NILM</name><difficult>0</difficult><truncated>0</truncated><info>[{"confidence": "0"}, {"action": "CREATE", "cat": "NILM", "time": "2020-07-23 14:52;42", "who": "admin", "typeOfanno": "PersonManul"}]</info><confidence>0</confidence><bndbox><xmin>13253.51171875</xmin><ymin>41735.265625</ymin><xmax>13348.2265625</xmax><ymax>41882.65234375</ymax></bndbox><segmentation><points><x>13269.6826171875</x><y>41780.54296875</y></points><points><x>13312.189453125</x><y>41735.7265625</y></points><points><x>13312.189453125</x><y>41735.7265625</y></points><points><x>13314.9609375</x><y>41735.265625</y></points><points><x>13315.4228515625</x><y>41735.265625</y></points><points><x>13341.296875</x><y>41742.65625</y></points><points><x>13341.296875</x><y>41742.65625</y></points><points><x>13344.068359375</x><y>41744.5078125</y></points><points><x>13344.5302734375</x><y>41745.4296875</y></points><points><x>13348.2265625</x><y>41782.85546875</y></points><points><x>13348.2265625</x><y>41783.31640625</y></points><points><x>13348.2265625</x><y>41785.625</y></points><points><x>13348.2265625</x><y>41786.55078125</y></points><points><x>13339.4482421875</x><y>41815.65625</y></points><points><x>13332.98046875</x><y>41863.24609375</y></points><points><x>13332.98046875</x><y>41863.24609375</y></points><points><x>13309.4169921875</x><y>41882.65234375</y></points><points><x>13281.6953125</x><y>41874.796875</y></points><points><x>13281.6953125</x><y>41874.796875</y></points><points><x>13279.3857421875</x><y>41873.41015625</y></points><points><x>13253.51171875</x><y>41852.15625</y></points><points><x>13253.51171875</x><y>41852.15625</y></points><points><x>13254.4365234375</x><y>41810.11328125</y></points><points><x>13254.4365234375</x><y>41809.65234375</y></points></segmentation></object><object><name>MET</name><difficult>0</difficult><truncated>0</truncated><info>[{"confidence": "0"}, {"action": "CREATE", "cat": "MET", "time": "2020-07-23 14:52;42", "who": "admin", "typeOfanno": "PersonManul"}]</info><confidence>0</confidence><bndbox><xmin>12899.841796875</xmin><ymin>43913.203125</ymin><xmax>13027.669921875</xmax><ymax>44081.3984375</ymax></bndbox><segmentation><points><x>12952.2861328125</x><y>43913.203125</y></points><points><x>12915.0</x><y>43930.0</y></points><points><x>12911.0</x><y>43935.0</y></points><points><x>12899.841796875</x><y>43972.1640625</y></points><points><x>12904.0</x><y>44028.0</y></points><points><x>12911.0</x><y>44038.0</y></points><points><x>12913.0</x><y>44047.0</y></points><points><x>12920.0</x><y>44053.0</y></points><points><x>12923.0</x><y>44057.0</y></points><points><x>12927.0</x><y>44060.0</y></points><points><x>12946.7001953125</x><y>44074.5703125</y></points><points><x>12973.6982421875</x><y>44081.3984375</y></points><points><x>12989.2138671875</x><y>44081.0859375</y></points><points><x>12996.9716796875</x><y>44074.87890625</y></points><points><x>12999.1435546875</x><y>44073.640625</y></points><points><x>13007.0</x><y>44063.0</y></points><points><x>13011.8671875</x><y>44058.7421875</y></points><points><x>13017.453125</x><y>44052.5390625</y></points><points><x>13022.728515625</x><y>44045.3984375</y></points><points><x>13023.0</x><y>44037.0</y></points><points><x>13022.0</x><y>44029.0</y></points><points><x>13024.0</x><y>44022.0</y></points><points><x>13027.0</x><y>44007.0</y></points><points><x>13027.669921875</x><y>43997.10546875</y></points><points><x>13023.0</x><y>43984.0</y></points><points><x>13018.0</x><y>43975.0</y></points><points><x>13017.666015625</x><y>43968.13671875</y></points><points><x>13013.2890625</x><y>43960.421875</y></points><points><x>13006.0</x><y>43954.0</y></points><points><x>13001.0</x><y>43947.0</y></points><points><x>12993.0</x><y>43933.0</y></points><points><x>12985.0</x><y>43925.0</y></points></segmentation></object><object><name>NILM</name><difficult>0</difficult><truncated>0</truncated><info>[{"confidence": "0"}, {"action": "CREATE", "cat": "NILM", "time": "2020-07-23 14:52;42", "who": "admin", "typeOfanno": "PersonManul"}]</info><confidence>0</confidence><bndbox><xmin>13764.0</xmin><ymin>43972.5078125</ymin><xmax>13881.123046875</xmax><ymax>44116.0390625</ymax></bndbox><segmentation><points><x>13776.85546875</x><y>43986.015625</y></points><points><x>13764.7529296875</x><y>43998.1171875</y></points><points><x>13764.0</x><y>44032.0</y></points><points><x>13767.2353515625</x><y>44036.91015625</y></points><points><x>13770.958984375</x><y>44042.8046875</y></points><points><x>13769.7177734375</x><y>44051.4921875</y></points><points><x>13777.0</x><y>44059.0</y></points><points><x>13778.0</x><y>44067.0</y></points><points><x>13779.0</x><y>44074.0</y></points><points><x>13781.5107421875</x><y>44095.87109375</y></points><points><x>13786.0</x><y>44108.0</y></points><points><x>13794.0</x><y>44110.0</y></points><points><x>13809.7490234375</x><y>44116.0390625</y></points><points><x>13861.4482421875</x><y>44115.25390625</y></points><points><x>13877.3994140625</x><y>44094.31640625</y></points><points><x>13881.123046875</x><y>44057.390625</y></points><points><x>13875.0</x><y>44033.0</y></points><points><x>13872.9306640625</x><y>44020.609375</y></points><points><x>13874.0</x><y>44005.0</y></points><points><x>13868.0</x><y>44004.0</y></points><points><x>13859.0</x><y>44002.0</y></points><points><x>13857.0</x><y>43994.0</y></points><points><x>13850.0</x><y>43993.0</y></points><points><x>13837.0</x><y>43983.0</y></points><points><x>13837.0</x><y>43979.0</y></points><points><x>13831.0</x><y>43979.0</y></points><points><x>13821.0</x><y>43978.0</y></points><points><x>13818.0</x><y>43975.0</y></points><points><x>13796.0</x><y>43975.0</y></points><points><x>13787.9033203125</x><y>43972.5078125</y></points><points><x>13778.7177734375</x><y>43980.7421875</y></points></segmentation></object><object><name>NILM</name><difficult>0</difficult><truncated>0</truncated><info>[{"confidence": "0"}, {"action": "CREATE", "cat": "NILM", "time": "2020-07-23 14:52;42", "who": "admin", "typeOfanno": "PersonManul"}]</info><confidence>0</confidence><bndbox><xmin>13741.98046875</xmin><ymin>45456.1171875</ymin><xmax>13951.2763671875</xmax><ymax>45675.578125</ymax></bndbox><segmentation><points><x>13811.2841796875</x><y>45456.1171875</y></points><points><x>13878.7392578125</x><y>45458.890625</y></points><points><x>13915.701171875</x><y>45515.2578125</y></points><points><x>13915.701171875</x><y>45515.71875</y></points><points><x>13916.1630859375</x><y>45517.56640625</y></points><points><x>13916.1630859375</x><y>45518.03125</y></points><points><x>13917.0869140625</x><y>45519.87890625</y></points><points><x>13917.548828125</x><y>45520.33984375</y></points><points><x>13951.2763671875</x><y>45604.4296875</y></points><points><x>13951.2763671875</x><y>45604.4296875</y></points><points><x>13950.3525390625</x><y>45606.27734375</y></points><points><x>13899.5302734375</x><y>45660.796875</y></points><points><x>13899.068359375</x><y>45660.796875</y></points><points><x>13897.681640625</x><y>45661.71875</y></points><points><x>13848.7080078125</x><y>45674.65625</y></points><points><x>13848.7080078125</x><y>45674.65625</y></points><points><x>13846.859375</x><y>45675.578125</y></points><points><x>13845.935546875</x><y>45675.578125</y></points><points><x>13822.3720703125</x><y>45671.8828125</y></points><points><x>13822.3720703125</x><y>45671.8828125</y></points><points><x>13821.4482421875</x><y>45669.57421875</y></points><points><x>13775.24609375</x><y>45635.84765625</y></points><points><x>13774.7841796875</x><y>45635.84765625</y></points><points><x>13774.7841796875</x><y>45633.07421875</y></points><points><x>13755.8408203125</x><y>45587.33203125</y></points><points><x>13755.8408203125</x><y>45586.87109375</y></points><points><x>13756.302734375</x><y>45584.5625</y></points><points><x>13756.302734375</x><y>45583.17578125</y></points><points><x>13756.302734375</x><y>45581.7890625</y></points><points><x>13756.302734375</x><y>45579.94140625</y></points><points><x>13748.9111328125</x><y>45540.20703125</y></points><points><x>13741.98046875</x><y>45519.87890625</y></points><points><x>13769.2392578125</x><y>45467.20703125</y></points><points><x>13769.2392578125</x><y>45467.20703125</y></points></segmentation></object><object><name>NILM</name><difficult>0</difficult><truncated>0</truncated><info>[{"confidence": "0"}, {"action": "CREATE", "cat": "NILM", "time": "2020-07-23 14:52;42", "who": "admin", "typeOfanno": "PersonManul"}]</info><confidence>0</confidence><bndbox><xmin>15814.2978515625</xmin><ymin>45700.484375</ymin><xmax>16000.7158203125</xmax><ymax>45841.50390625</ymax></bndbox><segmentation><points><x>15931.2392578125</x><y>45734.19140625</y></points><points><x>15986.2705078125</x><y>45754.140625</y></points><points><x>15986.2705078125</x><y>45754.140625</y></points><points><x>15988.333984375</x><y>45755.515625</y></points><points><x>15989.7099609375</x><y>45756.203125</y></points><points><x>15990.3974609375</x><y>45756.203125</y></points><points><x>15991.7734375</x><y>45757.58203125</y></points><points><x>16000.7158203125</x><y>45793.3515625</y></points><points><x>16000.7158203125</x><y>45793.3515625</y></points><points><x>16000.0283203125</x><y>45795.4140625</y></points><points><x>16000.0283203125</x><y>45796.1015625</y></points><points><x>15999.33984375</x><y>45798.1640625</y></points><points><x>15984.20703125</x><y>45836.0</y></points><points><x>15984.20703125</x><y>45836.6875</y></points><points><x>15982.142578125</x><y>45838.0625</y></points><points><x>15981.455078125</x><y>45838.75</y></points><points><x>15918.857421875</x><y>45841.50390625</y></points><points><x>15893.4052734375</x><y>45811.921875</y></points><points><x>15892.716796875</x><y>45811.921875</y></points><points><x>15891.341796875</x><y>45811.921875</y></points><points><x>15890.6533203125</x><y>45811.921875</y></points><points><x>15888.58984375</x><y>45811.921875</y></points><points><x>15887.2138671875</x><y>45811.921875</y></points><points><x>15836.310546875</x><y>45813.98828125</y></points><points><x>15836.310546875</x><y>45813.98828125</y></points><points><x>15814.2978515625</x><y>45775.46484375</y></points><points><x>15814.2978515625</x><y>45774.77734375</y></points><points><x>15814.2978515625</x><y>45773.40234375</y></points><points><x>15814.2978515625</x><y>45772.71484375</y></points><points><x>15814.9853515625</x><y>45769.9609375</y></points><points><x>15837.6865234375</x><y>45722.49609375</y></points><points><x>15837.6865234375</x><y>45721.80859375</y></points><points><x>15839.75</x><y>45721.12109375</y></points><points><x>15841.1259765625</x><y>45721.12109375</y></points><points><x>15843.189453125</x><y>45719.74609375</y></points><points><x>15843.876953125</x><y>45719.05859375</y></points><points><x>15879.6474609375</x><y>45700.484375</y></points><points><x>15879.6474609375</x><y>45700.484375</y></points><points><x>15881.7109375</x><y>45700.484375</y></points><points><x>15882.3984375</x><y>45700.484375</y></points><points><x>15884.462890625</x><y>45700.484375</y></points><points><x>15885.837890625</x><y>45700.484375</y></points><points><x>15917.4814453125</x><y>45723.1875</y></points><points><x>15917.4814453125</x><y>45723.1875</y></points></segmentation></object><object><name>NILM</name><difficult>0</difficult><truncated>0</truncated><info>[{"confidence": "0"}, {"action": "CREATE", "cat": "NILM", "time": "2020-07-23 14:52;42", "who": "admin", "typeOfanno": "PersonManul"}]</info><confidence>0</confidence><bndbox><xmin>15992.96875</xmin><ymin>46326.2265625</ymin><xmax>16132.9619140625</xmax><ymax>46436.1875</ymax></bndbox><segmentation><points><x>16113.0947265625</x><y>46361.33984375</y></points><points><x>16113.0947265625</x><y>46361.33984375</y></points><points><x>16116.3291015625</x><y>46361.80078125</y></points><points><x>16132.5</x><y>46386.75</y></points><points><x>16132.5</x><y>46387.21484375</y></points><points><x>16132.9619140625</x><y>46389.5234375</y></points><points><x>16126.955078125</x><y>46415.859375</y></points><points><x>16126.955078125</x><y>46416.3203125</y></points><points><x>16126.03125</x><y>46417.70703125</y></points><points><x>16097.3857421875</x><y>46435.7265625</y></points><points><x>16057.189453125</x><y>46436.1875</y></points><points><x>16057.189453125</x><y>46436.1875</y></points><points><x>16054.8798828125</x><y>46434.80078125</y></points><points><x>16002.208984375</x><y>46404.76953125</y></points><points><x>16002.208984375</x><y>46404.76953125</y></points><points><x>15992.96875</x><y>46356.2578125</y></points><points><x>15992.96875</x><y>46355.796875</y></points><points><x>15993.892578125</x><y>46353.94921875</y></points><points><x>15994.81640625</x><y>46353.0234375</y></points><points><x>16028.08203125</x><y>46326.6875</y></points><points><x>16028.08203125</x><y>46326.6875</y></points><points><x>16080.291015625</x><y>46326.2265625</y></points><points><x>16080.7529296875</x><y>46326.2265625</y></points><points><x>16082.1396484375</x><y>46327.15234375</y></points><points><x>16102.4677734375</x><y>46337.31640625</y></points><points><x>16102.4677734375</x><y>46337.77734375</y></points></segmentation></object><object><name>NILM</name><difficult>0</difficult><truncated>0</truncated><info>[{"confidence": "0"}, {"action": "CREATE", "cat": "NILM", "time": "2020-07-23 14:52;42", "who": "admin", "typeOfanno": "PersonManul"}]</info><confidence>0</confidence><bndbox><xmin>18545.494140625</xmin><ymin>46226.91015625</ymin><xmax>18673.44140625</xmax><ymax>46365.17578125</ymax></bndbox><segmentation><points><x>18586.767578125</x><y>46226.91015625</y></points><points><x>18637.671875</x><y>46234.4765625</y></points><points><x>18637.671875</x><y>46234.4765625</y></points><points><x>18640.423828125</x><y>46235.8515625</y></points><points><x>18671.37890625</x><y>46278.50390625</y></points><points><x>18671.37890625</x><y>46279.19140625</y></points><points><x>18672.75390625</x><y>46280.56640625</y></points><points><x>18672.75390625</x><y>46281.25390625</y></points><points><x>18673.44140625</x><y>46283.31640625</y></points><points><x>18673.44140625</x><y>46341.7890625</y></points><points><x>18673.44140625</x><y>46341.7890625</y></points><points><x>18636.984375</x><y>46365.17578125</y></points><points><x>18603.96484375</x><y>46363.11328125</y></points><points><x>18603.96484375</x><y>46363.11328125</y></points><points><x>18564.068359375</x><y>46339.72265625</y></points><points><x>18564.068359375</x><y>46339.72265625</y></points><points><x>18549.62109375</x><y>46303.265625</y></points><points><x>18545.494140625</x><y>46273.6875</y></points><points><x>18545.494140625</x><y>46273.6875</y></points><points><x>18545.494140625</x><y>46271.625</y></points><points><x>18557.876953125</x><y>46237.91796875</y></points><points><x>18557.876953125</x><y>46237.91796875</y></points></segmentation></object><object><name>NILM</name><difficult>0</difficult><truncated>0</truncated><info>[{"confidence": "0"}, {"action": "CREATE", "cat": "NILM", "time": "2020-07-23 14:52;42", "who": "admin", "typeOfanno": "PersonManul"}]</info><confidence>0</confidence><bndbox><xmin>19006.32421875</xmin><ymin>44840.3046875</ymin><xmax>19187.240234375</xmax><ymax>44980.87890625</ymax></bndbox><segmentation><points><x>19088.0</x><y>44845.0</y></points><points><x>19070.0</x><y>44848.0</y></points><points><x>19063.0</x><y>44849.0</y></points><points><x>19052.0</x><y>44851.0</y></points><points><x>19044.4921875</x><y>44852.09765625</y></points><points><x>19033.630859375</x><y>44854.26953125</y></points><points><x>19016.564453125</x><y>44859.234375</y></points><points><x>19006.32421875</x><y>44893.05859375</y></points><points><x>19031.76953125</x><y>44931.84765625</y></points><points><x>19056.0</x><y>44951.0</y></points><points><x>19084.212890625</x><y>44970.640625</y></points><points><x>19114.314453125</x><y>44980.87890625</y></points><points><x>19171.4140625</x><y>44946.74609375</y></points><points><x>19187.240234375</x><y>44885.61328125</y></points><points><x>19158.689453125</x><y>44848.68359375</y></points><points><x>19125.486328125</x><y>44840.3046875</y></points></segmentation></object><object><name>NILM</name><difficult>0</difficult><truncated>0</truncated><info>[{"confidence": "0"}, {"action": "CREATE", "cat": "NILM", "time": "2020-07-23 14:52;42", "who": "admin", "typeOfanno": "PersonManul"}]</info><confidence>0</confidence><bndbox><xmin>17300.369140625</xmin><ymin>43413.82421875</ymin><xmax>17581.029296875</xmax><ymax>43788.03515625</ymax></bndbox><segmentation><points><x>17507.423828125</x><y>43615.375</y></points><points><x>17507.423828125</x><y>43615.375</y></points><points><x>17507.423828125</x><y>43617.4375</y></points><points><x>17546.634765625</x><y>43649.76953125</y></points><points><x>17546.634765625</x><y>43649.76953125</y></points><points><x>17548.697265625</x><y>43651.14453125</y></points><points><x>17550.07421875</x><y>43651.14453125</y></points><points><x>17578.96484375</x><y>43686.9140625</y></points><points><x>17578.96484375</x><y>43687.60546875</y></points><points><x>17578.96484375</x><y>43688.98046875</y></points><points><x>17578.96484375</x><y>43689.66796875</y></points><points><x>17581.029296875</x><y>43739.8828125</y></points><points><x>17581.029296875</x><y>43739.8828125</y></points><points><x>17581.029296875</x><y>43741.9453125</y></points><points><x>17581.029296875</x><y>43742.63671875</y></points><points><x>17580.341796875</x><y>43744.01171875</y></points><points><x>17580.341796875</x><y>43747.44921875</y></points><points><x>17561.080078125</x><y>43776.33984375</y></points><points><x>17512.240234375</x><y>43769.4609375</y></points><points><x>17511.552734375</x><y>43769.4609375</y></points><points><x>17465.462890625</x><y>43761.89453125</y></points><points><x>17464.775390625</x><y>43761.89453125</y></points><points><x>17463.400390625</x><y>43762.58203125</y></points><points><x>17437.259765625</x><y>43788.03515625</y></points><points><x>17436.572265625</x><y>43788.03515625</y></points><points><x>17386.35546875</x><y>43777.03125</y></points><points><x>17340.955078125</x><y>43764.6484375</y></points><points><x>17340.955078125</x><y>43764.6484375</y></points><points><x>17338.892578125</x><y>43762.58203125</y></points><points><x>17300.369140625</x><y>43733.69140625</y></points><points><x>17300.369140625</x><y>43733.69140625</y></points><points><x>17300.369140625</x><y>43731.62890625</y></points><points><x>17300.369140625</x><y>43730.94140625</y></points><points><x>17300.369140625</x><y>43729.56640625</y></points><points><x>17300.369140625</x><y>43727.5</y></points><points><x>17305.185546875</x><y>43670.40625</y></points><points><x>17305.185546875</x><y>43669.71875</y></points><points><x>17307.248046875</x><y>43668.34375</y></points><points><x>17334.763671875</x><y>43605.05859375</y></points><points><x>17334.763671875</x><y>43605.05859375</y></points><points><x>17334.763671875</x><y>43601.6171875</y></points><points><x>17328.57421875</x><y>43543.1484375</y></points><points><x>17328.57421875</x><y>43543.1484375</y></points><points><x>17328.57421875</x><y>43540.39453125</y></points><points><x>17338.203125</x><y>43494.99609375</y></points><points><x>17338.203125</x><y>43494.99609375</y></points><points><x>17340.267578125</x><y>43494.30859375</y></points><points><x>17378.7890625</x><y>43451.65625</y></points><points><x>17378.7890625</x><y>43450.96875</y></points><points><x>17379.4765625</x><y>43449.59375</y></points><points><x>17406.9921875</x><y>43415.88671875</y></points><points><x>17406.9921875</x><y>43415.19921875</y></points><points><x>17407.6796875</x><y>43413.82421875</y></points><points><x>17409.056640625</x><y>43413.82421875</y></points><points><x>17410.431640625</x><y>43413.82421875</y></points><points><x>17452.392578125</x><y>43416.57421875</y></points><points><x>17452.392578125</x><y>43416.57421875</y></points><points><x>17454.45703125</x><y>43417.94921875</y></points><points><x>17455.14453125</x><y>43418.640625</y></points><points><x>17457.208984375</x><y>43419.328125</y></points><points><x>17484.037109375</x><y>43445.46484375</y></points><points><x>17484.037109375</x><y>43445.46484375</y></points><points><x>17484.724609375</x><y>43447.53125</y></points><points><x>17484.724609375</x><y>43448.21875</y></points><points><x>17485.412109375</x><y>43449.59375</y></points><points><x>17485.412109375</x><y>43450.28125</y></points><points><x>17482.66015625</x><y>43492.2421875</y></points><points><x>17482.66015625</x><y>43492.2421875</y></points><points><x>17482.66015625</x><y>43494.30859375</y></points><points><x>17482.66015625</x><y>43495.68359375</y></points><points><x>17482.66015625</x><y>43496.37109375</y></points><points><x>17482.66015625</x><y>43498.43359375</y></points><points><x>17482.66015625</x><y>43500.49609375</y></points><points><x>17482.66015625</x><y>43501.875</y></points><points><x>17470.966796875</x><y>43556.90625</y></points><points><x>17470.966796875</x><y>43556.90625</y></points><points><x>17470.966796875</x><y>43558.96875</y></points><points><x>17471.654296875</x><y>43559.65625</y></points><points><x>17473.029296875</x><y>43561.71875</y></points><points><x>17484.037109375</x><y>43587.859375</y></points><points><x>17484.037109375</x><y>43587.859375</y></points></segmentation></object><object><name>NILM</name><difficult>0</difficult><truncated>0</truncated><info>[{"confidence": "0"}, {"action": "CREATE", "cat": "NILM", "time": "2020-07-23 14:52;42", "who": "admin", "typeOfanno": "PersonManul"}]</info><confidence>0</confidence><bndbox><xmin>20863.763671875</xmin><ymin>45062.31640625</ymin><xmax>21124.34375</xmax><ymax>45246.6640625</ymax></bndbox><segmentation><points><x>21051.806640625</x><y>45104.82421875</y></points><points><x>21093.388671875</x><y>45096.5078125</y></points><points><x>21093.388671875</x><y>45096.5078125</y></points><points><x>21095.236328125</x><y>45097.890625</y></points><points><x>21095.69921875</x><y>45098.35546875</y></points><points><x>21120.6484375</x><y>45108.51953125</y></points><points><x>21120.6484375</x><y>45108.51953125</y></points><points><x>21122.033203125</x><y>45110.3671875</y></points><points><x>21124.34375</x><y>45151.94921875</y></points><points><x>21124.34375</x><y>45151.94921875</y></points><points><x>21123.8828125</x><y>45154.2578125</y></points><points><x>21123.419921875</x><y>45155.64453125</y></points><points><x>21123.419921875</x><y>45157.03125</y></points><points><x>21122.49609375</x><y>45158.41796875</y></points><points><x>21108.634765625</x><y>45199.5390625</y></points><points><x>21108.634765625</x><y>45200.0</y></points><points><x>21106.326171875</x><y>45201.38671875</y></points><points><x>21105.86328125</x><y>45201.84765625</y></points><points><x>21104.4765625</x><y>45202.30859375</y></points><points><x>21049.03515625</x><y>45214.78515625</y></points><points><x>21048.572265625</x><y>45214.78515625</y></points><points><x>21045.80078125</x><y>45214.78515625</y></points><points><x>20990.357421875</x><y>45228.18359375</y></points><points><x>20990.357421875</x><y>45228.18359375</y></points><points><x>20988.046875</x><y>45229.5703125</y></points><points><x>20985.73828125</x><y>45230.953125</y></points><points><x>20937.6875</x><y>45246.6640625</y></points><points><x>20899.33984375</x><y>45229.10546875</y></points><points><x>20899.33984375</x><y>45229.10546875</y></points><points><x>20897.490234375</x><y>45227.2578125</y></points><points><x>20897.029296875</x><y>45226.3359375</y></points><points><x>20895.642578125</x><y>45224.94921875</y></points><points><x>20894.71875</x><y>45224.48828125</y></points><points><x>20864.224609375</x><y>45194.91796875</y></points><points><x>20864.224609375</x><y>45194.453125</y></points><points><x>20863.763671875</x><y>45192.60546875</y></points><points><x>20865.1484375</x><y>45164.421875</y></points><points><x>20865.1484375</x><y>45163.9609375</y></points><points><x>20866.53515625</x><y>45162.57421875</y></points><points><x>20866.998046875</x><y>45162.57421875</y></points><points><x>20868.845703125</x><y>45160.265625</y></points><points><x>20892.408203125</x><y>45143.171875</y></points><points><x>20892.408203125</x><y>45143.171875</y></points><points><x>20895.642578125</x><y>45143.171875</y></points><points><x>20897.490234375</x><y>45143.171875</y></points><points><x>20928.447265625</x><y>45131.62109375</y></points><points><x>20928.447265625</x><y>45131.15625</y></points><points><x>20930.294921875</x><y>45130.234375</y></points><points><x>20947.388671875</x><y>45098.81640625</y></points><points><x>20947.388671875</x><y>45098.81640625</y></points><points><x>20962.63671875</x><y>45074.328125</y></points><points><x>20962.63671875</x><y>45074.328125</y></points><points><x>20965.87109375</x><y>45072.94140625</y></points><points><x>20966.33203125</x><y>45072.94140625</y></points><points><x>20968.642578125</x><y>45072.48046875</y></points><points><x>21000.060546875</x><y>45062.77734375</y></points><points><x>21000.060546875</x><y>45062.77734375</y></points><points><x>21002.83203125</x><y>45062.31640625</y></points><points><x>21028.705078125</x><y>45065.55078125</y></points><points><x>21029.16796875</x><y>45065.55078125</y></points><points><x>21031.015625</x><y>45066.01171875</y></points><points><x>21032.40234375</x><y>45066.9375</y></points><points><x>21033.326171875</x><y>45067.3984375</y></points><points><x>21046.26171875</x><y>45086.33984375</y></points><points><x>21046.26171875</x><y>45086.8046875</y></points></segmentation></object><object><name>NILM</name><difficult>0</difficult><truncated>0</truncated><info>[{"confidence": "0"}, {"action": "CREATE", "cat": "NILM", "time": "2020-07-23 14:52;42", "who": "admin", "typeOfanno": "PersonManul"}]</info><confidence>0</confidence><bndbox><xmin>21178.0</xmin><ymin>47084.06640625</ymin><xmax>21316.720703125</xmax><ymax>47220.296875</ymax></bndbox><segmentation><points><x>21265.828125</x><y>47084.06640625</y></points><points><x>21255.8984375</x><y>47086.859375</y></points><points><x>21245.0</x><y>47096.0</y></points><points><x>21229.0</x><y>47094.0</y></points><points><x>21220.0</x><y>47096.0</y></points><points><x>21194.0</x><y>47110.0</y></points><points><x>21183.0</x><y>47117.0</y></points><points><x>21178.0</x><y>47142.0</y></points><points><x>21180.0</x><y>47154.0</y></points><points><x>21201.28125</x><y>47208.50390625</y></points><points><x>21248.759765625</x><y>47220.296875</y></points><points><x>21295.30859375</x><y>47209.125</y></points><points><x>21316.720703125</x><y>47134.02734375</y></points><points><x>21285.0</x><y>47092.0</y></points><points><x>21279.0</x><y>47089.0</y></points><points><x>21276.0</x><y>47086.0</y></points></segmentation></object><object><name>MET</name><difficult>0</difficult><truncated>0</truncated><info>[{"confidence": "0"}, {"action": "CREATE", "cat": "MET", "time": "2020-07-23 14:52;42", "who": "admin", "typeOfanno": "PersonManul"}]</info><confidence>0</confidence><bndbox><xmin>22664.720703125</xmin><ymin>47004.1015625</ymin><xmax>22846.462890625</xmax><ymax>47194.625</ymax></bndbox><segmentation><points><x>22728.8515625</x><y>47023.33984375</y></points><points><x>22702.1640625</x><y>47048.4765625</y></points><points><x>22691.720703125</x><y>47071.2890625</y></points><points><x>22688.720703125</x><y>47075.2890625</y></points><points><x>22686.720703125</x><y>47080.2890625</y></points><points><x>22685.720703125</x><y>47085.2890625</y></points><points><x>22680.720703125</x><y>47092.2890625</y></points><points><x>22677.720703125</x><y>47106.2890625</y></points><points><x>22674.720703125</x><y>47117.2890625</y></points><points><x>22669.720703125</x><y>47133.2890625</y></points><points><x>22665.548828125</x><y>47143.734375</y></points><points><x>22664.720703125</x><y>47152.2890625</y></points><points><x>22671.134765625</x><y>47185.625</y></points><points><x>22715.822265625</x><y>47194.625</y></points><points><x>22767.64453125</x><y>47176.31640625</y></points><points><x>22813.8828125</x><y>47139.38671875</y></points><points><x>22846.462890625</x><y>47059.33984375</y></points><points><x>22830.326171875</x><y>47004.1015625</y></points><points><x>22767.951171875</x><y>47010.30859375</y></points></segmentation></object><object><name>NILM</name><difficult>0</difficult><truncated>0</truncated><info>[{"confidence": "0"}, {"action": "CREATE", "cat": "NILM", "time": "2020-07-23 14:52;42", "who": "admin", "typeOfanno": "PersonManul"}]</info><confidence>0</confidence><bndbox><xmin>24169.0</xmin><ymin>47911.0</ymin><xmax>24343.576171875</xmax><ymax>48277.19921875</ymax></bndbox><segmentation><points><x>24230.0</x><y>47911.0</y></points><points><x>24225.0</x><y>47912.0</y></points><points><x>24213.0</x><y>47921.0</y></points><points><x>24205.0</x><y>47947.0</y></points><points><x>24203.0</x><y>47958.0</y></points><points><x>24193.0</x><y>47971.0</y></points><points><x>24191.0</x><y>47983.0</y></points><points><x>24187.0</x><y>47994.0</y></points><points><x>24185.0</x><y>48009.0</y></points><points><x>24178.0</x><y>48016.0</y></points><points><x>24176.0</x><y>48028.0</y></points><points><x>24174.0</x><y>48038.0</y></points><points><x>24170.0</x><y>48042.0</y></points><points><x>24169.0</x><y>48056.0</y></points><points><x>24178.744140625</x><y>48063.71484375</y></points><points><x>24178.013671875</x><y>48068.5390625</y></points><points><x>24179.986328125</x><y>48075.1953125</y></points><points><x>24185.8828125</x><y>48083.26171875</y></points><points><x>24192.708984375</x><y>48104.36328125</y></points><points><x>24192.708984375</x><y>48139.12109375</y></points><points><x>24187.744140625</x><y>48186.91015625</y></points><points><x>24185.26171875</x><y>48236.87109375</y></points><points><x>24208.0625</x><y>48277.19921875</y></points><points><x>24300.927734375</x><y>48253.125</y></points><points><x>24343.576171875</x><y>48141.68359375</y></points><points><x>24342.888671875</x><y>48090.78125</y></points><points><x>24329.0</x><y>48042.0</y></points><points><x>24328.0</x><y>48037.0</y></points><points><x>24327.0</x><y>48022.0</y></points><points><x>24319.0</x><y>48011.0</y></points><points><x>24307.0</x><y>48008.0</y></points><points><x>24305.0</x><y>47983.0</y></points><points><x>24299.0</x><y>47974.0</y></points><points><x>24295.0</x><y>47963.0</y></points><points><x>24294.0</x><y>47958.0</y></points><points><x>24291.0</x><y>47955.0</y></points><points><x>24291.0</x><y>47949.0</y></points><points><x>24283.0</x><y>47937.0</y></points><points><x>24279.0</x><y>47933.0</y></points><points><x>24275.0</x><y>47926.0</y></points><points><x>24269.0</x><y>47919.0</y></points><points><x>24252.0</x><y>47913.0</y></points></segmentation></object><object><name>MET</name><difficult>0</difficult><truncated>0</truncated><info>[{"confidence": "0"}, {"action": "CREATE", "cat": "MET", "time": "2020-07-23 14:52;42", "who": "admin", "typeOfanno": "PersonManul"}]</info><confidence>0</confidence><bndbox><xmin>24960.095703125</xmin><ymin>47015.03125</ymin><xmax>25087.328125</xmax><ymax>47122.0</ymax></bndbox><segmentation><points><x>24994.232421875</x><y>47015.03125</y></points><points><x>24984.0</x><y>47028.0</y></points><points><x>24988.0</x><y>47044.0</y></points><points><x>24968.474609375</x><y>47045.1328125</y></points><points><x>24960.095703125</x><y>47060.03125</y></points><points><x>24962.888671875</x><y>47104.40625</y></points><points><x>24976.0</x><y>47115.0</y></points><points><x>24983.0</x><y>47116.0</y></points><points><x>24998.0</x><y>47117.0</y></points><points><x>25005.0</x><y>47116.0</y></points><points><x>25011.0</x><y>47104.0</y></points><points><x>25021.0</x><y>47113.0</y></points><points><x>25038.0</x><y>47122.0</y></points><points><x>25073.673828125</x><y>47121.1640625</y></points><points><x>25087.328125</x><y>47084.234375</y></points><points><x>25073.36328125</x><y>47075.546875</y></points><points><x>25054.43359375</x><y>47085.78515625</y></points><points><x>25046.365234375</x><y>47074.92578125</y></points><points><x>25043.0</x><y>47059.0</y></points><points><x>25040.0</x><y>47056.0</y></points><points><x>25028.0</x><y>47038.0</y></points><points><x>25021.0</x><y>47030.0</y></points><points><x>25017.0</x><y>47027.0</y></points><points><x>25011.0</x><y>47022.0</y></points></segmentation></object><object><name>NILM</name><difficult>0</difficult><truncated>0</truncated><info>[{"confidence": "0"}, {"action": "CREATE", "cat": "NILM", "time": "2020-07-23 14:52;42", "who": "admin", "typeOfanno": "PersonManul"}]</info><confidence>0</confidence><bndbox><xmin>27474.24609375</xmin><ymin>49394.625</ymin><xmax>27678.939453125</xmax><ymax>49536.0</ymax></bndbox><segmentation><points><x>27524.26953125</x><y>49414.3203125</y></points><points><x>27520.724609375</x><y>49416.40234375</y></points><points><x>27519.68359375</x><y>49418.0703125</y></points><points><x>27513.638671875</x><y>49418.6953125</y></points><points><x>27509.677734375</x><y>49422.23828125</y></points><points><x>27508.0</x><y>49425.0</y></points><points><x>27504.0</x><y>49425.0</y></points><points><x>27501.0</x><y>49428.0</y></points><points><x>27486.0</x><y>49436.0</y></points><points><x>27474.24609375</x><y>49443.08203125</y></points><points><x>27477.0</x><y>49457.0</y></points><points><x>27490.0</x><y>49475.0</y></points><points><x>27494.0</x><y>49482.0</y></points><points><x>27500.0</x><y>49490.0</y></points><points><x>27508.0</x><y>49501.0</y></points><points><x>27513.0</x><y>49510.0</y></points><points><x>27514.0</x><y>49533.0</y></points><points><x>27527.0</x><y>49534.0</y></points><points><x>27544.0</x><y>49533.0</y></points><points><x>27549.0</x><y>49535.0</y></points><points><x>27570.0</x><y>49535.0</y></points><points><x>27594.0</x><y>49536.0</y></points><points><x>27599.0</x><y>49535.0</y></points><points><x>27607.0</x><y>49533.0</y></points><points><x>27614.0</x><y>49531.0</y></points><points><x>27628.0</x><y>49521.0</y></points><points><x>27632.0</x><y>49518.0</y></points><points><x>27636.0</x><y>49513.0</y></points><points><x>27642.0</x><y>49496.0</y></points><points><x>27645.0</x><y>49493.0</y></points><points><x>27645.0</x><y>49489.0</y></points><points><x>27657.0</x><y>49463.0</y></points><points><x>27678.939453125</x><y>49438.98046875</y></points><points><x>27677.0</x><y>49411.0</y></points><points><x>27646.0</x><y>49401.0</y></points><points><x>27601.78125</x><y>49394.625</y></points><points><x>27558.0</x><y>49403.0</y></points><points><x>27546.0</x><y>49406.0</y></points><points><x>27540.318359375</x><y>49406.81640625</y></points><points><x>27538.859375</x><y>49407.6484375</y></points><points><x>27534.064453125</x><y>49409.109375</y></points><points><x>27531.146484375</x><y>49410.77734375</y></points><points><x>27527.603515625</x><y>49411.609375</y></points></segmentation></object><object><name>NILM</name><difficult>0</difficult><truncated>0</truncated><info>[{"confidence": "0"}, {"action": "CREATE", "cat": "NILM", "time": "2020-07-23 14:52;42", "who": "admin", "typeOfanno": "PersonManul"}]</info><confidence>0</confidence><bndbox><xmin>28025.0</xmin><ymin>48419.80078125</ymin><xmax>28109.52734375</xmax><ymax>48506.0</ymax></bndbox><segmentation><points><x>28047.0</x><y>48422.0</y></points><points><x>28032.0</x><y>48433.0</y></points><points><x>28026.0</x><y>48443.0</y></points><points><x>28026.0</x><y>48448.0</y></points><points><x>28025.0</x><y>48468.0</y></points><points><x>28039.0</x><y>48494.0</y></points><points><x>28043.0</x><y>48500.0</y></points><points><x>28080.0</x><y>48506.0</y></points><points><x>28094.0</x><y>48497.0</y></points><points><x>28109.52734375</x><y>48454.81640625</y></points><points><x>28105.357421875</x><y>48444.39453125</y></points><points><x>28101.607421875</x><y>48437.7265625</y></points><points><x>28090.560546875</x><y>48432.515625</y></points><points><x>28080.5546875</x><y>48423.96875</y></points><points><x>28072.21875</x><y>48419.80078125</y></points></segmentation></object><object><name>MET</name><difficult>0</difficult><truncated>0</truncated><info>[{"confidence": "0"}, {"action": "CREATE", "cat": "MET", "time": "2020-07-23 14:52;42", "who": "admin", "typeOfanno": "PersonManul"}]</info><confidence>0</confidence><bndbox><xmin>27586.314453125</xmin><ymin>47169.64453125</ymin><xmax>27696.87890625</xmax><ymax>47278.19921875</ymax></bndbox><segmentation><points><x>27586.314453125</x><y>47242.203125</y></points><points><x>27593.0</x><y>47267.0</y></points><points><x>27623.2421875</x><y>47278.19921875</y></points><points><x>27651.791015625</x><y>47273.234375</y></points><points><x>27665.755859375</x><y>47258.33984375</y></points><points><x>27666.99609375</x><y>47252.75390625</y></points><points><x>27673.0</x><y>47237.0</y></points><points><x>27690.0</x><y>47222.0</y></points><points><x>27693.0</x><y>47218.0</y></points><points><x>27693.0</x><y>47213.0</y></points><points><x>27694.0</x><y>47199.0</y></points><points><x>27696.87890625</x><y>47173.98828125</y></points><points><x>27676.3984375</x><y>47169.64453125</y></points><points><x>27647.0</x><y>47188.0</y></points><points><x>27639.0</x><y>47193.0</y></points><points><x>27618.0</x><y>47198.0</y></points><points><x>27597.794921875</x><y>47215.515625</y></points></segmentation></object><object><name>NILM</name><difficult>0</difficult><truncated>0</truncated><info>[{"confidence": "0"}, {"action": "CREATE", "cat": "NILM", "time": "2020-07-23 14:52;42", "who": "admin", "typeOfanno": "PersonManul"}]</info><confidence>0</confidence><bndbox><xmin>31400.603515625</xmin><ymin>39520.3046875</ymin><xmax>31597.42578125</xmax><ymax>39697.26171875</ymax></bndbox><segmentation><points><x>31540.59765625</x><y>39543.40625</y></points><points><x>31591.880859375</x><y>39564.66015625</y></points><points><x>31591.880859375</x><y>39564.66015625</y></points><points><x>31597.42578125</x><y>39603.9296875</y></points><points><x>31597.42578125</x><y>39603.9296875</y></points><points><x>31564.623046875</x><y>39646.4375</y></points><points><x>31510.56640625</x><y>39684.78515625</y></points><points><x>31510.103515625</x><y>39684.78515625</y></points><points><x>31508.716796875</x><y>39686.171875</y></points><points><x>31450.041015625</x><y>39696.796875</y></points><points><x>31449.578125</x><y>39696.796875</y></points><points><x>31447.73046875</x><y>39697.26171875</y></points><points><x>31446.34375</x><y>39697.26171875</y></points><points><x>31417.236328125</x><y>39690.79296875</y></points><points><x>31417.236328125</x><y>39690.79296875</y></points><points><x>31415.8515625</x><y>39688.01953125</y></points><points><x>31402.453125</x><y>39643.6640625</y></points><points><x>31402.453125</x><y>39643.6640625</y></points><points><x>31401.52734375</x><y>39641.35546875</y></points><points><x>31400.603515625</x><y>39608.55078125</y></points><points><x>31401.06640625</x><y>39608.55078125</y></points><points><x>31401.06640625</x><y>39574.36328125</y></points><points><x>31401.06640625</x><y>39574.36328125</y></points><points><x>31401.990234375</x><y>39572.05078125</y></points><points><x>31402.453125</x><y>39571.58984375</y></points><points><x>31403.376953125</x><y>39570.203125</y></points><points><x>31424.62890625</x><y>39542.01953125</y></points><points><x>31424.62890625</x><y>39541.55859375</y></points><points><x>31426.4765625</x><y>39541.09765625</y></points><points><x>31426.4765625</x><y>39540.6328125</y></points><points><x>31462.9765625</x><y>39521.23046875</y></points><points><x>31462.9765625</x><y>39521.23046875</y></points><points><x>31465.75</x><y>39520.3046875</y></points><points><x>31466.2109375</x><y>39520.3046875</y></points><points><x>31512.875</x><y>39525.38671875</y></points><points><x>31513.337890625</x><y>39525.38671875</y></points><points><x>31514.724609375</x><y>39526.3125</y></points></segmentation></object><object><name>NILM</name><difficult>0</difficult><truncated>0</truncated><info>[{"confidence": "0"}, {"action": "CREATE", "cat": "NILM", "time": "2020-07-23 14:52;42", "who": "admin", "typeOfanno": "PersonManul"}]</info><confidence>0</confidence><bndbox><xmin>30395.0</xmin><ymin>40716.0</ymin><xmax>30696.484375</xmax><ymax>40955.79296875</ymax></bndbox><segmentation><points><x>30654.0</x><y>40716.0</y></points><points><x>30638.0</x><y>40723.0</y></points><points><x>30634.0</x><y>40730.0</y></points><points><x>30634.0</x><y>40737.0</y></points><points><x>30632.0</x><y>40745.0</y></points><points><x>30631.0</x><y>40752.0</y></points><points><x>30625.0</x><y>40768.0</y></points><points><x>30618.0</x><y>40769.0</y></points><points><x>30606.0</x><y>40759.0</y></points><points><x>30602.0</x><y>40756.0</y></points><points><x>30598.0</x><y>40751.0</y></points><points><x>30592.0</x><y>40746.0</y></points><points><x>30589.0</x><y>40742.0</y></points><points><x>30582.0</x><y>40738.0</y></points><points><x>30575.0</x><y>40732.0</y></points><points><x>30565.0</x><y>40729.0</y></points><points><x>30555.0</x><y>40728.0</y></points><points><x>30552.0</x><y>40725.0</y></points><points><x>30529.0</x><y>40723.0</y></points><points><x>30526.0</x><y>40726.0</y></points><points><x>30520.0</x><y>40731.0</y></points><points><x>30519.0</x><y>40760.0</y></points><points><x>30520.0</x><y>40765.0</y></points><points><x>30513.0</x><y>40758.0</y></points><points><x>30504.0</x><y>40745.0</y></points><points><x>30500.0</x><y>40740.0</y></points><points><x>30471.0</x><y>40738.0</y></points><points><x>30463.0</x><y>40739.0</y></points><points><x>30451.0</x><y>40748.0</y></points><points><x>30445.0</x><y>40753.0</y></points><points><x>30445.0</x><y>40765.0</y></points><points><x>30446.0</x><y>40770.0</y></points><points><x>30447.0</x><y>40775.0</y></points><points><x>30443.0</x><y>40782.0</y></points><points><x>30436.833984375</x><y>40792.73828125</y></points><points><x>30432.45703125</x><y>40797.94921875</y></points><points><x>30426.203125</x><y>40801.07421875</y></points><points><x>30421.6171875</x><y>40807.1171875</y></points><points><x>30418.07421875</x><y>40812.12109375</y></points><points><x>30415.365234375</x><y>40817.12109375</y></points><points><x>30411.404296875</x><y>40822.125</y></points><points><x>30402.859375</x><y>40825.4609375</y></points><points><x>30403.693359375</x><y>40827.54296875</y></points><points><x>30400.0</x><y>40831.0</y></points><points><x>30396.0</x><y>40850.0</y></points><points><x>30395.0</x><y>40863.0</y></points><points><x>30396.0</x><y>40875.0</y></points><points><x>30399.0</x><y>40878.0</y></points><points><x>30403.0</x><y>40886.0</y></points><points><x>30409.0</x><y>40891.0</y></points><points><x>30415.0</x><y>40899.0</y></points><points><x>30419.0</x><y>40902.0</y></points><points><x>30439.0</x><y>40921.0</y></points><points><x>30443.0</x><y>40924.0</y></points><points><x>30460.0</x><y>40924.0</y></points><points><x>30466.0</x><y>40923.0</y></points><points><x>30477.0</x><y>40927.0</y></points><points><x>30481.0</x><y>40927.0</y></points><points><x>30487.0</x><y>40932.0</y></points><points><x>30499.0</x><y>40932.0</y></points><points><x>30504.0</x><y>40937.0</y></points><points><x>30514.0</x><y>40950.0</y></points><points><x>30590.115234375</x><y>40955.79296875</y></points><points><x>30623.134765625</x><y>40954.41796875</y></points><points><x>30651.0</x><y>40940.0</y></points><points><x>30655.0</x><y>40915.0</y></points><points><x>30662.0</x><y>40904.0</y></points><points><x>30668.0</x><y>40891.0</y></points><points><x>30669.0</x><y>40882.0</y></points><points><x>30677.0</x><y>40880.0</y></points><points><x>30680.0</x><y>40871.0</y></points><points><x>30685.0</x><y>40814.0</y></points><points><x>30680.0</x><y>40813.0</y></points><points><x>30670.0</x><y>40805.0</y></points><points><x>30665.0</x><y>40800.0</y></points><points><x>30674.0</x><y>40793.0</y></points><points><x>30685.0</x><y>40791.0</y></points><points><x>30696.484375</x><y>40754.23828125</y></points><points><x>30675.0</x><y>40717.0</y></points></segmentation></object><object><name>NILM</name><difficult>0</difficult><truncated>0</truncated><info>[{"confidence": "0"}, {"action": "CREATE", "cat": "NILM", "time": "2020-07-23 14:52;42", "who": "admin", "typeOfanno": "PersonManul"}]</info><confidence>0</confidence><bndbox><xmin>27580.0</xmin><ymin>46229.0</ymin><xmax>27708.609375</xmax><ymax>46385.25390625</ymax></bndbox><segmentation><points><x>27614.0</x><y>46229.0</y></points><points><x>27611.0</x><y>46232.0</y></points><points><x>27606.0</x><y>46235.0</y></points><points><x>27597.0</x><y>46248.0</y></points><points><x>27583.0</x><y>46275.0</y></points><points><x>27582.0</x><y>46287.0</y></points><points><x>27580.0</x><y>46303.0</y></points><points><x>27584.0</x><y>46308.0</y></points><points><x>27585.0</x><y>46317.0</y></points><points><x>27588.0</x><y>46330.0</y></points><points><x>27599.0</x><y>46349.0</y></points><points><x>27604.0</x><y>46356.0</y></points><points><x>27619.0</x><y>46371.0</y></points><points><x>27623.0</x><y>46374.0</y></points><points><x>27631.9609375</x><y>46379.046875</y></points><points><x>27643.443359375</x><y>46383.08203125</y></points><points><x>27666.716796875</x><y>46385.25390625</y></points><points><x>27681.61328125</x><y>46382.7734375</y></points><points><x>27689.681640625</x><y>46380.6015625</y></points><points><x>27708.0</x><y>46383.0</y></points><points><x>27708.609375</x><y>46358.87890625</y></points><points><x>27707.990234375</x><y>46341.19140625</y></points><points><x>27708.0</x><y>46326.0</y></points><points><x>27703.0</x><y>46319.0</y></points><points><x>27699.0</x><y>46319.0</y></points><points><x>27695.0</x><y>46305.0</y></points><points><x>27691.0</x><y>46301.0</y></points><points><x>27686.0</x><y>46293.0</y></points><points><x>27663.0</x><y>46251.0</y></points><points><x>27654.0</x><y>46241.0</y></points><points><x>27647.0</x><y>46236.0</y></points></segmentation></object><object><name>NILM</name><difficult>0</difficult><truncated>0</truncated><info>[{"confidence": "0"}, {"action": "CREATE", "cat": "NILM", "time": "2020-07-23 14:52;43", "who": "admin", "typeOfanno": "PersonManul"}]</info><confidence>0</confidence><bndbox><xmin>30384.619140625</xmin><ymin>48370.4140625</ymin><xmax>30584.67578125</xmax><ymax>48606.25390625</ymax></bndbox><segmentation><points><x>30527.384765625</x><y>48370.4140625</y></points><points><x>30561.57421875</x><y>48384.73828125</y></points><points><x>30561.57421875</x><y>48384.73828125</y></points><points><x>30562.9609375</x><y>48387.046875</y></points><points><x>30580.517578125</x><y>48410.1484375</y></points><points><x>30584.67578125</x><y>48442.03125</y></points><points><x>30584.67578125</x><y>48442.03125</y></points><points><x>30582.828125</x><y>48443.87890625</y></points><points><x>30581.904296875</x><y>48444.80078125</y></points><points><x>30541.70703125</x><y>48496.546875</y></points><points><x>30541.70703125</x><y>48496.546875</y></points><points><x>30540.322265625</x><y>48498.859375</y></points><points><x>30518.607421875</x><y>48541.36328125</y></points><points><x>30518.607421875</x><y>48541.36328125</y></points><points><x>30516.7578125</x><y>48543.2109375</y></points><points><x>30492.732421875</x><y>48577.40234375</y></points><points><x>30492.732421875</x><y>48577.40234375</y></points><points><x>30468.5</x><y>48596.25</y></points><points><x>30445.36328125</x><y>48606.25390625</y></points><points><x>30432.857421875</x><y>48603.3359375</y></points><points><x>30423.896484375</x><y>48586.87109375</y></points><points><x>30412.802734375</x><y>48547.83203125</y></points><points><x>30412.802734375</x><y>48547.83203125</y></points><points><x>30410.494140625</x><y>48547.37109375</y></points><points><x>30385.544921875</x><y>48536.28125</y></points><points><x>30385.544921875</x><y>48535.8203125</y></points><points><x>30385.08203125</x><y>48533.51171875</y></points><points><x>30384.619140625</x><y>48533.046875</y></points><points><x>30387.853515625</x><y>48496.0859375</y></points><points><x>30387.853515625</x><y>48495.625</y></points><points><x>30388.77734375</x><y>48494.23828125</y></points><points><x>30388.77734375</x><y>48493.77734375</y></points><points><x>30390.1640625</x><y>48492.390625</y></points><points><x>30408.18359375</x><y>48452.1953125</y></points><points><x>30408.64453125</x><y>48452.1953125</y></points><points><x>30410.03125</x><y>48450.80859375</y></points><points><x>30410.955078125</x><y>48449.8828125</y></points><points><x>30412.341796875</x><y>48448.49609375</y></points><points><x>30438.67578125</x><y>48408.30078125</y></points><points><x>30438.67578125</x><y>48408.30078125</y></points><points><x>30440.525390625</x><y>48406.9140625</y></points><points><x>30440.986328125</x><y>48406.453125</y></points><points><x>30442.833984375</x><y>48405.53125</y></points><points><x>30444.68359375</x><y>48404.60546875</y></points><points><x>30493.1953125</x><y>48376.8828125</y></points><points><x>30493.1953125</x><y>48376.8828125</y></points></segmentation></object><object><name>NILM</name><difficult>0</difficult><truncated>0</truncated><info>[{"confidence": "0"}, {"action": "CREATE", "cat": "NILM", "time": "2020-07-23 14:52;43", "who": "admin", "typeOfanno": "PersonManul"}]</info><confidence>0</confidence><bndbox><xmin>31160.115234375</xmin><ymin>48072.93359375</ymin><xmax>31313.927734375</xmax><ymax>48168.80859375</ymax></bndbox><segmentation><points><x>31165.1171875</x><y>48085.0234375</y></points><points><x>31160.115234375</x><y>48099.1953125</y></points><points><x>31161.46484375</x><y>48110.85546875</y></points><points><x>31165.46484375</x><y>48122.85546875</y></points><points><x>31164.076171875</x><y>48128.58203125</y></points><points><x>31167.41015625</x><y>48134.2109375</y></points><points><x>31172.46484375</x><y>48145.85546875</y></points><points><x>31180.46484375</x><y>48150.85546875</y></points><points><x>31187.419921875</x><y>48158.8046875</y></points><points><x>31191.46484375</x><y>48161.85546875</y></points><points><x>31233.064453125</x><y>48168.80859375</y></points><points><x>31261.619140625</x><y>48157.97265625</y></points><points><x>31308.716796875</x><y>48142.359375</y></points><points><x>31313.927734375</x><y>48122.3515625</y></points><points><x>31277.037109375</x><y>48102.1328125</y></points><points><x>31253.46484375</x><y>48094.85546875</y></points><points><x>31239.46484375</x><y>48090.85546875</y></points><points><x>31233.46484375</x><y>48089.85546875</y></points><points><x>31219.46484375</x><y>48080.85546875</y></points><points><x>31193.462890625</x><y>48072.93359375</y></points><points><x>31180.75</x><y>48078.14453125</y></points><points><x>31168.66015625</x><y>48082.10546875</y></points></segmentation></object><object><name>ASC_US</name><difficult>0</difficult><truncated>0</truncated><info>[{"confidence": "0"}, {"action": "CREATE", "cat": "ASC_US", "time": "2020-07-23 14:52;43", "who": "admin", "typeOfanno": "PersonManul"}]</info><confidence>0</confidence><bndbox><xmin>31700.427734375</xmin><ymin>46433.6328125</ymin><xmax>31893.0</xmax><ymax>46610.3125</ymax></bndbox><segmentation><points><x>31765.0</x><y>46434.0</y></points><points><x>31752.0</x><y>46437.0</y></points><points><x>31752.0</x><y>46446.0</y></points><points><x>31738.0</x><y>46449.0</y></points><points><x>31735.0</x><y>46452.0</y></points><points><x>31723.0</x><y>46461.0</y></points><points><x>31700.427734375</x><y>46486.3046875</y></points><points><x>31709.66796875</x><y>46533.4296875</y></points><points><x>31731.0</x><y>46595.0</y></points><points><x>31739.0</x><y>46596.0</y></points><points><x>31751.0</x><y>46597.0</y></points><points><x>31773.0</x><y>46598.0</y></points><points><x>31778.0</x><y>46597.0</y></points><points><x>31784.0</x><y>46603.0</y></points><points><x>31800.998046875</x><y>46610.3125</y></points><points><x>31810.7109375</x><y>46609.13671875</y></points><points><x>31813.193359375</x><y>46604.79296875</y></points><points><x>31815.986328125</x><y>46599.828125</y></points><points><x>31828.08984375</x><y>46589.27734375</y></points><points><x>31828.400390625</x><y>46584.0</y></points><points><x>31833.365234375</x><y>46583.0703125</y></points><points><x>31840.0</x><y>46582.0</y></points><points><x>31880.0</x><y>46592.0</y></points><points><x>31887.0</x><y>46586.0</y></points><points><x>31893.0</x><y>46546.0</y></points><points><x>31884.0</x><y>46524.0</y></points><points><x>31883.0</x><y>46517.0</y></points><points><x>31878.0</x><y>46510.0</y></points><points><x>31875.0</x><y>46506.0</y></points><points><x>31862.0</x><y>46491.0</y></points><points><x>31848.0</x><y>46478.0</y></points><points><x>31845.0</x><y>46474.0</y></points><points><x>31842.0</x><y>46465.0</y></points><points><x>31839.0</x><y>46462.0</y></points><points><x>31836.0</x><y>46458.0</y></points><points><x>31829.0</x><y>46451.0</y></points><points><x>31826.0</x><y>46441.0</y></points><points><x>31790.060546875</x><y>46433.6328125</y></points></segmentation></object><object><name>NILM</name><difficult>0</difficult><truncated>0</truncated><info>[{"confidence": "0"}, {"action": "CREATE", "cat": "NILM", "time": "2020-07-23 14:52;43", "who": "admin", "typeOfanno": "PersonManul"}]</info><confidence>0</confidence><bndbox><xmin>31706.216796875</xmin><ymin>45495.546875</ymin><xmax>31817.0625</xmax><ymax>45646.8984375</ymax></bndbox><segmentation><points><x>31753.216796875</x><y>45495.546875</y></points><points><x>31748.216796875</x><y>45496.546875</y></points><points><x>31733.216796875</x><y>45497.546875</y></points><points><x>31723.216796875</x><y>45505.546875</y></points><points><x>31718.216796875</x><y>45510.546875</y></points><points><x>31708.216796875</x><y>45537.546875</y></points><points><x>31707.216796875</x><y>45543.546875</y></points><points><x>31706.216796875</x><y>45567.546875</y></points><points><x>31716.216796875</x><y>45582.546875</y></points><points><x>31716.216796875</x><y>45591.546875</y></points><points><x>31717.216796875</x><y>45596.546875</y></points><points><x>31718.216796875</x><y>45601.546875</y></points><points><x>31725.216796875</x><y>45611.546875</y></points><points><x>31730.216796875</x><y>45618.546875</y></points><points><x>31736.216796875</x><y>45625.546875</y></points><points><x>31747.216796875</x><y>45640.546875</y></points><points><x>31775.638671875</x><y>45646.8984375</y></points><points><x>31793.888671875</x><y>45629.0234375</y></points><points><x>31816.6015625</x><y>45610.37890625</y></points><points><x>31816.6015625</x><y>45581.73046875</y></points><points><x>31817.0625</x><y>45529.984375</y></points><points><x>31802.216796875</x><y>45500.546875</y></points><points><x>31780.216796875</x><y>45497.546875</y></points><points><x>31774.216796875</x><y>45496.546875</y></points></segmentation></object><object><name>NILM</name><difficult>0</difficult><truncated>0</truncated><info>[{"confidence": "0"}, {"action": "CREATE", "cat": "NILM", "time": "2020-07-23 14:52;43", "who": "admin", "typeOfanno": "PersonManul"}]</info><confidence>0</confidence><bndbox><xmin>32231.87890625</xmin><ymin>45050.30859375</ymin><xmax>32370.908203125</xmax><ymax>45234.3046875</ymax></bndbox><segmentation><points><x>32330.478515625</x><y>45058.14453125</y></points><points><x>32357.70703125</x><y>45089.9140625</y></points><points><x>32370.908203125</x><y>45139.83203125</y></points><points><x>32346.568359375</x><y>45180.671875</y></points><points><x>32346.568359375</x><y>45180.671875</y></points><points><x>32345.330078125</x><y>45182.734375</y></points><points><x>32344.91796875</x><y>45183.5625</y></points><points><x>32343.6796875</x><y>45186.03515625</y></points><points><x>32343.267578125</x><y>45186.859375</y></points><points><x>32342.44140625</x><y>45189.3359375</y></points><points><x>32317.689453125</x><y>45224.40234375</y></points><points><x>32317.689453125</x><y>45224.40234375</y></points><points><x>32316.451171875</x><y>45226.0546875</y></points><points><x>32315.626953125</x><y>45226.46484375</y></points><points><x>32314.80078125</x><y>45227.703125</y></points><points><x>32314.388671875</x><y>45228.1171875</y></points><points><x>32282.623046875</x><y>45234.3046875</y></points><points><x>32254.15625</x><y>45203.36328125</y></points><points><x>32254.15625</x><y>45203.36328125</y></points><points><x>32231.87890625</x><y>45162.51953125</y></points><points><x>32231.87890625</x><y>45162.51953125</y></points><points><x>32231.87890625</x><y>45160.046875</y></points><points><x>32232.705078125</x><y>45115.90234375</y></points><points><x>32232.705078125</x><y>45115.90234375</y></points><points><x>32233.1171875</x><y>45113.83984375</y></points><points><x>32233.94140625</x><y>45112.19140625</y></points><points><x>32246.318359375</x><y>45072.171875</y></points><points><x>32246.318359375</x><y>45072.171875</y></points><points><x>32247.556640625</x><y>45070.5234375</y></points><points><x>32247.96875</x><y>45069.69921875</y></points><points><x>32249.20703125</x><y>45068.4609375</y></points><points><x>32249.619140625</x><y>45067.6328125</y></points><points><x>32250.85546875</x><y>45066.3984375</y></points><points><x>32275.197265625</x><y>45053.1953125</y></points><points><x>32275.197265625</x><y>45053.1953125</y></points><points><x>32277.259765625</x><y>45052.78125</y></points><points><x>32303.662109375</x><y>45050.30859375</y></points><points><x>32303.662109375</x><y>45050.30859375</y></points></segmentation></object><object><name>NILM</name><difficult>0</difficult><truncated>0</truncated><info>[{"confidence": "0"}, {"action": "CREATE", "cat": "NILM", "time": "2020-07-23 14:52;43", "who": "admin", "typeOfanno": "PersonManul"}]</info><confidence>0</confidence><bndbox><xmin>36480.55859375</xmin><ymin>45001.9921875</ymin><xmax>36680.1796875</xmax><ymax>45172.1328125</ymax></bndbox><segmentation><points><x>36638.4140625</x><y>45009.36328125</y></points><points><x>36658.0703125</x><y>45002.60546875</y></points><points><x>36680.1796875</x><y>45032.08984375</y></points><points><x>36680.1796875</x><y>45032.703125</y></points><points><x>36657.453125</x><y>45113.16796875</y></points><points><x>36657.453125</x><y>45113.16796875</y></points><points><x>36656.2265625</x><y>45116.23828125</y></points><points><x>36655.0</x><y>45119.30859375</y></points><points><x>36622.4453125</x><y>45164.1484375</y></points><points><x>36596.03125</x><y>45172.1328125</y></points><points><x>36539.5234375</x><y>45167.21875</y></points><points><x>36497.75390625</x><y>45136.5078125</y></points><points><x>36480.55859375</x><y>45097.1953125</y></points><points><x>36480.55859375</x><y>45096.58203125</y></points><points><x>36480.55859375</x><y>45094.73828125</y></points><points><x>36480.55859375</x><y>45093.51171875</y></points><points><x>36500.828125</x><y>45047.4453125</y></points><points><x>36500.828125</x><y>45046.828125</y></points><points><x>36502.0546875</x><y>45045.6015625</y></points><points><x>36502.66796875</x><y>45044.98828125</y></points><points><x>36503.8984375</x><y>45044.37109375</y></points><points><x>36505.125</x><y>45043.7578125</y></points><points><x>36542.59375</x><y>45016.734375</y></points><points><x>36542.59375</x><y>45016.734375</y></points><points><x>36545.05078125</x><y>45015.50390625</y></points><points><x>36546.89453125</x><y>45014.890625</y></points><points><x>36587.43359375</x><y>45001.9921875</y></points><points><x>36624.28515625</x><y>45008.74609375</y></points><points><x>36624.28515625</x><y>45008.74609375</y></points></segmentation></object><object><name>NILM</name><difficult>0</difficult><truncated>0</truncated><info>[{"confidence": "0"}, {"action": "CREATE", "cat": "NILM", "time": "2020-07-23 14:52;43", "who": "admin", "typeOfanno": "PersonManul"}]</info><confidence>0</confidence><bndbox><xmin>33448.0</xmin><ymin>43651.73046875</ymin><xmax>33580.66015625</xmax><ymax>43762.2890625</ymax></bndbox><segmentation><points><x>33505.29296875</x><y>43655.33203125</y></points><points><x>33497.53515625</x><y>43656.99609375</y></points><points><x>33486.0</x><y>43663.0</y></points><points><x>33482.0</x><y>43666.0</y></points><points><x>33470.0</x><y>43673.0</y></points><points><x>33466.0</x><y>43676.0</y></points><points><x>33459.0</x><y>43682.0</y></points><points><x>33453.0</x><y>43689.0</y></points><points><x>33449.0</x><y>43703.0</y></points><points><x>33448.0</x><y>43726.0</y></points><points><x>33479.24609375</x><y>43755.640625</y></points><points><x>33526.62890625</x><y>43762.2890625</y></points><points><x>33566.0</x><y>43734.0</y></points><points><x>33572.0</x><y>43724.0</y></points><points><x>33580.66015625</x><y>43693.29296875</y></points><points><x>33569.0</x><y>43676.0</y></points><points><x>33564.0</x><y>43670.0</y></points><points><x>33557.0</x><y>43664.0</y></points><points><x>33549.0</x><y>43659.0</y></points><points><x>33535.21875</x><y>43655.33203125</y></points><points><x>33523.3046875</x><y>43651.73046875</y></points></segmentation></object><object><name>NILM</name><difficult>0</difficult><truncated>0</truncated><info>[{"confidence": "0"}, {"action": "CREATE", "cat": "NILM", "time": "2020-07-23 14:52;43", "who": "admin", "typeOfanno": "PersonManul"}]</info><confidence>0</confidence><bndbox><xmin>37884.09375</xmin><ymin>43602.94921875</ymin><xmax>38055.61328125</xmax><ymax>43738.16796875</ymax></bndbox><segmentation><points><x>37951.0</x><y>43610.0</y></points><points><x>37948.0</x><y>43613.0</y></points><points><x>37944.0</x><y>43624.0</y></points><points><x>37939.0</x><y>43625.0</y></points><points><x>37932.0</x><y>43626.0</y></points><points><x>37919.0</x><y>43635.0</y></points><points><x>37912.0</x><y>43635.0</y></points><points><x>37896.0</x><y>43645.0</y></points><points><x>37890.0</x><y>43650.0</y></points><points><x>37884.09375</x><y>43671.66796875</y></points><points><x>37886.0</x><y>43709.0</y></points><points><x>37895.0</x><y>43724.0</y></points><points><x>37914.8515625</x><y>43738.16796875</y></points><points><x>37955.02734375</x><y>43729.02734375</y></points><points><x>37996.0</x><y>43726.0</y></points><points><x>38004.0</x><y>43717.0</y></points><points><x>38037.0</x><y>43714.0</y></points><points><x>38055.61328125</x><y>43689.95703125</y></points><points><x>38055.61328125</x><y>43637.86328125</y></points><points><x>38017.0</x><y>43623.0</y></points><points><x>38001.0</x><y>43611.0</y></points><points><x>37971.9296875</x><y>43602.94921875</y></points></segmentation></object><object><name>NILM</name><difficult>0</difficult><truncated>0</truncated><info>[{"confidence": "0"}, {"action": "CREATE", "cat": "NILM", "time": "2020-07-23 14:52;43", "who": "admin", "typeOfanno": "PersonManul"}]</info><confidence>0</confidence><bndbox><xmin>36035.90234375</xmin><ymin>41802.5</ymin><xmax>36233.0</xmax><ymax>41942.76953125</ymax></bndbox><segmentation><points><x>36136.4609375</x><y>41802.5</y></points><points><x>36106.0</x><y>41824.0</y></points><points><x>36103.0</x><y>41829.0</y></points><points><x>36092.0</x><y>41836.0</y></points><points><x>36079.0</x><y>41844.0</y></points><points><x>36039.51171875</x><y>41857.78515625</y></points><points><x>36035.90234375</x><y>41882.3828125</y></points><points><x>36039.44140625</x><y>41900.80859375</y></points><points><x>36042.41796875</x><y>41911.7890625</y></points><points><x>36049.3046875</x><y>41919.234375</y></points><points><x>36062.703125</x><y>41926.86328125</y></points><points><x>36078.0</x><y>41935.0</y></points><points><x>36124.49609375</x><y>41942.76953125</y></points><points><x>36161.625</x><y>41930.8046875</y></points><points><x>36175.0</x><y>41926.0</y></points><points><x>36188.0</x><y>41918.0</y></points><points><x>36208.0</x><y>41920.0</y></points><points><x>36221.0</x><y>41912.0</y></points><points><x>36231.0</x><y>41906.0</y></points><points><x>36231.0</x><y>41902.0</y></points><points><x>36232.0</x><y>41896.0</y></points><points><x>36233.0</x><y>41875.0</y></points><points><x>36231.0</x><y>41853.0</y></points><points><x>36228.0</x><y>41845.0</y></points><points><x>36222.0</x><y>41844.0</y></points><points><x>36221.0</x><y>41832.0</y></points><points><x>36218.0</x><y>41829.0</y></points><points><x>36214.0</x><y>41824.0</y></points><points><x>36181.015625</x><y>41809.1015625</y></points></segmentation></object><object><name>NILM</name><difficult>0</difficult><truncated>0</truncated><info>[{"confidence": "0"}, {"action": "CREATE", "cat": "NILM", "time": "2020-07-23 14:52;43", "who": "admin", "typeOfanno": "PersonManul"}]</info><confidence>0</confidence><bndbox><xmin>38029.0</xmin><ymin>40848.5703125</ymin><xmax>38195.2265625</xmax><ymax>41002.0390625</ymax></bndbox><segmentation><points><x>38094.9765625</x><y>40848.5703125</y></points><points><x>38066.0</x><y>40857.0</y></points><points><x>38054.0</x><y>40865.0</y></points><points><x>38046.70703125</x><y>40874.5625</y></points><points><x>38037.6328125</x><y>40879.51171875</y></points><points><x>38031.85546875</x><y>40893.125</y></points><points><x>38030.6171875</x><y>40900.55078125</y></points><points><x>38032.0</x><y>40912.0</y></points><points><x>38029.0</x><y>40933.0</y></points><points><x>38033.09375</x><y>40954.59765625</y></points><points><x>38042.58203125</x><y>40971.921875</y></points><points><x>38061.97265625</x><y>40989.25</y></points><points><x>38079.30078125</x><y>40993.7890625</y></points><points><x>38095.38671875</x><y>40997.5</y></points><points><x>38101.1640625</x><y>41002.0390625</y></points><points><x>38111.06640625</x><y>40997.5</y></points><points><x>38120.96484375</x><y>40997.5</y></points><points><x>38127.0</x><y>40989.0</y></points><points><x>38134.0</x><y>40988.0</y></points><points><x>38139.0</x><y>40978.0</y></points><points><x>38152.0</x><y>40973.0</y></points><points><x>38157.68359375</x><y>40973.984375</y></points><points><x>38165.0</x><y>40972.0</y></points><points><x>38181.19921875</x><y>40973.16015625</y></points><points><x>38195.2265625</x><y>40964.91015625</y></points><points><x>38150.0</x><y>40885.0</y></points><points><x>38149.43359375</x><y>40880.3359375</y></points><points><x>38143.0</x><y>40873.0</y></points><points><x>38137.46875</x><y>40867.13671875</y></points><points><x>38136.0</x><y>40865.0</y></points><points><x>38130.0</x><y>40865.0</y></points><points><x>38129.0</x><y>40860.0</y></points><points><x>38126.0</x><y>40857.0</y></points><points><x>38118.0</x><y>40855.0</y></points></segmentation></object><object><name>NILM</name><difficult>0</difficult><truncated>0</truncated><info>[{"confidence": "0"}, {"action": "CREATE", "cat": "NILM", "time": "2020-07-23 14:52;43", "who": "admin", "typeOfanno": "PersonManul"}]</info><confidence>0</confidence><bndbox><xmin>39693.0</xmin><ymin>40683.50390625</ymin><xmax>39840.4453125</xmax><ymax>40825.65234375</ymax></bndbox><segmentation><points><x>39752.33203125</x><y>40684.890625</y></points><points><x>39721.01953125</x><y>40687.10546875</y></points><points><x>39693.0</x><y>40705.0</y></points><points><x>39694.0</x><y>40726.0</y></points><points><x>39701.0</x><y>40746.0</y></points><points><x>39699.40625</x><y>40753.33203125</y></points><points><x>39701.8984375</x><y>40764.96875</y></points><points><x>39706.0</x><y>40770.0</y></points><points><x>39715.4765625</x><y>40786.02734375</y></points><points><x>39721.0</x><y>40790.0</y></points><points><x>39729.0</x><y>40795.0</y></points><points><x>39747.0</x><y>40798.0</y></points><points><x>39759.0</x><y>40799.0</y></points><points><x>39763.96875</x><y>40817.0625</y></points><points><x>39788.3515625</x><y>40825.65234375</y></points><points><x>39815.0</x><y>40819.0</y></points><points><x>39830.46875</x><y>40796.00390625</y></points><points><x>39840.4453125</x><y>40763.58203125</y></points><points><x>39835.734375</x><y>40733.93359375</y></points><points><x>39829.63671875</x><y>40723.68359375</y></points><points><x>39827.421875</x><y>40718.97265625</y></points><points><x>39822.43359375</x><y>40711.21484375</y></points><points><x>39811.3515625</x><y>40698.46875</y></points><points><x>39804.69921875</x><y>40689.87890625</y></points><points><x>39791.67578125</x><y>40686.828125</y></points><points><x>39780.87109375</x><y>40686.55078125</y></points><points><x>39769.78515625</x><y>40683.50390625</y></points></segmentation></object><object><name>NILM</name><difficult>0</difficult><truncated>0</truncated><info>[{"confidence": "0"}, {"action": "CREATE", "cat": "NILM", "time": "2020-07-23 14:52;43", "who": "admin", "typeOfanno": "PersonManul"}]</info><confidence>0</confidence><bndbox><xmin>41955.93359375</xmin><ymin>41545.30078125</ymin><xmax>42142.93359375</xmax><ymax>41801.0</ymax></bndbox><segmentation><points><x>42084.3671875</x><y>41548.3515625</y></points><points><x>42076.8828125</x><y>41552.23046875</y></points><points><x>42060.93359375</x><y>41564.0</y></points><points><x>42054.93359375</x><y>41565.0</y></points><points><x>42049.93359375</x><y>41566.0</y></points><points><x>42038.93359375</x><y>41573.0</y></points><points><x>42028.93359375</x><y>41584.0</y></points><points><x>42026.93359375</x><y>41598.0</y></points><points><x>42027.93359375</x><y>41608.0</y></points><points><x>42028.93359375</x><y>41613.0</y></points><points><x>42017.93359375</x><y>41614.0</y></points><points><x>42006.93359375</x><y>41623.0</y></points><points><x>41998.93359375</x><y>41635.0</y></points><points><x>41992.93359375</x><y>41642.0</y></points><points><x>41990.93359375</x><y>41650.0</y></points><points><x>41987.93359375</x><y>41660.0</y></points><points><x>41982.93359375</x><y>41666.0</y></points><points><x>41979.93359375</x><y>41684.0</y></points><points><x>41976.93359375</x><y>41689.0</y></points><points><x>41963.93359375</x><y>41691.0</y></points><points><x>41956.93359375</x><y>41702.0</y></points><points><x>41955.93359375</x><y>41714.0</y></points><points><x>41959.93359375</x><y>41724.0</y></points><points><x>41961.93359375</x><y>41745.0</y></points><points><x>41964.93359375</x><y>41756.0</y></points><points><x>41977.93359375</x><y>41767.0</y></points><points><x>41981.93359375</x><y>41770.0</y></points><points><x>41986.93359375</x><y>41774.0</y></points><points><x>41993.93359375</x><y>41779.0</y></points><points><x>42001.93359375</x><y>41786.0</y></points><points><x>42009.93359375</x><y>41791.0</y></points><points><x>42024.93359375</x><y>41794.0</y></points><points><x>42028.93359375</x><y>41798.0</y></points><points><x>42041.93359375</x><y>41801.0</y></points><points><x>42054.44140625</x><y>41797.0078125</y></points><points><x>42057.60546875</x><y>41796.26171875</y></points><points><x>42063.19140625</x><y>41792.16796875</y></points><points><x>42068.7734375</x><y>41789.75</y></points><points><x>42069.703125</x><y>41787.328125</y></points><points><x>42071.75</x><y>41785.09765625</y></points><points><x>42073.23828125</x><y>41781.375</y></points><points><x>42078.078125</x><y>41776.1640625</y></points><points><x>42079.3828125</x><y>41770.39453125</y></points><points><x>42087.94140625</x><y>41763.13671875</y></points><points><x>42093.33984375</x><y>41755.1328125</y></points><points><x>42097.9921875</x><y>41747.875</y></points><points><x>42101.34375</x><y>41738.01171875</y></points><points><x>42105.4375</x><y>41725.54296875</y></points><points><x>42110.08984375</x><y>41715.4921875</y></points><points><x>42113.15234375</x><y>41703.359375</y></points><points><x>42117.93359375</x><y>41691.0</y></points><points><x>42130.93359375</x><y>41652.0</y></points><points><x>42142.93359375</x><y>41602.0</y></points><points><x>42136.93359375</x><y>41591.0</y></points><points><x>42128.93359375</x><y>41576.0</y></points><points><x>42124.54296875</x><y>41565.80859375</y></points><points><x>42118.93359375</x><y>41558.0</y></points><points><x>42114.015625</x><y>41552.5078125</y></points><points><x>42108.75</x><y>41549.734375</y></points><points><x>42095.171875</x><y>41545.30078125</y></points></segmentation></object><object><name>NILM</name><difficult>0</difficult><truncated>0</truncated><info>[{"confidence": "0"}, {"action": "CREATE", "cat": "NILM", "time": "2020-07-23 14:52;43", "who": "admin", "typeOfanno": "PersonManul"}]</info><confidence>0</confidence><bndbox><xmin>44118.92578125</xmin><ymin>41240.07421875</ymin><xmax>44448.15234375</xmax><ymax>41479.0</ymax></bndbox><segmentation><points><x>44158.234375</x><y>41257.26953125</y></points><points><x>44144.109375</x><y>41307.0234375</y></points><points><x>44155.77734375</x><y>41348.17578125</y></points><points><x>44181.0</x><y>41357.0</y></points><points><x>44187.0</x><y>41361.0</y></points><points><x>44179.0</x><y>41368.0</y></points><points><x>44179.0</x><y>41373.0</y></points><points><x>44140.421875</x><y>41396.69921875</y></points><points><x>44118.92578125</x><y>41433.5546875</y></points><points><x>44139.80859375</x><y>41465.49609375</y></points><points><x>44169.0</x><y>41460.0</y></points><points><x>44189.0</x><y>41461.0</y></points><points><x>44198.0</x><y>41456.0</y></points><points><x>44204.0</x><y>41451.0</y></points><points><x>44213.0</x><y>41440.0</y></points><points><x>44217.0</x><y>41435.0</y></points><points><x>44220.0</x><y>41424.0</y></points><points><x>44232.0</x><y>41426.0</y></points><points><x>44250.0</x><y>41432.0</y></points><points><x>44265.0</x><y>41438.0</y></points><points><x>44272.0</x><y>41438.0</y></points><points><x>44291.0</x><y>41444.0</y></points><points><x>44296.0</x><y>41445.0</y></points><points><x>44307.0</x><y>41458.0</y></points><points><x>44312.0</x><y>41477.0</y></points><points><x>44327.0</x><y>41479.0</y></points><points><x>44333.0</x><y>41475.0</y></points><points><x>44333.0</x><y>41470.0</y></points><points><x>44339.0</x><y>41469.0</y></points><points><x>44353.0</x><y>41471.0</y></points><points><x>44356.0</x><y>41468.0</y></points><points><x>44367.0</x><y>41457.0</y></points><points><x>44374.0</x><y>41452.0</y></points><points><x>44378.0</x><y>41446.0</y></points><points><x>44382.0</x><y>41441.0</y></points><points><x>44387.0</x><y>41438.0</y></points><points><x>44399.0</x><y>41445.0</y></points><points><x>44429.72265625</x><y>41453.82421875</y></points><points><x>44448.15234375</x><y>41419.42578125</y></points><points><x>44432.796875</x><y>41398.54296875</y></points><points><x>44426.0</x><y>41382.0</y></points><points><x>44423.0</x><y>41379.0</y></points><points><x>44417.0</x><y>41367.0</y></points><points><x>44411.0</x><y>41360.0</y></points><points><x>44406.0</x><y>41349.0</y></points><points><x>44399.0</x><y>41327.0</y></points><points><x>44417.0</x><y>41315.0</y></points><points><x>44417.0</x><y>41304.0</y></points><points><x>44400.0</x><y>41293.0</y></points><points><x>44392.87109375</x><y>41287.984375</y></points><points><x>44385.5</x><y>41287.3671875</y></points><points><x>44374.4453125</x><y>41284.296875</y></points><points><x>44366.0</x><y>41284.0</y></points><points><x>44365.0</x><y>41277.0</y></points><points><x>44363.0</x><y>41266.0</y></points><points><x>44354.0</x><y>41266.0</y></points><points><x>44327.0</x><y>41262.0</y></points><points><x>44314.0</x><y>41273.0</y></points><points><x>44313.0</x><y>41281.0</y></points><points><x>44309.0</x><y>41287.0</y></points><points><x>44290.0</x><y>41306.0</y></points><points><x>44288.0</x><y>41321.0</y></points><points><x>44284.0</x><y>41328.0</y></points><points><x>44263.0</x><y>41329.0</y></points><points><x>44249.0</x><y>41333.0</y></points><points><x>44247.0</x><y>41323.0</y></points><points><x>44248.0</x><y>41306.0</y></points><points><x>44252.0</x><y>41289.0</y></points><points><x>44250.984375</x><y>41260.34375</y></points><points><x>44220.88671875</x><y>41240.07421875</y></points></segmentation></object><object><name>NILM</name><difficult>0</difficult><truncated>0</truncated><info>[{"confidence": "0"}, {"action": "CREATE", "cat": "NILM", "time": "2020-07-23 14:52;43", "who": "admin", "typeOfanno": "PersonManul"}]</info><confidence>0</confidence><bndbox><xmin>45423.0</xmin><ymin>39801.484375</ymin><xmax>45549.0</xmax><ymax>39964.87109375</ymax></bndbox><segmentation><points><x>45437.26171875</x><y>39811.3125</y></points><points><x>45423.0</x><y>39866.0</y></points><points><x>45427.0</x><y>39870.0</y></points><points><x>45431.0</x><y>39875.0</y></points><points><x>45429.0</x><y>39886.0</y></points><points><x>45426.0</x><y>39905.0</y></points><points><x>45439.0</x><y>39905.0</y></points><points><x>45444.0</x><y>39904.0</y></points><points><x>45436.0</x><y>39908.0</y></points><points><x>45435.0</x><y>39920.0</y></points><points><x>45441.0</x><y>39921.0</y></points><points><x>45442.0</x><y>39926.0</y></points><points><x>45443.0</x><y>39941.0</y></points><points><x>45440.94921875</x><y>39950.7421875</y></points><points><x>45448.3203125</x><y>39961.18359375</y></points><points><x>45509.7421875</x><y>39964.87109375</y></points><points><x>45531.0</x><y>39941.0</y></points><points><x>45533.0</x><y>39932.0</y></points><points><x>45534.0</x><y>39925.0</y></points><points><x>45540.0</x><y>39924.0</y></points><points><x>45548.0</x><y>39901.0</y></points><points><x>45549.0</x><y>39864.0</y></points><points><x>45546.3828125</x><y>39857.09375</y></points><points><x>45546.3828125</x><y>39853.4921875</y></points><points><x>45546.9375</x><y>39847.39453125</y></points><points><x>45548.046875</x><y>39839.9140625</y></points><points><x>45545.828125</x><y>39830.21484375</y></points><points><x>45535.578125</x><y>39823.2890625</y></points><points><x>45524.0</x><y>39822.0</y></points><points><x>45513.0</x><y>39811.0</y></points><points><x>45498.0</x><y>39806.0</y></points><points><x>45479.0</x><y>39805.0</y></points><points><x>45451.390625</x><y>39801.484375</y></points></segmentation></object><object><name>NILM</name><difficult>0</difficult><truncated>0</truncated><info>[{"confidence": "0"}, {"action": "CREATE", "cat": "NILM", "time": "2020-07-23 14:52;43", "who": "admin", "typeOfanno": "PersonManul"}]</info><confidence>0</confidence><bndbox><xmin>39321.88671875</xmin><ymin>39390.2109375</ymin><xmax>39465.8671875</xmax><ymax>39563.0703125</ymax></bndbox><segmentation><points><x>39406.4609375</x><y>39390.2109375</y></points><points><x>39387.0</x><y>39402.0</y></points><points><x>39381.0</x><y>39424.0</y></points><points><x>39366.0</x><y>39447.0</y></points><points><x>39361.0</x><y>39451.0</y></points><points><x>39355.0</x><y>39456.0</y></points><points><x>39351.0</x><y>39460.0</y></points><points><x>39321.88671875</x><y>39497.88671875</y></points><points><x>39327.6640625</x><y>39549.8671875</y></points><points><x>39363.5546875</x><y>39563.0703125</y></points><points><x>39379.64453125</x><y>39560.59375</y></points><points><x>39392.01953125</x><y>39555.64453125</y></points><points><x>39406.0</x><y>39550.0</y></points><points><x>39409.0</x><y>39547.0</y></points><points><x>39417.0</x><y>39538.0</y></points><points><x>39429.5625</x><y>39524.2890625</y></points><points><x>39458.02734375</x><y>39513.5625</y></points><points><x>39465.8671875</x><y>39465.70703125</y></points><points><x>39455.140625</x><y>39456.21875</y></points><points><x>39452.25390625</x><y>39447.96875</y></points><points><x>39448.0</x><y>39435.0</y></points><points><x>39443.0</x><y>39428.0</y></points><points><x>39438.0</x><y>39409.0</y></points><points><x>39431.0</x><y>39399.0</y></points></segmentation></object><object><name>NILM</name><difficult>0</difficult><truncated>0</truncated><info>[{"confidence": "0"}, {"action": "CREATE", "cat": "NILM", "time": "2020-07-23 14:52;43", "who": "admin", "typeOfanno": "PersonManul"}]</info><confidence>0</confidence><bndbox><xmin>35817.94140625</xmin><ymin>39449.62890625</ymin><xmax>35998.52734375</xmax><ymax>39617.9296875</ymax></bndbox><segmentation><points><x>35949.390625</x><y>39451.9375</y></points><points><x>35997.296875</x><y>39509.2109375</y></points><points><x>35997.296875</x><y>39509.2109375</y></points><points><x>35997.91015625</x><y>39512.28125</y></points><points><x>35997.91015625</x><y>39514.125</y></points><points><x>35998.52734375</x><y>39550.9765625</y></points><points><x>35998.52734375</x><y>39550.9765625</y></points><points><x>35996.0703125</x><y>39554.05078125</y></points><points><x>35973.95703125</x><y>39592.74609375</y></points><points><x>35973.95703125</x><y>39592.74609375</y></points><points><x>35921.1328125</x><y>39614.2421875</y></points><points><x>35920.51953125</x><y>39614.2421875</y></points><points><x>35919.2890625</x><y>39615.47265625</y></points><points><x>35918.0625</x><y>39616.69921875</y></points><points><x>35869.5390625</x><y>39617.9296875</y></points><points><x>35846.8125</x><y>39577.390625</y></points><points><x>35821.015625</x><y>39550.9765625</y></points><points><x>35821.015625</x><y>39550.9765625</y></points><points><x>35817.94140625</x><y>39514.125</y></points><points><x>35817.94140625</x><y>39513.51171875</y></points><points><x>35819.171875</x><y>39512.28125</y></points><points><x>35819.78515625</x><y>39512.28125</y></points><points><x>35821.015625</x><y>39511.0546875</y></points><points><x>35821.62890625</x><y>39509.82421875</y></points><points><x>35848.0390625</x><y>39470.515625</y></points><points><x>35848.0390625</x><y>39469.8984375</y></points><points><x>35849.8828125</x><y>39468.671875</y></points><points><x>35850.49609375</x><y>39468.05859375</y></points><points><x>35851.7265625</x><y>39467.44140625</y></points><points><x>35907.62109375</x><y>39449.62890625</y></points><points><x>35908.234375</x><y>39449.62890625</y></points></segmentation></object><object><name>NILM</name><difficult>0</difficult><truncated>0</truncated><info>[{"confidence": "0"}, {"action": "CREATE", "cat": "NILM", "time": "2020-07-23 14:52;43", "who": "admin", "typeOfanno": "PersonManul"}]</info><confidence>0</confidence><bndbox><xmin>39707.2265625</xmin><ymin>36991.28125</ymin><xmax>39873.0703125</xmax><ymax>37145.453125</ymax></bndbox><segmentation><points><x>39720.73828125</x><y>37029.9765625</y></points><points><x>39768.6484375</x><y>37003.56640625</y></points><points><x>39768.6484375</x><y>37002.953125</y></points><points><x>39824.54296875</x><y>36995.58203125</y></points><points><x>39846.04296875</x><y>36991.28125</y></points><points><x>39846.04296875</x><y>36991.28125</y></points><points><x>39847.88671875</x><y>36992.51171875</y></points><points><x>39847.88671875</x><y>36993.125</y></points><points><x>39873.0703125</x><y>37015.23828125</y></points><points><x>39873.0703125</x><y>37015.23828125</y></points><points><x>39863.2421875</x><y>37061.91796875</y></points><points><x>39863.2421875</x><y>37062.53125</y></points><points><x>39862.01171875</x><y>37064.375</y></points><points><x>39862.01171875</x><y>37065.60546875</y></points><points><x>39833.7578125</x><y>37123.95703125</y></points><points><x>39833.14453125</x><y>37123.95703125</y></points><points><x>39831.9140625</x><y>37125.18359375</y></points><points><x>39831.9140625</x><y>37125.796875</y></points><points><x>39830.07421875</x><y>37127.640625</y></points><points><x>39829.45703125</x><y>37128.25390625</y></points><points><x>39798.1328125</x><y>37145.453125</y></points><points><x>39768.03515625</x><y>37137.46875</y></points><points><x>39732.41015625</x><y>37116.5859375</y></points><points><x>39714.59765625</x><y>37096.31640625</y></points><points><x>39707.2265625</x><y>37067.4453125</y></points><points><x>39707.2265625</x><y>37067.4453125</y></points></segmentation></object><object><name>NILM</name><difficult>0</difficult><truncated>0</truncated><info>[{"confidence": "0"}, {"action": "CREATE", "cat": "NILM", "time": "2020-07-23 14:52;43", "who": "admin", "typeOfanno": "PersonManul"}]</info><confidence>0</confidence><bndbox><xmin>37720.08203125</xmin><ymin>37514.0546875</ymin><xmax>37868.18359375</xmax><ymax>37619.66796875</ymax></bndbox><segmentation><points><x>37799.703125</x><y>37514.46875</y></points><points><x>37828.58203125</x><y>37514.0546875</y></points><points><x>37848.3828125</x><y>37526.4296875</y></points><points><x>37848.3828125</x><y>37526.4296875</y></points><points><x>37866.94921875</x><y>37550.359375</y></points><points><x>37866.94921875</x><y>37550.359375</y></points><points><x>37868.18359375</x><y>37553.24609375</y></points><points><x>37865.296875</x><y>37578.4140625</y></points><points><x>37865.296875</x><y>37578.4140625</y></points><points><x>37864.47265625</x><y>37580.4765625</y></points><points><x>37838.89453125</x><y>37605.2265625</y></points><points><x>37838.89453125</x><y>37605.2265625</y></points><points><x>37789.80078125</x><y>37619.66796875</y></points><points><x>37789.80078125</x><y>37619.66796875</y></points><points><x>37748.95703125</x><y>37615.953125</y></points><points><x>37748.95703125</x><y>37615.953125</y></points><points><x>37724.6171875</x><y>37605.640625</y></points><points><x>37724.6171875</x><y>37605.640625</y></points><points><x>37724.20703125</x><y>37603.578125</y></points><points><x>37720.08203125</x><y>37587.48828125</y></points><points><x>37729.15625</x><y>37573.875</y></points><points><x>37727.09375</x><y>37549.9453125</y></points><points><x>37727.09375</x><y>37549.53515625</y></points><points><x>37727.91796875</x><y>37547.8828125</y></points><points><x>37728.7421875</x><y>37547.05859375</y></points><points><x>37762.57421875</x><y>37525.60546875</y></points><points><x>37762.57421875</x><y>37525.60546875</y></points></segmentation></object><object><name>NILM</name><difficult>0</difficult><truncated>0</truncated><info>[{"confidence": "0"}, {"action": "CREATE", "cat": "NILM", "time": "2020-07-23 14:52;43", "who": "admin", "typeOfanno": "PersonManul"}]</info><confidence>0</confidence><bndbox><xmin>32305.857421875</xmin><ymin>36724.7734375</ymin><xmax>32514.36328125</xmax><ymax>36890.296875</ymax></bndbox><segmentation><points><x>32336.94921875</x><y>36755.86328125</y></points><points><x>32388.162109375</x><y>36724.7734375</y></points><points><x>32477.783203125</x><y>36724.7734375</y></points><points><x>32477.783203125</x><y>36724.7734375</y></points><points><x>32514.36328125</x><y>36743.9765625</y></points><points><x>32509.791015625</x><y>36789.703125</y></points><points><x>32495.158203125</x><y>36818.05078125</y></points><points><x>32494.244140625</x><y>36818.05078125</y></points><points><x>32493.330078125</x><y>36818.96484375</y></points><points><x>32444.861328125</x><y>36869.26171875</y></points><points><x>32444.861328125</x><y>36869.26171875</y></points><points><x>32442.1171875</x><y>36870.17578125</y></points><points><x>32381.759765625</x><y>36890.296875</y></points><points><x>32380.845703125</x><y>36890.296875</y></points><points><x>32325.9765625</x><y>36859.203125</y></points><points><x>32305.857421875</x><y>36823.5390625</y></points><points><x>32313.173828125</x><y>36788.78515625</y></points><points><x>32313.173828125</x><y>36788.78515625</y></points></segmentation></object><object><name>MET</name><difficult>0</difficult><truncated>0</truncated><info>[{"confidence": "0"}, {"action": "CREATE", "cat": "MET", "time": "2020-07-23 14:52;43", "who": "admin", "typeOfanno": "PersonManul"}]</info><confidence>0</confidence><bndbox><xmin>36326.0</xmin><ymin>31972.130859375</ymin><xmax>36499.0</xmax><ymax>32272.0546875</ymax></bndbox><segmentation><points><x>36415.37890625</x><y>31972.130859375</y></points><points><x>36383.203125</x><y>32000.18359375</y></points><points><x>36371.23828125</x><y>32034.837890625</y></points><points><x>36379.0</x><y>32061.0</y></points><points><x>36378.0</x><y>32066.0</y></points><points><x>36370.0</x><y>32076.0</y></points><points><x>36365.0</x><y>32083.0</y></points><points><x>36356.0</x><y>32108.0</y></points><points><x>36354.0</x><y>32118.0</y></points><points><x>36341.0</x><y>32123.0</y></points><points><x>36337.0</x><y>32127.0</y></points><points><x>36333.0</x><y>32127.0</y></points><points><x>36326.0</x><y>32151.0</y></points><points><x>36327.0</x><y>32156.0</y></points><points><x>36337.0</x><y>32172.0</y></points><points><x>36337.0</x><y>32177.0</y></points><points><x>36340.0</x><y>32180.0</y></points><points><x>36351.0</x><y>32194.0</y></points><points><x>36348.0</x><y>32197.0</y></points><points><x>36344.0</x><y>32207.0</y></points><points><x>36340.0</x><y>32211.0</y></points><points><x>36340.0</x><y>32221.0</y></points><points><x>36334.9375</x><y>32225.5078125</y></points><points><x>36339.9609375</x><y>32232.765625</y></points><points><x>36342.0078125</x><y>32236.48828125</y></points><points><x>36339.03125</x><y>32240.58203125</y></points><points><x>36338.47265625</x><y>32245.234375</y></points><points><x>36340.03125</x><y>32251.888671875</y></points><points><x>36344.46484375</x><y>32258.81640625</y></points><points><x>36353.0</x><y>32260.0</y></points><points><x>36364.0</x><y>32259.0</y></points><points><x>36365.0</x><y>32251.0</y></points><points><x>36374.0</x><y>32246.0</y></points><points><x>36383.0</x><y>32242.0</y></points><points><x>36390.0</x><y>32237.0</y></points><points><x>36394.0</x><y>32224.0</y></points><points><x>36402.0</x><y>32232.0</y></points><points><x>36406.0</x><y>32238.0</y></points><points><x>36414.0</x><y>32239.0</y></points><points><x>36414.0</x><y>32255.0</y></points><points><x>36447.1484375</x><y>32272.0546875</y></points><points><x>36474.0</x><y>32267.0</y></points><points><x>36481.0</x><y>32235.0</y></points><points><x>36484.0</x><y>32224.0</y></points><points><x>36489.0</x><y>32218.0</y></points><points><x>36499.0</x><y>32198.0</y></points><points><x>36495.0</x><y>32184.0</y></points><points><x>36495.0</x><y>32168.0</y></points><points><x>36494.0</x><y>32149.0</y></points><points><x>36495.0</x><y>32118.0</y></points><points><x>36496.0</x><y>32101.0</y></points><points><x>36496.0</x><y>32085.0</y></points><points><x>36486.0</x><y>32085.0</y></points><points><x>36476.0</x><y>32082.0</y></points><points><x>36463.0</x><y>32080.0</y></points><points><x>36456.0</x><y>32071.0</y></points><points><x>36452.0</x><y>32071.0</y></points><points><x>36440.0</x><y>32069.0</y></points><points><x>36437.0</x><y>32058.0</y></points><points><x>36436.83203125</x><y>32035.6640625</y></points><points><x>36440.95703125</x><y>32022.875</y></points><points><x>36440.546875</x><y>31992.345703125</y></points></segmentation></object><object><name>NILM</name><difficult>0</difficult><truncated>0</truncated><info>[{"confidence": "0"}, {"action": "CREATE", "cat": "NILM", "time": "2020-07-23 14:52;43", "who": "admin", "typeOfanno": "PersonManul"}]</info><confidence>0</confidence><bndbox><xmin>35576.0</xmin><ymin>29710.0546875</ymin><xmax>35703.375</xmax><ymax>29850.56640625</ymax></bndbox><segmentation><points><x>35639.671875</x><y>29710.0546875</y></points><points><x>35628.00390625</x><y>29717.42578125</y></points><points><x>35605.0</x><y>29727.0</y></points><points><x>35602.0</x><y>29740.0</y></points><points><x>35595.0</x><y>29748.0</y></points><points><x>35591.0</x><y>29753.0</y></points><points><x>35588.0</x><y>29758.0</y></points><points><x>35582.0</x><y>29768.0</y></points><points><x>35582.0</x><y>29773.0</y></points><points><x>35576.0</x><y>29794.0</y></points><points><x>35580.0</x><y>29824.0</y></points><points><x>35583.0</x><y>29827.0</y></points><points><x>35583.0</x><y>29831.0</y></points><points><x>35586.0</x><y>29834.0</y></points><points><x>35587.2734375</x><y>29839.31640625</y></points><points><x>35601.9609375</x><y>29845.689453125</y></points><points><x>35626.703125</x><y>29850.56640625</y></points><points><x>35636.3203125</x><y>29847.90625</y></points><points><x>35644.6328125</x><y>29842.91796875</y></points><points><x>35653.77734375</x><y>29840.701171875</y></points><points><x>35665.0</x><y>29836.0</y></points><points><x>35678.0</x><y>29827.0</y></points><points><x>35683.0</x><y>29820.0</y></points><points><x>35703.375</x><y>29777.802734375</y></points><points><x>35688.0</x><y>29721.0</y></points></segmentation></object><object><name>NILM</name><difficult>0</difficult><truncated>0</truncated><info>[{"confidence": "0"}, {"action": "CREATE", "cat": "NILM", "time": "2020-07-23 14:52;43", "who": "admin", "typeOfanno": "PersonManul"}]</info><confidence>0</confidence><bndbox><xmin>24801.275390625</xmin><ymin>24735.611328125</ymin><xmax>25167.990234375</xmax><ymax>25071.234375</ymax></bndbox><segmentation><points><x>24999.72265625</x><y>24757.560546875</y></points><points><x>24999.72265625</x><y>24757.560546875</y></points><points><x>25001.55078125</x><y>24756.64453125</y></points><points><x>25002.46484375</x><y>24756.64453125</y></points><points><x>25091.171875</x><y>24795.0546875</y></points><points><x>25091.171875</x><y>24795.0546875</y></points><points><x>25167.990234375</x><y>24827.0625</y></points><points><x>25167.990234375</x><y>24827.0625</y></points><points><x>25151.529296875</x><y>24912.111328125</y></points><points><x>25151.529296875</x><y>24912.111328125</y></points><points><x>25150.615234375</x><y>24915.76953125</y></points><points><x>25149.701171875</x><y>24918.51171875</y></points><points><x>25148.78515625</x><y>24920.341796875</y></points><points><x>25054.591796875</x><y>25039.2265625</y></points><points><x>25054.591796875</x><y>25039.2265625</y></points><points><x>25052.763671875</x><y>25040.140625</y></points><points><x>25052.763671875</x><y>25041.0546875</y></points><points><x>25051.84765625</x><y>25041.970703125</y></points><points><x>24974.115234375</x><y>25071.234375</y></points><points><x>24973.201171875</x><y>25071.234375</y></points><points><x>24892.724609375</x><y>24998.98828125</y></points><points><x>24892.724609375</x><y>24998.98828125</y></points><points><x>24889.982421875</x><y>24998.98828125</y></points><points><x>24852.486328125</x><y>24910.28125</y></points><points><x>24852.486328125</x><y>24910.28125</y></points><points><x>24851.572265625</x><y>24907.5390625</y></points><points><x>24847.9140625</x><y>24904.794921875</y></points><points><x>24801.275390625</x><y>24827.9765625</y></points><points><x>24801.275390625</x><y>24827.0625</y></points><points><x>24801.275390625</x><y>24825.232421875</y></points><points><x>24801.275390625</x><y>24824.318359375</y></points><points><x>24802.189453125</x><y>24822.490234375</y></points><points><x>24802.189453125</x><y>24820.66015625</y></points><points><x>24842.427734375</x><y>24774.935546875</y></points><points><x>24842.427734375</x><y>24774.935546875</y></points><points><x>24844.255859375</x><y>24774.021484375</y></points><points><x>24846.0859375</x><y>24774.021484375</y></points><points><x>24847.0</x><y>24774.021484375</y></points><points><x>24848.828125</x><y>24772.19140625</y></points><points><x>24849.744140625</x><y>24772.19140625</y></points><points><x>24850.658203125</x><y>24771.27734375</y></points><points><x>24944.8515625</x><y>24735.611328125</y></points><points><x>24944.8515625</x><y>24735.611328125</y></points></segmentation></object><object><name>NILM</name><difficult>0</difficult><truncated>0</truncated><info>[{"confidence": "0"}, {"action": "CREATE", "cat": "NILM", "time": "2020-07-23 14:52;43", "who": "admin", "typeOfanno": "PersonManul"}]</info><confidence>0</confidence><bndbox><xmin>21465.8125</xmin><ymin>21932.693359375</ymin><xmax>21865.060546875</xmax><ymax>22116.34765625</ymax></bndbox><segmentation><points><x>21733.001953125</x><y>21932.693359375</y></points><points><x>21799.953125</x><y>21944.978515625</y></points><points><x>21799.953125</x><y>21944.978515625</y></points><points><x>21802.41015625</x><y>21946.20703125</y></points><points><x>21803.0234375</x><y>21946.8203125</y></points><points><x>21806.095703125</x><y>21948.6640625</y></points><points><x>21806.095703125</x><y>21949.27734375</y></points><points><x>21854.619140625</x><y>21981.83203125</y></points><points><x>21854.619140625</x><y>21981.83203125</y></points><points><x>21856.4609375</x><y>21983.673828125</y></points><points><x>21856.4609375</x><y>21984.2890625</y></points><points><x>21857.689453125</x><y>21985.517578125</y></points><points><x>21858.3046875</x><y>21986.74609375</y></points><points><x>21858.91796875</x><y>21987.974609375</y></points><points><x>21865.060546875</x><y>22046.939453125</y></points><points><x>21865.060546875</x><y>22047.5546875</y></points><points><x>21864.447265625</x><y>22049.396484375</y></points><points><x>21863.21875</x><y>22051.240234375</y></points><points><x>21862.603515625</x><y>22053.08203125</y></points><points><x>21861.990234375</x><y>22054.92578125</y></points><points><x>21818.37890625</x><y>22099.763671875</y></points><points><x>21818.37890625</x><y>22099.763671875</y></points><points><x>21816.537109375</x><y>22101.60546875</y></points><points><x>21815.921875</x><y>22102.833984375</y></points><points><x>21731.7734375</x><y>22116.34765625</y></points><points><x>21731.7734375</x><y>22116.34765625</y></points><points><x>21636.568359375</x><y>22093.0078125</y></points><points><x>21636.568359375</x><y>22093.0078125</y></points><points><x>21635.33984375</x><y>22090.55078125</y></points><points><x>21569.001953125</x><y>22052.46875</y></points><points><x>21498.3671875</x><y>22046.326171875</y></points><points><x>21465.8125</x><y>22018.685546875</y></points><points><x>21575.14453125</x><y>21976.91796875</y></points><points><x>21575.14453125</x><y>21976.91796875</y></points><points><x>21674.03515625</x><y>21941.29296875</y></points><points><x>21674.650390625</x><y>21941.29296875</y></points></segmentation></object><object><name>NILM</name><difficult>0</difficult><truncated>0</truncated><info>[{"confidence": "0"}, {"action": "CREATE", "cat": "NILM", "time": "2020-07-23 14:52;43", "who": "admin", "typeOfanno": "PersonManul"}]</info><confidence>0</confidence><bndbox><xmin>24549.0</xmin><ymin>20431.0</ymin><xmax>24711.0</xmax><ymax>20662.28515625</ymax></bndbox><segmentation><points><x>24641.0</x><y>20431.0</y></points><points><x>24627.0</x><y>20432.0</y></points><points><x>24610.0</x><y>20442.0</y></points><points><x>24596.0</x><y>20455.0</y></points><points><x>24589.0</x><y>20461.0</y></points><points><x>24587.0</x><y>20469.0</y></points><points><x>24558.0</x><y>20522.0</y></points><points><x>24557.0</x><y>20532.0</y></points><points><x>24553.0</x><y>20536.0</y></points><points><x>24549.0</x><y>20556.0</y></points><points><x>24550.0</x><y>20561.0</y></points><points><x>24555.0</x><y>20569.0</y></points><points><x>24563.0</x><y>20577.0</y></points><points><x>24566.0</x><y>20583.0</y></points><points><x>24569.0</x><y>20587.0</y></points><points><x>24574.0</x><y>20589.0</y></points><points><x>24577.0</x><y>20608.0</y></points><points><x>24587.87109375</x><y>20630.10546875</y></points><points><x>24621.287109375</x><y>20662.28515625</y></points><points><x>24652.0</x><y>20641.0</y></points><points><x>24656.0</x><y>20631.0</y></points><points><x>24660.0</x><y>20626.0</y></points><points><x>24663.0</x><y>20622.0</y></points><points><x>24666.0</x><y>20617.0</y></points><points><x>24672.03125</x><y>20612.365234375</y></points><points><x>24679.806640625</x><y>20608.62890625</y></points><points><x>24682.78515625</x><y>20601.37109375</y></points><points><x>24679.806640625</x><y>20593.3671875</y></points><points><x>24681.482421875</x><y>20582.015625</y></points><points><x>24688.740234375</x><y>20572.708984375</y></points><points><x>24692.6484375</x><y>20570.662109375</y></points><points><x>24699.162109375</x><y>20563.404296875</y></points><points><x>24699.0</x><y>20552.0</y></points><points><x>24704.0</x><y>20538.0</y></points><points><x>24707.0</x><y>20535.0</y></points><points><x>24707.0</x><y>20529.0</y></points><points><x>24708.0</x><y>20523.0</y></points><points><x>24710.0</x><y>20514.0</y></points><points><x>24711.0</x><y>20492.0</y></points><points><x>24704.0</x><y>20474.0</y></points><points><x>24703.0</x><y>20468.0</y></points><points><x>24699.0</x><y>20464.0</y></points><points><x>24694.0</x><y>20455.0</y></points><points><x>24690.0</x><y>20450.0</y></points><points><x>24680.0</x><y>20441.0</y></points><points><x>24668.0</x><y>20434.0</y></points></segmentation></object><object><name>NILM</name><difficult>0</difficult><truncated>0</truncated><info>[{"confidence": "0"}, {"action": "CREATE", "cat": "NILM", "time": "2020-07-23 14:52;43", "who": "admin", "typeOfanno": "PersonManul"}]</info><confidence>0</confidence><bndbox><xmin>24376.5546875</xmin><ymin>20347.4453125</ymin><xmax>24536.8671875</xmax><ymax>20478.275390625</ymax></bndbox><segmentation><points><x>24486.5</x><y>20349.287109375</y></points><points><x>24536.8671875</x><y>20383.68359375</y></points><points><x>24536.8671875</x><y>20384.298828125</y></points><points><x>24536.8671875</x><y>20386.140625</y></points><points><x>24531.953125</x><y>20438.349609375</y></points><points><x>24531.953125</x><y>20438.349609375</y></points><points><x>24530.111328125</x><y>20440.806640625</y></points><points><x>24480.97265625</x><y>20478.275390625</y></points><points><x>24419.548828125</x><y>20477.66015625</y></points><points><x>24379.625</x><y>20467.21875</y></points><points><x>24379.009765625</x><y>20467.21875</y></points><points><x>24379.009765625</x><y>20464.1484375</y></points><points><x>24376.5546875</x><y>20411.32421875</y></points><points><x>24376.5546875</x><y>20411.32421875</y></points><points><x>24377.78125</x><y>20408.8671875</y></points><points><x>24379.009765625</x><y>20407.025390625</y></points><points><x>24379.625</x><y>20405.796875</y></points><points><x>24405.421875</x><y>20357.271484375</y></points><points><x>24460.087890625</x><y>20347.4453125</y></points><points><x>24460.087890625</x><y>20347.4453125</y></points></segmentation></object><object><name>NILM</name><difficult>0</difficult><truncated>0</truncated><info>[{"confidence": "0"}, {"action": "CREATE", "cat": "NILM", "time": "2020-07-23 14:52;43", "who": "admin", "typeOfanno": "PersonManul"}]</info><confidence>0</confidence><bndbox><xmin>21507.4609375</xmin><ymin>17535.0</ymin><xmax>21649.607421875</xmax><ymax>17663.0</ymax></bndbox><segmentation><points><x>21617.7421875</x><y>17546.52734375</y></points><points><x>21608.3203125</x><y>17541.541015625</y></points><points><x>21598.345703125</x><y>17536.830078125</y></points><points><x>21591.6953125</x><y>17535.720703125</y></points><points><x>21585.0</x><y>17536.0</y></points><points><x>21565.0</x><y>17535.0</y></points><points><x>21560.0</x><y>17536.0</y></points><points><x>21553.0</x><y>17537.0</y></points><points><x>21539.0</x><y>17546.0</y></points><points><x>21533.0</x><y>17556.0</y></points><points><x>21527.0</x><y>17565.0</y></points><points><x>21522.0</x><y>17571.0</y></points><points><x>21507.4609375</x><y>17605.82421875</y></points><points><x>21513.0</x><y>17637.0</y></points><points><x>21522.0</x><y>17647.0</y></points><points><x>21528.0</x><y>17652.0</y></points><points><x>21548.0</x><y>17659.0</y></points><points><x>21557.0</x><y>17660.0</y></points><points><x>21570.0</x><y>17661.0</y></points><points><x>21586.0</x><y>17663.0</y></points><points><x>21592.0</x><y>17659.0</y></points><points><x>21601.0</x><y>17655.0</y></points><points><x>21612.0</x><y>17650.0</y></points><points><x>21616.0</x><y>17646.0</y></points><points><x>21631.0</x><y>17637.0</y></points><points><x>21636.0</x><y>17630.0</y></points><points><x>21639.0</x><y>17626.0</y></points><points><x>21649.607421875</x><y>17589.75390625</y></points><points><x>21637.69140625</x><y>17556.779296875</y></points><points><x>21632.150390625</x><y>17556.2265625</y></points></segmentation></object><object><name>MET</name><difficult>0</difficult><truncated>0</truncated><info>[{"confidence": "0"}, {"action": "CREATE", "cat": "MET", "time": "2020-07-23 14:52;43", "who": "admin", "typeOfanno": "PersonManul"}]</info><confidence>0</confidence><bndbox><xmin>18914.255859375</xmin><ymin>19927.228515625</ymin><xmax>19087.9375</xmax><ymax>20076.572265625</ymax></bndbox><segmentation><points><x>19031.005859375</x><y>19937.955078125</y></points><points><x>19065.248046875</x><y>19933.00390625</y></points><points><x>19076.798828125</x><y>19956.107421875</y></points><points><x>19076.798828125</x><y>19956.107421875</y></points><points><x>19078.037109375</x><y>19958.58203125</y></points><points><x>19078.44921875</x><y>19958.99609375</y></points><points><x>19086.69921875</x><y>19993.236328125</y></points><points><x>19086.69921875</x><y>19993.236328125</y></points><points><x>19087.11328125</x><y>19995.712890625</y></points><points><x>19087.11328125</x><y>19996.537109375</y></points><points><x>19087.9375</x><y>19998.599609375</y></points><points><x>19084.63671875</x><y>20047.28125</y></points><points><x>19084.63671875</x><y>20047.28125</y></points><points><x>19083.400390625</x><y>20049.34375</y></points><points><x>19083.400390625</x><y>20049.755859375</y></points><points><x>19082.57421875</x><y>20051.40625</y></points><points><x>19064.009765625</x><y>20074.921875</y></points><points><x>19064.009765625</x><y>20074.921875</y></points><points><x>19062.771484375</x><y>20076.572265625</y></points><points><x>19031.83203125</x><y>20071.208984375</y></points><points><x>18987.689453125</x><y>20057.59375</y></points><points><x>18987.689453125</x><y>20057.59375</y></points><points><x>18985.625</x><y>20057.59375</y></points><points><x>18982.73828125</x><y>20057.59375</y></points><points><x>18940.658203125</x><y>20046.455078125</y></points><points><x>18920.85546875</x><y>20013.0390625</y></points><points><x>18914.255859375</x><y>19980.859375</y></points><points><x>18914.255859375</x><y>19980.859375</y></points><points><x>18915.904296875</x><y>19979.623046875</y></points><points><x>18916.73046875</x><y>19978.796875</y></points><points><x>18917.96875</x><y>19977.560546875</y></points><points><x>18941.896484375</x><y>19937.130859375</y></points><points><x>18941.896484375</x><y>19937.130859375</y></points><points><x>18943.544921875</x><y>19935.068359375</y></points><points><x>18988.92578125</x><y>19927.228515625</y></points><points><x>18988.92578125</x><y>19927.228515625</y></points></segmentation></object><object><name>NILM</name><difficult>0</difficult><truncated>0</truncated><info>[{"confidence": "0"}, {"action": "CREATE", "cat": "NILM", "time": "2020-07-23 14:52;43", "who": "admin", "typeOfanno": "PersonManul"}]</info><confidence>0</confidence><bndbox><xmin>13768.75390625</xmin><ymin>21391.58203125</ymin><xmax>13982.8662109375</xmax><ymax>21527.310546875</ymax></bndbox><segmentation><points><x>13925.109375</x><y>21418.810546875</y></points><points><x>13966.3642578125</x><y>21423.34765625</y></points><points><x>13966.3642578125</x><y>21423.34765625</y></points><points><x>13982.8662109375</x><y>21454.701171875</y></points><points><x>13982.8662109375</x><y>21455.11328125</y></points><points><x>13982.8662109375</x><y>21457.58984375</y></points><points><x>13982.8662109375</x><y>21458.4140625</y></points><points><x>13979.978515625</x><y>21502.14453125</y></points><points><x>13979.978515625</x><y>21502.14453125</y></points><points><x>13978.328125</x><y>21505.4453125</y></points><points><x>13955.6376953125</x><y>21526.484375</y></points><points><x>13955.2255859375</x><y>21526.484375</y></points><points><x>13953.5751953125</x><y>21527.310546875</y></points><points><x>13918.9208984375</x><y>21526.8984375</y></points><points><x>13918.9208984375</x><y>21526.8984375</y></points><points><x>13916.4462890625</x><y>21526.8984375</y></points><points><x>13914.7958984375</x><y>21526.8984375</y></points><points><x>13912.3203125</x><y>21525.66015625</y></points><points><x>13850.8505859375</x><y>21519.05859375</y></points><points><x>13850.8505859375</x><y>21519.05859375</y></points><points><x>13795.9814453125</x><y>21506.26953125</y></points><points><x>13790.6181640625</x><y>21462.953125</y></points><points><x>13790.2060546875</x><y>21462.953125</y></points><points><x>13789.380859375</x><y>21460.4765625</y></points><points><x>13768.75390625</x><y>21410.970703125</y></points><points><x>13768.75390625</x><y>21410.970703125</y></points><points><x>13797.6318359375</x><y>21391.58203125</y></points><points><x>13797.6318359375</x><y>21391.58203125</y></points><points><x>13799.6943359375</x><y>21391.58203125</y></points><points><x>13867.3525390625</x><y>21402.720703125</y></points><points><x>13867.3525390625</x><y>21402.720703125</y></points></segmentation></object><object><name>NILM</name><difficult>0</difficult><truncated>0</truncated><info>[{"confidence": "0"}, {"action": "CREATE", "cat": "NILM", "time": "2020-07-23 14:52;43", "who": "admin", "typeOfanno": "PersonManul"}]</info><confidence>0</confidence><bndbox><xmin>13487.353515625</xmin><ymin>19891.0</ymin><xmax>13664.0</xmax><ymax>20050.486328125</ymax></bndbox><segmentation><points><x>13644.1220703125</x><y>19896.3984375</y></points><points><x>13613.0</x><y>19895.0</y></points><points><x>13597.0</x><y>19895.0</y></points><points><x>13580.0</x><y>19894.0</y></points><points><x>13561.0</x><y>19904.0</y></points><points><x>13561.0</x><y>19908.0</y></points><points><x>13557.0</x><y>19904.0</y></points><points><x>13554.0</x><y>19901.0</y></points><points><x>13552.0</x><y>19893.0</y></points><points><x>13546.0</x><y>19892.0</y></points><points><x>13534.0</x><y>19891.0</y></points><points><x>13518.70703125</x><y>19907.537109375</y></points><points><x>13507.568359375</x><y>19923.626953125</y></points><points><x>13499.3173828125</x><y>19938.478515625</y></points><points><x>13487.353515625</x><y>19992.521484375</y></points><points><x>13505.91796875</x><y>20024.2890625</y></points><points><x>13512.8134765625</x><y>20039.69140625</y></points><points><x>13532.3544921875</x><y>20049.18359375</y></points><points><x>13550.220703125</x><y>20050.486328125</y></points><points><x>13557.4794921875</x><y>20048.625</y></points><points><x>13566.7841796875</x><y>20046.390625</y></points><points><x>13575.0</x><y>20039.0</y></points><points><x>13575.0</x><y>20027.0</y></points><points><x>13577.8740234375</x><y>20025.310546875</y></points><points><x>13580.921875</x><y>20020.599609375</y></points><points><x>13586.1865234375</x><y>20019.76953125</y></points><points><x>13601.0</x><y>20021.0</y></points><points><x>13631.0</x><y>20025.0</y></points><points><x>13645.0</x><y>20013.0</y></points><points><x>13648.0</x><y>20009.0</y></points><points><x>13657.0</x><y>19979.0</y></points><points><x>13664.0</x><y>19941.0</y></points><points><x>13663.0</x><y>19936.0</y></points><points><x>13662.6865234375</x><y>19906.712890625</y></points></segmentation></object><object><name>NILM</name><difficult>0</difficult><truncated>0</truncated><info>[{"confidence": "0"}, {"action": "CREATE", "cat": "NILM", "time": "2020-07-23 14:52;43", "who": "admin", "typeOfanno": "PersonManul"}]</info><confidence>0</confidence><bndbox><xmin>11425.9453125</xmin><ymin>18069.0</ymin><xmax>11578.9345703125</xmax><ymax>18185.802734375</ymax></bndbox><segmentation><points><x>11485.0</x><y>18069.0</y></points><points><x>11456.1376953125</x><y>18077.806640625</y></points><points><x>11438.0</x><y>18078.0</y></points><points><x>11425.9453125</x><y>18114.3125</y></points><points><x>11433.7041015625</x><y>18136.48046875</y></points><points><x>11443.40234375</x><y>18143.68359375</y></points><points><x>11453.931640625</x><y>18150.611328125</y></points><points><x>11460.5810546875</x><y>18160.310546875</y></points><points><x>11469.4482421875</x><y>18167.236328125</y></points><points><x>11478.3154296875</x><y>18171.115234375</y></points><points><x>11485.796875</x><y>18174.99609375</y></points><points><x>11494.0</x><y>18171.0</y></points><points><x>11499.0</x><y>18175.0</y></points><points><x>11533.1787109375</x><y>18185.802734375</y></points><points><x>11552.5595703125</x><y>18182.880859375</y></points><points><x>11559.0</x><y>18179.0</y></points><points><x>11560.9345703125</x><y>18174.880859375</y></points><points><x>11562.3095703125</x><y>18166.005859375</y></points><points><x>11565.0595703125</x><y>18161.255859375</y></points><points><x>11571.4345703125</x><y>18154.755859375</y></points><points><x>11578.9345703125</x><y>18141.005859375</y></points><points><x>11576.9345703125</x><y>18130.505859375</y></points><points><x>11578.9345703125</x><y>18115.630859375</y></points><points><x>11563.0</x><y>18103.0</y></points><points><x>11559.0</x><y>18103.0</y></points><points><x>11555.0</x><y>18097.0</y></points><points><x>11549.0</x><y>18092.0</y></points><points><x>11543.0</x><y>18084.0</y></points><points><x>11543.0</x><y>18072.0</y></points><points><x>11538.0</x><y>18071.0</y></points><points><x>11528.0</x><y>18070.0</y></points></segmentation></object><object><name>NILM</name><difficult>0</difficult><truncated>0</truncated><info>[{"confidence": "0"}, {"action": "CREATE", "cat": "NILM", "time": "2020-07-23 14:52;43", "who": "admin", "typeOfanno": "PersonManul"}]</info><confidence>0</confidence><bndbox><xmin>15227.0</xmin><ymin>16474.0</ymin><xmax>15380.0</xmax><ymax>16652.0</ymax></bndbox><segmentation><points><x>15252.234375</x><y>16476.052734375</y></points><points><x>15227.0</x><y>16506.0</y></points><points><x>15231.0</x><y>16506.0</y></points><points><x>15227.0</x><y>16508.0</y></points><points><x>15227.0</x><y>16537.0</y></points><points><x>15236.0</x><y>16537.0</y></points><points><x>15240.0</x><y>16545.0</y></points><points><x>15230.0</x><y>16546.0</y></points><points><x>15228.0</x><y>16559.0</y></points><points><x>15235.0</x><y>16561.0</y></points><points><x>15236.0</x><y>16572.0</y></points><points><x>15244.0</x><y>16572.0</y></points><points><x>15249.0</x><y>16576.0</y></points><points><x>15250.0</x><y>16582.0</y></points><points><x>15261.0</x><y>16593.0</y></points><points><x>15267.0</x><y>16600.0</y></points><points><x>15274.0</x><y>16612.0</y></points><points><x>15273.0</x><y>16632.0</y></points><points><x>15285.0</x><y>16632.0</y></points><points><x>15291.0</x><y>16640.0</y></points><points><x>15292.0</x><y>16647.0</y></points><points><x>15293.0</x><y>16652.0</y></points><points><x>15324.0</x><y>16652.0</y></points><points><x>15329.0</x><y>16640.0</y></points><points><x>15340.0</x><y>16630.0</y></points><points><x>15349.0</x><y>16621.0</y></points><points><x>15361.0</x><y>16607.0</y></points><points><x>15368.0</x><y>16599.0</y></points><points><x>15371.0</x><y>16588.0</y></points><points><x>15372.0</x><y>16576.0</y></points><points><x>15380.0</x><y>16575.0</y></points><points><x>15380.0</x><y>16534.0</y></points><points><x>15373.0</x><y>16516.0</y></points><points><x>15368.0</x><y>16512.0</y></points><points><x>15365.0</x><y>16508.0</y></points><points><x>15356.0</x><y>16491.0</y></points><points><x>15331.0</x><y>16474.0</y></points></segmentation></object><object><name>NILM</name><difficult>0</difficult><truncated>0</truncated><info>[{"confidence": "0"}, {"action": "CREATE", "cat": "NILM", "time": "2020-07-23 14:52;43", "who": "admin", "typeOfanno": "PersonManul"}]</info><confidence>0</confidence><bndbox><xmin>19563.734375</xmin><ymin>17102.724609375</ymin><xmax>19746.873046875</xmax><ymax>17260.388671875</ymax></bndbox><segmentation><points><x>19661.26953125</x><y>17102.724609375</y></points><points><x>19641.0</x><y>17113.0</y></points><points><x>19627.0</x><y>17119.0</y></points><points><x>19624.0</x><y>17122.0</y></points><points><x>19595.0</x><y>17126.0</y></points><points><x>19584.23828125</x><y>17133.48046875</y></points><points><x>19582.0</x><y>17155.0</y></points><points><x>19583.0</x><y>17161.0</y></points><points><x>19563.734375</x><y>17181.140625</y></points><points><x>19567.0</x><y>17219.0</y></points><points><x>19572.046875</x><y>17224.64453125</y></points><points><x>19571.4921875</x><y>17232.95703125</y></points><points><x>19576.203125</x><y>17238.775390625</y></points><points><x>19586.455078125</x><y>17249.58203125</y></points><points><x>19614.99609375</x><y>17259.556640625</y></points><points><x>19643.53515625</x><y>17260.388671875</y></points><points><x>19653.51171875</x><y>17259.556640625</y></points><points><x>19662.931640625</x><y>17255.677734375</y></points><points><x>19665.42578125</x><y>17253.4609375</y></points><points><x>19669.02734375</x><y>17247.642578125</y></points><points><x>19673.18359375</x><y>17246.255859375</y></points><points><x>19680.666015625</x><y>17245.98046875</y></points><points><x>19691.1953125</x><y>17249.3046875</y></points><points><x>19699.23046875</x><y>17250.13671875</y></points><points><x>19705.880859375</x><y>17250.13671875</y></points><points><x>19713.0859375</x><y>17249.859375</y></points><points><x>19716.96484375</x><y>17248.197265625</y></points><points><x>19721.67578125</x><y>17251.244140625</y></points><points><x>19726.939453125</x><y>17251.521484375</y></points><points><x>19733.3125</x><y>17246.810546875</y></points><points><x>19738.0234375</x><y>17246.810546875</y></points><points><x>19745.78125</x><y>17243.208984375</y></points><points><x>19746.61328125</x><y>17221.873046875</y></points><points><x>19746.873046875</x><y>17206.734375</y></points><points><x>19744.0</x><y>17202.0</y></points><points><x>19738.0</x><y>17195.0</y></points><points><x>19732.0</x><y>17187.0</y></points><points><x>19726.0</x><y>17182.0</y></points><points><x>19720.0</x><y>17181.0</y></points><points><x>19717.0</x><y>17178.0</y></points><points><x>19716.0</x><y>17171.0</y></points><points><x>19714.0</x><y>17164.0</y></points><points><x>19713.0</x><y>17158.0</y></points><points><x>19712.0</x><y>17149.0</y></points><points><x>19695.0</x><y>17115.0</y></points><points><x>19688.978515625</x><y>17106.048828125</y></points></segmentation></object><object><name>NILM</name><difficult>0</difficult><truncated>0</truncated><info>[{"confidence": "0"}, {"action": "CREATE", "cat": "NILM", "time": "2020-07-23 14:52;43", "who": "admin", "typeOfanno": "PersonManul"}]</info><confidence>0</confidence><bndbox><xmin>28899.435546875</xmin><ymin>15319.384765625</ymin><xmax>29048.365234375</xmax><ymax>15508.33203125</ymax></bndbox><segmentation><points><x>29031.451171875</x><y>15332.9990234375</y></points><points><x>29031.451171875</x><y>15332.9990234375</y></points><points><x>29033.1015625</x><y>15334.6484375</y></points><points><x>29048.365234375</x><y>15399.4189453125</y></points><points><x>29048.365234375</x><y>15399.4189453125</y></points><points><x>29024.025390625</x><y>15473.2646484375</y></points><points><x>29024.025390625</x><y>15473.2646484375</y></points><points><x>29023.19921875</x><y>15475.740234375</y></points><points><x>29022.787109375</x><y>15477.390625</y></points><points><x>29021.9609375</x><y>15479.041015625</y></points><points><x>29020.724609375</x><y>15481.103515625</y></points><points><x>29020.3125</x><y>15482.3408203125</y></points><points><x>28979.8828125</x><y>15506.681640625</y></points><points><x>28979.8828125</x><y>15506.681640625</y></points><points><x>28977.818359375</x><y>15507.5068359375</y></points><points><x>28976.58203125</x><y>15508.33203125</y></points><points><x>28973.693359375</x><y>15508.33203125</y></points><points><x>28935.73828125</x><y>15499.66796875</y></points><points><x>28935.73828125</x><y>15499.66796875</y></points><points><x>28934.08984375</x><y>15498.017578125</y></points><points><x>28932.439453125</x><y>15496.3681640625</y></points><points><x>28932.025390625</x><y>15494.3046875</y></points><points><x>28902.734375</x><y>15458.4130859375</y></points><points><x>28902.734375</x><y>15458.4130859375</y></points><points><x>28902.734375</x><y>15455.9375</y></points><points><x>28902.322265625</x><y>15454.7001953125</y></points><points><x>28902.322265625</x><y>15453.0498046875</y></points><points><x>28902.322265625</x><y>15451.400390625</y></points><points><x>28899.435546875</x><y>15406.8447265625</y></points><points><x>28899.435546875</x><y>15406.8447265625</y></points><points><x>28901.0859375</x><y>15404.7822265625</y></points><points><x>28901.498046875</x><y>15403.95703125</y></points><points><x>28903.1484375</x><y>15400.65625</y></points><points><x>28929.55078125</x><y>15369.302734375</y></points><points><x>28929.55078125</x><y>15369.302734375</y></points><points><x>28954.716796875</x><y>15343.724609375</y></points><points><x>28954.716796875</x><y>15343.724609375</y></points><points><x>29016.185546875</x><y>15319.384765625</y></points><points><x>29016.185546875</x><y>15319.384765625</y></points></segmentation></object><object><name>NILM</name><difficult>0</difficult><truncated>0</truncated><info>[{"confidence": "0"}, {"action": "CREATE", "cat": "NILM", "time": "2020-07-23 14:52;43", "who": "admin", "typeOfanno": "PersonManul"}]</info><confidence>0</confidence><bndbox><xmin>25480.5390625</xmin><ymin>12419.212890625</ymin><xmax>25711.48828125</xmax><ymax>12597.33984375</ymax></bndbox><segmentation><points><x>25638.39453125</x><y>12421.0556640625</y></points><points><x>25697.361328125</x><y>12461.5947265625</y></points><points><x>25697.361328125</x><y>12461.5947265625</y></points><points><x>25698.58984375</x><y>12464.0517578125</y></points><points><x>25700.431640625</x><y>12466.5087890625</y></points><points><x>25701.046875</x><y>12468.3515625</y></points><points><x>25711.48828125</x><y>12562.328125</y></points><points><x>25710.873046875</x><y>12562.328125</y></points><points><x>25709.64453125</x><y>12566.013671875</y></points><points><x>25708.41796875</x><y>12566.6279296875</y></points><points><x>25705.9609375</x><y>12571.5419921875</y></points><points><x>25705.345703125</x><y>12573.384765625</y></points><points><x>25670.333984375</x><y>12597.33984375</y></points><points><x>25597.2421875</x><y>12571.5419921875</y></points><points><x>25597.2421875</x><y>12571.5419921875</y></points><points><x>25594.169921875</x><y>12571.5419921875</y></points><points><x>25592.328125</x><y>12571.5419921875</y></points><points><x>25588.642578125</x><y>12572.15625</y></points><points><x>25510.634765625</x><y>12557.4150390625</y></points><points><x>25510.634765625</x><y>12557.4150390625</y></points><points><x>25480.5390625</x><y>12534.6884765625</y></points><points><x>25480.5390625</x><y>12534.07421875</y></points><points><x>25480.5390625</x><y>12532.2314453125</y></points><points><x>25503.265625</x><y>12456.0673828125</y></points><points><x>25503.265625</x><y>12455.453125</y></points><points><x>25505.107421875</x><y>12454.8388671875</y></points><points><x>25505.720703125</x><y>12454.224609375</y></points><points><x>25507.564453125</x><y>12452.3818359375</y></points><points><x>25568.986328125</x><y>12419.212890625</y></points><points><x>25568.986328125</x><y>12419.212890625</y></points></segmentation></object><object><name>MET</name><difficult>0</difficult><truncated>0</truncated><info>[{"confidence": "0"}, {"action": "CREATE", "cat": "MET", "time": "2020-07-23 14:52;43", "who": "admin", "typeOfanno": "PersonManul"}]</info><confidence>0</confidence><bndbox><xmin>18255.0</xmin><ymin>9074.9365234375</ymin><xmax>18603.095703125</xmax><ymax>9544.1318359375</ymax></bndbox><segmentation><points><x>18457.5546875</x><y>9086.6064453125</y></points><points><x>18415.173828125</x><y>9074.9365234375</y></points><points><x>18346.994140625</x><y>9092.134765625</y></points><points><x>18348.8359375</x><y>9111.7900390625</y></points><points><x>18303.0</x><y>9118.0</y></points><points><x>18289.0</x><y>9133.0</y></points><points><x>18288.0</x><y>9144.0</y></points><points><x>18285.0</x><y>9155.0</y></points><points><x>18282.0</x><y>9168.0</y></points><points><x>18275.0</x><y>9179.0</y></points><points><x>18271.0</x><y>9194.0</y></points><points><x>18270.0</x><y>9206.0</y></points><points><x>18279.0</x><y>9212.0</y></points><points><x>18283.0</x><y>9223.0</y></points><points><x>18284.0</x><y>9229.0</y></points><points><x>18285.0</x><y>9235.0</y></points><points><x>18286.0</x><y>9240.0</y></points><points><x>18287.0</x><y>9245.0</y></points><points><x>18292.0</x><y>9259.0</y></points><points><x>18284.0</x><y>9272.0</y></points><points><x>18280.0</x><y>9285.0</y></points><points><x>18278.0</x><y>9299.0</y></points><points><x>18275.0</x><y>9302.0</y></points><points><x>18267.0</x><y>9317.0</y></points><points><x>18267.0</x><y>9322.0</y></points><points><x>18255.1953125</x><y>9328.67578125</y></points><points><x>18255.0</x><y>9347.0</y></points><points><x>18260.0</x><y>9352.0</y></points><points><x>18264.0</x><y>9355.0</y></points><points><x>18270.0</x><y>9359.0</y></points><points><x>18286.0</x><y>9360.0</y></points><points><x>18291.0</x><y>9359.0</y></points><points><x>18293.0</x><y>9386.0</y></points><points><x>18294.0</x><y>9398.0</y></points><points><x>18293.0</x><y>9431.0</y></points><points><x>18302.0</x><y>9432.0</y></points><points><x>18310.0</x><y>9443.0</y></points><points><x>18310.0</x><y>9451.0</y></points><points><x>18316.0</x><y>9457.0</y></points><points><x>18327.0</x><y>9457.0</y></points><points><x>18330.0</x><y>9460.0</y></points><points><x>18332.0</x><y>9471.0</y></points><points><x>18339.0</x><y>9490.0</y></points><points><x>18379.04296875</x><y>9520.3544921875</y></points><points><x>18453.1171875</x><y>9544.1318359375</y></points><points><x>18502.5</x><y>9500.2353515625</y></points><points><x>18558.28515625</x><y>9451.7666015625</y></points><points><x>18603.095703125</x><y>9335.625</y></points><points><x>18555.541015625</x><y>9264.2939453125</y></points><points><x>18557.37109375</x><y>9200.2783203125</y></points><points><x>18507.921875</x><y>9124.689453125</y></points></segmentation></object><object><name>NILM</name><difficult>0</difficult><truncated>0</truncated><info>[{"confidence": "0"}, {"action": "CREATE", "cat": "NILM", "time": "2020-07-23 14:52;43", "who": "admin", "typeOfanno": "PersonManul"}]</info><confidence>0</confidence><bndbox><xmin>21873.0</xmin><ymin>7963.1298828125</ymin><xmax>21998.931640625</xmax><ymax>8102.505859375</ymax></bndbox><segmentation><points><x>21954.595703125</x><y>7963.1298828125</y></points><points><x>21908.0</x><y>7974.0</y></points><points><x>21899.0</x><y>7980.0</y></points><points><x>21892.0</x><y>7984.0</y></points><points><x>21880.0</x><y>7994.0</y></points><points><x>21875.0</x><y>8007.0</y></points><points><x>21873.0</x><y>8029.0</y></points><points><x>21874.0</x><y>8035.0</y></points><points><x>21875.0</x><y>8046.0</y></points><points><x>21883.0</x><y>8060.0</y></points><points><x>21896.0</x><y>8069.0</y></points><points><x>21911.09375</x><y>8094.74755859375</y></points><points><x>21943.791015625</x><y>8102.505859375</y></points><points><x>21959.861328125</x><y>8088.9287109375</y></points><points><x>21978.703125</x><y>8069.25537109375</y></points><points><x>21985.630859375</x><y>8055.40087890625</y></points><points><x>21992.28125</x><y>8043.208984375</y></points><points><x>21998.931640625</x><y>8030.73974609375</y></points><points><x>21991.0</x><y>7998.0</y></points><points><x>21989.0</x><y>7989.0</y></points><points><x>21985.0</x><y>7979.0</y></points><points><x>21981.0</x><y>7975.0</y></points></segmentation></object><object><name>NILM</name><difficult>0</difficult><truncated>0</truncated><info>[{"confidence": "0"}, {"action": "CREATE", "cat": "NILM", "time": "2020-07-23 14:52;43", "who": "admin", "typeOfanno": "PersonManul"}]</info><confidence>0</confidence><bndbox><xmin>25529.87109375</xmin><ymin>5421.14013671875</ymin><xmax>25670.962890625</xmax><ymax>5591.10986328125</ymax></bndbox><segmentation><points><x>25622.6953125</x><y>5429.39111328125</y></points><points><x>25622.6953125</x><y>5429.39111328125</y></points><points><x>25655.69921875</x><y>5454.96923828125</y></points><points><x>25655.69921875</x><y>5454.96923828125</y></points><points><x>25657.349609375</x><y>5457.03173828125</y></points><points><x>25670.962890625</x><y>5495.39892578125</y></points><points><x>25670.962890625</x><y>5495.39892578125</y></points><points><x>25670.962890625</x><y>5499.11181640625</y></points><points><x>25670.962890625</x><y>5499.5244140625</y></points><points><x>25649.09765625</x><y>5555.630859375</y></points><points><x>25649.09765625</x><y>5555.630859375</y></points><points><x>25647.447265625</x><y>5558.1064453125</y></points><points><x>25646.2109375</x><y>5559.75634765625</y></points><points><x>25644.97265625</x><y>5561.40673828125</y></points><points><x>25643.734375</x><y>5562.64404296875</y></points><points><x>25595.87890625</x><y>5590.69775390625</y></points><points><x>25595.87890625</x><y>5590.69775390625</y></points><points><x>25592.9921875</x><y>5591.10986328125</y></points><points><x>25545.9609375</x><y>5579.97119140625</y></points><points><x>25545.9609375</x><y>5579.97119140625</y></points><points><x>25529.87109375</x><y>5520.564453125</y></points><points><x>25529.87109375</x><y>5520.564453125</y></points><points><x>25530.28515625</x><y>5518.0888671875</y></points><points><x>25530.28515625</x><y>5517.67626953125</y></points><points><x>25530.697265625</x><y>5515.61376953125</y></points><points><x>25531.109375</x><y>5514.3759765625</y></points><points><x>25531.109375</x><y>5513.138671875</y></points><points><x>25531.109375</x><y>5511.48828125</y></points><points><x>25531.109375</x><y>5510.25048828125</y></points><points><x>25532.34765625</x><y>5470.2333984375</y></points><points><x>25532.34765625</x><y>5470.2333984375</y></points><points><x>25533.583984375</x><y>5468.5830078125</y></points><points><x>25534.41015625</x><y>5467.75830078125</y></points><points><x>25534.822265625</x><y>5466.5205078125</y></points><points><x>25536.060546875</x><y>5465.28271484375</y></points><points><x>25560.8125</x><y>5436.404296875</y></points><points><x>25560.8125</x><y>5436.404296875</y></points><points><x>25562.875</x><y>5435.57958984375</y></points><points><x>25563.2890625</x><y>5435.57958984375</y></points><points><x>25565.763671875</x><y>5434.75439453125</y></points><points><x>25605.78125</x><y>5421.14013671875</y></points><points><x>25605.78125</x><y>5421.14013671875</y></points></segmentation></object><object><name>NILM</name><difficult>0</difficult><truncated>0</truncated><info>[{"confidence": "0"}, {"action": "CREATE", "cat": "NILM", "time": "2020-07-23 14:52;43", "who": "admin", "typeOfanno": "PersonManul"}]</info><confidence>0</confidence><bndbox><xmin>38119.38671875</xmin><ymin>9571.787109375</ymin><xmax>38480.55078125</xmax><ymax>9847.435546875</ymax></bndbox><segmentation><points><x>38386.57421875</x><y>9676.6796875</y></points><points><x>38447.99609375</x><y>9687.1220703125</y></points><points><x>38448.61328125</x><y>9687.1220703125</y></points><points><x>38449.83984375</x><y>9688.3505859375</y></points><points><x>38450.453125</x><y>9688.96484375</y></points><points><x>38479.9375</x><y>9714.7626953125</y></points><points><x>38480.55078125</x><y>9714.7626953125</y></points><points><x>38480.55078125</x><y>9717.8330078125</y></points><points><x>38463.35546875</x><y>9773.1142578125</y></points><points><x>38463.35546875</x><y>9773.1142578125</y></points><points><x>38462.125</x><y>9774.95703125</y></points><points><x>38461.51171875</x><y>9776.185546875</y></points><points><x>38399.47265625</x><y>9816.1103515625</y></points><points><x>38399.47265625</x><y>9816.1103515625</y></points><points><x>38329.453125</x><y>9847.435546875</y></points><points><x>38329.453125</x><y>9847.435546875</y></points><points><x>38326.37890625</x><y>9847.435546875</y></points><points><x>38263.1171875</x><y>9843.1357421875</y></points><points><x>38263.1171875</x><y>9843.1357421875</y></points><points><x>38260.66015625</x><y>9841.9072265625</y></points><points><x>38258.203125</x><y>9840.6787109375</y></points><points><x>38196.77734375</x><y>9821.6376953125</y></points><points><x>38196.1640625</x><y>9821.6376953125</y></points><points><x>38119.38671875</x><y>9762.671875</y></points><points><x>38119.38671875</x><y>9762.671875</y></points><points><x>38145.796875</x><y>9690.8076171875</y></points><points><x>38145.796875</x><y>9690.8076171875</y></points><points><x>38147.02734375</x><y>9688.3505859375</y></points><points><x>38148.8671875</x><y>9616.4853515625</y></points><points><x>38148.8671875</x><y>9616.4853515625</y></points><points><x>38150.7109375</x><y>9614.0283203125</y></points><points><x>38151.32421875</x><y>9614.0283203125</y></points><points><x>38201.078125</x><y>9579.6318359375</y></points><points><x>38201.69140625</x><y>9579.6318359375</y></points><points><x>38203.53515625</x><y>9579.6318359375</y></points><points><x>38204.1484375</x><y>9579.6318359375</y></points><points><x>38205.9921875</x><y>9579.6318359375</y></points><points><x>38209.0625</x><y>9579.6318359375</y></points><points><x>38241.04296875</x><y>9587.02734375</y></points><points><x>38251.5703125</x><y>9577.8828125</y></points><points><x>38296.73828125</x><y>9571.787109375</y></points><points><x>38306.7265625</x><y>9574.7177734375</y></points><points><x>38308.56640625</x><y>9574.7177734375</y></points><points><x>38309.18359375</x><y>9574.7177734375</y></points><points><x>38311.640625</x><y>9575.9462890625</y></points><points><x>38351.5625</x><y>9593.7587890625</y></points><points><x>38351.5625</x><y>9593.7587890625</y></points><points><x>38353.40625</x><y>9594.9873046875</y></points><points><x>38359.55078125</x><y>9644.1259765625</y></points><points><x>38360.1640625</x><y>9645.96875</y></points></segmentation></object><object><name>NILM</name><difficult>0</difficult><truncated>0</truncated><info>[{"confidence": "0"}, {"action": "CREATE", "cat": "NILM", "time": "2020-07-23 14:52;43", "who": "admin", "typeOfanno": "PersonManul"}]</info><confidence>0</confidence><bndbox><xmin>42383.875</xmin><ymin>7217.95068359375</ymin><xmax>42556.47265625</xmax><ymax>7370.8935546875</ymax></bndbox><segmentation><points><x>42477.8515625</x><y>7217.95068359375</y></points><points><x>42524.53125</x><y>7222.25</y></points><points><x>42524.53125</x><y>7222.25</y></points><points><x>42526.375</x><y>7224.70703125</y></points><points><x>42526.98828125</x><y>7225.3212890625</y></points><points><x>42556.47265625</x><y>7265.8603515625</y></points><points><x>42556.47265625</x><y>7266.474609375</y></points><points><x>42556.47265625</x><y>7268.3173828125</y></points><points><x>42556.47265625</x><y>7269.5458984375</y></points><points><x>42542.9609375</x><y>7330.96875</y></points><points><x>42542.9609375</x><y>7330.96875</y></points><points><x>42542.9609375</x><y>7333.42529296875</y></points><points><x>42542.34375</x><y>7334.65380859375</y></points><points><x>42541.1171875</x><y>7337.72509765625</y></points><points><x>42540.50390625</x><y>7339.56787109375</y></points><points><x>42507.3359375</x><y>7370.8935546875</y></points><points><x>42438.5390625</x><y>7365.9794921875</y></points><points><x>42437.92578125</x><y>7365.9794921875</y></points><points><x>42435.46875</x><y>7364.13671875</y></points><points><x>42390.6328125</x><y>7334.03955078125</y></points><points><x>42390.6328125</x><y>7334.03955078125</y></points><points><x>42390.6328125</x><y>7331.58251953125</y></points><points><x>42383.875</x><y>7273.84521484375</y></points><points><x>42383.875</x><y>7273.84521484375</y></points><points><x>42383.875</x><y>7271.38818359375</y></points><points><x>42384.48828125</x><y>7269.5458984375</y></points><points><x>42385.71875</x><y>7267.703125</y></points><points><x>42402.9140625</x><y>7238.22021484375</y></points><points><x>42402.9140625</x><y>7238.22021484375</y></points><points><x>42404.7578125</x><y>7236.37744140625</y></points><points><x>42405.98828125</x><y>7236.37744140625</y></points><points><x>42407.828125</x><y>7235.76318359375</y></points><points><x>42442.83984375</x><y>7230.84912109375</y></points><points><x>42442.83984375</x><y>7230.23486328125</y></points></segmentation></object><object><name>NILM</name><difficult>0</difficult><truncated>0</truncated><info>[{"confidence": "0"}, {"action": "CREATE", "cat": "NILM", "time": "2020-07-23 14:52;43", "who": "admin", "typeOfanno": "PersonManul"}]</info><confidence>0</confidence><bndbox><xmin>44294.484375</xmin><ymin>9481.6171875</ymin><xmax>44426.54296875</xmax><ymax>9643.1591796875</ymax></bndbox><segmentation><points><x>44391.53125</x><y>9498.201171875</y></points><points><x>44423.47265625</x><y>9546.111328125</y></points><points><x>44423.47265625</x><y>9546.111328125</y></points><points><x>44424.0859375</x><y>9549.1826171875</y></points><points><x>44424.69921875</x><y>9550.4111328125</y></points><points><x>44426.54296875</x><y>9606.3056640625</y></points><points><x>44426.54296875</x><y>9606.919921875</y></points><points><x>44425.9296875</x><y>9608.7626953125</y></points><points><x>44425.3125</x><y>9609.376953125</y></points><points><x>44422.85546875</x><y>9613.0625</y></points><points><x>44388.4609375</x><y>9640.7021484375</y></points><points><x>44388.4609375</x><y>9640.7021484375</y></points><points><x>44386.6171875</x><y>9641.9306640625</y></points><points><x>44384.7734375</x><y>9642.544921875</y></points><points><x>44382.93359375</x><y>9643.1591796875</y></points><points><x>44343.0078125</x><y>9632.103515625</y></points><points><x>44342.39453125</x><y>9632.103515625</y></points><points><x>44341.1640625</x><y>9630.2607421875</y></points><points><x>44340.55078125</x><y>9629.646484375</y></points><points><x>44339.3203125</x><y>9627.8037109375</y></points><points><x>44338.70703125</x><y>9626.5751953125</y></points><points><x>44306.15234375</x><y>9586.0361328125</y></points><points><x>44306.15234375</x><y>9586.0361328125</y></points><points><x>44294.484375</x><y>9544.8828125</y></points><points><x>44294.484375</x><y>9544.2685546875</y></points><points><x>44294.484375</x><y>9542.42578125</y></points><points><x>44294.484375</x><y>9540.5830078125</y></points><points><x>44307.99609375</x><y>9516.013671875</y></points><points><x>44307.99609375</x><y>9516.013671875</y></points><points><x>44310.453125</x><y>9516.013671875</y></points><points><x>44311.6796875</x><y>9516.013671875</y></points><points><x>44341.77734375</x><y>9499.4296875</y></points><points><x>44341.77734375</x><y>9499.4296875</y></points><points><x>44344.234375</x><y>9498.201171875</y></points><points><x>44345.46484375</x><y>9498.201171875</y></points><points><x>44373.71875</x><y>9481.6171875</y></points><points><x>44373.71875</x><y>9481.6171875</y></points></segmentation></object><object><name>NILM</name><difficult>0</difficult><truncated>0</truncated><info>[{"confidence": "0"}, {"action": "CREATE", "cat": "NILM", "time": "2020-07-23 14:52;43", "who": "admin", "typeOfanno": "PersonManul"}]</info><confidence>0</confidence><bndbox><xmin>42893.9140625</xmin><ymin>12594.5595703125</ymin><xmax>43038.28125</xmax><ymax>12753.88671875</ymax></bndbox><segmentation><points><x>43021.1015625</x><y>12633.6298828125</y></points><points><x>43038.28125</x><y>12671.0361328125</y></points><points><x>43038.28125</x><y>12671.3134765625</y></points><points><x>43037.7265625</x><y>12672.9765625</y></points><points><x>43037.7265625</x><y>12673.8076171875</y></points><points><x>43026.36328125</x><y>12722.8525390625</y></points><points><x>43000.04296875</x><y>12748.6220703125</y></points><points><x>42964.296875</x><y>12753.88671875</y></points><points><x>42964.296875</x><y>12753.88671875</y></points><points><x>42961.25</x><y>12753.33203125</y></points><points><x>42924.1171875</x><y>12736.70703125</y></points><points><x>42924.1171875</x><y>12736.70703125</y></points><points><x>42922.45703125</x><y>12735.0439453125</y></points><points><x>42922.1796875</x><y>12734.767578125</y></points><points><x>42921.34765625</x><y>12733.1044921875</y></points><points><x>42893.9140625</x><y>12694.03515625</y></points><points><x>42893.9140625</x><y>12694.03515625</y></points><points><x>42893.9140625</x><y>12691.541015625</y></points><points><x>42894.46875</x><y>12644.435546875</y></points><points><x>42894.46875</x><y>12644.435546875</y></points><points><x>42895.0234375</x><y>12642.2197265625</y></points><points><x>42895.30078125</x><y>12641.6650390625</y></points><points><x>42895.578125</x><y>12640.0029296875</y></points><points><x>42903.05859375</x><y>12610.353515625</y></points><points><x>42903.05859375</x><y>12610.353515625</y></points><points><x>42903.890625</x><y>12608.4140625</y></points><points><x>42916.08203125</x><y>12595.66796875</y></points><points><x>42916.08203125</x><y>12595.66796875</y></points><points><x>42918.30078125</x><y>12595.3916015625</y></points><points><x>42964.01953125</x><y>12594.5595703125</y></points><points><x>42964.296875</x><y>12594.5595703125</y></points><points><x>42966.51171875</x><y>12595.1142578125</y></points><points><x>42967.06640625</x><y>12595.1142578125</y></points><points><x>42969.0078125</x><y>12595.3916015625</y></points><points><x>42970.1171875</x><y>12595.3916015625</y></points><points><x>43010.015625</x><y>12610.908203125</y></points><points><x>43010.015625</x><y>12610.908203125</y></points></segmentation></object><object><name>NILM</name><difficult>0</difficult><truncated>0</truncated><info>[{"confidence": "0"}, {"action": "CREATE", "cat": "NILM", "time": "2020-07-23 14:52;43", "who": "admin", "typeOfanno": "PersonManul"}]</info><confidence>0</confidence><bndbox><xmin>47428.75</xmin><ymin>14395.99609375</ymin><xmax>47744.34765625</xmax><ymax>14633.2109375</ymax></bndbox><segmentation><points><x>47578.91796875</x><y>14395.99609375</y></points><points><x>47645.3359375</x><y>14434.3623046875</y></points><points><x>47645.3359375</x><y>14434.3623046875</y></points><points><x>47647.3984375</x><y>14435.6005859375</y></points><points><x>47648.2265625</x><y>14436.0126953125</y></points><points><x>47695.25390625</x><y>14497.482421875</y></points><points><x>47695.25390625</x><y>14497.482421875</y></points><points><x>47696.4921875</x><y>14499.544921875</y></points><points><x>47697.73046875</x><y>14502.0205078125</y></points><points><x>47744.34765625</x><y>14553.1767578125</y></points><points><x>47698.14453125</x><y>14587.41796875</y></points><points><x>47697.73046875</x><y>14587.41796875</y></points><points><x>47695.66796875</x><y>14587.41796875</y></points><points><x>47695.25390625</x><y>14587.41796875</y></points><points><x>47625.94921875</x><y>14611.345703125</y></points><points><x>47625.53515625</x><y>14611.345703125</y></points><points><x>47623.88671875</x><y>14612.1708984375</y></points><points><x>47623.05859375</x><y>14612.1708984375</y></points><points><x>47622.234375</x><y>14613.4091796875</y></points><points><x>47534.7734375</x><y>14631.560546875</y></points><points><x>47534.7734375</x><y>14631.560546875</y></points><points><x>47533.53515625</x><y>14633.2109375</y></points><points><x>47472.06640625</x><y>14626.197265625</y></points><points><x>47472.06640625</x><y>14626.197265625</y></points><points><x>47471.65625</x><y>14623.72265625</y></points><points><x>47470.828125</x><y>14622.484375</y></points><points><x>47469.59375</x><y>14618.771484375</y></points><points><x>47454.328125</x><y>14545.7509765625</y></points><points><x>47454.328125</x><y>14545.7509765625</y></points><points><x>47454.328125</x><y>14542.86328125</y></points><points><x>47454.328125</x><y>14541.212890625</y></points><points><x>47430.8125</x><y>14457.8779296875</y></points><points><x>47430.8125</x><y>14457.8779296875</y></points><points><x>47430.3984375</x><y>14454.990234375</y></points><points><x>47428.75</x><y>14408.78515625</y></points><points><x>47428.75</x><y>14408.78515625</y></points><points><x>47429.98828125</x><y>14407.134765625</y></points><points><x>47431.2265625</x><y>14406.7216796875</y></points><points><x>47432.875</x><y>14405.484375</y></points><points><x>47488.5703125</x><y>14397.6455078125</y></points><points><x>47488.98046875</x><y>14397.6455078125</y></points><points><x>47491.04296875</x><y>14397.6455078125</y></points><points><x>47491.45703125</x><y>14397.6455078125</y></points><points><x>47493.93359375</x><y>14397.6455078125</y></points><points><x>47543.8515625</x><y>14403.421875</y></points><points><x>47544.26171875</x><y>14403.421875</y></points></segmentation></object><object><name>NILM</name><difficult>0</difficult><truncated>0</truncated><info>[{"confidence": "0"}, {"action": "CREATE", "cat": "NILM", "time": "2020-07-23 14:52;43", "who": "admin", "typeOfanno": "PersonManul"}]</info><confidence>0</confidence><bndbox><xmin>47923.390625</xmin><ymin>14827.1484375</ymin><xmax>48050.296875</xmax><ymax>14939.0927734375</ymax></bndbox><segmentation><points><x>47999.03515625</x><y>14827.42578125</y></points><points><x>48032.5625</x><y>14836.2919921875</y></points><points><x>48032.5625</x><y>14836.2919921875</y></points><points><x>48034.77734375</x><y>14837.677734375</y></points><points><x>48050.01953125</x><y>14868.1572265625</y></points><points><x>48050.01953125</x><y>14868.1572265625</y></points><points><x>48050.296875</x><y>14870.9287109375</y></points><points><x>48030.8984375</x><y>14919.1416015625</y></points><points><x>48030.62109375</x><y>14919.1416015625</y></points><points><x>48028.9609375</x><y>14920.8046875</y></points><points><x>48027.296875</x><y>14922.1904296875</y></points><points><x>47978.25390625</x><y>14939.0927734375</y></points><points><x>47978.25390625</x><y>14939.0927734375</y></points><points><x>47938.62890625</x><y>14924.40625</y></points><points><x>47938.62890625</x><y>14924.40625</y></points><points><x>47937.2421875</x><y>14922.744140625</y></points><points><x>47923.390625</x><y>14890.87890625</y></points><points><x>47925.328125</x><y>14855.4111328125</y></points><points><x>47925.328125</x><y>14855.4111328125</y></points><points><x>47926.71484375</x><y>14853.4716796875</y></points><points><x>47926.9921875</x><y>14853.1943359375</y></points><points><x>47928.1015625</x><y>14850.9775390625</y></points><points><x>47928.65234375</x><y>14849.5927734375</y></points><points><x>47929.20703125</x><y>14848.484375</y></points><points><x>47956.91796875</x><y>14827.1484375</y></points><points><x>47956.91796875</x><y>14827.1484375</y></points></segmentation></object><object><name>NILM</name><difficult>0</difficult><truncated>0</truncated><info>[{"confidence": "0"}, {"action": "CREATE", "cat": "NILM", "time": "2020-07-23 14:52;43", "who": "admin", "typeOfanno": "PersonManul"}]</info><confidence>0</confidence><bndbox><xmin>44336.6875</xmin><ymin>17822.337890625</ymin><xmax>44479.015625</xmax><ymax>17951.87890625</ymax></bndbox><segmentation><points><x>44426.62109375</x><y>17822.337890625</y></points><points><x>44460.0390625</x><y>17833.064453125</y></points><points><x>44460.0390625</x><y>17833.064453125</y></points><points><x>44461.2734375</x><y>17835.126953125</y></points><points><x>44479.015625</x><y>17874.3203125</y></points><points><x>44479.015625</x><y>17874.3203125</y></points><points><x>44479.015625</x><y>17876.3828125</y></points><points><x>44479.015625</x><y>17877.20703125</y></points><points><x>44479.015625</x><y>17878.4453125</y></points><points><x>44479.015625</x><y>17879.68359375</y></points><points><x>44478.6015625</x><y>17880.919921875</y></points><points><x>44463.75</x><y>17934.552734375</y></points><points><x>44463.75</x><y>17934.552734375</y></points><points><x>44462.51171875</x><y>17937.02734375</y></points><points><x>44461.6875</x><y>17938.265625</y></points><points><x>44408.0546875</x><y>17951.87890625</y></points><points><x>44407.64453125</x><y>17951.87890625</y></points><points><x>44405.9921875</x><y>17951.87890625</y></points><points><x>44354.8359375</x><y>17931.6640625</y></points><points><x>44336.6875</x><y>17889.99609375</y></points><points><x>44336.6875</x><y>17889.583984375</y></points><points><x>44336.6875</x><y>17887.93359375</y></points><points><x>44337.09765625</x><y>17887.521484375</y></points><points><x>44358.96484375</x><y>17841.728515625</y></points><points><x>44358.96484375</x><y>17841.728515625</y></points><points><x>44396.09375</x><y>17823.1640625</y></points><points><x>44396.09375</x><y>17823.1640625</y></points></segmentation></object><object><name>NILM</name><difficult>0</difficult><truncated>0</truncated><info>[{"confidence": "0"}, {"action": "CREATE", "cat": "NILM", "time": "2020-07-23 14:52;43", "who": "admin", "typeOfanno": "PersonManul"}]</info><confidence>0</confidence><bndbox><xmin>49491.88671875</xmin><ymin>20448.44921875</ymin><xmax>49695.8203125</xmax><ymax>20720.970703125</ymax></bndbox><segmentation><points><x>49575.10546875</x><y>20462.166015625</y></points><points><x>49651.92578125</x><y>20448.44921875</y></points><points><x>49693.9921875</x><y>20516.123046875</y></points><points><x>49693.9921875</x><y>20516.123046875</y></points><points><x>49694.90625</x><y>20518.865234375</y></points><points><x>49694.90625</x><y>20519.78125</y></points><points><x>49695.8203125</x><y>20524.353515625</y></points><points><x>49695.8203125</x><y>20526.181640625</y></points><points><x>49681.1875</x><y>20621.291015625</y></points><points><x>49681.1875</x><y>20621.291015625</y></points><points><x>49680.2734375</x><y>20623.119140625</y></points><points><x>49679.359375</x><y>20625.86328125</y></points><points><x>49678.4453125</x><y>20625.86328125</y></points><points><x>49678.4453125</x><y>20627.69140625</y></points><points><x>49677.53125</x><y>20630.435546875</y></points><points><x>49626.3203125</x><y>20718.2265625</y></points><points><x>49626.3203125</x><y>20718.2265625</y></points><points><x>49624.48828125</x><y>20719.142578125</y></points><points><x>49624.48828125</x><y>20720.056640625</y></points><points><x>49621.74609375</x><y>20720.970703125</y></points><points><x>49546.7578125</x><y>20707.25390625</y></points><points><x>49545.84375</x><y>20707.25390625</y></points><points><x>49545.84375</x><y>20705.423828125</y></points><points><x>49545.84375</x><y>20703.595703125</y></points><points><x>49545.84375</x><y>20702.681640625</y></points><points><x>49545.84375</x><y>20699.9375</y></points><points><x>49512.00390625</x><y>20603.0</y></points><points><x>49512.00390625</x><y>20603.0</y></points><points><x>49512.00390625</x><y>20599.341796875</y></points><points><x>49512.00390625</x><y>20597.513671875</y></points><points><x>49491.88671875</x><y>20528.01171875</y></points><points><x>49491.88671875</x><y>20528.01171875</y></points><points><x>49492.80078125</x><y>20526.181640625</y></points><points><x>49492.80078125</x><y>20524.353515625</y></points><points><x>49495.54296875</x><y>20522.5234375</y></points><points><x>49522.06640625</x><y>20478.626953125</y></points><points><x>49522.06640625</x><y>20478.626953125</y></points></segmentation></object><object><name>NILM</name><difficult>0</difficult><truncated>0</truncated><info>[{"confidence": "0"}, {"action": "CREATE", "cat": "NILM", "time": "2020-07-23 14:52;43", "who": "admin", "typeOfanno": "PersonManul"}]</info><confidence>0</confidence><bndbox><xmin>47210.71484375</xmin><ymin>22768.005859375</ymin><xmax>47329.2578125</xmax><ymax>22899.451171875</ymax></bndbox><segmentation><points><x>47281.3515625</x><y>22768.005859375</y></points><points><x>47325.57421875</x><y>22785.818359375</y></points><points><x>47325.57421875</x><y>22785.818359375</y></points><points><x>47327.41796875</x><y>22787.662109375</y></points><points><x>47327.41796875</x><y>22788.275390625</y></points><points><x>47329.2578125</x><y>22790.732421875</y></points><points><x>47323.1171875</x><y>22836.798828125</y></points><points><x>47323.1171875</x><y>22836.798828125</y></points><points><x>47322.50390625</x><y>22839.255859375</y></points><points><x>47321.2734375</x><y>22841.099609375</y></points><points><x>47319.43359375</x><y>22844.169921875</y></points><points><x>47317.58984375</x><y>22846.626953125</y></points><points><x>47277.6640625</x><y>22890.8515625</y></points><points><x>47277.05078125</x><y>22890.8515625</y></points><points><x>47275.8203125</x><y>22892.6953125</y></points><points><x>47275.20703125</x><y>22893.30859375</y></points><points><x>47273.98046875</x><y>22895.150390625</y></points><points><x>47272.75</x><y>22896.37890625</y></points><points><x>47241.42578125</x><y>22899.451171875</y></points><points><x>47241.42578125</x><y>22899.451171875</y></points><points><x>47210.71484375</x><y>22850.927734375</y></points><points><x>47210.71484375</x><y>22850.3125</y></points><points><x>47210.71484375</x><y>22847.85546875</y></points><points><x>47210.71484375</x><y>22847.2421875</y></points><points><x>47210.71484375</x><y>22810.388671875</y></points><points><x>47210.71484375</x><y>22810.388671875</y></points><points><x>47212.5546875</x><y>22809.16015625</y></points><points><x>47213.171875</x><y>22808.544921875</y></points><points><x>47213.78515625</x><y>22807.31640625</y></points><points><x>47215.01171875</x><y>22804.24609375</y></points><points><x>47215.62890625</x><y>22802.40234375</y></points><points><x>47243.8828125</x><y>22771.69140625</y></points><points><x>47243.8828125</x><y>22771.69140625</y></points></segmentation></object><object><name>MET</name><difficult>0</difficult><truncated>0</truncated><info>[{"confidence": "0"}, {"action": "CREATE", "cat": "MET", "time": "2020-07-23 14:52;43", "who": "admin", "typeOfanno": "PersonManul"}]</info><confidence>0</confidence><bndbox><xmin>46711.0</xmin><ymin>22898.123046875</ymin><xmax>47089.0</xmax><ymax>23376.0</ymax></bndbox><segmentation><points><x>46846.5625</x><y>22971.216796875</y></points><points><x>46810.9375</x><y>22963.845703125</y></points><points><x>46793.125</x><y>22984.73046875</y></points><points><x>46806.0</x><y>23005.0</y></points><points><x>46787.0</x><y>23007.0</y></points><points><x>46774.0</x><y>23017.0</y></points><points><x>46769.0</x><y>23020.0</y></points><points><x>46769.0</x><y>23029.0</y></points><points><x>46752.0</x><y>23035.0</y></points><points><x>46745.0</x><y>23042.0</y></points><points><x>46731.0</x><y>23061.0</y></points><points><x>46727.0</x><y>23066.0</y></points><points><x>46727.0</x><y>23072.0</y></points><points><x>46724.0</x><y>23086.0</y></points><points><x>46716.0</x><y>23087.0</y></points><points><x>46715.0</x><y>23100.0</y></points><points><x>46722.0</x><y>23101.0</y></points><points><x>46723.0</x><y>23106.0</y></points><points><x>46720.0</x><y>23109.0</y></points><points><x>46720.0</x><y>23118.0</y></points><points><x>46712.0</x><y>23119.0</y></points><points><x>46711.0</x><y>23146.0</y></points><points><x>46713.0</x><y>23155.0</y></points><points><x>46717.0</x><y>23170.0</y></points><points><x>46718.0</x><y>23176.0</y></points><points><x>46719.0</x><y>23182.0</y></points><points><x>46720.0</x><y>23187.0</y></points><points><x>46725.0</x><y>23201.0</y></points><points><x>46731.0</x><y>23206.0</y></points><points><x>46731.0</x><y>23212.0</y></points><points><x>46748.0</x><y>23216.0</y></points><points><x>46757.0</x><y>23221.0</y></points><points><x>46765.0</x><y>23221.0</y></points><points><x>46766.0</x><y>23228.0</y></points><points><x>46769.0</x><y>23231.0</y></points><points><x>46770.0</x><y>23243.0</y></points><points><x>46772.0</x><y>23272.0</y></points><points><x>46774.0</x><y>23281.0</y></points><points><x>46776.0</x><y>23290.0</y></points><points><x>46781.0</x><y>23296.0</y></points><points><x>46788.0</x><y>23296.0</y></points><points><x>46791.0</x><y>23299.0</y></points><points><x>46795.0</x><y>23299.0</y></points><points><x>46810.0</x><y>23300.0</y></points><points><x>46818.0</x><y>23312.0</y></points><points><x>46830.0</x><y>23313.0</y></points><points><x>46833.0</x><y>23316.0</y></points><points><x>46836.0</x><y>23320.0</y></points><points><x>46840.0</x><y>23337.0</y></points><points><x>46842.0</x><y>23347.0</y></points><points><x>46848.0</x><y>23356.0</y></points><points><x>46854.0</x><y>23358.0</y></points><points><x>46868.0</x><y>23359.0</y></points><points><x>46879.0</x><y>23370.0</y></points><points><x>46882.0</x><y>23374.0</y></points><points><x>46898.0</x><y>23376.0</y></points><points><x>46902.0</x><y>23370.0</y></points><points><x>46903.0</x><y>23375.0</y></points><points><x>46961.0</x><y>23376.0</y></points><points><x>46961.0</x><y>23370.0</y></points><points><x>46969.0</x><y>23370.0</y></points><points><x>46988.0</x><y>23371.0</y></points><points><x>46991.0</x><y>23368.0</y></points><points><x>47005.0</x><y>23360.0</y></points><points><x>47006.0</x><y>23345.0</y></points><points><x>47009.0</x><y>23326.0</y></points><points><x>47033.0</x><y>23311.0</y></points><points><x>47045.0</x><y>23302.0</y></points><points><x>47045.0</x><y>23290.0</y></points><points><x>47042.0</x><y>23287.0</y></points><points><x>47035.0</x><y>23282.0</y></points><points><x>47030.0</x><y>23275.0</y></points><points><x>47033.0</x><y>23266.0</y></points><points><x>47036.0</x><y>23263.0</y></points><points><x>47036.0</x><y>23259.0</y></points><points><x>47040.0</x><y>23253.0</y></points><points><x>47042.0</x><y>23246.0</y></points><points><x>47048.0</x><y>23228.0</y></points><points><x>47049.0</x><y>23223.0</y></points><points><x>47053.0</x><y>23209.0</y></points><points><x>47061.0</x><y>23204.0</y></points><points><x>47061.0</x><y>23200.0</y></points><points><x>47062.0</x><y>23195.0</y></points><points><x>47071.0</x><y>23185.0</y></points><points><x>47076.0</x><y>23185.0</y></points><points><x>47080.0</x><y>23181.0</y></points><points><x>47089.0</x><y>23150.0</y></points><points><x>47084.0</x><y>23145.0</y></points><points><x>47085.0</x><y>23136.0</y></points><points><x>47086.0</x><y>23122.0</y></points><points><x>47084.0</x><y>23091.0</y></points><points><x>47077.0</x><y>23081.0</y></points><points><x>47068.0</x><y>23073.0</y></points><points><x>47068.0</x><y>23068.0</y></points><points><x>47058.0</x><y>23064.0</y></points><points><x>47033.0</x><y>23061.0</y></points><points><x>47021.0</x><y>23070.0</y></points><points><x>47005.0</x><y>23064.0</y></points><points><x>47000.0</x><y>23058.0</y></points><points><x>46996.0</x><y>23053.0</y></points><points><x>46993.0</x><y>23046.0</y></points><points><x>46995.0</x><y>23024.0</y></points><points><x>46965.0</x><y>22996.0</y></points><points><x>46957.0</x><y>23002.0</y></points><points><x>46935.0</x><y>23002.0</y></points><points><x>46939.0</x><y>22996.0</y></points><points><x>46963.8828125</x><y>22969.98828125</y></points><points><x>46994.59375</x><y>22915.322265625</y></points><points><x>46932.5546875</x><y>22898.123046875</y></points><points><x>46880.34765625</x><y>22921.46484375</y></points></segmentation></object><object><name>NILM</name><difficult>0</difficult><truncated>0</truncated><info>[{"confidence": "0"}, {"action": "CREATE", "cat": "NILM", "time": "2020-07-23 14:52;43", "who": "admin", "typeOfanno": "PersonManul"}]</info><confidence>0</confidence><bndbox><xmin>46902.0</xmin><ymin>23991.572265625</ymin><xmax>47260.17578125</xmax><ymax>24272.0</ymax></bndbox><segmentation><points><x>47033.28125</x><y>23994.06640625</y></points><points><x>47022.4765625</x><y>23991.572265625</y></points><points><x>47008.34375</x><y>23994.06640625</y></points><points><x>46992.2734375</x><y>23995.451171875</y></points><points><x>46984.0</x><y>24008.0</y></points><points><x>46984.0</x><y>24014.0</y></points><points><x>46959.0</x><y>24015.0</y></points><points><x>46951.0</x><y>24016.0</y></points><points><x>46941.0</x><y>24018.0</y></points><points><x>46933.0</x><y>24025.0</y></points><points><x>46933.0</x><y>24032.0</y></points><points><x>46912.0</x><y>24044.0</y></points><points><x>46907.0</x><y>24045.0</y></points><points><x>46902.0</x><y>24068.0</y></points><points><x>46913.0</x><y>24084.0</y></points><points><x>46918.0</x><y>24091.0</y></points><points><x>46918.0</x><y>24106.0</y></points><points><x>46922.0</x><y>24121.0</y></points><points><x>46931.0</x><y>24126.0</y></points><points><x>46933.0</x><y>24137.0</y></points><points><x>46930.0</x><y>24140.0</y></points><points><x>46925.0</x><y>24136.0</y></points><points><x>46911.0</x><y>24135.0</y></points><points><x>46910.0</x><y>24148.0</y></points><points><x>46911.0</x><y>24156.0</y></points><points><x>46919.0</x><y>24166.0</y></points><points><x>46930.0</x><y>24176.0</y></points><points><x>46930.0</x><y>24181.0</y></points><points><x>46939.0</x><y>24189.0</y></points><points><x>46949.0</x><y>24191.0</y></points><points><x>46969.0</x><y>24197.0</y></points><points><x>46980.0</x><y>24200.0</y></points><points><x>46999.0</x><y>24203.0</y></points><points><x>46999.0</x><y>24193.0</y></points><points><x>47004.0</x><y>24198.0</y></points><points><x>47010.0</x><y>24202.0</y></points><points><x>47020.0</x><y>24202.0</y></points><points><x>47035.0</x><y>24214.0</y></points><points><x>47048.0</x><y>24229.0</y></points><points><x>47057.0</x><y>24238.0</y></points><points><x>47063.0</x><y>24242.0</y></points><points><x>47064.0</x><y>24250.0</y></points><points><x>47076.0</x><y>24250.0</y></points><points><x>47084.0</x><y>24251.0</y></points><points><x>47089.0</x><y>24251.0</y></points><points><x>47094.0</x><y>24252.0</y></points><points><x>47102.0</x><y>24259.0</y></points><points><x>47109.0</x><y>24260.0</y></points><points><x>47123.0</x><y>24264.0</y></points><points><x>47133.0</x><y>24267.0</y></points><points><x>47145.0</x><y>24270.0</y></points><points><x>47153.0</x><y>24271.0</y></points><points><x>47167.0</x><y>24272.0</y></points><points><x>47171.0</x><y>24171.0</y></points><points><x>47162.0</x><y>24170.0</y></points><points><x>47159.0</x><y>24167.0</y></points><points><x>47152.0</x><y>24167.0</y></points><points><x>47147.0</x><y>24161.0</y></points><points><x>47151.0</x><y>24157.0</y></points><points><x>47214.109375</x><y>24143.009765625</y></points><points><x>47245.43359375</x><y>24104.3125</y></points><points><x>47260.17578125</x><y>24047.189453125</y></points><points><x>47187.08203125</x><y>24031.833984375</y></points><points><x>47163.7421875</x><y>24002.349609375</y></points><points><x>47131.0</x><y>24012.0</y></points><points><x>47117.0</x><y>24024.0</y></points><points><x>47112.0</x><y>24031.0</y></points><points><x>47101.0</x><y>24037.0</y></points><points><x>47099.0</x><y>24051.0</y></points><points><x>47089.0</x><y>24051.0</y></points><points><x>47085.0</x><y>24047.0</y></points><points><x>47078.0</x><y>24036.0</y></points><points><x>47071.0</x><y>24030.0</y></points><points><x>47062.09765625</x><y>24013.185546875</y></points><points><x>47042.0</x><y>24003.0</y></points></segmentation></object><object><name>NILM</name><difficult>0</difficult><truncated>0</truncated><info>[{"confidence": "0"}, {"action": "CREATE", "cat": "NILM", "time": "2020-07-23 14:52;43", "who": "admin", "typeOfanno": "PersonManul"}]</info><confidence>0</confidence><bndbox><xmin>46393.90625</xmin><ymin>24855.642578125</ymin><xmax>46831.8515625</xmax><ymax>25194.41796875</ymax></bndbox><segmentation><points><x>46624.80078125</x><y>24855.642578125</y></points><points><x>46566.50390625</x><y>24870.478515625</y></points><points><x>46547.4609375</x><y>24868.021484375</y></points><points><x>46531.0</x><y>24881.0</y></points><points><x>46526.0</x><y>24883.0</y></points><points><x>46511.0</x><y>24885.0</y></points><points><x>46496.0</x><y>24883.0</y></points><points><x>46493.0</x><y>24886.0</y></points><points><x>46489.0</x><y>24886.0</y></points><points><x>46486.0</x><y>24889.0</y></points><points><x>46480.0</x><y>24894.0</y></points><points><x>46476.0</x><y>24897.0</y></points><points><x>46473.0</x><y>24920.0</y></points><points><x>46472.0</x><y>24932.0</y></points><points><x>46470.0</x><y>24939.0</y></points><points><x>46469.0</x><y>24952.0</y></points><points><x>46455.0</x><y>24953.0</y></points><points><x>46436.90234375</x><y>24927.6015625</y></points><points><x>46404.34765625</x><y>24928.216796875</y></points><points><x>46393.90625</x><y>24960.76953125</y></points><points><x>46404.09375</x><y>25015.41796875</y></points><points><x>46431.0</x><y>25073.0</y></points><points><x>46436.0</x><y>25081.0</y></points><points><x>46441.0</x><y>25085.0</y></points><points><x>46440.0</x><y>25096.0</y></points><points><x>46439.0</x><y>25109.0</y></points><points><x>46444.0</x><y>25126.0</y></points><points><x>46448.1484375</x><y>25157.564453125</y></points><points><x>46491.9296875</x><y>25191.09375</y></points><points><x>46611.35546875</x><y>25194.41796875</y></points><points><x>46736.64453125</x><y>25130.912109375</y></points><points><x>46831.8515625</x><y>25008.06640625</y></points><points><x>46791.2421875</x><y>24861.12890625</y></points><points><x>46673.26953125</x><y>24879.419921875</y></points></segmentation></object><object><name>MET</name><difficult>0</difficult><truncated>0</truncated><info>[{"confidence": "0"}, {"action": "CREATE", "cat": "MET", "time": "2020-07-23 14:52;43", "who": "admin", "typeOfanno": "PersonManul"}]</info><confidence>0</confidence><bndbox><xmin>49039.0</xmin><ymin>26379.515625</ymin><xmax>49117.28515625</xmax><ymax>26482.59375</ymax></bndbox><segmentation><points><x>49048.0</x><y>26387.0</y></points><points><x>49041.0</x><y>26394.0</y></points><points><x>49039.0</x><y>26424.0</y></points><points><x>49041.0</x><y>26433.0</y></points><points><x>49050.0</x><y>26453.0</y></points><points><x>49052.33203125</x><y>26457.798828125</y></points><points><x>49053.95703125</x><y>26460.173828125</y></points><points><x>49054.95703125</x><y>26463.173828125</y></points><points><x>49059.83203125</x><y>26468.673828125</y></points><points><x>49063.83203125</x><y>26472.048828125</y></points><points><x>49068.95703125</x><y>26474.673828125</y></points><points><x>49075.58203125</x><y>26477.173828125</y></points><points><x>49091.23828125</x><y>26482.59375</y></points><points><x>49117.28515625</x><y>26474.00390625</y></points><points><x>49108.0</x><y>26422.0</y></points><points><x>49093.0</x><y>26400.0</y></points><points><x>49064.359375</x><y>26379.515625</y></points></segmentation></object><object><name>MET</name><difficult>0</difficult><truncated>0</truncated><info>[{"confidence": "0"}, {"action": "CREATE", "cat": "MET", "time": "2020-07-23 14:52;43", "who": "admin", "typeOfanno": "PersonManul"}]</info><confidence>0</confidence><bndbox><xmin>48258.45703125</xmin><ymin>26313.982421875</ymin><xmax>48897.69140625</xmax><ymax>26823.359375</ymax></bndbox><segmentation><points><x>48681.87109375</x><y>26322.212890625</y></points><points><x>48744.0546875</x><y>26313.982421875</y></points><points><x>48766.00390625</x><y>26367.0234375</y></points><points><x>48766.00390625</x><y>26367.0234375</y></points><points><x>48766.00390625</x><y>26369.765625</y></points><points><x>48766.00390625</x><y>26370.6796875</y></points><points><x>48768.74609375</x><y>26373.423828125</y></points><points><x>48769.66015625</x><y>26375.25390625</y></points><points><x>48841.90625</x><y>26428.294921875</y></points><points><x>48841.90625</x><y>26428.294921875</y></points><points><x>48843.73828125</x><y>26429.208984375</y></points><points><x>48845.56640625</x><y>26431.037109375</y></points><points><x>48846.48046875</x><y>26431.953125</y></points><points><x>48849.22265625</x><y>26433.78125</y></points><points><x>48897.69140625</x><y>26483.1640625</y></points><points><x>48897.69140625</x><y>26483.1640625</y></points><points><x>48897.69140625</x><y>26486.822265625</y></points><points><x>48897.69140625</x><y>26487.736328125</y></points><points><x>48868.4296875</x><y>26542.607421875</y></points><points><x>48868.4296875</x><y>26542.607421875</y></points><points><x>48866.59765625</x><y>26544.435546875</y></points><points><x>48865.68359375</x><y>26545.349609375</y></points><points><x>48862.94140625</x><y>26549.923828125</y></points><points><x>48861.11328125</x><y>26551.751953125</y></points><points><x>48799.83984375</x><y>26602.96484375</y></points><points><x>48798.92578125</x><y>26602.96484375</y></points><points><x>48797.09765625</x><y>26602.96484375</y></points><points><x>48793.4375</x><y>26602.96484375</y></points><points><x>48703.81640625</x><y>26602.96484375</y></points><points><x>48656.265625</x><y>26650.517578125</y></points><points><x>48656.265625</x><y>26650.517578125</y></points><points><x>48628.828125</x><y>26693.5</y></points><points><x>48628.828125</x><y>26693.5</y></points><points><x>48627.0</x><y>26695.328125</y></points><points><x>48626.0859375</x><y>26697.158203125</y></points><points><x>48624.2578125</x><y>26699.90234375</y></points><points><x>48624.2578125</x><y>26702.64453125</y></points><points><x>48622.42578125</x><y>26705.388671875</y></points><points><x>48586.76171875</x><y>26797.75390625</y></points><points><x>48586.76171875</x><y>26798.66796875</y></points><points><x>48586.76171875</x><y>26800.49609375</y></points><points><x>48586.76171875</x><y>26801.412109375</y></points><points><x>48586.76171875</x><y>26803.240234375</y></points><points><x>48584.93359375</x><y>26805.984375</y></points><points><x>48554.75390625</x><y>26823.359375</y></points><points><x>48554.75390625</x><y>26823.359375</y></points><points><x>48549.265625</x><y>26765.74609375</y></points><points><x>48549.265625</x><y>26765.74609375</y></points><points><x>48549.265625</x><y>26762.087890625</y></points><points><x>48549.265625</x><y>26761.173828125</y></points><points><x>48548.3515625</x><y>26756.599609375</y></points><points><x>48524.57421875</x><y>26691.671875</y></points><points><x>48421.23828125</x><y>26736.482421875</y></points><points><x>48421.23828125</x><y>26736.482421875</y></points><points><x>48419.40625</x><y>26737.396484375</y></points><points><x>48416.6640625</x><y>26738.310546875</y></points><points><x>48413.0078125</x><y>26738.310546875</y></points><points><x>48409.34765625</x><y>26740.138671875</y></points><points><x>48350.8203125</x><y>26748.369140625</y></points><points><x>48349.90625</x><y>26748.369140625</y></points><points><x>48347.16015625</x><y>26748.369140625</y></points><points><x>48346.24609375</x><y>26747.455078125</y></points><points><x>48345.33203125</x><y>26747.455078125</y></points><points><x>48341.67578125</x><y>26745.626953125</y></points><points><x>48303.265625</x><y>26711.7890625</y></points><points><x>48302.3515625</x><y>26711.7890625</y></points><points><x>48302.3515625</x><y>26709.9609375</y></points><points><x>48302.3515625</x><y>26709.046875</y></points><points><x>48302.3515625</x><y>26706.302734375</y></points><points><x>48306.92578125</x><y>26648.689453125</y></points><points><x>48306.92578125</x><y>26647.775390625</y></points><points><x>48306.92578125</x><y>26645.9453125</y></points><points><x>48306.92578125</x><y>26645.03125</y></points><points><x>48306.0078125</x><y>26643.203125</y></points><points><x>48304.1796875</x><y>26639.544921875</y></points><points><x>48258.45703125</x><y>26574.615234375</y></points><points><x>48258.45703125</x><y>26573.69921875</y></points><points><x>48258.45703125</x><y>26571.87109375</y></points><points><x>48265.76953125</x><y>26505.11328125</y></points><points><x>48265.76953125</x><y>26504.197265625</y></points><points><x>48267.6015625</x><y>26504.197265625</y></points><points><x>48267.6015625</x><y>26503.283203125</y></points><points><x>48275.83203125</x><y>26426.46484375</y></points><points><x>48275.83203125</x><y>26426.46484375</y></points><points><x>48329.78515625</x><y>26372.509765625</y></points><points><x>48329.78515625</x><y>26372.509765625</y></points><points><x>48331.6171875</x><y>26371.595703125</y></points><points><x>48333.4453125</x><y>26371.595703125</y></points><points><x>48334.359375</x><y>26371.595703125</y></points><points><x>48335.2734375</x><y>26370.6796875</y></points><points><x>48337.1015625</x><y>26369.765625</y></points><points><x>48338.9296875</x><y>26368.8515625</y></points><points><x>48340.76171875</x><y>26368.8515625</y></points><points><x>48431.296875</x><y>26350.5625</y></points><points><x>48515.4296875</x><y>26339.587890625</y></points><points><x>48612.3671875</x><y>26319.46875</y></points><points><x>48613.28125</x><y>26319.46875</y></points></segmentation></object><object><name>NILM</name><difficult>0</difficult><truncated>0</truncated><info>[{"confidence": "0"}, {"action": "CREATE", "cat": "NILM", "time": "2020-07-23 14:52;43", "who": "admin", "typeOfanno": "PersonManul"}]</info><confidence>0</confidence><bndbox><xmin>45861.3515625</xmin><ymin>24645.1328125</ymin><xmax>45985.42578125</xmax><ymax>24777.19140625</ymax></bndbox><segmentation><points><x>45917.86328125</x><y>24645.1328125</y></points><points><x>45962.0859375</x><y>24658.64453125</y></points><points><x>45962.0859375</x><y>24658.64453125</y></points><points><x>45985.42578125</x><y>24695.5</y></points><points><x>45985.42578125</x><y>24695.5</y></points><points><x>45985.42578125</x><y>24698.5703125</y></points><points><x>45968.84375</x><y>24755.693359375</y></points><points><x>45968.84375</x><y>24756.30859375</y></points><points><x>45967.61328125</x><y>24757.537109375</y></points><points><x>45967.0</x><y>24758.765625</y></points><points><x>45965.7734375</x><y>24761.220703125</y></points><points><x>45965.15625</x><y>24762.44921875</y></points><points><x>45965.15625</x><y>24764.29296875</y></points><points><x>45935.05859375</x><y>24777.19140625</y></points><points><x>45902.5078125</x><y>24757.537109375</y></points><points><x>45902.5078125</x><y>24757.537109375</y></points><points><x>45900.05078125</x><y>24755.693359375</y></points><points><x>45898.8203125</x><y>24755.693359375</y></points><points><x>45895.75</x><y>24753.236328125</y></points><points><x>45861.3515625</x><y>24732.966796875</y></points><points><x>45861.3515625</x><y>24732.966796875</y></points><points><x>45861.3515625</x><y>24729.28125</y></points><points><x>45861.3515625</x><y>24693.65625</y></points><points><x>45861.3515625</x><y>24693.65625</y></points><points><x>45862.58203125</x><y>24691.814453125</y></points><points><x>45863.1953125</x><y>24690.5859375</y></points><points><x>45863.80859375</x><y>24689.357421875</y></points><points><x>45864.42578125</x><y>24688.7421875</y></points><points><x>45865.0390625</x><y>24685.671875</y></points><points><x>45865.0390625</x><y>24683.828125</y></points><points><x>45880.39453125</x><y>24656.189453125</y></points><points><x>45881.0078125</x><y>24656.189453125</y></points></segmentation></object><object><name>NILM</name><difficult>0</difficult><truncated>0</truncated><info>[{"confidence": "0"}, {"action": "CREATE", "cat": "NILM", "time": "2020-07-23 14:52;43", "who": "admin", "typeOfanno": "PersonManul"}]</info><confidence>0</confidence><bndbox><xmin>45121.4296875</xmin><ymin>26895.92578125</ymin><xmax>45337.0234375</xmax><ymax>27070.3671875</ymax></bndbox><segmentation><points><x>45217.25</x><y>26902.068359375</y></points><points><x>45282.97265625</x><y>26895.92578125</y></points><points><x>45282.97265625</x><y>26895.92578125</y></points><points><x>45285.4296875</x><y>26895.92578125</y></points><points><x>45286.04296875</x><y>26895.92578125</y></points><points><x>45288.5</x><y>26896.541015625</y></points><points><x>45290.95703125</x><y>26897.154296875</y></points><points><x>45294.64453125</x><y>26898.3828125</y></points><points><x>45335.18359375</x><y>26919.880859375</y></points><points><x>45335.18359375</x><y>26919.880859375</y></points><points><x>45336.41015625</x><y>26922.337890625</y></points><points><x>45336.41015625</x><y>26922.953125</y></points><points><x>45337.0234375</x><y>26924.794921875</y></points><points><x>45337.0234375</x><y>26926.638671875</y></points><points><x>45333.953125</x><y>26972.705078125</y></points><points><x>45333.953125</x><y>26972.705078125</y></points><points><x>45332.11328125</x><y>26974.546875</y></points><points><x>45330.8828125</x><y>26975.162109375</y></points><points><x>45279.2890625</x><y>27021.84375</y></points><points><x>45279.2890625</x><y>27021.84375</y></points><points><x>45279.2890625</x><y>27024.9140625</y></points><points><x>45278.05859375</x><y>27026.142578125</y></points><points><x>45212.3359375</x><y>27058.08203125</y></points><points><x>45211.72265625</x><y>27058.08203125</y></points><points><x>45209.87890625</x><y>27058.697265625</y></points><points><x>45208.65234375</x><y>27059.92578125</y></points><points><x>45204.96484375</x><y>27060.5390625</y></points><points><x>45155.21484375</x><y>27070.3671875</y></points><points><x>45155.21484375</x><y>27070.3671875</y></points><points><x>45152.7578125</x><y>27067.296875</y></points><points><x>45121.4296875</x><y>27013.244140625</y></points><points><x>45121.4296875</x><y>27012.630859375</y></points><points><x>45121.4296875</x><y>27009.55859375</y></points><points><x>45121.4296875</x><y>27008.330078125</y></points><points><x>45121.4296875</x><y>27006.48828125</y></points><points><x>45121.4296875</x><y>27004.03125</y></points><points><x>45121.4296875</x><y>27002.1875</y></points><points><x>45124.50390625</x><y>26973.318359375</y></points><points><x>45124.50390625</x><y>26973.318359375</y></points><points><x>45125.73046875</x><y>26971.4765625</y></points><points><x>45126.34375</x><y>26971.4765625</y></points><points><x>45127.57421875</x><y>26969.01953125</y></points><points><x>45128.1875</x><y>26965.94921875</y></points><points><x>45130.03125</x><y>26962.263671875</y></points><points><x>45157.0546875</x><y>26923.56640625</y></points><points><x>45157.0546875</x><y>26923.56640625</y></points></segmentation></object><object><name>ASC_US</name><difficult>0</difficult><truncated>0</truncated><info>[{"confidence": "0"}, {"action": "CREATE", "cat": "ASC_US", "time": "2020-07-23 14:52;43", "who": "admin", "typeOfanno": "PersonManul"}]</info><confidence>0</confidence><bndbox><xmin>47817.6484375</xmin><ymin>28123.271484375</ymin><xmax>47954.203125</xmax><ymax>28241.671875</ymax></bndbox><segmentation><points><x>47939.765625</x><y>28201.2421875</y></points><points><x>47933.1640625</x><y>28221.044921875</y></points><points><x>47932.75</x><y>28221.044921875</y></points><points><x>47931.51171875</x><y>28222.283203125</y></points><points><x>47913.7734375</x><y>28228.8828125</y></points><points><x>47913.7734375</x><y>28228.8828125</y></points><points><x>47912.53515625</x><y>28230.533203125</y></points><points><x>47892.3203125</x><y>28241.671875</y></points><points><x>47891.91015625</x><y>28241.671875</y></points><points><x>47848.58984375</x><y>28229.296875</y></points><points><x>47848.1796875</x><y>28229.296875</y></points><points><x>47846.52734375</x><y>28228.8828125</y></points><points><x>47824.6640625</x><y>28186.390625</y></points><points><x>47824.6640625</x><y>28186.390625</y></points><points><x>47825.07421875</x><y>28184.328125</y></points><points><x>47825.07421875</x><y>28183.916015625</y></points><points><x>47817.6484375</x><y>28139.361328125</y></points><points><x>47817.6484375</x><y>28138.947265625</y></points><points><x>47818.0625</x><y>28137.296875</y></points><points><x>47843.640625</x><y>28123.271484375</y></points><points><x>47843.640625</x><y>28123.271484375</y></points><points><x>47846.1171875</x><y>28123.271484375</y></points><points><x>47847.765625</x><y>28123.271484375</y></points><points><x>47849.00390625</x><y>28123.271484375</y></points><points><x>47850.65234375</x><y>28123.271484375</y></points><points><x>47892.3203125</x><y>28128.22265625</y></points><points><x>47892.3203125</x><y>28128.22265625</y></points><points><x>47894.796875</x><y>28129.046875</y></points><points><x>47895.62109375</x><y>28129.046875</y></points><points><x>47898.5078125</x><y>28130.28515625</y></points><points><x>47900.5703125</x><y>28130.697265625</y></points><points><x>47950.90234375</x><y>28148.0234375</y></points><points><x>47950.90234375</x><y>28148.0234375</y></points><points><x>47952.96484375</x><y>28150.5</y></points><points><x>47954.203125</x><y>28181.853515625</y></points><points><x>47954.203125</x><y>28181.853515625</y></points></segmentation></object><object><name>NILM</name><difficult>0</difficult><truncated>0</truncated><info>[{"confidence": "0"}, {"action": "CREATE", "cat": "NILM", "time": "2020-07-23 14:52;43", "who": "admin", "typeOfanno": "PersonManul"}]</info><confidence>0</confidence><bndbox><xmin>47574.359375</xmin><ymin>29098.0</ymin><xmax>47692.61328125</xmax><ymax>29223.15234375</ymax></bndbox><segmentation><points><x>47631.0</x><y>29098.0</y></points><points><x>47614.0</x><y>29110.0</y></points><points><x>47603.0</x><y>29113.0</y></points><points><x>47589.0</x><y>29130.0</y></points><points><x>47582.0</x><y>29140.0</y></points><points><x>47580.0</x><y>29145.0</y></points><points><x>47574.359375</x><y>29162.255859375</y></points><points><x>47577.0</x><y>29176.0</y></points><points><x>47581.0</x><y>29187.0</y></points><points><x>47586.0</x><y>29196.0</y></points><points><x>47593.72265625</x><y>29200.609375</y></points><points><x>47597.34765625</x><y>29205.609375</y></points><points><x>47611.97265625</x><y>29212.359375</y></points><points><x>47627.21875</x><y>29216.2265625</y></points><points><x>47659.640625</x><y>29223.15234375</y></points><points><x>47676.0</x><y>29208.0</y></points><points><x>47684.0</x><y>29179.0</y></points><points><x>47692.61328125</x><y>29145.845703125</y></points><points><x>47684.0234375</x><y>29115.919921875</y></points><points><x>47675.43359375</x><y>29107.330078125</y></points><points><x>47653.265625</x><y>29100.6796875</y></points></segmentation></object><object><name>NILM</name><difficult>0</difficult><truncated>0</truncated><info>[{"confidence": "0"}, {"action": "CREATE", "cat": "NILM", "time": "2020-07-23 14:52;43", "who": "admin", "typeOfanno": "PersonManul"}]</info><confidence>0</confidence><bndbox><xmin>49814.45703125</xmin><ymin>30537.49609375</ymin><xmax>49932.0</xmax><ymax>30705.052734375</ymax></bndbox><segmentation><points><x>49882.33984375</x><y>30539.712890625</y></points><points><x>49875.1328125</x><y>30537.49609375</y></points><points><x>49865.4375</x><y>30540.822265625</y></points><points><x>49860.0</x><y>30540.0</y></points><points><x>49848.0</x><y>30540.0</y></points><points><x>49831.0</x><y>30550.0</y></points><points><x>49831.0</x><y>30557.0</y></points><points><x>49825.0</x><y>30558.0</y></points><points><x>49819.0</x><y>30560.0</y></points><points><x>49817.0</x><y>30579.0</y></points><points><x>49817.0</x><y>30583.0</y></points><points><x>49814.45703125</x><y>30598.615234375</y></points><points><x>49822.0</x><y>30619.0</y></points><points><x>49822.0</x><y>30629.0</y></points><points><x>49824.0</x><y>30642.0</y></points><points><x>49828.484375</x><y>30658.021484375</y></points><points><x>49841.6875</x><y>30685.662109375</y></points><points><x>49883.765625</x><y>30705.052734375</y></points><points><x>49903.98046875</x><y>30700.1015625</y></points><points><x>49915.0</x><y>30690.0</y></points><points><x>49918.0</x><y>30678.0</y></points><points><x>49919.0</x><y>30670.0</y></points><points><x>49926.0</x><y>30651.0</y></points><points><x>49929.0</x><y>30640.0</y></points><points><x>49930.0</x><y>30626.0</y></points><points><x>49931.0</x><y>30607.0</y></points><points><x>49930.0</x><y>30591.0</y></points><points><x>49932.0</x><y>30571.0</y></points><points><x>49931.62109375</x><y>30565.611328125</y></points><points><x>49925.43359375</x><y>30559.423828125</y></points><points><x>49917.0</x><y>30555.0</y></points><points><x>49916.0</x><y>30550.0</y></points><points><x>49898.0</x><y>30545.0</y></points></segmentation></object><object><name>NILM</name><difficult>0</difficult><truncated>0</truncated><info>[{"confidence": "0"}, {"action": "CREATE", "cat": "NILM", "time": "2020-07-23 14:52;43", "who": "admin", "typeOfanno": "PersonManul"}]</info><confidence>0</confidence><bndbox><xmin>46416.25</xmin><ymin>32019.810546875</ymin><xmax>46537.03125</xmax><ymax>32160.5234375</ymax></bndbox><segmentation><points><x>46446.453125</x><y>32023.13671875</y></points><points><x>46431.0</x><y>32034.0</y></points><points><x>46416.25</x><y>32053.6171875</y></points><points><x>46423.0</x><y>32091.0</y></points><points><x>46425.0</x><y>32099.0</y></points><points><x>46433.15234375</x><y>32113.744140625</y></points><points><x>46439.5234375</x><y>32121.50390625</y></points><points><x>46445.34375</x><y>32124.828125</y></points><points><x>46448.0</x><y>32127.0</y></points><points><x>46455.703125</x><y>32138.19140625</y></points><points><x>46460.9140625</x><y>32146.751953125</y></points><points><x>46484.36328125</x><y>32160.5234375</y></points><points><x>46513.0</x><y>32146.0</y></points><points><x>46522.0</x><y>32134.0</y></points><points><x>46537.03125</x><y>32086.080078125</y></points><points><x>46526.0</x><y>32046.0</y></points><points><x>46523.0</x><y>32043.0</y></points><points><x>46508.55859375</x><y>32026.8984375</y></points><points><x>46488.015625</x><y>32019.810546875</y></points></segmentation></object><object><name>NILM</name><difficult>0</difficult><truncated>0</truncated><info>[{"confidence": "0"}, {"action": "CREATE", "cat": "NILM", "time": "2020-07-23 14:52;43", "who": "admin", "typeOfanno": "PersonManul"}]</info><confidence>0</confidence><bndbox><xmin>47084.2265625</xmin><ymin>32847.09765625</ymin><xmax>47238.10546875</xmax><ymax>32957.6640625</ymax></bndbox><segmentation><points><x>47193.96484375</x><y>32856.17578125</y></points><points><x>47193.96484375</x><y>32856.17578125</y></points><points><x>47196.02734375</x><y>32856.58984375</y></points><points><x>47224.4921875</x><y>32876.8046875</y></points><points><x>47224.4921875</x><y>32876.8046875</y></points><points><x>47225.73046875</x><y>32878.453125</y></points><points><x>47238.10546875</x><y>32922.18359375</y></points><points><x>47232.33203125</x><y>32952.7109375</y></points><points><x>47232.33203125</x><y>32952.7109375</y></points><points><x>47231.09375</x><y>32954.7734375</y></points><points><x>47192.7265625</x><y>32957.6640625</y></points><points><x>47192.7265625</x><y>32957.6640625</y></points><points><x>47190.6640625</x><y>32957.25</y></points><points><x>47148.58203125</x><y>32942.3984375</y></points><points><x>47148.171875</x><y>32942.3984375</y></points><points><x>47146.51953125</x><y>32942.3984375</y></points><points><x>47145.6953125</x><y>32942.3984375</y></points><points><x>47112.27734375</x><y>32937.859375</y></points><points><x>47089.58984375</x><y>32946.9375</y></points><points><x>47084.2265625</x><y>32916.8203125</y></points><points><x>47084.2265625</x><y>32916.8203125</y></points><points><x>47085.46484375</x><y>32913.93359375</y></points><points><x>47085.875</x><y>32913.10546875</y></points><points><x>47086.703125</x><y>32912.28125</y></points><points><x>47087.9375</x><y>32910.21875</y></points><points><x>47112.69140625</x><y>32875.56640625</y></points><points><x>47113.10546875</x><y>32875.56640625</y></points><points><x>47114.75390625</x><y>32874.328125</y></points><points><x>47115.578125</x><y>32873.9140625</y></points><points><x>47117.640625</x><y>32872.67578125</y></points><points><x>47118.46875</x><y>32871.8515625</y></points><points><x>47120.53125</x><y>32870.61328125</y></points><points><x>47144.87109375</x><y>32852.05078125</y></points><points><x>47144.87109375</x><y>32852.05078125</y></points><points><x>47148.171875</x><y>32850.3984375</y></points><points><x>47171.6875</x><y>32847.09765625</y></points><points><x>47172.09765625</x><y>32847.09765625</y></points></segmentation></object><object><name>NILM</name><difficult>0</difficult><truncated>0</truncated><info>[{"confidence": "0"}, {"action": "CREATE", "cat": "NILM", "time": "2020-07-23 14:52;43", "who": "admin", "typeOfanno": "PersonManul"}]</info><confidence>0</confidence><bndbox><xmin>47385.1328125</xmin><ymin>33979.76953125</ymin><xmax>47585.40625</xmax><ymax>34178.21484375</ymax></bndbox><segmentation><points><x>47531.453125</x><y>33993.48828125</y></points><points><x>47582.6640625</x><y>34037.3828125</y></points><points><x>47582.6640625</x><y>34037.3828125</y></points><points><x>47583.578125</x><y>34039.2109375</y></points><points><x>47584.4921875</x><y>34040.125</y></points><points><x>47585.40625</x><y>34041.953125</y></points><points><x>47583.578125</x><y>34105.96875</y></points><points><x>47583.578125</x><y>34105.96875</y></points><points><x>47582.6640625</x><y>34107.80078125</y></points><points><x>47581.75</x><y>34107.80078125</y></points><points><x>47580.8359375</x><y>34110.54296875</y></points><points><x>47579.921875</x><y>34112.37109375</y></points><points><x>47536.0234375</x><y>34162.66796875</y></points><points><x>47536.0234375</x><y>34162.66796875</y></points><points><x>47472.0078125</x><y>34178.21484375</y></points><points><x>47472.0078125</x><y>34178.21484375</y></points><points><x>47469.265625</x><y>34178.21484375</y></points><points><x>47418.96875</x><y>34154.4375</y></points><points><x>47418.0546875</x><y>34154.4375</y></points><points><x>47417.140625</x><y>34152.609375</y></points><points><x>47417.140625</x><y>34150.78125</y></points><points><x>47415.3125</x><y>34149.8671875</y></points><points><x>47414.39453125</x><y>34148.953125</y></points><points><x>47385.1328125</x><y>34103.2265625</y></points><points><x>47385.1328125</x><y>34102.3125</y></points><points><x>47385.1328125</x><y>34100.484375</y></points><points><x>47386.046875</x><y>34099.5703125</y></points><points><x>47386.9609375</x><y>34097.73828125</y></points><points><x>47386.9609375</x><y>34095.91015625</y></points><points><x>47387.875</x><y>34094.08203125</y></points><points><x>47388.7890625</x><y>34091.33984375</y></points><points><x>47388.7890625</x><y>34087.6796875</y></points><points><x>47408.91015625</x><y>34020.921875</y></points><points><x>47408.91015625</x><y>34020.0078125</y></points><points><x>47409.82421875</x><y>34019.09375</y></points><points><x>47410.73828125</x><y>34018.1796875</y></points><points><x>47411.65234375</x><y>34017.26171875</y></points><points><x>47412.56640625</x><y>34016.34765625</y></points><points><x>47412.56640625</x><y>34015.43359375</y></points><points><x>47414.39453125</x><y>34014.51953125</y></points><points><x>47415.3125</x><y>34012.69140625</y></points><points><x>47418.0546875</x><y>34009.94921875</y></points><points><x>47461.03515625</x><y>33980.68359375</y></points><points><x>47461.03515625</x><y>33979.76953125</y></points></segmentation></object><object><name>NILM</name><difficult>0</difficult><truncated>0</truncated><info>[{"confidence": "0"}, {"action": "CREATE", "cat": "NILM", "time": "2020-07-23 14:52;43", "who": "admin", "typeOfanno": "PersonManul"}]</info><confidence>0</confidence><bndbox><xmin>48075.0</xmin><ymin>35520.0</ymin><xmax>48120.03515625</xmax><ymax>35579.0</ymax></bndbox><segmentation><points><x>48119.03515625</x><y>35536.33984375</y></points><points><x>48113.03515625</x><y>35524.21484375</y></points><points><x>48108.0</x><y>35521.0</y></points><points><x>48088.0</x><y>35520.0</y></points><points><x>48077.0</x><y>35530.0</y></points><points><x>48075.0</x><y>35564.0</y></points><points><x>48082.0</x><y>35571.0</y></points><points><x>48088.0</x><y>35576.0</y></points><points><x>48109.0</x><y>35579.0</y></points><points><x>48117.0</x><y>35574.0</y></points><points><x>48118.0</x><y>35559.0</y></points><points><x>48119.0</x><y>35551.0</y></points><points><x>48120.03515625</x><y>35544.33984375</y></points></segmentation></object><object><name>MET</name><difficult>0</difficult><truncated>0</truncated><info>[{"confidence": "0"}, {"action": "CREATE", "cat": "MET", "time": "2020-07-23 14:52;43", "who": "admin", "typeOfanno": "PersonManul"}]</info><confidence>0</confidence><bndbox><xmin>43422.98046875</xmin><ymin>33768.7109375</ymin><xmax>43533.2578125</xmax><ymax>33907.921875</ymax></bndbox><segmentation><points><x>43466.81640625</x><y>33768.7109375</y></points><points><x>43458.8125</x><y>33773.1796875</y></points><points><x>43451.92578125</x><y>33779.1328125</y></points><points><x>43446.85546875</x><y>33781.44140625</y></points><points><x>43443.10546875</x><y>33788.69140625</y></points><points><x>43438.85546875</x><y>33790.81640625</y></points><points><x>43436.35546875</x><y>33792.56640625</y></points><points><x>43431.10546875</x><y>33794.56640625</y></points><points><x>43422.98046875</x><y>33805.81640625</y></points><points><x>43428.48046875</x><y>33820.06640625</y></points><points><x>43430.98046875</x><y>33829.19140625</y></points><points><x>43434.23046875</x><y>33841.69140625</y></points><points><x>43443.0</x><y>33854.0</y></points><points><x>43450.0</x><y>33865.0</y></points><points><x>43462.0</x><y>33869.0</y></points><points><x>43478.7265625</x><y>33876.83984375</y></points><points><x>43495.4765625</x><y>33899.17578125</y></points><points><x>43516.1328125</x><y>33907.921875</y></points><points><x>43531.39453125</x><y>33898.98828125</y></points><points><x>43533.2578125</x><y>33869.0234375</y></points><points><x>43516.0</x><y>33838.0</y></points><points><x>43519.0</x><y>33819.0</y></points><points><x>43518.0</x><y>33801.0</y></points><points><x>43517.0</x><y>33793.0</y></points><points><x>43516.0</x><y>33787.0</y></points><points><x>43503.10546875</x><y>33773.55078125</y></points><points><x>43484.68359375</x><y>33769.64453125</y></points></segmentation></object><object><name>MET</name><difficult>0</difficult><truncated>0</truncated><info>[{"confidence": "0"}, {"action": "CREATE", "cat": "MET", "time": "2020-07-23 14:52;43", "who": "admin", "typeOfanno": "PersonManul"}]</info><confidence>0</confidence><bndbox><xmin>40526.08203125</xmin><ymin>31483.607421875</ymin><xmax>40697.703125</xmax><ymax>31696.896484375</ymax></bndbox><segmentation><points><x>40651.91015625</x><y>31537.240234375</y></points><points><x>40679.55078125</x><y>31552.50390625</y></points><points><x>40692.33984375</x><y>31588.396484375</y></points><points><x>40692.33984375</x><y>31588.396484375</y></points><points><x>40692.75390625</x><y>31590.458984375</y></points><points><x>40692.75390625</x><y>31591.6953125</y></points><points><x>40689.86328125</x><y>31611.0859375</y></points><points><x>40689.86328125</x><y>31611.0859375</y></points><points><x>40683.26171875</x><y>31636.251953125</y></points><points><x>40683.26171875</x><y>31636.251953125</y></points><points><x>40683.26171875</x><y>31638.314453125</y></points><points><x>40683.67578125</x><y>31639.96484375</y></points><points><x>40684.5</x><y>31640.7890625</y></points><points><x>40697.703125</x><y>31647.802734375</y></points><points><x>40695.2265625</x><y>31670.4921875</y></points><points><x>40695.2265625</x><y>31670.4921875</y></points><points><x>40665.9375</x><y>31685.7578125</y></points><points><x>40665.9375</x><y>31685.7578125</y></points><points><x>40626.74609375</x><y>31695.24609375</y></points><points><x>40601.578125</x><y>31696.0703125</y></points><points><x>40601.16796875</x><y>31696.0703125</y></points><points><x>40599.515625</x><y>31696.896484375</y></points><points><x>40559.91015625</x><y>31674.205078125</y></points><points><x>40559.91015625</x><y>31674.205078125</y></points><points><x>40559.91015625</x><y>31672.142578125</y></points><points><x>40559.91015625</x><y>31670.904296875</y></points><points><x>40559.91015625</x><y>31669.66796875</y></points><points><x>40560.32421875</x><y>31638.314453125</y></points><points><x>40560.32421875</x><y>31638.314453125</y></points><points><x>40526.08203125</x><y>31621.8125</y></points><points><x>40539.6953125</x><y>31576.431640625</y></points><points><x>40539.6953125</x><y>31576.431640625</y></points><points><x>40540.93359375</x><y>31574.78125</y></points><points><x>40537.22265625</x><y>31538.890625</y></points><points><x>40537.22265625</x><y>31538.890625</y></points><points><x>40538.4609375</x><y>31536.826171875</y></points><points><x>40538.87109375</x><y>31535.58984375</y></points><points><x>40540.109375</x><y>31533.11328125</y></points><points><x>40553.72265625</x><y>31504.6484375</y></points><points><x>40553.72265625</x><y>31504.6484375</y></points><points><x>40554.9609375</x><y>31502.998046875</y></points><points><x>40555.375</x><y>31502.5859375</y></points><points><x>40556.19921875</x><y>31501.34765625</y></points><points><x>40557.0234375</x><y>31500.109375</y></points><points><x>40576.0</x><y>31484.43359375</y></points><points><x>40576.4140625</x><y>31484.43359375</y></points><points><x>40578.0625</x><y>31484.021484375</y></points><points><x>40578.4765625</x><y>31483.607421875</y></points><points><x>40610.2421875</x><y>31483.607421875</y></points><points><x>40610.2421875</x><y>31483.607421875</y></points><points><x>40612.71875</x><y>31485.2578125</y></points><points><x>40631.28125</x><y>31519.912109375</y></points><points><x>40631.6953125</x><y>31520.32421875</y></points></segmentation></object><object><name>NILM</name><difficult>0</difficult><truncated>0</truncated><info>[{"confidence": "0"}, {"action": "CREATE", "cat": "NILM", "time": "2020-07-23 14:52;43", "who": "admin", "typeOfanno": "PersonManul"}]</info><confidence>0</confidence><bndbox><xmin>41305.0</xmin><ymin>26782.865234375</ymin><xmax>41744.9609375</xmax><ymax>27173.767578125</ymax></bndbox><segmentation><points><x>41388.0</x><y>26796.0</y></points><points><x>41385.0</x><y>26799.0</y></points><points><x>41381.0</x><y>26803.0</y></points><points><x>41381.0</x><y>26819.0</y></points><points><x>41395.0</x><y>26823.0</y></points><points><x>41414.0</x><y>26825.0</y></points><points><x>41414.0</x><y>26815.0</y></points><points><x>41417.0</x><y>26826.0</y></points><points><x>41423.0</x><y>26831.0</y></points><points><x>41418.0</x><y>26837.0</y></points><points><x>41411.0</x><y>26834.0</y></points><points><x>41394.0</x><y>26834.0</y></points><points><x>41390.0</x><y>26839.0</y></points><points><x>41381.0</x><y>26839.0</y></points><points><x>41372.0</x><y>26841.0</y></points><points><x>41366.0</x><y>26842.0</y></points><points><x>41360.0</x><y>26844.0</y></points><points><x>41353.0</x><y>26848.0</y></points><points><x>41349.0</x><y>26848.0</y></points><points><x>41343.0</x><y>26853.0</y></points><points><x>41338.0</x><y>26869.0</y></points><points><x>41337.0</x><y>26881.0</y></points><points><x>41339.0</x><y>26891.0</y></points><points><x>41337.0</x><y>26905.0</y></points><points><x>41341.0</x><y>26913.0</y></points><points><x>41344.0</x><y>26916.0</y></points><points><x>41339.0</x><y>26941.0</y></points><points><x>41335.0</x><y>26945.0</y></points><points><x>41327.0</x><y>26954.0</y></points><points><x>41312.0</x><y>26961.0</y></points><points><x>41305.0</x><y>26981.0</y></points><points><x>41307.0</x><y>26989.0</y></points><points><x>41325.0</x><y>26998.0</y></points><points><x>41327.0</x><y>27010.0</y></points><points><x>41325.3671875</x><y>27014.232421875</y></points><points><x>41325.73828125</x><y>27022.234375</y></points><points><x>41327.0</x><y>27038.0</y></points><points><x>41347.0</x><y>27045.0</y></points><points><x>41355.0</x><y>27040.0</y></points><points><x>41360.0</x><y>27044.0</y></points><points><x>41364.0</x><y>27052.0</y></points><points><x>41365.0</x><y>27059.0</y></points><points><x>41391.77734375</x><y>27093.26171875</y></points><points><x>41434.7734375</x><y>27136.873046875</y></points><points><x>41488.828125</x><y>27173.767578125</y></points><points><x>41542.265625</x><y>27165.169921875</y></points><points><x>41574.20703125</x><y>27142.443359375</y></points><points><x>41632.55859375</x><y>27106.203125</y></points><points><x>41698.0</x><y>27080.0</y></points><points><x>41711.0</x><y>27069.0</y></points><points><x>41711.0</x><y>27057.0</y></points><points><x>41708.0</x><y>27045.0</y></points><points><x>41715.0</x><y>27035.0</y></points><points><x>41721.0</x><y>27031.0</y></points><points><x>41743.12109375</x><y>26999.328125</y></points><points><x>41744.9609375</x><y>26978.443359375</y></points><points><x>41723.0</x><y>26959.0</y></points><points><x>41717.0</x><y>26954.0</y></points><points><x>41713.0</x><y>26935.0</y></points><points><x>41712.0</x><y>26930.0</y></points><points><x>41705.0</x><y>26924.0</y></points><points><x>41699.0</x><y>26924.0</y></points><points><x>41697.0</x><y>26914.0</y></points><points><x>41712.0</x><y>26910.0</y></points><points><x>41713.01953125</x><y>26910.341796875</y></points><points><x>41718.00390625</x><y>26908.95703125</y></points><points><x>41719.66796875</x><y>26910.619140625</y></points><points><x>41719.11328125</x><y>26900.921875</y></points><points><x>41723.26953125</x><y>26891.77734375</y></points><points><x>41723.0</x><y>26886.0</y></points><points><x>41718.0</x><y>26879.0</y></points><points><x>41695.0</x><y>26877.0</y></points><points><x>41682.0</x><y>26879.0</y></points><points><x>41669.0</x><y>26869.0</y></points><points><x>41665.0</x><y>26866.0</y></points><points><x>41662.0</x><y>26862.0</y></points><points><x>41656.0</x><y>26857.0</y></points><points><x>41656.0</x><y>26848.0</y></points><points><x>41648.0</x><y>26847.0</y></points><points><x>41637.0</x><y>26844.0</y></points><points><x>41633.0</x><y>26840.0</y></points><points><x>41612.0</x><y>26829.0</y></points><points><x>41580.0</x><y>26824.0</y></points><points><x>41571.0</x><y>26821.0</y></points><points><x>41567.0</x><y>26816.0</y></points><points><x>41564.0</x><y>26810.0</y></points><points><x>41561.0</x><y>26807.0</y></points><points><x>41551.0</x><y>26807.0</y></points><points><x>41518.58203125</x><y>26782.865234375</y></points><points><x>41497.0</x><y>26799.0</y></points><points><x>41496.0</x><y>26809.0</y></points><points><x>41489.3984375</x><y>26810.939453125</y></points><points><x>41488.0</x><y>26812.0</y></points><points><x>41483.0</x><y>26812.0</y></points><points><x>41482.0</x><y>26801.0</y></points><points><x>41478.0</x><y>26797.0</y></points><points><x>41443.125</x><y>26786.556640625</y></points><points><x>41414.0</x><y>26811.0</y></points><points><x>41409.0</x><y>26803.0</y></points><points><x>41410.0</x><y>26796.0</y></points></segmentation></object><object><name>NILM</name><difficult>0</difficult><truncated>0</truncated><info>[{"confidence": "0"}, {"action": "CREATE", "cat": "NILM", "time": "2020-07-23 14:52;43", "who": "admin", "typeOfanno": "PersonManul"}]</info><confidence>0</confidence><bndbox><xmin>39313.89453125</xmin><ymin>26784.9765625</ymin><xmax>39482.3671875</xmax><ymax>26930.0</ymax></bndbox><segmentation><points><x>39319.0</x><y>26790.0</y></points><points><x>39313.89453125</x><y>26855.080078125</y></points><points><x>39325.0</x><y>26871.0</y></points><points><x>39329.0</x><y>26877.0</y></points><points><x>39332.0</x><y>26881.0</y></points><points><x>39336.0</x><y>26893.0</y></points><points><x>39343.0</x><y>26903.0</y></points><points><x>39355.0</x><y>26921.0</y></points><points><x>39367.0</x><y>26924.0</y></points><points><x>39382.0</x><y>26927.0</y></points><points><x>39385.0</x><y>26930.0</y></points><points><x>39400.0</x><y>26930.0</y></points><points><x>39403.0</x><y>26927.0</y></points><points><x>39411.0</x><y>26919.0</y></points><points><x>39425.0</x><y>26911.0</y></points><points><x>39431.0</x><y>26911.0</y></points><points><x>39437.0</x><y>26906.0</y></points><points><x>39448.0</x><y>26906.0</y></points><points><x>39455.0</x><y>26892.0</y></points><points><x>39463.0</x><y>26877.0</y></points><points><x>39467.0</x><y>26874.0</y></points><points><x>39482.3671875</x><y>26859.236328125</y></points><points><x>39472.11328125</x><y>26823.4921875</y></points><points><x>39472.0</x><y>26813.0</y></points><points><x>39451.88671875</x><y>26801.046875</y></points><points><x>39403.671875</x><y>26784.9765625</y></points></segmentation></object><object><name>NILM</name><difficult>0</difficult><truncated>0</truncated><info>[{"confidence": "0"}, {"action": "CREATE", "cat": "NILM", "time": "2020-07-23 14:52;43", "who": "admin", "typeOfanno": "PersonManul"}]</info><confidence>0</confidence><bndbox><xmin>40764.984375</xmin><ymin>23872.015625</ymin><xmax>40892.875</xmax><ymax>23992.892578125</ymax></bndbox><segmentation><points><x>40866.47265625</x><y>23884.392578125</y></points><points><x>40866.47265625</x><y>23884.392578125</y></points><points><x>40868.9453125</x><y>23885.21875</y></points><points><x>40870.59765625</x><y>23887.28125</y></points><points><x>40892.875</x><y>23929.7734375</y></points><points><x>40892.875</x><y>23929.7734375</y></points><points><x>40892.875</x><y>23932.248046875</y></points><points><x>40892.875</x><y>23933.07421875</y></points><points><x>40892.4609375</x><y>23936.787109375</y></points><points><x>40873.07421875</x><y>23987.529296875</y></points><points><x>40873.07421875</x><y>23987.529296875</y></points><points><x>40871.421875</x><y>23988.767578125</y></points><points><x>40871.01171875</x><y>23988.767578125</y></points><points><x>40869.359375</x><y>23990.005859375</y></points><points><x>40868.53515625</x><y>23990.41796875</y></points><points><x>40867.7109375</x><y>23991.2421875</y></points><points><x>40865.6484375</x><y>23992.068359375</y></points><points><x>40863.171875</x><y>23992.892578125</y></points><points><x>40804.17578125</x><y>23987.529296875</y></points><points><x>40804.17578125</x><y>23987.529296875</y></points><points><x>40802.9375</x><y>23985.87890625</y></points><points><x>40800.875</x><y>23983.81640625</y></points><points><x>40798.8125</x><y>23981.75390625</y></points><points><x>40797.98828125</x><y>23980.9296875</y></points><points><x>40764.984375</x><y>23946.275390625</y></points><points><x>40764.984375</x><y>23946.275390625</y></points><points><x>40764.984375</x><y>23944.212890625</y></points><points><x>40764.984375</x><y>23943.38671875</y></points><points><x>40764.984375</x><y>23941.32421875</y></points><points><x>40764.984375</x><y>23940.087890625</y></points><points><x>40772.0</x><y>23905.845703125</y></points><points><x>40772.0</x><y>23905.845703125</y></points><points><x>40774.0625</x><y>23904.607421875</y></points><points><x>40774.0625</x><y>23904.1953125</y></points><points><x>40775.7109375</x><y>23903.37109375</y></points><points><x>40776.125</x><y>23902.544921875</y></points><points><x>40777.7734375</x><y>23901.306640625</y></points><points><x>40778.59765625</x><y>23900.482421875</y></points><points><x>40779.42578125</x><y>23899.658203125</y></points><points><x>40781.07421875</x><y>23898.0078125</y></points><points><x>40818.203125</x><y>23872.4296875</y></points><points><x>40818.203125</x><y>23872.4296875</y></points><points><x>40820.265625</x><y>23872.015625</y></points><points><x>40847.90625</x><y>23875.728515625</y></points><points><x>40847.90625</x><y>23875.728515625</y></points></segmentation></object><object><name>NILM</name><difficult>0</difficult><truncated>0</truncated><info>[{"confidence": "0"}, {"action": "CREATE", "cat": "NILM", "time": "2020-07-23 14:52;43", "who": "admin", "typeOfanno": "PersonManul"}]</info><confidence>0</confidence><bndbox><xmin>41156.3359375</xmin><ymin>23180.103515625</ymin><xmax>41399.59375</xmax><ymax>23378.55078125</ymax></bndbox><segmentation><points><x>41334.6640625</x><y>23202.05078125</y></points><points><x>41334.6640625</x><y>23202.05078125</y></points><points><x>41336.4921875</x><y>23202.96484375</y></points><points><x>41338.3203125</x><y>23203.880859375</y></points><points><x>41339.234375</x><y>23204.794921875</y></points><points><x>41343.80859375</x><y>23206.623046875</y></points><points><x>41399.59375</x><y>23250.51953125</y></points><points><x>41399.59375</x><y>23251.43359375</y></points><points><x>41399.59375</x><y>23253.263671875</y></points><points><x>41399.59375</x><y>23254.177734375</y></points><points><x>41399.59375</x><y>23256.005859375</y></points><points><x>41394.10546875</x><y>23315.44921875</y></points><points><x>41394.10546875</x><y>23316.36328125</y></points><points><x>41394.10546875</x><y>23319.107421875</y></points><points><x>41394.10546875</x><y>23320.021484375</y></points><points><x>41352.953125</x><y>23358.431640625</y></points><points><x>41352.953125</x><y>23358.431640625</y></points><points><x>41350.20703125</x><y>23360.259765625</y></points><points><x>41348.37890625</x><y>23361.173828125</y></points><points><x>41346.55078125</x><y>23363.00390625</y></points><points><x>41343.80859375</x><y>23363.91796875</y></points><points><x>41341.0625</x><y>23364.83203125</y></points><points><x>41294.42578125</x><y>23378.55078125</y></points><points><x>41294.42578125</x><y>23378.55078125</y></points><points><x>41245.04296875</x><y>23341.970703125</y></points><points><x>41245.04296875</x><y>23341.970703125</y></points><points><x>41243.2109375</x><y>23341.0546875</y></points><points><x>41242.296875</x><y>23340.140625</y></points><points><x>41240.46875</x><y>23340.140625</y></points><points><x>41239.5546875</x><y>23339.2265625</y></points><points><x>41170.05078125</x><y>23298.07421875</y></points><points><x>41170.05078125</x><y>23298.07421875</y></points><points><x>41156.3359375</x><y>23265.15234375</y></points><points><x>41156.3359375</x><y>23264.236328125</y></points><points><x>41158.1640625</x><y>23262.408203125</y></points><points><x>41158.1640625</x><y>23261.494140625</y></points><points><x>41159.078125</x><y>23258.75</y></points><points><x>41160.90625</x><y>23256.005859375</y></points><points><x>41200.23046875</x><y>23221.255859375</y></points><points><x>41200.23046875</x><y>23221.255859375</y></points><points><x>41202.05859375</x><y>23220.341796875</y></points><points><x>41202.97265625</x><y>23220.341796875</y></points><points><x>41203.88671875</x><y>23219.42578125</y></points><points><x>41204.8046875</x><y>23218.51171875</y></points><points><x>41204.8046875</x><y>23217.59765625</y></points><points><x>41206.6328125</x><y>23215.767578125</y></points><points><x>41207.546875</x><y>23214.853515625</y></points><points><x>41226.75</x><y>23181.017578125</y></points><points><x>41226.75</x><y>23181.017578125</y></points><points><x>41229.49609375</x><y>23181.017578125</y></points><points><x>41230.41015625</x><y>23181.017578125</y></points><points><x>41233.15234375</x><y>23180.103515625</y></points><points><x>41234.06640625</x><y>23180.103515625</y></points><points><x>41237.7265625</x><y>23180.103515625</y></points><points><x>41240.46875</x><y>23180.103515625</y></points><points><x>41244.125</x><y>23180.103515625</y></points><points><x>41313.62890625</x><y>23193.8203125</y></points><points><x>41313.62890625</x><y>23193.8203125</y></points></segmentation></object><object><name>NILM</name><difficult>0</difficult><truncated>0</truncated><info>[{"confidence": "0"}, {"action": "CREATE", "cat": "NILM", "time": "2020-07-23 14:52;43", "who": "admin", "typeOfanno": "PersonManul"}]</info><confidence>0</confidence><bndbox><xmin>33271.71484375</xmin><ymin>21057.8125</ymin><xmax>33404.5546875</xmax><ymax>21190.65234375</ymax></bndbox><segmentation><points><x>33324.93359375</x><y>21059.4609375</y></points><points><x>33361.234375</x><y>21067.712890625</y></points><points><x>33361.6484375</x><y>21067.712890625</y></points><points><x>33362.88671875</x><y>21068.951171875</y></points><points><x>33363.30078125</x><y>21068.951171875</y></points><points><x>33395.06640625</x><y>21089.578125</y></points><points><x>33395.06640625</x><y>21089.578125</y></points><points><x>33395.4765625</x><y>21091.640625</y></points><points><x>33395.890625</x><y>21092.052734375</y></points><points><x>33396.71484375</x><y>21093.291015625</y></points><points><x>33404.5546875</x><y>21125.8828125</y></points><points><x>33404.5546875</x><y>21125.8828125</y></points><points><x>33404.5546875</x><y>21128.357421875</y></points><points><x>33404.5546875</x><y>21128.76953125</y></points><points><x>33403.31640625</x><y>21130.83203125</y></points><points><x>33403.31640625</x><y>21132.0703125</y></points><points><x>33390.11328125</x><y>21163.423828125</y></points><points><x>33390.11328125</x><y>21163.423828125</y></points><points><x>33389.2890625</x><y>21165.8984375</y></points><points><x>33389.2890625</x><y>21166.3125</y></points><points><x>33388.875</x><y>21168.375</y></points><points><x>33388.05078125</x><y>21169.611328125</y></points><points><x>33363.7109375</x><y>21190.65234375</y></points><points><x>33363.30078125</x><y>21190.65234375</y></points><points><x>33327.40625</x><y>21185.2890625</y></points><points><x>33326.99609375</x><y>21185.2890625</y></points><points><x>33323.6953125</x><y>21184.05078125</y></points><points><x>33291.515625</x><y>21162.185546875</y></points><points><x>33291.515625</x><y>21162.185546875</y></points><points><x>33273.77734375</x><y>21125.056640625</y></points><points><x>33273.77734375</x><y>21124.64453125</y></points><points><x>33273.77734375</x><y>21122.994140625</y></points><points><x>33273.77734375</x><y>21121.755859375</y></points><points><x>33271.71484375</x><y>21097.828125</y></points><points><x>33271.71484375</x><y>21097.416015625</y></points><points><x>33272.125</x><y>21095.353515625</y></points><points><x>33272.125</x><y>21094.529296875</y></points><points><x>33278.3125</x><y>21071.42578125</y></points><points><x>33278.3125</x><y>21071.42578125</y></points><points><x>33279.96484375</x><y>21070.1875</y></points><points><x>33291.515625</x><y>21057.8125</y></points><points><x>33291.9296875</x><y>21057.8125</y></points></segmentation></object><object><name>NILM</name><difficult>0</difficult><truncated>0</truncated><info>[{"confidence": "0"}, {"action": "CREATE", "cat": "NILM", "time": "2020-07-23 14:52;43", "who": "admin", "typeOfanno": "PersonManul"}]</info><confidence>0</confidence><bndbox><xmin>39919.58203125</xmin><ymin>16527.166015625</ymin><xmax>40043.34765625</xmax><ymax>16665.78125</ymax></bndbox><segmentation><points><x>39990.953125</x><y>16532.52734375</y></points><points><x>40033.4453125</x><y>16553.15625</y></points><points><x>40033.4453125</x><y>16553.15625</y></points><points><x>40034.68359375</x><y>16555.21875</y></points><points><x>40035.5078125</x><y>16556.45703125</y></points><points><x>40043.34765625</x><y>16583.68359375</y></points><points><x>40042.109375</x><y>16623.2890625</y></points><points><x>40042.109375</x><y>16623.2890625</y></points><points><x>40041.28515625</x><y>16625.3515625</y></points><points><x>40040.4609375</x><y>16626.177734375</y></points><points><x>40040.046875</x><y>16627.826171875</y></points><points><x>40039.6328125</x><y>16628.240234375</y></points><points><x>40030.14453125</x><y>16653.404296875</y></points><points><x>40030.14453125</x><y>16653.404296875</y></points><points><x>40028.90625</x><y>16655.466796875</y></points><points><x>40014.0546875</x><y>16665.78125</y></points><points><x>40014.0546875</x><y>16665.78125</y></points><points><x>40011.58203125</x><y>16665.78125</y></points><points><x>39980.2265625</x><y>16660.005859375</y></points><points><x>39980.2265625</x><y>16660.005859375</y></points><points><x>39944.3359375</x><y>16636.078125</y></points><points><x>39944.3359375</x><y>16636.078125</y></points><points><x>39919.58203125</x><y>16592.34765625</y></points><points><x>39919.58203125</x><y>16592.34765625</y></points><points><x>39919.58203125</x><y>16589.4609375</y></points><points><x>39923.296875</x><y>16549.85546875</y></points><points><x>39923.296875</x><y>16549.443359375</y></points><points><x>39924.53125</x><y>16548.205078125</y></points><points><x>39924.9453125</x><y>16548.205078125</y></points><points><x>39926.59375</x><y>16546.5546875</y></points><points><x>39927.0078125</x><y>16546.142578125</y></points><points><x>39928.24609375</x><y>16544.904296875</y></points><points><x>39945.16015625</x><y>16530.46484375</y></points><points><x>39945.16015625</x><y>16530.46484375</y></points><points><x>39947.63671875</x><y>16530.052734375</y></points><points><x>39948.046875</x><y>16530.052734375</y></points><points><x>39950.5234375</x><y>16529.640625</y></points><points><x>39950.9375</x><y>16529.640625</y></points><points><x>39953.41015625</x><y>16529.228515625</y></points><points><x>39966.61328125</x><y>16527.166015625</y></points><points><x>39966.61328125</x><y>16527.166015625</y></points></segmentation></object><object><name>NILM</name><difficult>0</difficult><truncated>0</truncated><info>[{"confidence": "0"}, {"action": "CREATE", "cat": "NILM", "time": "2020-07-23 14:52;43", "who": "admin", "typeOfanno": "PersonManul"}]</info><confidence>0</confidence><bndbox><xmin>33047.34765625</xmin><ymin>11936.12890625</ymin><xmax>33243.28515625</xmax><ymax>12146.8095703125</ymax></bndbox><segmentation><points><x>33145.625</x><y>11943.5</y></points><points><x>33195.37890625</x><y>11937.357421875</y></points><points><x>33224.24609375</x><y>11936.12890625</y></points><points><x>33224.24609375</x><y>11936.12890625</y></points><points><x>33226.08984375</x><y>11937.9716796875</y></points><points><x>33226.08984375</x><y>11938.5859375</y></points><points><x>33242.05859375</x><y>11961.9267578125</y></points><points><x>33242.05859375</x><y>11961.9267578125</y></points><points><x>33243.28515625</x><y>11963.76953125</y></points><points><x>33232.23046875</x><y>12002.4658203125</y></points><points><x>33232.23046875</x><y>12002.4658203125</y></points><points><x>33231.00390625</x><y>12006.1513671875</y></points><points><x>33216.875</x><y>12060.8173828125</y></points><points><x>33216.875</x><y>12060.8173828125</y></points><points><x>33216.26171875</x><y>12063.2744140625</y></points><points><x>33216.26171875</x><y>12065.1171875</y></points><points><x>33216.26171875</x><y>12066.345703125</y></points><points><x>33215.03125</x><y>12070.64453125</y></points><points><x>33184.3203125</x><y>12126.5400390625</y></points><points><x>33184.3203125</x><y>12126.5400390625</y></points><points><x>33182.4765625</x><y>12127.7685546875</y></points><points><x>33181.25</x><y>12128.3828125</y></points><points><x>33152.3828125</x><y>12144.966796875</y></points><points><x>33152.3828125</x><y>12145.5810546875</y></points><points><x>33150.5390625</x><y>12146.8095703125</y></points><points><x>33149.92578125</x><y>12146.8095703125</y></points><points><x>33119.828125</x><y>12143.1240234375</y></points><points><x>33106.3125</x><y>12120.3974609375</y></points><points><x>33105.69921875</x><y>12120.3974609375</y></points><points><x>33103.85546875</x><y>12119.783203125</y></points><points><x>33070.6875</x><y>12088.4580078125</y></points><points><x>33070.6875</x><y>12088.4580078125</y></points><points><x>33070.6875</x><y>12085.38671875</y></points><points><x>33070.6875</x><y>12084.158203125</y></points><points><x>33047.34765625</x><y>12046.6904296875</y></points><points><x>33065.16015625</x><y>11994.48046875</y></points><points><x>33065.16015625</x><y>11994.48046875</y></points><points><x>33067.00390625</x><y>11992.6376953125</y></points><points><x>33067.6171875</x><y>11991.4091796875</y></points><points><x>33074.98828125</x><y>11956.3984375</y></points><points><x>33074.98828125</x><y>11955.7841796875</y></points><points><x>33076.83203125</x><y>11955.169921875</y></points><points><x>33094.03125</x><y>11941.6572265625</y></points><points><x>33094.03125</x><y>11941.6572265625</y></points></segmentation></object><object><name>NILM</name><difficult>0</difficult><truncated>0</truncated><info>[{"confidence": "0"}, {"action": "CREATE", "cat": "NILM", "time": "2020-07-23 14:52;43", "who": "admin", "typeOfanno": "PersonManul"}]</info><confidence>0</confidence><bndbox><xmin>22475.0</xmin><ymin>38736.34375</ymin><xmax>22830.54296875</xmax><ymax>39209.0</ymax></bndbox><segmentation><points><x>22640.0</x><y>38759.0</y></points><points><x>22636.0</x><y>38767.0</y></points><points><x>22635.0</x><y>38782.0</y></points><points><x>22628.0</x><y>38791.0</y></points><points><x>22618.0</x><y>38793.0</y></points><points><x>22602.0</x><y>38798.0</y></points><points><x>22594.0</x><y>38797.0</y></points><points><x>22587.0</x><y>38793.0</y></points><points><x>22578.0</x><y>38791.0</y></points><points><x>22570.0</x><y>38790.0</y></points><points><x>22532.0</x><y>38787.0</y></points><points><x>22525.0</x><y>38788.0</y></points><points><x>22492.0</x><y>38810.0</y></points><points><x>22488.0</x><y>38810.0</y></points><points><x>22487.0</x><y>38815.0</y></points><points><x>22485.0</x><y>38820.0</y></points><points><x>22484.0</x><y>38825.0</y></points><points><x>22475.0</x><y>38825.0</y></points><points><x>22475.0</x><y>38863.0</y></points><points><x>22480.0</x><y>38866.0</y></points><points><x>22480.0</x><y>38874.0</y></points><points><x>22492.0</x><y>38876.0</y></points><points><x>22488.0</x><y>38902.0</y></points><points><x>22482.0</x><y>38920.0</y></points><points><x>22479.0</x><y>38943.0</y></points><points><x>22477.0</x><y>38958.0</y></points><points><x>22487.0</x><y>38958.0</y></points><points><x>22495.0</x><y>38963.0</y></points><points><x>22499.0</x><y>38968.0</y></points><points><x>22512.0</x><y>38970.0</y></points><points><x>22519.0</x><y>38974.0</y></points><points><x>22524.0</x><y>38992.0</y></points><points><x>22528.0</x><y>38996.0</y></points><points><x>22529.0</x><y>39002.0</y></points><points><x>22543.0</x><y>39012.0</y></points><points><x>22543.0</x><y>39016.0</y></points><points><x>22544.0</x><y>39029.0</y></points><points><x>22546.0</x><y>39035.0</y></points><points><x>22551.0</x><y>39036.0</y></points><points><x>22553.0</x><y>39046.0</y></points><points><x>22548.0</x><y>39047.0</y></points><points><x>22548.0</x><y>39052.0</y></points><points><x>22544.0</x><y>39073.0</y></points><points><x>22543.0</x><y>39087.0</y></points><points><x>22536.0</x><y>39115.0</y></points><points><x>22543.0</x><y>39127.0</y></points><points><x>22563.0</x><y>39143.0</y></points><points><x>22572.0</x><y>39144.0</y></points><points><x>22579.0</x><y>39151.0</y></points><points><x>22584.0</x><y>39151.0</y></points><points><x>22589.0</x><y>39155.0</y></points><points><x>22606.0</x><y>39161.0</y></points><points><x>22623.0</x><y>39163.0</y></points><points><x>22624.0</x><y>39175.0</y></points><points><x>22625.0</x><y>39187.0</y></points><points><x>22628.0</x><y>39190.0</y></points><points><x>22630.0</x><y>39199.0</y></points><points><x>22643.0</x><y>39200.0</y></points><points><x>22648.0</x><y>39208.0</y></points><points><x>22668.0</x><y>39209.0</y></points><points><x>22683.0</x><y>39203.0</y></points><points><x>22689.0</x><y>39202.0</y></points><points><x>22695.0</x><y>39201.0</y></points><points><x>22722.65234375</x><y>39195.71484375</y></points><points><x>22749.056640625</x><y>39184.578125</y></points><points><x>22774.220703125</x><y>39175.9140625</y></points><points><x>22805.98828125</x><y>39175.5</y></points><points><x>22816.82421875</x><y>39131.42578125</y></points><points><x>22830.54296875</x><y>39087.52734375</y></points><points><x>22804.021484375</x><y>39026.2578125</y></points><points><x>22798.53515625</x><y>38954.01171875</y></points><points><x>22790.876953125</x><y>38861.7578125</y></points><points><x>22769.42578125</x><y>38805.6484375</y></points><points><x>22742.0</x><y>38773.0</y></points><points><x>22742.197265625</x><y>38761.5078125</y></points><points><x>22733.9453125</x><y>38756.14453125</y></points><points><x>22727.7578125</x><y>38749.1328125</y></points><points><x>22721.15625</x><y>38746.65625</y></points><points><x>22713.73046875</x><y>38736.34375</y></points><points><x>22701.353515625</x><y>38739.23046875</y></points><points><x>22685.265625</x><y>38747.06640625</y></points><points><x>22680.314453125</x><y>38743.76953125</y></points><points><x>22663.8125</x><y>38749.54296875</y></points><points><x>22653.498046875</x><y>38756.14453125</y></points></segmentation></object><object><name>NILM</name><difficult>0</difficult><truncated>0</truncated><info>[{"confidence": "0"}, {"action": "CREATE", "cat": "NILM", "time": "2020-07-23 14:52;43", "who": "admin", "typeOfanno": "PersonManul"}]</info><confidence>0</confidence><bndbox><xmin>19805.7734375</xmin><ymin>38812.51171875</ymin><xmax>19945.818359375</xmax><ymax>38966.06640625</ymax></bndbox><segmentation><points><x>19853.68359375</x><y>38832.1640625</y></points><points><x>19853.68359375</x><y>38832.1640625</y></points><points><x>19854.912109375</x><y>38830.32421875</y></points><points><x>19856.140625</x><y>38829.09375</y></points><points><x>19896.6796875</x><y>38812.51171875</y></points><points><x>19896.6796875</x><y>38812.51171875</y></points><points><x>19931.076171875</x><y>38830.32421875</y></points><points><x>19931.076171875</x><y>38830.32421875</y></points><points><x>19945.818359375</x><y>38880.07421875</y></points><points><x>19945.818359375</x><y>38880.07421875</y></points><points><x>19928.005859375</x><y>38929.21484375</y></points><points><x>19928.005859375</x><y>38929.21484375</y></points><points><x>19926.77734375</x><y>38931.0546875</y></points><points><x>19925.548828125</x><y>38932.28515625</y></points><points><x>19925.548828125</x><y>38933.51171875</y></points><points><x>19923.705078125</x><y>38935.96875</y></points><points><x>19881.9375</x><y>38959.92578125</y></points><points><x>19881.32421875</x><y>38959.92578125</y></points><points><x>19880.7109375</x><y>38961.765625</y></points><points><x>19840.78515625</x><y>38966.06640625</y></points><points><x>19840.171875</x><y>38966.06640625</y></points><points><x>19838.328125</x><y>38966.06640625</y></points><points><x>19837.099609375</x><y>38966.06640625</y></points><points><x>19835.2578125</x><y>38964.83984375</y></points><points><x>19807.6171875</x><y>38942.7265625</y></points><points><x>19807.6171875</x><y>38942.7265625</y></points><points><x>19807.6171875</x><y>38939.65625</y></points><points><x>19807.6171875</x><y>38938.42578125</y></points><points><x>19805.7734375</x><y>38896.04296875</y></points><points><x>19805.7734375</x><y>38895.4296875</y></points><points><x>19805.7734375</x><y>38893.58984375</y></points><points><x>19805.7734375</x><y>38892.97265625</y></points><points><x>19807.6171875</x><y>38891.1328125</y></points><points><x>19809.458984375</x><y>38888.05859375</y></points><points><x>19811.916015625</x><y>38883.76171875</y></points><points><x>19826.658203125</x><y>38846.90625</y></points><points><x>19826.658203125</x><y>38846.90625</y></points></segmentation></object><object><name>NILM</name><difficult>0</difficult><truncated>0</truncated><info>[{"confidence": "0"}, {"action": "CREATE", "cat": "NILM", "time": "2020-07-23 14:52;43", "who": "admin", "typeOfanno": "PersonManul"}]</info><confidence>0</confidence><bndbox><xmin>19401.748046875</xmin><ymin>38560.4453125</ymin><xmax>19518.541015625</xmax><ymax>38684.890625</ymax></bndbox><segmentation><points><x>19474.31640625</x><y>38560.4453125</y></points><points><x>19508.712890625</x><y>38577.64453125</y></points><points><x>19508.712890625</x><y>38577.64453125</y></points><points><x>19509.328125</x><y>38580.1015625</y></points><points><x>19509.94140625</x><y>38581.33203125</y></points><points><x>19509.94140625</x><y>38583.171875</y></points><points><x>19510.556640625</x><y>38585.015625</y></points><points><x>19510.556640625</x><y>38586.24609375</y></points><points><x>19518.541015625</x><y>38622.484375</y></points><points><x>19518.541015625</x><y>38622.484375</y></points><points><x>19518.541015625</x><y>38624.94140625</y></points><points><x>19518.541015625</x><y>38625.5546875</y></points><points><x>19518.541015625</x><y>38627.3984375</y></points><points><x>19518.541015625</x><y>38628.01171875</y></points><points><x>19518.541015625</x><y>38629.85546875</y></points><points><x>19505.02734375</x><y>38663.63671875</y></points><points><x>19505.02734375</x><y>38663.63671875</y></points><points><x>19504.4140625</x><y>38666.09375</y></points><points><x>19481.03125</x><y>38681.7265625</y></points><points><x>19467.4453125</x><y>38684.890625</y></points><points><x>19437.109375</x><y>38682.65625</y></points><points><x>19411.240234375</x><y>38663.67578125</y></points><points><x>19405.65625</x><y>38649.15625</y></points><points><x>19403.6796875</x><y>38634.15234375</y></points><points><x>19401.748046875</x><y>38621.80078125</y></points><points><x>19411.05078125</x><y>38586.859375</y></points><points><x>19411.05078125</x><y>38586.24609375</y></points><points><x>19442.990234375</x><y>38562.2890625</y></points><points><x>19442.990234375</x><y>38561.67578125</y></points></segmentation></object><object><name>NILM</name><difficult>0</difficult><truncated>0</truncated><info>[{"confidence": "0"}, {"action": "CREATE", "cat": "NILM", "time": "2020-07-23 14:52;43", "who": "admin", "typeOfanno": "PersonManul"}]</info><confidence>0</confidence><bndbox><xmin>24039.208984375</xmin><ymin>35307.375</ymin><xmax>24166.96875</xmax><ymax>35460.93359375</ymax></bndbox><segmentation><points><x>24109.23046875</x><y>35317.81640625</y></points><points><x>24148.541015625</x><y>35315.359375</y></points><points><x>24148.541015625</x><y>35315.359375</y></points><points><x>24150.3828125</x><y>35316.58984375</y></points><points><x>24150.998046875</x><y>35316.58984375</y></points><points><x>24152.2265625</x><y>35317.81640625</y></points><points><x>24152.83984375</x><y>35319.046875</y></points><points><x>24153.455078125</x><y>35319.66015625</y></points><points><x>24166.96875</x><y>35357.12890625</y></points><points><x>24166.96875</x><y>35357.12890625</y></points><points><x>24166.96875</x><y>35359.5859375</y></points><points><x>24166.96875</x><y>35360.8125</y></points><points><x>24159.59765625</x><y>35407.49609375</y></points><points><x>24159.59765625</x><y>35408.109375</y></points><points><x>24159.59765625</x><y>35409.953125</y></points><points><x>24159.59765625</x><y>35410.56640625</y></points><points><x>24159.59765625</x><y>35413.0234375</y></points><points><x>24158.982421875</x><y>35413.63671875</y></points><points><x>24158.369140625</x><y>35416.09375</y></points><points><x>24138.099609375</x><y>35456.01953125</y></points><points><x>24138.099609375</x><y>35456.01953125</y></points><points><x>24096.9453125</x><y>35460.93359375</y></points><points><x>24096.9453125</x><y>35460.93359375</y></points><points><x>24072.990234375</x><y>35451.71875</y></points><points><x>24072.990234375</x><y>35451.71875</y></points><points><x>24072.990234375</x><y>35449.26171875</y></points><points><x>24072.990234375</x><y>35448.6484375</y></points><points><x>24060.70703125</x><y>35390.91015625</y></points><points><x>24060.70703125</x><y>35390.91015625</y></points><points><x>24058.86328125</x><y>35389.06640625</y></points><points><x>24039.208984375</x><y>35343.0</y></points><points><x>24039.208984375</x><y>35343.0</y></points><points><x>24047.806640625</x><y>35312.2890625</y></points><points><x>24047.806640625</x><y>35312.2890625</y></points><points><x>24050.87890625</x><y>35311.67578125</y></points><points><x>24052.107421875</x><y>35311.67578125</y></points><points><x>24053.94921875</x><y>35311.05859375</y></points><points><x>24055.79296875</x><y>35310.4453125</y></points><points><x>24057.634765625</x><y>35309.83203125</y></points><points><x>24060.091796875</x><y>35309.21875</y></points><points><x>24081.58984375</x><y>35307.375</y></points><points><x>24082.205078125</x><y>35307.375</y></points></segmentation></object><object><name>NILM</name><difficult>0</difficult><truncated>0</truncated><info>[{"confidence": "0"}, {"action": "CREATE", "cat": "NILM", "time": "2020-07-23 14:52;43", "who": "admin", "typeOfanno": "PersonManul"}]</info><confidence>0</confidence><bndbox><xmin>22809.349609375</xmin><ymin>35551.8125</ymin><xmax>22986.248046875</xmax><ymax>35696.15625</ymax></bndbox><segmentation><points><x>22932.1953125</x><y>35551.8125</y></points><points><x>22973.349609375</x><y>35561.640625</y></points><points><x>22973.349609375</x><y>35561.640625</y></points><points><x>22973.962890625</x><y>35564.09765625</y></points><points><x>22986.248046875</x><y>35614.46484375</y></points><points><x>22986.248046875</x><y>35614.46484375</y></points><points><x>22986.248046875</x><y>35616.921875</y></points><points><x>22986.248046875</x><y>35617.53515625</y></points><points><x>22985.01953125</x><y>35619.37890625</y></points><points><x>22984.404296875</x><y>35620.60546875</y></points><points><x>22974.578125</x><y>35667.90234375</y></points><points><x>22974.578125</x><y>35667.90234375</y></points><points><x>22973.962890625</x><y>35670.359375</y></points><points><x>22973.962890625</x><y>35671.5859375</y></points><points><x>22973.349609375</x><y>35672.81640625</y></points><points><x>22972.734375</x><y>35673.4296875</y></points><points><x>22945.09375</x><y>35691.85546875</y></points><points><x>22884.900390625</x><y>35696.15625</y></points><points><x>22884.900390625</x><y>35696.15625</y></points><points><x>22844.361328125</x><y>35675.2734375</y></points><points><x>22844.361328125</x><y>35675.2734375</y></points><points><x>22842.517578125</x><y>35674.04296875</y></points><points><x>22841.904296875</x><y>35673.4296875</y></points><points><x>22809.349609375</x><y>35639.03515625</y></points><points><x>22809.349609375</x><y>35639.03515625</y></points><points><x>22834.533203125</x><y>35604.63671875</y></points><points><x>22835.1484375</x><y>35604.63671875</y></points><points><x>22836.376953125</x><y>35603.40625</y></points><points><x>22836.990234375</x><y>35602.79296875</y></points><points><x>22838.21875</x><y>35602.1796875</y></points><points><x>22840.060546875</x><y>35600.3359375</y></points><points><x>22841.2890625</x><y>35599.109375</y></points><points><x>22870.7734375</x><y>35562.25390625</y></points><points><x>22871.38671875</x><y>35562.25390625</y></points></segmentation></object><object><name>NILM</name><difficult>0</difficult><truncated>0</truncated><info>[{"confidence": "0"}, {"action": "CREATE", "cat": "NILM", "time": "2020-07-23 14:52;43", "who": "admin", "typeOfanno": "PersonManul"}]</info><confidence>0</confidence><bndbox><xmin>18046.6875</xmin><ymin>31943.115234375</ymin><xmax>18242.236328125</xmax><ymax>32105.658203125</ymax></bndbox><segmentation><points><x>18146.5234375</x><y>31943.115234375</y></points><points><x>18184.890625</x><y>31947.65234375</y></points><points><x>18184.890625</x><y>31947.65234375</y></points><points><x>18187.3671875</x><y>31948.478515625</y></points><points><x>18187.779296875</x><y>31948.478515625</y></points><points><x>18189.017578125</x><y>31949.71484375</y></points><points><x>18189.4296875</x><y>31949.71484375</y></points><points><x>18192.31640625</x><y>31951.779296875</y></points><points><x>18231.921875</x><y>31979.83203125</y></points><points><x>18231.921875</x><y>31979.83203125</y></points><points><x>18232.74609375</x><y>31981.89453125</y></points><points><x>18242.236328125</x><y>32012.8359375</y></points><points><x>18242.236328125</x><y>32012.8359375</y></points><points><x>18242.236328125</x><y>32014.8984375</y></points><points><x>18242.236328125</x><y>32015.310546875</y></points><points><x>18242.236328125</x><y>32016.9609375</y></points><points><x>18241.822265625</x><y>32018.19921875</y></points><points><x>18224.908203125</x><y>32049.96484375</y></points><points><x>18224.49609375</x><y>32049.96484375</y></points><points><x>18223.669921875</x><y>32051.615234375</y></points><points><x>18223.2578125</x><y>32052.439453125</y></points><points><x>18222.43359375</x><y>32054.501953125</y></points><points><x>18177.87890625</x><y>32096.58203125</y></points><points><x>18177.87890625</x><y>32096.58203125</y></points><points><x>18176.228515625</x><y>32097.8203125</y></points><points><x>18145.287109375</x><y>32105.658203125</y></points><points><x>18144.875</x><y>32105.658203125</y></points><points><x>18094.955078125</x><y>32082.96875</y></points><points><x>18094.955078125</x><y>32082.96875</y></points><points><x>18092.892578125</x><y>32082.14453125</y></points><points><x>18062.77734375</x><y>32056.15234375</y></points><points><x>18062.77734375</x><y>32056.15234375</y></points><points><x>18061.5390625</x><y>32054.501953125</y></points><points><x>18061.126953125</x><y>32054.501953125</y></points><points><x>18046.6875</x><y>32026.037109375</y></points><points><x>18046.6875</x><y>32026.037109375</y></points><points><x>18046.6875</x><y>32023.974609375</y></points><points><x>18046.6875</x><y>32023.1484375</y></points><points><x>18046.6875</x><y>32021.912109375</y></points><points><x>18050.400390625</x><y>31981.068359375</y></points><points><x>18050.400390625</x><y>31981.068359375</y></points><points><x>18052.05078125</x><y>31979.419921875</y></points><points><x>18091.2421875</x><y>31945.58984375</y></points><points><x>18092.068359375</x><y>31946.416015625</y></points></segmentation></object><object><name>NILM</name><difficult>0</difficult><truncated>0</truncated><info>[{"confidence": "0"}, {"action": "CREATE", "cat": "NILM", "time": "2020-07-23 14:52;43", "who": "admin", "typeOfanno": "PersonManul"}]</info><confidence>0</confidence><bndbox><xmin>17828.7421875</xmin><ymin>30494.693359375</ymin><xmax>17967.765625</xmax><ymax>30648.0</ymax></bndbox><segmentation><points><x>17948.0390625</x><y>30496.927734375</y></points><points><x>17921.796875</x><y>30494.693359375</y></points><points><x>17886.0</x><y>30498.0</y></points><points><x>17881.0</x><y>30499.0</y></points><points><x>17863.73046875</x><y>30502.8828125</y></points><points><x>17845.865234375</x><y>30520.00390625</y></points><points><x>17834.140625</x><y>30536.009765625</y></points><points><x>17832.09375</x><y>30546.431640625</y></points><points><x>17828.7421875</x><y>30557.59765625</y></points><points><x>17830.0</x><y>30574.0</y></points><points><x>17832.0</x><y>30581.0</y></points><points><x>17834.0</x><y>30591.0</y></points><points><x>17835.0</x><y>30596.0</y></points><points><x>17840.0</x><y>30616.0</y></points><points><x>17853.0</x><y>30627.0</y></points><points><x>17855.0</x><y>30637.0</y></points><points><x>17866.0</x><y>30646.0</y></points><points><x>17874.0</x><y>30647.0</y></points><points><x>17898.0</x><y>30648.0</y></points><points><x>17912.0</x><y>30646.0</y></points><points><x>17938.0</x><y>30633.0</y></points><points><x>17944.0</x><y>30629.0</y></points><points><x>17945.0</x><y>30623.0</y></points><points><x>17953.0</x><y>30615.0</y></points><points><x>17955.0</x><y>30593.0</y></points><points><x>17954.0</x><y>30583.0</y></points><points><x>17957.0</x><y>30580.0</y></points><points><x>17962.0</x><y>30569.0</y></points><points><x>17966.0</x><y>30566.0</y></points><points><x>17966.0</x><y>30561.0</y></points><points><x>17967.0</x><y>30537.0</y></points><points><x>17967.765625</x><y>30529.125</y></points><points><x>17965.904296875</x><y>30523.16796875</y></points><points><x>17966.0</x><y>30519.0</y></points><points><x>17961.99609375</x><y>30499.34765625</y></points></segmentation></object><object><name>NILM</name><difficult>0</difficult><truncated>0</truncated><info>[{"confidence": "0"}, {"action": "CREATE", "cat": "NILM", "time": "2020-07-23 14:52;43", "who": "admin", "typeOfanno": "PersonManul"}]</info><confidence>0</confidence><bndbox><xmin>13924.0927734375</xmin><ymin>28965.828125</ymin><xmax>14324.64453125</xmax><ymax>29428.0</ymax></bndbox><segmentation><points><x>14149.0</x><y>28990.0</y></points><points><x>14139.0</x><y>29001.0</y></points><points><x>14123.0</x><y>29000.0</y></points><points><x>14119.0</x><y>29007.0</y></points><points><x>14114.0</x><y>29010.0</y></points><points><x>14103.0</x><y>29011.0</y></points><points><x>14095.0</x><y>29013.0</y></points><points><x>14090.0</x><y>29017.0</y></points><points><x>14076.0</x><y>29025.0</y></points><points><x>14076.0</x><y>29029.0</y></points><points><x>14065.0</x><y>29030.0</y></points><points><x>14039.0</x><y>29037.0</y></points><points><x>14033.0</x><y>29038.0</y></points><points><x>14020.0</x><y>29046.0</y></points><points><x>14016.0</x><y>29049.0</y></points><points><x>14004.0</x><y>29063.0</y></points><points><x>13994.0</x><y>29065.0</y></points><points><x>13974.0</x><y>29069.0</y></points><points><x>13969.0</x><y>29070.0</y></points><points><x>13924.0927734375</x><y>29130.83984375</y></points><points><x>13943.296875</x><y>29189.369140625</y></points><points><x>13960.6728515625</x><y>29282.6484375</y></points><points><x>13982.6201171875</x><y>29381.4140625</y></points><points><x>14047.0</x><y>29428.0</y></points><points><x>14047.0</x><y>29417.0</y></points><points><x>14063.0</x><y>29409.0</y></points><points><x>14069.0</x><y>29409.0</y></points><points><x>14089.0</x><y>29412.0</y></points><points><x>14096.0</x><y>29409.0</y></points><points><x>14109.0</x><y>29410.0</y></points><points><x>14122.0</x><y>29403.0</y></points><points><x>14133.0</x><y>29393.0</y></points><points><x>14146.0</x><y>29383.0</y></points><points><x>14149.0</x><y>29380.0</y></points><points><x>14156.0</x><y>29373.0</y></points><points><x>14162.0</x><y>29366.0</y></points><points><x>14173.0</x><y>29352.0</y></points><points><x>14176.0</x><y>29348.0</y></points><points><x>14184.0</x><y>29335.0</y></points><points><x>14194.0</x><y>29323.0</y></points><points><x>14209.0</x><y>29310.0</y></points><points><x>14212.0</x><y>29305.0</y></points><points><x>14217.0</x><y>29300.0</y></points><points><x>14222.0</x><y>29292.0</y></points><points><x>14245.0</x><y>29286.0</y></points><points><x>14248.0</x><y>29270.0</y></points><points><x>14255.0</x><y>29269.0</y></points><points><x>14260.0</x><y>29264.0</y></points><points><x>14269.0</x><y>29257.0</y></points><points><x>14278.0</x><y>29257.0</y></points><points><x>14292.0</x><y>29248.0</y></points><points><x>14303.0</x><y>29233.0</y></points><points><x>14324.64453125</x><y>29185.7109375</y></points><points><x>14302.0</x><y>29143.0</y></points><points><x>14298.0</x><y>29140.0</y></points><points><x>14293.0</x><y>29135.0</y></points><points><x>14289.0</x><y>29135.0</y></points><points><x>14268.0</x><y>29125.0</y></points><points><x>14268.0</x><y>29121.0</y></points><points><x>14267.0</x><y>29116.0</y></points><points><x>14262.0</x><y>29110.0</y></points><points><x>14259.0</x><y>29100.0</y></points><points><x>14250.0</x><y>29097.0</y></points><points><x>14244.0</x><y>29084.0</y></points><points><x>14251.6201171875</x><y>29065.0390625</y></points><points><x>14256.0</x><y>29053.0</y></points><points><x>14259.0</x><y>29049.0</y></points><points><x>14259.0</x><y>29037.0</y></points><points><x>14264.0107421875</x><y>29025.328125</y></points><points><x>14263.6357421875</x><y>29018.328125</y></points><points><x>14256.0107421875</x><y>29010.078125</y></points><points><x>14254.5107421875</x><y>28998.078125</y></points><points><x>14238.6357421875</x><y>28988.703125</y></points><points><x>14232.5107421875</x><y>28979.328125</y></points><points><x>14221.0107421875</x><y>28972.328125</y></points><points><x>14217.1357421875</x><y>28967.453125</y></points><points><x>14210.3857421875</x><y>28965.828125</y></points><points><x>14195.5107421875</x><y>28966.453125</y></points><points><x>14185.2607421875</x><y>28967.203125</y></points><points><x>14171.3857421875</x><y>28967.828125</y></points><points><x>14162.6357421875</x><y>28979.953125</y></points></segmentation></object><object><name>NILM</name><difficult>0</difficult><truncated>0</truncated><info>[{"confidence": "0"}, {"action": "CREATE", "cat": "NILM", "time": "2020-07-23 14:52;43", "who": "admin", "typeOfanno": "PersonManul"}]</info><confidence>0</confidence><bndbox><xmin>4773.736328125</xmin><ymin>18751.4375</ymin><xmax>5018.8134765625</xmax><ymax>18967.033203125</ymax></bndbox><segmentation><points><x>4995.47265625</x><y>18756.966796875</y></points><points><x>4997.9296875</x><y>18807.333984375</y></points><points><x>5017.5849609375</x><y>18844.1875</y></points><points><x>5017.5849609375</x><y>18844.1875</y></points><points><x>5018.8134765625</x><y>18846.64453125</y></points><points><x>5001.0009765625</x><y>18901.310546875</y></points><points><x>5001.0009765625</x><y>18901.923828125</y></points><points><x>4999.158203125</x><y>18902.5390625</y></points><points><x>4999.158203125</x><y>18903.15234375</y></points><points><x>4926.06494140625</x><y>18889.640625</y></points><points><x>4925.45068359375</x><y>18889.640625</y></points><points><x>4923.60791015625</x><y>18889.640625</y></points><points><x>4921.1513671875</x><y>18890.869140625</y></points><points><x>4876.3125</x><y>18913.59375</y></points><points><x>4876.3125</x><y>18914.208984375</y></points><points><x>4875.6982421875</x><y>18916.05078125</y></points><points><x>4875.083984375</x><y>18917.89453125</y></points><points><x>4874.4697265625</x><y>18918.5078125</y></points><points><x>4842.52978515625</x><y>18965.8046875</y></points><points><x>4842.52978515625</x><y>18965.8046875</y></points><points><x>4840.68701171875</x><y>18967.033203125</y></points><points><x>4795.234375</x><y>18954.1328125</y></points><points><x>4795.234375</x><y>18953.51953125</y></points><points><x>4794.005859375</x><y>18952.291015625</y></points><points><x>4773.736328125</x><y>18886.568359375</y></points><points><x>4787.24951171875</x><y>18836.81640625</y></points><points><x>4787.24951171875</x><y>18836.81640625</y></points><points><x>4789.09228515625</x><y>18835.587890625</y></points><points><x>4789.70654296875</x><y>18835.587890625</y></points><points><x>4810.58984375</x><y>18798.119140625</y></points><points><x>4810.58984375</x><y>18798.119140625</y></points><points><x>4812.4326171875</x><y>18796.890625</y></points><points><x>4813.046875</x><y>18796.27734375</y></points><points><x>4814.275390625</x><y>18795.662109375</y></points><points><x>4816.732421875</x><y>18794.43359375</y></points><points><x>4818.5751953125</x><y>18793.205078125</y></points><points><x>4820.41748046875</x><y>18793.205078125</y></points><points><x>4868.94189453125</x><y>18761.880859375</y></points><points><x>4868.94189453125</x><y>18761.880859375</y></points><points><x>4870.78466796875</x><y>18760.65234375</y></points><points><x>4872.0126953125</x><y>18760.65234375</y></points><points><x>4874.4697265625</x><y>18760.037109375</y></points><points><x>4876.3125</x><y>18760.037109375</y></points><points><x>4921.1513671875</x><y>18752.666015625</y></points><points><x>4921.765625</x><y>18752.666015625</y></points><points><x>4924.22216796875</x><y>18752.052734375</y></points><points><x>4925.45068359375</x><y>18752.052734375</y></points><points><x>4959.2333984375</x><y>18751.4375</y></points><points><x>4959.84765625</x><y>18751.4375</y></points></segmentation></object><object><name>NILM</name><difficult>0</difficult><truncated>0</truncated><info>[{"confidence": "0"}, {"action": "CREATE", "cat": "NILM", "time": "2020-07-23 14:52;43", "who": "admin", "typeOfanno": "PersonManul"}]</info><confidence>0</confidence><bndbox><xmin>8579.966796875</xmin><ymin>11025.1064453125</ymin><xmax>8747.037109375</xmax><ymax>11225.3447265625</ymax></bndbox><segmentation><points><x>8708.3408203125</x><y>11044.1474609375</y></points><points><x>8747.037109375</x><y>11081.0009765625</y></points><points><x>8739.0517578125</x><y>11128.9111328125</y></points><points><x>8739.0517578125</x><y>11129.525390625</y></points><points><x>8739.0517578125</x><y>11131.3681640625</y></points><points><x>8737.208984375</x><y>11192.1767578125</y></points><points><x>8705.8837890625</x><y>11222.2734375</y></points><points><x>8705.8837890625</x><y>11222.8876953125</y></points><points><x>8704.041015625</x><y>11224.1162109375</y></points><points><x>8667.1875</x><y>11225.3447265625</y></points><points><x>8666.5732421875</x><y>11225.3447265625</y></points><points><x>8596.55078125</x><y>11189.7197265625</y></points><points><x>8596.55078125</x><y>11189.7197265625</y></points><points><x>8579.966796875</x><y>11127.068359375</y></points><points><x>8579.966796875</x><y>11127.068359375</y></points><points><x>8581.1953125</x><y>11125.2255859375</y></points><points><x>8581.1953125</x><y>11123.9970703125</y></points><points><x>8581.1953125</x><y>11122.154296875</y></points><points><x>8581.1953125</x><y>11120.3115234375</y></points><points><x>8583.65234375</x><y>11076.087890625</y></points><points><x>8583.65234375</x><y>11076.087890625</y></points><points><x>8585.4951171875</x><y>11074.2451171875</y></points><points><x>8585.4951171875</x><y>11073.0166015625</y></points><points><x>8587.337890625</x><y>11070.5595703125</y></points><points><x>8608.2216796875</x><y>11039.84765625</y></points><points><x>8608.2216796875</x><y>11039.84765625</y></points><points><x>8609.4501953125</x><y>11038.0048828125</y></points><points><x>8610.064453125</x><y>11038.0048828125</y></points><points><x>8672.1005859375</x><y>11025.1064453125</y></points><points><x>8672.71484375</x><y>11025.1064453125</y></points></segmentation></object><object><name>NILM</name><difficult>0</difficult><truncated>0</truncated><info>[{"confidence": "0"}, {"action": "CREATE", "cat": "NILM", "time": "2020-07-23 14:52;43", "who": "admin", "typeOfanno": "PersonManul"}]</info><confidence>0</confidence><bndbox><xmin>6408.27880859375</xmin><ymin>10861.0</ymin><xmax>6599.015625</xmax><ymax>11047.107421875</ymax></bndbox><segmentation><points><x>6493.0</x><y>10861.0</y></points><points><x>6489.0</x><y>10873.0</y></points><points><x>6488.0</x><y>10878.0</y></points><points><x>6484.0</x><y>10892.0</y></points><points><x>6483.0</x><y>10898.0</y></points><points><x>6479.0</x><y>10911.0</y></points><points><x>6476.0</x><y>10914.0</y></points><points><x>6471.0</x><y>10920.0</y></points><points><x>6468.0</x><y>10946.0</y></points><points><x>6460.0</x><y>10953.0</y></points><points><x>6453.0</x><y>10955.0</y></points><points><x>6452.0</x><y>10960.0</y></points><points><x>6450.0</x><y>10969.0</y></points><points><x>6449.0</x><y>10975.0</y></points><points><x>6444.0</x><y>10976.0</y></points><points><x>6439.0</x><y>10982.0</y></points><points><x>6436.0</x><y>10995.0</y></points><points><x>6417.1455078125</x><y>11012.1767578125</y></points><points><x>6408.27880859375</x><y>11030.7421875</y></points><points><x>6428.0</x><y>11042.0</y></points><points><x>6435.0</x><y>11033.0</y></points><points><x>6443.0</x><y>11022.0</y></points><points><x>6446.0</x><y>11018.0</y></points><points><x>6452.0</x><y>11011.0</y></points><points><x>6458.0</x><y>11013.0</y></points><points><x>6461.0</x><y>11016.0</y></points><points><x>6465.0</x><y>11021.0</y></points><points><x>6483.0</x><y>11023.0</y></points><points><x>6489.28857421875</x><y>11024.0712890625</y></points><points><x>6492.0</x><y>11031.0</y></points><points><x>6502.9228515625</x><y>11043.1982421875</y></points><points><x>6513.3447265625</x><y>11045.431640625</y></points><points><x>6521.90576171875</x><y>11047.107421875</y></points><points><x>6528.7919921875</x><y>11043.943359375</y></points><points><x>6535.677734375</x><y>11042.2685546875</y></points><points><x>6540.888671875</x><y>11041.5234375</y></points><points><x>6546.10009765625</x><y>11037.056640625</y></points><points><x>6543.6806640625</x><y>11031.4736328125</y></points><points><x>6544.0</x><y>11023.0</y></points><points><x>6545.0</x><y>11016.0</y></points><points><x>6550.0</x><y>11012.0</y></points><points><x>6553.0</x><y>11008.0</y></points><points><x>6573.10595703125</x><y>11009.7197265625</y></points><points><x>6596.2451171875</x><y>11006.337890625</y></points><points><x>6599.015625</x><y>10973.0869140625</y></points><points><x>6577.0</x><y>10926.0</y></points><points><x>6574.0</x><y>10923.0</y></points><points><x>6571.0</x><y>10911.0</y></points><points><x>6569.0</x><y>10902.0</y></points><points><x>6566.0</x><y>10893.0</y></points><points><x>6564.0</x><y>10884.0</y></points><points><x>6556.0</x><y>10873.0</y></points><points><x>6550.0</x><y>10871.0</y></points><points><x>6546.0</x><y>10867.0</y></points></segmentation></object><object><name>NILM</name><difficult>0</difficult><truncated>0</truncated><info>[{"confidence": "0"}, {"action": "CREATE", "cat": "NILM", "time": "2020-07-23 14:52;43", "who": "admin", "typeOfanno": "PersonManul"}]</info><confidence>0</confidence><bndbox><xmin>19665.650390625</xmin><ymin>47380.6328125</ymin><xmax>19907.04296875</xmax><ymax>47607.28125</ymax></bndbox><segmentation><points><x>19706.8046875</x><y>47472.15234375</y></points><points><x>19706.8046875</x><y>47472.15234375</y></points><points><x>19746.115234375</x><y>47413.1875</y></points><points><x>19746.115234375</x><y>47413.1875</y></points><points><x>19747.95703125</x><y>47411.95703125</y></points><points><x>19748.572265625</x><y>47411.34375</y></points><points><x>19749.80078125</x><y>47410.11328125</y></points><points><x>19810.609375</x><y>47380.6328125</y></points><points><x>19810.609375</x><y>47380.6328125</y></points><points><x>19878.173828125</x><y>47394.7578125</y></points><points><x>19878.173828125</x><y>47394.7578125</y></points><points><x>19907.04296875</x><y>47431.61328125</y></points><points><x>19907.04296875</x><y>47432.2265625</y></points><points><x>19907.04296875</x><y>47434.0703125</y></points><points><x>19907.04296875</x><y>47435.296875</y></points><points><x>19907.04296875</x><y>47437.75390625</y></points><points><x>19886.158203125</x><y>47486.27734375</y></points><points><x>19886.158203125</x><y>47486.89453125</y></points><points><x>19886.158203125</x><y>47488.734375</y></points><points><x>19884.9296875</x><y>47490.578125</y></points><points><x>19884.9296875</x><y>47491.19140625</y></points><points><x>19863.431640625</x><y>47556.9140625</y></points><points><x>19862.818359375</x><y>47556.9140625</y></points><points><x>19861.58984375</x><y>47558.7578125</y></points><points><x>19861.58984375</x><y>47559.37109375</y></points><points><x>19859.1328125</x><y>47563.671875</y></points><points><x>19827.193359375</x><y>47593.15625</y></points><points><x>19827.193359375</x><y>47593.15625</y></points><points><x>19824.736328125</x><y>47593.76953125</y></points><points><x>19770.0703125</x><y>47585.78515625</y></points><points><x>19721.544921875</x><y>47607.28125</y></points><points><x>19720.931640625</x><y>47607.28125</y></points><points><x>19719.08984375</x><y>47607.28125</y></points><points><x>19683.462890625</x><y>47601.140625</y></points><points><x>19683.462890625</x><y>47601.140625</y></points><points><x>19665.650390625</x><y>47559.984375</y></points><points><x>19665.650390625</x><y>47559.37109375</y></points><points><x>19665.650390625</x><y>47557.53125</y></points><points><x>19667.494140625</x><y>47556.30078125</y></points><points><x>19667.494140625</x><y>47555.07421875</y></points><points><x>19668.107421875</x><y>47553.84375</y></points><points><x>19676.70703125</x><y>47513.3046875</y></points><points><x>19676.70703125</x><y>47512.69140625</y></points></segmentation></object><object><name>NILM</name><difficult>0</difficult><truncated>0</truncated><info>[{"confidence": "0"}, {"action": "CREATE", "cat": "NILM", "time": "2020-07-23 14:52;43", "who": "admin", "typeOfanno": "PersonManul"}]</info><confidence>0</confidence><bndbox><xmin>6506.79638671875</xmin><ymin>14931.14453125</ymin><xmax>6765.38623046875</xmax><ymax>15194.6484375</ymax></bndbox><segmentation><points><x>6715.6337890625</x><y>14967.9990234375</y></points><points><x>6754.9443359375</x><y>14990.1103515625</y></points><points><x>6754.9443359375</x><y>14990.1103515625</y></points><points><x>6755.55859375</x><y>14992.5673828125</y></points><points><x>6764.77197265625</x><y>15057.0615234375</y></points><points><x>6764.77197265625</x><y>15057.0615234375</y></points><points><x>6764.77197265625</x><y>15060.1328125</y></points><points><x>6764.77197265625</x><y>15061.9755859375</y></points><points><x>6765.38623046875</x><y>15124.0126953125</y></points><points><x>6765.38623046875</x><y>15124.0126953125</y></points><points><x>6764.15771484375</x><y>15125.85546875</y></points><points><x>6762.9296875</x><y>15127.6982421875</y></points><points><x>6701.5068359375</x><y>15171.3076171875</y></points><points><x>6701.5068359375</x><y>15171.3076171875</y></points><points><x>6699.6640625</x><y>15173.150390625</y></points><points><x>6632.712890625</x><y>15194.6484375</y></points><points><x>6632.712890625</x><y>15194.6484375</y></points><points><x>6629.64208984375</x><y>15194.6484375</y></points><points><x>6627.79931640625</x><y>15194.6484375</y></points><points><x>6588.48876953125</x><y>15170.6943359375</y></points><points><x>6588.48876953125</x><y>15170.6943359375</y></points><points><x>6584.80322265625</x><y>15169.4658203125</y></points><points><x>6582.34619140625</x><y>15169.4658203125</y></points><points><x>6575.58984375</x><y>15168.2373046875</y></points><points><x>6536.279296875</x><y>15125.2412109375</y></points><points><x>6536.8935546875</x><y>15125.2412109375</y></points><points><x>6537.5078125</x><y>15122.7841796875</y></points><points><x>6537.5078125</x><y>15122.169921875</y></points><points><x>6506.79638671875</x><y>15069.9599609375</y></points><points><x>6506.79638671875</x><y>15069.9599609375</y></points><points><x>6506.79638671875</x><y>15067.50390625</y></points><points><x>6506.79638671875</x><y>15066.8896484375</y></points><points><x>6506.79638671875</x><y>15064.4326171875</y></points><points><x>6506.79638671875</x><y>15062.58984375</y></points><points><x>6512.9384765625</x><y>15028.193359375</y></points><points><x>6512.9384765625</x><y>15028.193359375</y></points><points><x>6514.78125</x><y>15026.96484375</y></points><points><x>6516.6240234375</x><y>15026.3505859375</y></points><points><x>6519.0810546875</x><y>15025.1220703125</y></points><points><x>6519.6953125</x><y>15023.8935546875</y></points><points><x>6522.76611328125</x><y>15022.6650390625</y></points><points><x>6524.60888671875</x><y>15020.822265625</y></points><points><x>6563.30517578125</x><y>14978.4404296875</y></points><points><x>6563.30517578125</x><y>14978.4404296875</y></points><points><x>6565.76220703125</x><y>14977.2119140625</y></points><points><x>6566.99072265625</x><y>14976.59765625</y></points><points><x>6613.0576171875</x><y>14944.658203125</y></points><points><x>6613.0576171875</x><y>14944.658203125</y></points><points><x>6614.900390625</x><y>14943.4296875</y></points><points><x>6616.12890625</x><y>14943.4296875</y></points><points><x>6664.65283203125</x><y>14931.14453125</y></points><points><x>6665.88134765625</x><y>14931.7587890625</y></points></segmentation></object><object><name>NILM</name><difficult>0</difficult><truncated>0</truncated><info>[{"confidence": "0"}, {"action": "CREATE", "cat": "NILM", "time": "2020-07-23 14:52;43", "who": "admin", "typeOfanno": "PersonManul"}]</info><confidence>0</confidence><bndbox><xmin>6659.4697265625</xmin><ymin>16947.103515625</ymin><xmax>6859.09423828125</xmax><ymax>17149.185546875</ymax></bndbox><segmentation><points><x>6784.7724609375</x><y>16967.98828125</y></points><points><x>6831.45361328125</x><y>17003.61328125</y></points><points><x>6831.45361328125</x><y>17003.61328125</y></points><points><x>6832.06787109375</x><y>17006.0703125</y></points><points><x>6859.09423828125</x><y>17040.466796875</y></points><points><x>6859.09423828125</x><y>17041.080078125</y></points><points><x>6859.09423828125</x><y>17042.923828125</y></points><points><x>6859.09423828125</x><y>17043.537109375</y></points><points><x>6854.79443359375</x><y>17079.1640625</y></points><points><x>6854.79443359375</x><y>17079.1640625</y></points><points><x>6852.95166015625</x><y>17081.005859375</y></points><points><x>6804.427734375</x><y>17122.158203125</y></points><points><x>6804.427734375</x><y>17122.158203125</y></points><points><x>6801.970703125</x><y>17123.38671875</y></points><points><x>6800.7421875</x><y>17124.001953125</y></points><points><x>6800.12841796875</x><y>17125.23046875</y></points><points><x>6750.37548828125</x><y>17148.5703125</y></points><points><x>6749.76123046875</x><y>17148.5703125</y></points><points><x>6747.3046875</x><y>17149.185546875</y></points><points><x>6746.6904296875</x><y>17148.5703125</y></points><points><x>6694.48095703125</x><y>17112.9453125</y></points><points><x>6694.48095703125</x><y>17112.9453125</y></points><points><x>6694.48095703125</x><y>17110.48828125</y></points><points><x>6659.4697265625</x><y>17042.923828125</y></points><points><x>6659.4697265625</x><y>17042.30859375</y></points><points><x>6660.083984375</x><y>17039.853515625</y></points><points><x>6660.083984375</x><y>17038.009765625</y></points><points><x>6659.4697265625</x><y>16979.044921875</y></points><points><x>6659.4697265625</x><y>16979.044921875</y></points><points><x>6661.3125</x><y>16977.201171875</y></points><points><x>6661.9267578125</x><y>16977.201171875</y></points><points><x>6663.76953125</x><y>16974.130859375</y></points><points><x>6721.5068359375</x><y>16947.103515625</y></points><points><x>6721.5068359375</x><y>16947.103515625</y></points></segmentation></object><object><name>MET</name><difficult>0</difficult><truncated>0</truncated><info>[{"confidence": "0"}, {"action": "CREATE", "cat": "MET", "time": "2020-07-23 14:52;43", "who": "admin", "typeOfanno": "PersonManul"}]</info><confidence>0</confidence><bndbox><xmin>5840.53857421875</xmin><ymin>12282.5908203125</ymin><xmax>5998.95703125</xmax><ymax>12405.9423828125</ymax></bndbox><segmentation><points><x>5943.67578125</x><y>12282.5908203125</y></points><points><x>5902.4208984375</x><y>12284.2412109375</y></points><points><x>5871.06689453125</x><y>12297.0302734375</y></points><points><x>5861.166015625</x><y>12315.181640625</y></points><points><x>5865.0</x><y>12337.0</y></points><points><x>5865.0</x><y>12341.0</y></points><points><x>5862.81591796875</x><y>12351.0732421875</y></points><points><x>5853.0</x><y>12363.0</y></points><points><x>5849.0</x><y>12366.0</y></points><points><x>5840.53857421875</x><y>12379.5390625</y></points><points><x>5853.0</x><y>12383.0</y></points><points><x>5862.0</x><y>12387.0</y></points><points><x>5869.0</x><y>12391.0</y></points><points><x>5893.0</x><y>12397.0</y></points><points><x>5902.0</x><y>12398.0</y></points><points><x>5934.18701171875</x><y>12403.8798828125</y></points><points><x>5986.58056640625</x><y>12405.9423828125</y></points><points><x>5998.95703125</x><y>12371.701171875</y></points><points><x>5985.75537109375</x><y>12323.0205078125</y></points></segmentation></object><object><name>NILM</name><difficult>0</difficult><truncated>0</truncated><info>[{"confidence": "0"}, {"action": "CREATE", "cat": "NILM", "time": "2020-07-23 14:52;43", "who": "admin", "typeOfanno": "PersonManul"}]</info><confidence>0</confidence><bndbox><xmin>16713.0</xmin><ymin>4462.0</ymin><xmax>16867.0</xmax><ymax>4606.0</ymax></bndbox><segmentation><points><x>16810.0</x><y>4462.0</y></points><points><x>16799.0</x><y>4463.0</y></points><points><x>16791.0</x><y>4464.0</y></points><points><x>16785.0</x><y>4469.0</y></points><points><x>16780.0</x><y>4472.0</y></points><points><x>16772.0</x><y>4473.0</y></points><points><x>16750.0</x><y>4473.0</y></points><points><x>16749.0</x><y>4478.0</y></points><points><x>16742.0</x><y>4479.0</y></points><points><x>16733.0</x><y>4488.0</y></points><points><x>16726.0</x><y>4499.0</y></points><points><x>16723.0</x><y>4505.0</y></points><points><x>16716.0</x><y>4513.0</y></points><points><x>16715.0</x><y>4525.0</y></points><points><x>16713.0</x><y>4540.0</y></points><points><x>16716.0</x><y>4543.0</y></points><points><x>16718.0</x><y>4551.0</y></points><points><x>16726.0</x><y>4558.0</y></points><points><x>16729.0</x><y>4561.0</y></points><points><x>16729.0</x><y>4567.0</y></points><points><x>16740.0</x><y>4576.0</y></points><points><x>16739.0</x><y>4594.0</y></points><points><x>16740.0</x><y>4602.0</y></points><points><x>16747.88671875</x><y>4604.65966796875</y></points><points><x>16752.353515625</x><y>4605.7763671875</y></points><points><x>16759.796875</x><y>4605.404296875</y></points><points><x>16761.0</x><y>4606.0</y></points><points><x>16784.0</x><y>4606.0</y></points><points><x>16793.07421875</x><y>4601.69580078125</y></points><points><x>16813.0</x><y>4593.0</y></points><points><x>16831.0</x><y>4583.0</y></points><points><x>16832.56640625</x><y>4578.04638671875</y></points><points><x>16837.77734375</x><y>4575.9990234375</y></points><points><x>16842.802734375</x><y>4569.85791015625</y></points><points><x>16845.779296875</x><y>4565.205078125</y></points><points><x>16847.640625</x><y>4564.08837890625</y></points><points><x>16848.384765625</x><y>4562.041015625</y></points><points><x>16849.501953125</x><y>4555.52734375</y></points><points><x>16851.548828125</x><y>4548.82763671875</y></points><points><x>16852.29296875</x><y>4548.26904296875</y></points><points><x>16853.595703125</x><y>4543.43017578125</y></points><points><x>16857.0</x><y>4539.0</y></points><points><x>16866.0</x><y>4507.0</y></points><points><x>16867.0</x><y>4494.0</y></points><points><x>16866.0</x><y>4489.0</y></points><points><x>16849.0</x><y>4475.0</y></points><points><x>16847.0</x><y>4469.0</y></points><points><x>16833.0</x><y>4466.0</y></points><points><x>16826.0</x><y>4463.0</y></points></segmentation></object><object><name>NILM</name><difficult>0</difficult><truncated>0</truncated><info>[{"confidence": "0"}, {"action": "CREATE", "cat": "NILM", "time": "2020-07-23 14:52;43", "who": "admin", "typeOfanno": "PersonManul"}]</info><confidence>0</confidence><bndbox><xmin>5766.412109375</xmin><ymin>14472.6884765625</ymin><xmax>5896.0146484375</xmax><ymax>14609.0478515625</ymax></bndbox><segmentation><points><x>5839.50537109375</x><y>14472.6884765625</y></points><points><x>5886.18701171875</x><y>14482.5166015625</y></points><points><x>5886.18701171875</x><y>14482.5166015625</y></points><points><x>5887.4150390625</x><y>14484.359375</y></points><points><x>5888.029296875</x><y>14484.359375</y></points><points><x>5896.0146484375</x><y>14524.2841796875</y></points><points><x>5896.0146484375</x><y>14524.8984375</y></points><points><x>5896.0146484375</x><y>14526.7412109375</y></points><points><x>5896.0146484375</x><y>14527.9697265625</y></points><points><x>5880.04443359375</x><y>14583.8642578125</y></points><points><x>5880.04443359375</x><y>14584.478515625</y></points><points><x>5879.43017578125</x><y>14586.3212890625</y></points><points><x>5879.43017578125</x><y>14586.935546875</y></points><points><x>5878.81591796875</x><y>14589.392578125</y></points><points><x>5878.81591796875</x><y>14590.62109375</y></points><points><x>5875.7451171875</x><y>14609.0478515625</y></points><points><x>5825.37841796875</x><y>14594.3056640625</y></points><points><x>5825.37841796875</x><y>14594.3056640625</y></points><points><x>5822.92138671875</x><y>14593.69140625</y></points><points><x>5774.3974609375</x><y>14558.6806640625</y></points><points><x>5774.3974609375</x><y>14558.6806640625</y></points><points><x>5773.783203125</x><y>14556.2236328125</y></points><points><x>5766.412109375</x><y>14527.35546875</y></points><points><x>5766.412109375</x><y>14527.35546875</y></points><points><x>5766.412109375</x><y>14524.8984375</y></points><points><x>5767.0263671875</x><y>14524.2841796875</y></points><points><x>5767.640625</x><y>14522.44140625</y></points><points><x>5767.640625</x><y>14520.5986328125</y></points><points><x>5767.640625</x><y>14519.984375</y></points><points><x>5768.2548828125</x><y>14518.1416015625</y></points><points><x>5780.53955078125</x><y>14499.71484375</y></points><points><x>5781.15380859375</x><y>14499.71484375</y></points><points><x>5782.99658203125</x><y>14499.1005859375</y></points><points><x>5783.61083984375</x><y>14499.1005859375</y></points><points><x>5785.45361328125</x><y>14499.1005859375</y></points><points><x>5786.0673828125</x><y>14499.1005859375</y></points><points><x>5814.9365234375</x><y>14486.81640625</y></points><points><x>5815.55078125</x><y>14486.81640625</y></points></segmentation></object><object><name>NILM</name><difficult>0</difficult><truncated>0</truncated><info>[{"confidence": "0"}, {"action": "CREATE", "cat": "NILM", "time": "2020-07-23 14:52;43", "who": "admin", "typeOfanno": "PersonManul"}]</info><confidence>0</confidence><bndbox><xmin>21440.314453125</xmin><ymin>3990.75537109375</ymin><xmax>21603.083984375</xmax><ymax>4074.90478515625</ymax></bndbox><segmentation><points><x>21560.703125</x><y>3990.75537109375</y></points><points><x>21585.88671875</x><y>4011.02490234375</y></points><points><x>21603.083984375</x><y>4018.395751953125</y></points><points><x>21592.029296875</x><y>4051.56396484375</y></points><points><x>21591.4140625</x><y>4051.56396484375</y></points><points><x>21590.185546875</x><y>4053.40673828125</y></points><points><x>21561.31640625</x><y>4073.06201171875</y></points><points><x>21561.31640625</x><y>4073.06201171875</y></points><points><x>21559.474609375</x><y>4074.29052734375</y></points><points><x>21526.919921875</x><y>4069.990966796875</y></points><points><x>21526.306640625</x><y>4069.990966796875</y></points><points><x>21472.869140625</x><y>4074.90478515625</y></points><points><x>21472.869140625</x><y>4074.90478515625</y></points><points><x>21442.771484375</x><y>4062.6201171875</y></points><points><x>21442.771484375</x><y>4062.6201171875</y></points><points><x>21440.314453125</x><y>4034.979736328125</y></points><points><x>21440.314453125</x><y>4034.979736328125</y></points><points><x>21441.54296875</x><y>4033.13720703125</y></points><points><x>21465.498046875</x><y>4012.25341796875</y></points><points><x>21465.498046875</x><y>4012.25341796875</y></points><points><x>21518.935546875</x><y>4006.111083984375</y></points><points><x>21518.935546875</x><y>4006.111083984375</y></points></segmentation></object><object><name>MET</name><difficult>0</difficult><truncated>0</truncated><info>[{"confidence": "0"}, {"action": "CREATE", "cat": "MET", "time": "2020-07-23 14:52;43", "who": "admin", "typeOfanno": "PersonManul"}]</info><confidence>0</confidence><bndbox><xmin>27664.0</xmin><ymin>42473.0</ymin><xmax>27843.88671875</xmax><ymax>42743.265625</ymax></bndbox><segmentation><points><x>27728.0</x><y>42473.0</y></points><points><x>27718.0</x><y>42476.0</y></points><points><x>27717.0</x><y>42488.0</y></points><points><x>27725.0</x><y>42490.0</y></points><points><x>27715.0</x><y>42493.0</y></points><points><x>27714.0</x><y>42505.0</y></points><points><x>27697.0</x><y>42521.0</y></points><points><x>27680.0</x><y>42518.0</y></points><points><x>27674.0</x><y>42524.0</y></points><points><x>27674.0</x><y>42531.0</y></points><points><x>27672.0</x><y>42538.0</y></points><points><x>27666.0</x><y>42542.0</y></points><points><x>27664.0</x><y>42570.0</y></points><points><x>27678.0</x><y>42595.0</y></points><points><x>27687.0</x><y>42597.0</y></points><points><x>27688.0</x><y>42603.0</y></points><points><x>27691.0</x><y>42606.0</y></points><points><x>27686.0</x><y>42634.0</y></points><points><x>27687.0</x><y>42639.0</y></points><points><x>27698.0</x><y>42656.0</y></points><points><x>27716.0</x><y>42658.0</y></points><points><x>27717.0</x><y>42663.0</y></points><points><x>27723.0</x><y>42674.0</y></points><points><x>27730.0</x><y>42677.0</y></points><points><x>27731.0</x><y>42687.0</y></points><points><x>27733.0</x><y>42699.0</y></points><points><x>27735.0</x><y>42713.0</y></points><points><x>27744.0</x><y>42728.0</y></points><points><x>27772.021484375</x><y>42743.265625</y></points><points><x>27783.0</x><y>42721.0</y></points><points><x>27795.0</x><y>42720.0</y></points><points><x>27802.0</x><y>42715.0</y></points><points><x>27806.0</x><y>42709.0</y></points><points><x>27806.0</x><y>42705.0</y></points><points><x>27843.88671875</x><y>42670.17578125</y></points><points><x>27843.88671875</x><y>42610.59375</y></points><points><x>27809.0</x><y>42525.0</y></points><points><x>27804.0</x><y>42525.0</y></points><points><x>27801.0</x><y>42522.0</y></points><points><x>27793.0</x><y>42514.0</y></points><points><x>27787.0</x><y>42507.0</y></points><points><x>27783.0</x><y>42504.0</y></points><points><x>27778.0</x><y>42500.0</y></points><points><x>27768.0</x><y>42499.0</y></points><points><x>27755.0</x><y>42481.0</y></points><points><x>27755.0</x><y>42476.0</y></points><points><x>27741.0</x><y>42474.0</y></points></segmentation></object><object><name>NILM</name><difficult>0</difficult><truncated>0</truncated><info>[{"confidence": "0"}, {"action": "CREATE", "cat": "NILM", "time": "2020-07-23 14:52;43", "who": "admin", "typeOfanno": "PersonManul"}]</info><confidence>0</confidence><bndbox><xmin>9847.654296875</xmin><ymin>34923.23828125</ymin><xmax>10015.0</xmax><ymax>35048.33984375</ymax></bndbox><segmentation><points><x>9892.0</x><y>34932.0</y></points><points><x>9884.0</x><y>34934.0</y></points><points><x>9869.0</x><y>34941.0</y></points><points><x>9867.0</x><y>34957.0</y></points><points><x>9857.0</x><y>34962.0</y></points><points><x>9853.0</x><y>34969.0</y></points><points><x>9852.0</x><y>34978.0</y></points><points><x>9851.0</x><y>34984.0</y></points><points><x>9849.3046875</x><y>35000.38671875</y></points><points><x>9847.654296875</x><y>35014.0</y></points><points><x>9873.232421875</x><y>35032.15234375</y></points><points><x>9912.91796875</x><y>35046.48046875</y></points><points><x>9923.712890625</x><y>35048.33984375</y></points><points><x>9930.0400390625</x><y>35047.41015625</y></points><points><x>9939.7177734375</x><y>35042.19921875</y></points><points><x>9945.4873046875</x><y>35043.875</y></points><points><x>9947.720703125</x><y>35039.78125</y></points><points><x>9951.62890625</x><y>35040.3359375</y></points><points><x>9959.0</x><y>35031.0</y></points><points><x>9970.7978515625</x><y>35028.2421875</y></points><points><x>9983.8251953125</x><y>35021.35546875</y></points><points><x>9995.177734375</x><y>35011.1171875</y></points><points><x>10002.25</x><y>35004.234375</y></points><points><x>10008.763671875</x><y>34996.41796875</y></points><points><x>10015.0</x><y>34973.0</y></points><points><x>10008.0</x><y>34970.0</y></points><points><x>10007.0</x><y>34961.0</y></points><points><x>10005.0</x><y>34955.0</y></points><points><x>10001.0</x><y>34951.0</y></points><points><x>10001.0</x><y>34947.0</y></points><points><x>9992.0</x><y>34940.0</y></points><points><x>9984.0</x><y>34936.0</y></points><points><x>9970.181640625</x><y>34926.5390625</y></points><points><x>9955.7421875</x><y>34923.65234375</y></points><points><x>9939.65234375</x><y>34923.23828125</y></points><points><x>9919.4375</x><y>34923.65234375</y></points></segmentation></object><object><name>NILM</name><difficult>0</difficult><truncated>0</truncated><info>[{"confidence": "0"}, {"action": "CREATE", "cat": "NILM", "time": "2020-07-23 14:52;43", "who": "admin", "typeOfanno": "PersonManul"}]</info><confidence>0</confidence><bndbox><xmin>15512.146484375</xmin><ymin>4538.68310546875</ymin><xmax>15620.2109375</xmax><ymax>4681.9384765625</ymax></bndbox><segmentation><points><x>15541.240234375</x><y>4568.0546875</y></points><points><x>15541.240234375</x><y>4568.0546875</y></points><points><x>15563.130859375</x><y>4549.48974609375</y></points><points><x>15563.130859375</x><y>4549.21240234375</y></points><points><x>15579.2021484375</x><y>4538.68310546875</y></points><points><x>15579.2021484375</x><y>4538.68310546875</y></points><points><x>15581.1416015625</x><y>4540.068359375</y></points><points><x>15607.1875</x><y>4565.00634765625</y></points><points><x>15607.1875</x><y>4565.00634765625</y></points><points><x>15608.2958984375</x><y>4567.50048828125</y></points><points><x>15609.404296875</x><y>4568.8857421875</y></points><points><x>15610.5126953125</x><y>4570.54833984375</y></points><points><x>15620.2109375</x><y>4614.32861328125</y></points><points><x>15620.2109375</x><y>4614.60546875</y></points><points><x>15619.3798828125</x><y>4616.822265625</y></points><points><x>15619.1025390625</x><y>4617.6533203125</y></points><points><x>15618.8251953125</x><y>4619.0390625</y></points><points><x>15617.994140625</x><y>4620.978515625</y></points><points><x>15617.716796875</x><y>4622.3642578125</y></points><points><x>15617.1630859375</x><y>4624.58056640625</y></points><points><x>15597.212890625</x><y>4659.494140625</y></points><points><x>15597.212890625</x><y>4659.494140625</y></points><points><x>15595.8271484375</x><y>4661.7109375</y></points><points><x>15594.99609375</x><y>4662.5419921875</y></points><points><x>15593.8876953125</x><y>4663.92724609375</y></points><points><x>15593.056640625</x><y>4665.03564453125</y></points><points><x>15550.9384765625</x><y>4680.552734375</y></points><points><x>15550.9384765625</x><y>4680.552734375</y></points><points><x>15548.7216796875</x><y>4681.6611328125</y></points><points><x>15548.16796875</x><y>4681.9384765625</y></points><points><x>15546.5048828125</x><y>4681.9384765625</y></points><points><x>15512.146484375</x><y>4680.27587890625</y></points><points><x>15513.53125</x><y>4636.49560546875</y></points><points><x>15513.53125</x><y>4636.49560546875</y></points><points><x>15514.6396484375</x><y>4608.509765625</y></points><points><x>15514.6396484375</x><y>4608.509765625</y></points><points><x>15526.27734375</x><y>4587.173828125</y></points><points><x>15535.14453125</x><y>4580.80078125</y></points><points><x>15535.14453125</x><y>4580.80078125</y></points></segmentation></object><object><name>NILM</name><difficult>0</difficult><truncated>0</truncated><info>[{"confidence": "0"}, {"action": "CREATE", "cat": "NILM", "time": "2020-07-23 14:52;43", "who": "admin", "typeOfanno": "PersonManul"}]</info><confidence>0</confidence><bndbox><xmin>49579.0</xmin><ymin>25378.44921875</ymin><xmax>49822.51953125</xmax><ymax>25679.08203125</ymax></bndbox><segmentation><points><x>49687.0</x><y>25384.0</y></points><points><x>49673.59375</x><y>25402.828125</y></points><points><x>49654.0</x><y>25452.0</y></points><points><x>49648.0</x><y>25471.0</y></points><points><x>49637.0</x><y>25477.0</y></points><points><x>49634.0</x><y>25480.0</y></points><points><x>49627.0</x><y>25488.0</y></points><points><x>49627.0</x><y>25497.0</y></points><points><x>49623.0</x><y>25504.0</y></points><points><x>49605.0</x><y>25526.0</y></points><points><x>49601.0</x><y>25534.0</y></points><points><x>49598.0</x><y>25537.0</y></points><points><x>49582.0</x><y>25557.0</y></points><points><x>49579.0</x><y>25590.0</y></points><points><x>49580.0</x><y>25603.0</y></points><points><x>49584.0</x><y>25610.0</y></points><points><x>49595.0</x><y>25619.0</y></points><points><x>49599.0</x><y>25622.0</y></points><points><x>49615.52734375</x><y>25647.140625</y></points><points><x>49656.06640625</x><y>25679.08203125</y></points><points><x>49724.859375</x><y>25677.853515625</y></points><points><x>49743.0</x><y>25619.0</y></points><points><x>49745.0</x><y>25604.0</y></points><points><x>49746.0</x><y>25582.0</y></points><points><x>49745.0</x><y>25577.0</y></points><points><x>49747.0</x><y>25571.0</y></points><points><x>49755.0</x><y>25565.0</y></points><points><x>49769.0</x><y>25545.0</y></points><points><x>49770.0</x><y>25538.0</y></points><points><x>49774.0</x><y>25534.0</y></points><points><x>49794.0</x><y>25518.0</y></poin
[truncated: 17,020 more chars]
