# Supplementary material for: Artificial intelligence enables precision diagnosis of cervical cytology grades and cervical cancer
Source: Nat Commun. 2024 May 22;15:4369. doi: 10.1038/s41467-024-48705-3 (PMC11111770; doi:10.1038/s41467-024-48705-3)
Supplement: Supplementary file 4 — Source Data [file 41467_2024_48705_MOESM4_ESM.zip › Source Data/Table S1.Average precision in the patch-level detection and classification./ground_truth_126/C201803191_H.tiff.xml]

<?xml version="1.0"?><annotation><folder>med</folder><filename>/datasets/Review/label-check/tif-tiff/C201803191_H.tiff</filename><size><width>43264</width><height>41472</height></size><mpp>0</mpp><object><name>MET</name><difficult>0</difficult><truncated>0</truncated><info>[{"confidence": "0"}, {"action": "CREATE", "cat": "MET", "time": "2020-07-23 14:39;10", "who": "admin", "typeOfanno": "PersonManul"}]</info><confidence>0</confidence><bndbox><xmin>35790.6875</xmin><ymin>28564.119140625</ymin><xmax>35903.04296875</xmax><ymax>28697.0</ymax></bndbox><segmentation><points><x>35861.0</x><y>28574.0</y></points><points><x>35854.0</x><y>28580.0</y></points><points><x>35832.0</x><y>28584.0</y></points><points><x>35822.0</x><y>28586.0</y></points><points><x>35813.0</x><y>28593.0</y></points><points><x>35797.22265625</x><y>28601.572265625</y></points><points><x>35790.6875</x><y>28617.15625</y></points><points><x>35795.0</x><y>28633.0</y></points><points><x>35800.0</x><y>28639.0</y></points><points><x>35810.0</x><y>28659.0</y></points><points><x>35819.0</x><y>28669.0</y></points><points><x>35825.0</x><y>28673.0</y></points><points><x>35837.0</x><y>28687.0</y></points><points><x>35841.0</x><y>28693.0</y></points><points><x>35856.0390625</x><y>28696.333984375</y></points><points><x>35872.0</x><y>28697.0</y></points><points><x>35874.0</x><y>28686.0</y></points><points><x>35875.0</x><y>28680.0</y></points><points><x>35882.0</x><y>28672.0</y></points><points><x>35896.0</x><y>28672.0</y></points><points><x>35901.0</x><y>28667.0</y></points><points><x>35901.0</x><y>28654.0</y></points><points><x>35893.4921875</x><y>28645.810546875</y></points><points><x>35903.04296875</x><y>28611.876953125</y></points><points><x>35895.75390625</x><y>28584.982421875</y></points><points><x>35894.75</x><y>28571.408203125</y></points><points><x>35882.43359375</x><y>28564.119140625</y></points><points><x>35876.90234375</x><y>28572.666015625</y></points></segmentation></object><object><name>NILM</name><difficult>0</difficult><truncated>0</truncated><info>[{"confidence": "0"}, {"action": "CREATE", "cat": "NILM", "time": "2020-07-23 14:39;10", "who": "admin", "typeOfanno": "PersonManul"}]</info><confidence>0</confidence><bndbox><xmin>35883.33203125</xmin><ymin>19346.58984375</ymin><xmax>36004.88671875</xmax><ymax>19426.443359375</ymax></bndbox><segmentation><points><x>35936.84765625</x><y>19373.095703125</y></points><points><x>35952.71875</x><y>19356.55078125</y></points><points><x>35952.71875</x><y>19356.55078125</y></points><points><x>35977.703125</x><y>19348.615234375</y></points><points><x>35996.10546875</x><y>19346.58984375</y></points><points><x>36004.88671875</x><y>19357.39453125</y></points><points><x>35998.9765625</x><y>19380.185546875</y></points><points><x>35982.09375</x><y>19393.015625</y></points><points><x>35965.37890625</x><y>19410.068359375</y></points><points><x>35951.53515625</x><y>19416.8203125</y></points><points><x>35937.5234375</x><y>19425.9375</y></points><points><x>35937.5234375</x><y>19425.9375</y></points><points><x>35935.328125</x><y>19426.10546875</y></points><points><x>35917.43359375</x><y>19426.443359375</y></points><points><x>35903.58984375</x><y>19418.84765625</y></points><points><x>35888.90234375</x><y>19417.833984375</y></points><points><x>35883.33203125</x><y>19410.40625</y></points><points><x>35889.0703125</x><y>19404.666015625</y></points><points><x>35889.0703125</x><y>19404.666015625</y></points><points><x>35903.421875</x><y>19403.314453125</y></points><points><x>35915.57421875</x><y>19390.990234375</y></points><points><x>35915.57421875</x><y>19390.990234375</y></points><points><x>35917.265625</x><y>19389.80859375</y></points><points><x>35928.0703125</x><y>19380.5234375</y></points><points><x>35928.0703125</x><y>19380.353515625</y></points></segmentation></object><object><name>NONE</name><difficult>0</difficult><truncated>0</truncated><info>[{"confidence": "0"}, {"action": "CREATE", "cat": "NONE", "time": "2020-07-23 14:39;10", "who": "admin", "typeOfanno": "PersonManul"}]</info><confidence>0</confidence><bndbox><xmin>26043.708984375</xmin><ymin>28863.302734375</ymin><xmax>26433.7421875</xmax><ymax>29122.955078125</ymax></bndbox><segmentation><points><x>26342.36328125</x><y>28893.392578125</y></points><points><x>26342.36328125</x><y>28893.392578125</y></points><points><x>26370.78125</x><y>28895.0625</y></points><points><x>26370.78125</x><y>28895.0625</y></points><points><x>26372.451171875</x><y>28896.177734375</y></points><points><x>26373.009765625</x><y>28898.40625</y></points><points><x>26375.794921875</x><y>28911.22265625</y></points><points><x>26375.794921875</x><y>28911.22265625</y></points><points><x>26397.525390625</x><y>28924.037109375</y></points><points><x>26397.525390625</x><y>28924.037109375</y></points><points><x>26398.640625</x><y>28936.853515625</y></points><points><x>26398.640625</x><y>28936.853515625</y></points><points><x>26400.3125</x><y>28938.5234375</y></points><points><x>26419.255859375</x><y>28949.66796875</y></points><points><x>26417.583984375</x><y>28972.513671875</y></points><points><x>26433.7421875</x><y>28981.984375</y></points><points><x>26428.728515625</x><y>28998.701171875</y></points><points><x>26414.2421875</x><y>29013.1875</y></points><points><x>26414.2421875</x><y>29013.1875</y></points><points><x>26412.5703125</x><y>29014.302734375</y></points><points><x>26408.669921875</x><y>29031.57421875</y></points><points><x>26394.181640625</x><y>29052.19140625</y></points><points><x>26375.794921875</x><y>29066.677734375</y></points><points><x>26361.30859375</x><y>29073.365234375</y></points><points><x>26361.30859375</x><y>29073.365234375</y></points><points><x>26346.822265625</x><y>29085.623046875</y></points><points><x>26324.533203125</x><y>29085.064453125</y></points><points><x>26296.1171875</x><y>29090.080078125</y></points><points><x>26296.1171875</x><y>29090.080078125</y></points><points><x>26293.888671875</x><y>29091.1953125</y></points><points><x>26264.357421875</x><y>29095.09375</y></points><points><x>26229.810546875</x><y>29111.25390625</y></points><points><x>26229.810546875</x><y>29111.25390625</y></points><points><x>26228.697265625</x><y>29112.92578125</y></points><points><x>26204.1796875</x><y>29122.396484375</y></points><points><x>26204.1796875</x><y>29122.396484375</y></points><points><x>26201.951171875</x><y>29122.955078125</y></points><points><x>26177.435546875</x><y>29117.939453125</y></points><points><x>26177.435546875</x><y>29117.939453125</y></points><points><x>26174.650390625</x><y>29116.82421875</y></points><points><x>26173.53515625</x><y>29115.7109375</y></points><points><x>26161.833984375</x><y>29103.453125</y></points><points><x>26161.833984375</x><y>29103.453125</y></points><points><x>26152.361328125</x><y>29085.623046875</y></points><points><x>26152.361328125</x><y>29085.623046875</y></points><points><x>26150.689453125</x><y>29083.951171875</y></points><points><x>26137.875</x><y>29074.478515625</y></points><points><x>26137.875</x><y>29074.478515625</y></points><points><x>26110.015625</x><y>29057.205078125</y></points><points><x>26110.015625</x><y>29057.205078125</y></points><points><x>26097.7578125</x><y>29034.361328125</y></points><points><x>26067.111328125</x><y>29017.087890625</y></points><points><x>26055.96875</x><y>28995.357421875</y></points><points><x>26055.96875</x><y>28995.357421875</y></points><points><x>26052.625</x><y>28995.357421875</y></points><points><x>26051.509765625</x><y>28995.357421875</y></points><points><x>26050.396484375</x><y>28994.80078125</y></points><points><x>26043.708984375</x><y>28973.0703125</y></points><points><x>26043.708984375</x><y>28973.0703125</y></points><points><x>26067.111328125</x><y>28963.59765625</y></points><points><x>26067.111328125</x><y>28963.59765625</y></points><points><x>26069.33984375</x><y>28963.59765625</y></points><points><x>26069.8984375</x><y>28963.59765625</y></points><points><x>26091.0703125</x><y>28957.46875</y></points><points><x>26099.986328125</x><y>28940.75390625</y></points><points><x>26099.986328125</x><y>28940.75390625</y></points><points><x>26101.658203125</x><y>28939.638671875</y></points><points><x>26102.771484375</x><y>28938.5234375</y></points><points><x>26120.044921875</x><y>28924.037109375</y></points><points><x>26120.044921875</x><y>28924.037109375</y></points><points><x>26131.74609375</x><y>28916.236328125</y></points><points><x>26131.74609375</x><y>28915.6796875</y></points><points><x>26131.74609375</x><y>28912.892578125</y></points><points><x>26131.74609375</x><y>28910.107421875</y></points><points><x>26133.41796875</x><y>28895.62109375</y></points><points><x>26126.173828125</x><y>28880.01953125</y></points><points><x>26139.546875</x><y>28873.890625</y></points><points><x>26139.546875</x><y>28873.890625</y></points><points><x>26142.33203125</x><y>28873.890625</y></points><points><x>26160.71875</x><y>28880.576171875</y></points><points><x>26178.548828125</x><y>28882.248046875</y></points><points><x>26188.580078125</x><y>28884.4765625</y></points><points><x>26195.822265625</x><y>28868.875</y></points><points><x>26195.822265625</x><y>28868.875</y></points><points><x>26215.32421875</x><y>28863.302734375</y></points><points><x>26215.32421875</x><y>28863.302734375</y></points><points><x>26217.552734375</x><y>28863.302734375</y></points><points><x>26218.109375</x><y>28863.302734375</y></points><points><x>26235.939453125</x><y>28883.36328125</y></points><points><x>26235.939453125</x><y>28883.36328125</y></points><points><x>26237.0546875</x><y>28885.033203125</y></points><points><x>26237.611328125</x><y>28885.033203125</y></points><points><x>26242.626953125</x><y>28887.26171875</y></points><points><x>26242.626953125</x><y>28887.26171875</y></points><points><x>26244.85546875</x><y>28886.705078125</y></points><points><x>26245.412109375</x><y>28886.1484375</y></points><points><x>26247.640625</x><y>28884.4765625</y></points><points><x>26262.685546875</x><y>28874.447265625</y></points><points><x>26280.515625</x><y>28873.33203125</y></points><points><x>26295.560546875</x><y>28887.8203125</y></points><points><x>26295.560546875</x><y>28887.8203125</y></points><points><x>26297.23046875</x><y>28888.93359375</y></points><points><x>26308.931640625</x><y>28883.36328125</y></points><points><x>26308.931640625</x><y>28883.36328125</y></points><points><x>26311.71875</x><y>28883.36328125</y></points><points><x>26329.548828125</x><y>28886.1484375</y></points><points><x>26329.548828125</x><y>28886.1484375</y></points></segmentation></object><object><name>HSIL</name><difficult>0</difficult><truncated>0</truncated><info>[{"confidence": "0"}, {"action": "CREATE", "cat": "HSIL", "time": "2020-07-23 14:39;10", "who": "admin", "typeOfanno": "PersonManul"}]</info><confidence>0</confidence><bndbox><xmin>29390.462890625</xmin><ymin>4759.1943359375</ymin><xmax>29711.404296875</xmax><ymax>5002.6865234375</ymax></bndbox><segmentation><points><x>29626.224609375</x><y>4780.40087890625</y></points><points><x>29639.044921875</x><y>4776.630859375</y></points><points><x>29643.568359375</x><y>4776.1279296875</y></points><points><x>29652.8984375</x><y>4761.98046875</y></points><points><x>29654.5703125</x><y>4761.98046875</y></points><points><x>29674.62890625</x><y>4759.1943359375</y></points><points><x>29674.62890625</x><y>4759.1943359375</y></points><points><x>29676.857421875</x><y>4759.1943359375</y></points><points><x>29690.23046875</x><y>4766.43798828125</y></points><points><x>29690.23046875</x><y>4766.9951171875</y></points><points><x>29691.345703125</x><y>4769.2236328125</y></points><points><x>29691.345703125</x><y>4785.38232421875</y></points><points><x>29691.345703125</x><y>4785.939453125</y></points><points><x>29690.23046875</x><y>4787.0537109375</y></points><points><x>29689.673828125</x><y>4788.7255859375</y></points><points><x>29685.7734375</x><y>4809.34130859375</y></points><points><x>29685.7734375</x><y>4809.34130859375</y></points><points><x>29689.673828125</x><y>4809.8984375</y></points><points><x>29690.23046875</x><y>4809.8984375</y></points><points><x>29707.50390625</x><y>4807.11279296875</y></points><points><x>29711.404296875</x><y>4814.35595703125</y></points><points><x>29711.404296875</x><y>4814.35595703125</y></points><points><x>29701.931640625</x><y>4821.599609375</y></points><points><x>29701.931640625</x><y>4822.15673828125</y></points><points><x>29700.81640625</x><y>4823.82861328125</y></points><points><x>29700.259765625</x><y>4824.3857421875</y></points><points><x>29692.458984375</x><y>4845.00146484375</y></points><points><x>29692.458984375</x><y>4845.55908203125</y></points><points><x>29692.458984375</x><y>4847.23046875</y></points><points><x>29702.48828125</x><y>4856.1455078125</y></points><points><x>29702.48828125</x><y>4856.70263671875</y></points><points><x>29689.673828125</x><y>4870.63232421875</y></points><points><x>29689.673828125</x><y>4870.63232421875</y></points><points><x>29688.55859375</x><y>4872.30419921875</y></points><points><x>29688.001953125</x><y>4872.861328125</y></points><points><x>29671.84375</x><y>4895.7060546875</y></points><points><x>29671.84375</x><y>4895.7060546875</y></points><points><x>29669.615234375</x><y>4896.26318359375</y></points><points><x>29647.326171875</x><y>4901.27783203125</y></points><points><x>29620.025390625</x><y>4921.3369140625</y></points><points><x>29620.025390625</x><y>4921.3369140625</y></points><points><x>29601.63671875</x><y>4945.2958984375</y></points><points><x>29591.607421875</x><y>4953.0966796875</y></points><points><x>29591.607421875</x><y>4980.39892578125</y></points><points><x>29591.607421875</x><y>4980.39892578125</y></points><points><x>29592.1640625</x><y>4982.6279296875</y></points><points><x>29588.263671875</x><y>5002.6865234375</y></points><points><x>29588.263671875</x><y>5002.6865234375</y></points><points><x>29572.10546875</x><y>5002.6865234375</y></points><points><x>29572.10546875</x><y>5002.6865234375</y></points><points><x>29569.876953125</x><y>5000.4580078125</y></points><points><x>29569.876953125</x><y>4999.34326171875</y></points><points><x>29555.390625</x><y>4990.9853515625</y></points><points><x>29534.7734375</x><y>4987.08544921875</y></points><points><x>29518.05859375</x><y>4988.19970703125</y></points><points><x>29518.05859375</x><y>4988.19970703125</y></points><points><x>29514.71484375</x><y>4986.52783203125</y></points><points><x>29503.013671875</x><y>4975.38427734375</y></points><points><x>29503.013671875</x><y>4975.38427734375</y></points><points><x>29501.900390625</x><y>4972.59814453125</y></points><points><x>29498.0</x><y>4956.9970703125</y></points><points><x>29498.0</x><y>4956.43994140625</y></points><points><x>29498.0</x><y>4954.76806640625</y></points><points><x>29503.572265625</x><y>4939.72412109375</y></points><points><x>29511.9296875</x><y>4917.99365234375</y></points><points><x>29511.9296875</x><y>4917.4365234375</y></points><points><x>29512.486328125</x><y>4915.20751953125</y></points><points><x>29514.71484375</x><y>4897.37744140625</y></points><points><x>29490.19921875</x><y>4911.86474609375</y></points><points><x>29490.19921875</x><y>4911.86474609375</y></points><points><x>29489.642578125</x><y>4914.09326171875</y></points><points><x>29467.353515625</x><y>4927.4658203125</y></points><points><x>29467.353515625</x><y>4927.4658203125</y></points><points><x>29465.68359375</x><y>4928.580078125</y></points><points><x>29449.5234375</x><y>4931.92333984375</y></points><points><x>29449.5234375</x><y>4931.92333984375</y></points><points><x>29434.48046875</x><y>4924.6796875</y></points><points><x>29409.962890625</x><y>4920.77978515625</y></points><points><x>29409.40625</x><y>4920.77978515625</y></points><points><x>29407.734375</x><y>4920.77978515625</y></points><points><x>29404.94921875</x><y>4920.22216796875</y></points><points><x>29403.27734375</x><y>4919.6650390625</y></points><points><x>29390.462890625</x><y>4914.650390625</y></points><points><x>29391.01953125</x><y>4904.62109375</y></points><points><x>29391.01953125</x><y>4904.62109375</y></points><points><x>29392.1328125</x><y>4902.94970703125</y></points><points><x>29407.734375</x><y>4892.36279296875</y></points><points><x>29407.734375</x><y>4892.36279296875</y></points><points><x>29437.265625</x><y>4886.23388671875</y></points><points><x>29437.265625</x><y>4886.23388671875</y></points><points><x>29439.494140625</x><y>4885.6767578125</y></points><points><x>29441.166015625</x><y>4885.119140625</y></points><points><x>29441.72265625</x><y>4885.119140625</y></points><points><x>29463.453125</x><y>4877.31884765625</y></points><points><x>29463.453125</x><y>4877.31884765625</y></points><points><x>29479.0546875</x><y>4874.53271484375</y></points><points><x>29485.18359375</x><y>4859.48876953125</y></points><points><x>29485.18359375</x><y>4859.48876953125</y></points><points><x>29486.298828125</x><y>4857.81689453125</y></points><points><x>29490.755859375</x><y>4841.1015625</y></points><points><x>29490.755859375</x><y>4840.5439453125</y></points><points><x>29490.755859375</x><y>4838.3154296875</y></points><points><x>29490.19921875</x><y>4823.27099609375</y></points><points><x>29490.19921875</x><y>4822.7138671875</y></points><points><x>29490.755859375</x><y>4821.04248046875</y></points><points><x>29491.3125</x><y>4821.04248046875</y></points><points><x>29492.427734375</x><y>4819.92822265625</y></points><points><x>29518.05859375</x><y>4804.8837890625</y></points><points><x>29518.05859375</x><y>4804.8837890625</y></points><points><x>29519.73046875</x><y>4803.21240234375</y></points><points><x>29530.31640625</x><y>4793.740234375</y></points><points><x>29530.31640625</x><y>4793.740234375</y></points><points><x>29554.833984375</x><y>4790.39697265625</y></points><points><x>29554.833984375</x><y>4790.39697265625</y></points><points><x>29580.46484375</x><y>4772.56689453125</y></points><points><x>29580.46484375</x><y>4772.56689453125</y></points><points><x>29607.765625</x><y>4777.0244140625</y></points><points><x>29607.765625</x><y>4777.0244140625</y></points><points><x>29617.23828125</x><y>4797.640625</y></points><points><x>29617.23828125</x><y>4797.640625</y></points></segmentation></object><object><name>MET</name><difficult>0</difficult><truncated>0</truncated><info>[{"confidence": "0"}, {"action": "CREATE", "cat": "MET", "time": "2020-07-23 14:39;10", "who": "admin", "typeOfanno": "PersonManul"}]</info><confidence>0</confidence><bndbox><xmin>35949.44921875</xmin><ymin>31977.365234375</ymin><xmax>36088.5859375</xmax><ymax>32207.083984375</ymax></bndbox><segmentation><points><x>35949.44921875</x><y>32040.236328125</y></points><points><x>35953.19140625</x><y>32073.169921875</y></points><points><x>35958.0546875</x><y>32116.20703125</y></points><points><x>36000.34375</x><y>32150.263671875</y></points><points><x>36014.0</x><y>32176.0</y></points><points><x>36050.69921875</x><y>32207.083984375</y></points><points><x>36080.0</x><y>32198.0</y></points><points><x>36088.5859375</x><y>32162.5078125</y></points><points><x>36077.0</x><y>32135.0</y></points><points><x>36066.0</x><y>32130.0</y></points><points><x>36066.9609375</x><y>32109.470703125</y></points><points><x>36055.359375</x><y>32084.771484375</y></points><points><x>36058.7265625</x><y>32052.212890625</y></points><points><x>36039.640625</x><y>32009.548828125</y></points><points><x>35983.87890625</x><y>31977.365234375</y></points></segmentation></object><object><name>NONE</name><difficult>0</difficult><truncated>0</truncated><info>[{"confidence": "0"}, {"action": "CREATE", "cat": "NONE", "time": "2020-07-23 14:39;10", "who": "admin", "typeOfanno": "PersonManul"}]</info><confidence>0</confidence><bndbox><xmin>35382.29296875</xmin><ymin>33258.5546875</ymin><xmax>35425.51171875</xmax><ymax>33311.23046875</ymax></bndbox><segmentation><points><x>35395.29296875</x><y>33271.38671875</y></points><points><x>35406.7734375</x><y>33261.2578125</y></points><points><x>35416.734375</x><y>33258.5546875</y></points><points><x>35423.31640625</x><y>33261.93359375</y></points><points><x>35425.51171875</x><y>33274.59375</y></points><points><x>35425.51171875</x><y>33274.76171875</y></points><points><x>35421.12109375</x><y>33290.80078125</y></points><points><x>35421.12109375</x><y>33290.80078125</y></points><points><x>35412.17578125</x><y>33304.13671875</y></points><points><x>35412.17578125</x><y>33304.13671875</y></points><points><x>35398.8359375</x><y>33310.38671875</y></points><points><x>35398.8359375</x><y>33310.38671875</y></points><points><x>35386.68359375</x><y>33311.23046875</y></points><points><x>35382.29296875</x><y>33307.0078125</y></points><points><x>35382.29296875</x><y>33307.0078125</y></points><points><x>35382.62890625</x><y>33304.8125</y></points><points><x>35383.98046875</x><y>33293.671875</y></points><points><x>35383.98046875</x><y>33293.50390625</y></points><points><x>35387.1875</x><y>33282.69921875</y></points><points><x>35387.1875</x><y>33282.69921875</y></points></segmentation></object><object><name>NONE</name><difficult>0</difficult><truncated>0</truncated><info>[{"confidence": "0"}, {"action": "CREATE", "cat": "NONE", "time": "2020-07-23 14:39;10", "who": "admin", "typeOfanno": "PersonManul"}]</info><confidence>0</confidence><bndbox><xmin>33464.92578125</xmin><ymin>23723.583984375</ymin><xmax>33499.02734375</xmax><ymax>23773.89453125</ymax></bndbox><segmentation><points><x>33464.92578125</x><y>23732.025390625</y></points><points><x>33465.26171875</x><y>23754.818359375</y></points><points><x>33479.78125</x><y>23773.89453125</y></points><points><x>33496.49609375</x><y>23772.544921875</y></points><points><x>33499.02734375</x><y>23749.416015625</y></points><points><x>33484.67578125</x><y>23723.583984375</y></points></segmentation></object><object><name>NONE</name><difficult>0</difficult><truncated>0</truncated><info>[{"confidence": "0"}, {"action": "CREATE", "cat": "NONE", "time": "2020-07-23 14:39;10", "who": "admin", "typeOfanno": "PersonManul"}]</info><confidence>0</confidence><bndbox><xmin>7932.724609375</xmin><ymin>34077.0</ymin><xmax>8027.73828125</xmax><ymax>34187.82421875</ymax></bndbox><segmentation><points><x>8003.0</x><y>34077.0</y></points><points><x>7973.0</x><y>34084.0</y></points><points><x>7966.0</x><y>34090.0</y></points><points><x>7966.0</x><y>34107.0</y></points><points><x>7958.0</x><y>34120.0</y></points><points><x>7955.0</x><y>34124.0</y></points><points><x>7955.0</x><y>34129.0</y></points><points><x>7932.724609375</x><y>34134.03125</y></points><points><x>7936.0</x><y>34157.0</y></points><points><x>7949.0</x><y>34159.0</y></points><points><x>7953.0</x><y>34164.0</y></points><points><x>7957.0</x><y>34170.0</y></points><points><x>7964.0</x><y>34177.0</y></points><points><x>7996.0673828125</x><y>34187.82421875</y></points><points><x>8024.21923828125</x><y>34169.9765625</y></points><points><x>8027.73828125</x><y>34097.5859375</y></points></segmentation></object><object><name>NONE</name><difficult>0</difficult><truncated>0</truncated><info>[{"confidence": "0"}, {"action": "CREATE", "cat": "NONE", "time": "2020-07-23 14:39;10", "who": "admin", "typeOfanno": "PersonManul"}]</info><confidence>0</confidence><bndbox><xmin>38953.65234375</xmin><ymin>13866.3564453125</ymin><xmax>39037.85546875</xmax><ymax>13927.1845703125</ymax></bndbox><segmentation><points><x>38985.0703125</x><y>13880.431640625</y></points><points><x>38996.3828125</x><y>13868.3671875</y></points><points><x>39014.23046875</x><y>13866.3564453125</y></points><points><x>39014.23046875</x><y>13866.3564453125</y></points><points><x>39033.33203125</x><y>13868.3671875</y></points><points><x>39037.85546875</x><y>13882.6943359375</y></points><points><x>39037.85546875</x><y>13882.6943359375</y></points><points><x>39037.60546875</x><y>13884.705078125</y></points><points><x>39032.578125</x><y>13900.2890625</y></points><points><x>39016.4921875</x><y>13915.6220703125</y></points><points><x>38997.890625</x><y>13921.4033203125</y></points><points><x>38982.0546875</x><y>13926.1796875</y></points><points><x>38967.2265625</x><y>13927.1845703125</y></points><points><x>38967.2265625</x><y>13927.1845703125</y></points><points><x>38964.96484375</x><y>13925.927734375</y></points><points><x>38953.90234375</x><y>13918.3876953125</y></points><points><x>38953.65234375</x><y>13904.8134765625</y></points><points><x>38953.65234375</x><y>13904.5625</y></points><points><x>38954.40625</x><y>13902.802734375</y></points><points><x>38954.40625</x><y>13902.5517578125</y></points><points><x>38963.95703125</x><y>13892.4970703125</y></points><points><x>38963.95703125</x><y>13892.4970703125</y></points></segmentation></object><object><name>NONE</name><difficult>0</difficult><truncated>0</truncated><info>[{"confidence": "0"}, {"action": "CREATE", "cat": "NONE", "time": "2020-07-23 14:39;10", "who": "admin", "typeOfanno": "PersonManul"}]</info><confidence>0</confidence><bndbox><xmin>21731.69921875</xmin><ymin>25412.35546875</ymin><xmax>21823.91015625</xmax><ymax>25491.23046875</ymax></bndbox><segmentation><points><x>21738.32421875</x><y>25419.35546875</y></points><points><x>21731.69921875</x><y>25436.35546875</y></points><points><x>21733.07421875</x><y>25455.60546875</y></points><points><x>21745.0</x><y>25471.0</y></points><points><x>21749.0</x><y>25474.0</y></points><points><x>21763.57421875</x><y>25484.10546875</y></points><points><x>21794.44921875</x><y>25491.23046875</y></points><points><x>21809.0</x><y>25488.0</y></points><points><x>21821.3828125</x><y>25480.53125</y></points><points><x>21823.91015625</x><y>25458.341796875</y></points><points><x>21817.16015625</x><y>25444.591796875</y></points><points><x>21809.91015625</x><y>25437.091796875</y></points><points><x>21807.66015625</x><y>25431.216796875</y></points><points><x>21799.28515625</x><y>25432.091796875</y></points><points><x>21792.78515625</x><y>25432.341796875</y></points><points><x>21787.0</x><y>25429.0</y></points><points><x>21777.82421875</x><y>25419.10546875</y></points><points><x>21756.69921875</x><y>25412.35546875</y></points></segmentation></object><object><name>MET</name><difficult>0</difficult><truncated>0</truncated><info>[{"confidence": "0"}, {"action": "CREATE", "cat": "MET", "time": "2020-07-23 14:39;10", "who": "admin", "typeOfanno": "PersonManul"}]</info><confidence>0</confidence><bndbox><xmin>6704.11328125</xmin><ymin>16940.86328125</ymin><xmax>6839.841796875</xmax><ymax>17119.49609375</ymax></bndbox><segmentation><points><x>6809.7255859375</x><y>16955.71484375</y></points><points><x>6815.0888671875</x><y>16970.978515625</y></points><points><x>6816.73876953125</x><y>16996.970703125</y></points><points><x>6816.73876953125</x><y>16997.3828125</y></points><points><x>6814.67626953125</x><y>17005.6328125</y></points><points><x>6814.67626953125</x><y>17005.6328125</y></points><points><x>6831.17822265625</x><y>17015.53515625</y></points><points><x>6831.17822265625</x><y>17015.53515625</y></points><points><x>6839.841796875</x><y>17031.2109375</y></points><points><x>6839.841796875</x><y>17031.2109375</y></points><points><x>6825.81494140625</x><y>17046.888671875</y></points><points><x>6825.81494140625</x><y>17046.888671875</y></points><points><x>6802.71240234375</x><y>17073.703125</y></points><points><x>6802.71240234375</x><y>17073.703125</y></points><points><x>6801.06201171875</x><y>17076.1796875</y></points><points><x>6777.13427734375</x><y>17103.408203125</y></points><points><x>6777.13427734375</x><y>17103.408203125</y></points><points><x>6762.6953125</x><y>17105.8828125</y></points><points><x>6751.55615234375</x><y>17114.546875</y></points><points><x>6735.05419921875</x><y>17118.259765625</y></points><points><x>6735.05419921875</x><y>17118.259765625</y></points><points><x>6717.31494140625</x><y>17119.49609375</y></points><points><x>6704.11328125</x><y>17095.15625</y></points><points><x>6708.23876953125</x><y>17070.81640625</y></points><points><x>6708.23876953125</x><y>17070.81640625</y></points><points><x>6709.88916015625</x><y>17069.166015625</y></points><points><x>6709.88916015625</x><y>17068.75390625</y></points><points><x>6716.0771484375</x><y>17044.412109375</y></points><points><x>6716.48974609375</x><y>17027.0859375</y></points><points><x>6716.48974609375</x><y>17027.0859375</y></points><points><x>6728.041015625</x><y>17014.296875</y></points><points><x>6723.5029296875</x><y>16990.369140625</y></points><points><x>6723.5029296875</x><y>16990.369140625</y></points><points><x>6723.5029296875</x><y>16971.8046875</y></points><points><x>6737.1171875</x><y>16956.953125</y></points><points><x>6749.49365234375</x><y>16943.751953125</y></points><points><x>6766.82080078125</x><y>16940.86328125</y></points><points><x>6782.91015625</x><y>16941.275390625</y></points><points><x>6782.91015625</x><y>16941.275390625</y></points><points><x>6797.76171875</x><y>16948.2890625</y></points><points><x>6797.76171875</x><y>16948.2890625</y></points></segmentation></object><object><name>NONE</name><difficult>0</difficult><truncated>0</truncated><info>[{"confidence": "0"}, {"action": "CREATE", "cat": "NONE", "time": "2020-07-23 14:39;10", "who": "admin", "typeOfanno": "PersonManul"}]</info><confidence>0</confidence><bndbox><xmin>19957.755859375</xmin><ymin>30452.94921875</ymin><xmax>20253.19921875</xmax><ymax>30758.8359375</ymax></bndbox><segmentation><points><x>20156.765625</x><y>30504.544921875</y></points><points><x>20177.6484375</x><y>30481.818359375</y></points><points><x>20215.73046875</x><y>30486.732421875</y></points><points><x>20215.73046875</x><y>30486.732421875</y></points><points><x>20216.958984375</x><y>30488.57421875</y></points><points><x>20218.1875</x><y>30489.802734375</y></points><points><x>20242.142578125</x><y>30520.515625</y></points><points><x>20242.142578125</x><y>30520.515625</y></points><points><x>20242.7578125</x><y>30522.970703125</y></points><points><x>20242.7578125</x><y>30524.19921875</y></points><points><x>20253.19921875</x><y>30574.56640625</y></points><points><x>20253.19921875</x><y>30575.181640625</y></points><points><x>20253.19921875</x><y>30577.638671875</y></points><points><x>20253.19921875</x><y>30579.48046875</y></points><points><x>20253.19921875</x><y>30580.095703125</y></points><points><x>20253.19921875</x><y>30583.779296875</y></points><points><x>20231.0859375</x><y>30640.904296875</y></points><points><x>20231.0859375</x><y>30640.904296875</y></points><points><x>20230.47265625</x><y>30643.974609375</y></points><points><x>20196.689453125</x><y>30709.08203125</y></points><points><x>20196.689453125</x><y>30709.08203125</y></points><points><x>20194.232421875</x><y>30713.99609375</y></points><points><x>20157.37890625</x><y>30745.935546875</y></points><points><x>20157.37890625</x><y>30745.935546875</y></points><points><x>20154.921875</x><y>30749.0078125</y></points><points><x>20116.2265625</x><y>30758.220703125</y></points><points><x>20115.611328125</x><y>30758.220703125</y></points><points><x>20077.529296875</x><y>30758.8359375</y></points><points><x>20076.916015625</x><y>30758.8359375</y></points><points><x>20075.072265625</x><y>30757.607421875</y></points><points><x>20074.458984375</x><y>30757.607421875</y></points><points><x>20069.544921875</x><y>30755.150390625</y></points><points><x>20030.234375</x><y>30733.65234375</y></points><points><x>20030.234375</x><y>30733.65234375</y></points><points><x>20027.77734375</x><y>30731.80859375</y></points><points><x>19996.451171875</x><y>30712.767578125</y></points><points><x>19996.451171875</x><y>30712.767578125</y></points><points><x>19968.810546875</x><y>30690.041015625</y></points><points><x>19957.755859375</x><y>30654.416015625</y></points><points><x>19957.755859375</x><y>30654.416015625</y></points><points><x>19957.755859375</x><y>30651.958984375</y></points><points><x>19957.755859375</x><y>30600.365234375</y></points><points><x>19957.755859375</x><y>30600.365234375</y></points><points><x>19959.59765625</x><y>30599.13671875</y></points><points><x>19959.59765625</x><y>30598.521484375</y></points><points><x>19974.953125</x><y>30559.2109375</y></points><points><x>19975.568359375</x><y>30559.2109375</y></points><points><x>19998.294921875</x><y>30516.830078125</y></points><points><x>20016.720703125</x><y>30485.50390625</y></points><points><x>20016.720703125</x><y>30485.50390625</y></points><points><x>20049.888671875</x><y>30456.634765625</y></points><points><x>20050.50390625</x><y>30456.634765625</y></points><points><x>20052.345703125</x><y>30456.021484375</y></points><points><x>20083.05859375</x><y>30452.94921875</y></points><points><x>20083.671875</x><y>30452.94921875</y></points><points><x>20085.515625</x><y>30452.94921875</y></points><points><x>20087.357421875</x><y>30453.564453125</y></points><points><x>20115.611328125</x><y>30470.1484375</y></points><points><x>20115.611328125</x><y>30470.1484375</y></points><points><x>20116.83984375</x><y>30472.60546875</y></points><points><x>20116.83984375</x><y>30473.21875</y></points><points><x>20117.455078125</x><y>30475.67578125</y></points><points><x>20122.369140625</x><y>30487.9609375</y></points><points><x>20122.369140625</x><y>30487.9609375</y></points></segmentation></object><object><name>MET</name><difficult>0</difficult><truncated>0</truncated><info>[{"confidence": "0"}, {"action": "CREATE", "cat": "MET", "time": "2020-07-23 14:39;10", "who": "admin", "typeOfanno": "PersonManul"}]</info><confidence>0</confidence><bndbox><xmin>29335.158203125</xmin><ymin>30236.939453125</ymin><xmax>29547.06640625</xmax><ymax>30435.818359375</ymax></bndbox><segmentation><points><x>29530.482421875</x><y>30252.294921875</y></points><points><x>29496.69921875</x><y>30236.939453125</y></points><points><x>29472.0</x><y>30247.0</y></points><points><x>29470.0</x><y>30253.0</y></points><points><x>29459.0</x><y>30261.0</y></points><points><x>29449.388671875</x><y>30261.6796875</y></points><points><x>29442.31640625</x><y>30260.5625</y></points><points><x>29433.75390625</x><y>30260.00390625</y></points><points><x>29429.66015625</x><y>30260.189453125</y></points><points><x>29425.9375</x><y>30257.771484375</y></points><points><x>29425.0078125</x><y>30256.46875</y></points><points><x>29409.0</x><y>30250.0</y></points><points><x>29405.0</x><y>30246.0</y></points><points><x>29391.0</x><y>30245.0</y></points><points><x>29382.0</x><y>30251.0</y></points><points><x>29379.0</x><y>30270.0</y></points><points><x>29378.15234375</x><y>30283.005859375</y></points><points><x>29378.0</x><y>30294.0</y></points><points><x>29397.0</x><y>30298.0</y></points><points><x>29415.0</x><y>30298.0</y></points><points><x>29415.0</x><y>30306.0</y></points><points><x>29408.0</x><y>30323.0</y></points><points><x>29406.0</x><y>30329.0</y></points><points><x>29405.0</x><y>30334.0</y></points><points><x>29404.0</x><y>30342.0</y></points><points><x>29397.5</x><y>30343.21875</y></points><points><x>29390.849609375</x><y>30345.712890625</y></points><points><x>29383.3671875</x><y>30347.65234375</y></points><points><x>29378.0</x><y>30349.0</y></points><points><x>29367.0</x><y>30359.0</y></points><points><x>29352.0</x><y>30373.0</y></points><points><x>29339.36328125</x><y>30393.19921875</y></points><points><x>29335.158203125</x><y>30419.365234375</y></points><points><x>29338.248046875</x><y>30434.328125</y></points><points><x>29350.34375</x><y>30435.818359375</y></points><points><x>29360.208984375</x><y>30427.62890625</y></points><points><x>29371.93359375</x><y>30422.41796875</y></points><points><x>29381.0</x><y>30412.0</y></points><points><x>29384.0</x><y>30408.0</y></points><points><x>29390.916015625</x><y>30406.78515625</y></points><points><x>29397.98828125</x><y>30412.92578125</y></points><points><x>29404.501953125</x><y>30417.392578125</y></points><points><x>29421.0</x><y>30414.0</y></points><points><x>29426.0</x><y>30413.0</y></points><points><x>29434.0</x><y>30411.0</y></points><points><x>29456.0</x><y>30414.0</y></points><points><x>29468.0</x><y>30408.0</y></points><points><x>29482.0</x><y>30412.0</y></points><points><x>29488.0</x><y>30420.0</y></points><points><x>29496.748046875</x><y>30423.595703125</y></points><points><x>29510.32421875</x><y>30417.5</y></points><points><x>29523.34765625</x><y>30408.080078125</y></points><points><x>29531.669921875</x><y>30396.763671875</y></points><points><x>29545.796875</x><y>30357.453125</y></points><points><x>29547.06640625</x><y>30314.33203125</y></points></segmentation></object><object><name>NILM</name><difficult>0</difficult><truncated>0</truncated><info>[{"confidence": "0"}, {"action": "CREATE", "cat": "NILM", "time": "2020-07-23 14:39;10", "who": "admin", "typeOfanno": "PersonManul"}]</info><confidence>0</confidence><bndbox><xmin>31364.619140625</xmin><ymin>33130.03125</ymin><xmax>31497.0</xmax><ymax>33248.39453125</ymax></bndbox><segmentation><points><x>31452.0</x><y>33137.0</y></points><points><x>31437.0</x><y>33149.0</y></points><points><x>31431.0</x><y>33156.0</y></points><points><x>31427.0</x><y>33159.0</y></points><points><x>31423.056640625</x><y>33163.52734375</y></points><points><x>31420.451171875</x><y>33166.69140625</y></points><points><x>31417.287109375</x><y>33170.97265625</y></points><points><x>31412.634765625</x><y>33173.953125</y></points><points><x>31409.09765625</x><y>33178.7890625</y></points><points><x>31407.05078125</x><y>33184.9296875</y></points><points><x>31401.28125</x><y>33193.4921875</y></points><points><x>31397.373046875</x><y>33198.890625</y></points><points><x>31394.208984375</x><y>33201.6796875</y></points><points><x>31388.068359375</x><y>33209.68359375</y></points><points><x>31382.298828125</x><y>33217.5</y></points><points><x>31373.923828125</x><y>33223.640625</y></points><points><x>31364.619140625</x><y>33236.85546875</y></points><points><x>31368.154296875</x><y>33248.39453125</y></points><points><x>31386.580078125</x><y>33244.671875</y></points><points><x>31402.0</x><y>33236.0</y></points><points><x>31416.0</x><y>33233.0</y></points><points><x>31426.0</x><y>33229.0</y></points><points><x>31434.0</x><y>33223.0</y></points><points><x>31448.0</x><y>33219.0</y></points><points><x>31467.0</x><y>33221.0</y></points><points><x>31476.0</x><y>33215.0</y></points><points><x>31486.0</x><y>33207.0</y></points><points><x>31496.0</x><y>33199.0</y></points><points><x>31497.0</x><y>33183.0</y></points><points><x>31495.0</x><y>33171.0</y></points><points><x>31494.0</x><y>33166.0</y></points><points><x>31493.0</x><y>33159.0</y></points><points><x>31488.0</x><y>33141.0</y></points><points><x>31476.283203125</x><y>33136.9140625</y></points><points><x>31469.76953125</x><y>33135.0546875</y></points><points><x>31463.44140625</x><y>33130.03125</y></points></segmentation></object><object><name>NONE</name><difficult>0</difficult><truncated>0</truncated><info>[{"confidence": "0"}, {"action": "CREATE", "cat": "NONE", "time": "2020-07-23 14:39;10", "who": "admin", "typeOfanno": "PersonManul"}]</info><confidence>0</confidence><bndbox><xmin>39273.9375</xmin><ymin>16266.8310546875</ymin><xmax>39382.0</xmax><ymax>16452.48046875</ymax></bndbox><segmentation><points><x>39280.03125</x><y>16301.744140625</y></points><points><x>39273.9375</x><y>16289.8291015625</y></points><points><x>39278.921875</x><y>16278.19140625</y></points><points><x>39287.7890625</x><y>16273.2041015625</y></points><points><x>39291.66796875</x><y>16266.8310546875</y></points><points><x>39301.3671875</x><y>16269.6015625</y></points><points><x>39316.0546875</x><y>16268.7705078125</y></points><points><x>39323.8125</x><y>16271.541015625</y></points><points><x>39323.8125</x><y>16271.541015625</y></points><points><x>39329.6328125</x><y>16282.90234375</y></points><points><x>39329.6328125</x><y>16282.90234375</y></points><points><x>39330.18359375</x><y>16284.841796875</y></points><points><x>39329.6328125</x><y>16297.310546875</y></points><points><x>39325.47265625</x><y>16301.189453125</y></points><points><x>39331.015625</x><y>16310.056640625</y></points><points><x>39331.015625</x><y>16310.056640625</y></points><points><x>39331.5703125</x><y>16324.1884765625</y></points><points><x>39339.328125</x><y>16328.8984375</y></points><points><x>39339.328125</x><y>16328.8984375</y></points><points><x>39344.0390625</x><y>16343.0302734375</y></points><points><x>39343.484375</x><y>16355.4990234375</y></points><points><x>39350.4140625</x><y>16368.2451171875</y></points><points><x>39355.67578125</x><y>16377.943359375</y></points><points><x>39364.54296875</x><y>16379.6064453125</y></points><points><x>39377.2890625</x><y>16380.4375</y></points><points><x>39382.0</x><y>16388.47265625</y></points><points><x>39382.0</x><y>16388.47265625</y></points><points><x>39382.0</x><y>16390.689453125</y></points><points><x>39379.78515625</x><y>16405.65234375</y></points><points><x>39379.78515625</x><y>16405.65234375</y></points><points><x>39378.953125</x><y>16408.146484375</y></points><points><x>39372.02734375</x><y>16420.060546875</y></points><points><x>39372.02734375</x><y>16420.060546875</y></points><points><x>39370.36328125</x><y>16422.27734375</y></points><points><x>39360.38671875</x><y>16425.880859375</y></points><points><x>39360.38671875</x><y>16425.880859375</y></points><points><x>39344.59375</x><y>16430.58984375</y></points><points><x>39344.59375</x><y>16430.58984375</y></points><points><x>39330.18359375</x><y>16442.228515625</y></points><points><x>39330.18359375</x><y>16442.228515625</y></points><points><x>39328.5234375</x><y>16443.890625</y></points><points><x>39311.62109375</x><y>16452.48046875</y></points><points><x>39290.0078125</x><y>16450.818359375</y></points><points><x>39290.0078125</x><y>16450.818359375</y></points><points><x>39278.37109375</x><y>16440.56640625</y></points><points><x>39278.37109375</x><y>16440.56640625</y></points><points><x>39280.86328125</x><y>16432.25390625</y></points><points><x>39280.86328125</x><y>16432.25390625</y></points><points><x>39292.22265625</x><y>16423.94140625</y></points><points><x>39292.22265625</x><y>16423.6640625</y></points><points><x>39293.88671875</x><y>16422.5546875</y></points><points><x>39304.140625</x><y>16415.904296875</y></points><points><x>39295.82421875</x><y>16409.53125</y></points><points><x>39288.06640625</x><y>16400.94140625</y></points><points><x>39288.06640625</x><y>16400.94140625</y></points><points><x>39288.06640625</x><y>16398.44921875</y></points><points><x>39286.40625</x><y>16389.58203125</y></points><points><x>39286.40625</x><y>16389.58203125</y></points><points><x>39287.51171875</x><y>16387.365234375</y></points><points><x>39300.53515625</x><y>16382.099609375</y></points><points><x>39300.53515625</x><y>16382.099609375</y></points><points><x>39296.1015625</x><y>16370.185546875</y></points><points><x>39296.1015625</x><y>16370.185546875</y></points><points><x>39288.8984375</x><y>16364.3662109375</y></points><points><x>39288.8984375</x><y>16364.3662109375</y></points><points><x>39284.46484375</x><y>16346.9091796875</y></points><points><x>39284.46484375</x><y>16346.6328125</y></points><points><x>39286.68359375</x><y>16337.765625</y></points><points><x>39281.41796875</x><y>16327.513671875</y></points><points><x>39278.921875</x><y>16315.8759765625</y></points><points><x>39278.921875</x><y>16315.5986328125</y></points></segmentation></object><object><name>NONE</name><difficult>0</difficult><truncated>0</truncated><info>[{"confidence": "0"}, {"action": "CREATE", "cat": "NONE", "time": "2020-07-23 14:39;10", "who": "admin", "typeOfanno": "PersonManul"}]</info><confidence>0</confidence><bndbox><xmin>39547.6171875</xmin><ymin>16763.296875</ymin><xmax>39624.09375</xmax><ymax>16822.6875</ymax></bndbox><segmentation><points><x>39579.57421875</x><y>16763.296875</y></points><points><x>39574.046875</x><y>16779.876953125</y></points><points><x>39554.69140625</x><y>16781.923828125</y></points><points><x>39547.6171875</x><y>16806.119140625</y></points><points><x>39563.05078125</x><y>16818.408203125</y></points><points><x>39578.30859375</x><y>16814.685546875</y></points><points><x>39597.29296875</x><y>16822.6875</y></points><points><x>39612.3671875</x><y>16820.455078125</y></points><points><x>39624.09375</x><y>16808.357421875</y></points><points><x>39621.11328125</x><y>16792.166015625</y></points><points><x>39603.43359375</x><y>16790.4921875</y></points><points><x>39606.57421875</x><y>16772.296875</y></points><points><x>39600.57421875</x><y>16763.296875</y></points></segmentation></object><object><name>MET</name><difficult>0</difficult><truncated>0</truncated><info>[{"confidence": "0"}, {"action": "CREATE", "cat": "MET", "time": "2020-07-23 14:39;10", "who": "admin", "typeOfanno": "PersonManul"}]</info><confidence>0</confidence><bndbox><xmin>39157.55078125</xmin><ymin>17319.4296875</ymin><xmax>39332.46875</xmax><ymax>17425.455078125</ymax></bndbox><segmentation><points><x>39302.35546875</x><y>17332.21875</y></points><points><x>39320.91796875</x><y>17337.994140625</y></points><points><x>39330.8203125</x><y>17348.306640625</y></points><points><x>39330.8203125</x><y>17348.720703125</y></points><points><x>39331.234375</x><y>17350.37109375</y></points><points><x>39332.46875</x><y>17364.80859375</y></points><points><x>39332.46875</x><y>17364.80859375</y></points><points><x>39331.64453125</x><y>17366.873046875</y></points><points><x>39322.98046875</x><y>17382.9609375</y></points><points><x>39312.66796875</x><y>17394.92578125</y></points><points><x>39296.9921875</x><y>17406.064453125</y></points><points><x>39284.203125</x><y>17413.078125</y></points><points><x>39276.36328125</x><y>17423.390625</y></points><points><x>39276.36328125</x><y>17423.390625</y></points><points><x>39258.625</x><y>17424.216796875</y></points><points><x>39244.59765625</x><y>17420.916015625</y></points><points><x>39228.09375</x><y>17425.455078125</y></points><points><x>39227.68359375</x><y>17425.455078125</y></points><points><x>39226.03125</x><y>17425.455078125</y></points><points><x>39198.8046875</x><y>17420.50390625</y></points><points><x>39198.390625</x><y>17420.50390625</y></points><points><x>39196.328125</x><y>17420.50390625</y></points><points><x>39193.02734375</x><y>17420.091796875</y></points><points><x>39173.640625</x><y>17411.015625</y></points><points><x>39173.640625</x><y>17411.015625</y></points><points><x>39171.578125</x><y>17409.77734375</y></points><points><x>39170.75</x><y>17409.365234375</y></points><points><x>39159.61328125</x><y>17395.337890625</y></points><points><x>39159.61328125</x><y>17395.337890625</y></points><points><x>39159.19921875</x><y>17393.275390625</y></points><points><x>39157.55078125</x><y>17377.185546875</y></points><points><x>39157.55078125</x><y>17377.185546875</y></points><points><x>39171.1640625</x><y>17365.634765625</y></points><points><x>39178.58984375</x><y>17357.796875</y></points><points><x>39181.890625</x><y>17347.0703125</y></points><points><x>39200.453125</x><y>17333.869140625</y></points><points><x>39218.1953125</x><y>17324.79296875</y></points><points><x>39218.1953125</x><y>17324.79296875</y></points><points><x>39220.2578125</x><y>17323.966796875</y></points><points><x>39245.421875</x><y>17319.4296875</y></points><points><x>39245.421875</x><y>17319.4296875</y></points><points><x>39248.30859375</x><y>17319.4296875</y></points><points><x>39273.0625</x><y>17321.904296875</y></points><points><x>39273.0625</x><y>17321.904296875</y></points><points><x>39275.5390625</x><y>17322.73046875</y></points><points><x>39276.36328125</x><y>17322.73046875</y></points><points><x>39289.9765625</x><y>17325.6171875</y></points><points><x>39289.9765625</x><y>17326.029296875</y></points></segmentation></object><object><name>NONE</name><difficult>0</difficult><truncated>0</truncated><info>[{"confidence": "0"}, {"action": "CREATE", "cat": "NONE", "time": "2020-07-23 14:39;10", "who": "admin", "typeOfanno": "PersonManul"}]</info><confidence>0</confidence><bndbox><xmin>37554.0</xmin><ymin>16892.306640625</ymin><xmax>37611.2265625</xmax><ymax>16954.46484375</ymax></bndbox><segmentation><points><x>37571.95703125</x><y>16892.306640625</y></points><points><x>37557.62890625</x><y>16902.169921875</y></points><points><x>37554.0</x><y>16925.0</y></points><points><x>37557.62890625</x><y>16939.763671875</y></points><points><x>37574.75</x><y>16954.46484375</y></points><points><x>37598.19921875</x><y>16954.279296875</y></points><points><x>37611.2265625</x><y>16942.18359375</y></points><points><x>37608.25</x><y>16930.0859375</y></points><points><x>37608.25</x><y>16905.51953125</y></points><points><x>37593.0</x><y>16897.0</y></points><points><x>37584.984375</x><y>16892.677734375</y></points></segmentation></object><object><name>NONE</name><difficult>0</difficult><truncated>0</truncated><info>[{"confidence": "0"}, {"action": "CREATE", "cat": "NONE", "time": "2020-07-23 14:39;10", "who": "admin", "typeOfanno": "PersonManul"}]</info><confidence>0</confidence><bndbox><xmin>37445.4921875</xmin><ymin>15157.76171875</ymin><xmax>37533.4921875</xmax><ymax>15221.51171875</ymax></bndbox><segmentation><points><x>37480.7421875</x><y>15161.76171875</y></points><points><x>37448.0</x><y>15183.0</y></points><points><x>37445.4921875</x><y>15200.38671875</y></points><points><x>37449.8671875</x><y>15208.26171875</y></points><points><x>37458.9921875</x><y>15221.51171875</y></points><points><x>37475.2421875</x><y>15217.26171875</y></points><points><x>37476.8671875</x><y>15199.51171875</y></points><points><x>37481.8671875</x><y>15195.76171875</y></points><points><x>37498.6171875</x><y>15214.88671875</y></points><points><x>37514.8671875</x><y>15219.26171875</y></points><points><x>37533.4921875</x><y>15190.51171875</y></points><points><x>37524.2421875</x><y>15167.88671875</y></points><points><x>37502.6171875</x><y>15157.76171875</y></points></segmentation></object><object><name>NONE</name><difficult>0</difficult><truncated>0</truncated><info>[{"confidence": "0"}, {"action": "CREATE", "cat": "NONE", "time": "2020-07-23 14:39;10", "who": "admin", "typeOfanno": "PersonManul"}]</info><confidence>0</confidence><bndbox><xmin>7559.41162109375</xmin><ymin>29941.919921875</ymin><xmax>7678.33447265625</xmax><ymax>30044.65234375</ymax></bndbox><segmentation><points><x>7655.25732421875</x><y>29941.919921875</y></points><points><x>7632.92431640625</x><y>29953.0859375</y></points><points><x>7622.31591796875</x><y>29961.275390625</y></points><points><x>7616.9189453125</x><y>29969.091796875</y></points><points><x>7614.12744140625</x><y>29972.814453125</y></points><points><x>7608.91650390625</x><y>29981.001953125</y></points><points><x>7606.12451171875</x><y>29985.841796875</y></points><points><x>7602.0302734375</x><y>29988.6328125</y></points><points><x>7597.00537109375</x><y>29992.35546875</y></points><points><x>7592.3525390625</x><y>29994.216796875</y></points><points><x>7588.0</x><y>29995.0</y></points><points><x>7585.0</x><y>29998.0</y></points><points><x>7578.0</x><y>30002.0</y></points><points><x>7566.0</x><y>30013.0</y></points><points><x>7559.41162109375</x><y>30027.34375</y></points><points><x>7563.0</x><y>30039.0</y></points><points><x>7577.83642578125</x><y>30044.65234375</y></points><points><x>7597.0</x><y>30037.0</y></points><points><x>7602.0</x><y>30032.0</y></points><points><x>7606.0</x><y>30029.0</y></points><points><x>7610.0</x><y>30026.0</y></points><points><x>7617.0</x><y>30018.0</y></points><points><x>7621.0</x><y>30014.0</y></points><points><x>7628.0</x><y>30009.0</y></points><points><x>7638.50732421875</x><y>30008.732421875</y></points><points><x>7650.79052734375</x><y>30008.732421875</y></points><points><x>7667.7265625</x><y>30002.21875</y></points><points><x>7678.33447265625</x><y>29978.955078125</y></points><points><x>7673.8681640625</x><y>29950.109375</y></points></segmentation></object><object><name>NONE</name><difficult>0</difficult><truncated>0</truncated><info>[{"confidence": "0"}, {"action": "CREATE", "cat": "NONE", "time": "2020-07-23 14:39;10", "who": "admin", "typeOfanno": "PersonManul"}]</info><confidence>0</confidence><bndbox><xmin>11475.6591796875</xmin><ymin>8943.9423828125</ymin><xmax>11549.5439453125</xmax><ymax>8993.8193359375</ymax></bndbox><segmentation><points><x>11491.0</x><y>8945.0</y></points><points><x>11481.0</x><y>8952.0</y></points><points><x>11475.6591796875</x><y>8967.9501953125</y></points><points><x>11486.0</x><y>8983.0</y></points><points><x>11501.52734375</x><y>8990.841796875</y></points><points><x>11528.513671875</x><y>8993.8193359375</y></points><points><x>11547.310546875</x><y>8985.2587890625</y></points><points><x>11549.5439453125</x><y>8966.6474609375</y></points><points><x>11540.0</x><y>8957.0</y></points><points><x>11524.60546875</x><y>8943.9423828125</y></points></segmentation></object><object><name>NONE</name><difficult>0</difficult><truncated>0</truncated><info>[{"confidence": "0"}, {"action": "CREATE", "cat": "NONE", "time": "2020-07-23 14:39;10", "who": "admin", "typeOfanno": "PersonManul"}]</info><confidence>0</confidence><bndbox><xmin>28087.291015625</xmin><ymin>13292.3408203125</ymin><xmax>28461.357421875</xmax><ymax>13764.0673828125</ymax></bndbox><segmentation><points><x>28204.609375</x><y>13292.3408203125</y></points><points><x>28184.0</x><y>13321.0</y></points><points><x>28178.0</x><y>13326.0</y></points><points><x>28152.0</x><y>13327.0</y></points><points><x>28150.0</x><y>13345.0</y></points><points><x>28148.0</x><y>13351.0</y></points><points><x>28135.0</x><y>13351.0</y></points><points><x>28135.0</x><y>13366.0</y></points><points><x>28125.0</x><y>13395.0</y></points><points><x>28132.0</x><y>13402.0</y></points><points><x>28125.0</x><y>13401.0</y></points><points><x>28109.453125</x><y>13391.525390625</y></points><points><x>28102.0</x><y>13394.0</y></points><points><x>28099.0</x><y>13413.0</y></points><points><x>28103.0</x><y>13417.0</y></points><points><x>28112.0</x><y>13418.0</y></points><points><x>28113.0</x><y>13432.0</y></points><points><x>28112.0</x><y>13438.0</y></points><points><x>28112.0</x><y>13442.0</y></points><points><x>28111.0</x><y>13448.0</y></points><points><x>28105.0</x><y>13464.0</y></points><points><x>28106.0</x><y>13469.0</y></points><points><x>28116.0</x><y>13473.0</y></points><points><x>28117.0</x><y>13482.0</y></points><points><x>28114.0</x><y>13499.0</y></points><points><x>28113.0</x><y>13506.0</y></points><points><x>28108.0</x><y>13514.0</y></points><points><x>28096.505859375</x><y>13548.4736328125</y></points><points><x>28087.291015625</x><y>13607.439453125</y></points><points><x>28112.474609375</x><y>13727.828125</y></points><points><x>28285.07421875</x><y>13764.0673828125</y></points><points><x>28358.166015625</x><y>13727.2138671875</y></points><points><x>28393.791015625</x><y>13715.5439453125</y></points><points><x>28432.0</x><y>13699.0</y></points><points><x>28434.0</x><y>13693.0</y></points><points><x>28442.0</x><y>13685.0</y></points><points><x>28456.443359375</x><y>13641.8359375</y></points><points><x>28461.357421875</x><y>13603.1396484375</y></points><points><x>28443.0</x><y>13553.0</y></points><points><x>28443.0</x><y>13549.0</y></points><points><x>28446.0</x><y>13525.0</y></points><points><x>28446.0</x><y>13498.0</y></points><points><x>28443.0</x><y>13495.0</y></points><points><x>28435.0</x><y>13494.0</y></points><points><x>28427.0</x><y>13488.0</y></points><points><x>28420.0</x><y>13486.0</y></points><points><x>28409.0</x><y>13485.0</y></points><points><x>28408.0</x><y>13480.0</y></points><points><x>28427.0</x><y>13479.0</y></points><points><x>28432.0</x><y>13478.0</y></points><points><x>28435.0</x><y>13475.0</y></points><points><x>28435.0</x><y>13461.0</y></points><points><x>28417.0</x><y>13456.0</y></points><points><x>28410.0</x><y>13458.0</y></points><points><x>28406.0</x><y>13465.0</y></points><points><x>28402.0</x><y>13463.0</y></points><points><x>28398.0</x><y>13463.0</y></points><points><x>28393.0</x><y>13462.0</y></points><points><x>28388.0</x><y>13461.0</y></points><points><x>28385.0</x><y>13458.0</y></points><points><x>28381.0</x><y>13439.0</y></points><points><x>28372.0</x><y>13423.0</y></points><points><x>28367.0</x><y>13412.0</y></points><points><x>28355.0</x><y>13409.0</y></points><points><x>28343.0</x><y>13399.0</y></points><points><x>28342.0</x><y>13373.0</y></points><points><x>28338.0</x><y>13367.0</y></points><points><x>28332.0</x><y>13362.0</y></points><points><x>28325.0</x><y>13357.0</y></points><points><x>28310.0</x><y>13341.0</y></points><points><x>28310.0</x><y>13336.0</y></points><points><x>28308.0</x><y>13328.0</y></points><points><x>28278.931640625</x><y>13310.1533203125</y></points><points><x>28240.849609375</x><y>13310.767578125</y></points></segmentation></object><object><name>NONE</name><difficult>0</difficult><truncated>0</truncated><info>[{"confidence": "0"}, {"action": "CREATE", "cat": "NONE", "time": "2020-07-23 14:39;10", "who": "admin", "typeOfanno": "PersonManul"}]</info><confidence>0</confidence><bndbox><xmin>34429.28125</xmin><ymin>13024.609375</ymin><xmax>34501.6015625</xmax><ymax>13145.697265625</ymax></bndbox><segmentation><points><x>34441.75</x><y>13025.4404296875</y></points><points><x>34432.0</x><y>13034.0</y></points><points><x>34429.28125</x><y>13051.7646484375</y></points><points><x>34435.0</x><y>13075.0</y></points><points><x>34437.0</x><y>13089.0</y></points><points><x>34445.0</x><y>13098.0</y></points><points><x>34451.0</x><y>13109.0</y></points><points><x>34454.7734375</x><y>13122.421875</y></points><points><x>34459.484375</x><y>13138.2158203125</y></points><points><x>34468.62890625</x><y>13145.697265625</y></points><points><x>34474.44921875</x><y>13134.0595703125</y></points><points><x>34477.49609375</x><y>13118.265625</y></points><points><x>34494.3984375</x><y>13097.7607421875</y></points><points><x>34501.6015625</x><y>13072.5458984375</y></points><points><x>34496.6171875</x><y>13062.5703125</y></points><points><x>34488.85546875</x><y>13055.9208984375</y></points><points><x>34486.0</x><y>13051.0</y></points><points><x>34475.0</x><y>13043.0</y></points><points><x>34467.0</x><y>13036.0</y></points><points><x>34457.82421875</x><y>13024.609375</y></points></segmentation></object><object><name>NILM</name><difficult>0</difficult><truncated>0</truncated><info>[{"confidence": "0"}, {"action": "CREATE", "cat": "NILM", "time": "2020-07-23 14:39;10", "who": "admin", "typeOfanno": "PersonManul"}]</info><confidence>0</confidence><bndbox><xmin>27756.0</xmin><ymin>29859.9375</ymin><xmax>27803.0</xmax><ymax>29945.00390625</ymax></bndbox><segmentation><points><x>27761.435546875</x><y>29862.15234375</y></points><points><x>27759.0</x><y>29880.0</y></points><points><x>27757.0</x><y>29895.0</y></points><points><x>27756.0</x><y>29921.0</y></points><points><x>27758.109375</x><y>29942.509765625</y></points><points><x>27772.51953125</x><y>29945.00390625</y></points><points><x>27782.0</x><y>29928.0</y></points><points><x>27791.083984375</x><y>29924.498046875</y></points><points><x>27798.287109375</x><y>29908.150390625</y></points><points><x>27803.0</x><y>29882.0</y></points><points><x>27790.529296875</x><y>29859.9375</y></points></segmentation></object><object><name>HSIL</name><difficult>0</difficult><truncated>0</truncated><info>[{"confidence": "0"}, {"action": "CREATE", "cat": "HSIL", "time": "2020-07-23 14:39;10", "who": "admin", "typeOfanno": "PersonManul"}]</info><confidence>0</confidence><bndbox><xmin>6241.64697265625</xmin><ymin>11982.1904296875</ymin><xmax>6328.6533203125</xmax><ymax>12106.880859375</ymax></bndbox><segmentation><points><x>6251.62255859375</x><y>12001.3095703125</y></points><points><x>6247.7431640625</x><y>12004.912109375</y></points><points><x>6245.24951171875</x><y>12011.28515625</y></points><points><x>6242.75537109375</x><y>12027.91015625</y></points><points><x>6241.64697265625</x><y>12053.40234375</y></points><points><x>6257.99560546875</x><y>12071.1357421875</y></points><points><x>6270.46435546875</x><y>12091.36328125</y></points><points><x>6293.185546875</x><y>12096.3515625</y></points><points><x>6316.73828125</x><y>12106.880859375</y></points><points><x>6328.6533203125</x><y>12103.5556640625</y></points><points><x>6323.111328125</x><y>12075.29296875</y></points><points><x>6308.70263671875</x><y>12059.775390625</y></points><points><x>6310.365234375</x><y>12027.6328125</y></points><points><x>6304.0</x><y>12007.0</y></points><points><x>6296.0</x><y>11996.0</y></points><points><x>6287.0</x><y>11994.0</y></points><points><x>6279.0</x><y>11984.0</y></points><points><x>6269.0791015625</x><y>11982.1904296875</y></points><points><x>6259.103515625</x><y>11993.55078125</y></points></segmentation></object><object><name>NONE</name><difficult>0</difficult><truncated>0</truncated><info>[{"confidence": "0"}, {"action": "CREATE", "cat": "NONE", "time": "2020-07-23 14:39;10", "who": "admin", "typeOfanno": "PersonManul"}]</info><confidence>0</confidence><bndbox><xmin>13948.875</xmin><ymin>31772.638671875</ymin><xmax>14145.6611328125</xmax><ymax>32076.685546875</ymax></bndbox><segmentation><points><x>14039.2236328125</x><y>31772.638671875</y></points><points><x>14024.3720703125</x><y>31800.279296875</y></points><points><x>14018.0</x><y>31828.0</y></points><points><x>14017.0</x><y>31837.0</y></points><points><x>14016.0</x><y>31842.0</y></points><points><x>14013.0</x><y>31845.0</y></points><points><x>14013.0</x><y>31854.0</y></points><points><x>13995.0</x><y>31851.0</y></points><points><x>13993.4306640625</x><y>31836.169921875</y></points><points><x>13975.0</x><y>31832.0</y></points><points><x>13967.8525390625</x><y>31847.72265625</y></points><points><x>13962.0</x><y>31857.0</y></points><points><x>13962.0</x><y>31870.0</y></points><points><x>13966.0</x><y>31876.0</y></points><points><x>13971.0</x><y>31892.0</y></points><points><x>13971.9775390625</x><y>31900.52734375</y></points><points><x>13972.0</x><y>31909.0</y></points><points><x>13969.0</x><y>31922.0</y></points><points><x>13948.875</x><y>31943.845703125</y></points><points><x>13956.0</x><y>31977.0</y></points><points><x>13969.0</x><y>31977.0</y></points><points><x>13977.0</x><y>31975.0</y></points><points><x>13995.0</x><y>31977.0</y></points><points><x>14020.24609375</x><y>31984.6875</y></points><points><x>14023.958984375</x><y>31998.302734375</y></points><points><x>14023.546875</x><y>32031.71875</y></points><points><x>14054.900390625</x><y>32054.8203125</y></points><points><x>14127.9208984375</x><y>32076.685546875</y></points><points><x>14145.6611328125</x><y>32011.916015625</y></points><points><x>14132.0</x><y>31980.0</y></points><points><x>14129.0</x><y>31976.0</y></points><points><x>14129.0</x><y>31964.0</y></points><points><x>14128.0</x><y>31958.0</y></points><points><x>14125.0</x><y>31933.0</y></points><points><x>14126.0</x><y>31927.0</y></points><points><x>14132.0</x><y>31907.0</y></points><points><x>14124.0</x><y>31892.0</y></points><points><x>14119.0</x><y>31888.0</y></points><points><x>14119.0</x><y>31874.0</y></points><points><x>14116.0</x><y>31856.0</y></points><points><x>14114.0</x><y>31842.0</y></points><points><x>14113.0</x><y>31837.0</y></points><points><x>14105.0</x><y>31820.0</y></points><points><x>14098.6298828125</x><y>31813.068359375</y></points><points><x>14093.267578125</x><y>31805.642578125</y></points><points><x>14088.31640625</x><y>31799.453125</y></points><points><x>14078.0029296875</x><y>31787.076171875</y></points><points><x>14056.55078125</x><y>31781.30078125</y></points></segmentation></object><object><name>NILM</name><difficult>0</difficult><truncated>0</truncated><info>[{"confidence": "0"}, {"action": "CREATE", "cat": "NILM", "time": "2020-07-23 14:39;10", "who": "admin", "typeOfanno": "PersonManul"}]</info><confidence>0</confidence><bndbox><xmin>27660.98828125</xmin><ymin>7897.05615234375</ymin><xmax>27739.126953125</xmax><ymax>7970.76220703125</ymax></bndbox><segmentation><points><x>27703.0</x><y>7899.0</y></points><points><x>27698.671875</x><y>7905.92333984375</y></points><points><x>27691.0</x><y>7912.0</y></points><points><x>27689.0</x><y>7928.0</y></points><points><x>27687.0</x><y>7935.0</y></points><points><x>27685.0</x><y>7943.0</y></points><points><x>27674.0</x><y>7954.0</y></points><points><x>27661.818359375</x><y>7960.23291015625</y></points><points><x>27660.98828125</x><y>7970.76220703125</y></points><points><x>27684.818359375</x><y>7968.54541015625</y></points><points><x>27698.39453125</x><y>7963.5576171875</y></points><points><x>27706.4296875</x><y>7964.11181640625</y></points><points><x>27715.8515625</x><y>7961.34130859375</y></points><points><x>27724.0</x><y>7955.0</y></points><points><x>27730.0</x><y>7950.0</y></points><points><x>27739.126953125</x><y>7933.078125</y></points><points><x>27736.0</x><y>7917.0</y></points><points><x>27730.0</x><y>7906.0</y></points><points><x>27718.068359375</x><y>7897.05615234375</y></points></segmentation></object><object><name>NONE</name><difficult>0</difficult><truncated>0</truncated><info>[{"confidence": "0"}, {"action": "CREATE", "cat": "NONE", "time": "2020-07-23 14:39;10", "who": "admin", "typeOfanno": "PersonManul"}]</info><confidence>0</confidence><bndbox><xmin>37981.0</xmin><ymin>26073.0</ymin><xmax>38131.5859375</xmax><ymax>26224.294921875</ymax></bndbox><segmentation><points><x>38029.0</x><y>26073.0</y></points><points><x>38024.0</x><y>26074.0</y></points><points><x>38019.0</x><y>26075.0</y></points><points><x>38008.0</x><y>26083.0</y></points><points><x>38005.0</x><y>26087.0</y></points><points><x>37996.0</x><y>26106.0</y></points><points><x>37996.0</x><y>26116.0</y></points><points><x>37990.0</x><y>26122.0</y></points><points><x>37984.0</x><y>26132.0</y></points><points><x>37983.0</x><y>26148.0</y></points><points><x>37982.0</x><y>26162.0</y></points><points><x>37981.0</x><y>26180.0</y></points><points><x>37998.859375</x><y>26190.767578125</y></points><points><x>38009.0</x><y>26193.0</y></points><points><x>38016.0</x><y>26202.0</y></points><points><x>38055.38671875</x><y>26224.294921875</y></points><points><x>38108.86328125</x><y>26215.705078125</y></points><points><x>38123.0</x><y>26209.0</y></points><points><x>38131.5859375</x><y>26194.646484375</y></points><points><x>38130.0</x><y>26178.0</y></points><points><x>38119.0</x><y>26177.0</y></points><points><x>38109.6953125</x><y>26163.05859375</y></points><points><x>38101.0</x><y>26151.0</y></points><points><x>38101.0</x><y>26134.0</y></points><points><x>38094.0</x><y>26122.0</y></points><points><x>38098.88671875</x><y>26109.302734375</y></points><points><x>38099.1640625</x><y>26100.990234375</y></points><points><x>38091.0</x><y>26093.0</y></points><points><x>38083.0</x><y>26091.0</y></points><points><x>38073.0</x><y>26084.0</y></points><points><x>38052.890625</x><y>26076.052734375</y></points></segmentation></object><object><name>NONE</name><difficult>0</difficult><truncated>0</truncated><info>[{"confidence": "0"}, {"action": "CREATE", "cat": "NONE", "time": "2020-07-23 14:39;10", "who": "admin", "typeOfanno": "PersonManul"}]</info><confidence>0</confidence><bndbox><xmin>22258.0546875</xmin><ymin>24767.6328125</ymin><xmax>22483.67578125</xmax><ymax>24982.6796875</ymax></bndbox><segmentation><points><x>22438.89453125</x><y>24767.6328125</y></points><points><x>22425.494140625</x><y>24772.099609375</y></points><points><x>22421.400390625</x><y>24789.220703125</y></points><points><x>22406.0</x><y>24796.0</y></points><points><x>22396.08984375</x><y>24793.314453125</y></points><points><x>22381.015625</x><y>24788.84765625</y></points><points><x>22367.4296875</x><y>24788.103515625</y></points><points><x>22357.751953125</x><y>24787.732421875</y></points><points><x>22342.0</x><y>24791.0</y></points><points><x>22327.6015625</x><y>24795.734375</y></points><points><x>22310.0</x><y>24801.0</y></points><points><x>22296.0</x><y>24811.0</y></points><points><x>22284.052734375</x><y>24834.2578125</y></points><points><x>22277.0</x><y>24851.0</y></points><points><x>22269.0</x><y>24863.0</y></points><points><x>22261.103515625</x><y>24877.662109375</y></points><points><x>22268.0</x><y>24889.0</y></points><points><x>22269.693359375</x><y>24907.033203125</y></points><points><x>22258.0546875</x><y>24923.9375</y></points><points><x>22266.921875</x><y>24937.236328125</y></points><points><x>22285.763671875</x><y>24941.669921875</y></points><points><x>22302.388671875</x><y>24937.236328125</y></points><points><x>22320.0</x><y>24941.0</y></points><points><x>22315.966796875</x><y>24957.7421875</y></points><points><x>22323.169921875</x><y>24972.150390625</y></points><points><x>22341.181640625</x><y>24976.306640625</y></points><points><x>22359.74609375</x><y>24981.84765625</y></points><points><x>22380.8046875</x><y>24982.6796875</y></points><points><x>22394.666015625</x><y>24970.169921875</y></points><points><x>22401.166015625</x><y>24965.919921875</y></points><points><x>22404.291015625</x><y>24956.669921875</y></points><points><x>22405.416015625</x><y>24945.919921875</y></points><points><x>22411.416015625</x><y>24935.794921875</y></points><points><x>22418.0</x><y>24929.0</y></points><points><x>22429.4609375</x><y>24913.48828125</y></points><points><x>22428.158203125</x><y>24895.994140625</y></points><points><x>22439.51171875</x><y>24892.271484375</y></points><points><x>22449.74609375</x><y>24890.224609375</y></points><points><x>22458.865234375</x><y>24881.4765625</y></points><points><x>22470.404296875</x><y>24870.68359375</y></points><points><x>22479.67578125</x><y>24851.921875</y></points><points><x>22483.67578125</x><y>24836.296875</y></points><points><x>22472.67578125</x><y>24833.296875</y></points><points><x>22460.0</x><y>24836.0</y></points><points><x>22464.67578125</x><y>24825.046875</y></points><points><x>22465.5078125</x><y>24814.904296875</y></points><points><x>22473.138671875</x><y>24800.201171875</y></points><points><x>22475.744140625</x><y>24789.779296875</y></points><points><x>22469.0</x><y>24781.0</y></points><points><x>22462.0</x><y>24774.0</y></points></segmentation></object><object><name>NONE</name><difficult>0</difficult><truncated>0</truncated><info>[{"confidence": "0"}, {"action": "CREATE", "cat": "NONE", "time": "2020-07-23 14:39;10", "who": "admin", "typeOfanno": "PersonManul"}]</info><confidence>0</confidence><bndbox><xmin>29739.0</xmin><ymin>23415.19921875</ymin><xmax>29891.4609375</xmax><ymax>23570.091796875</ymax></bndbox><segmentation><points><x>29781.732421875</x><y>23416.029296875</y></points><points><x>29762.3359375</x><y>23415.19921875</y></points><points><x>29745.0</x><y>23424.0</y></points><points><x>29742.0</x><y>23427.0</y></points><points><x>29742.0</x><y>23438.0</y></points><points><x>29741.0</x><y>23456.0</y></points><points><x>29742.0</x><y>23465.0</y></points><points><x>29739.0</x><y>23488.0</y></points><points><x>29749.0</x><y>23509.0</y></points><points><x>29755.0</x><y>23516.0</y></points><points><x>29757.0</x><y>23536.0</y></points><points><x>29765.0</x><y>23546.0</y></points><points><x>29781.0</x><y>23551.0</y></points><points><x>29805.0</x><y>23552.0</y></points><points><x>29813.0</x><y>23554.0</y></points><points><x>29824.404296875</x><y>23564.828125</y></points><points><x>29845.740234375</x><y>23570.091796875</y></points><points><x>29879.267578125</x><y>23555.40625</y></points><points><x>29891.4609375</x><y>23476.435546875</y></points><points><x>29877.05078125</x><y>23444.015625</y></points><points><x>29859.318359375</x><y>23431.546875</y></points><points><x>29845.740234375</x><y>23429.330078125</y></points><points><x>29824.404296875</x><y>23428.775390625</y></points><points><x>29800.0</x><y>23422.0</y></points><points><x>29793.09375</x><y>23418.5234375</y></points></segmentation></object><object><name>HSIL</name><difficult>0</difficult><truncated>0</truncated><info>[{"confidence": "0"}, {"action": "CREATE", "cat": "HSIL", "time": "2020-07-23 14:39;10", "who": "admin", "typeOfanno": "PersonManul"}]</info><confidence>0</confidence><bndbox><xmin>7101.0</xmin><ymin>31556.197265625</ymin><xmax>7399.0</xmax><ymax>31886.236328125</ymax></bndbox><segmentation><points><x>7221.0439453125</x><y>31559.498046875</y></points><points><x>7208.2548828125</x><y>31565.685546875</y></points><points><x>7199.1787109375</x><y>31581.775390625</y></points><points><x>7192.99072265625</x><y>31596.21484375</y></points><points><x>7199.59130859375</x><y>31606.529296875</y></points><points><x>7203.30419921875</x><y>31610.654296875</y></points><points><x>7207.0</x><y>31614.0</y></points><points><x>7200.0</x><y>31619.0</y></points><points><x>7196.0</x><y>31622.0</y></points><points><x>7188.0</x><y>31629.0</y></points><points><x>7183.0</x><y>31633.0</y></points><points><x>7178.0</x><y>31637.0</y></points><points><x>7172.0</x><y>31644.0</y></points><points><x>7156.0</x><y>31635.0</y></points><points><x>7155.0</x><y>31630.0</y></points><points><x>7141.0</x><y>31628.0</y></points><points><x>7135.0</x><y>31632.0</y></points><points><x>7135.0</x><y>31648.0</y></points><points><x>7133.0</x><y>31662.0</y></points><points><x>7133.0</x><y>31675.0</y></points><points><x>7116.0</x><y>31676.0</y></points><points><x>7111.0</x><y>31677.0</y></points><points><x>7101.0</x><y>31697.0</y></points><points><x>7115.0</x><y>31702.0</y></points><points><x>7122.0</x><y>31703.0</y></points><points><x>7106.0</x><y>31705.0</y></points><points><x>7103.0</x><y>31708.0</y></points><points><x>7103.0</x><y>31721.0</y></points><points><x>7107.0</x><y>31727.0</y></points><points><x>7123.0</x><y>31729.0</y></points><points><x>7133.0</x><y>31740.0</y></points><points><x>7124.0</x><y>31761.0</y></points><points><x>7126.0</x><y>31791.0</y></points><points><x>7134.0</x><y>31810.0</y></points><points><x>7136.0</x><y>31819.0</y></points><points><x>7137.0</x><y>31826.0</y></points><points><x>7138.0</x><y>31845.0</y></points><points><x>7131.0</x><y>31850.0</y></points><points><x>7129.0</x><y>31867.0</y></points><points><x>7133.0</x><y>31874.0</y></points><points><x>7149.0</x><y>31874.0</y></points><points><x>7154.0</x><y>31865.0</y></points><points><x>7161.0</x><y>31869.0</y></points><points><x>7161.0</x><y>31877.0</y></points><points><x>7164.0</x><y>31880.0</y></points><points><x>7183.91455078125</x><y>31886.236328125</y></points><points><x>7191.0</x><y>31876.0</y></points><points><x>7194.0</x><y>31873.0</y></points><points><x>7207.0</x><y>31873.0</y></points><points><x>7211.0</x><y>31869.0</y></points><points><x>7234.0</x><y>31864.0</y></points><points><x>7242.0</x><y>31863.0</y></points><points><x>7261.0</x><y>31858.0</y></points><points><x>7274.0</x><y>31850.0</y></points><points><x>7276.0</x><y>31841.0</y></points><points><x>7279.0</x><y>31838.0</y></points><points><x>7290.0</x><y>31838.0</y></points><points><x>7294.0</x><y>31834.0</y></points><points><x>7302.0</x><y>31834.0</y></points><points><x>7307.0</x><y>31825.0</y></points><points><x>7308.0</x><y>31815.0</y></points><points><x>7312.0</x><y>31810.0</y></points><points><x>7336.0</x><y>31808.0</y></points><points><x>7341.0</x><y>31807.0</y></points><points><x>7351.0</x><y>31810.0</y></points><points><x>7371.0</x><y>31812.0</y></points><points><x>7377.3994140625</x><y>31804.55078125</y></points><points><x>7386.0</x><y>31795.0</y></points><points><x>7388.0</x><y>31788.0</y></points><points><x>7389.0</x><y>31772.0</y></points><points><x>7384.0</x><y>31763.0</y></points><points><x>7388.0</x><y>31760.0</y></points><points><x>7392.0</x><y>31757.0</y></points><points><x>7397.0</x><y>31742.0</y></points><points><x>7398.0</x><y>31719.0</y></points><points><x>7399.0</x><y>31699.0</y></points><points><x>7393.0</x><y>31691.0</y></points><points><x>7380.0</x><y>31691.0</y></points><points><x>7375.0</x><y>31697.0</y></points><points><x>7367.0</x><y>31697.0</y></points><points><x>7354.0</x><y>31696.0</y></points><points><x>7347.0</x><y>31691.0</y></points><points><x>7329.0</x><y>31690.0</y></points><points><x>7322.0</x><y>31695.0</y></points><points><x>7309.0</x><y>31703.0</y></points><points><x>7305.0</x><y>31699.0</y></points><points><x>7283.0</x><y>31695.0</y></points><points><x>7272.0</x><y>31694.0</y></points><points><x>7271.0</x><y>31687.0</y></points><points><x>7286.0</x><y>31671.0</y></points><points><x>7303.0</x><y>31650.0</y></points><points><x>7298.0</x><y>31645.0</y></points><points><x>7292.0</x><y>31630.0</y></points><points><x>7291.0</x><y>31625.0</y></points><points><x>7284.0</x><y>31616.0</y></points><points><x>7269.0</x><y>31612.0</y></points><points><x>7268.0</x><y>31602.0</y></points><points><x>7267.2490234375</x><y>31575.587890625</y></points><points><x>7249.509765625</x><y>31556.197265625</y></points></segmentation></object><object><name>NONE</name><difficult>0</difficult><truncated>0</truncated><info>[{"confidence": "0"}, {"action": "CREATE", "cat": "NONE", "time": "2020-07-23 14:39;10", "who": "admin", "typeOfanno": "PersonManul"}]</info><confidence>0</confidence><bndbox><xmin>32527.939453125</xmin><ymin>30867.107421875</ymin><xmax>32641.95703125</xmax><ymax>31006.455078125</ymax></bndbox><segmentation><points><x>32540.115234375</x><y>30913.609375</y></points><points><x>32545.658203125</x><y>30931.896484375</y></points><points><x>32540.392578125</x><y>30938.546875</y></points><points><x>32542.609375</x><y>30950.4609375</y></points><points><x>32555.35546875</x><y>30965.146484375</y></points><points><x>32558.830078125</x><y>30980.68359375</y></points><points><x>32580.443359375</x><y>30984.5625</y></points><points><x>32580.99609375</x><y>30998.140625</y></points><points><x>32602.609375</x><y>31006.455078125</y></points><points><x>32621.451171875</x><y>30990.662109375</y></points><points><x>32622.005859375</x><y>30979.0234375</y></points><points><x>32608.705078125</x><y>30972.373046875</y></points><points><x>32607.59765625</x><y>30961.291015625</y></points><points><x>32616.7421875</x><y>30962.953125</y></points><points><x>32626.994140625</x><y>30969.048828125</y></points><points><x>32636.96875</x><y>30966.0</y></points><points><x>32641.95703125</x><y>30948.263671875</y></points><points><x>32626.716796875</x><y>30941.6171875</y></points><points><x>32615.91015625</x><y>30940.23046875</y></points><points><x>32607.0</x><y>30928.388671875</y></points><points><x>32595.40625</x><y>30920.28125</y></points><points><x>32596.0</x><y>30898.388671875</y></points><points><x>32591.0</x><y>30892.388671875</y></points><points><x>32591.0</x><y>30886.388671875</y></points><points><x>32587.0</x><y>30881.388671875</y></points><points><x>32563.486328125</x><y>30873.62109375</y></points><points><x>32538.919921875</x><y>30867.107421875</y></points><points><x>32527.939453125</x><y>30888.6953125</y></points><points><x>32529.427734375</x><y>30896.884765625</y></points></segmentation></object><object><name>NONE</name><difficult>0</difficult><truncated>0</truncated><info>[{"confidence": "0"}, {"action": "CREATE", "cat": "NONE", "time": "2020-07-23 14:39;10", "who": "admin", "typeOfanno": "PersonManul"}]</info><confidence>0</confidence><bndbox><xmin>21305.970703125</xmin><ymin>21893.349609375</ymin><xmax>21425.673828125</xmax><ymax>22005.29296875</ymax></bndbox><segmentation><points><x>21389.0</x><y>21894.0</y></points><points><x>21382.169921875</x><y>21893.349609375</y></points><points><x>21372.47265625</x><y>21893.904296875</y></points><points><x>21352.521484375</x><y>21904.15625</y></points><points><x>21339.498046875</x><y>21908.3125</y></points><points><x>21310.681640625</x><y>21915.240234375</y></points><points><x>21305.970703125</x><y>21938.23828125</y></points><points><x>21324.259765625</x><y>21980.35546875</y></points><points><x>21374.412109375</x><y>22005.29296875</y></points><points><x>21413.759765625</x><y>21985.34375</y></points><points><x>21425.673828125</x><y>21961.791015625</y></points><points><x>21419.0234375</x><y>21938.79296875</y></points><points><x>21420.962890625</x><y>21922.998046875</y></points><points><x>21416.0</x><y>21907.0</y></points><points><x>21410.0</x><y>21896.0</y></points></segmentation></object><object><name>NONE</name><difficult>0</difficult><truncated>0</truncated><info>[{"confidence": "0"}, {"action": "CREATE", "cat": "NONE", "time": "2020-07-23 14:39;10", "who": "admin", "typeOfanno": "PersonManul"}]</info><confidence>0</confidence><bndbox><xmin>18175.8203125</xmin><ymin>10327.0</ymin><xmax>18391.416015625</xmax><ymax>10604.77734375</ymax></bndbox><segmentation><points><x>18304.0</x><y>10327.0</y></points><points><x>18301.0</x><y>10330.0</y></points><points><x>18301.0</x><y>10343.0</y></points><points><x>18286.0</x><y>10344.0</y></points><points><x>18271.0</x><y>10343.0</y></points><points><x>18260.0</x><y>10346.0</y></points><points><x>18248.0</x><y>10338.0</y></points><points><x>18242.0</x><y>10332.0</y></points><points><x>18223.0</x><y>10331.0</y></points><points><x>18219.0</x><y>10349.0</y></points><points><x>18185.6484375</x><y>10402.6962890625</y></points><points><x>18175.8203125</x><y>10488.6884765625</y></points><points><x>18212.060546875</x><y>10602.3203125</y></points><points><x>18352.71875</x><y>10604.77734375</y></points><points><x>18391.416015625</x><y>10479.4755859375</y></points><points><x>18379.130859375</x><y>10411.2958984375</y></points><points><x>18360.0</x><y>10363.0</y></points><points><x>18347.8046875</x><y>10353.55859375</y></points><points><x>18344.119140625</x><y>10353.55859375</y></points><points><x>18333.0</x><y>10348.0</y></points><points><x>18330.0</x><y>10337.0</y></points><points><x>18320.0</x><y>10327.0</y></points></segmentation></object><object><name>HSIL</name><difficult>0</difficult><truncated>0</truncated><info>[{"confidence": "0"}, {"action": "CREATE", "cat": "HSIL", "time": "2020-07-23 14:39;10", "who": "admin", "typeOfanno": "PersonManul"}]</info><confidence>0</confidence><bndbox><xmin>28586.53515625</xmin><ymin>3913.563720703125</ymin><xmax>28741.0</xmax><ymax>4119.63330078125</ymax></bndbox><segmentation><points><x>28611.0</x><y>3918.0</y></points><points><x>28606.0</x><y>3922.0</y></points><points><x>28606.0</x><y>3940.0</y></points><points><x>28627.37890625</x><y>3966.782470703125</y></points><points><x>28609.638671875</x><y>3969.67041015625</y></points><points><x>28586.53515625</x><y>3973.38330078125</y></points><points><x>28595.611328125</x><y>3997.31103515625</y></points><points><x>28625.0</x><y>4012.0</y></points><points><x>28626.0</x><y>4021.0</y></points><points><x>28640.0</x><y>4021.0</y></points><points><x>28655.431640625</x><y>4029.077392578125</y></points><points><x>28643.0</x><y>4037.0</y></points><points><x>28626.0</x><y>4044.0</y></points><points><x>28620.0</x><y>4051.0</y></points><points><x>28615.0</x><y>4064.0</y></points><points><x>28614.0</x><y>4079.0</y></points><points><x>28615.0</x><y>4087.0</y></points><points><x>28615.71875</x><y>4100.64990234375</y></points><points><x>28626.884765625</x><y>4111.63037109375</y></points><points><x>28656.103515625</x><y>4119.63330078125</y></points><points><x>28673.224609375</x><y>4103.6279296875</y></points><points><x>28682.0</x><y>4085.0</y></points><points><x>28685.0</x><y>4073.0</y></points><points><x>28694.255859375</x><y>4064.173095703125</y></points><points><x>28701.0</x><y>4058.0</y></points><points><x>28705.0</x><y>4054.0</y></points><points><x>28712.0</x><y>4047.0</y></points><points><x>28715.0</x><y>4043.0</y></points><points><x>28719.8125</x><y>4029.96484375</y></points><points><x>28724.0</x><y>4016.0</y></points><points><x>28733.0</x><y>4010.0</y></points><points><x>28741.0</x><y>4005.0</y></points><points><x>28737.546875</x><y>3987.570068359375</y></points><points><x>28730.619140625</x><y>3980.919921875</y></points><points><x>28729.0</x><y>3970.0</y></points><points><x>28724.0</x><y>3966.0</y></points><points><x>28704.525390625</x><y>3956.056396484375</y></points><points><x>28689.0</x><y>3958.0</y></points><points><x>28684.0</x><y>3957.0</y></points><points><x>28682.0</x><y>3951.0</y></points><points><x>28663.0</x><y>3945.0</y></points><points><x>28664.0</x><y>3942.0</y></points><points><x>28685.0</x><y>3943.0</y></points><points><x>28688.0</x><y>3921.0</y></points><points><x>28675.234375</x><y>3913.563720703125</y></points><points><x>28662.0</x><y>3918.0</y></points><points><x>28661.0</x><y>3939.0</y></points><points><x>28657.0</x><y>3937.0</y></points><points><x>28638.0</x><y>3926.0</y></points><points><x>28635.0</x><y>3919.0</y></points></segmentation></object><object><name>NONE</name><difficult>0</difficult><truncated>0</truncated><info>[{"confidence": "0"}, {"action": "CREATE", "cat": "NONE", "time": "2020-07-23 14:39;10", "who": "admin", "typeOfanno": "PersonManul"}]</info><confidence>0</confidence><bndbox><xmin>10396.322265625</xmin><ymin>15558.5625</ymin><xmax>10426.947265625</xmax><ymax>15584.0625</ymax></bndbox><segmentation><points><x>10417.822265625</x><y>15558.5625</y></points><points><x>10424.072265625</x><y>15561.4375</y></points><points><x>10426.947265625</x><y>15570.5625</y></points><points><x>10423.072265625</x><y>15580.0625</y></points><points><x>10417.322265625</x><y>15584.0625</y></points><points><x>10408.322265625</x><y>15583.8125</y></points><points><x>10408.322265625</x><y>15583.8125</y></points><points><x>10399.697265625</x><y>15581.0625</y></points><points><x>10396.322265625</x><y>15574.6875</y></points><points><x>10396.322265625</x><y>15574.6875</y></points><points><x>10396.447265625</x><y>15566.4375</y></points><points><x>10404.822265625</x><y>15559.5625</y></points><points><x>10404.822265625</x><y>15559.5625</y></points></segmentation></object><object><name>NONE</name><difficult>0</difficult><truncated>0</truncated><info>[{"confidence": "0"}, {"action": "CREATE", "cat": "NONE", "time": "2020-07-23 14:39;10", "who": "admin", "typeOfanno": "PersonManul"}]</info><confidence>0</confidence><bndbox><xmin>8607.2666015625</xmin><ymin>9973.0</ymin><xmax>8675.1962890625</xmax><ymax>10086.37890625</ymax></bndbox><segmentation><points><x>8628.0</x><y>9973.0</y></points><points><x>8616.0</x><y>9982.0</y></points><points><x>8608.5693359375</x><y>10010.0751953125</y></points><points><x>8607.2666015625</x><y>10040.41015625</y></points><points><x>8612.0</x><y>10067.0</y></points><points><x>8613.0</x><y>10079.0</y></points><points><x>8631.0</x><y>10084.0</y></points><points><x>8648.2109375</x><y>10086.37890625</y></points><points><x>8659.376953125</x><y>10080.6103515625</y></points><points><x>8664.0</x><y>10072.0</y></points><points><x>8671.0</x><y>10066.0</y></points><points><x>8671.0</x><y>10049.0</y></points><points><x>8672.0</x><y>10041.0</y></points><points><x>8675.1962890625</x><y>10025.3359375</y></points><points><x>8673.0</x><y>10009.0</y></points><points><x>8672.0</x><y>10004.0</y></points><points><x>8665.0</x><y>9993.0</y></points><points><x>8653.0</x><y>9978.0</y></points><points><x>8645.046875</x><y>9973.59765625</y></points></segmentation></object><object><name>HSIL</name><difficult>0</difficult><truncated>0</truncated><info>[{"confidence": "0"}, {"action": "CREATE", "cat": "HSIL", "time": "2020-07-23 14:39;10", "who": "admin", "typeOfanno": "PersonManul"}]</info><confidence>0</confidence><bndbox><xmin>3115.796630859375</xmin><ymin>20554.361328125</ymin><xmax>3378.820556640625</xmax><ymax>20717.0</ymax></bndbox><segmentation><points><x>3208.0</x><y>20567.0</y></points><points><x>3203.0</x><y>20579.0</y></points><points><x>3202.0</x><y>20594.0</y></points><points><x>3203.0</x><y>20600.0</y></points><points><x>3194.32666015625</x><y>20608.146484375</y></points><points><x>3177.0</x><y>20610.0</y></points><points><x>3151.901611328125</x><y>20626.275390625</y></points><points><x>3134.9658203125</x><y>20647.86328125</y></points><points><x>3115.796630859375</x><y>20660.33203125</y></points><points><x>3119.0</x><y>20674.0</y></points><points><x>3123.0</x><y>20690.0</y></points><points><x>3127.0</x><y>20696.0</y></points><points><x>3137.0</x><y>20696.0</y></points><points><x>3155.0</x><y>20702.0</y></points><points><x>3160.0</x><y>20708.0</y></points><points><x>3171.0</x><y>20709.0</y></points><points><x>3176.0</x><y>20710.0</y></points><points><x>3181.0</x><y>20714.0</y></points><points><x>3190.0</x><y>20716.0</y></points><points><x>3207.0</x><y>20717.0</y></points><points><x>3215.0</x><y>20716.0</y></points><points><x>3231.0</x><y>20717.0</y></points><points><x>3241.107177734375</x><y>20710.265625</y></points><points><x>3261.888916015625</x><y>20705.83203125</y></points><points><x>3281.0</x><y>20706.0</y></points><points><x>3300.404296875</x><y>20693.36328125</y></points><points><x>3317.02978515625</x><y>20681.7265625</y></points><points><x>3334.763427734375</x><y>20685.8828125</y></points><points><x>3348.3408203125</x><y>20662.330078125</y></points><points><x>3373.001708984375</x><y>20660.11328125</y></points><points><x>3378.820556640625</x><y>20648.19921875</y></points><points><x>3354.7138671875</x><y>20620.212890625</y></points><points><x>3343.63037109375</x><y>20603.587890625</y></points><points><x>3327.0</x><y>20601.0</y></points><points><x>3328.0</x><y>20584.0</y></points><points><x>3324.974365234375</x><y>20567.388671875</y></points><points><x>3296.313720703125</x><y>20554.361328125</y></points><points><x>3273.236328125</x><y>20562.921875</y></points><points><x>3263.930908203125</x><y>20572.041015625</y></points><points><x>3253.509033203125</x><y>20569.25</y></points><points><x>3250.53125</x><y>20566.271484375</y></points><points><x>3238.248046875</x><y>20564.0390625</y></points></segmentation></object><object><name>NONE</name><difficult>0</difficult><truncated>0</truncated><info>[{"confidence": "0"}, {"action": "CREATE", "cat": "NONE", "time": "2020-07-23 14:39;10", "who": "admin", "typeOfanno": "PersonManul"}]</info><confidence>0</confidence><bndbox><xmin>22858.953125</xmin><ymin>7287.240234375</ymin><xmax>22970.341796875</xmax><ymax>7490.4677734375</ymax></bndbox><segmentation><points><x>22950.01953125</x><y>7287.240234375</y></points><points><x>22942.01953125</x><y>7294.240234375</y></points><points><x>22923.01953125</x><y>7294.240234375</y></points><points><x>22911.01953125</x><y>7309.240234375</y></points><points><x>22907.01953125</x><y>7316.240234375</y></points><points><x>22893.01953125</x><y>7306.240234375</y></points><points><x>22869.6796875</x><y>7306.47119140625</y></points><points><x>22858.953125</x><y>7353.9140625</y></points><points><x>22868.443359375</x><y>7465.30224609375</y></points><points><x>22909.697265625</x><y>7490.4677734375</y></points><points><x>22962.916015625</x><y>7462.82666015625</y></points><points><x>22960.853515625</x><y>7436.423828125</y></points><points><x>22955.90234375</x><y>7416.62158203125</y></points><points><x>22959.615234375</x><y>7396.8193359375</y></points><points><x>22965.390625</x><y>7369.17822265625</y></points><points><x>22968.279296875</x><y>7337.82470703125</y></points><points><x>22970.341796875</x><y>7290.79443359375</y></points></segmentation></object><object><name>NILM</name><difficult>0</difficult><truncated>0</truncated><info>[{"confidence": "0"}, {"action": "CREATE", "cat": "NILM", "time": "2020-07-23 14:39;10", "who": "admin", "typeOfanno": "PersonManul"}]</info><confidence>0</confidence><bndbox><xmin>6889.0</xmin><ymin>10379.0</ymin><xmax>6972.0</xmax><ymax>10464.0</ymax></bndbox><segmentation><points><x>6903.0</x><y>10379.0</y></points><points><x>6891.0</x><y>10382.0</y></points><points><x>6889.0</x><y>10400.0</y></points><points><x>6893.0</x><y>10405.0</y></points><points><x>6893.0</x><y>10409.0</y></points><points><x>6898.0</x><y>10414.0</y></points><points><x>6899.0</x><y>10424.0</y></points><points><x>6908.0</x><y>10437.0</y></points><points><x>6900.0</x><y>10438.0</y></points><points><x>6897.0</x><y>10441.0</y></points><points><x>6896.0</x><y>10459.0</y></points><points><x>6906.0</x><y>10463.0</y></points><points><x>6924.0</x><y>10464.0</y></points><points><x>6927.0</x><y>10461.0</y></points><points><x>6927.0</x><y>10445.0</y></points><points><x>6923.0</x><y>10440.0</y></points><points><x>6934.0</x><y>10447.0</y></points><points><x>6943.0</x><y>10450.0</y></points><points><x>6954.0</x><y>10452.0</y></points><points><x>6966.0</x><y>10453.0</y></points><points><x>6972.0</x><y>10457.0</y></points><points><x>6972.0</x><y>10436.0</y></points><points><x>6966.0</x><y>10430.0</y></points><points><x>6959.0</x><y>10418.0</y></points><points><x>6954.0</x><y>10412.0</y></points><points><x>6945.0</x><y>10403.0</y></points><points><x>6937.0</x><y>10390.0</y></points><points><x>6925.63671875</x><y>10379.0947265625</y></points></segmentation></object><object><name>NONE</name><difficult>0</difficult><truncated>0</truncated><info>[{"confidence": "0"}, {"action": "CREATE", "cat": "NONE", "time": "2020-07-23 14:39;10", "who": "admin", "typeOfanno": "PersonManul"}]</info><confidence>0</confidence><bndbox><xmin>28763.431640625</xmin><ymin>20213.140625</ymin><xmax>28876.056640625</xmax><ymax>20357.947265625</ymax></bndbox><segmentation><points><x>28781.171875</x><y>20213.140625</y></points><points><x>28775.80859375</x><y>20216.443359375</y></points><points><x>28772.587890625</x><y>20229.060546875</y></points><points><x>28763.431640625</x><y>20234.181640625</y></points><points><x>28765.587890625</x><y>20259.060546875</y></points><points><x>28770.587890625</x><y>20276.060546875</y></points><points><x>28779.521484375</x><y>20298.126953125</y></points><points><x>28789.833984375</x><y>20347.220703125</y></points><points><x>28859.142578125</x><y>20357.947265625</y></points><points><x>28876.056640625</x><y>20327.41796875</y></points><points><x>28860.587890625</x><y>20276.060546875</y></points><points><x>28856.587890625</x><y>20272.060546875</y></points><points><x>28852.587890625</x><y>20267.060546875</y></points><points><x>28848.587890625</x><y>20262.060546875</y></points><points><x>28838.587890625</x><y>20244.060546875</y></points><points><x>28827.587890625</x><y>20243.060546875</y></points><points><x>28824.587890625</x><y>20240.060546875</y></points><points><x>28824.587890625</x><y>20234.060546875</y></points><points><x>28818.587890625</x><y>20227.060546875</y></points><points><x>28809.587890625</x><y>20226.060546875</y></points><points><x>28814.587890625</x><y>20223.060546875</y></points><points><x>28803.44921875</x><y>20218.50390625</y></points></segmentation></object><object><name>NILM</name><difficult>0</difficult><truncated>0</truncated><info>[{"confidence": "0"}, {"action": "CREATE", "cat": "NILM", "time": "2020-07-23 14:39;10", "who": "admin", "typeOfanno": "PersonManul"}]</info><confidence>0</confidence><bndbox><xmin>33063.84375</xmin><ymin>6099.14453125</ymin><xmax>33171.51953125</xmax><ymax>6198.15576171875</ymax></bndbox><segmentation><points><x>33132.73828125</x><y>6117.708984375</y></points><points><x>33138.1015625</x><y>6099.14453125</y></points><points><x>33159.5546875</x><y>6102.44482421875</y></points><points><x>33159.5546875</x><y>6102.44482421875</y></points><points><x>33171.51953125</x><y>6116.05908203125</y></points><points><x>33171.51953125</x><y>6116.05908203125</y></points><points><x>33171.51953125</x><y>6118.12158203125</y></points><points><x>33171.51953125</x><y>6119.77197265625</y></points><points><x>33171.51953125</x><y>6120.1845703125</y></points><points><x>33166.15625</x><y>6138.7490234375</y></points><points><x>33166.15625</x><y>6138.7490234375</y></points><points><x>33164.09375</x><y>6142.04931640625</y></points><points><x>33155.84375</x><y>6158.138671875</y></points><points><x>33137.69140625</x><y>6177.1162109375</y></points><points><x>33137.69140625</x><y>6177.1162109375</y></points><points><x>33122.01171875</x><y>6194.44287109375</y></points><points><x>33103.44921875</x><y>6198.15576171875</y></points><points><x>33096.84765625</x><y>6175.4658203125</y></points><points><x>33085.296875</x><y>6165.15234375</y></points><points><x>33084.8828125</x><y>6165.15234375</y></points><points><x>33083.234375</x><y>6165.15234375</y></points><points><x>33063.84375</x><y>6162.26416015625</y></points><points><x>33064.2578125</x><y>6149.0625</y></points><points><x>33064.2578125</x><y>6149.0625</y></points><points><x>33069.20703125</x><y>6137.923828125</y></points><points><x>33069.20703125</x><y>6137.923828125</y></points><points><x>33076.6328125</x><y>6123.072265625</y></points><points><x>33076.6328125</x><y>6123.072265625</y></points><points><x>33078.6953125</x><y>6122.2470703125</y></points><points><x>33095.19921875</x><y>6114.8212890625</y></points><points><x>33095.609375</x><y>6114.8212890625</y></points><points><x>33097.26171875</x><y>6114.40869140625</y></points><points><x>33116.6484375</x><y>6114.8212890625</y></points><points><x>33117.0625</x><y>6114.8212890625</y></points></segmentation></object><object><name>NILM</name><difficult>0</difficult><truncated>0</truncated><info>[{"confidence": "0"}, {"action": "CREATE", "cat": "NILM", "time": "2020-07-23 14:39;10", "who": "admin", "typeOfanno": "PersonManul"}]</info><confidence>0</confidence><bndbox><xmin>16010.1083984375</xmin><ymin>27355.158203125</ymin><xmax>16084.779296875</xmax><ymax>27432.716796875</ymax></bndbox><segmentation><points><x>16038.986328125</x><y>27378.259765625</y></points><points><x>16053.42578125</x><y>27367.947265625</y></points><points><x>16072.4033203125</x><y>27357.6328125</y></points><points><x>16072.4033203125</x><y>27357.6328125</y></points><points><x>16082.716796875</x><y>27355.158203125</y></points><points><x>16084.779296875</x><y>27368.771484375</y></points><points><x>16084.779296875</x><y>27368.771484375</y></points><points><x>16084.779296875</x><y>27371.248046875</y></points><points><x>16073.640625</x><y>27383.2109375</y></points><points><x>16073.228515625</x><y>27383.2109375</y></points><points><x>16067.0400390625</x><y>27396.0</y></points><points><x>16066.626953125</x><y>27396.0</y></points><points><x>16065.802734375</x><y>27397.650390625</y></points><points><x>16053.42578125</x><y>27408.376953125</y></points><points><x>16053.42578125</x><y>27408.376953125</y></points><points><x>16051.36328125</x><y>27410.439453125</y></points><points><x>16033.2109375</x><y>27419.103515625</y></points><points><x>16033.2109375</x><y>27419.103515625</y></points><points><x>16022.8974609375</x><y>27432.716796875</y></points><points><x>16014.2333984375</x><y>27431.06640625</y></points><points><x>16014.2333984375</x><y>27431.06640625</y></points><points><x>16012.583984375</x><y>27429.416015625</y></points><points><x>16011.345703125</x><y>27428.1796875</y></points><points><x>16010.1083984375</x><y>27422.40234375</y></points><points><x>16010.1083984375</x><y>27421.990234375</y></points><points><x>16011.345703125</x><y>27420.33984375</y></points><points><x>16011.7587890625</x><y>27419.927734375</y></points><points><x>16012.583984375</x><y>27418.27734375</y></points><points><x>16022.072265625</x><y>27400.125</y></points><points><x>16022.072265625</x><y>27400.125</y></points></segmentation></object><object><name>HSIL</name><difficult>0</difficult><truncated>0</truncated><info>[{"confidence": "0"}, {"action": "CREATE", "cat": "HSIL", "time": "2020-07-23 14:39;10", "who": "admin", "typeOfanno": "PersonManul"}]</info><confidence>0</confidence><bndbox><xmin>7408.0</xmin><ymin>24215.0</ymin><xmax>7550.0</xmax><ymax>24350.958984375</ymax></bndbox><segmentation><points><x>7512.0</x><y>24215.0</y></points><points><x>7501.0</x><y>24221.0</y></points><points><x>7497.0</x><y>24221.0</y></points><points><x>7495.0</x><y>24228.0</y></points><points><x>7462.0</x><y>24256.0</y></points><points><x>7457.0</x><y>24271.0</y></points><points><x>7439.0</x><y>24283.0</y></points><points><x>7434.0</x><y>24287.0</y></points><points><x>7430.0</x><y>24290.0</y></points><points><x>7417.0</x><y>24303.0</y></points><points><x>7409.0</x><y>24313.0</y></points><points><x>7408.0</x><y>24330.0</y></points><points><x>7411.0</x><y>24333.0</y></points><points><x>7421.0</x><y>24333.0</y></points><points><x>7422.0</x><y>24343.0</y></points><points><x>7434.11962890625</x><y>24350.958984375</y></points><points><x>7451.0</x><y>24350.0</y></points><points><x>7460.0</x><y>24345.0</y></points><points><x>7465.0</x><y>24341.0</y></points><points><x>7471.0</x><y>24336.0</y></points><points><x>7479.0</x><y>24328.0</y></points><points><x>7484.0</x><y>24324.0</y></points><points><x>7493.0</x><y>24317.0</y></points><points><x>7507.0</x><y>24316.0</y></points><points><x>7513.0</x><y>24311.0</y></points><points><x>7514.0</x><y>24304.0</y></points><points><x>7528.0</x><y>24287.0</y></points><points><x>7545.0</x><y>24288.0</y></points><points><x>7550.0</x><y>24283.0</y></points><points><x>7550.0</x><y>24259.0</y></points><points><x>7544.0</x><y>24256.0</y></points><points><x>7544.0</x><y>24249.0</y></points><points><x>7542.20751953125</x><y>24221.830078125</y></points><points><x>7526.0</x><y>24216.0</y></points></segmentation></object><object><name>NILM</name><difficult>0</difficult><truncated>0</truncated><info>[{"confidence": "0"}, {"action": "CREATE", "cat": "NILM", "time": "2020-07-23 14:39;10", "who": "admin", "typeOfanno": "PersonManul"}]</info><confidence>0</confidence><bndbox><xmin>36285.23046875</xmin><ymin>18224.49609375</ymin><xmax>36444.55859375</xmax><ymax>18289.611328125</ymax></bndbox><segmentation><points><x>36330.12109375</x><y>18233.0859375</y></points><points><x>36358.66015625</x><y>18226.435546875</y></points><points><x>36358.9375</x><y>18226.435546875</y></points><points><x>36388.30859375</x><y>18224.49609375</y></points><points><x>36409.921875</x><y>18232.25390625</y></points><points><x>36409.921875</x><y>18232.25390625</y></points><points><x>36412.140625</x><y>18235.025390625</y></points><points><x>36427.93359375</x><y>18248.603515625</y></points><points><x>36427.93359375</x><y>18248.603515625</y></points><points><x>36429.87109375</x><y>18250.54296875</y></points><points><x>36442.89453125</x><y>18266.61328125</y></points><points><x>36442.89453125</x><y>18266.61328125</y></points><points><x>36444.55859375</x><y>18287.119140625</y></points><points><x>36440.125</x><y>18289.611328125</y></points><points><x>36440.125</x><y>18289.611328125</y></points><points><x>36422.390625</x><y>18277.419921875</y></points><points><x>36422.11328125</x><y>18277.419921875</y></points><points><x>36386.37109375</x><y>18267.16796875</y></points><points><x>36386.37109375</x><y>18267.16796875</y></points><points><x>36379.44140625</x><y>18266.3359375</y></points><points><x>36353.1171875</x><y>18262.45703125</y></points><points><x>36353.1171875</x><y>18262.45703125</y></points><points><x>36349.515625</x><y>18262.45703125</y></points><points><x>36347.85546875</x><y>18262.1796875</y></points><points><x>36325.41015625</x><y>18258.85546875</y></points><points><x>36325.1328125</x><y>18258.85546875</y></points><points><x>36304.3515625</x><y>18255.529296875</y></points><points><x>36285.23046875</x><y>18256.083984375</y></points><points><x>36287.7265625</x><y>18246.109375</y></points><points><x>36287.7265625</x><y>18245.83203125</y></points><points><x>36289.6640625</x><y>18245.0</y></points><points><x>36290.49609375</x><y>18244.447265625</y></points><points><x>36307.953125</x><y>18237.51953125</y></points><points><x>36307.953125</x><y>18237.2421875</y></points></segmentation></object><object><name>NONE</name><difficult>0</difficult><truncated>0</truncated><info>[{"confidence": "0"}, {"action": "CREATE", "cat": "NONE", "time": "2020-07-23 14:39;10", "who": "admin", "typeOfanno": "PersonManul"}]</info><confidence>0</confidence><bndbox><xmin>29635.275390625</xmin><ymin>37405.89453125</ymin><xmax>29690.36328125</xmax><ymax>37472.5234375</ymax></bndbox><segmentation><points><x>29662.07421875</x><y>37405.89453125</y></points><points><x>29650.0</x><y>37411.0</y></points><points><x>29638.06640625</x><y>37431.39453125</y></points><points><x>29635.275390625</x><y>37450.19140625</y></points><points><x>29644.39453125</x><y>37465.078125</y></points><points><x>29660.02734375</x><y>37469.359375</y></points><points><x>29677.1484375</x><y>37472.5234375</y></points><points><x>29679.3828125</x><y>37454.09765625</y></points><points><x>29687.5703125</x><y>37446.83984375</y></points><points><x>29690.36328125</x><y>37433.06640625</y></points><points><x>29679.009765625</x><y>37408.875</y></points></segmentation></object><object><name>NONE</name><difficult>0</difficult><truncated>0</truncated><info>[{"confidence": "0"}, {"action": "CREATE", "cat": "NONE", "time": "2020-07-23 14:39;10", "who": "admin", "typeOfanno": "PersonManul"}]</info><confidence>0</confidence><bndbox><xmin>33695.71484375</xmin><ymin>32906.78515625</ymin><xmax>33871.01171875</xmax><ymax>33123.58203125</ymax></bndbox><segmentation><points><x>33797.921875</x><y>32906.78515625</y></points><points><x>33792.921875</x><y>32908.16015625</y></points><points><x>33783.0</x><y>32910.0</y></points><points><x>33778.0</x><y>32911.0</y></points><points><x>33771.0</x><y>32909.0</y></points><points><x>33756.0</x><y>32908.0</y></points><points><x>33743.0</x><y>32911.0</y></points><points><x>33738.0</x><y>32912.0</y></points><points><x>33732.0</x><y>32916.0</y></points><points><x>33731.0</x><y>32930.0</y></points><points><x>33724.0</x><y>32942.0</y></points><points><x>33721.0</x><y>32946.0</y></points><points><x>33711.0</x><y>32951.0</y></points><points><x>33710.0</x><y>32967.0</y></points><points><x>33695.71484375</x><y>32985.2421875</y></points><points><x>33699.0</x><y>33009.0</y></points><points><x>33715.0</x><y>33026.0</y></points><points><x>33706.0</x><y>33047.0</y></points><points><x>33700.046875</x><y>33056.19140625</y></points><points><x>33702.83984375</x><y>33079.640625</y></points><points><x>33712.0</x><y>33093.0</y></points><points><x>33740.43359375</x><y>33098.99609375</y></points><points><x>33756.25390625</x><y>33096.015625</y></points><points><x>33790.87109375</x><y>33105.6953125</y></points><points><x>33809.48046875</x><y>33122.2578125</y></points><points><x>33834.3515625</x><y>33119.30078125</y></points><points><x>33855.0078125</x><y>33123.58203125</y></points><points><x>33871.01171875</x><y>33112.7890625</y></points><points><x>33871.01171875</x><y>33096.2265625</y></points><points><x>33844.21484375</x><y>33098.64453125</y></points><points><x>33835.28125</x><y>33089.5234375</y></points><points><x>33843.0</x><y>33069.0</y></points><points><x>33871.0</x><y>33055.0</y></points><points><x>33871.0</x><y>33029.0</y></points><points><x>33868.0</x><y>33016.0</y></points><points><x>33871.0</x><y>32992.0</y></points><points><x>33859.0</x><y>32977.0</y></points><points><x>33859.0</x><y>32973.0</y></points><points><x>33852.80859375</x><y>32954.34765625</y></points><points><x>33840.43359375</x><y>32948.984375</y></points><points><x>33835.0</x><y>32939.0</y></points><points><x>33825.421875</x><y>32934.53515625</y></points><points><x>33815.0</x><y>32935.0</y></points><points><x>33808.0</x><y>32936.0</y></points><points><x>33813.546875</x><y>32926.78515625</y></points><points><x>33815.171875</x><y>32919.78515625</y></points><points><x>33812.546875</x><y>32913.66015625</y></points><points><x>33807.296875</x><y>32910.03515625</y></points><points><x>33803.171875</x><y>32907.66015625</y></points></segmentation></object><object><name>NONE</name><difficult>0</difficult><truncated>0</truncated><info>[{"confidence": "0"}, {"action": "CREATE", "cat": "NONE", "time": "2020-07-23 14:39;10", "who": "admin", "typeOfanno": "PersonManul"}]</info><confidence>0</confidence><bndbox><xmin>21465.271484375</xmin><ymin>37852.5859375</ymin><xmax>21588.84765625</xmax><ymax>37928.1484375</ymax></bndbox><segmentation><points><x>21511.0546875</x><y>37852.5859375</y></points><points><x>21499.14453125</x><y>37860.58984375</y></points><points><x>21483.32421875</x><y>37856.30859375</y></points><points><x>21477.0</x><y>37862.0</y></points><points><x>21468.0</x><y>37867.0</y></points><points><x>21465.271484375</x><y>37878.64453125</y></points><points><x>21473.087890625</x><y>37890.92578125</y></points><points><x>21491.328125</x><y>37892.78515625</y></points><points><x>21491.0</x><y>37904.0</y></points><points><x>21504.35546875</x><y>37908.046875</y></points><points><x>21495.607421875</x><y>37920.515625</y></points><points><x>21504.35546875</x><y>37928.1484375</y></points><points><x>21530.41015625</x><y>37912.328125</y></points><points><x>21542.134765625</x><y>37912.515625</y></points><points><x>21555.0</x><y>37906.0</y></points><points><x>21582.51953125</x><y>37916.609375</y></points><points><x>21588.84765625</x><y>37903.0234375</y></points><points><x>21578.984375</x><y>37892.6015625</y></points><points><x>21563.91015625</x><y>37888.69140625</y></points><points><x>21557.0</x><y>37868.0</y></points><points><x>21543.99609375</x><y>37865.80078125</y></points><points><x>21536.0</x><y>37870.0</y></points><points><x>21523.0</x><y>37865.0</y></points><points><x>21522.0</x><y>37857.0</y></points></segmentation></object><object><name>NILM</name><difficult>0</difficult><truncated>0</truncated><info>[{"confidence": "0"}, {"action": "CREATE", "cat": "NILM", "time": "2020-07-23 14:39;10", "who": "admin", "typeOfanno": "PersonManul"}]</info><confidence>0</confidence><bndbox><xmin>4491.56494140625</xmin><ymin>22993.681640625</ymin><xmax>4607.32373046875</xmax><ymax>23093.806640625</ymax></bndbox><segmentation><points><x>4591.876953125</x><y>22993.681640625</y></points><points><x>4577.3603515625</x><y>23001.498046875</y></points><points><x>4570.8466796875</x><y>23003.359375</y></points><points><x>4563.9609375</x><y>23010.431640625</y></points><points><x>4556.888671875</x><y>23016.013671875</y></points><points><x>4548.0</x><y>23020.0</y></points><points><x>4542.0</x><y>23021.0</y></points><points><x>4527.0</x><y>23030.0</y></points><points><x>4516.0</x><y>23039.0</y></points><points><x>4508.50048828125</x><y>23050.072265625</y></points><points><x>4498.2646484375</x><y>23063.658203125</y></points><points><x>4491.56494140625</x><y>23075.197265625</y></points><points><x>4493.0</x><y>23090.0</y></points><points><x>4496.58984375</x><y>23093.806640625</y></points><points><x>4506.82568359375</x><y>23083.384765625</y></points><points><x>4513.8974609375</x><y>23080.966796875</y></points><points><x>4530.6474609375</x><y>23072.962890625</y></points><points><x>4555.02734375</x><y>23059.19140625</y></points><points><x>4579.0</x><y>23043.0</y></points><points><x>4586.666015625</x><y>23031.646484375</y></points><points><x>4602.298828125</x><y>23028.484375</y></points><points><x>4607.32373046875</x><y>23013.966796875</y></points></segmentation></object><object><name>NONE</name><difficult>0</difficult><truncated>0</truncated><info>[{"confidence": "0"}, {"action": "CREATE", "cat": "NONE", "time": "2020-07-23 14:39;10", "who": "admin", "typeOfanno": "PersonManul"}]</info><confidence>0</confidence><bndbox><xmin>4539.02880859375</xmin><ymin>11397.6513671875</ymin><xmax>4636.7353515625</xmax><ymax>11530.5322265625</ymax></bndbox><segmentation><points><x>4544.23974609375</x><y>11403.4208984375</y></points><points><x>4539.02880859375</x><y>11418.4951171875</y></points><points><x>4549.45068359375</x><y>11427.80078125</y></points><points><x>4556.150390625</x><y>11444.177734375</y></points><points><x>4563.22265625</x><y>11451.25</y></points><points><x>4565.083984375</x><y>11459.06640625</y></points><points><x>4567.87548828125</x><y>11468.1865234375</y></points><points><x>4570.0</x><y>11475.0</y></points><points><x>4573.0</x><y>11480.0</y></points><points><x>4576.0</x><y>11492.0</y></points><points><x>4583.0</x><y>11501.0</y></points><points><x>4588.0</x><y>11519.0</y></points><points><x>4604.724609375</x><y>11530.5322265625</y></points><points><x>4627.0</x><y>11528.0</y></points><points><x>4636.7353515625</x><y>11514.154296875</y></points><points><x>4626.49951171875</x><y>11484.19140625</y></points><points><x>4619.0</x><y>11463.0</y></points><points><x>4619.0</x><y>11450.0</y></points><points><x>4612.0</x><y>11437.0</y></points><points><x>4612.35546875</x><y>11430.5927734375</y></points><points><x>4609.93603515625</x><y>11421.287109375</y></points><points><x>4603.79443359375</x><y>11417.9365234375</y></points><points><x>4595.9775390625</x><y>11416.076171875</y></points><points><x>4592.25537109375</x><y>11403.79296875</y></points><points><x>4587.04443359375</x><y>11399.326171875</y></points><points><x>4574.01708984375</x><y>11397.6513671875</y></points><points><x>4566.01416015625</x><y>11408.8173828125</y></points></segmentation></object><object><name>NONE</name><difficult>0</difficult><truncated>0</truncated><info>[{"confidence": "0"}, {"action": "CREATE", "cat": "NONE", "time": "2020-07-23 14:39;10", "who": "admin", "typeOfanno": "PersonManul"}]</info><confidence>0</confidence><bndbox><xmin>30260.76171875</xmin><ymin>21157.236328125</ymin><xmax>30295.75</xmax><ymax>21206.18359375</ymax></bndbox><segmentation><points><x>30272.859375</x><y>21162.26171875</y></points><points><x>30283.466796875</x><y>21157.236328125</y></points><points><x>30293.515625</x><y>21160.5859375</y></points><points><x>30295.75</x><y>21168.775390625</y></points><points><x>30293.703125</x><y>21185.15234375</y></points><points><x>30287.001953125</x><y>21197.25</y></points><points><x>30287.001953125</x><y>21197.25</y></points><points><x>30277.138671875</x><y>21206.18359375</y></points><points><x>30267.646484375</x><y>21204.322265625</y></points><points><x>30267.646484375</x><y>21204.322265625</y></points><points><x>30266.34375</x><y>21202.646484375</y></points><points><x>30261.3203125</x><y>21196.69140625</y></points><points><x>30261.3203125</x><y>21196.69140625</y></points><points><x>30261.3203125</x><y>21194.0859375</y></points><points><x>30260.76171875</x><y>21183.6640625</y></points><points><x>30260.76171875</x><y>21183.478515625</y></points><points><x>30261.3203125</x><y>21181.6171875</y></points><points><x>30265.787109375</x><y>21167.47265625</y></points><points><x>30265.787109375</x><y>21167.47265625</y></points></segmentation></object><object><name>NONE</name><difficult>0</difficult><truncated>0</truncated><info>[{"confidence": "0"}, {"action": "CREATE", "cat": "NONE", "time": "2020-07-23 14:39;10", "who": "admin", "typeOfanno": "PersonManul"}]</info><confidence>0</confidence><bndbox><xmin>33433.421875</xmin><ymin>9969.3203125</ymin><xmax>33562.765625</xmax><ymax>10068.8876953125</ymax></bndbox><segmentation><points><x>33465.0</x><y>9975.0</y></points><points><x>33451.1015625</x><y>9988.4892578125</y></points><points><x>33445.14453125</x><y>9998.353515625</y></points><points><x>33446.6328125</x><y>10014.9169921875</y></points><points><x>33433.421875</x><y>10039.1103515625</y></points><points><x>33439.0</x><y>10057.0</y></points><points><x>33452.0</x><y>10060.0</y></points><points><x>33487.94921875</x><y>10068.8876953125</y></points><points><x>33511.0</x><y>10065.0</y></points><points><x>33530.1953125</x><y>10047.11328125</y></points><points><x>33559.97265625</x><y>10036.3193359375</y></points><points><x>33562.765625</x><y>10008.03125</y></points><points><x>33551.2265625</x><y>9993.88671875</y></points><points><x>33532.6171875</x><y>9992.2119140625</y></points><points><x>33522.0</x><y>9981.0</y></points><points><x>33491.11328125</x><y>9969.3203125</y></points></segmentation></object><object><name>NILM</name><difficult>0</difficult><truncated>0</truncated><info>[{"confidence": "0"}, {"action": "CREATE", "cat": "NILM", "time": "2020-07-23 14:39;10", "who": "admin", "typeOfanno": "PersonManul"}]</info><confidence>0</confidence><bndbox><xmin>36900.83203125</xmin><ymin>9717.828125</ymin><xmax>36988.80859375</xmax><ymax>9792.984375</ymax></bndbox><segmentation><points><x>36900.83203125</x><y>9728.63671875</y></points><points><x>36905.609375</x><y>9750.7568359375</y></points><points><x>36921.6953125</x><y>9781.1708984375</y></points><points><x>36939.29296875</x><y>9782.9306640625</y></points><points><x>36945.828125</x><y>9776.8974609375</y></points><points><x>36978.50390625</x><y>9792.984375</y></points><points><x>36988.80859375</x><y>9786.9521484375</y></points><points><x>36983.27734375</x><y>9767.59765625</y></points><points><x>36974.984375</x><y>9764.5810546875</y></points><points><x>36956.1328125</x><y>9753.0185546875</y></points><points><x>36935.51953125</x><y>9740.19921875</y></points><points><x>36934.0</x><y>9728.0</y></points><points><x>36913.90234375</x><y>9717.828125</y></points></segmentation></object><object><name>NILM</name><difficult>0</difficult><truncated>0</truncated><info>[{"confidence": "0"}, {"action": "CREATE", "cat": "NILM", "time": "2020-07-23 14:39;10", "who": "admin", "typeOfanno": "PersonManul"}]</info><confidence>0</confidence><bndbox><xmin>37048.296875</xmin><ymin>10947.029296875</ymin><xmax>37100.421875</xmax><ymax>10976.904296875</ymax></bndbox><segmentation><points><x>37083.546875</x><y>10947.654296875</y></points><points><x>37091.921875</x><y>10949.779296875</y></points><points><x>37098.671875</x><y>10953.529296875</y></points><points><x>37100.421875</x><y>10959.279296875</y></points><points><x>37098.671875</x><y>10966.904296875</y></points><points><x>37090.296875</x><y>10973.154296875</y></points><points><x>37079.546875</x><y>10976.904296875</y></points><points><x>37064.546875</x><y>10974.904296875</y></points><points><x>37054.921875</x><y>10970.529296875</y></points><points><x>37049.171875</x><y>10962.904296875</y></points><points><x>37048.296875</x><y>10956.529296875</y></points><points><x>37056.921875</x><y>10950.029296875</y></points><points><x>37066.171875</x><y>10947.029296875</y></points><points><x>37066.171875</x><y>10947.029296875</y></points></segmentation></object><object><name>NILM</name><difficult>0</difficult><truncated>0</truncated><info>[{"confidence": "0"}, {"action": "CREATE", "cat": "NILM", "time": "2020-07-23 14:39;10", "who": "admin", "typeOfanno": "PersonManul"}]</info><confidence>0</confidence><bndbox><xmin>36221.69140625</xmin><ymin>16122.2626953125</ymin><xmax>36320.328125</xmax><ymax>16190.3779296875</ymax></bndbox><segmentation><points><x>36272.6875</x><y>16122.2626953125</y></points><points><x>36260.0</x><y>16129.0</y></points><points><x>36255.9375</x><y>16141.8037109375</y></points><points><x>36228.0</x><y>16143.0</y></points><points><x>36225.04296875</x><y>16151.4814453125</y></points><points><x>36221.69140625</x><y>16170.650390625</y></points><points><x>36238.44140625</x><y>16190.3779296875</y></points><points><x>36297.0</x><y>16189.0</y></points><points><x>36306.0</x><y>16183.0</y></points><points><x>36311.0</x><y>16179.0</y></points><points><x>36319.3984375</x><y>16168.7900390625</y></points><points><x>36320.328125</x><y>16152.2265625</y></points><points><x>36307.859375</x><y>16149.0625</y></points><points><x>36300.7890625</x><y>16129.3349609375</y></points></segmentation></object><object><name>NILM</name><difficult>0</difficult><truncated>0</truncated><info>[{"confidence": "0"}, {"action": "CREATE", "cat": "NILM", "time": "2020-07-23 14:39;10", "who": "admin", "typeOfanno": "PersonManul"}]</info><confidence>0</confidence><bndbox><xmin>31693.0</xmin><ymin>17844.970703125</ymin><xmax>31755.8984375</xmax><ymax>17905.826171875</ymax></bndbox><segmentation><points><x>31705.0</x><y>17846.0</y></points><points><x>31697.0</x><y>17853.0</y></points><points><x>31694.0</x><y>17857.0</y></points><points><x>31693.0</x><y>17873.0</y></points><points><x>31708.44140625</x><y>17905.826171875</y></points><points><x>31749.384765625</x><y>17897.080078125</y></points><points><x>31755.8984375</x><y>17880.703125</y></points><points><x>31747.0</x><y>17866.0</y></points><points><x>31734.0</x><y>17854.0</y></points><points><x>31721.46875</x><y>17844.970703125</y></points></segmentation></object><object><name>NILM</name><difficult>0</difficult><truncated>0</truncated><info>[{"confidence": "0"}, {"action": "CREATE", "cat": "NILM", "time": "2020-07-23 14:39;10", "who": "admin", "typeOfanno": "PersonManul"}]</info><confidence>0</confidence><bndbox><xmin>29195.984375</xmin><ymin>21083.82421875</ymin><xmax>29291.302734375</xmax><ymax>21161.96484375</ymax></bndbox><segmentation><points><x>29196.26171875</x><y>21087.150390625</y></points><points><x>29198.201171875</x><y>21116.244140625</y></points><points><x>29195.984375</x><y>21147.001953125</y></points><points><x>29213.0</x><y>21153.0</y></points><points><x>29218.0</x><y>21152.0</y></points><points><x>29229.7890625</x><y>21148.38671875</y></points><points><x>29257.0</x><y>21152.0</y></points><points><x>29287.423828125</x><y>21161.96484375</y></points><points><x>29289.0</x><y>21148.0</y></points><points><x>29291.302734375</x><y>21140.3515625</y></points><points><x>29285.0</x><y>21132.0</y></points><points><x>29278.0</x><y>21125.0</y></points><points><x>29277.0</x><y>21116.0</y></points><points><x>29264.0</x><y>21097.0</y></points><points><x>29254.0</x><y>21094.0</y></points><points><x>29242.0</x><y>21093.0</y></points><points><x>29236.0</x><y>21092.0</y></points><points><x>29228.6796875</x><y>21086.318359375</y></points><points><x>29216.48828125</x><y>21085.763671875</y></points><points><x>29211.501953125</x><y>21083.82421875</y></points></segmentation></object><object><name>NILM</name><difficult>0</difficult><truncated>0</truncated><info>[{"confidence": "0"}, {"action": "CREATE", "cat": "NILM", "time": "2020-07-23 14:39;10", "who": "admin", "typeOfanno": "PersonManul"}]</info><confidence>0</confidence><bndbox><xmin>32520.96875</xmin><ymin>26720.197265625</ymin><xmax>32586.546875</xmax><ymax>26799.2421875</ymax></bndbox><segmentation><points><x>32522.17578125</x><y>26722.14453125</y></points><points><x>32520.96875</x><y>26745.322265625</y></points><points><x>32534.421875</x><y>26755.8671875</y></points><points><x>32544.0</x><y>26784.0</y></points><points><x>32554.546875</x><y>26799.2421875</y></points><points><x>32570.671875</x><y>26789.2421875</y></points><points><x>32585.046875</x><y>26787.6171875</y></points><points><x>32586.296875</x><y>26765.6171875</y></points><points><x>32586.546875</x><y>26740.4921875</y></points><points><x>32568.796875</x><y>26732.8671875</y></points><points><x>32558.0</x><y>26739.0</y></points><points><x>32557.09375</x><y>26748.072265625</y></points><points><x>32540.34375</x><y>26736.947265625</y></points><points><x>32542.0</x><y>26732.0</y></points><points><x>32533.71875</x><y>26720.197265625</y></points></segmentation></object><object><name>NILM</name><difficult>0</difficult><truncated>0</truncated><info>[{"confidence": "0"}, {"action": "CREATE", "cat": "NILM", "time": "2020-07-23 14:39;10", "who": "admin", "typeOfanno": "PersonManul"}]</info><confidence>0</confidence><bndbox><xmin>39003.0</xmin><ymin>26765.470703125</ymin><xmax>39056.37109375</xmax><ymax>26804.740234375</ymax></bndbox><segmentation><points><x>39004.4453125</x><y>26771.240234375</y></points><points><x>39003.0</x><y>26790.0</y></points><points><x>39018.21875</x><y>26798.78515625</y></points><points><x>39052.8359375</x><y>26804.740234375</y></points><points><x>39056.37109375</x><y>26791.712890625</y></points><points><x>39051.34375</x><y>26776.82421875</y></points><points><x>39021.3828125</x><y>26765.470703125</y></points></segmentation></object><object><name>NILM</name><difficult>0</difficult><truncated>0</truncated><info>[{"confidence": "0"}, {"action": "CREATE", "cat": "NILM", "time": "2020-07-23 14:39;10", "who": "admin", "typeOfanno": "PersonManul"}]</info><confidence>0</confidence><bndbox><xmin>34649.0</xmin><ymin>30119.0</ymin><xmax>34789.51953125</xmax><ymax>30336.70703125</ymax></bndbox><segmentation><points><x>34656.0</x><y>30119.0</y></points><points><x>34650.0</x><y>30125.0</y></points><points><x>34649.0</x><y>30143.0</y></points><points><x>34653.0</x><y>30154.0</y></points><points><x>34667.0</x><y>30177.0</y></points><points><x>34673.0</x><y>30224.0</y></points><points><x>34674.0</x><y>30229.0</y></points><points><x>34684.0</x><y>30246.0</y></points><points><x>34687.0</x><y>30250.0</y></points><points><x>34694.0</x><y>30256.0</y></points><points><x>34702.0</x><y>30265.0</y></points><points><x>34709.0</x><y>30273.0</y></points><points><x>34728.0</x><y>30285.0</y></points><points><x>34731.60546875</x><y>30299.298828125</y></points><points><x>34736.0390625</x><y>30315.923828125</y></points><points><x>34754.328125</x><y>30336.70703125</y></points><points><x>34789.51953125</x><y>30329.224609375</y></points><points><x>34788.0</x><y>30286.0</y></points><points><x>34779.265625</x><y>30278.240234375</y></points><points><x>34771.0</x><y>30259.0</y></points><points><x>34770.0</x><y>30254.0</y></points><points><x>34768.0</x><y>30247.0</y></points><points><x>34764.0</x><y>30243.0</y></points><points><x>34756.0</x><y>30228.0</y></points><points><x>34747.0</x><y>30214.0</y></points><points><x>34740.0</x><y>30206.0</y></points><points><x>34732.0</x><y>30197.0</y></points><points><x>34723.0</x><y>30182.0</y></points><points><x>34722.0</x><y>30167.0</y></points><points><x>34716.0</x><y>30152.0</y></points><points><x>34707.0</x><y>30139.0</y></points><points><x>34705.98046875</x><y>30129.201171875</y></points><points><x>34697.73046875</x><y>30125.900390625</y></points><points><x>34671.0</x><y>30121.0</y></points></segmentation></object><object><name>NONE</name><difficult>0</difficult><truncated>0</truncated><info>[{"confidence": "0"}, {"action": "CREATE", "cat": "NONE", "time": "2020-07-23 14:39;10", "who": "admin", "typeOfanno": "PersonManul"}]</info><confidence>0</confidence><bndbox><xmin>28179.4453125</xmin><ymin>35837.453125</ymin><xmax>28321.470703125</xmax><ymax>36042.5</ymax></bndbox><segmentation><points><x>28270.044921875</x><y>35851.3046875</y></points><points><x>28236.79296875</x><y>35837.453125</y></points><points><x>28222.662109375</x><y>35843.26953125</y></points><points><x>28222.107421875</x><y>35884.28125</y></points><points><x>28209.0</x><y>35900.0</y></points><points><x>28204.0</x><y>35920.0</y></points><points><x>28203.0</x><y>35925.0</y></points><points><x>28198.0</x><y>35931.0</y></points><points><x>28194.0</x><y>35962.0</y></points><points><x>28199.0</x><y>35981.0</y></points><points><x>28193.0</x><y>35986.0</y></points><points><x>28187.0</x><y>36004.0</y></points><points><x>28179.4453125</x><y>36023.87109375</y></points><points><x>28188.505859375</x><y>36042.5</y></points><points><x>28212.888671875</x><y>36039.17578125</y></points><points><x>28224.0</x><y>36040.0</y></points><points><x>28235.0</x><y>36035.0</y></points><points><x>28252.0</x><y>36022.0</y></points><points><x>28257.0</x><y>36017.0</y></points><points><x>28260.0</x><y>36013.0</y></points><points><x>28280.0</x><y>36012.0</y></points><points><x>28280.0</x><y>36005.0</y></points><points><x>28313.9609375</x><y>35982.71875</y></points><points><x>28321.470703125</x><y>35938.51953125</y></points><points><x>28297.54296875</x><y>35879.11328125</y></points></segmentation></object><object><name>NILM</name><difficult>0</difficult><truncated>0</truncated><info>[{"confidence": "0"}, {"action": "CREATE", "cat": "NILM", "time": "2020-07-23 14:39;10", "who": "admin", "typeOfanno": "PersonManul"}]</info><confidence>0</confidence><bndbox><xmin>28863.0</xmin><ymin>37415.0</ymin><xmax>28930.0</xmax><ymax>37476.140625</ymax></bndbox><segmentation><points><x>28905.0</x><y>37415.0</y></points><points><x>28881.0</x><y>37417.0</y></points><points><x>28875.0</x><y>37418.0</y></points><points><x>28870.0</x><y>37423.0</y></points><points><x>28863.0</x><y>37437.0</y></points><points><x>28863.0</x><y>37449.0</y></points><points><x>28871.0</x><y>37460.0</y></points><points><x>28872.759765625</x><y>37470.32421875</y></points><points><x>28902.962890625</x><y>37476.140625</y></points><points><x>28926.513671875</x><y>37453.9765625</y></points><points><x>28930.0</x><y>37418.0</y></points></segmentation></object><object><name>NILM</name><difficult>0</difficult><truncated>0</truncated><info>[{"confidence": "0"}, {"action": "CREATE", "cat": "NILM", "time": "2020-07-23 14:39;10", "who": "admin", "typeOfanno": "PersonManul"}]</info><confidence>0</confidence><bndbox><xmin>26333.0</xmin><ymin>38589.0</ymin><xmax>26377.900390625</xmax><ymax>38646.40625</ymax></bndbox><segmentation><points><x>26337.0</x><y>38589.0</y></points><points><x>26333.0</x><y>38609.0</y></points><points><x>26344.0</x><y>38628.0</y></points><points><x>26344.0</x><y>38638.0</y></points><points><x>26357.39453125</x><y>38646.40625</y></points><points><x>26377.900390625</x><y>38644.46484375</y></points><points><x>26377.623046875</x><y>38622.57421875</y></points><points><x>26376.0</x><y>38609.0</y></points><points><x>26365.0</x><y>38594.0</y></points><points><x>26362.0</x><y>38590.0</y></points></segmentation></object><object><name>NONE</name><difficult>0</difficult><truncated>0</truncated><info>[{"confidence": "0"}, {"action": "CREATE", "cat": "NONE", "time": "2020-07-23 14:39;10", "who": "admin", "typeOfanno": "PersonManul"}]</info><confidence>0</confidence><bndbox><xmin>21917.0</xmin><ymin>33806.0859375</ymin><xmax>22015.1171875</xmax><ymax>33901.0</ymax></bndbox><segmentation><points><x>21938.0859375</x><y>33822.98828125</y></points><points><x>21933.09765625</x><y>33825.48046875</y></points><points><x>21932.54296875</x><y>33829.359375</y></points><points><x>21928.7890625</x><y>33830.734375</y></points><points><x>21925.2890625</x><y>33834.984375</y></points><points><x>21921.0</x><y>33843.0</y></points><points><x>21918.0</x><y>33860.0</y></points><points><x>21917.0</x><y>33890.0</y></points><points><x>21921.0</x><y>33894.0</y></points><points><x>21926.0</x><y>33898.0</y></points><points><x>21930.0</x><y>33901.0</y></points><points><x>21958.0</x><y>33901.0</y></points><points><x>21962.0</x><y>33881.0</y></points><points><x>21967.0</x><y>33880.0</y></points><points><x>21973.0</x><y>33881.0</y></points><points><x>21989.0</x><y>33882.0</y></points><points><x>22001.0</x><y>33874.0</y></points><points><x>22003.0</x><y>33853.0</y></points><points><x>22015.1171875</x><y>33826.58984375</y></points><points><x>22011.0</x><y>33817.0</y></points><points><x>21994.056640625</x><y>33806.0859375</y></points><points><x>21970.0</x><y>33811.0</y></points><points><x>21961.0</x><y>33812.0</y></points><points><x>21948.0</x><y>33815.0</y></points><points><x>21942.0390625</x><y>33817.859375</y></points></segmentation></object><object><name>MET</name><difficult>0</difficult><truncated>0</truncated><info>[{"confidence": "0"}, {"action": "CREATE", "cat": "MET", "time": "2020-07-23 14:39;10", "who": "admin", "typeOfanno": "PersonManul"}]</info><confidence>0</confidence><bndbox><xmin>24659.791015625</xmin><ymin>31216.0234375</ymin><xmax>24941.962890625</xmax><ymax>31667.189453125</ymax></bndbox><segmentation><points><x>24716.62109375</x><y>31216.0234375</y></points><points><x>24701.357421875</x><y>31231.69921875</y></points><points><x>24704.0</x><y>31250.0</y></points><points><x>24695.0</x><y>31250.0</y></points><points><x>24678.0</x><y>31246.0</y></points><points><x>24675.0</x><y>31249.0</y></points><points><x>24664.0</x><y>31261.0</y></points><points><x>24659.791015625</x><y>31328.078125</y></points><points><x>24669.0</x><y>31365.0</y></points><points><x>24675.0</x><y>31374.0</y></points><points><x>24677.0</x><y>31383.0</y></points><points><x>24678.0</x><y>31405.0</y></points><points><x>24680.0</x><y>31417.0</y></points><points><x>24681.0</x><y>31424.0</y></points><points><x>24686.0</x><y>31442.0</y></points><points><x>24685.0</x><y>31452.0</y></points><points><x>24680.0</x><y>31453.0</y></points><points><x>24674.0</x><y>31454.0</y></points><points><x>24665.0</x><y>31462.0</y></points><points><x>24665.0</x><y>31476.0</y></points><points><x>24670.0</x><y>31493.0</y></points><points><x>24671.0</x><y>31500.0</y></points><points><x>24677.0</x><y>31507.0</y></points><points><x>24679.0</x><y>31538.0</y></points><points><x>24680.0</x><y>31549.0</y></points><points><x>24694.0</x><y>31570.0</y></points><points><x>24702.0</x><y>31596.0</y></points><points><x>24719.0</x><y>31606.0</y></points><points><x>24730.0</x><y>31611.0</y></points><points><x>24743.0</x><y>31619.0</y></points><points><x>24749.0</x><y>31625.0</y></points><points><x>24754.0</x><y>31630.0</y></points><points><x>24777.0</x><y>31644.0</y></points><points><x>24790.0</x><y>31656.0</y></points><points><x>24793.0</x><y>31659.0</y></points><points><x>24808.0</x><y>31660.0</y></points><points><x>24811.0</x><y>31657.0</y></points><points><x>24818.2421875</x><y>31649.6953125</y></points><points><x>24824.01171875</x><y>31655.091796875</y></points><points><x>24832.015625</x><y>31664.955078125</y></points><points><x>24845.4140625</x><y>31667.189453125</y></points><points><x>24857.138671875</x><y>31664.583984375</y></points><points><x>24866.4453125</x><y>31665.513671875</y></points><points><x>24877.23828125</x><y>31663.65234375</y></points><points><x>24885.80078125</x><y>31661.978515625</y></points><points><x>24899.38671875</x><y>31658.814453125</y></points><points><x>24902.36328125</x><y>31652.859375</y></points><points><x>24907.015625</x><y>31641.3203125</y></points><points><x>24915.763671875</x><y>31623.826171875</y></points><points><x>24928.44921875</x><y>31601.779296875</y></points><points><x>24941.962890625</x><y>31560.01171875</y></points><points><x>24935.064453125</x><y>31451.091796875</y></points><points><x>24912.337890625</x><y>31407.482421875</y></points><points><x>24874.0</x><y>31390.0</y></points><points><x>24869.0</x><y>31384.0</y></points><points><x>24866.0</x><y>31379.0</y></points><points><x>24865.0</x><y>31373.0</y></points><points><x>24865.0</x><y>31364.0</y></points><points><x>24876.0</x><y>31342.0</y></points><points><x>24866.2265625</x><y>31309.939453125</y></points><points><x>24855.5</x><y>31302.92578125</y></points><points><x>24849.310546875</x><y>31299.625</y></points><points><x>24843.0</x><y>31293.0</y></points><points><x>24836.0</x><y>31286.0</y></points><points><x>24834.458984375</x><y>31273.634765625</y></points><points><x>24828.271484375</x><y>31270.333984375</y></points><points><x>24819.607421875</x><y>31266.62109375</y></points><points><x>24813.0</x><y>31264.0</y></points><points><x>24809.0</x><y>31260.0</y></points><points><x>24795.0</x><y>31260.0</y></points><points><x>24791.0</x><y>31264.0</y></points><points><x>24786.0</x><y>31282.0</y></points><points><x>24789.0</x><y>31285.0</y></points><points><x>24780.0</x><y>31295.0</y></points><points><x>24774.0</x><y>31311.0</y></points><points><x>24769.0</x><y>31322.0</y></points><points><x>24767.0</x><y>31317.0</y></points><points><x>24766.0</x><y>31303.0</y></points><points><x>24765.0</x><y>31294.0</y></points><points><x>24763.0</x><y>31283.0</y></points><points><x>24762.0</x><y>31275.0</y></points><points><x>24745.0</x><y>31264.0</y></points><points><x>24740.0</x><y>31260.0</y></points><points><x>24728.0</x><y>31259.0</y></points><points><x>24725.0</x><y>31256.0</y></points><points><x>24723.0</x><y>31248.0</y></points><points><x>24725.0</x><y>31232.0</y></points></segmentation></object><object><name>NILM</name><difficult>0</difficult><truncated>0</truncated><info>[{"confidence": "0"}, {"action": "CREATE", "cat": "NILM", "time": "2020-07-23 14:39;10", "who": "admin", "typeOfanno": "PersonManul"}]</info><confidence>0</confidence><bndbox><xmin>25113.0</xmin><ymin>30581.0</ymin><xmax>25187.943359375</xmax><ymax>30688.49609375</ymax></bndbox><segmentation><points><x>25125.0</x><y>30581.0</y></points><points><x>25115.0</x><y>30594.0</y></points><points><x>25114.0</x><y>30604.0</y></points><points><x>25113.0</x><y>30643.0</y></points><points><x>25117.5625</x><y>30651.08984375</y></points><points><x>25124.490234375</x><y>30653.306640625</y></points><points><x>25127.81640625</x><y>30654.69140625</y></points><points><x>25130.0</x><y>30655.0</y></points><points><x>25147.212890625</x><y>30656.908203125</y></points><points><x>25160.51171875</x><y>30681.5703125</y></points><points><x>25177.4140625</x><y>30688.49609375</y></points><points><x>25187.66796875</x><y>30667.9921875</y></points><points><x>25187.943359375</x><y>30627.537109375</y></points><points><x>25172.427734375</x><y>30597.888671875</y></points><points><x>25156.0</x><y>30593.0</y></points><points><x>25150.0</x><y>30588.0</y></points><points><x>25145.0</x><y>30583.0</y></points><points><x>25137.0</x><y>30582.0</y></points></segmentation></object><object><name>NONE</name><difficult>0</difficult><truncated>0</truncated><info>[{"confidence": "0"}, {"action": "CREATE", "cat": "NONE", "time": "2020-07-23 14:39;11", "who": "admin", "typeOfanno": "PersonManul"}]</info><confidence>0</confidence><bndbox><xmin>25828.75390625</xmin><ymin>26347.4140625</ymin><xmax>26267.71484375</xmax><ymax>26763.51171875</ymax></bndbox><segmentation><points><x>25912.0</x><y>26354.0</y></points><points><x>25905.0</x><y>26361.0</y></points><points><x>25895.0</x><y>26367.0</y></points><points><x>25888.0</x><y>26375.0</y></points><points><x>25868.076171875</x><y>26383.994140625</y></points><points><x>25867.0</x><y>26512.0</y></points><points><x>25877.0</x><y>26512.0</y></points><points><x>25878.0</x><y>26517.0</y></points><points><x>25875.0</x><y>26520.0</y></points><points><x>25828.75390625</x><y>26557.75</y></points><points><x>25855.2734375</x><y>26615.36328125</y></points><points><x>25876.0</x><y>26621.0</y></points><points><x>25886.0</x><y>26622.0</y></points><points><x>25906.0</x><y>26627.0</y></points><points><x>25913.0</x><y>26622.0</y></points><points><x>25923.0</x><y>26616.0</y></points><points><x>25928.0</x><y>26620.0</y></points><points><x>25931.0</x><y>26634.0</y></points><points><x>25932.0</x><y>26643.0</y></points><points><x>25931.0</x><y>26664.0</y></points><points><x>25926.0</x><y>26669.0</y></points><points><x>25921.0</x><y>26674.0</y></points><points><x>25919.0</x><y>26694.0</y></points><points><x>25922.0</x><y>26697.0</y></points><points><x>25926.0</x><y>26700.0</y></points><points><x>25931.0</x><y>26704.0</y></points><points><x>25944.0</x><y>26704.0</y></points><points><x>25949.0</x><y>26700.0</y></points><points><x>25949.0</x><y>26676.0</y></points><points><x>25955.0</x><y>26679.0</y></points><points><x>25955.0</x><y>26694.0</y></points><points><x>25958.0</x><y>26714.0</y></points><points><x>26028.115234375</x><y>26763.51171875</y></points><points><x>26109.505859375</x><y>26747.05078125</y></points><points><x>26141.0</x><y>26715.0</y></points><points><x>26149.0</x><y>26707.0</y></points><points><x>26151.0</x><y>26665.0</y></points><points><x>26156.0</x><y>26671.0</y></points><points><x>26178.0</x><y>26672.0</y></points><points><x>26185.0</x><y>26666.0</y></points><points><x>26188.0</x><y>26653.0</y></points><points><x>26189.0</x><y>26648.0</y></points><points><x>26245.765625</x><y>26576.0390625</y></points><points><x>26267.71484375</x><y>26494.6484375</y></points><points><x>26228.390625</x><y>26429.71875</y></points><points><x>26184.0</x><y>26412.0</y></points><points><x>26178.0</x><y>26406.0</y></points><points><x>26171.0</x><y>26401.0</y></points><points><x>26141.0</x><y>26380.0</y></points><points><x>26134.0</x><y>26375.0</y></points><points><x>26120.0</x><y>26371.0</y></points><points><x>26120.0</x><y>26363.0</y></points><points><x>26098.53125</x><y>26347.4140625</y></points><points><x>26081.0</x><y>26354.0</y></points><points><x>26075.0</x><y>26369.0</y></points><points><x>26071.0</x><y>26373.0</y></points><points><x>26051.0</x><y>26373.0</y></points><points><x>26045.0</x><y>26377.0</y></points><points><x>26035.0</x><y>26390.0</y></points><points><x>26029.0</x><y>26395.0</y></points><points><x>26009.0</x><y>26397.0</y></points><points><x>26010.0</x><y>26378.0</y></points><points><x>26006.0</x><y>26373.0</y></points><points><x>25990.0</x><y>26372.0</y></points><points><x>25984.0</x><y>26392.0</y></points><points><x>25993.0</x><y>26398.0</y></points><points><x>25980.0</x><y>26400.0</y></points><points><x>25977.0</x><y>26397.0</y></points><points><x>25977.0</x><y>26387.0</y></points><points><x>25982.0</x><y>26371.0</y></points><points><x>25983.0</x><y>26355.0</y></points><points><x>25945.0</x><y>26354.0</y></points><points><x>25942.0</x><y>26359.0</y></points><points><x>25941.0</x><y>26354.0</y></points></segmentation></object><object><name>NILM</name><difficult>0</difficult><truncated>0</truncated><info>[{"confidence": "0"}, {"action": "CREATE", "cat": "NILM", "time": "2020-07-23 14:39;11", "who": "admin", "typeOfanno": "PersonManul"}]</info><confidence>0</confidence><bndbox><xmin>23039.763671875</xmin><ymin>23440.029296875</ymin><xmax>23165.06640625</xmax><ymax>23567.173828125</ymax></bndbox><segmentation><points><x>23103.642578125</x><y>23470.126953125</y></points><points><x>23126.982421875</x><y>23444.328125</y></points><points><x>23126.982421875</x><y>23444.328125</y></points><points><x>23129.439453125</x><y>23443.71484375</y></points><points><x>23155.8515625</x><y>23440.029296875</y></points><points><x>23165.06640625</x><y>23446.171875</y></points><points><x>23158.923828125</x><y>23473.197265625</y></points><points><x>23158.923828125</x><y>23473.197265625</y></points><points><x>23157.080078125</x><y>23475.041015625</y></points><points><x>23147.251953125</x><y>23501.453125</y></points><points><x>23147.251953125</x><y>23502.06640625</y></points><points><x>23130.0546875</x><y>23532.1640625</y></points><points><x>23130.0546875</x><y>23532.1640625</y></points><points><x>23128.2109375</x><y>23534.005859375</y></points><points><x>23118.998046875</x><y>23555.50390625</y></points><points><x>23118.998046875</x><y>23556.119140625</y></points><points><x>23118.384765625</x><y>23557.9609375</y></points><points><x>23093.201171875</x><y>23567.173828125</y></points><points><x>23071.703125</x><y>23562.26171875</y></points><points><x>23064.7421875</x><y>23560.794921875</y></points><points><x>23057.26171875</x><y>23559.408203125</y></points><points><x>23050.205078125</x><y>23556.119140625</y></points><points><x>23039.763671875</x><y>23544.447265625</y></points><points><x>23042.220703125</x><y>23530.3203125</y></points><points><x>23042.220703125</x><y>23530.3203125</y></points><points><x>23044.677734375</x><y>23528.478515625</y></points><points><x>23063.103515625</x><y>23506.98046875</y></points><points><x>23080.302734375</x><y>23491.625</y></points><points><x>23080.916015625</x><y>23491.625</y></points></segmentation></object><object><name>NILM</name><difficult>0</difficult><truncated>0</truncated><info>[{"confidence": "0"}, {"action": "CREATE", "cat": "NILM", "time": "2020-07-23 14:39;11", "who": "admin", "typeOfanno": "PersonManul"}]</info><confidence>0</confidence><bndbox><xmin>26716.0</xmin><ymin>20962.28125</ymin><xmax>26768.541015625</xmax><ymax>20995.966796875</ymax></bndbox><segmentation><points><x>26730.388671875</x><y>20962.28125</y></points><points><x>26717.0</x><y>20966.0</y></points><points><x>26716.0</x><y>20986.0</y></points><points><x>26731.876953125</x><y>20995.966796875</y></points><points><x>26766.0</x><y>20994.0</y></points><points><x>26768.541015625</x><y>20980.51953125</y></points><points><x>26762.212890625</x><y>20967.86328125</y></points><points><x>26752.0</x><y>20963.0</y></points></segmentation></object><object><name>NILM</name><difficult>0</difficult><truncated>0</truncated><info>[{"confidence": "0"}, {"action": "CREATE", "cat": "NILM", "time": "2020-07-23 14:39;11", "who": "admin", "typeOfanno": "PersonManul"}]</info><confidence>0</confidence><bndbox><xmin>26180.0</xmin><ymin>20898.0</ymin><xmax>26322.150390625</xmax><ymax>21028.30078125</ymax></bndbox><segmentation><points><x>26243.0</x><y>20898.0</y></points><points><x>26231.0</x><y>20901.0</y></points><points><x>26224.0</x><y>20902.0</y></points><points><x>26217.0</x><y>20903.0</y></points><points><x>26213.0</x><y>20907.0</y></points><points><x>26208.0</x><y>20926.0</y></points><points><x>26207.0</x><y>20941.0</y></points><points><x>26208.0</x><y>20949.0</y></points><points><x>26204.0</x><y>20975.0</y></points><points><x>26199.0</x><y>20984.0</y></points><points><x>26183.0</x><y>20993.0</y></points><points><x>26180.0</x><y>21012.0</y></points><points><x>26212.0</x><y>21012.0</y></points><points><x>26233.205078125</x><y>21027.46875</y></points><points><x>26259.806640625</x><y>21028.30078125</y></points><points><x>26319.380859375</x><y>21018.046875</y></points><points><x>26322.150390625</x><y>20998.650390625</y></points><points><x>26321.0</x><y>20985.0</y></points><points><x>26320.0</x><y>20980.0</y></points><points><x>26313.0</x><y>20972.0</y></points><points><x>26309.0</x><y>20969.0</y></points><points><x>26301.0</x><y>20961.0</y></points><points><x>26283.880859375</x><y>20951.724609375</y></points><points><x>26285.0</x><y>20935.0</y></points><points><x>26267.0</x><y>20931.0</y></points><points><x>26259.0</x><y>20927.0</y></points><points><x>26260.0</x><y>20911.0</y></points><points><x>26255.0</x><y>20898.0</y></points></segmentation></object><object><name>NONE</name><difficult>0</difficult><truncated>0</truncated><info>[{"confidence": "0"}, {"action": "CREATE", "cat": "NONE", "time": "2020-07-23 14:39;11", "who": "admin", "typeOfanno": "PersonManul"}]</info><confidence>0</confidence><bndbox><xmin>25620.98046875</xmin><ymin>20510.189453125</ymin><xmax>25850.0</xmax><ymax>20739.154296875</ymax></bndbox><segmentation><points><x>25677.0</x><y>20515.0</y></points><points><x>25677.0</x><y>20525.0</y></points><points><x>25680.0</x><y>20528.0</y></points><points><x>25664.0</x><y>20528.0</y></points><points><x>25632.0</x><y>20527.0</y></points><points><x>25620.98046875</x><y>20555.5703125</y></points><points><x>25640.0</x><y>20575.0</y></points><points><x>25649.0</x><y>20583.0</y></points><points><x>25656.0</x><y>20605.0</y></points><points><x>25653.0</x><y>20608.0</y></points><points><x>25646.0</x><y>20614.0</y></points><points><x>25644.0</x><y>20631.0</y></points><points><x>25643.0</x><y>20652.0</y></points><points><x>25643.0</x><y>20677.0</y></points><points><x>25644.0</x><y>20683.0</y></points><points><x>25653.0</x><y>20697.0</y></points><points><x>25667.0</x><y>20698.0</y></points><points><x>25674.0</x><y>20693.0</y></points><points><x>25677.0</x><y>20680.0</y></points><points><x>25690.0</x><y>20679.0</y></points><points><x>25701.0</x><y>20698.0</y></points><points><x>25703.712890625</x><y>20709.505859375</y></points><points><x>25714.51953125</x><y>20718.927734375</y></points><points><x>25722.001953125</x><y>20725.576171875</y></points><points><x>25731.421875</x><y>20729.45703125</y></points><points><x>25754.234375</x><y>20739.154296875</y></points><points><x>25781.05078125</x><y>20723.064453125</y></points><points><x>25804.0</x><y>20722.0</y></points><points><x>25806.0</x><y>20705.0</y></points><points><x>25808.0</x><y>20686.0</y></points><points><x>25804.0</x><y>20681.0</y></points><points><x>25803.0</x><y>20673.0</y></points><points><x>25808.0</x><y>20670.0</y></points><points><x>25821.0</x><y>20663.0</y></points><points><x>25834.0</x><y>20656.0</y></points><points><x>25834.0</x><y>20652.0</y></points><points><x>25835.0</x><y>20644.0</y></points><points><x>25840.0</x><y>20638.0</y></points><points><x>25849.0</x><y>20618.0</y></points><points><x>25850.0</x><y>20579.0</y></points><points><x>25840.0</x><y>20572.0</y></points><points><x>25835.0</x><y>20564.0</y></points><points><x>25834.0</x><y>20556.0</y></points><points><x>25828.0</x><y>20552.0</y></points><points><x>25829.34765625</x><y>20544.763671875</y></points><points><x>25829.72265625</x><y>20540.263671875</y></points><points><x>25834.0</x><y>20537.0</y></points><points><x>25831.22265625</x><y>20533.388671875</y></points><points><x>25827.47265625</x><y>20530.138671875</y></points><points><x>25823.84765625</x><y>20525.638671875</y></points><points><x>25820.72265625</x><y>20520.888671875</y></points><points><x>25813.59765625</x><y>20523.888671875</y></points><points><x>25805.0</x><y>20526.0</y></points><points><x>25799.0</x><y>20523.0</y></points><points><x>25784.0</x><y>20523.0</y></points><points><x>25781.0</x><y>20526.0</y></points><points><x>25780.0</x><y>20542.0</y></points><points><x>25774.0</x><y>20538.0</y></points><points><x>25759.0</x><y>20538.0</y></points><points><x>25748.0</x><y>20547.0</y></points><points><x>25744.0</x><y>20553.0</y></points><points><x>25736.0</x><y>20555.0</y></points><points><x>25731.0</x><y>20551.0</y></points><points><x>25731.0</x><y>20542.0</y></points><points><x>25721.0</x><y>20530.0</y></points><points><x>25717.0</x><y>20527.0</y></points><points><x>25707.0</x><y>20527.0</y></points><points><x>25698.12890625</x><y>20510.189453125</y></points></segmentation></object><object><name>NILM</name><difficult>0</difficult><truncated>0</truncated><info>[{"confidence": "0"}, {"action": "CREATE", "cat": "NILM", "time": "2020-07-23 14:39;11", "who": "admin", "typeOfanno": "PersonManul"}]</info><confidence>0</confidence><bndbox><xmin>24718.0</xmin><ymin>19315.0</ymin><xmax>24763.0</xmax><ymax>19366.013671875</ymax></bndbox><segmentation><points><x>24718.0</x><y>19315.0</y></points><points><x>24718.0</x><y>19344.0</y></points><points><x>24724.0</x><y>19354.0</y></points><points><x>24741.7734375</x><y>19366.013671875</y></points><points><x>24762.0</x><y>19363.0</y></points><points><x>24763.0</x><y>19331.0</y></points><points><x>24735.818359375</x><y>19315.392578125</y></points></segmentation></object><object><name>NONE</name><difficult>0</difficult><truncated>0</truncated><info>[{"confidence": "0"}, {"action": "CREATE", "cat": "NONE", "time": "2020-07-23 14:39;11", "who": "admin", "typeOfanno": "PersonManul"}]</info><confidence>0</confidence><bndbox><xmin>16621.533203125</xmin><ymin>14587.0498046875</ymin><xmax>16695.0</xmax><ymax>14702.0</ymax></bndbox><segmentation><points><x>16624.58203125</x><y>14595.6396484375</y></points><points><x>16621.533203125</x><y>14668.2373046875</y></points><points><x>16633.447265625</x><y>14689.2958984375</y></points><points><x>16644.0</x><y>14702.0</y></points><points><x>16655.0</x><y>14702.0</y></points><points><x>16661.0</x><y>14698.0</y></points><points><x>16675.0</x><y>14696.0</y></points><points><x>16693.298828125</x><y>14682.6455078125</y></points><points><x>16695.0</x><y>14655.0</y></points><points><x>16692.74609375</x><y>14644.4072265625</y></points><points><x>16692.0</x><y>14633.0</y></points><points><x>16693.0</x><y>14614.0</y></points><points><x>16692.0</x><y>14607.0</y></points><points><x>16688.0</x><y>14600.0</y></points><points><x>16669.0</x><y>14599.0</y></points><points><x>16646.748046875</x><y>14587.0498046875</y></points></segmentation></object><object><name>NONE</name><difficult>0</difficult><truncated>0</truncated><info>[{"confidence": "0"}, {"action": "CREATE", "cat": "NONE", "time": "2020-07-23 14:39;11", "who": "admin", "typeOfanno": "PersonManul"}]</info><confidence>0</confidence><bndbox><xmin>16632.22265625</xmin><ymin>9927.65234375</ymin><xmax>16689.302734375</xmax><ymax>10011.056640625</ymax></bndbox><segmentation><points><x>16683.76171875</x><y>9939.8447265625</y></points><points><x>16687.640625</x><y>9953.14453125</y></points><points><x>16689.302734375</x><y>9964.505859375</y></points><points><x>16689.302734375</x><y>9964.505859375</y></points><points><x>16685.701171875</x><y>9972.263671875</y></points><points><x>16685.701171875</x><y>9972.263671875</y></points><points><x>16684.31640625</x><y>9986.1181640625</y></points><points><x>16678.7734375</x><y>9999.4189453125</y></points><points><x>16678.7734375</x><y>9999.4189453125</y></points><points><x>16668.244140625</x><y>10009.6708984375</y></points><points><x>16662.703125</x><y>10011.056640625</y></points><points><x>16656.052734375</x><y>10006.0693359375</y></points><points><x>16646.35546875</x><y>10005.5146484375</y></points><points><x>16646.35546875</x><y>10005.5146484375</y></points><points><x>16638.041015625</x><y>10001.0810546875</y></points><points><x>16634.162109375</x><y>9989.166015625</y></points><points><x>16634.162109375</x><y>9989.166015625</y></points><points><x>16634.439453125</x><y>9986.9501953125</y></points><points><x>16632.22265625</x><y>9970.046875</y></points><points><x>16632.22265625</x><y>9970.046875</y></points><points><x>16634.439453125</x><y>9968.107421875</y></points><points><x>16646.35546875</x><y>9948.7119140625</y></points><points><x>16650.51171875</x><y>9934.580078125</y></points><points><x>16650.51171875</x><y>9934.580078125</y></points><points><x>16663.533203125</x><y>9927.65234375</y></points><points><x>16663.810546875</x><y>9927.65234375</y></points><points><x>16665.75</x><y>9927.65234375</y></points><points><x>16677.943359375</x><y>9930.146484375</y></points><points><x>16677.943359375</x><y>9930.146484375</y></points></segmentation></object><object><name>NONE</name><difficult>0</difficult><truncated>0</truncated><info>[{"confidence": "0"}, {"action": "CREATE", "cat": "NONE", "time": "2020-07-23 14:39;11", "who": "admin", "typeOfanno": "PersonManul"}]</info><confidence>0</confidence><bndbox><xmin>15257.0</xmin><ymin>9456.3759765625</ymin><xmax>15313.150390625</xmax><ymax>9519.7509765625</ymax></bndbox><segmentation><points><x>15292.775390625</x><y>9456.3759765625</y></points><points><x>15274.0</x><y>9461.0</y></points><points><x>15269.0</x><y>9468.0</y></points><points><x>15262.0</x><y>9476.0</y></points><points><x>15257.0</x><y>9493.0</y></points><points><x>15266.150390625</x><y>9500.8759765625</y></points><points><x>15278.650390625</x><y>9505.5009765625</y></points><points><x>15286.025390625</x><y>9512.1259765625</y></points><points><x>15304.400390625</x><y>9519.7509765625</y></points><points><x>15313.150390625</x><y>9513.7509765625</y></points><points><x>15310.275390625</x><y>9489.6259765625</y></points><points><x>15308.275390625</x><y>9460.1259765625</y></points></segmentation></object><object><name>ASC_US</name><difficult>0</difficult><truncated>0</truncated><info>[{"confidence": "0"}, {"action": "CREATE", "cat": "ASC_US", "time": "2020-07-23 14:39;11", "who": "admin", "typeOfanno": "PersonManul"}]</info><confidence>0</confidence><bndbox><xmin>8761.0</xmin><ymin>18733.361328125</ymin><xmax>8892.0</xmax><ymax>18837.26953125</ymax></bndbox><segmentation><points><x>8834.408203125</x><y>18740.2890625</y></points><points><x>8829.1435546875</x><y>18738.625</y></points><points><x>8812.5185546875</x><y>18735.0234375</y></points><points><x>8794.7841796875</x><y>18733.361328125</y></points><points><x>8777.05078125</x><y>18736.1328125</y></points><points><x>8765.6904296875</x><y>18743.3359375</y></points><points><x>8765.0</x><y>18756.0</y></points><points><x>8763.0</x><y>18763.0</y></points><points><x>8761.0</x><y>18787.0</y></points><points><x>8763.0</x><y>18805.0</y></points><points><x>8767.0</x><y>18809.0</y></points><points><x>8773.0</x><y>18810.0</y></points><points><x>8789.0</x><y>18811.0</y></points><points><x>8805.0</x><y>18810.0</y></points><points><x>8823.0</x><y>18821.0</y></points><points><x>8836.0</x><y>18825.0</y></points><points><x>8843.5517578125</x><y>18829.7890625</y></points><points><x>8851.865234375</x><y>18833.390625</y></points><points><x>8860.7314453125</x><y>18837.26953125</y></points><points><x>8888.7177734375</x><y>18832.28125</y></points><points><x>8892.0</x><y>18817.0</y></points><points><x>8891.0</x><y>18805.0</y></points><points><x>8887.33203125</x><y>18795.70703125</y></points><points><x>8882.3447265625</x><y>18785.177734375</y></points><points><x>8871.2607421875</x><y>18771.322265625</y></points><points><x>8857.68359375</x><y>18759.9609375</y></points><points><x>8851.865234375</x><y>18753.3125</y></points><points><x>8846.599609375</x><y>18748.6015625</y></points><points><x>8843.275390625</x><y>18744.16796875</y></points></segmentation></object><object><name>NONE</name><difficult>0</difficult><truncated>0</truncated><info>[{"confidence": "0"}, {"action": "CREATE", "cat": "NONE", "time": "2020-07-23 14:39;11", "who": "admin", "typeOfanno": "PersonManul"}]</info><confidence>0</confidence><bndbox><xmin>3246.620849609375</xmin><ymin>20970.34765625</ymin><xmax>3280.495849609375</xmax><ymax>21011.59765625</ymax></bndbox><segmentation><points><x>3276.620849609375</x><y>20979.97265625</y></points><points><x>3280.495849609375</x><y>20990.34765625</y></points><points><x>3276.995849609375</x><y>21001.72265625</y></points><points><x>3270.245849609375</x><y>21010.59765625</y></points><points><x>3258.995849609375</x><y>21011.59765625</y></points><points><x>3258.995849609375</x><y>21011.59765625</y></points><points><x>3246.620849609375</x><y>21002.59765625</y></points><points><x>3246.620849609375</x><y>21002.59765625</y></points><points><x>3246.620849609375</x><y>21000.22265625</y></points><points><x>3248.245849609375</x><y>20987.09765625</y></points><points><x>3248.245849609375</x><y>20987.09765625</y></points><points><x>3253.870849609375</x><y>20976.34765625</y></points><points><x>3258.245849609375</x><y>20971.84765625</y></points><points><x>3266.620849609375</x><y>20970.34765625</y></points><points><x>3273.245849609375</x><y>20974.22265625</y></points><points><x>3273.245849609375</x><y>20974.22265625</y></points></segmentation></object><object><name>ASC_US</name><difficult>0</difficult><truncated>0</truncated><info>[{"confidence": "0"}, {"action": "CREATE", "cat": "ASC_US", "time": "2020-07-23 14:39;11", "who": "admin", "typeOfanno": "PersonManul"}]</info><confidence>0</confidence><bndbox><xmin>4222.0</xmin><ymin>23952.8828125</ymin><xmax>4305.8134765625</xmax><ymax>24095.306640625</ymax></bndbox><segmentation><points><x>4261.47900390625</x><y>23952.8828125</y></points><points><x>4225.0</x><y>23961.0</y></points><points><x>4222.0</x><y>23982.0</y></points><points><x>4223.0</x><y>23987.0</y></points><points><x>4226.0</x><y>24000.0</y></points><points><x>4227.0</x><y>24016.0</y></points><points><x>4229.0</x><y>24029.0</y></points><points><x>4243.0</x><y>24056.0</y></points><points><x>4248.0</x><y>24073.0</y></points><points><x>4250.0</x><y>24085.0</y></points><points><x>4257.32275390625</x><y>24094.751953125</y></points><points><x>4270.06884765625</x><y>24095.306640625</y></points><points><x>4290.29638671875</x><y>24089.48828125</y></points><points><x>4300.0</x><y>24085.0</y></points><points><x>4302.0</x><y>24070.0</y></points><points><x>4296.0</x><y>24062.0</y></points><points><x>4294.0</x><y>24043.0</y></points><points><x>4295.0</x><y>24030.0</y></points><points><x>4305.8134765625</x><y>24016.61328125</y></points><points><x>4290.0</x><y>24006.0</y></points><points><x>4285.0</x><y>24000.0</y></points><points><x>4279.0</x><y>23990.0</y></points><points><x>4273.0</x><y>23972.0</y></points></segmentation></object><object><name>NILM</name><difficult>0</difficult><truncated>0</truncated><info>[{"confidence": "0"}, {"action": "CREATE", "cat": "NILM", "time": "2020-07-23 14:39;11", "who": "admin", "typeOfanno": "PersonManul"}]</info><confidence>0</confidence><bndbox><xmin>6463.47412109375</xmin><ymin>24993.0</ymin><xmax>6551.97412109375</xmax><ymax>25052.396484375</ymax></bndbox><segmentation><points><x>6478.0</x><y>24993.0</y></points><points><x>6463.47412109375</x><y>25005.646484375</y></points><points><x>6476.72412109375</x><y>25022.771484375</y></points><points><x>6470.22412109375</x><y>25034.771484375</y></points><points><x>6466.09912109375</x><y>25048.021484375</y></points><points><x>6481.22412109375</x><y>25052.396484375</y></points><points><x>6523.0</x><y>25051.0</y></points><points><x>6541.0</x><y>25042.0</y></points><points><x>6551.97412109375</x><y>25027.646484375</y></points><points><x>6551.0</x><y>25009.0</y></points><points><x>6539.59912109375</x><y>25002.896484375</y></points><points><x>6524.0</x><y>25000.0</y></points><points><x>6502.0</x><y>24994.0</y></points></segmentation></object><object><name>NILM</name><difficult>0</difficult><truncated>0</truncated><info>[{"confidence": "0"}, {"action": "CREATE", "cat": "NILM", "time": "2020-07-23 14:39;11", "who": "admin", "typeOfanno": "PersonManul"}]</info><confidence>0</confidence><bndbox><xmin>6024.43798828125</xmin><ymin>30843.0</ymin><xmax>6078.59521484375</xmax><ymax>30926.1640625</ymax></bndbox><segmentation><points><x>6024.43798828125</x><y>30848.9296875</y></points><points><x>6031.0</x><y>30883.0</y></points><points><x>6035.60400390625</x><y>30894.8984375</y></points><points><x>6039.0</x><y>30907.0</y></points><points><x>6051.05126953125</x><y>30919.8359375</y></points><points><x>6069.103515625</x><y>30926.1640625</y></points><points><x>6078.59521484375</x><y>30918.720703125</y></points><points><x>6073.1982421875</x><y>30861.95703125</y></points><points><x>6064.0</x><y>30843.0</y></points><points><x>6046.7705078125</x><y>30844.462890625</y></points></segmentation></object><object><name>NILM</name><difficult>0</difficult><truncated>0</truncated><info>[{"confidence": "0"}, {"action": "CREATE", "cat": "NILM", "time": "2020-07-23 14:39;11", "who": "admin", "typeOfanno": "PersonManul"}]</info><confidence>0</confidence><bndbox><xmin>8978.0</xmin><ymin>31488.349609375</ymin><xmax>9092.1064453125</xmax><ymax>31642.99609375</ymax></bndbox><segmentation><points><x>9060.013671875</x><y>31492.2578125</y></points><points><x>9048.4755859375</x><y>31488.349609375</y></points><points><x>9036.0</x><y>31499.0</y></points><points><x>9033.0</x><y>31502.0</y></points><points><x>9028.0</x><y>31505.0</y></points><points><x>9024.0</x><y>31510.0</y></points><points><x>9018.0</x><y>31521.0</y></points><points><x>9011.0</x><y>31521.0</y></points><points><x>9003.0</x><y>31523.0</y></points><points><x>8986.09765625</x><y>31532.630859375</y></points><points><x>8985.0</x><y>31544.0</y></points><points><x>8980.0</x><y>31551.0</y></points><points><x>8978.0</x><y>31564.0</y></points><points><x>8979.0</x><y>31570.0</y></points><points><x>8981.0</x><y>31580.0</y></points><points><x>8979.0</x><y>31593.0</y></points><points><x>8980.0</x><y>31606.0</y></points><points><x>8983.0</x><y>31609.0</y></points><points><x>8987.6328125</x><y>31611.251953125</y></points><points><x>8991.8828125</x><y>31613.126953125</y></points><points><x>9000.7578125</x><y>31616.626953125</y></points><points><x>9006.7578125</x><y>31618.876953125</y></points><points><x>9012.7578125</x><y>31619.376953125</y></points><points><x>9020.26953125</x><y>31618.615234375</y></points><points><x>9033.6689453125</x><y>31638.15625</y></points><points><x>9059.3515625</x><y>31642.99609375</y></points><points><x>9077.0322265625</x><y>31627.17578125</y></points><points><x>9089.873046875</x><y>31605.21484375</y></points><points><x>9092.1064453125</x><y>31581.39453125</y></points><points><x>9079.0</x><y>31557.0</y></points><points><x>9069.0</x><y>31548.0</y></points><points><x>9079.7412109375</x><y>31523.5234375</y></points><points><x>9079.7412109375</x><y>31500.4453125</y></points></segmentation></object><object><name>NILM</name><difficult>0</difficult><truncated>0</truncated><info>[{"confidence": "0"}, {"action": "CREATE", "cat": "NILM", "time": "2020-07-23 14:39;11", "who": "admin", "typeOfanno": "PersonManul"}]</info><confidence>0</confidence><bndbox><xmin>10791.8896484375</xmin><ymin>30195.0</ymin><xmax>11057.10546875</xmax><ymax>30446.681640625</ymax></bndbox><segmentation><points><x>10857.0</x><y>30195.0</y></points><points><x>10851.0</x><y>30212.0</y></points><points><x>10845.0</x><y>30223.0</y></points><points><x>10841.0</x><y>30239.0</y></points><points><x>10840.0</x><y>30249.0</y></points><points><x>10832.0</x><y>30257.0</y></points><points><x>10824.0</x><y>30259.0</y></points><points><x>10821.0</x><y>30262.0</y></points><points><x>10814.580078125</x><y>30330.34375</y></points><points><x>10791.8896484375</x><y>30376.13671875</y></points><points><x>10829.0</x><y>30409.0</y></points><points><x>10834.0</x><y>30416.0</y></points><points><x>10840.0</x><y>30421.0</y></points><points><x>10871.0986328125</x><y>30433.892578125</y></points><points><x>10891.7265625</x><y>30440.494140625</y></points><points><x>10928.0</x><y>30434.0</y></points><points><x>10953.6083984375</x><y>30446.681640625</y></points><points><x>10972.5859375</x><y>30442.96875</y></points><points><x>10977.5927734375</x><y>30429.3515625</y></points><points><x>10978.0</x><y>30417.0</y></points><points><x>10989.3173828125</x><y>30416.32421875</y></points><points><x>10997.0</x><y>30411.0</y></points><points><x>11014.0</x><y>30405.0</y></points><points><x>11020.0</x><y>30385.0</y></points><points><x>11016.0</x><y>30380.0</y></points><points><x>11017.0</x><y>30366.0</y></points><points><x>11040.3564453125</x><y>30369.8671875</y></points><points><x>11054.314453125</x><y>30364.09765625</y></points><points><x>11057.10546875</x><y>30353.1171875</y></points><points><x>11052.453125</x><y>30343.8125</y></points><points><x>11045.1953125</x><y>30341.205078125</y></points><points><x>11036.8203125</x><y>30338.97265625</y></points><points><x>11030.0</x><y>30337.0</y></points><points><x>11022.0</x><y>30338.0</y></points><points><x>11014.0</x><y>30337.0</y></points><points><x>11008.0</x><y>30332.0</y></points><points><x>11001.0</x><y>30326.0</y></points><points><x>11001.0</x><y>30316.0</y></points><points><x>11000.0</x><y>30310.0</y></points><points><x>10995.0</x><y>30303.0</y></points><points><x>10992.0</x><y>30281.0</y></points><points><x>11004.0</x><y>30277.0</y></points><points><x>11011.7080078125</x><y>30248.03515625</y></points><points><x>11022.0</x><y>30242.0</y></points><points><x>11032.923828125</x><y>30238.171875</y></points><points><x>11046.1376953125</x><y>30230.16796875</y></points><points><x>11047.6259765625</x><y>30211.37109375</y></points><points><x>11031.8076171875</x><y>30209.8828125</y></points><points><x>11021.0</x><y>30219.0</y></points><points><x>11012.4521484375</x><y>30221.79296875</y></points><points><x>11001.0</x><y>30221.0</y></points><points><x>10995.1435546875</x><y>30219.74609375</y></points><points><x>10990.0</x><y>30211.0</y></points><points><x>10982.0</x><y>30205.0</y></points><points><x>10964.0</x><y>30204.0</y></points><points><x>10952.0</x><y>30206.0</y></points><points><x>10934.0</x><y>30203.0</y></points><points><x>10896.0</x><y>30198.0</y></points><points><x>10881.0</x><y>30197.0</y></points><points><x>10874.0</x><y>30196.0</y></points></segmentation></object><object><name>NONE</name><difficult>0</difficult><truncated>0</truncated><info>[{"confidence": "0"}, {"action": "CREATE", "cat": "NONE", "time": "2020-07-23 14:39;11", "who": "admin", "typeOfanno": "PersonManul"}]</info><confidence>0</confidence><bndbox><xmin>11463.1728515625</xmin><ymin>30815.6796875</ymin><xmax>11694.7373046875</xmax><ymax>31071.19921875</ymax></bndbox><segmentation><points><x>11563.2919921875</x><y>31071.19921875</y></points><points><x>11466.244140625</x><y>31011.00390625</y></points><points><x>11466.244140625</x><y>31011.00390625</y></points><points><x>11465.015625</x><y>31007.93359375</y></points><points><x>11463.1728515625</x><y>30894.9140625</y></points><points><x>11463.1728515625</x><y>30894.9140625</y></points><points><x>11465.015625</x><y>30893.072265625</y></points><points><x>11538.109375</x><y>30822.435546875</y></points><points><x>11538.109375</x><y>30822.435546875</y></points><points><x>11540.5654296875</x><y>30821.20703125</y></points><points><x>11541.1796875</x><y>30820.59375</y></points><points><x>11543.63671875</x><y>30819.978515625</y></points><points><x>11640.0712890625</x><y>30815.6796875</y></points><points><x>11640.0712890625</x><y>30815.6796875</y></points><points><x>11642.52734375</x><y>30816.908203125</y></points><points><x>11643.755859375</x><y>30818.13671875</y></points><points><x>11650.5126953125</x><y>30821.822265625</y></points><points><x>11694.123046875</x><y>30873.416015625</y></points><points><x>11694.123046875</x><y>30873.416015625</y></points><points><x>11694.7373046875</x><y>30875.873046875</y></points><points><x>11694.7373046875</x><y>30877.1015625</y></points><points><x>11691.666015625</x><y>30966.779296875</y></points><points><x>11691.666015625</x><y>30967.39453125</y></points><points><x>11691.0517578125</x><y>30971.080078125</y></points><points><x>11690.4375</x><y>30975.9921875</y></points><points><x>11664.6396484375</x><y>31033.1171875</y></points><points><x>11664.6396484375</x><y>31033.1171875</y></points></segmentation></object><object><name>NILM</name><difficult>0</difficult><truncated>0</truncated><info>[{"confidence": "0"}, {"action": "CREATE", "cat": "NILM", "time": "2020-07-23 14:39;11", "who": "admin", "typeOfanno": "PersonManul"}]</info><confidence>0</confidence><bndbox><xmin>12018.6484375</xmin><ymin>35522.64453125</ymin><xmax>12107.0498046875</xmax><ymax>35588.33984375</ymax></bndbox><segmentation><points><x>12063.0</x><y>35536.0</y></points><points><x>12062.0</x><y>35549.0</y></points><points><x>12045.0</x><y>35550.0</y></points><points><x>12018.6484375</x><y>35560.0546875</y></points><points><x>12021.0</x><y>35582.0</y></points><points><x>12049.169921875</x><y>35588.33984375</y></points><points><x>12077.0859375</x><y>35575.12890625</y></points><points><x>12086.763671875</x><y>35581.26953125</y></points><points><x>12103.1416015625</x><y>35585.734375</y></points><points><x>12107.0498046875</x><y>35555.21484375</y></points><points><x>12098.6748046875</x><y>35522.64453125</y></points></segmentation></object><object><name>NILM</name><difficult>0</difficult><truncated>0</truncated><info>[{"confidence": "0"}, {"action": "CREATE", "cat": "NILM", "time": "2020-07-23 14:39;11", "who": "admin", "typeOfanno": "PersonManul"}]</info><confidence>0</confidence><bndbox><xmin>10987.0068359375</xmin><ymin>35550.0</ymin><xmax>11209.1748046875</xmax><ymax>35850.578125</ymax></bndbox><segmentation><points><x>11163.904296875</x><y>35565.578125</y></points><points><x>11141.841796875</x><y>35560.02734375</y></points><points><x>11127.43359375</x><y>35558.91796875</y></points><points><x>11117.181640625</x><y>35560.02734375</y></points><points><x>11108.0</x><y>35565.0</y></points><points><x>11105.54296875</x><y>35572.21875</y></points><points><x>11099.0</x><y>35575.0</y></points><points><x>11086.0</x><y>35574.0</y></points><points><x>11085.0</x><y>35555.0</y></points><points><x>11067.0</x><y>35550.0</y></points><points><x>11061.0</x><y>35555.0</y></points><points><x>11060.0</x><y>35573.0</y></points><points><x>11067.0</x><y>35581.0</y></points><points><x>11069.0</x><y>35592.0</y></points><points><x>11051.0</x><y>35596.0</y></points><points><x>11044.0</x><y>35612.0</y></points><points><x>11040.0</x><y>35619.0</y></points><points><x>11035.0</x><y>35622.0</y></points><points><x>11019.0</x><y>35647.0</y></points><points><x>11025.0</x><y>35653.0</y></points><points><x>11022.0</x><y>35657.0</y></points><points><x>11018.0</x><y>35660.0</y></points><points><x>11012.0</x><y>35667.0</y></points><points><x>11004.0</x><y>35667.0</y></points><points><x>10992.0</x><y>35676.0</y></points><points><x>10992.0</x><y>35687.0</y></points><points><x>10989.0</x><y>35690.0</y></points><points><x>10987.0068359375</x><y>35703.1640625</y></points><points><x>10994.0</x><y>35712.0</y></points><points><x>11005.0</x><y>35723.0</y></points><points><x>11005.0</x><y>35728.0</y></points><points><x>11011.0</x><y>35740.0</y></points><points><x>11015.0</x><y>35745.0</y></points><points><x>11019.0</x><y>35748.0</y></points><points><x>11024.0</x><y>35752.0</y></points><points><x>11029.0</x><y>35791.0</y></points><points><x>11037.0</x><y>35797.0</y></points><points><x>11029.0</x><y>35821.0</y></points><points><x>11028.0</x><y>35838.0</y></points><points><x>11029.0</x><y>35843.0</y></points><points><x>11033.0</x><y>35847.0</y></points><points><x>11082.826171875</x><y>35850.578125</y></points><points><x>11136.87890625</x><y>35837.6796875</y></points><points><x>11194.6162109375</x><y>35781.78515625</y></points><points><x>11209.1748046875</x><y>35692.4765625</y></points><points><x>11196.982421875</x><y>35600.48046875</y></points></segmentation></object><object><name>NILM</name><difficult>0</difficult><truncated>0</truncated><info>[{"confidence": "0"}, {"action": "CREATE", "cat": "NILM", "time": "2020-07-23 14:39;11", "who": "admin", "typeOfanno": "PersonManul"}]</info><confidence>0</confidence><bndbox><xmin>38391.49609375</xmin><ymin>14508.787109375</ymin><xmax>38747.9375</xmax><ymax>14795.650390625</ymax></bndbox><segmentation><points><x>38508.65625</x><y>14538.490234375</y></points><points><x>38489.6796875</x><y>14545.50390625</y></points><points><x>38448.83984375</x><y>14555.8173828125</y></points><points><x>38428.625</x><y>14607.798828125</y></points><points><x>38391.49609375</x><y>14616.0498046875</y></points><points><x>38396.859375</x><y>14645.3408203125</y></points><points><x>38438.9375</x><y>14671.3310546875</y></points><points><x>38476.671875</x><y>14687.9599609375</y></points><points><x>38503.8984375</x><y>14697.4482421875</y></points><points><x>38513.80078125</x><y>14730.4521484375</y></points><points><x>38522.87890625</x><y>14760.568359375</y></points><points><x>38550.9296875</x><y>14766.7568359375</y></points><points><x>38574.0</x><y>14772.0</y></points><points><x>38579.0</x><y>14777.0</y></points><points><x>38584.0</x><y>14781.0</y></points><points><x>38598.65625</x><y>14788.763671875</y></points><points><x>38619.125</x><y>14795.650390625</y></points><points><x>38629.921875</x><y>14787.6474609375</y></points><points><x>38622.10546875</x><y>14769.78125</y></points><points><x>38620.2421875</x><y>14767.361328125</y></points><points><x>38624.0</x><y>14757.0</y></points><points><x>38627.0</x><y>14754.0</y></points><points><x>38631.0</x><y>14748.0</y></points><points><x>38641.0</x><y>14729.0</y></points><points><x>38655.0</x><y>14729.0</y></points><points><x>38663.0</x><y>14728.0</y></points><points><x>38671.0</x><y>14719.0</y></points><points><x>38674.0</x><y>14715.0</y></points><points><x>38677.0</x><y>14706.0</y></points><points><x>38688.0</x><y>14705.0</y></points><points><x>38688.0</x><y>14700.0</y></points><points><x>38689.0</x><y>14681.0</y></points><points><x>38688.0</x><y>14672.0</y></points><points><x>38689.0</x><y>14666.0</y></points><points><x>38697.0</x><y>14660.0</y></points><points><x>38699.0</x><y>14643.0</y></points><points><x>38701.0</x><y>14621.0</y></points><points><x>38716.0</x><y>14618.0</y></points><points><x>38722.0</x><y>14617.0</y></points><points><x>38726.0</x><y>14612.0</y></points><points><x>38744.22265625</x><y>14602.435546875</y></points><points><x>38747.9375</x><y>14567.369140625</y></points><points><x>38697.19140625</x><y>14550.0419921875</y></points><points><x>38632.01171875</x><y>14535.6025390625</y></points><points><x>38599.83203125</x><y>14508.787109375</y></points><points><x>38559.40234375</x><y>14519.1005859375</y></points></segmentation></object><object><name>BOX_SCREEN</name><difficult>0</difficult><truncated>0</truncated><info>[{"confidence": "0"}, {"action": "CREATE", "cat": "BOX_SCREEN", "time": "2020-07-23 14:39;11", "who": "admin", "typeOfanno": "PersonManul"}]</info><confidence>0</confidence><bndbox><xmin>6232.8083861885</xmin><ymin>30908.161829844146</ymin><xmax>8280.808386188499</xmax><ymax>32956.16182984414</ymax></bndbox><segmentation><points><x>6232.8083861885</x><y>32956.16182984414</y></points><points><x>6232.8083861885</x><y>30908.161829844146</y></points><points><x>8280.808386188499</x><y>30908.161829844146</y></points><points><x>8280.808386188499</x><y>32956.16182984414</y></points></segmentation></object><object><name>ATR</name><difficult>0</difficult><truncated>0</truncated><info>[{"confidence": "0"}, {"action": "CREATE", "cat": "ATR", "time": "2020-07-23 14:39;11", "who": "admin", "typeOfanno": "PersonManul"}]</info><confidence>0</confidence><bndbox><xmin>7327.661292589893</xmin><ymin>32415.85481563555</ymin><xmax>7402.394694722676</xmax><ymax>32482.074285879793</ymax></bndbox><segmentation><points><x>7327.661292589893</x><y>32482.074285879793</y></points><points><x>7327.661292589893</x><y>32415.85481563555</y></points><points><x>7402.394694722676</x><y>32415.85481563555</y></points><points><x>7402.394694722676</x><y>32482.074285879793</y></points></segmentation></object><object><name>HSIL</name><difficult>0</difficult><truncated>0</truncated><info>[{"confidence": "0"}, {"action": "CREATE", "cat": "HSIL", "time": "2020-07-23 14:39;11", "who": "admin", "typeOfanno": "PersonManul"}]</info><confidence>0</confidence><bndbox><xmin>6577.5930050726265</xmin><ymin>32626.994773298604</ymin><xmax>6981.5317735624785</xmax><ymax>32891.872654275554</ymax></bndbox><segmentation><points><x>6577.5930050726265</x><y>32891.872654275554</y></points><points><x>6577.5930050726265</x><y>32626.994773298604</y></points><points><x>6981.5317735624785</x><y>32626.994773298604</y></points><points><x>6981.5317735624785</x><y>32891.872654275554</y></points></segmentation></object><object><name>NONE</name><difficult>0</difficult><truncated>0</truncated><info>[{"confidence": "0"}, {"action": "CREATE", "cat": "NONE", "time": "2020-07-23 14:39;11", "who": "admin", "typeOfanno": "PersonManul"}]</info><confidence>0</confidence><bndbox><xmin>7783.685435414784</xmin><ymin>31055.034836543306</ymin><xmax>7823.10178675064</xmax><ymax>31101.677518957404</ymax></bndbox><segmentation><points><x>7783.685435414784</x><y>31101.677518957404</y></points><points><x>7783.685435414784</x><y>31055.034836543306</y></points><points><x>7823.10178675064</x><y>31055.034836543306</y></points><points><x>7823.10178675064</x><y>31101.677518957404</y></points></segmentation></object><object><name>ATR</name><difficult>0</difficult><truncated>0</truncated><info>[{"confidence": "0"}, {"action": "CREATE", "cat": "ATR", "time": "2020-07-23 14:39;11", "who": "admin", "typeOfanno": "PersonManul"}]</info><confidence>0</confidence><bndbox><xmin>7408.326013422224</xmin><ymin>32379.86138790933</ymin><xmax>7477.572659449055</xmax><ymax>32479.758188734922</ymax></bndbox><segmentation><points><x>7408.326013422224</x><y>32479.758188734922</y></points><points><x>7408.326013422224</x><y>32379.86138790933</y></points><points><x>7477.572659449055</x><y>32379.86138790933</y></points><points><x>7477.572659449055</x><y>32479.758188734922</y></points></segmentation></object><object><name>NONE</name><difficult>0</difficult><truncated>0</truncated><info>[{"confidence": "0"}, {"action": "CREATE", "cat": "NONE", "time": "2020-07-23 14:39;11", "who": "admin", "typeOfanno": "PersonManul"}]</info><confidence>0</confidence><bndbox><xmin>7174.539750378999</xmin><ymin>32809.53115055123</ymin><xmax>7264.4090314247505</xmax><ymax>32882.057237009205</ymax></bndbox><segmentation><points><x>7174.539750378999</x><y>32882.057237009205</y></points><points><x>7174.539750378999</x><y>32809.53115055123</y></points><points><x>7264.4090314247505</x><y>32809.53115055123</y></points><points><x>7264.4090314247505</x><y>32882.057237009205</y></points></segmentation></object><object><name>ASC_H</name><difficult>0</difficult><truncated>0</truncated><info>[{"confidence": "0"}, {"action": "CREATE", "cat": "ASC_H", "time": "2020-07-23 14:39;11", "who": "admin", "typeOfanno": "PersonManul"}]</info><confidence>0</confidence><bndbox><xmin>27643.612620308824</xmin><ymin>3475.591516031831</ymin><xmax>27697.114252862557</xmax><ymax>3532.808539735125</ymax></bndbox><segmentation><points><x>27643.612620308824</x><y>3532.808539735125</y></points><points><x>27643.612620308824</x><y>3475.591516031831</y></points><points><x>27697.114252862557</x><y>3475.591516031831</y></points><points><x>27697.114252862557</x><y>3532.808539735125</y></points></segmentation></object><object><name>NONE</name><difficult>0</difficult><truncated>0</truncated><info>[{"confidence": "0"}, {"action": "CREATE", "cat": "NONE", "time": "2020-07-23 14:39;11", "who": "admin", "typeOfanno": "PersonManul"}]</info><confidence>0</confidence><bndbox><xmin>27898.06828694689</xmin><ymin>3470.3944436614875</ymin><xmax>28010.01072474072</xmax><ymax>3505.869159863758</ymax></bndbox><segmentation><points><x>27898.06828694689</x><y>3505.869159863758</y></points><points><x>27898.06828694689</x><y>3470.3944436614875</y></points><points><x>28010.01072474072</x><y>3470.3944436614875</y></points><points><x>28010.01072474072</x><y>3505.869159863758</y></points></segmentation></object><object><name>ATR</name><difficult>0</difficult><truncated>0</truncated><info>[{"confidence": "0"}, {"action": "CREATE", "cat": "ATR", "time": "2020-07-23 14:39;11", "who": "admin", "typeOfanno": "PersonManul"}]</info><confidence>0</confidence><bndbox><xmin>27631.71949165701</xmin><ymin>4533.870042800073</ymin><xmax>27731.574248374516</xmax><ymax>4619.9290765500255</ymax></bndbox><segmentation><points><x>27631.71949165701</x><y>4619.9290765500255</y></points><points><x>27631.71949165701</x><y>4533.870042800073</y></points><points><x>27731.574248374516</x><y>4533.870042800073</y></points><points><x>27731.574248374516</x><y>4619.9290765500255</y></points></segmentation></object><object><name>HSIL</name><difficult>0</difficult><truncated>0</truncated><info>[{"confidence": "0"}, {"action": "CREATE", "cat": "HSIL", "time": "2020-07-23 14:39;11", "who": "admin", "typeOfanno": "PersonManul"}]</info><confidence>0</confidence><bndbox><xmin>28074.664257382166</xmin><ymin>4785.538817952903</ymin><xmax>28304.54041837288</xmax><ymax>4933.113637354348</ymax></bndbox><segmentation><points><x>28074.664257382166</x><y>4933.113637354348</y></points><points><x>28074.664257382166</x><y>4785.538817952903</y></points><points><x>28304.54041837288</x><y>4785.538817952903</y></points><points><x>28304.54041837288</x><y>4933.113637354348</y></points></segmentation></object><object><name>HSIL</name><difficult>0</difficult><truncated>0</truncated><info>[{"confidence": "0"}, {"action": "CREATE", "cat": "HSIL", "time": "2020-07-23 14:39;11", "who": "admin", "typeOfanno": "PersonManul"}]</info><confidence>0</confidence><bndbox><xmin>2477.3091858756575</xmin><ymin>21235.48666050241</ymin><xmax>2559.0429320056887</xmax><ymax>21330.84269765411</ymax></bndbox><segmentation><points><x>2477.3091858756575</x><y>21330.84269765411</y></points><points><x>2477.3091858756575</x><y>21235.48666050241</y></points><points><x>2559.0429320056887</x><y>21235.48666050241</y></points><points><x>2559.0429320056887</x><y>21330.84269765411</y></points></segmentation></object><object><name>BOX_SCREEN</name><difficult>0</difficult><truncated>0</truncated><info>[{"confidence": "0"}, {"action": "CREATE", "cat": "BOX_SCREEN", "time": "2020-07-23 14:39;11", "who": "admin", "typeOfanno": "PersonManul"}]</info><confidence>0</confidence><bndbox><xmin>2062.456581366081</xmin><ymin>19684.4100758272</ymin><xmax>4110.456581366077</xmax><ymax>21732.4100758272</ymax></bndbox><segmentation><points><x>2062.456581366081</x><y>21732.4100758272</y></points><points><x>2062.456581366081</x><y>19684.4100758272</y></points><points><x>4110.456581366077</x><y>19684.4100758272</y></points><points><x>4110.456581366077</x><y>21732.4100758272</y></points></segmentation></object><object><name>BOX_SCREEN</name><difficult>0</difficult><truncated>0</truncated><info>[{"confidence": "0"}, {"action": "CREATE", "cat": "BOX_SCREEN", "time": "2020-07-23 14:39;11", "who": "admin", "typeOfanno": "PersonManul"}]</info><confidence>0</confidence><bndbox><xmin>27636.49686268713</xmin><ymin>3091.733097295737</ymin><xmax>29684.49686268713</xmax><ymax>5139.733097295737</ymax></bndbox><segmentation><points><x>27636.49686268713</x><y>5139.733097295737</y></points><points><x>27636.49686268713</x><y>3091.733097295737</y></points><points><x>29684.49686268713</x><y>3091.733097295737</y></points><points><x>29684.49686268713</x><y>5139.733097295737</y></points></segmentation></object><object><name>BOX_SCREEN</name><difficult>0</difficult><truncated>0</truncated><info>[{"confidence": "0"}, {"action": "CREATE", "cat": "BOX_SCREEN", "time": "2020-07-23 14:39;11", "who": "admin", "typeOfanno": "PersonManul"}]</info><confidence>0</confidence><bndbox><xmin>5241.087236267666</xmin><ymin>10938.134406141195</ymin><xmax>7289.087236267666</xmax><ymax>12986.134406141195</ymax></bndbox><segmentation><points><x>5241.087236267666</x><y>12986.134406141195</y></points><points><x>5241.087236267666</x><y>10938.134406141195</y></points><points><x>7289.087236267666</x><y>10938.134406141195</y></points><points><x>7289.087236267666</x><y>12986.134406141195</y></points></segmentation></object><object><name>NILM</name><difficult>0</difficult><truncated>0</truncated><info>[{"confidence": "0"}, {"action": "CREATE", "cat": "NILM", "time": "2020-07-23 14:39;11", "who": "admin", "typeOfanno": "PersonManul"}]</info><confidence>0</confidence><bndbox><xmin>6177.052884204765</xmin><ymin>12617.73244151426</ymin><xmax>6267.8681576825775</xmax><ymax>12759.63130632334</ymax></bndbox><segmentation><points><x>6177.052884204765</x><y>12759.63130632334</y></points><points><x>6177.052884204765</x><y>12617.73244151426</y></points><points><x>6267.8681576825775</x><y>12617.73244151426</y></points><points><x>6267.8681576825775</x><y>12759.63130632334</y></points></segmentation></object><object><name>NILM</name><difficult>0</difficult><truncated>0</truncated><info>[{"confidence": "0"}, {"action": "CREATE", "cat": "NILM", "time": "2020-07-23 14:39;11", "who": "admin", "typeOfanno": "PersonManul"}]</info><confidence>0</confidence><bndbox><xmin>6836.114009497391</xmin><ymin>11746.987311759098</ymin><xmax>6939.22718459199</xmax><ymax>11862.398388470485</ymax></bndbox><segmentation><points><x>6836.114009497391</x><y>11862.398388470485</y></points><points><x>6836.114009497391</x><y>11746.987311759098</y></points><points><x>6939.22718459199</x><y>11746.987311759098</y></points><points><x>6939.22718459199</x><y>11862.398388470485</y></points></segmentation></object><object><name>HSIL</name><difficult>0</difficult><truncated>0</truncated><info>[{"confidence": 1}, {"action": "CREATE", "cat": "HSIL", "time": "2020-07-27 12:31;49", "who": "admin", "typeOfanno": "PersonManul"}]</info><confidence>1.0</confidence><bndbox><xmin>3134.978033865472</xmin><ymin>20998.0909766575</ymin><xmax>3295.106961167387</xmax><ymax>21091.613569526136</ymax></bndbox><segmentation><points><x>3134.978033865472</x><y>21091.613569526136</y></points><points><x>3134.978033865472</x><y>20998.0909766575</y></points><points><x>3295.106961167387</x><y>20998.0909766575</y></points><points><x>3295.106961167387</x><y>21091.613569526136</y></points></segmentation></object><object><name>ASC_H</name><difficult>0</difficult><truncated>0</truncated><info>[{"confidence": 1}, {"action": "CREATE", "cat": "ASC_H", "time": "2020-07-27 12:31;49", "who": "admin", "typeOfanno": "PersonManul"}]</info><confidence>1.0</confidence><bndbox><xmin>3761.2448085019555</xmin><ymin>19726.82258484971</ymin><xmax>3870.9536530534215</xmax><ymax>19934.415368551887</ymax></bndbox><segmentation><points><x>3761.2448085019555</x><y>19934.415368551887</y></points><points><x>3761.2448085019555</x><y>19726.82258484971</y></points><points><x>3870.9536530534215</x><y>19726.82258484971</y></points><points><x>3870.9536530534215</x><y>19934.415368551887</y></points></segmentation></object></annotation>
