# Supplementary material for: Artificial intelligence enables precision diagnosis of cervical cytology grades and cervical cancer
Source: Nat Commun. 2024 May 22;15:4369. doi: 10.1038/s41467-024-48705-3 (PMC11111770; doi:10.1038/s41467-024-48705-3)
Supplement: Supplementary file 4 — Source Data [file 41467_2024_48705_MOESM4_ESM.zip › Source Data/Table S1.Average precision in the patch-level detection and classification./ground_truth_126/C201710179_SCC.tif.xml]

<?xml version="1.0"?><annotation><folder>med</folder><filename>/datasets/Review/label-check/tif-tiff/C201710179_SCC.tif</filename><size><width>49805</width><height>48111</height></size><mpp>0.248447</mpp><object><name>NONE</name><difficult>0</difficult><truncated>0</truncated><info>[{"confidence": "0"}, {"action": "CREATE", "cat": "NONE", "time": "2020-07-23 14:39;06", "who": "admin", "typeOfanno": "PersonManul"}]</info><confidence>0</confidence><bndbox><xmin>14987.05859375</xmin><ymin>2907.0</ymin><xmax>15080.88671875</xmax><ymax>3081.54833984375</ymax></bndbox><segmentation><points><x>15046.0</x><y>2907.0</y></points><points><x>15034.0</x><y>2924.0</y></points><points><x>15033.0</x><y>2938.0</y></points><points><x>15033.0</x><y>2954.0</y></points><points><x>15027.0</x><y>2956.0</y></points><points><x>15024.0</x><y>2959.0</y></points><points><x>15012.0</x><y>2959.0</y></points><points><x>15002.0</x><y>2960.0</y></points><points><x>14999.3974609375</x><y>2963.449462890625</y></points><points><x>14996.0</x><y>2967.0</y></points><points><x>14993.0</x><y>2970.0</y></points><points><x>14989.0</x><y>2977.0</y></points><points><x>14987.05859375</x><y>2990.28125</y></points><points><x>14987.111328125</x><y>3011.15966796875</y></points><points><x>14996.0</x><y>3036.0</y></points><points><x>14996.068359375</x><y>3044.923828125</y></points><points><x>14998.8095703125</x><y>3063.921630859375</y></points><points><x>15006.056640625</x><y>3076.26025390625</y></points><points><x>15024.8583984375</x><y>3081.54833984375</y></points><points><x>15034.0634765625</x><y>3061.963134765625</y></points><points><x>15034.0</x><y>3049.0</y></points><points><x>15045.0</x><y>3013.0</y></points><points><x>15048.0</x><y>2999.0</y></points><points><x>15057.0</x><y>2995.0</y></points><points><x>15062.0</x><y>2991.0</y></points><points><x>15080.88671875</x><y>2967.310791015625</y></points><points><x>15065.69140625</x><y>2911.73974609375</y></points></segmentation></object><object><name>SCC</name><difficult>0</difficult><truncated>0</truncated><info>[{"confidence": "0"}, {"action": "CREATE", "cat": "SCC", "time": "2020-07-23 14:39;06", "who": "admin", "typeOfanno": "PersonManul"}]</info><confidence>0</confidence><bndbox><xmin>15788.0</xmin><ymin>3000.0</ymin><xmax>16319.0</xmax><ymax>3517.301025390625</ymax></bndbox><segmentation><points><x>16115.0</x><y>3000.0</y></points><points><x>16107.0</x><y>3002.0</y></points><points><x>16100.0</x><y>3009.0</y></points><points><x>16094.0</x><y>3016.0</y></points><points><x>16086.0</x><y>3017.0</y></points><points><x>16080.0</x><y>3024.0</y></points><points><x>16070.0</x><y>3022.0</y></points><points><x>16045.0</x><y>3019.0</y></points><points><x>16034.0</x><y>3027.0</y></points><points><x>16030.0</x><y>3033.0</y></points><points><x>16025.0</x><y>3040.0</y></points><points><x>16013.0</x><y>3048.0</y></points><points><x>16006.0</x><y>3048.0</y></points><points><x>15990.0</x><y>3050.0</y></points><points><x>15986.0</x><y>3064.0</y></points><points><x>15983.0</x><y>3067.0</y></points><points><x>15967.0</x><y>3055.0</y></points><points><x>15961.0</x><y>3049.0</y></points><points><x>15956.0</x><y>3032.0</y></points><points><x>15940.0</x><y>3024.0</y></points><points><x>15924.0</x><y>3011.0</y></points><points><x>15900.0</x><y>3005.0</y></points><points><x>15882.0</x><y>3016.0</y></points><points><x>15872.0</x><y>3006.0</y></points><points><x>15854.0</x><y>3003.0</y></points><points><x>15842.0</x><y>3018.0</y></points><points><x>15840.0</x><y>3035.0</y></points><points><x>15845.0</x><y>3042.0</y></points><points><x>15845.0</x><y>3046.0</y></points><points><x>15849.0</x><y>3050.0</y></points><points><x>15848.0</x><y>3057.0</y></points><points><x>15846.0</x><y>3076.0</y></points><points><x>15842.0</x><y>3086.0</y></points><points><x>15831.0</x><y>3083.0</y></points><points><x>15818.0</x><y>3082.0</y></points><points><x>15809.0</x><y>3088.0</y></points><points><x>15806.0</x><y>3126.0</y></points><points><x>15807.0</x><y>3132.0</y></points><points><x>15804.0</x><y>3139.0</y></points><points><x>15798.0</x><y>3146.0</y></points><points><x>15790.0</x><y>3169.0</y></points><points><x>15789.0</x><y>3174.0</y></points><points><x>15788.0</x><y>3187.0</y></points><points><x>15789.0</x><y>3196.0</y></points><points><x>15813.0</x><y>3201.0</y></points><points><x>15827.0</x><y>3200.0</y></points><points><x>15830.0</x><y>3203.0</y></points><points><x>15814.0</x><y>3205.0</y></points><points><x>15810.0</x><y>3220.0</y></points><points><x>15811.0</x><y>3226.0</y></points><points><x>15829.0</x><y>3259.0</y></points><points><x>15834.0</x><y>3265.0</y></points><points><x>15837.0</x><y>3279.0</y></points><points><x>15832.0</x><y>3307.0</y></points><points><x>15834.0</x><y>3318.0</y></points><points><x>15838.0</x><y>3323.0</y></points><points><x>15834.0</x><y>3322.0</y></points><points><x>15826.0</x><y>3317.0</y></points><points><x>15821.0</x><y>3311.0</y></points><points><x>15813.0</x><y>3305.0</y></points><points><x>15799.0</x><y>3303.0</y></points><points><x>15798.0</x><y>3316.0</y></points><points><x>15802.0</x><y>3322.0</y></points><points><x>15802.0</x><y>3337.0</y></points><points><x>15803.0</x><y>3342.0</y></points><points><x>15806.0</x><y>3352.0</y></points><points><x>15809.0</x><y>3355.0</y></points><points><x>15815.0</x><y>3359.0</y></points><points><x>15815.0</x><y>3365.0</y></points><points><x>15831.0</x><y>3367.0</y></points><points><x>15839.0</x><y>3362.0</y></points><points><x>15846.0</x><y>3370.0</y></points><points><x>15849.0</x><y>3373.0</y></points><points><x>15867.0</x><y>3377.0</y></points><points><x>15878.0</x><y>3386.0</y></points><points><x>15881.0</x><y>3401.0</y></points><points><x>15888.0</x><y>3413.0</y></points><points><x>15914.0</x><y>3435.0</y></points><points><x>15917.0</x><y>3438.0</y></points><points><x>15921.0</x><y>3441.0</y></points><points><x>15926.0</x><y>3445.0</y></points><points><x>15932.0</x><y>3453.0</y></points><points><x>15936.0</x><y>3458.0</y></points><points><x>15943.0</x><y>3465.0</y></points><points><x>15957.2001953125</x><y>3487.567138671875</y></points><points><x>15970.1279296875</x><y>3517.301025390625</y></points><points><x>16022.0</x><y>3455.0</y></points><points><x>16032.0</x><y>3440.0</y></points><points><x>16044.0</x><y>3423.0</y></points><points><x>16051.0</x><y>3408.0</y></points><points><x>16059.0</x><y>3404.0</y></points><points><x>16074.0</x><y>3400.0</y></points><points><x>16093.0</x><y>3390.0</y></points><points><x>16106.0</x><y>3381.0</y></points><points><x>16113.0</x><y>3375.0</y></points><points><x>16126.0</x><y>3375.0</y></points><points><x>16131.0</x><y>3353.0</y></points><points><x>16127.0</x><y>3353.0</y></points><points><x>16130.0</x><y>3348.0</y></points><points><x>16135.0</x><y>3338.0</y></points><points><x>16139.0</x><y>3335.0</y></points><points><x>16150.0</x><y>3323.0</y></points><points><x>16167.0</x><y>3313.0</y></points><points><x>16176.0</x><y>3307.0</y></points><points><x>16187.0</x><y>3306.0</y></points><points><x>16196.0</x><y>3298.0</y></points><points><x>16201.0</x><y>3294.0</y></points><points><x>16211.0</x><y>3285.0</y></points><points><x>16222.0</x><y>3270.0</y></points><points><x>16226.0</x><y>3259.0</y></points><points><x>16239.0</x><y>3249.0</y></points><points><x>16247.0</x><y>3240.0</y></points><points><x>16253.0</x><y>3232.0</y></points><points><x>16259.0</x><y>3223.0</y></points><points><x>16270.0</x><y>3211.0</y></points><points><x>16279.0</x><y>3193.0</y></points><points><x>16285.0</x><y>3188.0</y></points><points><x>16285.0</x><y>3177.0</y></points><points><x>16286.0</x><y>3164.0</y></points><points><x>16282.0</x><y>3155.0</y></points><points><x>16276.0</x><y>3148.0</y></points><points><x>16282.0</x><y>3147.0</y></points><points><x>16287.0</x><y>3146.0</y></points><points><x>16297.0</x><y>3142.0</y></points><points><x>16311.0</x><y>3143.0</y></points><points><x>16312.0</x><y>3135.0</y></points><points><x>16319.0</x><y>3127.0</y></points><points><x>16319.0</x><y>3076.0</y></points><points><x>16309.0</x><y>3064.0</y></points><points><x>16283.0</x><y>3063.0</y></points><points><x>16275.0</x><y>3065.0</y></points><points><x>16266.0</x><y>3058.0</y></points><points><x>16255.0</x><y>3048.0</y></points><points><x>16246.0</x><y>3045.0</y></points><points><x>16239.0</x><y>3039.0</y></points><points><x>16217.0</x><y>3033.0</y></points><points><x>16211.0</x><y>3034.0</y></points><points><x>16210.0</x><y>3029.0</y></points><points><x>16210.0</x><y>3013.0</y></points><points><x>16191.0</x><y>3010.0</y></points><points><x>16184.0</x><y>3011.0</y></points><points><x>16176.0</x><y>3008.0</y></points><points><x>16166.0</x><y>3001.0</y></points><points><x>16153.0</x><y>3001.0</y></points><points><x>16136.0</x><y>3002.0</y></points><points><x>16130.0</x><y>3003.0</y></points><points><x>16127.0</x><y>3000.0</y></points></segmentation></object><object><name>NILM</name><difficult>0</difficult><truncated>0</truncated><info>[{"confidence": "0"}, {"action": "CREATE", "cat": "NILM", "time": "2020-07-23 14:39;06", "who": "admin", "typeOfanno": "PersonManul"}]</info><confidence>0</confidence><bndbox><xmin>19514.24609375</xmin><ymin>5806.32666015625</ymin><xmax>19698.0</xmax><ymax>5949.0</ymax></bndbox><segmentation><points><x>19554.1953125</x><y>5815.94970703125</y></points><points><x>19529.408203125</x><y>5806.32666015625</y></points><points><x>19514.24609375</x><y>5836.65283203125</y></points><points><x>19524.451171875</x><y>5852.107421875</y></points><points><x>19533.783203125</x><y>5880.68408203125</y></points><points><x>19551.5703125</x><y>5903.13720703125</y></points><points><x>19567.607421875</x><y>5913.05126953125</y></points><points><x>19580.0</x><y>5924.0</y></points><points><x>19588.0</x><y>5932.0</y></points><points><x>19593.0</x><y>5939.0</y></points><points><x>19608.72265625</x><y>5944.25244140625</y></points><points><x>19617.0</x><y>5943.0</y></points><points><x>19627.0</x><y>5943.0</y></points><points><x>19641.0</x><y>5946.0</y></points><points><x>19669.0</x><y>5949.0</y></points><points><x>19676.0</x><y>5943.0</y></points><points><x>19680.0</x><y>5938.0</y></points><points><x>19695.328125</x><y>5925.29833984375</y></points><points><x>19697.0</x><y>5891.0</y></points><points><x>19698.0</x><y>5878.0</y></points><points><x>19696.0</x><y>5867.0</y></points><points><x>19685.0</x><y>5862.0</y></points><points><x>19678.123046875</x><y>5844.8173828125</y></points><points><x>19655.0</x><y>5840.0</y></points><points><x>19649.0</x><y>5839.0</y></points><points><x>19635.0</x><y>5836.0</y></points><points><x>19624.0</x><y>5835.0</y></points><points><x>19620.0</x><y>5831.0</y></points><points><x>19617.0</x><y>5825.0</y></points><points><x>19610.0</x><y>5819.0</y></points><points><x>19596.0</x><y>5817.0</y></points><points><x>19573.73046875</x><y>5808.3681640625</y></points></segmentation></object><object><name>NILM</name><difficult>0</difficult><truncated>0</truncated><info>[{"confidence": "0"}, {"action": "CREATE", "cat": "NILM", "time": "2020-07-23 14:39;06", "who": "admin", "typeOfanno": "PersonManul"}]</info><confidence>0</confidence><bndbox><xmin>20801.744140625</xmin><ymin>5515.3583984375</ymin><xmax>21072.173828125</xmax><ymax>5814.65966796875</ymax></bndbox><segmentation><points><x>20955.7265625</x><y>5814.65966796875</y></points><points><x>20955.7265625</x><y>5814.65966796875</y></points><points><x>20952.837890625</x><y>5814.65966796875</y></points><points><x>20948.98828125</x><y>5814.65966796875</y></points><points><x>20884.509765625</x><y>5805.998046875</y></points><points><x>20883.546875</x><y>5805.998046875</y></points><points><x>20881.623046875</x><y>5805.998046875</y></points><points><x>20880.66015625</x><y>5805.998046875</y></points><points><x>20878.734375</x><y>5805.998046875</y></points><points><x>20871.037109375</x><y>5805.998046875</y></points><points><x>20818.10546875</x><y>5768.46533203125</y></points><points><x>20801.744140625</x><y>5681.85107421875</y></points><points><x>20801.744140625</x><y>5681.85107421875</y></points><points><x>20802.70703125</x><y>5679.92626953125</y></points><points><x>20802.70703125</x><y>5676.07666015625</y></points><points><x>20824.841796875</x><y>5606.78515625</y></points><points><x>20824.841796875</x><y>5606.78515625</y></points><points><x>20883.546875</x><y>5601.0107421875</y></points><points><x>20915.306640625</x><y>5548.07958984375</y></points><points><x>20915.306640625</x><y>5548.07958984375</y></points><points><x>20916.267578125</x><y>5546.15478515625</y></points><points><x>20917.23046875</x><y>5546.15478515625</y></points><points><x>20919.15625</x><y>5544.22998046875</y></points><points><x>20967.275390625</x><y>5516.32080078125</y></points><points><x>20967.275390625</x><y>5516.32080078125</y></points><points><x>20970.162109375</x><y>5515.3583984375</y></points><points><x>20973.048828125</x><y>5515.3583984375</y></points><points><x>20978.822265625</x><y>5515.3583984375</y></points><points><x>21053.888671875</x><y>5540.38037109375</y></points><points><x>21053.888671875</x><y>5540.38037109375</y></points><points><x>21056.775390625</x><y>5542.30517578125</y></points><points><x>21072.173828125</x><y>5608.7099609375</y></points><points><x>21072.173828125</x><y>5608.7099609375</y></points><points><x>21072.173828125</x><y>5611.5966796875</y></points><points><x>21072.173828125</x><y>5613.521484375</y></points><points><x>21072.173828125</x><y>5616.40869140625</y></points><points><x>21051.96484375</x><y>5686.66259765625</y></points><points><x>21051.96484375</x><y>5686.66259765625</y></points><points><x>21050.0390625</x><y>5691.474609375</y></points><points><x>21049.076171875</x><y>5693.3994140625</y></points><points><x>21008.65625</x><y>5780.01416015625</y></points><points><x>21008.65625</x><y>5780.01416015625</y></points></segmentation></object><object><name>SCC</name><difficult>0</difficult><truncated>0</truncated><info>[{"confidence": "0"}, {"action": "CREATE", "cat": "SCC", "time": "2020-07-23 14:39;06", "who": "admin", "typeOfanno": "PersonManul"}]</info><confidence>0</confidence><bndbox><xmin>10699.0</xmin><ymin>9919.0</ymin><xmax>10873.0</xmax><ymax>10114.8701171875</ymax></bndbox><segmentation><points><x>10750.0</x><y>9919.0</y></points><points><x>10739.0</x><y>9921.0</y></points><points><x>10733.0</x><y>9932.0</y></points><points><x>10731.0</x><y>9940.0</y></points><points><x>10730.0</x><y>9952.0</y></points><points><x>10722.0</x><y>9957.0</y></points><points><x>10713.0</x><y>9963.0</y></points><points><x>10710.0</x><y>9966.0</y></points><points><x>10706.0</x><y>9975.0</y></points><points><x>10705.0</x><y>9989.0</y></points><points><x>10700.0</x><y>10009.0</y></points><points><x>10699.0</x><y>10025.0</y></points><points><x>10700.0</x><y>10033.0</y></points><points><x>10706.0</x><y>10035.0</y></points><points><x>10714.0</x><y>10047.0</y></points><points><x>10712.0</x><y>10053.0</y></points><points><x>10712.0</x><y>10066.0</y></points><points><x>10714.0</x><y>10072.0</y></points><points><x>10729.0</x><y>10082.0</y></points><points><x>10736.345703125</x><y>10091.42578125</y></points><points><x>10746.0</x><y>10096.0</y></points><points><x>10750.0</x><y>10102.0</y></points><points><x>10755.0</x><y>10102.0</y></points><points><x>10770.0</x><y>10109.0</y></points><points><x>10785.0</x><y>10111.0</y></points><points><x>10793.2197265625</x><y>10103.1474609375</y></points><points><x>10813.0</x><y>10110.0</y></points><points><x>10827.5166015625</x><y>10114.435546875</y></points><points><x>10847.48828125</x><y>10114.8701171875</y></points><points><x>10860.078125</x><y>10105.318359375</y></points><points><x>10866.0</x><y>10094.0</y></points><points><x>10864.0</x><y>10084.0</y></points><points><x>10865.0</x><y>10069.0</y></points><points><x>10871.0</x><y>10051.0</y></points><points><x>10873.0</x><y>10023.0</y></points><points><x>10873.0</x><y>10005.0</y></points><points><x>10872.1884765625</x><y>9993.984375</y></points><points><x>10867.0</x><y>9984.0</y></points><points><x>10862.7880859375</x><y>9970.8740234375</y></points><points><x>10855.0</x><y>9964.0</y></points><points><x>10847.0</x><y>9959.0</y></points><points><x>10828.0</x><y>9954.0</y></points><points><x>10811.0</x><y>9950.0</y></points><points><x>10798.86328125</x><y>9941.64453125</y></points><points><x>10777.58984375</x><y>9929.48828125</y></points></segmentation></object><object><name>SCC</name><difficult>0</difficult><truncated>0</truncated><info>[{"confidence": "0"}, {"action": "CREATE", "cat": "SCC", "time": "2020-07-23 14:39;06", "who": "admin", "typeOfanno": "PersonManul"}]</info><confidence>0</confidence><bndbox><xmin>6910.56494140625</xmin><ymin>10268.2607421875</ymin><xmax>7076.84375</xmax><ymax>10565.65234375</ymax></bndbox><segmentation><points><x>7030.82421875</x><y>10382.4423828125</y></points><points><x>7046.8876953125</x><y>10391.125</y></points><points><x>7046.8876953125</x><y>10391.125</y></points><points><x>7050.794921875</x><y>10411.9638671875</y></points><points><x>7056.873046875</x><y>10428.4619140625</y></points><points><x>7056.873046875</x><y>10428.8955078125</y></points><points><x>7057.30712890625</x><y>10430.6328125</y></points><points><x>7064.68798828125</x><y>10456.2470703125</y></points><points><x>7064.68798828125</x><y>10456.2470703125</y></points><points><x>7075.107421875</x><y>10472.7451171875</y></points><points><x>7073.8046875</x><y>10508.3447265625</y></points><points><x>7076.84375</x><y>10529.6181640625</y></points><points><x>7067.29248046875</x><y>10548.720703125</y></points><points><x>7048.18994140625</x><y>10565.65234375</y></points><points><x>7026.48291015625</x><y>10564.3505859375</y></points><points><x>7026.48291015625</x><y>10564.3505859375</y></points><points><x>7010.41943359375</x><y>10543.9453125</y></points><points><x>6984.8046875</x><y>10539.603515625</y></points><points><x>6966.5703125</x><y>10553.49609375</y></points><points><x>6966.5703125</x><y>10553.49609375</y></points><points><x>6948.77001953125</x><y>10561.7451171875</y></points><points><x>6948.3359375</x><y>10561.7451171875</y></points><points><x>6926.1943359375</x><y>10556.53515625</y></points><points><x>6914.47265625</x><y>10541.33984375</y></points><points><x>6914.47265625</x><y>10541.33984375</y></points><points><x>6912.3017578125</x><y>10525.7109375</y></points><points><x>6912.3017578125</x><y>10525.7109375</y></points><points><x>6912.3017578125</x><y>10523.5400390625</y></points><points><x>6912.3017578125</x><y>10523.1064453125</y></points><points><x>6912.3017578125</x><y>10521.369140625</y></points><points><x>6911.86767578125</x><y>10495.7548828125</y></points><points><x>6911.86767578125</x><y>10495.7548828125</y></points><points><x>6910.56494140625</x><y>10473.61328125</y></points><points><x>6910.56494140625</x><y>10473.61328125</y></points><points><x>6917.0771484375</x><y>10454.9443359375</y></points><points><x>6914.47265625</x><y>10431.06640625</y></points><points><x>6914.47265625</x><y>10431.06640625</y></points><points><x>6914.90673828125</x><y>10428.8955078125</y></points><points><x>6930.5361328125</x><y>10411.095703125</y></points><points><x>6930.5361328125</x><y>10410.662109375</y></points><points><x>6924.02392578125</x><y>10380.271484375</y></points><points><x>6935.3115234375</x><y>10358.1298828125</y></points><points><x>6935.3115234375</x><y>10358.1298828125</y></points><points><x>6937.04833984375</x><y>10356.8271484375</y></points><points><x>6940.521484375</x><y>10329.0419921875</y></points><points><x>6940.521484375</x><y>10329.0419921875</y></points><points><x>6940.08740234375</x><y>10326.4365234375</y></points><points><x>6940.08740234375</x><y>10326.0029296875</y></points><points><x>6938.78466796875</x><y>10324.7001953125</y></points><points><x>6938.78466796875</x><y>10296.046875</y></points><points><x>6938.78466796875</x><y>10295.6123046875</y></points><points><x>6940.08740234375</x><y>10293.44140625</y></points><points><x>6940.95556640625</x><y>10291.705078125</y></points><points><x>6956.5849609375</x><y>10274.3388671875</y></points><points><x>6956.5849609375</x><y>10273.9052734375</y></points><points><x>6986.541015625</x><y>10268.2607421875</y></points><points><x>6986.541015625</x><y>10268.2607421875</y></points><points><x>7013.45849609375</x><y>10292.138671875</y></points><points><x>7013.45849609375</x><y>10292.138671875</y></points><points><x>7016.931640625</x><y>10294.744140625</y></points><points><x>7037.7705078125</x><y>10303.861328125</y></points><points><x>7038.20458984375</x><y>10303.861328125</y></points><points><x>7039.0732421875</x><y>10306.0322265625</y></points><points><x>7045.58544921875</x><y>10332.0810546875</y></points><points><x>7045.15087890625</x><y>10358.5634765625</y></points><points><x>7045.15087890625</x><y>10358.5634765625</y></points></segmentation></object><object><name>NILM</name><difficult>0</difficult><truncated>0</truncated><info>[{"confidence": "0"}, {"action": "CREATE", "cat": "NILM", "time": "2020-07-23 14:39;06", "who": "admin", "typeOfanno": "PersonManul"}]</info><confidence>0</confidence><bndbox><xmin>14404.806640625</xmin><ymin>16018.0</ymin><xmax>14644.5185546875</xmax><ymax>16181.8779296875</ymax></bndbox><segmentation><points><x>14559.0</x><y>16018.0</y></points><points><x>14555.0</x><y>16028.0</y></points><points><x>14554.0</x><y>16033.0</y></points><points><x>14542.0</x><y>16034.0</y></points><points><x>14533.0</x><y>16032.0</y></points><points><x>14517.0</x><y>16032.0</y></points><points><x>14502.783203125</x><y>16052.7001953125</y></points><points><x>14473.041015625</x><y>16057.658203125</y></points><points><x>14447.671875</x><y>16056.2001953125</y></points><points><x>14432.216796875</x><y>16051.2431640625</y></points><points><x>14405.0986328125</x><y>16057.658203125</y></points><points><x>14404.806640625</x><y>16081.8603515625</y></points><points><x>14419.9697265625</x><y>16102.2724609375</y></points><points><x>14417.345703125</x><y>16126.7666015625</y></points><points><x>14433.6748046875</x><y>16139.888671875</y></points><points><x>14465.16796875</x><y>16143.970703125</y></points><points><x>14479.4560546875</x><y>16163.798828125</y></points><points><x>14503.9501953125</x><y>16168.46484375</y></points><points><x>14530.4853515625</x><y>16181.8779296875</y></points><points><x>14595.0</x><y>16180.0</y></points><points><x>14601.0</x><y>16175.0</y></points><points><x>14606.0</x><y>16159.0</y></points><points><x>14619.0</x><y>16151.0</y></points><points><x>14619.0</x><y>16147.0</y></points><points><x>14642.4775390625</x><y>16113.8330078125</y></points><points><x>14644.5185546875</x><y>16095.1708984375</y></points><points><x>14628.189453125</x><y>16094.2958984375</y></points><points><x>14617.0</x><y>16099.0</y></points><points><x>14587.0</x><y>16093.0</y></points><points><x>14578.0</x><y>16098.0</y></points><points><x>14572.0</x><y>16094.0</y></points><points><x>14591.0</x><y>16091.0</y></points><points><x>14602.0</x><y>16090.0</y></points><points><x>14604.0</x><y>16068.0</y></points><points><x>14608.0</x><y>16027.0</y></points><points><x>14604.0</x><y>16022.0</y></points><points><x>14586.0</x><y>16021.0</y></points><points><x>14580.0</x><y>16019.0</y></points></segmentation></object><object><name>NONE</name><difficult>0</difficult><truncated>0</truncated><info>[{"confidence": "0"}, {"action": "CREATE", "cat": "NONE", "time": "2020-07-23 14:39;06", "who": "admin", "typeOfanno": "PersonManul"}]</info><confidence>0</confidence><bndbox><xmin>1308.0</xmin><ymin>18897.0</ymin><xmax>1457.1890869140625</xmax><ymax>19020.103515625</ymax></bndbox><segmentation><points><x>1420.344970703125</x><y>18905.69140625</y></points><points><x>1394.0</x><y>18897.0</y></points><points><x>1384.0</x><y>18898.0</y></points><points><x>1371.0</x><y>18902.0</y></points><points><x>1365.0</x><y>18906.0</y></points><points><x>1347.0</x><y>18904.0</y></points><points><x>1328.0</x><y>18903.0</y></points><points><x>1321.0</x><y>18920.0</y></points><points><x>1317.0</x><y>18929.0</y></points><points><x>1311.0</x><y>18939.0</y></points><points><x>1308.0</x><y>18966.0</y></points><points><x>1316.9228515625</x><y>18983.2578125</y></points><points><x>1339.0</x><y>18985.0</y></points><points><x>1343.4248046875</x><y>19012.9921875</y></points><points><x>1382.2080078125</x><y>19020.103515625</y></points><points><x>1439.0902099609375</x><y>18998.125</y></points><points><x>1457.1890869140625</x><y>18933.486328125</y></points><points><x>1442.968505859375</x><y>18908.27734375</y></points></segmentation></object><object><name>NILM</name><difficult>0</difficult><truncated>0</truncated><info>[{"confidence": "0"}, {"action": "CREATE", "cat": "NILM", "time": "2020-07-23 14:39;06", "who": "admin", "typeOfanno": "PersonManul"}]</info><confidence>0</confidence><bndbox><xmin>15075.0</xmin><ymin>26034.068359375</ymin><xmax>15234.42578125</xmax><ymax>26156.0</ymax></bndbox><segmentation><points><x>15091.9609375</x><y>26043.185546875</y></points><points><x>15084.5810546875</x><y>26052.302734375</y></points><points><x>15079.8046875</x><y>26062.72265625</y></points><points><x>15080.2685546875</x><y>26069.51953125</y></points><points><x>15080.46484375</x><y>26074.025390625</y></points><points><x>15079.876953125</x><y>26077.353515625</y></points><points><x>15080.8564453125</x><y>26079.1171875</y></points><points><x>15077.1357421875</x><y>26084.6015625</y></points><points><x>15080.2685546875</x><y>26090.083984375</y></points><points><x>15079.681640625</x><y>26094.001953125</y></points><points><x>15077.72265625</x><y>26100.66015625</y></points><points><x>15075.9599609375</x><y>26107.7109375</y></points><points><x>15075.0</x><y>26115.0</y></points><points><x>15078.0</x><y>26118.0</y></points><points><x>15086.0</x><y>26118.0</y></points><points><x>15091.0</x><y>26123.0</y></points><points><x>15103.0</x><y>26123.0</y></points><points><x>15114.6005859375</x><y>26126.33203125</y></points><points><x>15116.0</x><y>26131.0</y></points><points><x>15122.4150390625</x><y>26135.015625</y></points><points><x>15134.1376953125</x><y>26135.44921875</y></points><points><x>15140.2158203125</x><y>26140.224609375</y></points><points><x>15145.0</x><y>26147.0</y></points><points><x>15164.0</x><y>26149.0</y></points><points><x>15171.0</x><y>26144.0</y></points><points><x>15177.0</x><y>26150.0</y></points><points><x>15183.0</x><y>26154.0</y></points><points><x>15203.0</x><y>26156.0</y></points><points><x>15211.0</x><y>26154.0</y></points><points><x>15218.0</x><y>26148.0</y></points><points><x>15219.6640625</x><y>26144.1328125</y></points><points><x>15224.4404296875</x><y>26143.697265625</y></points><points><x>15226.611328125</x><y>26138.48828125</y></points><points><x>15228.78125</x><y>26129.37109375</y></points><points><x>15228.78125</x><y>26121.556640625</y></points><points><x>15228.0</x><y>26114.0</y></points><points><x>15226.0</x><y>26108.0</y></points><points><x>15230.5185546875</x><y>26100.283203125</y></points><points><x>15234.42578125</x><y>26091.599609375</y></points><points><x>15233.9912109375</x><y>26085.95703125</y></points><points><x>15233.123046875</x><y>26071.1953125</y></points><points><x>15208.376953125</x><y>26052.9609375</y></points><points><x>15198.0</x><y>26061.0</y></points><points><x>15190.0</x><y>26064.0</y></points><points><x>15175.0</x><y>26061.0</y></points><points><x>15160.0</x><y>26058.0</y></points><points><x>15146.2939453125</x><y>26042.974609375</y></points><points><x>15101.078125</x><y>26034.068359375</y></points></segmentation></object><object><name>NONE</name><difficult>0</difficult><truncated>0</truncated><info>[{"confidence": "0"}, {"action": "CREATE", "cat": "NONE", "time": "2020-07-23 14:39;06", "who": "admin", "typeOfanno": "PersonManul"}]</info><confidence>0</confidence><bndbox><xmin>3035.189208984375</xmin><ymin>32982.1953125</ymin><xmax>3207.9921875</xmax><ymax>33170.52734375</ymax></bndbox><segmentation><points><x>3044.1982421875</x><y>32986.69921875</y></points><points><x>3035.189208984375</x><y>32998.2578125</y></points><points><x>3053.4033203125</x><y>33007.4609375</y></points><points><x>3063.979248046875</x><y>33009.8125</y></points><points><x>3068.2880859375</x><y>33012.9453125</y></points><points><x>3069.6591796875</x><y>33019.60546875</y></points><points><x>3070.649658203125</x><y>33028.0234375</y></points><points><x>3059.866455078125</x><y>33031.74609375</y></points><points><x>3051.0</x><y>33032.0</y></points><points><x>3049.0</x><y>33047.0</y></points><points><x>3051.0</x><y>33055.0</y></points><points><x>3052.0</x><y>33060.0</y></points><points><x>3061.0</x><y>33068.0</y></points><points><x>3065.0</x><y>33068.0</y></points><points><x>3076.0</x><y>33070.0</y></points><points><x>3084.0</x><y>33078.0</y></points><points><x>3092.0</x><y>33088.0</y></points><points><x>3102.0</x><y>33095.0</y></points><points><x>3102.0</x><y>33105.0</y></points><points><x>3091.0</x><y>33111.0</y></points><points><x>3091.0</x><y>33123.0</y></points><points><x>3097.0</x><y>33123.0</y></points><points><x>3103.0</x><y>33130.0</y></points><points><x>3112.0</x><y>33130.0</y></points><points><x>3113.0</x><y>33135.0</y></points><points><x>3134.80126953125</x><y>33150.40625</y></points><points><x>3167.460205078125</x><y>33170.52734375</y></points><points><x>3198.95263671875</x><y>33170.234375</y></points><points><x>3207.9921875</x><y>33132.328125</y></points><points><x>3205.367919921875</x><y>33105.5</y></points><points><x>3168.0</x><y>33058.0</y></points><points><x>3156.0</x><y>33047.0</y></points><points><x>3150.0</x><y>33042.0</y></points><points><x>3146.0</x><y>33039.0</y></points><points><x>3140.0</x><y>33035.0</y></points><points><x>3136.0</x><y>33035.0</y></points><points><x>3131.0</x><y>33029.0</y></points><points><x>3117.838623046875</x><y>33020.77734375</y></points><points><x>3108.046142578125</x><y>33013.3359375</y></points><points><x>3097.078369140625</x><y>33006.48046875</y></points><points><x>3092.57373046875</x><y>33003.73828125</y></points><points><x>3087.0</x><y>32997.0</y></points><points><x>3079.0</x><y>32995.0</y></points><points><x>3068.48388671875</x><y>32987.484375</y></points><points><x>3062.41259765625</x><y>32985.72265625</y></points><points><x>3053.01171875</x><y>32982.1953125</y></points></segmentation></object><object><name>SCC</name><difficult>0</difficult><truncated>0</truncated><info>[{"confidence": "0"}, {"action": "CREATE", "cat": "SCC", "time": "2020-07-23 14:39;06", "who": "admin", "typeOfanno": "PersonManul"}]</info><confidence>0</confidence><bndbox><xmin>16756.0</xmin><ymin>24082.0</ymin><xmax>16877.0</xmax><ymax>24214.0</ymax></bndbox><segmentation><points><x>16829.0</x><y>24082.0</y></points><points><x>16816.0</x><y>24091.0</y></points><points><x>16812.0</x><y>24094.0</y></points><points><x>16787.0</x><y>24111.0</y></points><points><x>16784.0</x><y>24115.0</y></points><points><x>16772.0</x><y>24131.0</y></points><points><x>16766.0</x><y>24158.0</y></points><points><x>16767.0</x><y>24163.0</y></points><points><x>16764.0</x><y>24166.0</y></points><points><x>16758.0</x><y>24179.0</y></points><points><x>16756.0</x><y>24204.0</y></points><points><x>16761.0</x><y>24212.0</y></points><points><x>16770.0</x><y>24213.0</y></points><points><x>16784.0</x><y>24214.0</y></points><points><x>16792.0</x><y>24213.0</y></points><points><x>16809.0</x><y>24202.0</y></points><points><x>16817.0</x><y>24195.0</y></points><points><x>16819.0</x><y>24185.0</y></points><points><x>16822.0</x><y>24175.0</y></points><points><x>16823.0</x><y>24166.0</y></points><points><x>16833.0</x><y>24163.0</y></points><points><x>16848.0</x><y>24161.0</y></points><points><x>16852.0</x><y>24155.0</y></points><points><x>16861.0</x><y>24147.0</y></points><points><x>16864.0</x><y>24143.0</y></points><points><x>16870.0</x><y>24140.0</y></points><points><x>16874.0</x><y>24136.0</y></points><points><x>16877.0</x><y>24118.0</y></points><points><x>16877.0</x><y>24091.0</y></points><points><x>16873.0</x><y>24087.0</y></points><points><x>16859.0</x><y>24084.0</y></points><points><x>16847.0</x><y>24083.0</y></points></segmentation></object><object><name>SCC</name><difficult>0</difficult><truncated>0</truncated><info>[{"confidence": "0"}, {"action": "CREATE", "cat": "SCC", "time": "2020-07-23 14:39;06", "who": "admin", "typeOfanno": "PersonManul"}]</info><confidence>0</confidence><bndbox><xmin>20721.080078125</xmin><ymin>31637.9921875</ymin><xmax>21333.09375</xmax><ymax>32267.068359375</ymax></bndbox><segmentation><points><x>21019.1953125</x><y>31648.845703125</y></points><points><x>21045.1796875</x><y>31646.921875</y></points><points><x>21045.1796875</x><y>31646.921875</y></points><points><x>21048.06640625</x><y>31646.921875</y></points><points><x>21078.86328125</x><y>31654.62109375</y></points><points><x>21099.072265625</x><y>31662.3203125</y></points><points><x>21099.072265625</x><y>31662.3203125</y></points><points><x>21122.169921875</x><y>31661.357421875</y></points><points><x>21136.60546875</x><y>31673.8671875</y></points><points><x>21136.60546875</x><y>31674.830078125</y></points><points><x>21137.568359375</x><y>31676.755859375</y></points><points><x>21151.041015625</x><y>31702.740234375</y></points><points><x>21151.041015625</x><y>31702.740234375</y></points><points><x>21152.00390625</x><y>31704.6640625</y></points><points><x>21155.853515625</x><y>31739.310546875</y></points><points><x>21155.853515625</x><y>31739.310546875</y></points><points><x>21157.77734375</x><y>31741.234375</y></points><points><x>21158.740234375</x><y>31742.197265625</y></points><points><x>21177.98828125</x><y>31749.896484375</y></points><points><x>21219.37109375</x><y>31767.21875</y></points><points><x>21236.78125</x><y>31767.982421875</y></points><points><x>21245.185546875</x><y>31741.48046875</y></points><points><x>21252.94140625</x><y>31714.33203125</y></points><points><x>21265.869140625</x><y>31700.111328125</y></points><points><x>21287.19921875</x><y>31722.087890625</y></points><points><x>21306.591796875</x><y>31735.015625</y></points><points><x>21306.591796875</x><y>31735.015625</y></points><points><x>21307.23828125</x><y>31736.955078125</y></points><points><x>21297.54296875</x><y>31752.46875</y></points><points><x>21297.54296875</x><y>31752.46875</y></points><points><x>21294.95703125</x><y>31753.76171875</y></points><points><x>21293.6640625</x><y>31754.408203125</y></points><points><x>21268.455078125</x><y>31769.921875</y></points><points><x>21268.455078125</x><y>31769.921875</y></points><points><x>21267.162109375</x><y>31771.859375</y></points><points><x>21259.40625</x><y>31796.423828125</y></points><points><x>21274.271484375</x><y>31815.814453125</y></points><points><x>21274.271484375</x><y>31815.814453125</y></points><points><x>21274.91796875</x><y>31817.75390625</y></points><points><x>21274.91796875</x><y>31819.046875</y></points><points><x>21285.908203125</x><y>31839.73046875</y></points><points><x>21311.763671875</x><y>31848.78125</y></points><points><x>21311.763671875</x><y>31848.78125</y></points><points><x>21312.408203125</x><y>31850.71875</y></points><points><x>21312.408203125</x><y>31852.01171875</y></points><points><x>21322.751953125</x><y>31879.16015625</y></points><points><x>21324.044921875</x><y>31906.955078125</y></points><points><x>21327.921875</x><y>31943.15234375</y></points><points><x>21326.62890625</x><y>31954.142578125</y></points><points><x>21326.62890625</x><y>31954.142578125</y></points><points><x>21333.09375</x><y>32003.267578125</y></points><points><x>21333.09375</x><y>32003.267578125</y></points><points><x>21331.154296875</x><y>32003.9140625</y></points><points><x>21331.154296875</x><y>32004.560546875</y></points><points><x>21313.0546875</x><y>32045.283203125</y></points><points><x>21313.0546875</x><y>32045.283203125</y></points><points><x>21287.19921875</x><y>32079.541015625</y></points><points><x>21287.19921875</x><y>32079.541015625</y></points><points><x>21284.615234375</x><y>32080.833984375</y></points><points><x>21283.96875</x><y>32080.833984375</y></points><points><x>21249.708984375</x><y>32081.48046875</y></points><points><x>21244.5390625</x><y>32110.568359375</y></points><points><x>21226.439453125</x><y>32132.544921875</y></points><points><x>21203.81640625</x><y>32140.30078125</y></points><points><x>21203.81640625</x><y>32140.30078125</y></points><points><x>21174.08203125</x><y>32131.251953125</y></points><points><x>21157.921875</x><y>32124.787109375</y></points><points><x>21157.921875</x><y>32124.787109375</y></points><points><x>21139.177734375</x><y>32156.4609375</y></points><points><x>21115.26171875</x><y>32149.3515625</y></points><points><x>21086.173828125</x><y>32143.533203125</y></points><points><x>21086.173828125</x><y>32143.533203125</y></points><points><x>21075.83203125</x><y>32107.982421875</y></points><points><x>21049.9765625</x><y>32113.15234375</y></points><points><x>21038.0234375</x><y>32133.912109375</y></points><points><x>21036.732421875</x><y>32167.525390625</y></points><points><x>21041.255859375</x><y>32199.197265625</y></points><points><x>21041.255859375</x><y>32199.197265625</y></points><points><x>21041.255859375</x><y>32201.783203125</y></points><points><x>21029.62109375</x><y>32236.041015625</y></points><points><x>21029.62109375</x><y>32236.6875</y></points><points><x>21027.681640625</x><y>32237.98046875</y></points><points><x>21001.1796875</x><y>32265.775390625</y></points><points><x>21000.533203125</x><y>32265.775390625</y></points><points><x>20999.240234375</x><y>32266.421875</y></points><points><x>20964.3359375</x><y>32267.068359375</y></points><points><x>20963.689453125</x><y>32267.068359375</y></points><points><x>20940.419921875</x><y>32247.67578125</y></points><points><x>20940.419921875</x><y>32247.03125</y></points><points><x>20939.126953125</x><y>32245.73828125</y></points><points><x>20901.63671875</x><y>32206.30859375</y></points><points><x>20878.91015625</x><y>32189.0859375</y></points><points><x>20850.0390625</x><y>32164.064453125</y></points><points><x>20850.0390625</x><y>32164.064453125</y></points><points><x>20821.16796875</x><y>32136.154296875</y></points><points><x>20821.16796875</x><y>32135.19140625</y></points><points><x>20820.205078125</x><y>32132.3046875</y></points><points><x>20802.8828125</x><y>32112.095703125</y></points><points><x>20802.8828125</x><y>32112.095703125</y></points><points><x>20802.8828125</x><y>32109.20703125</y></points><points><x>20792.296875</x><y>32098.62109375</y></points><points><x>20791.333984375</x><y>32098.62109375</y></points><points><x>20789.408203125</x><y>32099.583984375</y></points><points><x>20786.521484375</x><y>32135.19140625</y></points><points><x>20786.521484375</x><y>32136.154296875</y></points><points><x>20770.162109375</x><y>32160.21484375</y></points><points><x>20747.064453125</x><y>32157.326171875</y></points><points><x>20747.064453125</x><y>32157.326171875</y></points><points><x>20744.177734375</x><y>32155.40234375</y></points><points><x>20743.21484375</x><y>32154.439453125</y></points><points><x>20735.515625</x><y>32128.455078125</y></points><points><x>20735.515625</x><y>32128.455078125</y></points><points><x>20735.515625</x><y>32125.568359375</y></points><points><x>20735.515625</x><y>32123.642578125</y></points><points><x>20746.1015625</x><y>32083.22265625</y></points><points><x>20734.552734375</x><y>32047.615234375</y></points><points><x>20734.552734375</x><y>32046.65234375</y></points><points><x>20734.552734375</x><y>32044.728515625</y></points><points><x>20734.552734375</x><y>32043.765625</y></points><points><x>20734.552734375</x><y>32041.841796875</y></points><points><x>20723.00390625</x><y>32016.818359375</y></points><points><x>20723.00390625</x><y>32016.818359375</y></points><points><x>20723.00390625</x><y>32012.96875</y></points><points><x>20721.080078125</x><y>31977.361328125</y></points><points><x>20721.080078125</x><y>31977.361328125</y></points><points><x>20722.04296875</x><y>31974.474609375</y></points><points><x>20754.763671875</x><y>31933.091796875</y></points><points><x>20754.763671875</x><y>31933.091796875</y></points><points><x>20757.650390625</x><y>31932.12890625</y></points><points><x>20785.55859375</x><y>31920.580078125</y></points><points><x>20778.158203125</x><y>31877.642578125</y></points><points><x>20789.880859375</x><y>31859.408203125</y></points><points><x>20789.880859375</x><y>31859.408203125</y></points><points><x>20800.734375</x><y>31836.83203125</y></points><points><x>20800.734375</x><y>31836.83203125</y></points><points><x>20802.470703125</x><y>31835.095703125</y></points><points><x>20839.373046875</x><y>31825.978515625</y></points><points><x>20839.373046875</x><y>31825.978515625</y></points><points><x>20840.240234375</x><y>31823.373046875</y></points><points><x>20840.240234375</x><y>31822.0703125</y></points><points><x>20840.240234375</x><y>31820.767578125</y></points><points><x>20841.109375</x><y>31796.021484375</y></points><points><x>20826.34765625</x><y>31778.65625</y></points><points><x>20835.900390625</x><y>31769.5390625</y></points><points><x>20835.900390625</x><y>31769.5390625</y></points><points><x>20838.50390625</x><y>31768.669921875</y></points><points><x>20839.373046875</x><y>31768.669921875</y></points><points><x>20873.669921875</x><y>31759.552734375</y></points><points><x>20873.669921875</x><y>31759.552734375</y></points><points><x>20897.115234375</x><y>31750.435546875</y></points><points><x>20897.115234375</x><y>31750.435546875</y></points><points><x>20898.41796875</x><y>31748.69921875</y></points><points><x>20914.046875</x><y>31742.62109375</y></points><points><x>20914.046875</x><y>31742.62109375</y></points><points><x>20914.046875</x><y>31740.451171875</y></points><points><x>20914.046875</x><y>31739.58203125</y></points><points><x>20912.744140625</x><y>31737.412109375</y></points><points><x>20899.71875</x><y>31711.36328125</y></points><points><x>20903.626953125</x><y>31687.484375</y></points><points><x>20903.626953125</x><y>31687.484375</y></points><points><x>20927.0703125</x><y>31677.93359375</y></points><points><x>20939.662109375</x><y>31667.513671875</y></points><points><x>20936.1875</x><y>31652.75390625</y></points><points><x>20936.1875</x><y>31652.75390625</y></points><points><x>20939.2265625</x><y>31651.015625</y></points><points><x>20956.158203125</x><y>31646.67578125</y></points><points><x>20970.486328125</x><y>31637.9921875</y></points><points><x>20970.486328125</x><y>31637.9921875</y></points><points><x>20996.099609375</x><y>31645.373046875</y></points><points><x>20996.53515625</x><y>31645.373046875</y></points></segmentation></object><object><name>SCC</name><difficult>0</difficult><truncated>0</truncated><info>[{"confidence": "0"}, {"action": "CREATE", "cat": "SCC", "time": "2020-07-23 14:39;06", "who": "admin", "typeOfanno": "PersonManul"}]</info><confidence>0</confidence><bndbox><xmin>15312.0</xmin><ymin>38419.0</ymin><xmax>15678.5078125</xmax><ymax>38753.98046875</ymax></bndbox><segmentation><points><x>15498.0</x><y>38419.0</y></points><points><x>15492.0</x><y>38423.0</y></points><points><x>15481.0</x><y>38425.0</y></points><points><x>15478.0</x><y>38428.0</y></points><points><x>15478.0</x><y>38437.0</y></points><points><x>15467.0</x><y>38436.0</y></points><points><x>15466.0</x><y>38430.0</y></points><points><x>15461.0</x><y>38430.0</y></points><points><x>15443.0</x><y>38424.0</y></points><points><x>15428.0</x><y>38425.0</y></points><points><x>15400.0</x><y>38429.0</y></points><points><x>15392.0</x><y>38435.0</y></points><points><x>15389.0</x><y>38455.0</y></points><points><x>15379.0</x><y>38456.0</y></points><points><x>15370.0</x><y>38463.0</y></points><points><x>15364.0</x><y>38470.0</y></points><points><x>15361.0</x><y>38474.0</y></points><points><x>15361.0</x><y>38492.0</y></points><points><x>15371.0</x><y>38493.0</y></points><points><x>15383.0</x><y>38494.0</y></points><points><x>15387.0</x><y>38499.0</y></points><points><x>15388.0</x><y>38505.0</y></points><points><x>15394.0</x><y>38511.0</y></points><points><x>15395.0</x><y>38518.0</y></points><points><x>15401.0</x><y>38541.0</y></points><points><x>15396.0</x><y>38549.0</y></points><points><x>15392.0</x><y>38553.0</y></points><points><x>15389.0</x><y>38550.0</y></points><points><x>15366.0</x><y>38545.0</y></points><points><x>15344.0</x><y>38548.0</y></points><points><x>15341.0</x><y>38551.0</y></points><points><x>15332.0</x><y>38551.0</y></points><points><x>15321.0</x><y>38561.0</y></points><points><x>15318.0</x><y>38578.0</y></points><points><x>15319.0</x><y>38590.0</y></points><points><x>15315.0</x><y>38610.0</y></points><points><x>15312.0</x><y>38639.0</y></points><points><x>15313.0</x><y>38648.0</y></points><points><x>15327.0</x><y>38649.0</y></points><points><x>15350.0</x><y>38656.0</y></points><points><x>15375.0</x><y>38669.0</y></points><points><x>15382.0</x><y>38668.0</y></points><points><x>15387.0</x><y>38667.0</y></points><points><x>15393.0</x><y>38662.0</y></points><points><x>15408.0</x><y>38662.0</y></points><points><x>15418.0185546875</x><y>38658.90234375</y></points><points><x>15430.0</x><y>38650.0</y></points><points><x>15441.0</x><y>38650.0</y></points><points><x>15452.0</x><y>38653.0</y></points><points><x>15459.0</x><y>38654.0</y></points><points><x>15479.66796875</x><y>38661.94140625</y></points><points><x>15496.166015625</x><y>38671.05859375</y></points><points><x>15496.166015625</x><y>38681.04296875</y></points><points><x>15484.8779296875</x><y>38709.26171875</y></points><points><x>15500.0732421875</x><y>38734.87890625</y></points><points><x>15548.697265625</x><y>38740.5234375</y></points><points><x>15572.1416015625</x><y>38753.98046875</y></points><points><x>15611.6494140625</x><y>38750.5078125</y></points><points><x>15608.6103515625</x><y>38720.55078125</y></points><points><x>15614.25390625</x><y>38690.16015625</y></points><points><x>15622.5029296875</x><y>38712.30078125</y></points><points><x>15649.419921875</x><y>38728.80078125</y></points><points><x>15675.46875</x><y>38718.37890625</y></points><points><x>15666.7861328125</x><y>38694.9375</y></points><points><x>15655.498046875</x><y>38681.91015625</y></points><points><x>15656.80078125</x><y>38665.84765625</y></points><points><x>15678.5078125</x><y>38638.9296875</y></points><points><x>15670.2587890625</x><y>38617.22265625</y></points><points><x>15642.0390625</x><y>38612.44921875</y></points><points><x>15601.0</x><y>38593.0</y></points><points><x>15600.0</x><y>38585.0</y></points><points><x>15599.0</x><y>38579.0</y></points><points><x>15598.0</x><y>38563.0</y></points><points><x>15587.0</x><y>38550.0</y></points><points><x>15597.0</x><y>38547.0</y></points><points><x>15597.0</x><y>38535.0</y></points><points><x>15593.0</x><y>38535.0</y></points><points><x>15592.0</x><y>38523.0</y></points><points><x>15588.0</x><y>38511.0</y></points><points><x>15592.0</x><y>38507.0</y></points><points><x>15594.0</x><y>38493.0</y></points><points><x>15572.0</x><y>38490.0</y></points><points><x>15553.0</x><y>38509.0</y></points><points><x>15547.0</x><y>38504.0</y></points><points><x>15545.0</x><y>38499.0</y></points><points><x>15549.0</x><y>38493.0</y></points><points><x>15555.0</x><y>38471.0</y></points><points><x>15522.0</x><y>38465.0</y></points><points><x>15516.0</x><y>38463.0</y></points><points><x>15512.0</x><y>38460.0</y></points><points><x>15495.0</x><y>38460.0</y></points><points><x>15507.0</x><y>38453.0</y></points><points><x>15513.0</x><y>38448.0</y></points><points><x>15515.0</x><y>38427.0</y></points><points><x>15509.0</x><y>38419.0</y></points></segmentation></object><object><name>NILM</name><difficult>0</difficult><truncated>0</truncated><info>[{"confidence": "0"}, {"action": "CREATE", "cat": "NILM", "time": "2020-07-23 14:39;06", "who": "admin", "typeOfanno": "PersonManul"}]</info><confidence>0</confidence><bndbox><xmin>7073.68115234375</xmin><ymin>39923.0</ymin><xmax>7222.3955078125</xmax><ymax>40059.0625</ymax></bndbox><segmentation><points><x>7110.0</x><y>39923.0</y></points><points><x>7099.0</x><y>39925.0</y></points><points><x>7091.46826171875</x><y>39927.26171875</y></points><points><x>7089.0</x><y>39932.0</y></points><points><x>7087.0</x><y>39953.0</y></points><points><x>7084.0</x><y>39956.0</y></points><points><x>7073.68115234375</x><y>39970.7109375</y></points><points><x>7077.0</x><y>39989.0</y></points><points><x>7080.0</x><y>39997.0</y></points><points><x>7096.0</x><y>40008.0</y></points><points><x>7097.0</x><y>40016.0</y></points><points><x>7098.0</x><y>40022.0</y></points><points><x>7110.0</x><y>40024.0</y></points><points><x>7122.0</x><y>40025.0</y></points><points><x>7123.0</x><y>40035.0</y></points><points><x>7136.37451171875</x><y>40045.06640625</y></points><points><x>7154.7451171875</x><y>40040.984375</y></points><points><x>7206.6494140625</x><y>40059.0625</y></points><points><x>7222.3955078125</x><y>40032.8203125</y></points><points><x>7221.22900390625</x><y>39990.828125</y></points><points><x>7218.60498046875</x><y>39968.66796875</y></points><points><x>7203.0</x><y>39947.0</y></points><points><x>7197.0</x><y>39941.0</y></points><points><x>7193.0</x><y>39934.0</y></points><points><x>7184.0</x><y>39927.0</y></points><points><x>7152.0</x><y>39923.0</y></points><points><x>7145.0</x><y>39927.0</y></points><points><x>7129.0</x><y>39928.0</y></points><points><x>7123.0</x><y>39923.0</y></points></segmentation></object><object><name>ASC_H</name><difficult>0</difficult><truncated>0</truncated><info>[{"confidence": "0"}, {"action": "CREATE", "cat": "ASC_H", "time": "2020-07-23 14:39;06", "who": "admin", "typeOfanno": "PersonManul"}]</info><confidence>0</confidence><bndbox><xmin>19845.830078125</xmin><ymin>44232.16796875</ymin><xmax>19925.0</xmax><ymax>44366.0</ymax></bndbox><segmentation><points><x>19913.927734375</x><y>44232.16796875</y></points><points><x>19907.0</x><y>44238.0</y></points><points><x>19903.939453125</x><y>44248.2265625</y></points><points><x>19889.0546875</x><y>44256.6484375</y></points><points><x>19884.0</x><y>44265.0</y></points><points><x>19883.0</x><y>44270.0</y></points><points><x>19875.541015625</x><y>44280.15234375</y></points><points><x>19861.2421875</x><y>44274.2734375</y></points><points><x>19861.439453125</x><y>44285.83203125</y></points><points><x>19852.234375</x><y>44301.890625</y></points><points><x>19850.470703125</x><y>44317.16796875</y></points><points><x>19845.830078125</x><y>44332.1953125</y></points><points><x>19849.158203125</x><y>44342.18359375</y></points><points><x>19854.0546875</x><y>44348.84375</y></points><points><x>19851.1171875</x><y>44356.08984375</y></points><points><x>19857.0</x><y>44366.0</y></points><points><x>19878.0</x><y>44366.0</y></points><points><x>19886.76171875</x><y>44358.83203125</y></points><points><x>19893.0</x><y>44336.0</y></points><points><x>19896.0</x><y>44322.0</y></points><points><x>19900.216796875</x><y>44308.55078125</y></points><points><x>19908.8359375</x><y>44301.890625</y></points><points><x>19915.0</x><y>44294.0</y></points><points><x>19915.0</x><y>44289.0</y></points><points><x>19919.0</x><y>44283.0</y></points><points><x>19921.0</x><y>44275.0</y></points><points><x>19923.5234375</x><y>44248.421875</y></points><points><x>19925.0</x><y>44237.0</y></points></segmentation></object><object><name>NILM</name><difficult>0</difficult><truncated>0</truncated><info>[{"confidence": "0"}, {"action": "CREATE", "cat": "NILM", "time": "2020-07-23 14:39;06", "who": "admin", "typeOfanno": "PersonManul"}]</info><confidence>0</confidence><bndbox><xmin>19490.0</xmin><ymin>41224.1640625</ymin><xmax>19714.0</xmax><ymax>41446.37890625</ymax></bndbox><segmentation><points><x>19545.625</x><y>41250.21484375</y></points><points><x>19520.009765625</x><y>41274.9609375</y></points><points><x>19497.0</x><y>41294.0</y></points><points><x>19496.0</x><y>41309.0</y></points><points><x>19490.0</x><y>41326.0</y></points><points><x>19500.0</x><y>41326.0</y></points><points><x>19506.0</x><y>41337.0</y></points><points><x>19495.0</x><y>41345.0</y></points><points><x>19495.0</x><y>41349.0</y></points><points><x>19494.0</x><y>41364.0</y></points><points><x>19504.0</x><y>41378.0</y></points><points><x>19504.0</x><y>41388.0</y></points><points><x>19507.0</x><y>41391.0</y></points><points><x>19525.0</x><y>41396.0</y></points><points><x>19530.0</x><y>41392.0</y></points><points><x>19534.0</x><y>41400.0</y></points><points><x>19546.0</x><y>41400.0</y></points><points><x>19546.0</x><y>41392.0</y></points><points><x>19551.0</x><y>41391.0</y></points><points><x>19563.0</x><y>41390.0</y></points><points><x>19571.0</x><y>41402.0</y></points><points><x>19573.0</x><y>41410.0</y></points><points><x>19578.0</x><y>41415.0</y></points><points><x>19587.0</x><y>41418.0</y></points><points><x>19596.0</x><y>41424.0</y></points><points><x>19602.0</x><y>41431.0</y></points><points><x>19605.0</x><y>41435.0</y></points><points><x>19611.0</x><y>41435.0</y></points><points><x>19616.0</x><y>41439.0</y></points><points><x>19628.0</x><y>41439.0</y></points><points><x>19637.0</x><y>41433.0</y></points><points><x>19640.0</x><y>41419.0</y></points><points><x>19649.0</x><y>41418.0</y></points><points><x>19657.0</x><y>41420.0</y></points><points><x>19660.0</x><y>41429.0</y></points><points><x>19667.0</x><y>41436.0</y></points><points><x>19671.541015625</x><y>41441.2890625</y></points><points><x>19678.19921875</x><y>41443.44140625</y></points><points><x>19681.13671875</x><y>41445.59765625</y></points><points><x>19685.25</x><y>41446.37890625</y></points><points><x>19690.146484375</x><y>41444.8125</y></points><points><x>19696.0</x><y>41445.0</y></points><points><x>19708.0</x><y>41437.0</y></points><points><x>19714.0</x><y>41421.0</y></points><points><x>19704.0</x><y>41409.0</y></points><points><x>19697.0</x><y>41404.0</y></points><points><x>19680.0</x><y>41404.0</y></points><points><x>19674.0</x><y>41403.0</y></points><points><x>19686.0</x><y>41380.0</y></points><points><x>19683.0</x><y>41365.0</y></points><points><x>19679.0</x><y>41361.0</y></points><points><x>19676.0</x><y>41345.0</y></points><points><x>19682.0</x><y>41340.0</y></points><points><x>19682.0</x><y>41329.0</y></points><points><x>19686.0</x><y>41327.0</y></points><points><x>19691.0</x><y>41315.0</y></points><points><x>19698.0</x><y>41302.0</y></points><points><x>19704.0</x><y>41301.0</y></points><points><x>19705.0</x><y>41286.0</y></points><points><x>19688.025390625</x><y>41279.73828125</y></points><points><x>19690.197265625</x><y>41268.8828125</y></points><points><x>19696.275390625</x><y>41240.6640625</y></points><points><x>19670.2265625</x><y>41224.1640625</y></points><points><x>19633.7578125</x><y>41231.546875</y></points><points><x>19576.884765625</x><y>41242.3984375</y></points></segmentation></object><object><name>SCC</name><difficult>0</difficult><truncated>0</truncated><info>[{"confidence": "0"}, {"action": "CREATE", "cat": "SCC", "time": "2020-07-23 14:39;06", "who": "admin", "typeOfanno": "PersonManul"}]</info><confidence>0</confidence><bndbox><xmin>25445.08984375</xmin><ymin>43275.04296875</ymin><xmax>25505.412109375</xmax><ymax>43351.62109375</ymax></bndbox><segmentation><points><x>25477.994140625</x><y>43275.04296875</y></points><points><x>25460.955078125</x><y>43275.828125</y></points><points><x>25446.265625</x><y>43287.96875</y></points><points><x>25445.08984375</x><y>43310.296875</y></points><points><x>25454.294921875</x><y>43329.4921875</y></points><points><x>25462.912109375</x><y>43339.87109375</y></points><points><x>25491.8984375</x><y>43351.62109375</y></points><points><x>25502.8671875</x><y>43343.00390625</y></points><points><x>25505.412109375</x><y>43303.83203125</y></points><points><x>25496.404296875</x><y>43281.8984375</y></points></segmentation></object><object><name>NONE</name><difficult>0</difficult><truncated>0</truncated><info>[{"confidence": "0"}, {"action": "CREATE", "cat": "NONE", "time": "2020-07-23 14:39;06", "who": "admin", "typeOfanno": "PersonManul"}]</info><confidence>0</confidence><bndbox><xmin>22401.72265625</xmin><ymin>40542.0</ymin><xmax>22807.654296875</xmax><ymax>40893.4375</ymax></bndbox><segmentation><points><x>22650.0</x><y>40542.0</y></points><points><x>22628.0</x><y>40551.0</y></points><points><x>22615.0</x><y>40570.0</y></points><points><x>22610.0</x><y>40577.0</y></points><points><x>22595.0</x><y>40583.0</y></points><points><x>22583.0</x><y>40581.0</y></points><points><x>22572.0</x><y>40574.0</y></points><points><x>22554.0</x><y>40574.0</y></points><points><x>22546.0</x><y>40575.0</y></points><points><x>22518.0</x><y>40575.0</y></points><points><x>22508.0</x><y>40577.0</y></points><points><x>22488.0</x><y>40579.0</y></points><points><x>22420.46875</x><y>40596.09765625</y></points><points><x>22401.72265625</x><y>40638.11328125</y></points><points><x>22468.0</x><y>40752.0</y></points><points><x>22472.0</x><y>40756.0</y></points><points><x>22503.0</x><y>40788.0</y></points><points><x>22506.0</x><y>40791.0</y></points><points><x>22518.0</x><y>40791.0</y></points><points><x>22528.0</x><y>40780.0</y></points><points><x>22535.0</x><y>40778.0</y></points><points><x>22539.0</x><y>40791.0</y></points><points><x>22539.0</x><y>40800.0</y></points><points><x>22530.0</x><y>40802.0</y></points><points><x>22530.0</x><y>40806.0</y></points><points><x>22525.0</x><y>40813.0</y></points><points><x>22525.0</x><y>40825.0</y></points><points><x>22524.0</x><y>40851.0</y></points><points><x>22531.0</x><y>40852.0</y></points><points><x>22539.0</x><y>40860.0</y></points><points><x>22553.625</x><y>40880.51171875</y></points><points><x>22610.505859375</x><y>40893.4375</y></points><points><x>22658.0</x><y>40866.0</y></points><points><x>22664.0</x><y>40862.0</y></points><points><x>22681.0</x><y>40843.0</y></points><points><x>22684.0</x><y>40832.0</y></points><points><x>22699.0</x><y>40823.0</y></points><points><x>22718.0</x><y>40810.0</y></points><points><x>22722.0</x><y>40807.0</y></points><points><x>22722.0</x><y>40802.0</y></points><points><x>22739.0</x><y>40802.0</y></points><points><x>22755.0</x><y>40791.0</y></points><points><x>22765.0</x><y>40774.0</y></points><points><x>22786.0</x><y>40759.0</y></points><points><x>22790.0</x><y>40756.0</y></points><points><x>22807.654296875</x><y>40715.6796875</y></points><points><x>22795.0</x><y>40684.0</y></points><points><x>22786.0</x><y>40682.0</y></points><points><x>22779.0</x><y>40680.0</y></points><points><x>22766.0</x><y>40675.0</y></points><points><x>22758.0</x><y>40676.0</y></points><points><x>22751.0</x><y>40660.0</y></points><points><x>22758.0</x><y>40653.0</y></points><points><x>22758.0</x><y>40639.0</y></points><points><x>22752.0</x><y>40638.0</y></points><points><x>22742.0</x><y>40627.0</y></points><points><x>22736.0</x><y>40620.0</y></points><points><x>22727.0</x><y>40612.0</y></points><points><x>22716.0</x><y>40610.0</y></points><points><x>22690.0</x><y>40574.0</y></points><points><x>22687.0</x><y>40555.0</y></points><points><x>22676.0</x><y>40543.0</y></points></segmentation></object><object><name>SCC</name><difficult>0</difficult><truncated>0</truncated><info>[{"confidence": "0"}, {"action": "CREATE", "cat": "SCC", "time": "2020-07-23 14:39;06", "who": "admin", "typeOfanno": "PersonManul"}]</info><confidence>0</confidence><bndbox><xmin>22561.009765625</xmin><ymin>39225.4375</ymin><xmax>22724.0</xmax><ymax>39522.21484375</ymax></bndbox><segmentation><points><x>22634.39453125</x><y>39225.4375</y></points><points><x>22634.19921875</x><y>39234.8359375</y></points><points><x>22643.208984375</x><y>39251.484375</y></points><points><x>22644.0</x><y>39269.0</y></points><points><x>22635.0</x><y>39262.0</y></points><points><x>22623.0</x><y>39262.0</y></points><points><x>22623.0</x><y>39275.0</y></points><points><x>22629.0</x><y>39289.0</y></points><points><x>22637.0</x><y>39302.0</y></points><points><x>22643.0</x><y>39311.0</y></points><points><x>22649.0</x><y>39320.0</y></points><points><x>22658.0</x><y>39331.0</y></points><points><x>22647.583984375</x><y>39352.26171875</y></points><points><x>22622.0</x><y>39352.0</y></points><points><x>22620.751953125</x><y>39361.07421875</y></points><points><x>22638.37890625</x><y>39371.0625</y></points><points><x>22637.0</x><y>39380.0</y></points><points><x>22633.0</x><y>39386.0</y></points><points><x>22624.0</x><y>39387.0</y></points><points><x>22624.0</x><y>39396.0</y></points><points><x>22613.0</x><y>39409.0</y></points><points><x>22613.0</x><y>39414.0</y></points><points><x>22599.208984375</x><y>39437.359375</y></points><points><x>22579.671875</x><y>39443.484375</y></points><points><x>22561.009765625</x><y>39466.2265625</y></points><points><x>22597.16796875</x><y>39477.6015625</y></points><points><x>22619.037109375</x><y>39486.640625</y></points><points><x>22653.154296875</x><y>39522.21484375</y></points><points><x>22672.69140625</x><y>39518.421875</y></points><points><x>22680.0</x><y>39473.0</y></points><points><x>22684.0</x><y>39470.0</y></points><points><x>22691.0</x><y>39462.0</y></points><points><x>22693.0</x><y>39448.0</y></points><points><x>22699.0</x><y>39441.0</y></points><points><x>22708.0</x><y>39435.0</y></points><points><x>22709.0</x><y>39418.0</y></points><points><x>22705.392578125</x><y>39403.75390625</y></points><points><x>22709.0</x><y>39392.0</y></points><points><x>22710.0</x><y>39387.0</y></points><points><x>22713.0</x><y>39384.0</y></points><points><x>22715.0</x><y>39362.0</y></points><points><x>22718.0</x><y>39359.0</y></points><points><x>22719.0</x><y>39340.0</y></points><points><x>22721.0</x><y>39323.0</y></points><points><x>22724.0</x><y>39307.0</y></points><points><x>22719.0</x><y>39282.0</y></points><points><x>22712.0</x><y>39258.0</y></points><points><x>22709.0</x><y>39255.0</y></points><points><x>22686.0</x><y>39253.0</y></points><points><x>22675.0</x><y>39246.0</y></points><points><x>22647.517578125</x><y>39225.4375</y></points></segmentation></object><object><name>SCC</name><difficult>0</difficult><truncated>0</truncated><info>[{"confidence": "0"}, {"action": "CREATE", "cat": "SCC", "time": "2020-07-23 14:39;06", "who": "admin", "typeOfanno": "PersonManul"}]</info><confidence>0</confidence><bndbox><xmin>25246.0</xmin><ymin>38453.7578125</ymin><xmax>25401.669921875</xmax><ymax>38713.8046875</ymax></bndbox><segmentation><points><x>25317.5859375</x><y>38453.7578125</y></points><points><x>25305.630859375</x><y>38469.796875</y></points><points><x>25297.0</x><y>38477.0</y></points><points><x>25291.0</x><y>38479.0</y></points><points><x>25282.0</x><y>38492.0</y></points><points><x>25278.0</x><y>38503.0</y></points><points><x>25276.0</x><y>38511.0</y></points><points><x>25274.0</x><y>38519.0</y></points><points><x>25273.0</x><y>38524.0</y></points><points><x>25255.95703125</x><y>38538.99609375</y></points><points><x>25251.0</x><y>38559.0</y></points><points><x>25251.0</x><y>38571.0</y></points><points><x>25255.0</x><y>38578.0</y></points><points><x>25256.0859375</x><y>38586.15625</y></points><points><x>25252.0</x><y>38607.0</y></points><points><x>25246.0</x><y>38612.0</y></points><points><x>25246.0</x><y>38626.0</y></points><points><x>25266.875</x><y>38630.4765625</y></points><points><x>25277.6640625</x><y>38630.4765625</y></points><points><x>25281.0</x><y>38649.0</y></points><points><x>25291.0</x><y>38650.0</y></points><points><x>25297.287109375</x><y>38655.24609375</y></points><points><x>25302.57421875</x><y>38671.89453125</y></points><points><x>25306.099609375</x><y>38699.90234375</y></points><points><x>25314.716796875</x><y>38713.8046875</y></points><points><x>25325.685546875</x><y>38688.54296875</y></points><points><x>25336.0</x><y>38682.0</y></points><points><x>25346.0</x><y>38680.0</y></points><points><x>25361.0</x><y>38682.0</y></points><points><x>25364.0</x><y>38679.0</y></points><points><x>25369.869140625</x><y>38657.0</y></points><points><x>25362.0</x><y>38638.0</y></points><points><x>25380.951171875</x><y>38644.4609375</y></points><points><x>25388.0</x><y>38633.0</y></points><points><x>25389.0</x><y>38621.0</y></points><points><x>25390.0</x><y>38612.0</y></points><points><x>25391.0</x><y>38598.0</y></points><points><x>25384.158203125</x><y>38583.80859375</y></points><points><x>25378.6171875</x><y>38568.0625</y></points><points><x>25401.669921875</x><y>38540.75390625</y></points><points><x>25388.541015625</x><y>38493.76953125</y></points><points><x>25351.0078125</x><y>38456.23828125</y></points></segmentation></object><object><name>NILM</name><difficult>0</difficult><truncated>0</truncated><info>[{"confidence": "0"}, {"action": "CREATE", "cat": "NILM", "time": "2020-07-23 14:39;06", "who": "admin", "typeOfanno": "PersonManul"}]</info><confidence>0</confidence><bndbox><xmin>19645.662109375</xmin><ymin>39227.66015625</ymin><xmax>19781.779296875</xmax><ymax>39322.6484375</ymax></bndbox><segmentation><points><x>19718.32421875</x><y>39227.66015625</y></points><points><x>19706.181640625</x><y>39236.08203125</y></points><points><x>19695.408203125</x><y>39247.05078125</y></points><points><x>19688.5546875</x><y>39237.84375</y></points><points><x>19679.544921875</x><y>39238.43359375</y></points><points><x>19661.72265625</x><y>39254.4921875</y></points><points><x>19664.0</x><y>39272.0</y></points><points><x>19666.814453125</x><y>39277.99609375</y></points><points><x>19655.0625</x><y>39279.16796875</y></points><points><x>19645.662109375</x><y>39288.375</y></points><points><x>19647.0</x><y>39306.0</y></points><points><x>19662.701171875</x><y>39309.33203125</y></points><points><x>19675.236328125</x><y>39316.7734375</y></points><points><x>19689.140625</x><y>39322.6484375</y></points><points><x>19714.0</x><y>39312.0</y></points><points><x>19719.890625</x><y>39302.28125</y></points><points><x>19726.0</x><y>39297.0</y></points><points><x>19740.0</x><y>39297.0</y></points><points><x>19747.0</x><y>39296.0</y></points><points><x>19750.0</x><y>39288.0</y></points><points><x>19755.0</x><y>39278.0</y></points><points><x>19765.328125</x><y>39267.61328125</y></points><points><x>19771.986328125</x><y>39258.41015625</y></points><points><x>19781.388671875</x><y>39248.6171875</y></points><points><x>19781.779296875</x><y>39237.453125</y></points><points><x>19776.099609375</x><y>39231.96875</y></points><points><x>19761.802734375</x><y>39233.14453125</y></points><points><x>19755.0</x><y>39237.0</y></points><points><x>19738.888671875</x><y>39237.6484375</y></points><points><x>19734.3828125</x><y>39237.2578125</y></points><points><x>19729.095703125</x><y>39230.79296875</y></points></segmentation></object><object><name>SCC</name><difficult>0</difficult><truncated>0</truncated><info>[{"confidence": "0"}, {"action": "CREATE", "cat": "SCC", "time": "2020-07-23 14:39;06", "who": "admin", "typeOfanno": "PersonManul"}]</info><confidence>0</confidence><bndbox><xmin>26966.0</xmin><ymin>33998.83984375</ymin><xmax>27092.505859375</xmax><ymax>34212.13671875</ymax></bndbox><segmentation><points><x>27023.4765625</x><y>34019.24609375</y></points><points><x>26996.55859375</x><y>33998.83984375</y></points><points><x>26982.232421875</x><y>34008.82421875</y></points><points><x>26974.0</x><y>34060.0</y></points><points><x>26973.0</x><y>34073.0</y></points><points><x>26968.0</x><y>34078.0</y></points><points><x>26966.0</x><y>34106.0</y></points><points><x>26978.0</x><y>34125.0</y></points><points><x>26987.0</x><y>34126.0</y></points><points><x>26986.169921875</x><y>34130.94921875</y></points><points><x>26980.091796875</x><y>34142.23828125</y></points><points><x>26990.51171875</x><y>34187.390625</y></points><points><x>27021.76953125</x><y>34212.13671875</y></points><points><x>27027.84765625</x><y>34175.234375</y></points><points><x>27049.0</x><y>34165.0</y></points><points><x>27054.0</x><y>34158.0</y></points><points><x>27065.0</x><y>34158.0</y></points><points><x>27074.271484375</x><y>34157.73828125</y></points><points><x>27090.76953125</x><y>34142.109375</y></points><points><x>27089.900390625</x><y>34117.36328125</y></points><points><x>27087.294921875</x><y>34088.2734375</y></points><points><x>27092.505859375</x><y>34062.66015625</y></points><points><x>27068.626953125</x><y>34045.29296875</y></points><points><x>27061.24609375</x><y>34028.36328125</y></points><points><x>27040.408203125</x><y>34017.5078125</y></points></segmentation></object><object><name>NONE</name><difficult>0</difficult><truncated>0</truncated><info>[{"confidence": "0"}, {"action": "CREATE", "cat": "NONE", "time": "2020-07-23 14:39;06", "who": "admin", "typeOfanno": "PersonManul"}]</info><confidence>0</confidence><bndbox><xmin>30564.0</xmin><ymin>28536.962890625</ymin><xmax>30752.330078125</xmax><ymax>28896.009765625</ymax></bndbox><segmentation><points><x>30634.888671875</x><y>28536.962890625</y></points><points><x>30611.4453125</x><y>28547.81640625</y></points><points><x>30597.55078125</x><y>28555.197265625</y></points><points><x>30590.171875</x><y>28564.314453125</y></points><points><x>30599.0</x><y>28575.0</y></points><points><x>30615.0</x><y>28575.0</y></points><points><x>30623.0</x><y>28577.0</y></points><points><x>30637.0</x><y>28581.0</y></points><points><x>30648.0</x><y>28593.0</y></points><points><x>30652.0</x><y>28604.0</y></points><points><x>30661.0</x><y>28618.0</y></points><points><x>30665.0</x><y>28632.0</y></points><points><x>30661.0</x><y>28632.0</y></points><points><x>30656.0</x><y>28631.0</y></points><points><x>30649.0</x><y>28619.0</y></points><points><x>30644.0</x><y>28611.0</y></points><points><x>30637.0</x><y>28604.0</y></points><points><x>30634.0</x><y>28599.0</y></points><points><x>30622.0</x><y>28599.0</y></points><points><x>30615.0</x><y>28613.0</y></points><points><x>30609.0</x><y>28613.0</y></points><points><x>30603.0</x><y>28609.0</y></points><points><x>30595.0</x><y>28595.0</y></points><points><x>30583.0</x><y>28595.0</y></points><points><x>30582.0</x><y>28600.0</y></points><points><x>30581.0</x><y>28607.0</y></points><points><x>30577.0</x><y>28611.0</y></points><points><x>30565.0</x><y>28621.0</y></points><points><x>30564.0</x><y>28639.0</y></points><points><x>30565.0</x><y>28645.0</y></points><points><x>30583.0</x><y>28678.0</y></points><points><x>30587.0</x><y>28681.0</y></points><points><x>30594.0</x><y>28687.0</y></points><points><x>30600.0</x><y>28690.0</y></points><points><x>30606.0</x><y>28707.0</y></points><points><x>30602.0</x><y>28722.0</y></points><points><x>30605.0</x><y>28734.0</y></points><points><x>30612.0</x><y>28739.0</y></points><points><x>30615.0</x><y>28745.0</y></points><points><x>30622.0</x><y>28751.0</y></points><points><x>30627.0</x><y>28755.0</y></points><points><x>30630.0</x><y>28759.0</y></points><points><x>30638.0</x><y>28769.0</y></points><points><x>30639.0</x><y>28785.0</y></points><points><x>30640.0</x><y>28790.0</y></points><points><x>30646.0</x><y>28800.0</y></points><points><x>30651.568359375</x><y>28805.740234375</y></points><points><x>30654.0</x><y>28809.0</y></points><points><x>30657.0</x><y>28812.0</y></points><points><x>30664.103515625</x><y>28815.728515625</y></points><points><x>30657.580078125</x><y>28823.275390625</y></points><points><x>30653.0</x><y>28824.0</y></points><points><x>30643.001953125</x><y>28829.689453125</y></points><points><x>30636.001953125</x><y>28832.896484375</y></points><points><x>30639.2109375</x><y>28848.642578125</y></points><points><x>30659.623046875</x><y>28850.9765625</y></points><points><x>30661.0</x><y>28861.0</y></points><points><x>30659.1796875</x><y>28887.326171875</y></points><points><x>30688.25</x><y>28896.009765625</y></points><points><x>30704.693359375</x><y>28888.90625</y></points><points><x>30702.587890625</x><y>28868.515625</y></points><points><x>30703.861328125</x><y>28852.94140625</y></points><points><x>30703.0</x><y>28842.0</y></points><points><x>30703.861328125</x><y>28832.572265625</y></points><points><x>30709.345703125</x><y>28818.078125</y></points><points><x>30713.0</x><y>28805.0</y></points><points><x>30723.0</x><y>28789.0</y></points><points><x>30723.0</x><y>28782.0</y></points><points><x>30733.0</x><y>28747.0</y></points><points><x>30742.4140625</x><y>28728.658203125</y></points><points><x>30748.0</x><y>28715.0</y></points><points><x>30752.330078125</x><y>28688.41796875</y></points><points><x>30726.0</x><y>28685.0</y></points><points><x>30708.0</x><y>28684.0</y></points><points><x>30705.0</x><y>28677.0</y></points><points><x>30704.0</x><y>28670.0</y></points><points><x>30703.0</x><y>28659.0</y></points><points><x>30702.0</x><y>28653.0</y></points><points><x>30697.0</x><y>28634.0</y></points><points><x>30696.0</x><y>28619.0</y></points><points><x>30695.0</x><y>28606.0</y></points><points><x>30694.0</x><y>28600.0</y></points><points><x>30693.0</x><y>28595.0</y></points><points><x>30692.0</x><y>28587.0</y></points><points><x>30688.0</x><y>28567.0</y></points><points><x>30682.0</x><y>28562.0</y></points><points><x>30667.8828125</x><y>28540.869140625</y></points></segmentation></object><object><name>NILM</name><difficult>0</difficult><truncated>0</truncated><info>[{"confidence": "0"}, {"action": "CREATE", "cat": "NILM", "time": "2020-07-23 14:39;06", "who": "admin", "typeOfanno": "PersonManul"}]</info><confidence>0</confidence><bndbox><xmin>31052.216796875</xmin><ymin>25268.685546875</ymin><xmax>31265.060546875</xmax><ymax>25514.921875</ymax></bndbox><segmentation><points><x>31092.212890625</x><y>25269.119140625</y></points><points><x>31086.568359375</x><y>25296.470703125</y></points><points><x>31077.884765625</x><y>25305.587890625</y></points><points><x>31073.978515625</x><y>25333.806640625</y></points><points><x>31052.216796875</x><y>25348.14453125</y></points><points><x>31062.802734375</x><y>25384.71484375</y></points><points><x>31082.564453125</x><y>25393.794921875</y></points><points><x>31071.7109375</x><y>25405.517578125</y></points><points><x>31072.578125</x><y>25421.580078125</y></points><points><x>31093.8515625</x><y>25426.791015625</y></points><points><x>31101.666015625</x><y>25452.404296875</y></points><points><x>31123.80859375</x><y>25468.03515625</y></points><points><x>31132.92578125</x><y>25503.634765625</y></points><points><x>31160.7109375</x><y>25514.921875</y></points><points><x>31189.365234375</x><y>25478.01953125</y></points><points><x>31224.0</x><y>25474.0</y></points><points><x>31240.0</x><y>25466.0</y></points><points><x>31244.0</x><y>25450.0</y></points><points><x>31243.0</x><y>25432.0</y></points><points><x>31244.0</x><y>25412.0</y></points><points><x>31250.0</x><y>25411.0</y></points><points><x>31265.060546875</x><y>25400.6171875</y></points><points><x>31263.3125</x><y>25355.7109375</y></points><points><x>31251.35546875</x><y>25345.505859375</y></points><points><x>31239.0</x><y>25337.0</y></points><points><x>31235.0</x><y>25337.0</y></points><points><x>31232.0</x><y>25334.0</y></points><points><x>31228.0</x><y>25328.0</y></points><points><x>31212.0</x><y>25321.0</y></points><points><x>31211.0</x><y>25315.0</y></points><points><x>31209.0</x><y>25302.0</y></points><points><x>31191.0</x><y>25293.0</y></points><points><x>31190.0</x><y>25283.0</y></points><points><x>31180.34375</x><y>25272.158203125</y></points><points><x>31146.046875</x><y>25277.369140625</y></points><points><x>31126.943359375</x><y>25268.685546875</y></points></segmentation></object><object><name>NONE</name><difficult>0</difficult><truncated>0</truncated><info>[{"confidence": "0"}, {"action": "CREATE", "cat": "NONE", "time": "2020-07-23 14:39;06", "who": "admin", "typeOfanno": "PersonManul"}]</info><confidence>0</confidence><bndbox><xmin>38129.0</xmin><ymin>28123.037109375</ymin><xmax>38458.0</xmax><ymax>28442.52734375</ymax></bndbox><segmentation><points><x>38250.5703125</x><y>28123.037109375</y></points><points><x>38243.62109375</x><y>28126.076171875</y></points><points><x>38242.3203125</x><y>28129.982421875</y></points><points><x>38239.28125</x><y>28139.96875</y></points><points><x>38231.0</x><y>28148.0</y></points><points><x>38219.74609375</x><y>28144.310546875</y></points><points><x>38215.0</x><y>28160.0</y></points><points><x>38221.0</x><y>28164.0</y></points><points><x>38221.0</x><y>28172.0</y></points><points><x>38222.0</x><y>28177.0</y></points><points><x>38226.0</x><y>28177.0</y></points><points><x>38224.0</x><y>28198.0</y></points><points><x>38228.0</x><y>28204.0</y></points><points><x>38237.0</x><y>28207.0</y></points><points><x>38251.0</x><y>28209.0</y></points><points><x>38253.0</x><y>28217.0</y></points><points><x>38248.0</x><y>28240.0</y></points><points><x>38249.0</x><y>28248.0</y></points><points><x>38236.0</x><y>28257.0</y></points><points><x>38228.0</x><y>28259.0</y></points><points><x>38222.0</x><y>28260.0</y></points><points><x>38212.0</x><y>28269.0</y></points><points><x>38206.0</x><y>28274.0</y></points><points><x>38197.0</x><y>28280.0</y></points><points><x>38196.0</x><y>28298.0</y></points><points><x>38192.0</x><y>28304.0</y></points><points><x>38172.0</x><y>28310.0</y></points><points><x>38159.0</x><y>28308.0</y></points><points><x>38154.0</x><y>28309.0</y></points><points><x>38150.0</x><y>28313.0</y></points><points><x>38129.0</x><y>28315.0</y></points><points><x>38129.0</x><y>28331.0</y></points><points><x>38136.0</x><y>28346.0</y></points><points><x>38145.0</x><y>28358.0</y></points><points><x>38145.0</x><y>28366.0</y></points><points><x>38151.0</x><y>28366.0</y></points><points><x>38152.0</x><y>28384.0</y></points><points><x>38154.0390625</x><y>28393.087890625</y></points><points><x>38164.828125</x><y>28400.376953125</y></points><points><x>38197.77734375</x><y>28407.376953125</y></points><points><x>38245.30859375</x><y>28420.20703125</y></points><points><x>38262.328125</x><y>28430.24609375</y></points><points><x>38278.0</x><y>28422.0</y></points><points><x>38284.0</x><y>28413.0</y></points><points><x>38290.0</x><y>28414.0</y></points><points><x>38311.0</x><y>28415.0</y></points><points><x>38313.0</x><y>28428.0</y></points><points><x>38384.49609375</x><y>28442.52734375</y></points><points><x>38408.4140625</x><y>28431.537109375</y></points><points><x>38420.046875</x><y>28422.48828125</y></points><points><x>38427.8046875</x><y>28421.841796875</y></points><points><x>38443.0</x><y>28414.0</y></points><points><x>38444.0</x><y>28399.0</y></points><points><x>38437.0</x><y>28387.0</y></points><points><x>38439.0</x><y>28374.0</y></points><points><x>38449.0</x><y>28367.0</y></points><points><x>38453.0</x><y>28367.0</y></points><points><x>38458.0</x><y>28353.0</y></points><points><x>38439.0</x><y>28347.0</y></points><points><x>38438.0</x><y>28335.0</y></points><points><x>38440.0</x><y>28315.0</y></points><points><x>38422.0</x><y>28312.0</y></points><points><x>38404.0</x><y>28311.0</y></points><points><x>38388.0</x><y>28312.0</y></points><points><x>38385.0</x><y>28302.0</y></points><points><x>38411.0</x><y>28306.0</y></points><points><x>38412.0</x><y>28294.0</y></points><points><x>38409.0</x><y>28291.0</y></points><points><x>38403.0</x><y>28286.0</y></points><points><x>38398.0</x><y>28278.0</y></points><points><x>38375.0</x><y>28269.0</y></points><points><x>38357.0</x><y>28258.0</y></points><points><x>38353.0</x><y>28255.0</y></points><points><x>38350.0</x><y>28251.0</y></points><points><x>38353.0</x><y>28247.0</y></points><points><x>38354.0</x><y>28229.0</y></points><points><x>38352.0</x><y>28220.0</y></points><points><x>38360.0</x><y>28212.0</y></points><points><x>38364.0</x><y>28195.0</y></points><points><x>38361.0</x><y>28192.0</y></points><points><x>38357.0</x><y>28189.0</y></points><points><x>38349.0</x><y>28183.0</y></points><points><x>38345.0</x><y>28180.0</y></points><points><x>38339.0</x><y>28171.0</y></points><points><x>38333.0</x><y>28162.0</y></points><points><x>38305.0</x><y>28159.0</y></points><points><x>38296.0</x><y>28155.0</y></points><points><x>38287.0</x><y>28142.0</y></points><points><x>38274.0</x><y>28135.0</y></points><points><x>38271.0</x><y>28132.0</y></points><points><x>38263.59375</x><y>28124.7734375</y></points><points><x>38260.98828125</x><y>28125.642578125</y></points></segmentation></object><object><name>SCC</name><difficult>0</difficult><truncated>0</truncated><info>[{"confidence": "0"}, {"action": "CREATE", "cat": "SCC", "time": "2020-07-23 14:39;06", "who": "admin", "typeOfanno": "PersonManul"}]</info><confidence>0</confidence><bndbox><xmin>39782.0</xmin><ymin>28425.267578125</ymin><xmax>39895.61328125</xmax><ymax>28565.0</ymax></bndbox><segmentation><points><x>39846.625</x><y>28425.267578125</y></points><points><x>39836.12890625</x><y>28434.015625</y></points><points><x>39830.0</x><y>28443.0</y></points><points><x>39818.05078125</x><y>28445.095703125</y></points><points><x>39804.63671875</x><y>28448.302734375</y></points><points><x>39794.72265625</x><y>28457.92578125</y></points><points><x>39782.0</x><y>28457.0</y></points><points><x>39790.34765625</x><y>28497.583984375</y></points><points><x>39797.9296875</x><y>28513.0390625</y></points><points><x>39806.67578125</x><y>28525.869140625</y></points><points><x>39806.0</x><y>28539.0</y></points><points><x>39825.921875</x><y>28560.568359375</y></points><points><x>39842.25</x><y>28558.818359375</y></points><points><x>39858.58203125</x><y>28553.5703125</y></points><points><x>39870.24609375</x><y>28564.650390625</y></points><points><x>39885.0</x><y>28565.0</y></points><points><x>39895.61328125</x><y>28542.490234375</y></points><points><x>39884.0</x><y>28520.0</y></points><points><x>39882.0</x><y>28515.0</y></points><points><x>39880.0</x><y>28507.0</y></points><points><x>39871.0</x><y>28496.0</y></points><points><x>39872.0</x><y>28484.0</y></points><points><x>39874.0</x><y>28464.0</y></points><points><x>39873.0</x><y>28459.0</y></points><points><x>39857.0</x><y>28434.0</y></points></segmentation></object><object><name>SCC</name><difficult>0</difficult><truncated>0</truncated><info>[{"confidence": "0"}, {"action": "CREATE", "cat": "SCC", "time": "2020-07-23 14:39;06", "who": "admin", "typeOfanno": "PersonManul"}]</info><confidence>0</confidence><bndbox><xmin>44360.0</xmin><ymin>30224.0</ymin><xmax>44509.8125</xmax><ymax>30323.515625</ymax></bndbox><segmentation><points><x>44403.0</x><y>30224.0</y></points><points><x>44392.0</x><y>30231.0</y></points><points><x>44386.0</x><y>30237.0</y></points><points><x>44383.0</x><y>30261.0</y></points><points><x>44367.0</x><y>30273.0</y></points><points><x>44364.0</x><y>30277.0</y></points><points><x>44362.0</x><y>30282.0</y></points><points><x>44360.0</x><y>30299.0</y></points><points><x>44370.0</x><y>30316.0</y></points><points><x>44383.0</x><y>30321.0</y></points><points><x>44396.0</x><y>30323.0</y></points><points><x>44404.25390625</x><y>30323.515625</y></points><points><x>44410.0</x><y>30322.0</y></points><points><x>44419.0</x><y>30316.0</y></points><points><x>44443.328125</x><y>30323.22265625</y></points><points><x>44461.0</x><y>30322.0</y></points><points><x>44466.0</x><y>30321.0</y></points><points><x>44474.0</x><y>30314.0</y></points><points><x>44477.0</x><y>30310.0</y></points><points><x>44484.44140625</x><y>30286.19140625</y></points><points><x>44496.98046875</x><y>30274.818359375</y></points><points><x>44509.8125</x><y>30268.6953125</y></points><points><x>44499.0</x><y>30250.0</y></points><points><x>44484.0</x><y>30245.0</y></points><points><x>44466.0</x><y>30244.0</y></points><points><x>44456.0</x><y>30245.0</y></points><points><x>44450.0</x><y>30246.0</y></points><points><x>44442.0</x><y>30240.0</y></points><points><x>44436.0</x><y>30229.0</y></points><points><x>44429.0</x><y>30227.0</y></points></segmentation></object><object><name>NONE</name><difficult>0</difficult><truncated>0</truncated><info>[{"confidence": "0"}, {"action": "CREATE", "cat": "NONE", "time": "2020-07-23 14:39;06", "who": "admin", "typeOfanno": "PersonManul"}]</info><confidence>0</confidence><bndbox><xmin>46857.76171875</xmin><ymin>29859.79296875</ymin><xmax>47091.07421875</xmax><ymax>30037.0</ymax></bndbox><segmentation><points><x>46862.0703125</x><y>29859.79296875</y></points><points><x>46857.76171875</x><y>29878.203125</y></points><points><x>46877.0</x><y>29893.0</y></points><points><x>46885.0</x><y>29902.0</y></points><points><x>46894.0</x><y>29915.0</y></points><points><x>46897.0</x><y>29919.0</y></points><points><x>46905.0</x><y>29926.0</y></points><points><x>46906.0</x><y>29938.0</y></points><points><x>46907.0</x><y>29949.0</y></points><points><x>46928.36328125</x><y>29964.275390625</y></points><points><x>46919.90625</x><y>29974.189453125</y></points><points><x>46921.65625</x><y>29986.146484375</y></points><points><x>46946.4453125</x><y>29991.103515625</y></points><points><x>46962.0</x><y>29986.0</y></points><points><x>46971.0</x><y>29984.0</y></points><points><x>46975.0</x><y>29988.0</y></points><points><x>46979.0</x><y>29991.0</y></points><points><x>46984.0</x><y>29995.0</y></points><points><x>46989.0</x><y>29999.0</y></points><points><x>46997.0</x><y>30009.0</y></points><points><x>47003.0</x><y>30015.0</y></points><points><x>47009.0</x><y>30020.0</y></points><points><x>47029.0</x><y>30030.0</y></points><points><x>47036.0</x><y>30032.0</y></points><points><x>47048.50390625</x><y>30035.134765625</y></points><points><x>47062.0</x><y>30037.0</y></points><points><x>47082.03515625</x><y>29987.01953125</y></points><points><x>47082.62109375</x><y>29969.81640625</y></points><points><x>47091.07421875</x><y>29953.1953125</y></points><points><x>47081.453125</x><y>29940.947265625</y></points><points><x>47052.29296875</x><y>29960.193359375</y></points><points><x>47038.00390625</x><y>29945.61328125</y></points><points><x>47021.09375</x><y>29937.740234375</y></points><points><x>47003.0</x><y>29939.0</y></points><points><x>46999.0</x><y>29936.0</y></points><points><x>46993.0</x><y>29927.0</y></points><points><x>46989.0</x><y>29924.0</y></points><points><x>46981.0</x><y>29923.0</y></points><points><x>46964.0</x><y>29922.0</y></points><points><x>46958.0</x><y>29916.0</y></points><points><x>46954.0</x><y>29910.0</y></points><points><x>46944.0</x><y>29893.0</y></points><points><x>46938.0</x><y>29886.0</y></points><points><x>46913.0</x><y>29883.0</y></points><points><x>46904.0</x><y>29881.0</y></points><points><x>46897.12890625</x><y>29873.306640625</y></points><points><x>46886.0</x><y>29871.0</y></points><points><x>46880.08984375</x><y>29860.576171875</y></points></segmentation></object><object><name>NILM</name><difficult>0</difficult><truncated>0</truncated><info>[{"confidence": "0"}, {"action": "CREATE", "cat": "NILM", "time": "2020-07-23 14:39;06", "who": "admin", "typeOfanno": "PersonManul"}]</info><confidence>0</confidence><bndbox><xmin>45626.8046875</xmin><ymin>26802.306640625</ymin><xmax>45714.8671875</xmax><ymax>26963.0</ymax></bndbox><segmentation><points><x>45647.0</x><y>26807.0</y></points><points><x>45631.76171875</x><y>26815.427734375</y></points><points><x>45630.0</x><y>26854.0</y></points><points><x>45628.0</x><y>26878.0</y></points><points><x>45631.0</x><y>26891.0</y></points><points><x>45637.0</x><y>26897.0</y></points><points><x>45626.8046875</x><y>26921.27734375</y></points><points><x>45634.0</x><y>26932.0</y></points><points><x>45633.51171875</x><y>26937.025390625</y></points><points><x>45635.0</x><y>26953.0</y></points><points><x>45655.671875</x><y>26961.51953125</y></points><points><x>45662.9609375</x><y>26955.978515625</y></points><points><x>45669.0</x><y>26963.0</y></points><points><x>45694.0</x><y>26963.0</y></points><points><x>45708.0</x><y>26961.0</y></points><points><x>45714.8671875</x><y>26951.896484375</y></points><points><x>45713.0</x><y>26903.0</y></points><points><x>45709.0</x><y>26882.0</y></points><points><x>45708.0</x><y>26877.0</y></points><points><x>45712.0</x><y>26856.0</y></points><points><x>45711.0</x><y>26839.0</y></points><points><x>45710.0</x><y>26824.0</y></points><points><x>45705.0</x><y>26819.0</y></points><points><x>45698.24609375</x><y>26808.72265625</y></points><points><x>45673.45703125</x><y>26802.306640625</y></points></segmentation></object><object><name>NILM</name><difficult>0</difficult><truncated>0</truncated><info>[{"confidence": "0"}, {"action": "CREATE", "cat": "NILM", "time": "2020-07-23 14:39;06", "who": "admin", "typeOfanno": "PersonManul"}]</info><confidence>0</confidence><bndbox><xmin>40042.0</xmin><ymin>26961.0</ymin><xmax>40118.73828125</xmax><ymax>27121.275390625</ymax></bndbox><segmentation><points><x>40058.0</x><y>26961.0</y></points><points><x>40052.0</x><y>26962.0</y></points><points><x>40052.0</x><y>26982.0</y></points><points><x>40053.0</x><y>26989.0</y></points><points><x>40060.0</x><y>27000.0</y></points><points><x>40064.0</x><y>27003.0</y></points><points><x>40067.0</x><y>27007.0</y></points><points><x>40068.0</x><y>27015.0</y></points><points><x>40060.0</x><y>27023.0</y></points><points><x>40059.0</x><y>27043.0</y></points><points><x>40052.0</x><y>27048.0</y></points><points><x>40050.0</x><y>27056.0</y></points><points><x>40046.0</x><y>27083.0</y></points><points><x>40043.0</x><y>27093.0</y></points><points><x>40042.0</x><y>27108.0</y></points><points><x>40056.046875</x><y>27121.275390625</y></points><points><x>40084.62109375</x><y>27101.447265625</y></points><points><x>40095.0</x><y>27073.0</y></points><points><x>40096.0</x><y>27055.0</y></points><points><x>40099.0</x><y>27052.0</y></points><points><x>40101.0</x><y>27043.0</y></points><points><x>40104.0</x><y>27040.0</y></points><points><x>40115.82421875</x><y>27038.169921875</y></points><points><x>40118.73828125</x><y>27015.716796875</y></points><points><x>40114.65625</x><y>27003.76171875</y></points><points><x>40103.0</x><y>26992.0</y></points><points><x>40098.0</x><y>26987.0</y></points><points><x>40093.0</x><y>26983.0</y></points><points><x>40086.0</x><y>26978.0</y></points><points><x>40079.0</x><y>26968.0</y></points><points><x>40074.0</x><y>26961.0</y></points></segmentation></object><object><name>NONE</name><difficult>0</difficult><truncated>0</truncated><info>[{"confidence": "0"}, {"action": "CREATE", "cat": "NONE", "time": "2020-07-23 14:39;06", "who": "admin", "typeOfanno": "PersonManul"}]</info><confidence>0</confidence><bndbox><xmin>47394.02734375</xmin><ymin>23237.876953125</ymin><xmax>47539.0</xmax><ymax>23347.517578125</ymax></bndbox><segmentation><points><x>47453.8046875</x><y>23238.169921875</y></points><points><x>47427.0</x><y>23243.0</y></points><points><x>47424.0</x><y>23247.0</y></points><points><x>47423.0</x><y>23254.0</y></points><points><x>47422.0</x><y>23269.0</y></points><points><x>47412.0</x><y>23272.0</y></points><points><x>47403.0</x><y>23275.0</y></points><points><x>47397.0</x><y>23283.0</y></points><points><x>47394.02734375</x><y>23295.03125</y></points><points><x>47395.0</x><y>23309.0</y></points><points><x>47399.0</x><y>23312.0</y></points><points><x>47403.0</x><y>23320.0</y></points><points><x>47407.0</x><y>23326.0</y></points><points><x>47414.0</x><y>23335.0</y></points><points><x>47424.0</x><y>23342.0</y></points><points><x>47445.9296875</x><y>23345.185546875</y></points><points><x>47461.67578125</x><y>23347.517578125</y></points><points><x>47481.0</x><y>23347.0</y></points><points><x>47488.0</x><y>23340.0</y></points><points><x>47494.91796875</x><y>23331.48046875</y></points><points><x>47507.16796875</x><y>23327.689453125</y></points><points><x>47515.33203125</x><y>23322.1484375</y></points><points><x>47520.87109375</x><y>23313.693359375</y></points><points><x>47539.0</x><y>23282.0</y></points><points><x>47537.0</x><y>23269.0</y></points><points><x>47532.0</x><y>23261.0</y></points><points><x>47526.0</x><y>23259.0</y></points><points><x>47508.625</x><y>23256.83203125</y></points><points><x>47475.08984375</x><y>23237.876953125</y></points></segmentation></object><object><name>NONE</name><difficult>0</difficult><truncated>0</truncated><info>[{"confidence": "0"}, {"action": "CREATE", "cat": "NONE", "time": "2020-07-23 14:39;06", "who": "admin", "typeOfanno": "PersonManul"}]</info><confidence>0</confidence><bndbox><xmin>47917.234375</xmin><ymin>21258.0</ymin><xmax>48145.4765625</xmax><ymax>21440.58203125</ymax></bndbox><segmentation><points><x>48029.0</x><y>21258.0</y></points><points><x>48013.0</x><y>21264.0</y></points><points><x>48003.0</x><y>21265.0</y></points><points><x>47998.0</x><y>21266.0</y></points><points><x>47966.0</x><y>21259.0</y></points><points><x>47963.0</x><y>21262.0</y></points><points><x>47958.0</x><y>21282.0</y></points><points><x>47958.0</x><y>21291.0</y></points><points><x>47943.0</x><y>21295.0</y></points><points><x>47937.0</x><y>21313.0</y></points><points><x>47938.0</x><y>21320.0</y></points><points><x>47948.0</x><y>21321.0</y></points><points><x>47949.0</x><y>21326.0</y></points><points><x>47953.0</x><y>21330.0</y></points><points><x>47948.0</x><y>21334.0</y></points><points><x>47941.0</x><y>21336.0</y></points><points><x>47917.234375</x><y>21362.859375</y></points><points><x>47934.0</x><y>21425.0</y></points><points><x>47945.453125</x><y>21424.07421875</y></points><points><x>47959.0</x><y>21418.0</y></points><points><x>47971.0</x><y>21409.0</y></points><points><x>47982.0</x><y>21396.0</y></points><points><x>47991.0</x><y>21385.0</y></points><points><x>47997.0</x><y>21378.0</y></points><points><x>48001.0</x><y>21383.0</y></points><points><x>48004.0</x><y>21386.0</y></points><points><x>48010.0</x><y>21392.0</y></points><points><x>48009.0</x><y>21409.0</y></points><points><x>48017.0</x><y>21419.0</y></points><points><x>48032.0</x><y>21420.0</y></points><points><x>48045.76171875</x><y>21421.48828125</y></points><points><x>48061.4296875</x><y>21418.35546875</y></points><points><x>48067.62109375</x><y>21426.001953125</y></points><points><x>48099.11328125</x><y>21440.58203125</y></points><points><x>48122.44140625</x><y>21432.125</y></points><points><x>48144.89453125</x><y>21428.626953125</y></points><points><x>48145.4765625</x><y>21406.755859375</y></points><points><x>48130.89453125</x><y>21394.21875</y></points><points><x>48131.76953125</x><y>21381.970703125</y></points><points><x>48128.0</x><y>21373.0</y></points><points><x>48129.0</x><y>21367.0</y></points><points><x>48130.0</x><y>21350.0</y></points><points><x>48131.42578125</x><y>21341.775390625</y></points><points><x>48128.0</x><y>21338.0</y></points><points><x>48124.0</x><y>21332.0</y></points><points><x>48113.0</x><y>21331.0</y></points><points><x>48105.47265625</x><y>21315.533203125</y></points><points><x>48098.0</x><y>21304.0</y></points><points><x>48092.0</x><y>21296.0</y></points><points><x>48082.0</x><y>21282.0</y></points><points><x>48055.0</x><y>21265.0</y></points><points><x>48050.0</x><y>21260.0</y></points></segmentation></object><object><name>SCC</name><difficult>0</difficult><truncated>0</truncated><info>[{"confidence": "0"}, {"action": "CREATE", "cat": "SCC", "time": "2020-07-23 14:39;06", "who": "admin", "typeOfanno": "PersonManul"}]</info><confidence>0</confidence><bndbox><xmin>34097.84375</xmin><ymin>23384.74609375</ymin><xmax>34277.98828125</xmax><ymax>23691.42578125</ymax></bndbox><segmentation><points><x>34112.71484375</x><y>23384.74609375</y></points><points><x>34103.67578125</x><y>23399.326171875</y></points><points><x>34097.84375</x><y>23415.072265625</y></points><points><x>34097.84375</x><y>23425.861328125</y></points><points><x>34104.55078125</x><y>23431.693359375</y></points><points><x>34108.33984375</x><y>23436.06640625</y></points><points><x>34115.33984375</x><y>23438.107421875</y></points><points><x>34119.7109375</x><y>23437.525390625</y></points><points><x>34128.0</x><y>23438.0</y></points><points><x>34131.0</x><y>23442.0</y></points><points><x>34139.0</x><y>23453.0</y></points><points><x>34153.3671875</x><y>23457.634765625</y></points><points><x>34154.2421875</x><y>23459.67578125</y></points><points><x>34143.0</x><y>23460.0</y></points><points><x>34128.0</x><y>23459.0</y></points><points><x>34124.0</x><y>23463.0</y></points><points><x>34116.04296875</x><y>23474.546875</y></points><points><x>34117.20703125</x><y>23487.0859375</y></points><points><x>34123.0</x><y>23496.0</y></points><points><x>34119.0</x><y>23500.0</y></points><points><x>34114.0</x><y>23504.0</y></points><points><x>34113.125</x><y>23510.705078125</y></points><points><x>34114.29296875</x><y>23517.703125</y></points><points><x>34114.29296875</x><y>23524.119140625</y></points><points><x>34114.0</x><y>23534.0</y></points><points><x>34116.0</x><y>23546.0</y></points><points><x>34117.0</x><y>23557.0</y></points><points><x>34122.45703125</x><y>23565.525390625</y></points><points><x>34128.0</x><y>23575.0</y></points><points><x>34142.0</x><y>23578.0</y></points><points><x>34150.0</x><y>23577.0</y></points><points><x>34162.0</x><y>23578.0</y></points><points><x>34165.0</x><y>23575.0</y></points><points><x>34157.0</x><y>23582.0</y></points><points><x>34148.0</x><y>23590.0</y></points><points><x>34148.0</x><y>23604.0</y></points><points><x>34163.0</x><y>23620.0</y></points><points><x>34148.0</x><y>23632.0</y></points><points><x>34147.0</x><y>23653.0</y></points><points><x>34141.0</x><y>23659.0</y></points><points><x>34139.0</x><y>23668.0</y></points><points><x>34137.0</x><y>23682.0</y></points><points><x>34168.984375</x><y>23691.42578125</y></points><points><x>34188.5234375</x><y>23680.13671875</y></points><points><x>34223.6875</x><y>23688.8203125</y></points><points><x>34234.9765625</x><y>23677.09765625</y></points><points><x>34241.921875</x><y>23669.716796875</y></points><points><x>34263.0</x><y>23664.0</y></points><points><x>34277.98828125</x><y>23637.7578125</y></points><points><x>34263.62890625</x><y>23625.43359375</y></points><points><x>34248.0</x><y>23623.0</y></points><points><x>34248.0</x><y>23618.0</y></points><points><x>34252.0</x><y>23594.0</y></points><points><x>34252.0</x><y>23574.0</y></points><points><x>34251.0</x><y>23560.0</y></points><points><x>34255.0</x><y>23555.0</y></points><points><x>34265.234375</x><y>23527.068359375</y></points><points><x>34256.1171875</x><y>23501.01953125</y></points><points><x>34239.0</x><y>23503.0</y></points><points><x>34226.0</x><y>23501.0</y></points><points><x>34232.0</x><y>23460.0</y></points><points><x>34231.0</x><y>23455.0</y></points><points><x>34226.0</x><y>23437.0</y></points><points><x>34215.0</x><y>23430.0</y></points><points><x>34203.0</x><y>23429.0</y></points><points><x>34193.0</x><y>23420.0</y></points><points><x>34189.0</x><y>23415.0</y></points><points><x>34181.0</x><y>23402.0</y></points><points><x>34178.0</x><y>23399.0</y></points><points><x>34165.0</x><y>23399.0</y></points><points><x>34161.12109375</x><y>23406.033203125</y></points><points><x>34159.0</x><y>23409.0</y></points><points><x>34158.0</x><y>23415.0</y></points><points><x>34156.0</x><y>23425.0</y></points><points><x>34149.45703125</x><y>23417.404296875</y></points><points><x>34147.99609375</x><y>23409.53125</y></points><points><x>34141.875</x><y>23405.158203125</y></points><points><x>34140.125</x><y>23399.03515625</y></points><points><x>34133.125</x><y>23387.37109375</y></points></segmentation></object><object><name>ASC_H</name><difficult>0</difficult><truncated>0</truncated><info>[{"confidence": "0"}, {"action": "CREATE", "cat": "ASC_H", "time": "2020-07-23 14:39;06", "who": "admin", "typeOfanno": "PersonManul"}]</info><confidence>0</confidence><bndbox><xmin>37754.41796875</xmin><ymin>23688.3828125</ymin><xmax>37814.578125</xmax><ymax>23742.439453125</ymax></bndbox><segmentation><points><x>37781.640625</x><y>23688.3828125</y></points><points><x>37768.7265625</x><y>23691.31640625</y></points><points><x>37754.41796875</x><y>23701.11328125</y></points><points><x>37760.68359375</x><y>23720.69921875</y></points><points><x>37773.4140625</x><y>23742.439453125</y></points><points><x>37801.62890625</x><y>23737.537109375</y></points><points><x>37814.1640625</x><y>23722.65234375</y></points><points><x>37814.578125</x><y>23702.64453125</y></points><points><x>37796.734375</x><y>23690.3359375</y></points></segmentation></object><object><name>NILM</name><difficult>0</difficult><truncated>0</truncated><info>[{"confidence": "0"}, {"action": "CREATE", "cat": "NILM", "time": "2020-07-23 14:39;06", "who": "admin", "typeOfanno": "PersonManul"}]</info><confidence>0</confidence><bndbox><xmin>42920.97265625</xmin><ymin>22656.67578125</ymin><xmax>43078.1328125</xmax><ymax>22806.45703125</ymax></bndbox><segmentation><points><x>42965.69140625</x><y>22683.16015625</y></points><points><x>42956.57421875</x><y>22697.486328125</y></points><points><x>42920.97265625</x><y>22739.1640625</y></points><points><x>42941.37890625</x><y>22779.541015625</y></points><points><x>42963.953125</x><y>22799.9453125</y></points><points><x>43005.6328125</x><y>22806.45703125</y></points><points><x>43065.9765625</x><y>22781.27734375</y></points><points><x>43078.1328125</x><y>22733.955078125</y></points><points><x>43064.67578125</x><y>22700.091796875</y></points><points><x>43046.44140625</x><y>22687.06640625</y></points><points><x>43031.6796875</x><y>22675.779296875</y></points><points><x>43000.421875</x><y>22656.67578125</y></points><points><x>42975.2421875</x><y>22668.3984375</y></points></segmentation></object><object><name>NILM</name><difficult>0</difficult><truncated>0</truncated><info>[{"confidence": "0"}, {"action": "CREATE", "cat": "NILM", "time": "2020-07-23 14:39;06", "who": "admin", "typeOfanno": "PersonManul"}]</info><confidence>0</confidence><bndbox><xmin>33504.953125</xmin><ymin>26989.58984375</ymin><xmax>33658.96484375</xmax><ymax>27130.203125</ymax></bndbox><segmentation><points><x>33573.4375</x><y>26989.58984375</y></points><points><x>33553.8984375</x><y>26991.759765625</y></points><points><x>33540.44140625</x><y>26999.140625</y></points><points><x>33536.96875</x><y>27004.78515625</y></points><points><x>33535.0390625</x><y>27018.69921875</y></points><points><x>33539.0390625</x><y>27025.69921875</y></points><points><x>33528.0390625</x><y>27035.69921875</y></points><points><x>33517.0390625</x><y>27063.69921875</y></points><points><x>33510.0390625</x><y>27069.69921875</y></points><points><x>33507.0390625</x><y>27090.69921875</y></points><points><x>33505.54296875</x><y>27106.2734375</y></points><points><x>33504.953125</x><y>27116.849609375</y></points><points><x>33524.734375</x><y>27126.25</y></points><points><x>33534.72265625</x><y>27126.25</y></points><points><x>33540.0390625</x><y>27126.69921875</y></points><points><x>33547.84375</x><y>27126.0546875</y></points><points><x>33557.0390625</x><y>27129.69921875</y></points><points><x>33569.0390625</x><y>27129.69921875</y></points><points><x>33612.5390625</x><y>27130.203125</y></points><points><x>33642.49609375</x><y>27102.41796875</y></points><points><x>33658.09375</x><y>27064.69921875</y></points><points><x>33658.96484375</x><y>27039.517578125</y></points><points><x>33640.296875</x><y>27026.927734375</y></points><points><x>33641.1640625</x><y>27000.87890625</y></points><points><x>33618.15234375</x><y>26997.40625</y></points><points><x>33591.671875</x><y>27004.349609375</y></points></segmentation></object><object><name>SCC</name><difficult>0</difficult><truncated>0</truncated><info>[{"confidence": "0"}, {"action": "CREATE", "cat": "SCC", "time": "2020-07-23 14:39;06", "who": "admin", "typeOfanno": "PersonManul"}]</info><confidence>0</confidence><bndbox><xmin>35285.0</xmin><ymin>17781.0</ymin><xmax>35545.90234375</xmax><ymax>17976.0</ymax></bndbox><segmentation><points><x>35363.0</x><y>17781.0</y></points><points><x>35358.0</x><y>17782.0</y></points><points><x>35354.0</x><y>17786.0</y></points><points><x>35340.0</x><y>17788.0</y></points><points><x>35326.0</x><y>17787.0</y></points><points><x>35312.0</x><y>17797.0</y></points><points><x>35306.21875</x><y>17802.6875</y></points><points><x>35298.0</x><y>17804.0</y></points><points><x>35293.0</x><y>17808.0</y></points><points><x>35285.515625</x><y>17823.390625</y></points><points><x>35285.0</x><y>17845.0</y></points><points><x>35295.0</x><y>17854.0</y></points><points><x>35295.0</x><y>17871.0</y></points><points><x>35322.0</x><y>17881.0</y></points><points><x>35343.0</x><y>17881.0</y></points><points><x>35339.0</x><y>17886.0</y></points><points><x>35329.8359375</x><y>17896.873046875</y></points><points><x>35327.2109375</x><y>17907.078125</y></points><points><x>35336.54296875</x><y>17915.2421875</y></points><points><x>35338.0</x><y>17919.326171875</y></points><points><x>35332.0</x><y>17926.0</y></points><points><x>35320.0</x><y>17927.0</y></points><points><x>35311.0</x><y>17932.0</y></points><points><x>35310.0</x><y>17937.0</y></points><points><x>35308.0</x><y>17944.0</y></points><points><x>35307.0</x><y>17949.0</y></points><points><x>35306.0</x><y>17961.0</y></points><points><x>35304.0</x><y>17974.0</y></points><points><x>35324.0</x><y>17976.0</y></points><points><x>35341.0</x><y>17962.0</y></points><points><x>35347.0</x><y>17954.0</y></points><points><x>35353.90234375</x><y>17939.50390625</y></points><points><x>35358.0</x><y>17948.0</y></points><points><x>35368.8984375</x><y>17953.97265625</y></points><points><x>35380.33984375</x><y>17952.0</y></points><points><x>35385.734375</x><y>17944.501953125</y></points><points><x>35389.0234375</x><y>17938.845703125</y></points><points><x>35392.4453125</x><y>17941.08203125</y></points><points><x>35399.0</x><y>17941.0</y></points><points><x>35411.18359375</x><y>17937.109375</y></points><points><x>35418.0</x><y>17947.0</y></points><points><x>35418.0</x><y>17963.0</y></points><points><x>35426.0</x><y>17970.0</y></points><points><x>35447.6328125</x><y>17975.017578125</y></points><points><x>35461.0</x><y>17968.0</y></points><points><x>35467.0</x><y>17963.0</y></points><points><x>35469.0</x><y>17948.0</y></points><points><x>35482.0</x><y>17941.0</y></points><points><x>35494.0</x><y>17939.0</y></points><points><x>35501.87109375</x><y>17919.61328125</y></points><points><x>35510.328125</x><y>17924.279296875</y></points><points><x>35506.828125</x><y>17943.81640625</y></points><points><x>35524.03125</x><y>17953.439453125</y></points><points><x>35540.0</x><y>17946.0</y></points><points><x>35545.90234375</x><y>17925.154296875</y></points><points><x>35532.0</x><y>17916.0</y></points><points><x>35538.90234375</x><y>17907.076171875</y></points><points><x>35535.0</x><y>17895.0</y></points><points><x>35534.0</x><y>17890.0</y></points><points><x>35530.0</x><y>17883.0</y></points><points><x>35519.0</x><y>17881.0</y></points><points><x>35514.0</x><y>17880.0</y></points><points><x>35511.0</x><y>17877.0</y></points><points><x>35507.0</x><y>17877.0</y></points><points><x>35500.0</x><y>17871.0</y></points><points><x>35500.0</x><y>17865.0</y></points><points><x>35490.0</x><y>17863.0</y></points><points><x>35468.0</x><y>17862.0</y></points><points><x>35465.0</x><y>17865.0</y></points><points><x>35461.0</x><y>17865.0</y></points><points><x>35452.0</x><y>17854.0</y></points><points><x>35458.0</x><y>17853.0</y></points><points><x>35458.0</x><y>17849.0</y></points><points><x>35466.0</x><y>17848.0</y></points><points><x>35469.0</x><y>17845.0</y></points><points><x>35469.0</x><y>17833.0</y></points><points><x>35462.0</x><y>17826.0</y></points><points><x>35461.0</x><y>17816.0</y></points><points><x>35458.59765625</x><y>17797.93359375</y></points><points><x>35433.41796875</x><y>17794.02734375</y></points><points><x>35418.0</x><y>17789.0</y></points><points><x>35407.0</x><y>17784.0</y></points><points><x>35382.0</x><y>17782.0</y></points></segmentation></object><object><name>NILM</name><difficult>0</difficult><truncated>0</truncated><info>[{"confidence": "0"}, {"action": "CREATE", "cat": "NILM", "time": "2020-07-23 14:39;06", "who": "admin", "typeOfanno": "PersonManul"}]</info><confidence>0</confidence><bndbox><xmin>39235.453125</xmin><ymin>16534.0</ymin><xmax>39489.01171875</xmax><ymax>16798.0</ymax></bndbox><segmentation><points><x>39323.0</x><y>16534.0</y></points><points><x>39316.0</x><y>16561.0</y></points><points><x>39311.0</x><y>16565.0</y></points><points><x>39307.0</x><y>16565.0</y></points><points><x>39288.0</x><y>16557.0</y></points><points><x>39275.0</x><y>16556.0</y></points><points><x>39266.0</x><y>16564.0</y></points><points><x>39265.0</x><y>16581.0</y></points><points><x>39266.0</x><y>16587.0</y></points><points><x>39284.0</x><y>16606.0</y></points><points><x>39290.0</x><y>16613.0</y></points><points><x>39286.0</x><y>16617.0</y></points><points><x>39285.0</x><y>16625.0</y></points><points><x>39281.0</x><y>16635.0</y></points><points><x>39265.0</x><y>16640.0</y></points><points><x>39265.0</x><y>16648.0</y></points><points><x>39263.0</x><y>16654.0</y></points><points><x>39261.0</x><y>16670.0</y></points><points><x>39273.0</x><y>16671.0</y></points><points><x>39274.0</x><y>16666.0</y></points><points><x>39282.0</x><y>16665.0</y></points><points><x>39286.0</x><y>16661.0</y></points><points><x>39302.0</x><y>16661.0</y></points><points><x>39305.0</x><y>16658.0</y></points><points><x>39312.0</x><y>16658.0</y></points><points><x>39316.0</x><y>16670.0</y></points><points><x>39299.0</x><y>16683.0</y></points><points><x>39291.0</x><y>16690.0</y></points><points><x>39289.0</x><y>16700.0</y></points><points><x>39283.0</x><y>16706.0</y></points><points><x>39259.37109375</x><y>16697.255859375</y></points><points><x>39235.453125</x><y>16725.048828125</y></points><points><x>39235.453125</x><y>16760.6015625</y></points><points><x>39259.0</x><y>16793.0</y></points><points><x>39268.0</x><y>16793.0</y></points><points><x>39283.0</x><y>16794.0</y></points><points><x>39289.0</x><y>16793.0</y></points><points><x>39305.0</x><y>16796.0</y></points><points><x>39323.0</x><y>16798.0</y></points><points><x>39327.0</x><y>16794.0</y></points><points><x>39332.0</x><y>16783.0</y></points><points><x>39333.0</x><y>16768.0</y></points><points><x>39339.0</x><y>16766.0</y></points><points><x>39340.0</x><y>16761.0</y></points><points><x>39355.0</x><y>16760.0</y></points><points><x>39378.0</x><y>16750.0</y></points><points><x>39381.0</x><y>16747.0</y></points><points><x>39382.0</x><y>16739.0</y></points><points><x>39386.0</x><y>16735.0</y></points><points><x>39386.0</x><y>16724.0</y></points><points><x>39391.0</x><y>16723.0</y></points><points><x>39395.0</x><y>16710.0</y></points><points><x>39387.0</x><y>16708.0</y></points><points><x>39389.0</x><y>16701.0</y></points><points><x>39393.0</x><y>16698.0</y></points><points><x>39393.0</x><y>16685.0</y></points><points><x>39392.0</x><y>16678.0</y></points><points><x>39393.0</x><y>16673.0</y></points><points><x>39394.0</x><y>16667.0</y></points><points><x>39403.0</x><y>16666.0</y></points><points><x>39418.0</x><y>16665.0</y></points><points><x>39429.0</x><y>16643.0</y></points><points><x>39436.0</x><y>16635.0</y></points><points><x>39437.96875</x><y>16634.044921875</y></points><points><x>39442.57421875</x><y>16631.544921875</y></points><points><x>39445.59765625</x><y>16630.4921875</y></points><points><x>39448.625</x><y>16629.177734375</y></points><points><x>39453.2265625</x><y>16627.861328125</y></points><points><x>39457.69921875</x><y>16625.099609375</y></points><points><x>39465.59375</x><y>16621.416015625</y></points><points><x>39478.15625</x><y>16618.521484375</y></points><points><x>39486.83984375</x><y>16608.53515625</y></points><points><x>39489.01171875</x><y>16592.90625</y></points><points><x>39477.72265625</x><y>16573.369140625</y></points><points><x>39459.0</x><y>16570.0</y></points><points><x>39444.0</x><y>16568.0</y></points><points><x>39431.0</x><y>16576.0</y></points><points><x>39427.0</x><y>16579.0</y></points><points><x>39426.0</x><y>16573.0</y></points><points><x>39425.0</x><y>16561.0</y></points><points><x>39402.0</x><y>16558.0</y></points><points><x>39393.0</x><y>16565.0</y></points><points><x>39391.0</x><y>16574.0</y></points><points><x>39384.0</x><y>16568.0</y></points><points><x>39387.0</x><y>16560.0</y></points><points><x>39392.0</x><y>16560.0</y></points><points><x>39393.0</x><y>16548.0</y></points><points><x>39390.0</x><y>16545.0</y></points><points><x>39376.0</x><y>16542.0</y></points><points><x>39371.0</x><y>16557.0</y></points><points><x>39366.0</x><y>16549.0</y></points><points><x>39355.0</x><y>16548.0</y></points><points><x>39348.0</x><y>16541.0</y></points><points><x>39344.0</x><y>16541.0</y></points><points><x>39341.0</x><y>16538.0</y></points></segmentation></object><object><name>SCC</name><difficult>0</difficult><truncated>0</truncated><info>[{"confidence": "0"}, {"action": "CREATE", "cat": "SCC", "time": "2020-07-23 14:39;06", "who": "admin", "typeOfanno": "PersonManul"}]</info><confidence>0</confidence><bndbox><xmin>34525.16015625</xmin><ymin>13655.0</ymin><xmax>34878.609375</xmax><ymax>13978.0</ymax></bndbox><segmentation><points><x>34526.03125</x><y>13721.8935546875</y></points><points><x>34549.0390625</x><y>13779.634765625</y></points><points><x>34531.67578125</x><y>13794.396484375</y></points><points><x>34525.16015625</x><y>13836.9423828125</y></points><points><x>34547.3046875</x><y>13843.888671875</y></points><points><x>34582.03515625</x><y>13836.9423828125</y></points><points><x>34599.40234375</x><y>13843.888671875</y></points><points><x>34593.32421875</x><y>13855.611328125</y></points><points><x>34568.0</x><y>13871.0</y></points><points><x>34568.0</x><y>13900.0</y></points><points><x>34580.0</x><y>13903.0</y></points><points><x>34586.0</x><y>13902.0</y></points><points><x>34591.0</x><y>13900.0</y></points><points><x>34594.0</x><y>13903.0</y></points><points><x>34606.0</x><y>13904.0</y></points><points><x>34624.58203125</x><y>13911.6162109375</y></points><points><x>34645.0</x><y>13916.0</y></points><points><x>34657.578125</x><y>13908.5771484375</y></points><points><x>34659.0</x><y>13892.0</y></points><points><x>34665.0</x><y>13886.0</y></points><points><x>34665.0</x><y>13881.0</y></points><points><x>34666.0</x><y>13866.0</y></points><points><x>34662.0</x><y>13859.0</y></points><points><x>34649.0</x><y>13852.0</y></points><points><x>34646.0</x><y>13846.0</y></points><points><x>34647.0</x><y>13828.0</y></points><points><x>34650.0</x><y>13825.0</y></points><points><x>34659.0</x><y>13819.0</y></points><points><x>34662.0</x><y>13809.0</y></points><points><x>34665.0</x><y>13806.0</y></points><points><x>34667.0</x><y>13797.0</y></points><points><x>34669.0</x><y>13791.0</y></points><points><x>34670.0</x><y>13785.0</y></points><points><x>34683.0</x><y>13788.0</y></points><points><x>34684.0</x><y>13795.0</y></points><points><x>34690.0</x><y>13799.0</y></points><points><x>34697.0</x><y>13800.0</y></points><points><x>34710.0</x><y>13804.0</y></points><points><x>34713.0</x><y>13812.0</y></points><points><x>34713.0</x><y>13816.0</y></points><points><x>34706.0</x><y>13831.0</y></points><points><x>34705.0</x><y>13847.0</y></points><points><x>34712.0</x><y>13849.0</y></points><points><x>34718.0</x><y>13850.0</y></points><points><x>34736.0</x><y>13852.0</y></points><points><x>34743.0</x><y>13856.0</y></points><points><x>34748.0</x><y>13862.0</y></points><points><x>34759.0</x><y>13862.0</y></points><points><x>34763.0</x><y>13880.0</y></points><points><x>34765.0</x><y>13890.0</y></points><points><x>34785.0</x><y>13901.0</y></points><points><x>34789.0</x><y>13915.0</y></points><points><x>34801.0</x><y>13924.0</y></points><points><x>34798.0</x><y>13929.0</y></points><points><x>34790.0</x><y>13934.0</y></points><points><x>34783.0</x><y>13941.0</y></points><points><x>34777.0</x><y>13949.0</y></points><points><x>34777.0</x><y>13958.0</y></points><points><x>34776.0</x><y>13973.0</y></points><points><x>34780.0</x><y>13977.0</y></points><points><x>34809.0</x><y>13978.0</y></points><points><x>34832.0</x><y>13976.0</y></points><points><x>34841.19921875</x><y>13970.0517578125</y></points><points><x>34866.07421875</x><y>13965.3515625</y></points><points><x>34877.23828125</x><y>13954.9716796875</y></points><points><x>34878.609375</x><y>13946.94140625</y></points><points><x>34871.1640625</x><y>13926.7685546875</y></points><points><x>34875.0546875</x><y>13905.30859375</y></points><points><x>34875.0546875</x><y>13881.4306640625</y></points><points><x>34871.58203125</x><y>13864.4990234375</y></points><points><x>34872.88671875</x><y>13847.5673828125</y></points><points><x>34875.0</x><y>13833.0</y></points><points><x>34872.0</x><y>13836.0</y></points><points><x>34869.0</x><y>13830.0</y></points><points><x>34864.0</x><y>13825.0</y></points><points><x>34853.0</x><y>13817.0</y></points><points><x>34844.0</x><y>13815.0</y></points><points><x>34832.0</x><y>13814.0</y></points><points><x>34815.0</x><y>13812.0</y></points><points><x>34807.0</x><y>13807.0</y></points><points><x>34804.0</x><y>13803.0</y></points><points><x>34799.0</x><y>13795.0</y></points><points><x>34795.0</x><y>13789.0</y></points><points><x>34786.0</x><y>13781.0</y></points><points><x>34792.0</x><y>13777.0</y></points><points><x>34797.0</x><y>13755.0</y></points><points><x>34784.0</x><y>13746.0</y></points><points><x>34770.0</x><y>13744.0</y></points><points><x>34773.0</x><y>13723.0</y></points><points><x>34767.0</x><y>13719.0</y></points><points><x>34741.0</x><y>13709.0</y></points><points><x>34717.0</x><y>13707.0</y></points><points><x>34708.0</x><y>13709.0</y></points><points><x>34701.0</x><y>13704.0</y></points><points><x>34695.0</x><y>13690.0</y></points><points><x>34696.0</x><y>13682.0</y></points><points><x>34697.0</x><y>13668.0</y></points><points><x>34696.0</x><y>13662.0</y></points><points><x>34677.0</x><y>13655.0</y></points><points><x>34669.0</x><y>13657.0</y></points><points><x>34653.0</x><y>13682.0</y></points><points><x>34638.0</x><y>13682.0</y></points><points><x>34627.0</x><y>13680.0</y></points><points><x>34620.0</x><y>13679.0</y></points><points><x>34610.0</x><y>13678.0</y></points><points><x>34597.0</x><y>13677.0</y></points><points><x>34590.0</x><y>13679.0</y></points><points><x>34584.20703125</x><y>13686.7275390625</y></points><points><x>34577.6953125</x><y>13700.6201171875</y></points><points><x>34575.5234375</x><y>13703.224609375</y></points><points><x>34564.234375</x><y>13714.0791015625</y></points><points><x>34548.171875</x><y>13708.869140625</y></points></segmentation></object><object><name>SCC</name><difficult>0</difficult><truncated>0</truncated><info>[{"confidence": "0"}, {"action": "CREATE", "cat": "SCC", "time": "2020-07-23 14:39;06", "who": "admin", "typeOfanno": "PersonManul"}]</info><confidence>0</confidence><bndbox><xmin>27370.08984375</xmin><ymin>16534.86328125</ymin><xmax>27651.26953125</xmax><ymax>16841.251953125</ymax></bndbox><segmentation><points><x>27519.40625</x><y>16549.083984375</y></points><points><x>27532.333984375</x><y>16562.01171875</y></points><points><x>27532.333984375</x><y>16562.01171875</y></points><points><x>27534.2734375</x><y>16563.951171875</y></points><points><x>27552.37109375</x><y>16578.171875</y></points><points><x>27573.056640625</x><y>16573.646484375</y></points><points><x>27573.056640625</x><y>16573.0</y></points><points><x>27575.640625</x><y>16573.646484375</y></points><points><x>27596.326171875</x><y>16576.232421875</y></points><points><x>27609.900390625</x><y>16550.376953125</y></points><points><x>27631.23046875</x><y>16550.376953125</y></points><points><x>27631.23046875</x><y>16550.376953125</y></points><points><x>27646.09765625</x><y>16567.830078125</y></points><points><x>27646.09765625</x><y>16567.830078125</y></points><points><x>27651.26953125</x><y>16599.501953125</y></points><points><x>27651.26953125</x><y>16600.1484375</y></points><points><x>27650.623046875</x><y>16601.44140625</y></points><points><x>27650.623046875</x><y>16602.087890625</y></points><points><x>27640.92578125</x><y>16611.13671875</y></points><points><x>27640.92578125</x><y>16611.13671875</y></points><points><x>27619.595703125</x><y>16608.552734375</y></points><points><x>27619.595703125</x><y>16608.552734375</y></points><points><x>27602.7890625</x><y>16606.61328125</y></points><points><x>27602.7890625</x><y>16606.61328125</y></points><points><x>27594.38671875</x><y>16620.1875</y></points><points><x>27594.38671875</x><y>16620.1875</y></points><points><x>27594.38671875</x><y>16622.7734375</y></points><points><x>27593.740234375</x><y>16635.701171875</y></points><points><x>27593.740234375</x><y>16635.701171875</y></points><points><x>27594.38671875</x><y>16637.638671875</y></points><points><x>27604.08203125</x><y>16658.970703125</y></points><points><x>27604.08203125</x><y>16658.970703125</y></points><points><x>27604.08203125</x><y>16661.556640625</y></points><points><x>27604.728515625</x><y>16662.203125</y></points><points><x>27610.546875</x><y>16689.349609375</y></points><points><x>27610.546875</x><y>16689.349609375</y></points><points><x>27611.83984375</x><y>16691.935546875</y></points><points><x>27611.83984375</x><y>16692.58203125</y></points><points><x>27622.828125</x><y>16711.974609375</y></points><points><x>27622.828125</x><y>16711.974609375</y></points><points><x>27623.474609375</x><y>16713.9140625</y></points><points><x>27624.12109375</x><y>16714.560546875</y></points><points><x>27634.462890625</x><y>16721.0234375</y></points><points><x>27644.158203125</x><y>16733.951171875</y></points><points><x>27644.158203125</x><y>16734.59765625</y></points><points><x>27644.8046875</x><y>16736.537109375</y></points><points><x>27644.8046875</x><y>16737.18359375</y></points><points><x>27645.451171875</x><y>16738.4765625</y></points><points><x>27641.572265625</x><y>16756.57421875</y></points><points><x>27641.572265625</x><y>16756.57421875</y></points><points><x>27639.634765625</x><y>16757.220703125</y></points><points><x>27638.98828125</x><y>16757.8671875</y></points><points><x>27624.767578125</x><y>16766.271484375</y></points><points><x>27624.12109375</x><y>16766.271484375</y></points><points><x>27622.181640625</x><y>16766.271484375</y></points><points><x>27597.619140625</x><y>16764.978515625</y></points><points><x>27585.984375</x><y>16770.794921875</y></points><points><x>27594.38671875</x><y>16789.541015625</y></points><points><x>27602.142578125</x><y>16818.62890625</y></points><points><x>27593.09375</x><y>16838.01953125</y></points><points><x>27593.09375</x><y>16838.01953125</y></points><points><x>27591.154296875</x><y>16838.666015625</y></points><points><x>27576.93359375</x><y>16840.60546875</y></points><points><x>27576.287109375</x><y>16840.60546875</y></points><points><x>27574.994140625</x><y>16841.251953125</y></points><points><x>27555.603515625</x><y>16827.677734375</y></points><points><x>27534.2734375</x><y>16806.34765625</y></points><points><x>27537.50390625</x><y>16777.259765625</y></points><points><x>27537.50390625</x><y>16776.61328125</y></points><points><x>27507.125</x><y>16779.845703125</y></points><points><x>27479.330078125</x><y>16764.978515625</y></points><points><x>27441.83984375</x><y>16740.416015625</y></points><points><x>27441.83984375</x><y>16740.416015625</y></points><points><x>27442.486328125</x><y>16738.4765625</y></points><points><x>27420.5078125</x><y>16715.20703125</y></points><points><x>27420.5078125</x><y>16715.20703125</y></points><points><x>27417.923828125</x><y>16715.20703125</y></points><points><x>27416.630859375</x><y>16715.8515625</y></points><points><x>27415.337890625</x><y>16715.8515625</y></points><points><x>27383.017578125</x><y>16695.814453125</y></points><points><x>27383.017578125</x><y>16695.814453125</y></points><points><x>27380.431640625</x><y>16666.7265625</y></points><points><x>27379.78515625</x><y>16666.7265625</y></points><points><x>27377.84765625</x><y>16666.7265625</y></points><points><x>27375.26171875</x><y>16666.080078125</y></points><points><x>27370.08984375</x><y>16644.103515625</y></points><points><x>27390.775390625</x><y>16626.00390625</y></points><points><x>27406.287109375</x><y>16606.61328125</y></points><points><x>27422.447265625</x><y>16594.33203125</y></points><points><x>27444.423828125</x><y>16579.46484375</y></points><points><x>27445.0703125</x><y>16579.46484375</y></points><points><x>27447.009765625</x><y>16578.818359375</y></points><points><x>27448.302734375</x><y>16578.818359375</y></points><points><x>27471.572265625</x><y>16571.708984375</y></points><points><x>27472.21875</x><y>16571.708984375</y></points><points><x>27474.158203125</x><y>16572.353515625</y></points><points><x>27474.8046875</x><y>16573.0</y></points><points><x>27490.96484375</x><y>16590.453125</y></points><points><x>27490.96484375</x><y>16590.453125</y></points><points><x>27493.55078125</x><y>16591.099609375</y></points><points><x>27503.24609375</x><y>16586.57421875</y></points><points><x>27503.24609375</x><y>16585.927734375</y></points><points><x>27489.025390625</x><y>16560.072265625</y></points><points><x>27489.025390625</x><y>16559.42578125</y></points><points><x>27488.37890625</x><y>16557.48828125</y></points><points><x>27482.5625</x><y>16543.9140625</y></points><points><x>27505.185546875</x><y>16534.86328125</y></points><points><x>27505.185546875</x><y>16534.86328125</y></points></segmentation></object><object><name>NILM</name><difficult>0</difficult><truncated>0</truncated><info>[{"confidence": "0"}, {"action": "CREATE", "cat": "NILM", "time": "2020-07-23 14:39;06", "who": "admin", "typeOfanno": "PersonManul"}]</info><confidence>0</confidence><bndbox><xmin>33265.9140625</xmin><ymin>10021.1025390625</ymin><xmax>33480.8046875</xmax><ymax>10216.0654296875</ymax></bndbox><segmentation><points><x>33265.9140625</x><y>10050.2626953125</y></points><points><x>33269.12109375</x><y>10082.0458984375</y></points><points><x>33272.62109375</x><y>10110.0400390625</y></points><points><x>33286.91015625</x><y>10137.4501953125</y></points><points><x>33313.734375</x><y>10149.11328125</y></points><points><x>33316.65234375</x><y>10183.5224609375</y></points><points><x>33332.69140625</x><y>10189.6455078125</y></points><points><x>33350.76953125</x><y>10199.2685546875</y></points><points><x>33365.0</x><y>10196.0</y></points><points><x>33367.0</x><y>10201.0</y></points><points><x>33370.0</x><y>10204.0</y></points><points><x>33378.0</x><y>10205.0</y></points><points><x>33381.0</x><y>10208.0</y></points><points><x>33393.97265625</x><y>10216.0654296875</y></points><points><x>33402.22265625</x><y>10210.85546875</y></points><points><x>33410.03515625</x><y>10196.962890625</y></points><points><x>33432.0</x><y>10196.0</y></points><points><x>33442.0</x><y>10184.0</y></points><points><x>33447.0</x><y>10180.0</y></points><points><x>33451.0</x><y>10175.0</y></points><points><x>33454.0</x><y>10171.0</y></points><points><x>33454.0</x><y>10161.0</y></points><points><x>33465.0</x><y>10160.0</y></points><points><x>33480.8046875</x><y>10153.1142578125</y></points><points><x>33470.0</x><y>10136.0</y></points><points><x>33443.46484375</x><y>10126.1962890625</y></points><points><x>33435.0</x><y>10118.0</y></points><points><x>33429.0</x><y>10108.0</y></points><points><x>33419.0</x><y>10090.0</y></points><points><x>33415.0</x><y>10085.0</y></points><points><x>33415.0</x><y>10075.0</y></points><points><x>33414.0</x><y>10056.0</y></points><points><x>33396.0</x><y>10056.0</y></points><points><x>33392.0</x><y>10054.0</y></points><points><x>33377.0</x><y>10051.0</y></points><points><x>33374.0</x><y>10048.0</y></points><points><x>33368.0</x><y>10047.0</y></points><points><x>33366.0</x><y>10034.0</y></points><points><x>33345.0</x><y>10029.0</y></points><points><x>33341.0</x><y>10033.0</y></points><points><x>33329.0</x><y>10035.0</y></points><points><x>33321.0</x><y>10032.0</y></points><points><x>33296.82421875</x><y>10021.1025390625</y></points></segmentation></object><object><name>NILM</name><difficult>0</difficult><truncated>0</truncated><info>[{"confidence": "0"}, {"action": "CREATE", "cat": "NILM", "time": "2020-07-23 14:39;06", "who": "admin", "typeOfanno": "PersonManul"}]</info><confidence>0</confidence><bndbox><xmin>31217.0</xmin><ymin>9583.0</ymin><xmax>31364.169921875</xmax><ymax>9685.0498046875</ymax></bndbox><segmentation><points><x>31257.4453125</x><y>9588.822265625</y></points><points><x>31241.0</x><y>9594.0</y></points><points><x>31232.0</x><y>9597.0</y></points><points><x>31226.828125</x><y>9607.193359375</y></points><points><x>31223.0</x><y>9615.0</y></points><points><x>31220.0</x><y>9618.0</y></points><points><x>31217.0</x><y>9632.0</y></points><points><x>31222.0</x><y>9642.0</y></points><points><x>31227.0</x><y>9661.0</y></points><points><x>31230.0</x><y>9664.0</y></points><points><x>31245.0</x><y>9665.0</y></points><points><x>31270.568359375</x><y>9658.8056640625</y></points><points><x>31282.0</x><y>9655.0</y></points><points><x>31293.0</x><y>9652.0</y></points><points><x>31296.0</x><y>9657.0</y></points><points><x>31297.0</x><y>9669.0</y></points><points><x>31301.0</x><y>9673.0</y></points><points><x>31319.263671875</x><y>9685.0498046875</y></points><points><x>31339.0</x><y>9679.0</y></points><points><x>31351.0</x><y>9672.0</y></points><points><x>31364.169921875</x><y>9620.3154296875</y></points><points><x>31350.173828125</x><y>9593.779296875</y></points><points><x>31326.845703125</x><y>9590.2802734375</y></points><points><x>31295.0</x><y>9583.0</y></points><points><x>31286.0</x><y>9583.0</y></points><points><x>31272.0</x><y>9583.0</y></points></segmentation></object><object><name>ASC_H</name><difficult>0</difficult><truncated>0</truncated><info>[{"confidence": "0"}, {"action": "CREATE", "cat": "ASC_H", "time": "2020-07-23 14:39;06", "who": "admin", "typeOfanno": "PersonManul"}]</info><confidence>0</confidence><bndbox><xmin>29164.951171875</xmin><ymin>8748.5341796875</ymin><xmax>29268.359375</xmax><ymax>8819.6279296875</ymax></bndbox><segmentation><points><x>29230.953125</x><y>8751.86328125</y></points><points><x>29212.73828125</x><y>8748.5341796875</y></points><points><x>29197.072265625</x><y>8757.935546875</y></points><points><x>29164.951171875</x><y>8760.873046875</y></points><points><x>29167.10546875</x><y>8781.044921875</y></points><points><x>29188.455078125</x><y>8779.283203125</y></points><points><x>29197.658203125</x><y>8791.6220703125</y></points><points><x>29208.234375</x><y>8798.4765625</y></points><points><x>29222.923828125</x><y>8809.052734375</y></points><points><x>29240.744140625</x><y>8819.6279296875</y></points><points><x>29257.587890625</x><y>8812.185546875</y></points><points><x>29268.359375</x><y>8772.427734375</y></points><points><x>29252.5859375</x><y>8759.8037109375</y></points></segmentation></object><object><name>SCC</name><difficult>0</difficult><truncated>0</truncated><info>[{"confidence": "0"}, {"action": "CREATE", "cat": "SCC", "time": "2020-07-23 14:39;06", "who": "admin", "typeOfanno": "PersonManul"}]</info><confidence>0</confidence><bndbox><xmin>32217.6328125</xmin><ymin>6474.72265625</ymin><xmax>32499.580078125</xmax><ymax>6648.0</ymax></bndbox><segmentation><points><x>32241.251953125</x><y>6480.84619140625</y></points><points><x>32231.046875</x><y>6498.34228515625</y></points><points><x>32217.6328125</x><y>6519.62890625</y></points><points><x>32227.255859375</x><y>6543.83154296875</y></points><points><x>32240.0</x><y>6548.0</y></points><points><x>32248.650390625</x><y>6570.02001953125</y></points><points><x>32258.0</x><y>6579.0</y></points><points><x>32258.0</x><y>6586.0</y></points><points><x>32257.0</x><y>6599.0</y></points><points><x>32267.0</x><y>6615.0</y></points><points><x>32275.0</x><y>6617.0</y></points><points><x>32288.0</x><y>6618.0</y></points><points><x>32302.0</x><y>6616.0</y></points><points><x>32306.0</x><y>6616.0</y></points><points><x>32315.0</x><y>6621.0</y></points><points><x>32318.0</x><y>6626.0</y></points><points><x>32328.548828125</x><y>6638.25341796875</y></points><points><x>32361.0</x><y>6644.0</y></points><points><x>32372.0</x><y>6648.0</y></points><points><x>32378.994140625</x><y>6646.12646484375</y></points><points><x>32389.0</x><y>6644.0</y></points><points><x>32392.0</x><y>6641.0</y></points><points><x>32421.43359375</x><y>6633.0517578125</y></points><points><x>32454.0</x><y>6622.0</y></points><points><x>32459.0</x><y>6618.0</y></points><points><x>32499.580078125</x><y>6597.45166015625</y></points><points><x>32492.0</x><y>6573.0</y></points><points><x>32475.0</x><y>6572.0</y></points><points><x>32465.0</x><y>6573.0</y></points><points><x>32460.0</x><y>6574.0</y></points><points><x>32448.0</x><y>6567.0</y></points><points><x>32433.0</x><y>6560.0</y></points><points><x>32430.0</x><y>6557.0</y></points><points><x>32426.0</x><y>6554.0</y></points><points><x>32422.0</x><y>6551.0</y></points><points><x>32417.0</x><y>6551.0</y></points><points><x>32406.0</x><y>6549.0</y></points><points><x>32398.0</x><y>6548.0</y></points><points><x>32397.0</x><y>6542.0</y></points><points><x>32392.0</x><y>6536.0</y></points><points><x>32385.0</x><y>6531.0</y></points><points><x>32381.0</x><y>6528.0</y></points><points><x>32356.0</x><y>6523.0</y></points><points><x>32346.0</x><y>6523.0</y></points><points><x>32338.0</x><y>6518.0</y></points><points><x>32319.0</x><y>6514.0</y></points><points><x>32304.529296875</x><y>6493.38525390625</y></points><points><x>32290.240234375</x><y>6474.72265625</y></points></segmentation></object><object><name>NONE</name><difficult>0</difficult><truncated>0</truncated><info>[{"confidence": "0"}, {"action": "CREATE", "cat": "NONE", "time": "2020-07-23 14:39;06", "who": "admin", "typeOfanno": "PersonManul"}]</info><confidence>0</confidence><bndbox><xmin>27279.0</xmin><ymin>5186.0</ymin><xmax>27370.0</xmax><ymax>5301.0</ymax></bndbox><segmentation><points><x>27338.0</x><y>5186.0</y></points><points><x>27324.0</x><y>5194.0</y></points><points><x>27317.0</x><y>5199.0</y></points><points><x>27313.0</x><y>5202.0</y></points><points><x>27304.0</x><y>5211.0</y></points><points><x>27298.0</x><y>5218.0</y></points><points><x>27295.0</x><y>5223.0</y></points><points><x>27287.0</x><y>5229.0</y></points><points><x>27287.0</x><y>5234.0</y></points><points><x>27285.0</x><y>5243.0</y></points><points><x>27280.0</x><y>5250.0</y></points><points><x>27280.0</x><y>5254.0</y></points><points><x>27279.0</x><y>5270.0</y></points><points><x>27280.0</x><y>5282.0</y></points><points><x>27284.0</x><y>5287.0</y></points><points><x>27290.0</x><y>5293.0</y></points><points><x>27296.0</x><y>5300.0</y></points><points><x>27321.0</x><y>5301.0</y></points><points><x>27328.0</x><y>5296.0</y></points><points><x>27336.0</x><y>5285.0</y></points><points><x>27337.0</x><y>5277.0</y></points><points><x>27341.0</x><y>5273.0</y></points><points><x>27348.0</x><y>5263.0</y></points><points><x>27355.0</x><y>5252.0</y></points><points><x>27363.0</x><y>5245.0</y></points><points><x>27369.0</x><y>5237.0</y></points><points><x>27370.0</x><y>5186.0</y></points></segmentation></object><object><name>NILM</name><difficult>0</difficult><truncated>0</truncated><info>[{"confidence": "0"}, {"action": "CREATE", "cat": "NILM", "time": "2020-07-23 14:39;06", "who": "admin", "typeOfanno": "PersonManul"}]</info><confidence>0</confidence><bndbox><xmin>26277.001953125</xmin><ymin>6291.0</ymin><xmax>26566.14453125</xmax><ymax>6540.0</ymax></bndbox><segmentation><points><x>26356.0</x><y>6291.0</y></points><points><x>26346.0</x><y>6316.0</y></points><points><x>26347.0</x><y>6331.0</y></points><points><x>26353.0</x><y>6337.0</y></points><points><x>26355.0</x><y>6345.0</y></points><points><x>26356.0</x><y>6355.0</y></points><points><x>26357.0</x><y>6361.0</y></points><points><x>26365.0</x><y>6381.0</y></points><points><x>26361.0</x><y>6399.0</y></points><points><x>26335.0</x><y>6419.0</y></points><points><x>26328.0</x><y>6419.0</y></points><points><x>26316.0</x><y>6418.0</y></points><points><x>26310.0</x><y>6420.0</y></points><points><x>26307.0</x><y>6423.0</y></points><points><x>26292.0</x><y>6424.0</y></points><points><x>26277.001953125</x><y>6453.6279296875</y></points><points><x>26294.0</x><y>6478.0</y></points><points><x>26300.0</x><y>6483.0</y></points><points><x>26310.0</x><y>6485.0</y></points><points><x>26322.0</x><y>6486.0</y></points><points><x>26330.0</x><y>6484.0</y></points><points><x>26333.0</x><y>6497.0</y></points><points><x>26336.0</x><y>6500.0</y></points><points><x>26349.0</x><y>6500.0</y></points><points><x>26366.0</x><y>6494.0</y></points><points><x>26394.0</x><y>6494.0</y></points><points><x>26398.0</x><y>6500.0</y></points><points><x>26416.0</x><y>6519.0</y></points><points><x>26426.0</x><y>6519.0</y></points><points><x>26427.0</x><y>6524.0</y></points><points><x>26423.0</x><y>6540.0</y></points><points><x>26455.0</x><y>6540.0</y></points><points><x>26469.0</x><y>6526.0</y></points><points><x>26475.0</x><y>6532.0</y></points><points><x>26480.0</x><y>6540.0</y></points><points><x>26513.0</x><y>6540.0</y></points><points><x>26518.0</x><y>6539.0</y></points><points><x>26522.0</x><y>6529.0</y></points><points><x>26528.0</x><y>6528.0</y></points><points><x>26538.0</x><y>6508.0</y></points><points><x>26534.0</x><y>6496.0</y></points><points><x>26522.0</x><y>6495.0</y></points><points><x>26515.0</x><y>6498.0</y></points><points><x>26509.0</x><y>6495.0</y></points><points><x>26509.0</x><y>6490.0</y></points><points><x>26502.0</x><y>6483.0</y></points><points><x>26498.0</x><y>6476.0</y></points><points><x>26497.0</x><y>6469.0</y></points><points><x>26495.0</x><y>6461.0</y></points><points><x>26503.0</x><y>6457.0</y></points><points><x>26511.0</x><y>6462.0</y></points><points><x>26524.0</x><y>6462.0</y></points><points><x>26532.0</x><y>6457.0</y></points><points><x>26541.0</x><y>6454.0</y></points><points><x>26548.0</x><y>6452.0</y></points><points><x>26549.0</x><y>6440.0</y></points><points><x>26555.0</x><y>6439.0</y></points><points><x>26566.14453125</x><y>6405.4375</y></points><points><x>26564.408203125</x><y>6384.16455078125</y></points><points><x>26559.6328125</x><y>6369.83740234375</y></points><points><x>26557.4609375</x><y>6351.603515625</y></points><points><x>26542.0</x><y>6353.0</y></points><points><x>26542.0</x><y>6358.0</y></points><points><x>26540.0</x><y>6373.0</y></points><points><x>26534.0</x><y>6374.0</y></points><points><x>26528.0</x><y>6353.0</y></points><points><x>26525.0</x><y>6350.0</y></points><points><x>26519.0</x><y>6349.0</y></points><points><x>26507.0</x><y>6334.0</y></points><points><x>26496.0</x><y>6329.0</y></points><points><x>26493.0</x><y>6326.0</y></points><points><x>26480.0</x><y>6320.0</y></points><points><x>26468.0</x><y>6318.0</y></points><points><x>26457.0</x><y>6316.0</y></points><points><x>26445.0</x><y>6315.0</y></points><points><x>26444.0</x><y>6321.0</y></points><points><x>26430.0</x><y>6321.0</y></points><points><x>26423.0</x><y>6310.0</y></points><points><x>26419.0</x><y>6307.0</y></points><points><x>26400.0</x><y>6298.0</y></points><points><x>26390.0</x><y>6296.0</y></points><points><x>26372.0</x><y>6295.0</y></points></segmentation></object><object><name>NILM</name><difficult>0</difficult><truncated>0</truncated><info>[{"confidence": "0"}, {"action": "CREATE", "cat": "NILM", "time": "2020-07-23 14:39;06", "who": "admin", "typeOfanno": "PersonManul"}]</info><confidence>0</confidence><bndbox><xmin>20637.0</xmin><ymin>16288.0</ymin><xmax>21040.0</xmax><ymax>16561.0</ymax></bndbox><segmentation><points><x>20843.0</x><y>16288.0</y></points><points><x>20838.0</x><y>16289.0</y></points><points><x>20813.0</x><y>16290.0</y></points><points><x>20806.0</x><y>16297.0</y></points><points><x>20797.0</x><y>16300.0</y></points><points><x>20787.0</x><y>16301.0</y></points><points><x>20776.0</x><y>16316.0</y></points><points><x>20770.0</x><y>16317.0</y></points><points><x>20762.0</x><y>16318.0</y></points><points><x>20742.0</x><y>16322.0</y></points><points><x>20734.0</x><y>16310.0</y></points><points><x>20711.0</x><y>16303.0</y></points><points><x>20707.0</x><y>16301.0</y></points><points><x>20696.0</x><y>16301.0</y></points><points><x>20673.0</x><y>16303.0</y></points><points><x>20667.0</x><y>16299.0</y></points><points><x>20653.0</x><y>16299.0</y></points><points><x>20648.0</x><y>16300.0</y></points><points><x>20648.0</x><y>16307.0</y></points><points><x>20637.0</x><y>16329.0</y></points><points><x>20641.0</x><y>16335.0</y></points><points><x>20647.0</x><y>16339.0</y></points><points><x>20657.0</x><y>16348.0</y></points><points><x>20663.0</x><y>16351.0</y></points><points><x>20672.0</x><y>16353.0</y></points><points><x>20673.0</x><y>16358.0</y></points><points><x>20676.0</x><y>16361.0</y></points><points><x>20676.0</x><y>16381.0</y></points><points><x>20679.0</x><y>16388.0</y></points><points><x>20678.0</x><y>16410.0</y></points><points><x>20684.0</x><y>16418.0</y></points><points><x>20681.0</x><y>16434.0</y></points><points><x>20686.0</x><y>16435.0</y></points><points><x>20687.0</x><y>16443.0</y></points><points><x>20694.0</x><y>16445.0</y></points><points><x>20696.0</x><y>16466.0</y></points><points><x>20710.0</x><y>16466.0</y></points><points><x>20737.0</x><y>16470.0</y></points><points><x>20748.0</x><y>16469.0</y></points><points><x>20749.0</x><y>16480.0</y></points><points><x>20753.0</x><y>16485.0</y></points><points><x>20757.0</x><y>16488.0</y></points><points><x>20781.0</x><y>16495.0</y></points><points><x>20789.0</x><y>16484.0</y></points><points><x>20795.0</x><y>16496.0</y></points><points><x>20805.0</x><y>16508.0</y></points><points><x>20805.0</x><y>16513.0</y></points><points><x>20812.0</x><y>16516.0</y></points><points><x>20817.0</x><y>16530.0</y></points><points><x>20815.0</x><y>16543.0</y></points><points><x>20816.0</x><y>16552.0</y></points><points><x>20817.0</x><y>16561.0</y></points><points><x>20887.0</x><y>16561.0</y></points><points><x>20912.0</x><y>16551.0</y></points><points><x>20922.0</x><y>16535.0</y></points><points><x>20940.0</x><y>16535.0</y></points><points><x>20943.0</x><y>16532.0</y></points><points><x>20962.0</x><y>16535.0</y></points><points><x>20977.0</x><y>16540.0</y></points><points><x>20989.0</x><y>16538.0</y></points><points><x>20999.0</x><y>16531.0</y></points><points><x>21002.0</x><y>16528.0</y></points><points><x>21008.0</x><y>16521.0</y></points><points><x>21013.0</x><y>16515.0</y></points><points><x>21018.0</x><y>16512.0</y></points><points><x>21018.0</x><y>16508.0</y></points><points><x>21028.0</x><y>16507.0</y></points><points><x>21029.0</x><y>16497.0</y></points><points><x>21039.0</x><y>16496.0</y></points><points><x>21040.0</x><y>16484.0</y></points><points><x>21028.0</x><y>16483.0</y></points><points><x>21026.0</x><y>16469.0</y></points><points><x>21021.0</x><y>16468.0</y></points><points><x>21016.0</x><y>16449.0</y></points><points><x>21004.0</x><y>16444.0</y></points><points><x>21001.0</x><y>16441.0</y></points><points><x>20994.0</x><y>16441.0</y></points><points><x>20984.0</x><y>16437.0</y></points><points><x>20978.0</x><y>16430.0</y></points><points><x>20984.0</x><y>16425.0</y></points><points><x>20989.0</x><y>16424.0</y></points><points><x>20998.0</x><y>16418.0</y></points><points><x>20998.0</x><y>16412.0</y></points><points><x>20999.0</x><y>16399.0</y></points><points><x>21003.0</x><y>16394.0</y></points><points><x>21004.0</x><y>16382.0</y></points><points><x>20997.0</x><y>16381.0</y></points><points><x>20996.0</x><y>16370.0</y></points><points><x>20993.0</x><y>16365.0</y></points><points><x>20983.0</x><y>16364.0</y></points><points><x>20982.0</x><y>16353.0</y></points><points><x>20979.0</x><y>16338.0</y></points><points><x>20975.0</x><y>16334.0</y></points><points><x>20971.0</x><y>16334.0</y></points><points><x>20967.0</x><y>16330.0</y></points><points><x>20955.0</x><y>16321.0</y></points><points><x>20950.0</x><y>16315.0</y></points><points><x>20950.0</x><y>16311.0</y></points><points><x>20944.0</x><y>16310.0</y></points><points><x>20941.0</x><y>16307.0</y></points><points><x>20933.0</x><y>16306.0</y></points><points><x>20918.0</x><y>16305.0</y></points><points><x>20900.0</x><y>16305.0</y></points><points><x>20897.0</x><y>16308.0</y></points><points><x>20890.0</x><y>16306.0</y></points><points><x>20885.0</x><y>16296.0</y></points><points><x>20884.0</x><y>16288.0</y></points></segmentation></object><object><name>NILM</name><difficult>0</difficult><truncated>0</truncated><info>[{"confidence": "0"}, {"action": "CREATE", "cat": "NILM", "time": "2020-07-23 14:39;06", "who": "admin", "typeOfanno": "PersonManul"}]</info><confidence>0</confidence><bndbox><xmin>26827.26953125</xmin><ymin>21326.61328125</ymin><xmax>27068.029296875</xmax><ymax>21525.0</ymax></bndbox><segmentation><points><x>26836.0</x><y>21359.0</y></points><points><x>26827.26953125</x><y>21380.82421875</y></points><points><x>26845.0</x><y>21403.0</y></points><points><x>26856.259765625</x><y>21406.798828125</y></points><points><x>26866.05078125</x><y>21414.044921875</y></points><points><x>26871.0</x><y>21417.0</y></points><points><x>26880.0</x><y>21418.0</y></points><points><x>26881.0</x><y>21424.0</y></points><points><x>26888.0</x><y>21425.0</y></points><points><x>26889.0</x><y>21431.0</y></points><points><x>26890.0</x><y>21437.0</y></points><points><x>26899.0</x><y>21448.0</y></points><points><x>26910.0</x><y>21454.0</y></points><points><x>26914.0</x><y>21454.0</y></points><points><x>26917.0</x><y>21457.0</y></points><points><x>26920.0</x><y>21461.0</y></points><points><x>26921.0</x><y>21469.0</y></points><points><x>26928.0</x><y>21476.0</y></points><points><x>26934.0</x><y>21481.0</y></points><points><x>26938.0</x><y>21487.0</y></points><points><x>26943.0</x><y>21487.0</y></points><points><x>26944.0</x><y>21492.0</y></points><points><x>26958.0</x><y>21492.0</y></points><points><x>26958.0</x><y>21501.0</y></points><points><x>26958.0</x><y>21513.0</y></points><points><x>26963.9375</x><y>21519.9296875</y></points><points><x>26970.0</x><y>21524.0</y></points><points><x>26983.0</x><y>21525.0</y></points><points><x>26993.0</x><y>21512.0</y></points><points><x>27003.0</x><y>21512.0</y></points><points><x>27008.0</x><y>21508.0</y></points><points><x>27022.0</x><y>21505.0</y></points><points><x>27022.0</x><y>21501.0</y></points><points><x>27043.0</x><y>21505.0</y></points><points><x>27044.0</x><y>21491.0</y></points><points><x>27042.0</x><y>21484.0</y></points><points><x>27060.15625</x><y>21487.822265625</y></points><points><x>27068.029296875</x><y>21477.32421875</y></points><points><x>27045.0</x><y>21449.0</y></points><points><x>27040.0</x><y>21445.0</y></points><points><x>27029.0</x><y>21438.0</y></points><points><x>27023.0</x><y>21434.0</y></points><points><x>27004.0</x><y>21432.0</y></points><points><x>27000.0</x><y>21428.0</y></points><points><x>26989.0</x><y>21415.0</y></points><points><x>26985.0</x><y>21411.0</y></points><points><x>26973.0</x><y>21399.0</y></points><points><x>26976.0</x><y>21395.0</y></points><points><x>26983.0</x><y>21390.0</y></points><points><x>26978.6484375</x><y>21359.2734375</y></points><points><x>26951.529296875</x><y>21353.44140625</y></points><points><x>26929.3671875</x><y>21326.61328125</y></points><points><x>26914.205078125</x><y>21331.279296875</y></points><points><x>26905.45703125</x><y>21349.650390625</y></points><points><x>26920.0</x><y>21372.0</y></points><points><x>26920.0</x><y>21376.0</y></points><points><x>26915.0</x><y>21377.0</y></points><points><x>26908.0</x><y>21379.0</y></points><points><x>26905.0</x><y>21386.0</y></points><points><x>26901.0</x><y>21382.0</y></points><points><x>26895.0</x><y>21380.0</y></points><points><x>26880.0</x><y>21376.0</y></points><points><x>26877.0</x><y>21372.0</y></points><points><x>26871.0</x><y>21367.0</y></points><points><x>26860.564453125</x><y>21356.537109375</y></points></segmentation></object><object><name>NILM</name><difficult>0</difficult><truncated>0</truncated><info>[{"confidence": "0"}, {"action": "CREATE", "cat": "NILM", "time": "2020-07-23 14:39;06", "who": "admin", "typeOfanno": "PersonManul"}]</info><confidence>0</confidence><bndbox><xmin>25542.416015625</xmin><ymin>20819.5703125</ymin><xmax>25936.03125</xmax><ymax>21125.607421875</ymax></bndbox><segmentation><points><x>25903.30859375</x><y>20877.3125</y></points><points><x>25928.33203125</x><y>20917.734375</y></points><points><x>25928.33203125</x><y>20917.734375</y></points><points><x>25929.29296875</x><y>20919.658203125</y></points><points><x>25929.29296875</x><y>20920.62109375</y></points><points><x>25936.03125</x><y>20976.439453125</y></points><points><x>25936.03125</x><y>20976.439453125</y></points><points><x>25935.068359375</x><y>20978.36328125</y></points><points><x>25935.068359375</x><y>20981.25</y></points><points><x>25934.10546875</x><y>20983.17578125</y></points><points><x>25892.72265625</x><y>21050.54296875</y></points><points><x>25892.72265625</x><y>21050.54296875</y></points><points><x>25890.798828125</x><y>21052.466796875</y></points><points><x>25889.8359375</x><y>21053.4296875</y></points><points><x>25888.873046875</x><y>21054.392578125</y></points><points><x>25885.986328125</x><y>21055.353515625</y></points><points><x>25794.560546875</x><y>21076.52734375</y></points><points><x>25794.560546875</x><y>21076.52734375</y></points><points><x>25690.623046875</x><y>21125.607421875</y></points><points><x>25690.623046875</x><y>21125.607421875</y></points><points><x>25594.384765625</x><y>21106.361328125</y></points><points><x>25594.384765625</x><y>21106.361328125</y></points><points><x>25592.458984375</x><y>21105.3984375</y></points><points><x>25542.416015625</x><y>21040.91796875</y></points><points><x>25542.416015625</x><y>21040.91796875</y></points><points><x>25542.416015625</x><y>21038.03125</y></points><points><x>25570.32421875</x><y>20921.58203125</y></points><points><x>25570.32421875</x><y>20921.58203125</y></points><points><x>25572.25</x><y>20920.62109375</y></points><points><x>25573.212890625</x><y>20918.6953125</y></points><points><x>25575.13671875</x><y>20916.771484375</y></points><points><x>25649.240234375</x><y>20851.328125</y></points><points><x>25649.240234375</x><y>20851.328125</y></points><points><x>25653.08984375</x><y>20849.404296875</y></points><points><x>25655.9765625</x><y>20849.404296875</y></points><points><x>25658.86328125</x><y>20848.44140625</y></points><points><x>25741.62890625</x><y>20820.533203125</y></points><points><x>25742.591796875</x><y>20820.533203125</y></points><points><x>25744.515625</x><y>20819.5703125</y></points><points><x>25745.478515625</x><y>20819.5703125</y></points><points><x>25748.365234375</x><y>20819.5703125</y></points><points><x>25753.177734375</x><y>20819.5703125</y></points><points><x>25832.09375</x><y>20830.15625</y></points><points><x>25832.09375</x><y>20830.15625</y></points><points><x>25834.98046875</x><y>20834.005859375</y></points></segmentation></object><object><name>SCC</name><difficult>0</difficult><truncated>0</truncated><info>[{"confidence": "0"}, {"action": "CREATE", "cat": "SCC", "time": "2020-07-23 14:39;06", "who": "admin", "typeOfanno": "PersonManul"}]</info><confidence>0</confidence><bndbox><xmin>26711.060546875</xmin><ymin>23259.0</ymin><xmax>26897.0</xmax><ymax>23359.919921875</ymax></bndbox><segmentation><points><x>26814.0</x><y>23259.0</y></points><points><x>26797.0</x><y>23260.0</y></points><points><x>26762.0</x><y>23268.0</y></points><points><x>26751.0</x><y>23269.0</y></points><points><x>26745.0</x><y>23270.0</y></points><points><x>26731.0</x><y>23280.0</y></points><points><x>26721.0</x><y>23305.0</y></points><points><x>26717.0</x><y>23319.0</y></points><points><x>26711.060546875</x><y>23339.5078125</y></points><points><x>26716.0</x><y>23349.0</y></points><points><x>26717.0</x><y>23354.0</y></points><points><x>26739.0546875</x><y>23359.919921875</y></points><points><x>26758.529296875</x><y>23352.767578125</y></points><points><x>26773.919921875</x><y>23343.166015625</y></points><points><x>26780.498046875</x><y>23340.53515625</y></points><points><x>26785.49609375</x><y>23338.560546875</y></points><points><x>26791.546875</x><y>23334.220703125</y></points><points><x>26797.861328125</x><y>23330.80078125</y></points><points><x>26801.544921875</x><y>23329.353515625</y></points><points><x>26805.0</x><y>23327.0</y></points><points><x>26817.0</x><y>23324.0</y></points><points><x>26829.0</x><y>23323.0</y></points><points><x>26850.0</x><y>23322.0</y></points><points><x>26865.0</x><y>23323.0</y></points><points><x>26870.0</x><y>23322.0</y></points><points><x>26887.0</x><y>23318.0</y></points><points><x>26896.0</x><y>23308.0</y></points><points><x>26897.0</x><y>23292.0</y></points><points><x>26891.0</x><y>23284.0</y></points><points><x>26859.0</x><y>23272.0</y></points><points><x>26856.0</x><y>23269.0</y></points><points><x>26852.0</x><y>23266.0</y></points></segmentation></object><object><name>SCC</name><difficult>0</difficult><truncated>0</truncated><info>[{"confidence": "0"}, {"action": "CREATE", "cat": "SCC", "time": "2020-07-23 14:39;06", "who": "admin", "typeOfanno": "PersonManul"}]</info><confidence>0</confidence><bndbox><xmin>23684.0</xmin><ymin>23334.0</ymin><xmax>24288.0</xmax><ymax>23681.0</ymax></bndbox><segmentation><points><x>24083.0</x><y>23334.0</y></points><points><x>24078.0</x><y>23344.0</y></points><points><x>24069.0</x><y>23349.0</y></points><points><x>24066.0</x><y>23346.0</y></points><points><x>24062.0</x><y>23346.0</y></points><points><x>24040.0</x><y>23342.0</y></points><points><x>24031.0</x><y>23355.0</y></points><points><x>24028.0</x><y>23367.0</y></points><points><x>24027.0</x><y>23380.0</y></points><points><x>24029.0</x><y>23404.0</y></points><points><x>24025.0</x><y>23420.0</y></points><points><x>24017.0</x><y>23436.0</y></points><points><x>24009.0</x><y>23442.0</y></points><points><x>23997.0</x><y>23449.0</y></points><points><x>23990.0</x><y>23457.0</y></points><points><x>23979.0</x><y>23464.0</y></points><points><x>23966.0</x><y>23492.0</y></points><points><x>23957.0</x><y>23498.0</y></points><points><x>23956.0</x><y>23503.0</y></points><points><x>23947.0</x><y>23510.0</y></points><points><x>23943.0</x><y>23510.0</y></points><points><x>23942.0</x><y>23518.0</y></points><points><x>23938.0</x><y>23524.0</y></points><points><x>23935.0</x><y>23515.0</y></points><points><x>23928.0</x><y>23514.0</y></points><points><x>23912.0</x><y>23505.0</y></points><points><x>23911.0</x><y>23497.0</y></points><points><x>23895.0</x><y>23494.0</y></points><points><x>23895.0</x><y>23505.0</y></points><points><x>23892.0</x><y>23493.0</y></points><points><x>23889.0</x><y>23490.0</y></points><points><x>23877.0</x><y>23490.0</y></points><points><x>23865.0</x><y>23496.0</y></points><points><x>23860.0</x><y>23508.0</y></points><points><x>23854.0</x><y>23509.0</y></points><points><x>23839.0</x><y>23519.0</y></points><points><x>23838.0</x><y>23512.0</y></points><points><x>23842.0</x><y>23498.0</y></points><points><x>23837.0</x><y>23494.0</y></points><points><x>23824.0</x><y>23494.0</y></points><points><x>23824.0</x><y>23498.0</y></points><points><x>23815.0</x><y>23490.0</y></points><points><x>23809.0</x><y>23487.0</y></points><points><x>23786.0</x><y>23482.0</y></points><points><x>23783.0</x><y>23485.0</y></points><points><x>23775.0</x><y>23484.0</y></points><points><x>23762.0</x><y>23480.0</y></points><points><x>23752.0</x><y>23471.0</y></points><points><x>23746.0</x><y>23465.0</y></points><points><x>23736.0</x><y>23463.0</y></points><points><x>23730.0</x><y>23462.0</y></points><points><x>23708.0</x><y>23459.0</y></points><points><x>23699.0</x><y>23460.0</y></points><points><x>23693.0</x><y>23464.0</y></points><points><x>23690.0</x><y>23479.0</y></points><points><x>23688.0</x><y>23489.0</y></points><points><x>23684.0</x><y>23507.0</y></points><points><x>23685.0</x><y>23512.0</y></points><points><x>23688.0</x><y>23521.0</y></points><points><x>23691.0</x><y>23524.0</y></points><points><x>23699.0</x><y>23537.0</y></points><points><x>23701.0</x><y>23548.0</y></points><points><x>23709.0</x><y>23572.0</y></points><points><x>23709.0</x><y>23589.0</y></points><points><x>23703.0</x><y>23598.0</y></points><points><x>23703.0</x><y>23606.0</y></points><points><x>23702.0</x><y>23623.0</y></points><points><x>23709.0</x><y>23630.0</y></points><points><x>23715.0</x><y>23635.0</y></points><points><x>23721.0</x><y>23645.0</y></points><points><x>23725.0</x><y>23648.0</y></points><points><x>23731.0</x><y>23650.0</y></points><points><x>23741.0</x><y>23651.0</y></points><points><x>23745.8046875</x><y>23653.32421875</y></points><points><x>23751.052734375</x><y>23653.908203125</y></points><points><x>23752.220703125</x><y>23656.533203125</y></points><points><x>23756.009765625</x><y>23657.115234375</y></points><points><x>23762.42578125</x><y>23662.65625</y></points><points><x>23770.58984375</x><y>23664.697265625</y></points><points><x>23781.671875</x><y>23667.322265625</y></points><points><x>23794.501953125</x><y>23667.61328125</y></points><points><x>23806.0</x><y>23666.0</y></points><points><x>23821.0</x><y>23667.0</y></points><points><x>23826.0</x><y>23666.0</y></points><points><x>23833.0</x><y>23659.0</y></points><points><x>23863.0</x><y>23654.0</y></points><points><x>23872.0</x><y>23656.0</y></points><points><x>23873.0</x><y>23661.0</y></points><points><x>23881.921875</x><y>23660.84375</y></points><points><x>23887.171875</x><y>23662.009765625</y></points><points><x>23892.12890625</x><y>23662.884765625</y></points><points><x>23904.958984375</x><y>23658.802734375</y></points><points><x>23914.873046875</x><y>23650.9296875</y></points><points><x>23923.0</x><y>23648.0</y></points><points><x>23946.0</x><y>23647.0</y></points><points><x>23955.0</x><y>23644.0</y></points><points><x>23958.0</x><y>23641.0</y></points><points><x>23964.0</x><y>23647.0</y></points><points><x>23967.0</x><y>23651.0</y></points><points><x>23973.0</x><y>23658.0</y></points><points><x>23993.896484375</x><y>23664.05078125</y></points><points><x>24023.0</x><y>23672.0</y></points><points><x>24039.0</x><y>23674.0</y></points><points><x>24045.0</x><y>23678.0</y></points><points><x>24061.0</x><y>23678.0</y></points><points><x>24088.0</x><y>23681.0</y></points><points><x>24093.0</x><y>23677.0</y></points><points><x>24093.0</x><y>23666.0</y></points><points><x>24107.0</x><y>23665.0</y></points><points><x>24107.0</x><y>23659.0</y></points><points><x>24111.0</x><y>23655.0</y></points><points><x>24124.0</x><y>23651.0</y></points><points><x>24136.0</x><y>23641.0</y></points><points><x>24140.0</x><y>23628.0</y></points><points><x>24141.0</x><y>23615.0</y></points><points><x>24135.0</x><y>23609.0</y></points><points><x>24142.0</x><y>23613.0</y></points><points><x>24147.0</x><y>23617.0</y></points><points><x>24172.0</x><y>23623.0</y></points><points><x>24181.0</x><y>23622.0</y></points><points><x>24198.0</x><y>23620.0</y></points><points><x>24209.0</x><y>23628.0</y></points><points><x>24218.0</x><y>23629.0</y></points><points><x>24231.0</x><y>23630.0</y></points><points><x>24242.0</x><y>23623.0</y></points><points><x>24242.0</x><y>23609.0</y></points><points><x>24240.0</x><y>23597.0</y></points><points><x>24233.0</x><y>23586.0</y></points><points><x>24223.0</x><y>23584.0</y></points><points><x>24211.0</x><y>23579.0</y></points><points><x>24207.0</x><y>23571.0</y></points><points><x>24198.0</x><y>23557.0</y></points><points><x>24195.0</x><y>23554.0</y></points><points><x>24169.0</x><y>23551.0</y></points><points><x>24172.0</x><y>23546.0</y></points><points><x>24177.0</x><y>23542.0</y></points><points><x>24187.0</x><y>23538.0</y></points><points><x>24194.0</x><y>23537.0</y></points><points><x>24199.0</x><y>23536.0</y></points><points><x>24209.0</x><y>23534.0</y></points><points><x>24223.0</x><y>23525.0</y></points><points><x>24228.0</x><y>23519.0</y></points><points><x>24232.0</x><y>23519.0</y></points><points><x>24247.0</x><y>23511.0</y></points><points><x>24256.0</x><y>23506.0</y></points><points><x>24263.0</x><y>23500.0</y></points><points><x>24273.0</x><y>23487.0</y></points><points><x>24282.0</x><y>23479.0</y></points><points><x>24288.0</x><y>23465.0</y></points><points><x>24286.0</x><y>23459.0</y></points><points><x>24283.0</x><y>23449.0</y></points><points><x>24271.0</x><y>23448.0</y></points><points><x>24260.423828125</x><y>23447.015625</y></points><points><x>24239.740234375</x><y>23452.833984375</y></points><points><x>24225.51953125</x><y>23451.541015625</y></points><points><x>24218.0</x><y>23455.0</y></points><points><x>24208.0</x><y>23456.0</y></points><points><x>24205.0</x><y>23459.0</y></points><points><x>24196.0</x><y>23459.0</y></points><points><x>24191.0</x><y>23460.0</y></points><points><x>24169.0</x><y>23465.0</y></points><points><x>24149.0</x><y>23464.0</y></points><points><x>24146.0</x><y>23467.0</y></points><points><x>24140.0</x><y>23463.0</y></points><points><x>24140.0</x><y>23453.0</y></points><points><x>24137.0</x><y>23450.0</y></points><points><x>24136.0</x><y>23438.0</y></points><points><x>24138.0</x><y>23431.0</y></points><points><x>24153.0</x><y>23429.0</y></points><points><x>24153.0</x><y>23417.0</y></points><points><x>24152.0</x><y>23405.0</y></points><points><x>24147.0</x><y>23395.0</y></points><points><x>24142.0</x><y>23390.0</y></points><points><x>24134.0</x><y>23385.0</y></points><points><x>24125.0</x><y>23371.0</y></points><points><x>24124.0</x><y>23365.0</y></points><points><x>24119.0</x><y>23361.0</y></points><points><x>24114.0</x><y>23357.0</y></points><points><x>24114.0</x><y>23349.0</y></points><points><x>24106.0</x><y>23341.0</y></points><points><x>24102.0</x><y>23338.0</y></points></segmentation></object><object><name>NILM</name><difficult>0</difficult><truncated>0</truncated><info>[{"confidence": "0"}, {"action": "CREATE", "cat": "NILM", "time": "2020-07-23 14:39;06", "who": "admin", "typeOfanno": "PersonManul"}]</info><confidence>0</confidence><bndbox><xmin>42344.0</xmin><ymin>17510.0</ymin><xmax>42402.84375</xmax><ymax>17556.9609375</ymax></bndbox><segmentation><points><x>42358.0</x><y>17510.0</y></points><points><x>42345.0</x><y>17519.0</y></points><points><x>42344.0</x><y>17541.0</y></points><points><x>42353.0</x><y>17551.0</y></points><points><x>42375.03125</x><y>17556.9609375</y></points><points><x>42395.0</x><y>17544.0</y></points><points><x>42402.84375</x><y>17533.8515625</y></points><points><x>42400.0</x><y>17515.0</y></points><points><x>42383.0625</x><y>17512.89453125</y></points><points><x>42371.0</x><y>17511.0</y></points></segmentation></object><object><name>NILM</name><difficult>0</difficult><truncated>0</truncated><info>[{"confidence": "0"}, {"action": "CREATE", "cat": "NILM", "time": "2020-07-23 14:39;06", "who": "admin", "typeOfanno": "PersonManul"}]</info><confidence>0</confidence><bndbox><xmin>43503.73828125</xmin><ymin>36855.37890625</ymin><xmax>43606.19921875</xmax><ymax>36953.49609375</ymax></bndbox><segmentation><points><x>43571.90234375</x><y>36855.37890625</y></points><points><x>43566.0</x><y>36863.0</y></points><points><x>43560.0</x><y>36864.0</y></points><points><x>43545.0</x><y>36860.0</y></points><points><x>43537.0</x><y>36865.0</y></points><points><x>43525.0</x><y>36866.0</y></points><points><x>43520.0</x><y>36870.0</y></points><points><x>43503.73828125</x><y>36896.1875</y></points><points><x>43513.0</x><y>36937.0</y></points><points><x>43571.90234375</x><y>36953.49609375</y></points><points><x>43606.19921875</x><y>36898.79296875</y></points><points><x>43582.0</x><y>36869.0</y></points><points><x>43582.0</x><y>36861.0</y></points></segmentation></object><object><name>NILM</name><difficult>0</difficult><truncated>0</truncated><info>[{"confidence": "0"}, {"action": "CREATE", "cat": "NILM", "time": "2020-07-23 14:39;06", "who": "admin", "typeOfanno": "PersonManul"}]</info><confidence>0</confidence><bndbox><xmin>36910.0</xmin><ymin>29890.0</ymin><xmax>36969.4453125</xmax><ymax>29956.625</ymax></bndbox><segmentation><points><x>36933.0</x><y>29890.0</y></points><points><x>36921.0</x><y>29894.0</y></points><points><x>36916.0</x><y>29899.0</y></points><points><x>36910.0</x><y>29919.0</y></points><points><x>36913.0</x><y>29928.0</y></points><points><x>36925.0</x><y>29944.0</y></points><points><x>36930.0</x><y>29948.0</y></points><points><x>36949.078125</x><y>29956.625</y></points><points><x>36961.0234375</x><y>29952.708984375</y></points><points><x>36969.4453125</x><y>29942.5234375</y></points><points><x>36965.91796875</x><y>29927.8359375</y></points><points><x>36965.13671875</x><y>29914.712890625</y></points><points><x>36964.0</x><y>29902.0</y></points><points><x>36957.0</x><y>29893.0</y></points><points><x>36946.0</x><y>29891.0</y></points></segmentation></object><object><name>BOX_SCREEN</name><difficult>0</difficult><truncated>0</truncated><info>[{"confidence": "0"}, {"action": "CREATE", "cat": "BOX_SCREEN", "time": "2020-07-23 14:39;06", "who": "admin", "typeOfanno": "PersonManul"}]</info><confidence>0</confidence><bndbox><xmin>14903.192583357899</xmin><ymin>2270.9627306740313</ymin><xmax>16951.1925833579</xmax><ymax>4318.962730674031</ymax></bndbox><segmentation><points><x>14903.192583357899</x><y>4318.962730674031</y></points><points><x>14903.192583357899</x><y>2270.9627306740313</y></points><points><x>16951.1925833579</x><y>2270.9627306740313</y></points><points><x>16951.1925833579</x><y>4318.962730674031</y></points></segmentation></object><object><name>NONE</name><difficult>0</difficult><truncated>0</truncated><info>[{"confidence": "0"}, {"action": "CREATE", "cat": "NONE", "time": "2020-07-23 14:39;06", "who": "admin", "typeOfanno": "PersonManul"}]</info><confidence>0</confidence><bndbox><xmin>15679.287197981193</xmin><ymin>3987.2702430168456</ymin><xmax>16128.59914951015</xmax><ymax>4322.499092052726</ymax></bndbox><segmentation><points><x>15679.287197981193</x><y>4322.499092052726</y></points><points><x>15679.287197981193</x><y>3987.2702430168456</y></points><points><x>16128.59914951015</x><y>3987.2702430168456</y></points><points><x>16128.59914951015</x><y>4322.499092052726</y></points></segmentation></object></annotation>
