# Supplementary material for: Artificial intelligence enables precision diagnosis of cervical cytology grades and cervical cancer
Source: Nat Commun. 2024 May 22;15:4369. doi: 10.1038/s41467-024-48705-3 (PMC11111770; doi:10.1038/s41467-024-48705-3)
Supplement: Supplementary file 4 — Source Data [file 41467_2024_48705_MOESM4_ESM.zip › Source Data/Table S1.Average precision in the patch-level detection and classification./ground_truth_126/V201805674L.tif.xml]

<?xml version="1.0"?><annotation><folder>med</folder><filename>/datasets/Review/label-check/tif-tiff/V201805674L.tif</filename><size><width>56000</width><height>51200</height></size><mpp>0.248447</mpp><object><name>NILM</name><difficult>0</difficult><truncated>0</truncated><info>[{"confidence": "0"}, {"action": "CREATE", "cat": "NILM", "time": "2020-07-23 14:52;43", "who": "admin", "typeOfanno": "PersonManul"}]</info><confidence>0</confidence><bndbox><xmin>17760.03125</xmin><ymin>33860.9453125</ymin><xmax>17934.21484375</xmax><ymax>34050.8359375</ymax></bndbox><segmentation><points><x>17799.765625</x><y>33908.9921875</y></points><points><x>17777.58984375</x><y>33927.01171875</y></points><points><x>17761.41796875</x><y>33951.5</y></points><points><x>17760.03125</x><y>33990.7734375</y></points><points><x>17771.12109375</x><y>34021.7265625</y></points><points><x>17790.064453125</x><y>34039.28515625</y></points><points><x>17809.005859375</x><y>34050.8359375</y></points><points><x>17828.873046875</x><y>34044.3671875</y></points><points><x>17829.3359375</x><y>34044.3671875</y></points><points><x>17830.720703125</x><y>34043.44140625</y></points><points><x>17846.892578125</x><y>34019.87890625</y></points><points><x>17856.1328125</x><y>33995.390625</y></points><points><x>17884.31640625</x><y>33987.07421875</y></points><points><x>17926.359375</x><y>33972.29296875</y></points><points><x>17932.828125</x><y>33952.42578125</y></points><points><x>17932.828125</x><y>33952.42578125</y></points><points><x>17934.21484375</x><y>33950.11328125</y></points><points><x>17934.21484375</x><y>33915.0</y></points><points><x>17922.201171875</x><y>33882.66015625</y></points><points><x>17906.494140625</x><y>33864.17578125</y></points><points><x>17906.494140625</x><y>33864.17578125</y></points><points><x>17863.986328125</x><y>33860.9453125</y></points><points><x>17831.646484375</x><y>33861.40625</y></points><points><x>17809.005859375</x><y>33879.88671875</y></points><points><x>17808.544921875</x><y>33881.2734375</y></points></segmentation></object><object><name>NILM</name><difficult>0</difficult><truncated>0</truncated><info>[{"confidence": "0"}, {"action": "CREATE", "cat": "NILM", "time": "2020-07-23 14:52;43", "who": "admin", "typeOfanno": "PersonManul"}]</info><confidence>0</confidence><bndbox><xmin>15290.1455078125</xmin><ymin>44175.4609375</ymin><xmax>15464.3291015625</xmax><ymax>44316.83984375</ymax></bndbox><segmentation><points><x>15310.0126953125</x><y>44222.125</y></points><points><x>15290.1455078125</x><y>44229.98046875</y></points><points><x>15290.6083984375</x><y>44249.84765625</y></points><points><x>15293.841796875</x><y>44275.72265625</y></points><points><x>15304.0068359375</x><y>44290.04296875</y></points><points><x>15320.177734375</x><y>44300.671875</y></points><points><x>15337.734375</x><y>44302.05859375</y></points><points><x>15356.677734375</x><y>44304.3671875</y></points><points><x>15378.8544921875</x><y>44315.91796875</y></points><points><x>15378.8544921875</x><y>44315.91796875</y></points><points><x>15380.7021484375</x><y>44316.83984375</y></points><points><x>15410.271484375</x><y>44316.37890625</y></points><points><x>15426.9052734375</x><y>44302.05859375</y></points><points><x>15441.689453125</x><y>44286.80859375</y></points><points><x>15455.087890625</x><y>44280.33984375</y></points><points><x>15462.0185546875</x><y>44272.48828125</y></points><points><x>15464.3291015625</x><y>44254.46875</y></points><points><x>15451.3916015625</x><y>44230.44140625</y></points><points><x>15441.2275390625</x><y>44215.1953125</y></points><points><x>15429.21484375</x><y>44213.80859375</y></points><points><x>15403.341796875</x><y>44214.2734375</y></points><points><x>15391.3291015625</x><y>44221.6640625</y></points><points><x>15386.708984375</x><y>44214.2734375</y></points><points><x>15374.6962890625</x><y>44195.328125</y></points><points><x>15366.3798828125</x><y>44178.6953125</y></points><points><x>15360.373046875</x><y>44175.4609375</y></points><points><x>15359.9111328125</x><y>44187.4765625</y></points><points><x>15346.05078125</x><y>44193.01953125</y></points><points><x>15324.7978515625</x><y>44204.109375</y></points><points><x>15324.7978515625</x><y>44204.109375</y></points></segmentation></object><object><name>NILM</name><difficult>0</difficult><truncated>0</truncated><info>[{"confidence": "0"}, {"action": "CREATE", "cat": "NILM", "time": "2020-07-23 14:52;43", "who": "admin", "typeOfanno": "PersonManul"}]</info><confidence>0</confidence><bndbox><xmin>27224.2421875</xmin><ymin>45940.484375</ymin><xmax>27361.001953125</xmax><ymax>46086.9453125</ymax></bndbox><segmentation><points><x>27241.337890625</x><y>45961.73828125</y></points><points><x>27227.939453125</x><y>45973.2890625</y></points><points><x>27226.552734375</x><y>45991.76953125</y></points><points><x>27225.166015625</x><y>46019.953125</y></points><points><x>27224.2421875</x><y>46039.359375</y></points><points><x>27235.330078125</x><y>46053.21875</y></points><points><x>27254.2734375</x><y>46071.23828125</y></points><points><x>27271.369140625</x><y>46083.7109375</y></points><points><x>27284.3046875</x><y>46086.9453125</y></points><points><x>27305.55859375</x><y>46078.62890625</y></points><points><x>27316.185546875</x><y>46057.375</y></points><points><x>27333.7421875</x><y>46030.1171875</y></points><points><x>27350.375</x><y>46021.33984375</y></points><points><x>27361.001953125</x><y>46008.86328125</y></points><points><x>27354.994140625</x><y>45983.9140625</y></points><points><x>27336.052734375</x><y>45962.19921875</y></points><points><x>27315.26171875</x><y>45944.1796875</y></points><points><x>27314.798828125</x><y>45944.1796875</y></points><points><x>27312.951171875</x><y>45943.71875</y></points><points><x>27280.146484375</x><y>45940.484375</y></points><points><x>27258.89453125</x><y>45940.484375</y></points><points><x>27258.431640625</x><y>45940.484375</y></points></segmentation></object><object><name>NILM</name><difficult>0</difficult><truncated>0</truncated><info>[{"confidence": "0"}, {"action": "CREATE", "cat": "NILM", "time": "2020-07-23 14:52;43", "who": "admin", "typeOfanno": "PersonManul"}]</info><confidence>0</confidence><bndbox><xmin>40128.34375</xmin><ymin>34833.0</ymin><xmax>40205.0</xmax><ymax>34917.625</ymax></bndbox><segmentation><points><x>40161.0</x><y>34833.0</y></points><points><x>40154.0</x><y>34834.0</y></points><points><x>40142.0</x><y>34845.0</y></points><points><x>40139.0</x><y>34849.0</y></points><points><x>40133.0</x><y>34865.0</y></points><points><x>40131.0</x><y>34874.0</y></points><points><x>40128.34375</x><y>34898.22265625</y></points><points><x>40142.203125</x><y>34913.0078125</y></points><points><x>40174.54296875</x><y>34917.625</y></points><points><x>40192.5625</x><y>34899.609375</y></points><points><x>40204.0</x><y>34875.0</y></points><points><x>40205.0</x><y>34857.0</y></points><points><x>40200.0</x><y>34846.0</y></points><points><x>40196.0</x><y>34841.0</y></points><points><x>40174.0</x><y>34834.0</y></points></segmentation></object><object><name>NILM</name><difficult>0</difficult><truncated>0</truncated><info>[{"confidence": "0"}, {"action": "CREATE", "cat": "NILM", "time": "2020-07-23 14:52;43", "who": "admin", "typeOfanno": "PersonManul"}]</info><confidence>0</confidence><bndbox><xmin>25441.0</xmin><ymin>21305.0</ymin><xmax>25697.0</xmax><ymax>21577.0</ymax></bndbox><segmentation><points><x>25580.0</x><y>21305.0</y></points><points><x>25566.0</x><y>21306.0</y></points><points><x>25538.0</x><y>21308.0</y></points><points><x>25529.0</x><y>21313.0</y></points><points><x>25527.0</x><y>21328.0</y></points><points><x>25528.0</x><y>21339.0</y></points><points><x>25525.0</x><y>21352.0</y></points><points><x>25519.0</x><y>21342.0</y></points><points><x>25527.1328125</x><y>21367.568359375</y></points><points><x>25521.58984375</x><y>21377.732421875</y></points><points><x>25518.81640625</x><y>21380.04296875</y></points><points><x>25522.513671875</x><y>21385.5859375</y></points><points><x>25516.96875</x><y>21384.662109375</y></points><points><x>25516.044921875</x><y>21387.896484375</y></points><points><x>25514.197265625</x><y>21387.43359375</y></points><points><x>25515.583984375</x><y>21392.0546875</y></points><points><x>25513.734375</x><y>21395.75</y></points><points><x>25507.267578125</x><y>21404.06640625</y></points><points><x>25496.0</x><y>21415.0</y></points><points><x>25491.0</x><y>21420.0</y></points><points><x>25482.0</x><y>21423.0</y></points><points><x>25476.0</x><y>21427.0</y></points><points><x>25472.0</x><y>21430.0</y></points><points><x>25469.0</x><y>21434.0</y></points><points><x>25468.0</x><y>21449.0</y></points><points><x>25476.0</x><y>21450.0</y></points><points><x>25476.0</x><y>21464.0</y></points><points><x>25489.0</x><y>21464.0</y></points><points><x>25489.0</x><y>21460.0</y></points><points><x>25493.0</x><y>21462.0</y></points><points><x>25494.0</x><y>21471.0</y></points><points><x>25495.0</x><y>21476.0</y></points><points><x>25494.0</x><y>21483.0</y></points><points><x>25489.0</x><y>21490.0</y></points><points><x>25482.0</x><y>21506.0</y></points><points><x>25477.0</x><y>21507.0</y></points><points><x>25474.0</x><y>21502.0</y></points><points><x>25461.0</x><y>21500.0</y></points><points><x>25457.0</x><y>21496.0</y></points><points><x>25442.0</x><y>21490.0</y></points><points><x>25441.0</x><y>21502.0</y></points><points><x>25444.0</x><y>21505.0</y></points><points><x>25448.0</x><y>21511.0</y></points><points><x>25461.0</x><y>21516.0</y></points><points><x>25471.0</x><y>21514.0</y></points><points><x>25472.0</x><y>21523.0</y></points><points><x>25492.0</x><y>21532.0</y></points><points><x>25507.0</x><y>21536.0</y></points><points><x>25520.0</x><y>21538.0</y></points><points><x>25531.0</x><y>21541.0</y></points><points><x>25536.0</x><y>21547.0</y></points><points><x>25542.0</x><y>21547.0</y></points><points><x>25549.0</x><y>21553.0</y></points><points><x>25586.0</x><y>21565.0</y></points><points><x>25589.0</x><y>21562.0</y></points><points><x>25598.0</x><y>21567.0</y></points><points><x>25604.0</x><y>21567.0</y></points><points><x>25612.0</x><y>21574.0</y></points><points><x>25637.0</x><y>21577.0</y></points><points><x>25648.0</x><y>21576.0</y></points><points><x>25664.0</x><y>21575.0</y></points><points><x>25675.0</x><y>21560.0</y></points><points><x>25679.0</x><y>21565.0</y></points><points><x>25691.0</x><y>21565.0</y></points><points><x>25691.0</x><y>21553.0</y></points><points><x>25695.0</x><y>21549.0</y></points><points><x>25697.0</x><y>21497.0</y></points><points><x>25697.0</x><y>21476.0</y></points><points><x>25690.0</x><y>21469.0</y></points><points><x>25677.0</x><y>21446.0</y></points><points><x>25670.0</x><y>21439.0</y></points><points><x>25663.0</x><y>21435.0</y></points><points><x>25656.0</x><y>21429.0</y></points><points><x>25652.0</x><y>21404.0</y></points><points><x>25655.0</x><y>21382.0</y></points><points><x>25633.0</x><y>21373.0</y></points><points><x>25623.0</x><y>21359.0</y></points><points><x>25617.0</x><y>21347.0</y></points><points><x>25611.0</x><y>21338.0</y></points><points><x>25608.0</x><y>21328.0</y></points><points><x>25593.0</x><y>21306.0</y></points></segmentation></object><object><name>NILM</name><difficult>0</difficult><truncated>0</truncated><info>[{"confidence": "0"}, {"action": "CREATE", "cat": "NILM", "time": "2020-07-23 14:52;43", "who": "admin", "typeOfanno": "PersonManul"}]</info><confidence>0</confidence><bndbox><xmin>35181.13671875</xmin><ymin>43685.0</ymin><xmax>35248.78515625</xmax><ymax>43749.0</ymax></bndbox><segmentation><points><x>35204.0</x><y>43685.0</y></points><points><x>35192.0</x><y>43692.0</y></points><points><x>35187.0</x><y>43704.0</y></points><points><x>35182.0</x><y>43708.0</y></points><points><x>35182.0</x><y>43712.0</y></points><points><x>35181.13671875</x><y>43726.9921875</y></points><points><x>35187.0</x><y>43736.0</y></points><points><x>35195.0</x><y>43748.0</y></points><points><x>35217.0</x><y>43749.0</y></points><points><x>35222.0</x><y>43748.0</y></points><points><x>35231.0</x><y>43747.0</y></points><points><x>35235.0</x><y>43743.0</y></points><points><x>35239.0</x><y>43743.0</y></points><points><x>35248.78515625</x><y>43721.71484375</y></points><points><x>35246.3046875</x><y>43698.44140625</y></points><points><x>35232.0</x><y>43688.0</y></points><points><x>35225.0</x><y>43687.0</y></points><points><x>35219.0</x><y>43686.0</y></points></segmentation></object><object><name>NILM</name><difficult>0</difficult><truncated>0</truncated><info>[{"confidence": "0"}, {"action": "CREATE", "cat": "NILM", "time": "2020-07-23 14:52;43", "who": "admin", "typeOfanno": "PersonManul"}]</info><confidence>0</confidence><bndbox><xmin>26309.0</xmin><ymin>47953.625</ymin><xmax>26381.87109375</xmax><ymax>48029.3984375</ymax></bndbox><segmentation><points><x>26377.712890625</x><y>47974.4140625</y></points><points><x>26365.23828125</x><y>47956.3984375</y></points><points><x>26339.826171875</x><y>47953.625</y></points><points><x>26321.80859375</x><y>47962.8671875</y></points><points><x>26315.80078125</x><y>47973.03125</y></points><points><x>26311.0</x><y>47983.0</y></points><points><x>26309.0</x><y>48004.0</y></points><points><x>26312.0</x><y>48015.0</y></points><points><x>26338.44140625</x><y>48029.3984375</y></points><points><x>26364.314453125</x><y>48027.0859375</y></points><points><x>26381.87109375</x><y>47999.36328125</y></points></segmentation></object><object><name>NILM</name><difficult>0</difficult><truncated>0</truncated><info>[{"confidence": "0"}, {"action": "CREATE", "cat": "NILM", "time": "2020-07-23 14:52;43", "who": "admin", "typeOfanno": "PersonManul"}]</info><confidence>0</confidence><bndbox><xmin>37434.16015625</xmin><ymin>19463.841796875</ymin><xmax>37601.41015625</xmax><ymax>19682.841796875</ymax></bndbox><segmentation><points><x>37536.7265625</x><y>19463.841796875</y></points><points><x>37527.0</x><y>19482.0</y></points><points><x>37515.0</x><y>19483.0</y></points><points><x>37508.0</x><y>19484.0</y></points><points><x>37502.0</x><y>19489.0</y></points><points><x>37496.0</x><y>19495.0</y></points><points><x>37493.0</x><y>19499.0</y></points><points><x>37483.0</x><y>19511.0</y></points><points><x>37471.0</x><y>19517.0</y></points><points><x>37466.0</x><y>19521.0</y></points><points><x>37462.0</x><y>19527.0</y></points><points><x>37453.0</x><y>19535.0</y></points><points><x>37448.0</x><y>19541.0</y></points><points><x>37443.859375</x><y>19548.392578125</y></points><points><x>37440.1640625</x><y>19551.626953125</y></points><points><x>37439.2421875</x><y>19554.861328125</y></points><points><x>37442.01171875</x><y>19565.94921875</y></points><points><x>37438.31640625</x><y>19568.720703125</y></points><points><x>37434.16015625</x><y>19573.8046875</y></points><points><x>37434.16015625</x><y>19592.74609375</y></points><points><x>37436.9296875</x><y>19599.21484375</y></points><points><x>37436.46875</x><y>19603.373046875</y></points><points><x>37442.9375</x><y>19607.0703125</y></points><points><x>37441.08984375</x><y>19607.0703125</y></points><points><x>37444.78515625</x><y>19614.0</y></points><points><x>37450.328125</x><y>19620.005859375</y></points><points><x>37455.875</x><y>19624.626953125</y></points><points><x>37460.03125</x><y>19626.474609375</y></points><points><x>37466.9609375</x><y>19632.943359375</y></points><points><x>37470.66015625</x><y>19638.025390625</y></points><points><x>37470.1953125</x><y>19639.41015625</y></points><points><x>37478.0</x><y>19645.0</y></points><points><x>37478.0</x><y>19652.0</y></points><points><x>37479.4375</x><y>19662.974609375</y></points><points><x>37484.51953125</x><y>19668.517578125</y></points><points><x>37490.98828125</x><y>19676.373046875</y></points><points><x>37501.15234375</x><y>19682.841796875</y></points><points><x>37516.0</x><y>19682.0</y></points><points><x>37524.0</x><y>19668.0</y></points><points><x>37545.0</x><y>19651.0</y></points><points><x>37550.0</x><y>19647.0</y></points><points><x>37564.0</x><y>19639.0</y></points><points><x>37577.38671875</x><y>19637.5625</y></points><points><x>37578.30859375</x><y>19629.708984375</y></points><points><x>37582.9296875</x><y>19625.55078125</y></points><points><x>37587.08984375</x><y>19622.31640625</y></points><points><x>37596.328125</x><y>19608.455078125</y></points><points><x>37601.41015625</x><y>19589.05078125</y></points><points><x>37593.0</x><y>19541.0</y></points><points><x>37575.0</x><y>19536.0</y></points><points><x>37571.0</x><y>19518.0</y></points><points><x>37561.0</x><y>19512.0</y></points><points><x>37563.0</x><y>19501.0</y></points><points><x>37563.0</x><y>19483.0</y></points><points><x>37555.671875</x><y>19467.5390625</y></points></segmentation></object><object><name>NILM</name><difficult>0</difficult><truncated>0</truncated><info>[{"confidence": "0"}, {"action": "CREATE", "cat": "NILM", "time": "2020-07-23 14:52;43", "who": "admin", "typeOfanno": "PersonManul"}]</info><confidence>0</confidence><bndbox><xmin>42687.859375</xmin><ymin>7896.2685546875</ymin><xmax>42947.51953125</xmax><ymax>8239.5517578125</ymax></bndbox><segmentation><points><x>42719.7421875</x><y>8027.48291015625</y></points><points><x>42724.82421875</x><y>8059.82470703125</y></points><points><x>42712.80859375</x><y>8090.7802734375</y></points><points><x>42700.3359375</x><y>8130.51416015625</y></points><points><x>42688.78515625</x><y>8161.931640625</y></points><points><x>42687.859375</x><y>8193.349609375</y></points><points><x>42704.4921875</x><y>8220.146484375</y></points><points><x>42720.203125</x><y>8233.544921875</y></points><points><x>42751.62109375</x><y>8239.5517578125</y></points><points><x>42783.0390625</x><y>8230.3115234375</y></points><points><x>42813.0703125</x><y>8212.75390625</y></points><points><x>42854.1875</x><y>8202.1279296875</y></points><points><x>42899.9296875</x><y>8173.02001953125</y></points><points><x>42928.57421875</x><y>8115.7294921875</y></points><points><x>42941.05078125</x><y>8057.9765625</y></points><points><x>42941.05078125</x><y>8057.9765625</y></points><points><x>42947.51953125</x><y>8001.1474609375</y></points><points><x>42942.8984375</x><y>7938.7744140625</y></points><points><x>42942.8984375</x><y>7938.7744140625</y></points><points><x>42922.10546875</x><y>7913.36328125</y></points><points><x>42877.75390625</x><y>7898.11669921875</y></points><points><x>42845.41015625</x><y>7896.2685546875</y></points><points><x>42809.8359375</x><y>7904.5849609375</y></points><points><x>42771.0234375</x><y>7920.755859375</y></points><points><x>42740.0703125</x><y>7928.14794921875</y></points><points><x>42712.80859375</x><y>7943.85693359375</y></points><points><x>42698.0234375</x><y>7969.72998046875</y></points><points><x>42701.72265625</x><y>8001.1474609375</y></points><points><x>42702.18359375</x><y>8001.1474609375</y></points></segmentation></object><object><name>NILM</name><difficult>0</difficult><truncated>0</truncated><info>[{"confidence": "0"}, {"action": "CREATE", "cat": "NILM", "time": "2020-07-23 14:52;43", "who": "admin", "typeOfanno": "PersonManul"}]</info><confidence>0</confidence><bndbox><xmin>33586.5078125</xmin><ymin>3092.443359375</ymin><xmax>33769.46875</xmax><ymax>3277.25244140625</ymax></bndbox><segmentation><points><x>33619.7734375</x><y>3117.392578125</y></points><points><x>33617.0</x><y>3126.1708984375</y></points><points><x>33600.3671875</x><y>3130.3291015625</y></points><points><x>33589.7421875</x><y>3144.18994140625</y></points><points><x>33586.5078125</x><y>3172.835205078125</y></points><points><x>33593.8984375</x><y>3186.23388671875</y></points><points><x>33608.22265625</x><y>3203.328857421875</y></points><points><x>33616.07421875</x><y>3212.5693359375</y></points><points><x>33628.08984375</x><y>3221.809814453125</y></points><points><x>33631.78515625</x><y>3238.904541015625</y></points><points><x>33635.48046875</x><y>3266.1640625</y></points><points><x>33639.640625</x><y>3277.25244140625</y></points><points><x>33656.2734375</x><y>3274.018310546875</y></points><points><x>33678.91015625</x><y>3258.3095703125</y></points><points><x>33695.54296875</x><y>3238.442626953125</y></points><points><x>33699.703125</x><y>3231.974365234375</y></points><points><x>33721.41796875</x><y>3232.8984375</y></points><points><x>33731.58203125</x><y>3228.739990234375</y></points><points><x>33739.4375</x><y>3212.107177734375</y></points><points><x>33739.4375</x><y>3212.107177734375</y></points><points><x>33739.8984375</x><y>3208.873046875</y></points><points><x>33741.28515625</x><y>3189.006103515625</y></points><points><x>33741.28515625</x><y>3189.006103515625</y></points><points><x>33743.1328125</x><y>3188.08203125</y></points><points><x>33743.1328125</x><y>3187.6201171875</y></points><points><x>33769.00390625</x><y>3164.518798828125</y></points><points><x>33769.46875</x><y>3140.955810546875</y></points><points><x>33758.37890625</x><y>3131.253173828125</y></points><points><x>33761.15234375</x><y>3114.158447265625</y></points><points><x>33742.671875</x><y>3097.0634765625</y></points><points><x>33716.796875</x><y>3096.6015625</y></points><points><x>33693.234375</x><y>3101.2216796875</y></points><points><x>33677.0625</x><y>3092.443359375</y></points><points><x>33653.9609375</x><y>3092.9052734375</y></points><points><x>33634.09375</x><y>3103.53173828125</y></points><points><x>33634.09375</x><y>3103.53173828125</y></points></segmentation></object><object><name>NILM</name><difficult>0</difficult><truncated>0</truncated><info>[{"confidence": "0"}, {"action": "CREATE", "cat": "NILM", "time": "2020-07-23 14:52;43", "who": "admin", "typeOfanno": "PersonManul"}]</info><confidence>0</confidence><bndbox><xmin>33020.6328125</xmin><ymin>47126.609375</ymin><xmax>33210.0625</xmax><ymax>47273.53515625</ymax></bndbox><segmentation><points><x>33026.63671875</x><y>47185.2890625</y></points><points><x>33038.1875</x><y>47206.5390625</y></points><points><x>33051.5859375</x><y>47240.26953125</y></points><points><x>33064.0625</x><y>47259.671875</y></points><points><x>33091.3203125</x><y>47268.9140625</y></points><points><x>33129.20703125</x><y>47273.53515625</y></points><points><x>33161.0859375</x><y>47263.37109375</y></points><points><x>33161.55078125</x><y>47263.37109375</y></points><points><x>33186.9609375</x><y>47251.35546875</y></points><points><x>33204.98046875</x><y>47219.015625</y></points><points><x>33210.0625</x><y>47186.2109375</y></points><points><x>33196.19921875</x><y>47155.71875</y></points><points><x>33161.0859375</x><y>47133.54296875</y></points><points><x>33120.890625</x><y>47126.609375</y></points><points><x>33062.67578125</x><y>47133.54296875</y></points><points><x>33026.63671875</x><y>47143.2421875</y></points><points><x>33020.6328125</x><y>47165.8828125</y></points><points><x>33020.6328125</x><y>47165.8828125</y></points></segmentation></object><object><name>NILM</name><difficult>0</difficult><truncated>0</truncated><info>[{"confidence": "0"}, {"action": "CREATE", "cat": "NILM", "time": "2020-07-23 14:52;43", "who": "admin", "typeOfanno": "PersonManul"}]</info><confidence>0</confidence><bndbox><xmin>41004.91015625</xmin><ymin>45661.7109375</ymin><xmax>41124.11328125</xmax><ymax>45845.1328125</ymax></bndbox><segmentation><points><x>41006.7578125</x><y>45748.5703125</y></points><points><x>41009.53125</x><y>45778.6015625</y></points><points><x>41011.37890625</x><y>45808.171875</y></points><points><x>41020.16015625</x><y>45829.88671875</y></points><points><x>41034.48046875</x><y>45842.82421875</y></points><points><x>41049.7265625</x><y>45845.1328125</y></points><points><x>41058.5078125</x><y>45830.80859375</y></points><points><x>41066.359375</x><y>45795.234375</y></points><points><x>41082.0703125</x><y>45767.9765625</y></points><points><x>41091.7734375</x><y>45739.79296875</y></points><points><x>41111.640625</x><y>45727.77734375</y></points><points><x>41124.11328125</x><y>45702.3671875</y></points><points><x>41114.875</x><y>45681.11328125</y></points><points><x>41083.91796875</x><y>45666.328125</y></points><points><x>41042.3359375</x><y>45661.7109375</y></points><points><x>41033.09375</x><y>45672.3359375</y></points><points><x>41017.84765625</x><y>45700.05859375</y></points><points><x>41008.14453125</x><y>45707.91015625</y></points><points><x>41004.91015625</x><y>45719.92578125</y></points><points><x>41004.91015625</x><y>45720.38671875</y></points></segmentation></object><object><name>NILM</name><difficult>0</difficult><truncated>0</truncated><info>[{"confidence": "0"}, {"action": "CREATE", "cat": "NILM", "time": "2020-07-23 14:52;43", "who": "admin", "typeOfanno": "PersonManul"}]</info><confidence>0</confidence><bndbox><xmin>31710.08984375</xmin><ymin>19610.748046875</ymin><xmax>31845.4609375</xmax><ymax>19725.791015625</ymax></bndbox><segmentation><points><x>31710.08984375</x><y>19652.330078125</y></points><points><x>31710.08984375</x><y>19677.279296875</y></points><points><x>31721.177734375</x><y>19698.994140625</y></points><points><x>31748.8984375</x><y>19714.703125</y></points><points><x>31772.462890625</x><y>19724.404296875</y></points><points><x>31805.728515625</x><y>19725.791015625</y></points><points><x>31826.51953125</x><y>19714.240234375</y></points><points><x>31845.4609375</x><y>19692.986328125</y></points><points><x>31845.0</x><y>19663.41796875</y></points><points><x>31833.91015625</x><y>19646.78515625</y></points><points><x>31812.1953125</x><y>19625.0703125</y></points><points><x>31786.78515625</x><y>19611.208984375</y></points><points><x>31759.0625</x><y>19610.748046875</y></points><points><x>31735.5</x><y>19619.525390625</y></points><points><x>31715.171875</x><y>19632.0</y></points><points><x>31715.171875</x><y>19632.0</y></points></segmentation></object><object><name>NILM</name><difficult>0</difficult><truncated>0</truncated><info>[{"confidence": "0"}, {"action": "CREATE", "cat": "NILM", "time": "2020-07-23 14:52;43", "who": "admin", "typeOfanno": "PersonManul"}]</info><confidence>0</confidence><bndbox><xmin>13818.1796875</xmin><ymin>42878.51171875</ymin><xmax>14019.6220703125</xmax><ymax>43013.421875</ymax></bndbox><segmentation><points><x>13845.439453125</x><y>42886.828125</y></points><points><x>13818.642578125</x><y>42914.55078125</y></points><points><x>13818.1796875</x><y>42955.66796875</y></points><points><x>13846.8251953125</x><y>42988.47265625</y></points><points><x>13881.015625</x><y>43006.4921875</y></points><points><x>13911.970703125</x><y>43005.5703125</y></points><points><x>13942.001953125</x><y>43003.71875</y></points><points><x>13959.0966796875</x><y>43013.421875</y></points><points><x>13988.6669921875</x><y>43005.5703125</y></points><points><x>13988.6669921875</x><y>43005.10546875</y></points><points><x>13990.5146484375</x><y>43004.64453125</y></points><points><x>14012.2294921875</x><y>42987.55078125</y></points><points><x>14019.6220703125</x><y>42944.12109375</y></points><points><x>14019.16015625</x><y>42909.46875</y></points><points><x>13987.7421875</x><y>42897.453125</y></points><points><x>13987.7421875</x><y>42897.453125</y></points><points><x>13985.4326171875</x><y>42896.9921875</y></points><points><x>13984.0458984375</x><y>42896.0703125</y></points><points><x>13940.154296875</x><y>42881.74609375</y></points><points><x>13904.1162109375</x><y>42878.51171875</y></points><points><x>13869.46484375</x><y>42878.51171875</y></points><points><x>13869.46484375</x><y>42878.51171875</y></points></segmentation></object><object><name>NILM</name><difficult>0</difficult><truncated>0</truncated><info>[{"confidence": "0"}, {"action": "CREATE", "cat": "NILM", "time": "2020-07-23 14:52;43", "who": "admin", "typeOfanno": "PersonManul"}]</info><confidence>0</confidence><bndbox><xmin>10443.861328125</xmin><ymin>15877.01953125</ymin><xmax>10566.7587890625</xmax><ymax>15985.5947265625</ymax></bndbox><segmentation><points><x>10456.3359375</x><y>15894.576171875</y></points><points><x>10447.0947265625</x><y>15913.9814453125</y></points><points><x>10443.861328125</x><y>15938.005859375</y></points><points><x>10451.2529296875</x><y>15957.873046875</y></points><points><x>10465.1142578125</x><y>15976.3544921875</y></points><points><x>10483.1328125</x><y>15985.5947265625</y></points><points><x>10514.55078125</x><y>15985.5947265625</y></points><points><x>10535.341796875</x><y>15976.81640625</y></points><points><x>10557.5185546875</x><y>15957.873046875</y></points><points><x>10566.7587890625</x><y>15937.5439453125</y></points><points><x>10563.525390625</x><y>15914.9052734375</y></points><points><x>10546.892578125</x><y>15895.9619140625</y></points><points><x>10522.8671875</x><y>15884.412109375</y></points><points><x>10497.91796875</x><y>15877.01953125</y></points><points><x>10477.5888671875</x><y>15881.177734375</y></points><points><x>10477.5888671875</x><y>15881.177734375</y></points></segmentation></object><object><name>NILM</name><difficult>0</difficult><truncated>0</truncated><info>[{"confidence": "0"}, {"action": "CREATE", "cat": "NILM", "time": "2020-07-23 14:52;43", "who": "admin", "typeOfanno": "PersonManul"}]</info><confidence>0</confidence><bndbox><xmin>17422.0</xmin><ymin>39669.0</ymin><xmax>17569.669921875</xmax><ymax>39817.0</ymax></bndbox><segmentation><points><x>17482.0</x><y>39669.0</y></points><points><x>17477.0</x><y>39670.0</y></points><points><x>17472.0</x><y>39671.0</y></points><points><x>17462.0</x><y>39674.0</y></points><points><x>17451.0</x><y>39682.0</y></points><points><x>17447.0</x><y>39685.0</y></points><points><x>17435.0</x><y>39696.0</y></points><points><x>17428.0</x><y>39711.0</y></points><points><x>17425.98046875</x><y>39721.1640625</y></points><points><x>17422.74609375</x><y>39725.78515625</y></points><points><x>17423.208984375</x><y>39738.2578125</y></points><points><x>17423.0</x><y>39747.0</y></points><points><x>17422.0</x><y>39767.0</y></points><points><x>17423.0</x><y>39775.0</y></points><points><x>17443.0</x><y>39811.0</y></points><points><x>17480.0</x><y>39817.0</y></points><points><x>17491.126953125</x><y>39811.2578125</y></points><points><x>17499.904296875</x><y>39807.5625</y></points><points><x>17504.986328125</x><y>39805.25</y></points><points><x>17512.0</x><y>39803.0</y></points><points><x>17515.0</x><y>39800.0</y></points><points><x>17523.0</x><y>39793.0</y></points><points><x>17527.0</x><y>39790.0</y></points><points><x>17533.0</x><y>39785.0</y></points><points><x>17538.0</x><y>39779.0</y></points><points><x>17541.0</x><y>39775.0</y></points><points><x>17556.0</x><y>39750.0</y></points><points><x>17559.0</x><y>39746.0</y></points><points><x>17559.0</x><y>39742.0</y></points><points><x>17565.51171875</x><y>39725.78515625</y></points><points><x>17569.669921875</x><y>39708.2265625</y></points><points><x>17563.201171875</x><y>39688.359375</y></points><points><x>17546.568359375</x><y>39678.65625</y></points><points><x>17546.0</x><y>39674.0</y></points><points><x>17540.0</x><y>39674.0</y></points><points><x>17532.0</x><y>39673.0</y></points><points><x>17522.0</x><y>39671.0</y></points><points><x>17514.0</x><y>39670.0</y></points></segmentation></object><object><name>ASC_US</name><difficult>0</difficult><truncated>0</truncated><info>[{"confidence": "0"}, {"action": "CREATE", "cat": "ASC_US", "time": "2020-07-23 14:52;43", "who": "admin", "typeOfanno": "PersonManul"}]</info><confidence>0</confidence><bndbox><xmin>24811.0</xmin><ymin>43367.0</ymin><xmax>24917.828125</xmax><ymax>43484.0625</ymax></bndbox><segmentation><points><x>24865.0</x><y>43367.0</y></points><points><x>24860.0</x><y>43368.0</y></points><points><x>24852.0</x><y>43373.0</y></points><points><x>24844.0</x><y>43378.0</y></points><points><x>24839.0</x><y>43382.0</y></points><points><x>24835.0</x><y>43385.0</y></points><points><x>24827.0</x><y>43387.0</y></points><points><x>24817.107421875</x><y>43397.203125</y></points><points><x>24813.0</x><y>43409.0</y></points><points><x>24812.0</x><y>43415.0</y></points><points><x>24811.0</x><y>43436.0</y></points><points><x>24812.0</x><y>43442.0</y></points><points><x>24815.0</x><y>43455.0</y></points><points><x>24835.587890625</x><y>43471.125</y></points><points><x>24854.53125</x><y>43480.828125</y></points><points><x>24883.177734375</x><y>43484.0625</y></points><points><x>24903.505859375</x><y>43471.125</y></points><points><x>24912.74609375</x><y>43457.7265625</y></points><points><x>24916.904296875</x><y>43450.3359375</y></points><points><x>24917.828125</x><y>43438.78515625</y></points><points><x>24915.98046875</x><y>43433.703125</y></points><points><x>24916.443359375</x><y>43429.54296875</y></points><points><x>24915.056640625</x><y>43422.15234375</y></points><points><x>24913.669921875</x><y>43413.375</y></points><points><x>24910.435546875</x><y>43403.20703125</y></points><points><x>24909.05078125</x><y>43397.203125</y></points><points><x>24908.126953125</x><y>43387.5</y></points><points><x>24905.0</x><y>43379.0</y></points><points><x>24899.0</x><y>43377.0</y></points><points><x>24892.0</x><y>43370.0</y></points><points><x>24885.0</x><y>43368.0</y></points></segmentation></object><object><name>NONE</name><difficult>0</difficult><truncated>0</truncated><info>[{"confidence": "0"}, {"action": "CREATE", "cat": "NONE", "time": "2020-07-23 14:52;43", "who": "admin", "typeOfanno": "PersonManul"}]</info><confidence>0</confidence><bndbox><xmin>40497.796875</xmin><ymin>36516.0</ymin><xmax>40694.15625</xmax><ymax>36681.734375</ymax></bndbox><segmentation><points><x>40615.0</x><y>36516.0</y></points><points><x>40595.0</x><y>36526.0</y></points><points><x>40587.0</x><y>36529.0</y></points><points><x>40586.0</x><y>36537.0</y></points><points><x>40583.0</x><y>36540.0</y></points><points><x>40579.0</x><y>36543.0</y></points><points><x>40575.0</x><y>36543.0</y></points><points><x>40571.0</x><y>36533.0</y></points><points><x>40559.0</x><y>36533.0</y></points><points><x>40553.0</x><y>36552.0</y></points><points><x>40547.0</x><y>36553.0</y></points><points><x>40539.0</x><y>36566.0</y></points><points><x>40537.0</x><y>36577.0</y></points><points><x>40536.0</x><y>36585.0</y></points><points><x>40532.0</x><y>36591.0</y></points><points><x>40527.0</x><y>36597.0</y></points><points><x>40523.0</x><y>36600.0</y></points><points><x>40497.796875</x><y>36611.046875</y></points><points><x>40500.5703125</x><y>36627.21484375</y></points><points><x>40519.0</x><y>36635.0</y></points><points><x>40530.0</x><y>36636.0</y></points><points><x>40533.0</x><y>36639.0</y></points><points><x>40539.0</x><y>36644.0</y></points><points><x>40548.0</x><y>36652.0</y></points><points><x>40556.0</x><y>36659.0</y></points><points><x>40563.0</x><y>36668.0</y></points><points><x>40577.0</x><y>36669.0</y></points><points><x>40578.0</x><y>36676.0</y></points><points><x>40590.0</x><y>36677.0</y></points><points><x>40605.91015625</x><y>36681.734375</y></points><points><x>40608.21875</x><y>36679.88671875</y></points><points><x>40619.30859375</x><y>36677.11328125</y></points><points><x>40624.390625</x><y>36671.109375</y></points><points><x>40629.93359375</x><y>36664.640625</y></points><points><x>40637.328125</x><y>36658.6328125</y></points><points><x>40645.18359375</x><y>36649.39453125</y></points><points><x>40642.41015625</x><y>36654.015625</y></points><points><x>40648.87890625</x><y>36643.38671875</y></points><points><x>40653.5</x><y>36638.3046875</y></points><points><x>40655.80859375</x><y>36642.92578125</y></points><points><x>40660.4296875</x><y>36633.68359375</y></points><points><x>40671.0546875</x><y>36614.28125</y></points><points><x>40686.0</x><y>36602.0</y></points><points><x>40687.0</x><y>36596.0</y></points><points><x>40694.15625</x><y>36581.9375</y></points><points><x>40689.0</x><y>36567.0</y></points><points><x>40677.0</x><y>36546.0</y></points><points><x>40670.0</x><y>36543.0</y></points><points><x>40661.0</x><y>36532.0</y></points><points><x>40657.0</x><y>36529.0</y></points><points><x>40647.0</x><y>36525.0</y></points><points><x>40646.0</x><y>36518.0</y></points><points><x>40639.0</x><y>36517.0</y></points></segmentation></object><object><name>NILM</name><difficult>0</difficult><truncated>0</truncated><info>[{"confidence": "0"}, {"action": "CREATE", "cat": "NILM", "time": "2020-07-23 14:52;43", "who": "admin", "typeOfanno": "PersonManul"}]</info><confidence>0</confidence><bndbox><xmin>42110.89453125</xmin><ymin>34288.92578125</ymin><xmax>42236.5625</xmax><ymax>34433.5390625</ymax></bndbox><segmentation><points><x>42151.70703125</x><y>34290.0</y></points><points><x>42145.70703125</x><y>34292.0</y></points><points><x>42139.70703125</x><y>34297.0</y></points><points><x>42136.70703125</x><y>34301.0</y></points><points><x>42133.70703125</x><y>34306.0</y></points><points><x>42123.70703125</x><y>34319.0</y></points><points><x>42116.4375</x><y>34327.734375</y></points><points><x>42110.89453125</x><y>34353.14453125</y></points><points><x>42113.21484375</x><y>34376.24609375</y></points><points><x>42111.828125</x><y>34390.109375</y></points><points><x>42116.91015625</x><y>34404.4296875</y></points><points><x>42125.2265625</x><y>34416.44140625</y></points><points><x>42124.765625</x><y>34417.3671875</y></points><points><x>42129.70703125</x><y>34419.0</y></points><points><x>42140.4609375</x><y>34426.60546875</y></points><points><x>42152.4765625</x><y>34433.5390625</y></points><points><x>42165.875</x><y>34427.9921875</y></points><points><x>42178.80859375</x><y>34421.5234375</y></points><points><x>42191.74609375</x><y>34421.5234375</y></points><points><x>42198.67578125</x><y>34421.5234375</y></points><points><x>42210.2265625</x><y>34420.140625</y></points><points><x>42209.765625</x><y>34408.125</y></points><points><x>42212.5390625</x><y>34405.35546875</y></points><points><x>42215.30859375</x><y>34401.1953125</y></points><points><x>42223.70703125</x><y>34397.0</y></points><points><x>42228.2578125</x><y>34385.94921875</y></points><points><x>42233.33984375</x><y>34376.70703125</y></points><points><x>42235.6484375</x><y>34366.54296875</y></points><points><x>42236.5625</x><y>34361.0</y></points><points><x>42236.5625</x><y>34352.68359375</y></points><points><x>42236.1015625</x><y>34345.29296875</y></points><points><x>42234.71484375</x><y>34339.74609375</y></points><points><x>42232.8671875</x><y>34336.51171875</y></points><points><x>42231.94140625</x><y>34331.890625</y></points><points><x>42229.1796875</x><y>34323.57421875</y></points><points><x>42224.5625</x><y>34320.34375</y></points><points><x>42225.484375</x><y>34318.95703125</y></points><points><x>42221.7890625</x><y>34318.03125</y></points><points><x>42208.70703125</x><y>34308.0</y></points><points><x>42205.70703125</x><y>34305.0</y></points><points><x>42191.28515625</x><y>34295.39453125</y></points><points><x>42176.0390625</x><y>34288.92578125</y></points></segmentation></object><object><name>NILM</name><difficult>0</difficult><truncated>0</truncated><info>[{"confidence": "0"}, {"action": "CREATE", "cat": "NILM", "time": "2020-07-23 14:52;43", "who": "admin", "typeOfanno": "PersonManul"}]</info><confidence>0</confidence><bndbox><xmin>51958.48046875</xmin><ymin>21828.0</ymin><xmax>52133.58984375</xmax><ymax>21976.0</ymax></bndbox><segmentation><points><x>52066.0</x><y>21828.0</y></points><points><x>52027.0</x><y>21847.0</y></points><points><x>52011.0</x><y>21859.0</y></points><points><x>52003.0</x><y>21869.0</y></points><points><x>51994.0</x><y>21875.0</y></points><points><x>51961.71484375</x><y>21890.98046875</y></points><points><x>51958.48046875</x><y>21916.853515625</y></points><points><x>51974.0</x><y>21952.0</y></points><points><x>51988.0</x><y>21957.0</y></points><points><x>51993.0</x><y>21958.0</y></points><points><x>52004.0</x><y>21961.0</y></points><points><x>52005.0</x><y>21971.0</y></points><points><x>52008.0</x><y>21974.0</y></points><points><x>52015.0</x><y>21975.0</y></points><points><x>52037.0</x><y>21976.0</y></points><points><x>52042.0</x><y>21975.0</y></points><points><x>52058.0</x><y>21965.0</y></points><points><x>52062.0</x><y>21942.0</y></points><points><x>52067.0</x><y>21937.0</y></points><points><x>52074.0</x><y>21946.0</y></points><points><x>52103.0</x><y>21955.0</y></points><points><x>52122.0</x><y>21948.0</y></points><points><x>52127.0</x><y>21943.0</y></points><points><x>52133.58984375</x><y>21921.01171875</y></points><points><x>52127.0</x><y>21895.0</y></points><points><x>52125.0</x><y>21874.0</y></points><points><x>52122.0</x><y>21871.0</y></points><points><x>52117.0</x><y>21864.0</y></points><points><x>52093.0</x><y>21862.0</y></points><points><x>52100.0</x><y>21852.0</y></points><points><x>52104.0</x><y>21839.0</y></points><points><x>52098.0</x><y>21832.0</y></points></segmentation></object><object><name>NILM</name><difficult>0</difficult><truncated>0</truncated><info>[{"confidence": "0"}, {"action": "CREATE", "cat": "NILM", "time": "2020-07-23 14:52;43", "who": "admin", "typeOfanno": "PersonManul"}]</info><confidence>0</confidence><bndbox><xmin>41186.14453125</xmin><ymin>31414.830078125</ymin><xmax>41341.0</xmax><ymax>31519.0</ymax></bndbox><segmentation><points><x>41236.5078125</x><y>31414.830078125</y></points><points><x>41214.328125</x><y>31417.6015625</y></points><points><x>41194.0</x><y>31435.0</y></points><points><x>41187.0</x><y>31452.0</y></points><points><x>41186.14453125</x><y>31478.126953125</y></points><points><x>41197.234375</x><y>31493.373046875</y></points><points><x>41215.71484375</x><y>31512.77734375</y></points><points><x>41267.0</x><y>31519.0</y></points><points><x>41278.0</x><y>31512.0</y></points><points><x>41287.0</x><y>31510.0</y></points><points><x>41293.0</x><y>31506.0</y></points><points><x>41301.0</x><y>31505.0</y></points><points><x>41312.0</x><y>31501.0</y></points><points><x>41320.1328125</x><y>31495.68359375</y></points><points><x>41323.3671875</x><y>31492.44921875</y></points><points><x>41329.0</x><y>31487.0</y></points><points><x>41333.0</x><y>31482.0</y></points><points><x>41337.69140625</x><y>31473.044921875</y></points><points><x>41338.15234375</x><y>31462.87890625</y></points><points><x>41341.0</x><y>31454.0</y></points><points><x>41336.0</x><y>31446.0</y></points><points><x>41333.0</x><y>31442.0</y></points><points><x>41315.97265625</x><y>31431.923828125</y></points><points><x>41273.46875</x><y>31417.138671875</y></points></segmentation></object><object><name>NILM</name><difficult>0</difficult><truncated>0</truncated><info>[{"confidence": "0"}, {"action": "CREATE", "cat": "NILM", "time": "2020-07-23 14:52;43", "who": "admin", "typeOfanno": "PersonManul"}]</info><confidence>0</confidence><bndbox><xmin>5259.0</xmin><ymin>26842.734375</ymin><xmax>5379.03125</xmax><ymax>27050.0</ymax></bndbox><segmentation><points><x>5311.576171875</x><y>26842.734375</y></points><points><x>5286.0</x><y>26852.0</y></points><points><x>5283.0</x><y>26856.0</y></points><points><x>5279.0</x><y>26859.0</y></points><points><x>5275.0</x><y>26862.0</y></points><points><x>5272.0</x><y>26866.0</y></points><points><x>5259.0</x><y>26892.0</y></points><points><x>5263.98779296875</x><y>26912.962890625</y></points><points><x>5266.759765625</x><y>26924.974609375</y></points><points><x>5271.0</x><y>26932.0</y></points><points><x>5273.0</x><y>26945.0</y></points><points><x>5279.0</x><y>26953.0</y></points><points><x>5283.0</x><y>26958.0</y></points><points><x>5288.0</x><y>26964.0</y></points><points><x>5295.0</x><y>26972.0</y></points><points><x>5297.0</x><y>26980.0</y></points><points><x>5297.0</x><y>26990.0</y></points><points><x>5296.0</x><y>27005.0</y></points><points><x>5298.0</x><y>27013.0</y></points><points><x>5321.2783203125</x><y>27045.5625</y></points><points><x>5352.0</x><y>27050.0</y></points><points><x>5355.0</x><y>27047.0</y></points><points><x>5379.03125</x><y>26981.802734375</y></points><points><x>5371.1767578125</x><y>26944.841796875</y></points><points><x>5351.0</x><y>26897.0</y></points><points><x>5336.0</x><y>26884.0</y></points><points><x>5329.0</x><y>26879.0</y></points><points><x>5320.0</x><y>26859.0</y></points><points><x>5319.0</x><y>26854.0</y></points></segmentation></object><object><name>NILM</name><difficult>0</difficult><truncated>0</truncated><info>[{"confidence": "0"}, {"action": "CREATE", "cat": "NILM", "time": "2020-07-23 14:52;43", "who": "admin", "typeOfanno": "PersonManul"}]</info><confidence>0</confidence><bndbox><xmin>30181.259765625</xmin><ymin>44471.27734375</ymin><xmax>30269.0</xmax><ymax>44593.0</ymax></bndbox><segmentation><points><x>30218.68359375</x><y>44471.27734375</y></points><points><x>30191.88671875</x><y>44484.67578125</y></points><points><x>30181.259765625</x><y>44519.328125</y></points><points><x>30193.0</x><y>44565.0</y></points><points><x>30208.0</x><y>44573.0</y></points><points><x>30211.0</x><y>44577.0</y></points><points><x>30212.21484375</x><y>44579.390625</y></points><points><x>30214.525390625</x><y>44582.1640625</y></points><points><x>30218.68359375</x><y>44584.9375</y></points><points><x>30224.0</x><y>44590.0</y></points><points><x>30229.0</x><y>44593.0</y></points><points><x>30250.1015625</x><y>44588.6328125</y></points><points><x>30263.037109375</x><y>44572.0</y></points><points><x>30265.0</x><y>44553.0</y></points><points><x>30265.0</x><y>44541.0</y></points><points><x>30269.0</x><y>44523.0</y></points><points><x>30265.0</x><y>44511.0</y></points><points><x>30262.0</x><y>44508.0</y></points><points><x>30255.0</x><y>44508.0</y></points><points><x>30255.0</x><y>44493.0</y></points><points><x>30250.0</x><y>44488.0</y></points><points><x>30247.0</x><y>44484.0</y></points><points><x>30235.0</x><y>44481.0</y></points></segmentation></object><object><name>NILM</name><difficult>0</difficult><truncated>0</truncated><info>[{"confidence": "0"}, {"action": "CREATE", "cat": "NILM", "time": "2020-07-23 14:52;43", "who": "admin", "typeOfanno": "PersonManul"}]</info><confidence>0</confidence><bndbox><xmin>42379.0</xmin><ymin>37755.0</ymin><xmax>42511.0</xmax><ymax>37881.60546875</ymax></bndbox><segmentation><points><x>42472.0</x><y>37755.0</y></points><points><x>42463.0</x><y>37757.0</y></points><points><x>42453.0</x><y>37769.0</y></points><points><x>42451.0</x><y>37784.0</y></points><points><x>42449.0</x><y>37810.0</y></points><points><x>42446.0</x><y>37815.0</y></points><points><x>42434.0</x><y>37811.0</y></points><points><x>42427.0</x><y>37792.0</y></points><points><x>42428.0</x><y>37773.0</y></points><points><x>42423.0</x><y>37764.0</y></points><points><x>42399.0</x><y>37760.0</y></points><points><x>42385.0</x><y>37769.0</y></points><points><x>42379.0</x><y>37800.0</y></points><points><x>42380.0</x><y>37807.0</y></points><points><x>42382.0</x><y>37816.0</y></points><points><x>42384.0</x><y>37839.0</y></points><points><x>42396.0</x><y>37853.0</y></points><points><x>42399.0</x><y>37857.0</y></points><points><x>42405.0</x><y>37861.0</y></points><points><x>42421.0</x><y>37871.0</y></points><points><x>42428.0</x><y>37876.0</y></points><points><x>42450.12109375</x><y>37881.60546875</y></points><points><x>42469.0625</x><y>37871.90625</y></points><points><x>42478.3046875</x><y>37867.74609375</y></points><points><x>42481.07421875</x><y>37866.82421875</y></points><points><x>42479.69140625</x><y>37865.8984375</y></points><points><x>42475.9921875</x><y>37864.51171875</y></points><points><x>42481.0</x><y>37856.0</y></points><points><x>42485.0</x><y>37839.0</y></points><points><x>42497.0</x><y>37838.0</y></points><points><x>42500.0</x><y>37835.0</y></points><points><x>42506.0</x><y>37835.0</y></points><points><x>42511.0</x><y>37821.0</y></points><points><x>42507.0</x><y>37817.0</y></points><points><x>42507.0</x><y>37813.0</y></points><points><x>42503.0</x><y>37801.0</y></points><points><x>42502.0</x><y>37795.0</y></points><points><x>42505.0</x><y>37775.0</y></points><points><x>42503.0</x><y>37765.0</y></points><points><x>42497.0</x><y>37757.0</y></points></segmentation></object><object><name>NILM</name><difficult>0</difficult><truncated>0</truncated><info>[{"confidence": "0"}, {"action": "CREATE", "cat": "NILM", "time": "2020-07-23 14:52;43", "who": "admin", "typeOfanno": "PersonManul"}]</info><confidence>0</confidence><bndbox><xmin>38312.0</xmin><ymin>34002.4375</ymin><xmax>38568.17578125</xmax><ymax>34315.0</ymax></bndbox><segmentation><points><x>38498.41015625</x><y>34011.21484375</y></points><points><x>38488.24609375</x><y>34021.84375</y></points><points><x>38477.62109375</x><y>34026.92578125</y></points><points><x>38468.37890625</x><y>34031.546875</y></points><points><x>38455.44140625</x><y>34034.77734375</y></points><points><x>38449.8984375</x><y>34044.01953125</y></points><points><x>38442.5078125</x><y>34048.640625</y></points><points><x>38436.5</x><y>34051.41015625</y></points><points><x>38434.19140625</x><y>34057.41796875</y></points><points><x>38425.0</x><y>34071.0</y></points><points><x>38421.0</x><y>34075.0</y></points><points><x>38411.0</x><y>34102.0</y></points><points><x>38413.0</x><y>34109.0</y></points><points><x>38414.0</x><y>34115.0</y></points><points><x>38415.0</x><y>34134.0</y></points><points><x>38402.0</x><y>34134.0</y></points><points><x>38391.0</x><y>34139.0</y></points><points><x>38376.0</x><y>34146.0</y></points><points><x>38370.0</x><y>34152.0</y></points><points><x>38365.0</x><y>34166.0</y></points><points><x>38359.0</x><y>34171.0</y></points><points><x>38346.0</x><y>34181.0</y></points><points><x>38336.0</x><y>34193.0</y></points><points><x>38331.0</x><y>34207.0</y></points><points><x>38328.0</x><y>34223.0</y></points><points><x>38320.99609375</x><y>34257.47265625</y></points><points><x>38313.0</x><y>34286.0</y></points><points><x>38314.0</x><y>34300.0</y></points><points><x>38316.0</x><y>34306.0</y></points><points><x>38312.0</x><y>34315.0</y></points><points><x>38342.0</x><y>34315.0</y></points><points><x>38347.0</x><y>34310.0</y></points><points><x>38352.0</x><y>34307.0</y></points><points><x>38368.0</x><y>34306.0</y></points><points><x>38393.0</x><y>34312.0</y></points><points><x>38412.0</x><y>34310.0</y></points><points><x>38432.0</x><y>34296.0</y></points><points><x>38441.0</x><y>34286.0</y></points><points><x>38447.0</x><y>34280.0</y></points><points><x>38451.0</x><y>34273.0</y></points><points><x>38451.0</x><y>34269.0</y></points><points><x>38453.0</x><y>34261.0</y></points><points><x>38460.0</x><y>34260.0</y></points><points><x>38480.0</x><y>34230.0</y></points><points><x>38493.0</x><y>34217.0</y></points><points><x>38502.0</x><y>34207.0</y></points><points><x>38502.0</x><y>34203.0</y></points><points><x>38505.0</x><y>34196.0</y></points><points><x>38514.0</x><y>34188.0</y></points><points><x>38521.0</x><y>34182.0</y></points><points><x>38528.0</x><y>34174.0</y></points><points><x>38528.0</x><y>34162.0</y></points><points><x>38546.0</x><y>34140.0</y></points><points><x>38552.0</x><y>34139.0</y></points><points><x>38553.0</x><y>34128.0</y></points><points><x>38556.0</x><y>34117.0</y></points><points><x>38557.0</x><y>34111.0</y></points><points><x>38558.0</x><y>34095.0</y></points><points><x>38560.0</x><y>34074.0</y></points><points><x>38568.17578125</x><y>34056.95703125</y></points><points><x>38566.328125</x><y>34042.6328125</y></points><points><x>38558.9375</x><y>34027.84765625</y></points><points><x>38550.15625</x><y>34010.29296875</y></points><points><x>38533.0625</x><y>34002.4375</y></points></segmentation></object><object><name>NILM</name><difficult>0</difficult><truncated>0</truncated><info>[{"confidence": "0"}, {"action": "CREATE", "cat": "NILM", "time": "2020-07-23 14:52;43", "who": "admin", "typeOfanno": "PersonManul"}]</info><confidence>0</confidence><bndbox><xmin>11652.025390625</xmin><ymin>26029.291015625</ymin><xmax>11828.5185546875</xmax><ymax>26166.51171875</ymax></bndbox><segmentation><points><x>11669.5830078125</x><y>26102.75390625</y></points><points><x>11652.025390625</x><y>26117.537109375</y></points><points><x>11654.7978515625</x><y>26130.9375</y></points><points><x>11655.259765625</x><y>26130.9375</y></points><points><x>11695.4560546875</x><y>26152.189453125</y></points><points><x>11729.6455078125</x><y>26161.892578125</y></points><points><x>11762.44921875</x><y>26166.51171875</y></points><points><x>11785.087890625</x><y>26149.87890625</y></points><points><x>11808.189453125</x><y>26131.3984375</y></points><points><x>11827.5947265625</x><y>26110.607421875</y></points><points><x>11828.5185546875</x><y>26087.96875</y></points><points><x>11820.6640625</x><y>26073.18359375</y></points><points><x>11802.6455078125</x><y>26071.3359375</y></points><points><x>11781.8544921875</x><y>26059.322265625</y></points><points><x>11770.765625</x><y>26039.91796875</y></points><points><x>11757.3671875</x><y>26029.291015625</y></points><points><x>11749.05078125</x><y>26029.291015625</y></points><points><x>11749.05078125</x><y>26029.291015625</y></points><points><x>11746.2783203125</x><y>26029.291015625</y></points><points><x>11745.81640625</x><y>26029.291015625</y></points><points><x>11743.96875</x><y>26029.291015625</y></points><points><x>11740.734375</x><y>26029.291015625</y></points><points><x>11719.943359375</x><y>26053.31640625</y></points><points><x>11698.6904296875</x><y>26076.41796875</y></points><points><x>11698.228515625</x><y>26076.41796875</y></points></segmentation></object><object><name>NILM</name><difficult>0</difficult><truncated>0</truncated><info>[{"confidence": "0"}, {"action": "CREATE", "cat": "NILM", "time": "2020-07-23 14:52;43", "who": "admin", "typeOfanno": "PersonManul"}]</info><confidence>0</confidence><bndbox><xmin>45536.0</xmin><ymin>42150.05078125</ymin><xmax>45585.0</xmax><ymax>42199.0</ymax></bndbox><segmentation><points><x>45553.91796875</x><y>42150.05078125</y></points><points><x>45549.0</x><y>42152.0</y></points><points><x>45541.0</x><y>42161.0</y></points><points><x>45538.0</x><y>42165.0</y></points><points><x>45536.0</x><y>42187.0</y></points><points><x>45543.0</x><y>42196.0</y></points><points><x>45569.0</x><y>42199.0</y></points><points><x>45580.0</x><y>42192.0</y></points><points><x>45585.0</x><y>42188.0</y></points><points><x>45585.0</x><y>42163.0</y></points><points><x>45577.0</x><y>42151.0</y></points></segmentation></object><object><name>NILM</name><difficult>0</difficult><truncated>0</truncated><info>[{"confidence": "0"}, {"action": "CREATE", "cat": "NILM", "time": "2020-07-23 14:52;43", "who": "admin", "typeOfanno": "PersonManul"}]</info><confidence>0</confidence><bndbox><xmin>32282.6015625</xmin><ymin>49028.9765625</ymin><xmax>32372.6953125</xmax><ymax>49091.80859375</ymax></bndbox><segmentation><points><x>32297.84765625</x><y>49039.140625</y></points><points><x>32282.6015625</x><y>49062.703125</y></points><points><x>32291.0</x><y>49078.0</y></points><points><x>32316.791015625</x><y>49091.80859375</y></points><points><x>32357.0</x><y>49083.0</y></points><points><x>32367.0</x><y>49073.0</y></points><points><x>32372.234375</x><y>49060.390625</y></points><points><x>32372.6953125</x><y>49046.9921875</y></points><points><x>32367.0</x><y>49038.0</y></points><points><x>32361.14453125</x><y>49034.05859375</y></points><points><x>32342.6640625</x><y>49028.9765625</y></points><points><x>32316.0</x><y>49031.0</y></points></segmentation></object><object><name>NILM</name><difficult>0</difficult><truncated>0</truncated><info>[{"confidence": "0"}, {"action": "CREATE", "cat": "NILM", "time": "2020-07-23 14:52;43", "who": "admin", "typeOfanno": "PersonManul"}]</info><confidence>0</confidence><bndbox><xmin>23830.58203125</xmin><ymin>43951.171875</ymin><xmax>23918.66015625</xmax><ymax>44059.734375</ymax></bndbox><segmentation><points><x>23830.58203125</x><y>43996.234375</y></points><points><x>23837.75</x><y>43965.5078125</y></points><points><x>23862.330078125</x><y>43951.171875</y></points><points><x>23901.25</x><y>43955.265625</y></points><points><x>23918.66015625</x><y>43977.80078125</y></points><points><x>23915.587890625</x><y>44005.453125</y></points><points><x>23912.515625</x><y>44029.0078125</y></points><points><x>23908.41796875</x><y>44043.34765625</y></points><points><x>23896.12890625</x><y>44054.61328125</y></points><points><x>23870.5234375</x><y>44059.734375</y></points><points><x>23843.896484375</x><y>44043.34765625</y></points><points><x>23834.677734375</x><y>44021.83984375</y></points><points><x>23834.677734375</x><y>44021.83984375</y></points></segmentation></object><object><name>NILM</name><difficult>0</difficult><truncated>0</truncated><info>[{"confidence": "0"}, {"action": "CREATE", "cat": "NILM", "time": "2020-07-23 14:52;44", "who": "admin", "typeOfanno": "PersonManul"}]</info><confidence>0</confidence><bndbox><xmin>35383.73828125</xmin><ymin>42671.0</ymin><xmax>35589.3359375</xmax><ymax>42857.41015625</ymax></bndbox><segmentation><points><x>35433.0</x><y>42671.0</y></points><points><x>35415.0</x><y>42687.0</y></points><points><x>35408.0</x><y>42693.0</y></points><points><x>35404.0</x><y>42696.0</y></points><points><x>35398.5234375</x><y>42702.171875</y></points><points><x>35392.515625</x><y>42708.63671875</y></points><points><x>35384.66015625</x><y>42716.4921875</y></points><points><x>35383.73828125</x><y>42726.1953125</y></points><points><x>35384.0</x><y>42732.0</y></points><points><x>35385.0</x><y>42746.0</y></points><points><x>35384.0</x><y>42758.0</y></points><points><x>35386.0</x><y>42769.0</y></points><points><x>35390.0</x><y>42776.0</y></points><points><x>35400.0</x><y>42790.0</y></points><points><x>35407.0</x><y>42795.0</y></points><points><x>35416.0</x><y>42800.0</y></points><points><x>35458.0</x><y>42824.0</y></points><points><x>35458.0</x><y>42828.0</y></points><points><x>35463.0</x><y>42832.0</y></points><points><x>35471.0</x><y>42842.0</y></points><points><x>35476.0</x><y>42846.0</y></points><points><x>35483.0</x><y>42853.0</y></points><points><x>35517.26171875</x><y>42857.41015625</y></points><points><x>35540.36328125</x><y>42842.625</y></points><points><x>35548.21875</x><y>42830.61328125</y></points><points><x>35553.30078125</x><y>42824.14453125</y></points><points><x>35563.00390625</x><y>42817.67578125</y></points><points><x>35569.46875</x><y>42807.51171875</y></points><points><x>35589.3359375</x><y>42796.421875</y></points><points><x>35583.0</x><y>42757.0</y></points><points><x>35575.9375</x><y>42746.0625</y></points><points><x>35569.93359375</x><y>42742.3671875</y></points><points><x>35561.6171875</x><y>42734.51171875</y></points><points><x>35555.609375</x><y>42726.1953125</y></points><points><x>35550.52734375</x><y>42720.65234375</y></points><points><x>35546.37109375</x><y>42716.4921875</y></points><points><x>35541.75</x><y>42715.10546875</y></points><points><x>35535.28125</x><y>42711.41015625</y></points><points><x>35528.8125</x><y>42711.41015625</y></points><points><x>35523.26953125</x><y>42710.48828125</y></points><points><x>35520.49609375</x><y>42712.3359375</y></points><points><x>35520.49609375</x><y>42715.5703125</y></points><points><x>35516.33984375</x><y>42716.4921875</y></points><points><x>35513.56640625</x><y>42716.953125</y></points><points><x>35508.9453125</x><y>42719.265625</y></points><points><x>35504.0</x><y>42721.0</y></points><points><x>35503.0</x><y>42714.0</y></points><points><x>35500.0</x><y>42711.0</y></points><points><x>35497.0</x><y>42707.0</y></points><points><x>35488.0</x><y>42694.0</y></points><points><x>35476.0</x><y>42683.0</y></points><points><x>35472.0</x><y>42680.0</y></points><points><x>35449.0</x><y>42672.0</y></points></segmentation></object><object><name>NILM</name><difficult>0</difficult><truncated>0</truncated><info>[{"confidence": "0"}, {"action": "CREATE", "cat": "NILM", "time": "2020-07-23 14:52;44", "who": "admin", "typeOfanno": "PersonManul"}]</info><confidence>0</confidence><bndbox><xmin>48220.0</xmin><ymin>39478.92578125</ymin><xmax>48453.0</xmax><ymax>39838.00390625</ymax></bndbox><segmentation><points><x>48334.0625</x><y>39478.92578125</y></points><points><x>48307.921875</x><y>39494.74609375</y></points><points><x>48304.0</x><y>39529.0</y></points><points><x>48303.0</x><y>39556.0</y></points><points><x>48293.0</x><y>39552.0</y></points><points><x>48275.0</x><y>39538.0</y></points><points><x>48264.0</x><y>39533.0</y></points><points><x>48261.0</x><y>39530.0</y></points><points><x>48253.0</x><y>39528.0</y></points><points><x>48237.0</x><y>39527.0</y></points><points><x>48236.0</x><y>39538.0</y></points><points><x>48232.0</x><y>39544.0</y></points><points><x>48230.0</x><y>39554.0</y></points><points><x>48229.0</x><y>39559.0</y></points><points><x>48225.0</x><y>39579.0</y></points><points><x>48224.0</x><y>39586.0</y></points><points><x>48223.0</x><y>39592.0</y></points><points><x>48222.0</x><y>39606.0</y></points><points><x>48223.0</x><y>39616.0</y></points><points><x>48224.0</x><y>39621.0</y></points><points><x>48220.0</x><y>39640.0</y></points><points><x>48221.0</x><y>39646.0</y></points><points><x>48229.0</x><y>39661.0</y></points><points><x>48233.0</x><y>39666.0</y></points><points><x>48240.0</x><y>39667.0</y></points><points><x>48245.0</x><y>39672.0</y></points><points><x>48248.0</x><y>39676.0</y></points><points><x>48254.0</x><y>39676.0</y></points><points><x>48260.0</x><y>39699.0</y></points><points><x>48248.0</x><y>39700.0</y></points><points><x>48247.0</x><y>39713.0</y></points><points><x>48240.0</x><y>39734.0</y></points><points><x>48235.0</x><y>39764.0</y></points><points><x>48240.0</x><y>39773.0</y></points><points><x>48240.0</x><y>39795.0</y></points><points><x>48242.0</x><y>39803.0</y></points><points><x>48255.0</x><y>39804.0</y></points><points><x>48267.33984375</x><y>39826.99609375</y></points><points><x>48285.91015625</x><y>39838.00390625</y></points><points><x>48308.0</x><y>39830.0</y></points><points><x>48323.05859375</x><y>39824.93359375</y></points><points><x>48332.0</x><y>39813.9296875</y></points><points><x>48336.12890625</x><y>39804.984375</y></points><points><x>48348.5078125</x><y>39802.921875</y></points><points><x>48359.515625</x><y>39802.921875</y></points><points><x>48379.0</x><y>39803.0</y></points><points><x>48374.0</x><y>39803.0</y></points><points><x>48369.0</x><y>39802.0</y></points><points><x>48394.0</x><y>39789.0</y></points><points><x>48410.0</x><y>39788.0</y></points><points><x>48413.0</x><y>39780.0</y></points><points><x>48430.0</x><y>39779.0</y></points><points><x>48451.0</x><y>39761.0</y></points><points><x>48452.0</x><y>39749.0</y></points><points><x>48453.0</x><y>39736.0</y></points><points><x>48450.0</x><y>39730.0</y></points><points><x>48450.0</x><y>39704.0</y></points><points><x>48444.0</x><y>39698.0</y></points><points><x>48437.0</x><y>39691.0</y></points><points><x>48434.0</x><y>39687.0</y></points><points><x>48428.0</x><y>39682.0</y></points><points><x>48429.0</x><y>39668.0</y></points><points><x>48425.0</x><y>39663.0</y></points><points><x>48419.0</x><y>39660.0</y></points><points><x>48419.0</x><y>39646.0</y></points><points><x>48409.0</x><y>39630.0</y></points><points><x>48412.0</x><y>39612.0</y></points><points><x>48403.0</x><y>39610.0</y></points><points><x>48402.0</x><y>39598.0</y></points><points><x>48398.0</x><y>39581.0</y></points><points><x>48391.0</x><y>39556.0</y></points><points><x>48387.0</x><y>39542.0</y></points><points><x>48382.0</x><y>39537.0</y></points><points><x>48377.0</x><y>39530.0</y></points><points><x>48377.0</x><y>39526.0</y></points><points><x>48376.0</x><y>39521.0</y></points><points><x>48374.0</x><y>39514.0</y></points><points><x>48376.0234375</x><y>39501.625</y></points><points><x>48374.6484375</x><y>39507.12890625</y></points><points><x>48374.6484375</x><y>39494.05859375</y></points><points><x>48368.45703125</x><y>39489.93359375</y></points><points><x>48358.828125</x><y>39485.1171875</y></points><points><x>48348.5078125</x><y>39481.67578125</y></points></segmentation></object><object><name>NILM</name><difficult>0</difficult><truncated>0</truncated><info>[{"confidence": "0"}, {"action": "CREATE", "cat": "NILM", "time": "2020-07-23 14:52;44", "who": "admin", "typeOfanno": "PersonManul"}]</info><confidence>0</confidence><bndbox><xmin>34762.9375</xmin><ymin>26985.458984375</ymin><xmax>34985.8125</xmax><ymax>27120.28515625</ymax></bndbox><segmentation><points><x>34768.44140625</x><y>27028.796875</y></points><points><x>34762.9375</x><y>27059.064453125</y></points><points><x>34773.2578125</x><y>27094.146484375</y></points><points><x>34785.63671875</x><y>27107.904296875</y></points><points><x>34812.46484375</x><y>27120.28515625</y></points><points><x>34837.23046875</x><y>27109.279296875</y></points><points><x>34855.8046875</x><y>27100.337890625</y></points><points><x>34889.5078125</x><y>27109.966796875</y></points><points><x>34935.59765625</x><y>27112.71875</y></points><points><x>34960.36328125</x><y>27101.025390625</y></points><points><x>34980.3125</x><y>27084.515625</y></points><points><x>34985.8125</x><y>27070.0703125</y></points><points><x>34985.8125</x><y>27070.0703125</y></points><points><x>34985.8125</x><y>27068.005859375</y></points><points><x>34981.6875</x><y>27040.490234375</y></points><points><x>34981.6875</x><y>27040.490234375</y></points><points><x>34956.921875</x><y>27000.59375</y></points><points><x>34931.46875</x><y>26986.146484375</y></points><points><x>34899.140625</x><y>26985.458984375</y></points><points><x>34858.5546875</x><y>26986.146484375</y></points><points><x>34844.109375</x><y>26990.962890625</y></points><points><x>34819.34375</x><y>26990.275390625</y></points><points><x>34800.7734375</x><y>26996.46484375</y></points><points><x>34789.765625</x><y>27004.720703125</y></points><points><x>34789.078125</x><y>27004.720703125</y></points></segmentation></object><object><name>NONE</name><difficult>0</difficult><truncated>0</truncated><info>[{"confidence": "0"}, {"action": "CREATE", "cat": "NONE", "time": "2020-07-23 14:52;44", "who": "admin", "typeOfanno": "PersonManul"}]</info><confidence>0</confidence><bndbox><xmin>17582.0</xmin><ymin>14805.6513671875</ymin><xmax>17715.109375</xmax><ymax>14958.328125</ymax></bndbox><segmentation><points><x>17659.5625</x><y>14805.6513671875</y></points><points><x>17646.21875</x><y>14809.064453125</y></points><points><x>17635.0</x><y>14814.0</y></points><points><x>17622.0</x><y>14823.0</y></points><points><x>17618.0</x><y>14826.0</y></points><points><x>17614.0</x><y>14829.0</y></points><points><x>17611.0</x><y>14833.0</y></points><points><x>17607.0</x><y>14841.0</y></points><points><x>17607.0</x><y>14845.0</y></points><points><x>17599.0</x><y>14856.0</y></points><points><x>17594.0</x><y>14861.0</y></points><points><x>17588.0</x><y>14887.0</y></points><points><x>17582.0</x><y>14913.0</y></points><points><x>17589.0</x><y>14924.0</y></points><points><x>17596.05078125</x><y>14936.8671875</y></points><points><x>17602.0</x><y>14945.0</y></points><points><x>17619.0</x><y>14948.0</y></points><points><x>17624.0</x><y>14952.0</y></points><points><x>17659.251953125</x><y>14958.328125</y></points><points><x>17689.6640625</x><y>14948.708984375</y></points><points><x>17695.87109375</x><y>14935.6748046875</y></points><points><x>17712.31640625</x><y>14922.3310546875</y></points><points><x>17711.38671875</x><y>14904.953125</y></points><points><x>17715.109375</x><y>14881.6796875</y></points><points><x>17713.869140625</x><y>14854.0615234375</y></points><points><x>17699.283203125</x><y>14835.1318359375</y></points><points><x>17689.04296875</x><y>14822.0986328125</y></points><points><x>17679.11328125</x><y>14814.650390625</y></points></segmentation></object><object><name>NILM</name><difficult>0</difficult><truncated>0</truncated><info>[{"confidence": "0"}, {"action": "CREATE", "cat": "NILM", "time": "2020-07-23 14:52;44", "who": "admin", "typeOfanno": "PersonManul"}]</info><confidence>0</confidence><bndbox><xmin>42252.4921875</xmin><ymin>36245.0</ymin><xmax>42401.0</xmax><ymax>36343.70703125</ymax></bndbox><segmentation><points><x>42324.0</x><y>36245.0</y></points><points><x>42321.0</x><y>36248.0</y></points><points><x>42317.0</x><y>36251.0</y></points><points><x>42304.0</x><y>36255.0</y></points><points><x>42287.0</x><y>36254.0</y></points><points><x>42282.0</x><y>36255.0</y></points><points><x>42277.0</x><y>36256.0</y></points><points><x>42263.0</x><y>36264.0</y></points><points><x>42259.0</x><y>36267.0</y></points><points><x>42259.0</x><y>36271.0</y></points><points><x>42252.4921875</x><y>36300.7421875</y></points><points><x>42262.0</x><y>36323.0</y></points><points><x>42270.0</x><y>36330.0</y></points><points><x>42328.7265625</x><y>36343.70703125</y></points><points><x>42370.30859375</x><y>36336.31640625</y></points><points><x>42390.17578125</x><y>36325.69140625</y></points><points><x>42400.0</x><y>36304.0</y></points><points><x>42401.0</x><y>36291.0</y></points><points><x>42400.0</x><y>36283.0</y></points><points><x>42386.0</x><y>36264.0</y></points><points><x>42372.0</x><y>36256.0</y></points><points><x>42362.0</x><y>36255.0</y></points><points><x>42342.0</x><y>36246.0</y></points></segmentation></object><object><name>NILM</name><difficult>0</difficult><truncated>0</truncated><info>[{"confidence": "0"}, {"action": "CREATE", "cat": "NILM", "time": "2020-07-23 14:52;44", "who": "admin", "typeOfanno": "PersonManul"}]</info><confidence>0</confidence><bndbox><xmin>26935.322265625</xmin><ymin>28333.107421875</ymin><xmax>27061.91796875</xmax><ymax>28507.751953125</ymax></bndbox><segmentation><points><x>26969.513671875</x><y>28361.75390625</y></points><points><x>26946.412109375</x><y>28382.544921875</y></points><points><x>26935.322265625</x><y>28405.646484375</y></points><points><x>26938.556640625</x><y>28437.525390625</y></points><points><x>26951.955078125</x><y>28460.1640625</y></points><points><x>26981.525390625</x><y>28478.18359375</y></points><points><x>27004.626953125</x><y>28494.81640625</y></points><points><x>27016.638671875</x><y>28506.3671875</y></points><points><x>27039.27734375</x><y>28507.751953125</y></points><points><x>27054.525390625</x><y>28494.353515625</y></points><points><x>27061.91796875</x><y>28480.494140625</y></points><points><x>27061.91796875</x><y>28480.494140625</y></points><points><x>27055.44921875</x><y>28442.607421875</y></points><points><x>27049.443359375</x><y>28407.955078125</y></points><points><x>27049.443359375</x><y>28407.494140625</y></points><points><x>27042.974609375</x><y>28374.228515625</y></points><points><x>27042.974609375</x><y>28373.765625</y></points><points><x>27038.353515625</x><y>28346.96875</y></points><points><x>27023.107421875</x><y>28333.107421875</y></points><points><x>27004.1640625</x><y>28333.107421875</y></points><points><x>26979.21484375</x><y>28349.740234375</y></points><points><x>26979.21484375</x><y>28349.740234375</y></points></segmentation></object><object><name>ASC_US</name><difficult>0</difficult><truncated>0</truncated><info>[{"confidence": "0"}, {"action": "CREATE", "cat": "ASC_US", "time": "2020-07-23 14:52;44", "who": "admin", "typeOfanno": "PersonManul"}]</info><confidence>0</confidence><bndbox><xmin>18626.189453125</xmin><ymin>47329.2109375</ymin><xmax>18778.1953125</xmax><ymax>47535.2734375</ymax></bndbox><segmentation><points><x>18630.34765625</x><y>47388.80859375</y></points><points><x>18630.34765625</x><y>47419.765625</y></points><points><x>18627.576171875</x><y>47442.40625</y></points><points><x>18626.189453125</x><y>47473.359375</y></points><points><x>18626.65234375</x><y>47496.4609375</y></points><points><x>18626.189453125</x><y>47508.9375</y></points><points><x>18630.810546875</x><y>47526.03125</y></points><points><x>18648.3671875</x><y>47532.9609375</y></points><points><x>18648.830078125</x><y>47532.9609375</y></points><points><x>18671.46875</x><y>47535.2734375</y></points><points><x>18695.955078125</x><y>47523.72265625</y></points><points><x>18729.68359375</x><y>47489.9921875</y></points><points><x>18757.404296875</x><y>47468.7421875</y></points><points><x>18774.9609375</x><y>47440.55859375</y></points><points><x>18778.1953125</x><y>47416.0703125</y></points><points><x>18775.423828125</x><y>47386.0390625</y></points><points><x>18775.423828125</x><y>47385.57421875</y></points><points><x>18777.734375</x><y>47354.62109375</y></points><points><x>18768.328125</x><y>47348.046875</y></points><points><x>18755.556640625</x><y>47340.296875</y></points><points><x>18726.912109375</x><y>47331.05859375</y></points><points><x>18708.4296875</x><y>47329.2109375</y></points><points><x>18686.71484375</x><y>47344.91796875</y></points><points><x>18655.759765625</x><y>47357.39453125</y></points><points><x>18636.81640625</x><y>47371.71484375</y></points><points><x>18636.81640625</x><y>47372.17578125</y></points></segmentation></object><object><name>NILM</name><difficult>0</difficult><truncated>0</truncated><info>[{"confidence": "0"}, {"action": "CREATE", "cat": "NILM", "time": "2020-07-23 14:52;44", "who": "admin", "typeOfanno": "PersonManul"}]</info><confidence>0</confidence><bndbox><xmin>37112.0</xmin><ymin>32572.763671875</ymin><xmax>37399.0</xmax><ymax>32836.03125</ymax></bndbox><segmentation><points><x>37356.64453125</x><y>32572.763671875</y></points><points><x>37343.0</x><y>32592.0</y></points><points><x>37341.0</x><y>32606.0</y></points><points><x>37340.0</x><y>32615.0</y></points><points><x>37336.0</x><y>32620.0</y></points><points><x>37333.0</x><y>32610.0</y></points><points><x>37320.0</x><y>32609.0</y></points><points><x>37313.0</x><y>32604.0</y></points><points><x>37289.0</x><y>32602.0</y></points><points><x>37282.0</x><y>32602.0</y></points><points><x>37272.0</x><y>32599.0</y></points><points><x>37250.0</x><y>32598.0</y></points><points><x>37235.0</x><y>32607.0</y></points><points><x>37231.0</x><y>32613.0</y></points><points><x>37219.0</x><y>32613.0</y></points><points><x>37202.0</x><y>32616.0</y></points><points><x>37186.0</x><y>32625.0</y></points><points><x>37172.0</x><y>32632.0</y></points><points><x>37171.0</x><y>32643.0</y></points><points><x>37167.0</x><y>32647.0</y></points><points><x>37161.0</x><y>32653.0</y></points><points><x>37155.0</x><y>32664.0</y></points><points><x>37151.0</x><y>32667.0</y></points><points><x>37129.0</x><y>32701.0</y></points><points><x>37125.0</x><y>32717.0</y></points><points><x>37116.0</x><y>32730.0</y></points><points><x>37112.0</x><y>32735.0</y></points><points><x>37114.71875</x><y>32752.24609375</y></points><points><x>37120.0</x><y>32767.0</y></points><points><x>37136.0</x><y>32773.0</y></points><points><x>37144.0</x><y>32798.0</y></points><points><x>37152.0</x><y>32799.0</y></points><points><x>37153.0</x><y>32809.0</y></points><points><x>37147.61328125</x><y>32811.515625</y></points><points><x>37149.1640625</x><y>32816.484375</y></points><points><x>37149.47265625</x><y>32818.96484375</y></points><points><x>37150.09375</x><y>32819.89453125</y></points><points><x>37154.4375</x><y>32824.55078125</y></points><points><x>37154.4375</x><y>32824.859375</y></points><points><x>37158.47265625</x><y>32832.0</y></points><points><x>37153.5078125</x><y>32829.515625</y></points><points><x>37157.23046875</x><y>32836.03125</y></points><points><x>37162.0</x><y>32831.0</y></points><points><x>37218.0</x><y>32834.0</y></points><points><x>37238.0</x><y>32827.0</y></points><points><x>37243.0</x><y>32820.0</y></points><points><x>37256.0</x><y>32812.0</y></points><points><x>37263.0</x><y>32810.0</y></points><points><x>37282.0</x><y>32802.0</y></points><points><x>37285.0</x><y>32798.0</y></points><points><x>37298.0</x><y>32797.0</y></points><points><x>37326.0</x><y>32805.0</y></points><points><x>37333.0</x><y>32804.0</y></points><points><x>37336.0</x><y>32801.0</y></points><points><x>37346.0</x><y>32794.0</y></points><points><x>37352.0</x><y>32790.0</y></points><points><x>37357.0</x><y>32786.0</y></points><points><x>37361.0</x><y>32783.0</y></points><points><x>37367.0</x><y>32778.0</y></points><points><x>37392.0</x><y>32735.0</y></points><points><x>37396.0</x><y>32730.0</y></points><points><x>37399.0</x><y>32708.0</y></points><points><x>37376.0</x><y>32699.0</y></points><points><x>37378.0</x><y>32681.0</y></points><points><x>37388.0</x><y>32672.0</y></points><points><x>37388.0</x><y>32659.0</y></points><points><x>37387.0</x><y>32653.0</y></points><points><x>37386.0</x><y>32646.0</y></points><points><x>37388.0</x><y>32628.0</y></points><points><x>37381.0</x><y>32618.0</y></points><points><x>37381.0</x><y>32600.0</y></points><points><x>37380.0</x><y>32590.0</y></points><points><x>37379.0</x><y>32582.0</y></points></segmentation></object><object><name>NILM</name><difficult>0</difficult><truncated>0</truncated><info>[{"confidence": "0"}, {"action": "CREATE", "cat": "NILM", "time": "2020-07-23 14:52;44", "who": "admin", "typeOfanno": "PersonManul"}]</info><confidence>0</confidence><bndbox><xmin>29438.591796875</xmin><ymin>20469.20703125</ymin><xmax>29597.494140625</xmax><ymax>20584.7734375</ymax></bndbox><segmentation><points><x>29466.107421875</x><y>20512.544921875</y></points><points><x>29453.7265625</x><y>20533.869140625</y></points><points><x>29438.591796875</x><y>20551.75390625</y></points><points><x>29453.037109375</x><y>20563.44921875</y></points><points><x>29475.05078125</x><y>20567.576171875</y></points><points><x>29506.005859375</x><y>20582.708984375</y></points><points><x>29532.83203125</x><y>20584.7734375</y></points><points><x>29562.412109375</x><y>20571.703125</y></points><points><x>29563.099609375</x><y>20571.703125</y></points><points><x>29565.1640625</x><y>20571.015625</y></points><points><x>29590.615234375</x><y>20561.384765625</y></points><points><x>29597.494140625</x><y>20542.8125</y></points><points><x>29577.544921875</x><y>20534.556640625</y></points><points><x>29573.41796875</x><y>20509.79296875</y></points><points><x>29572.04296875</x><y>20489.84375</y></points><points><x>29572.04296875</x><y>20489.15625</y></points><points><x>29547.966796875</x><y>20480.90234375</y></points><points><x>29522.513671875</x><y>20474.0234375</y></points><points><x>29499.126953125</x><y>20469.20703125</y></points><points><x>29480.552734375</x><y>20479.525390625</y></points><points><x>29480.552734375</x><y>20479.525390625</y></points></segmentation></object><object><name>NILM</name><difficult>0</difficult><truncated>0</truncated><info>[{"confidence": "0"}, {"action": "CREATE", "cat": "NILM", "time": "2020-07-23 14:52;44", "who": "admin", "typeOfanno": "PersonManul"}]</info><confidence>0</confidence><bndbox><xmin>40008.28125</xmin><ymin>10729.0</ymin><xmax>40134.1640625</xmax><ymax>10861.416015625</ymax></bndbox><segmentation><points><x>40117.65625</x><y>10731.4052734375</y></points><points><x>40093.0</x><y>10729.0</y></points><points><x>40087.0</x><y>10743.0</y></points><points><x>40082.0</x><y>10750.0</y></points><points><x>40077.0</x><y>10768.0</y></points><points><x>40057.0</x><y>10768.0</y></points><points><x>40041.0</x><y>10769.0</y></points><points><x>40029.0</x><y>10771.0</y></points><points><x>40024.0</x><y>10772.0</y></points><points><x>40020.0</x><y>10776.0</y></points><points><x>40016.0</x><y>10782.0</y></points><points><x>40008.28125</x><y>10796.7548828125</y></points><points><x>40021.0</x><y>10810.0</y></points><points><x>40022.0</x><y>10816.0</y></points><points><x>40029.0</x><y>10823.0</y></points><points><x>40033.0</x><y>10829.0</y></points><points><x>40044.73828125</x><y>10855.9130859375</y></points><points><x>40070.87890625</x><y>10861.416015625</y></points><points><x>40101.83203125</x><y>10855.2255859375</y></points><points><x>40134.1640625</x><y>10833.212890625</y></points><points><x>40130.7265625</x><y>10751.353515625</y></points></segmentation></object><object><name>NILM</name><difficult>0</difficult><truncated>0</truncated><info>[{"confidence": "0"}, {"action": "CREATE", "cat": "NILM", "time": "2020-07-23 14:52;44", "who": "admin", "typeOfanno": "PersonManul"}]</info><confidence>0</confidence><bndbox><xmin>25379.494140625</xmin><ymin>5198.4013671875</ymin><xmax>25553.67578125</xmax><ymax>5345.787109375</ymax></bndbox><segmentation><points><x>25444.177734375</x><y>5219.65478515625</y></points><points><x>25421.076171875</x><y>5242.755859375</y></points><points><x>25393.353515625</x><y>5270.93896484375</y></points><points><x>25382.728515625</x><y>5282.48974609375</y></points><points><x>25379.494140625</x><y>5306.51513671875</y></points><points><x>25379.955078125</x><y>5306.51513671875</y></points><points><x>25385.037109375</x><y>5326.3818359375</y></points><points><x>25395.6640625</x><y>5344.40087890625</y></points><points><x>25422.0</x><y>5345.787109375</y></points><points><x>25458.9609375</x><y>5343.0146484375</y></points><points><x>25483.91015625</x><y>5342.0908203125</y></points><points><x>25494.076171875</x><y>5324.53369140625</y></points><points><x>25509.783203125</x><y>5312.9833984375</y></points><points><x>25532.884765625</x><y>5308.8251953125</y></points><points><x>25546.74609375</x><y>5284.7998046875</y></points><points><x>25553.67578125</x><y>5251.5341796875</y></points><points><x>25545.822265625</x><y>5238.59765625</y></points><points><x>25531.037109375</x><y>5221.5029296875</y></points><points><x>25521.796875</x><y>5203.94580078125</y></points><points><x>25488.068359375</x><y>5198.4013671875</y></points><points><x>25463.58203125</x><y>5205.7939453125</y></points><points><x>25454.802734375</x><y>5207.18017578125</y></points><points><x>25454.802734375</x><y>5207.18017578125</y></points></segmentation></object><object><name>NILM</name><difficult>0</difficult><truncated>0</truncated><info>[{"confidence": "0"}, {"action": "CREATE", "cat": "NILM", "time": "2020-07-23 14:52;44", "who": "admin", "typeOfanno": "PersonManul"}]</info><confidence>0</confidence><bndbox><xmin>12733.810546875</xmin><ymin>25764.48828125</ymin><xmax>12866.4111328125</xmax><ymax>25934.974609375</ymax></bndbox><segmentation><points><x>12766.6142578125</x><y>25814.38671875</y></points><points><x>12756.44921875</x><y>25833.330078125</y></points><points><x>12747.208984375</x><y>25850.88671875</y></points><points><x>12741.6650390625</x><y>25878.607421875</y></points><points><x>12733.810546875</x><y>25902.169921875</y></points><points><x>12733.810546875</x><y>25914.64453125</y></points><points><x>12740.2783203125</x><y>25920.65234375</y></points><points><x>12759.68359375</x><y>25925.271484375</y></points><points><x>12787.8671875</x><y>25925.271484375</y></points><points><x>12807.734375</x><y>25928.96875</y></points><points><x>12818.822265625</x><y>25934.974609375</y></points><points><x>12836.841796875</x><y>25928.505859375</y></points><points><x>12837.3037109375</x><y>25928.505859375</y></points><points><x>12849.31640625</x><y>25907.251953125</y></points><points><x>12862.2529296875</x><y>25863.361328125</y></points><points><x>12865.4873046875</x><y>25825.9375</y></points><points><x>12860.4052734375</x><y>25799.6015625</y></points><points><x>12866.4111328125</x><y>25777.423828125</y></points><points><x>12853.474609375</x><y>25764.48828125</y></points><points><x>12828.525390625</x><y>25770.95703125</y></points><points><x>12791.5634765625</x><y>25782.505859375</y></points><points><x>12779.0888671875</x><y>25796.3671875</y></points><points><x>12779.0888671875</x><y>25796.3671875</y></points></segmentation></object><object><name>NONE</name><difficult>0</difficult><truncated>0</truncated><info>[{"confidence": "0"}, {"action": "CREATE", "cat": "NONE", "time": "2020-07-23 14:52;44", "who": "admin", "typeOfanno": "PersonManul"}]</info><confidence>0</confidence><bndbox><xmin>22463.1328125</xmin><ymin>14551.6396484375</ymin><xmax>22809.650390625</xmax><ymax>14700.4111328125</ymax></bndbox><segmentation><points><x>22468.677734375</x><y>14624.6396484375</y></points><points><x>22474.68359375</x><y>14642.1962890625</y></points><points><x>22502.40625</x><y>14648.2021484375</y></points><points><x>22533.82421875</x><y>14650.05078125</y></points><points><x>22573.095703125</x><y>14681.4677734375</y></points><points><x>22573.095703125</x><y>14681.4677734375</y></points><points><x>22631.771484375</x><y>14700.4111328125</y></points><points><x>22681.669921875</x><y>14692.0947265625</y></points><points><x>22714.935546875</x><y>14680.08203125</y></points><points><x>22738.9609375</x><y>14681.005859375</y></points><points><x>22759.751953125</x><y>14677.3095703125</y></points><points><x>22783.77734375</x><y>14658.8291015625</y></points><points><x>22798.099609375</x><y>14630.18359375</y></points><points><x>22809.650390625</x><y>14605.6962890625</y></points><points><x>22799.025390625</x><y>14589.9873046875</y></points><points><x>22783.31640625</x><y>14578.4365234375</y></points><points><x>22791.169921875</x><y>14562.2666015625</y></points><points><x>22777.771484375</x><y>14557.18359375</y></points><points><x>22732.494140625</x><y>14558.5703125</y></points><points><x>22695.068359375</x><y>14551.6396484375</y></points><points><x>22645.6328125</x><y>14551.6396484375</y></points><points><x>22609.595703125</x><y>14555.3359375</y></points><points><x>22572.6328125</x><y>14567.810546875</y></points><points><x>22543.525390625</x><y>14568.2724609375</y></points><points><x>22513.03125</x><y>14569.658203125</y></points><points><x>22484.38671875</x><y>14577.974609375</y></points><points><x>22463.1328125</x><y>14605.6962890625</y></points><points><x>22463.1328125</x><y>14605.6962890625</y></points></segmentation></object><object><name>HSIL</name><difficult>0</difficult><truncated>0</truncated><info>[{"confidence": "0"}, {"action": "CREATE", "cat": "HSIL", "time": "2020-07-23 14:52;44", "who": "admin", "typeOfanno": "PersonManul"}]</info><confidence>0</confidence><bndbox><xmin>26139.88671875</xmin><ymin>6881.5380859375</ymin><xmax>26206.87890625</xmax><ymax>6960.5439453125</ymax></bndbox><segmentation><points><x>26168.0703125</x><y>6882.0</y></points><points><x>26156.076171875</x><y>6886.4619140625</y></points><points><x>26146.35546875</x><y>6894.0126953125</y></points><points><x>26139.88671875</x><y>6912.49365234375</y></points><points><x>26145.076171875</x><y>6935.4619140625</y></points><points><x>26148.076171875</x><y>6946.4619140625</y></points><points><x>26153.076171875</x><y>6952.4619140625</y></points><points><x>26157.076171875</x><y>6955.4619140625</y></points><points><x>26166.22265625</x><y>6959.6201171875</y></points><points><x>26183.779296875</x><y>6960.5439453125</y></points><points><x>26193.48046875</x><y>6953.61376953125</y></points><points><x>26199.94921875</x><y>6938.36669921875</y></points><points><x>26206.87890625</x><y>6915.265625</y></points><points><x>26205.03125</x><y>6898.6328125</y></points><points><x>26199.486328125</x><y>6892.16455078125</y></points><points><x>26188.3984375</x><y>6884.77197265625</y></points><points><x>26178.697265625</x><y>6881.5380859375</y></points></segmentation></object><object><name>NILM</name><difficult>0</difficult><truncated>0</truncated><info>[{"confidence": "0"}, {"action": "CREATE", "cat": "NILM", "time": "2020-07-23 14:52;44", "who": "admin", "typeOfanno": "PersonManul"}]</info><confidence>0</confidence><bndbox><xmin>23980.0</xmin><ymin>48109.5625</ymin><xmax>24080.0</xmax><ymax>48238.0</ymax></bndbox><segmentation><points><x>23996.0</x><y>48113.0</y></points><points><x>23987.0</x><y>48121.0</y></points><points><x>23980.0</x><y>48155.0</y></points><points><x>23993.0</x><y>48182.0</y></points><points><x>23998.0</x><y>48188.0</y></points><points><x>24007.0</x><y>48194.0</y></points><points><x>24009.212890625</x><y>48200.765625</y></points><points><x>24007.97265625</x><y>48206.04296875</y></points><points><x>24010.455078125</x><y>48210.38671875</y></points><points><x>24013.248046875</x><y>48213.48828125</y></points><points><x>24015.419921875</x><y>48216.90234375</y></points><points><x>24018.5234375</x><y>48221.24609375</y></points><points><x>24026.0</x><y>48228.0</y></points><points><x>24030.0</x><y>48231.0</y></points><points><x>24066.0</x><y>48238.0</y></points><points><x>24078.0</x><y>48230.0</y></points><points><x>24079.0</x><y>48224.0</y></points><points><x>24080.0</x><y>48211.0</y></points><points><x>24079.0</x><y>48204.0</y></points><points><x>24071.587890625</x><y>48187.734375</y></points><points><x>24065.380859375</x><y>48173.76953125</y></points><points><x>24052.91015625</x><y>48153.3125</y></points><points><x>24035.0</x><y>48124.0</y></points><points><x>24016.4609375</x><y>48109.5625</y></points></segmentation></object><object><name>NILM</name><difficult>0</difficult><truncated>0</truncated><info>[{"confidence": "0"}, {"action": "CREATE", "cat": "NILM", "time": "2020-07-23 14:52;44", "who": "admin", "typeOfanno": "PersonManul"}]</info><confidence>0</confidence><bndbox><xmin>16761.0</xmin><ymin>31062.63671875</ymin><xmax>17625.1875</xmax><ymax>31926.0</ymax></bndbox><segmentation><points><x>17221.3984375</x><y>31062.63671875</y></points><points><x>17143.560546875</x><y>31105.650390625</y></points><points><x>17122.0</x><y>31175.0</y></points><points><x>17120.0</x><y>31182.0</y></points><points><x>17115.0</x><y>31186.0</y></points><points><x>17104.0</x><y>31201.0</y></points><points><x>17099.0</x><y>31204.0</y></points><points><x>17090.0</x><y>31220.0</y></points><points><x>17083.0</x><y>31227.0</y></points><points><x>17082.0</x><y>31237.0</y></points><points><x>17079.0</x><y>31240.0</y></points><points><x>17075.0</x><y>31240.0</y></points><points><x>17062.0</x><y>31236.0</y></points><points><x>17042.0</x><y>31234.0</y></points><points><x>17038.0</x><y>31239.0</y></points><points><x>17033.0</x><y>31239.0</y></points><points><x>17023.0</x><y>31238.0</y></points><points><x>17022.0</x><y>31228.0</y></points><points><x>17024.0</x><y>31220.0</y></points><points><x>17026.0</x><y>31212.0</y></points><points><x>17027.0</x><y>31198.0</y></points><points><x>17024.0</x><y>31195.0</y></points><points><x>17024.0</x><y>31190.0</y></points><points><x>17022.0</x><y>31182.0</y></points><points><x>16996.0</x><y>31176.0</y></points><points><x>16988.0</x><y>31194.0</y></points><points><x>16993.0</x><y>31199.0</y></points><points><x>16993.0</x><y>31204.0</y></points><points><x>16998.0</x><y>31220.0</y></points><points><x>16997.0</x><y>31227.0</y></points><points><x>16995.0</x><y>31221.0</y></points><points><x>16971.0</x><y>31215.0</y></points><points><x>16968.0</x><y>31218.0</y></points><points><x>16968.0</x><y>31224.0</y></points><points><x>16965.0</x><y>31237.0</y></points><points><x>16949.0</x><y>31236.0</y></points><points><x>16943.0</x><y>31237.0</y></points><points><x>16934.0</x><y>31243.0</y></points><points><x>16923.0</x><y>31253.0</y></points><points><x>16912.0</x><y>31265.0</y></points><points><x>16912.0</x><y>31270.0</y></points><points><x>16909.0</x><y>31283.0</y></points><points><x>16889.0</x><y>31280.0</y></points><points><x>16884.0</x><y>31284.0</y></points><points><x>16884.0</x><y>31300.0</y></points><points><x>16882.0</x><y>31302.0</y></points><points><x>16852.0</x><y>31295.0</y></points><points><x>16840.0</x><y>31295.0</y></points><points><x>16823.0</x><y>31294.0</y></points><points><x>16819.0</x><y>31317.0</y></points><points><x>16825.0</x><y>31321.0</y></points><points><x>16835.0</x><y>31331.0</y></points><points><x>16829.0</x><y>31355.0</y></points><points><x>16827.0</x><y>31362.0</y></points><points><x>16820.0</x><y>31381.0</y></points><points><x>16828.0</x><y>31396.0</y></points><points><x>16853.0</x><y>31418.0</y></points><points><x>16855.0</x><y>31431.0</y></points><points><x>16840.0</x><y>31432.0</y></points><points><x>16828.0</x><y>31416.0</y></points><points><x>16825.0</x><y>31412.0</y></points><points><x>16798.0</x><y>31400.0</y></points><points><x>16792.0</x><y>31395.0</y></points><points><x>16775.0</x><y>31393.0</y></points><points><x>16771.0</x><y>31412.0</y></points><points><x>16780.0</x><y>31415.0</y></points><points><x>16787.0</x><y>31416.0</y></points><points><x>16790.0</x><y>31419.0</y></points><points><x>16792.0</x><y>31432.0</y></points><points><x>16798.0</x><y>31442.0</y></points><points><x>16822.0</x><y>31456.0</y></points><points><x>16822.0</x><y>31466.0</y></points><points><x>16818.0</x><y>31472.0</y></points><points><x>16814.0</x><y>31472.0</y></points><points><x>16811.0</x><y>31475.0</y></points><points><x>16810.0</x><y>31491.0</y></points><points><x>16817.0</x><y>31498.0</y></points><points><x>16824.0</x><y>31499.0</y></points><points><x>16834.0</x><y>31500.0</y></points><points><x>16843.0</x><y>31510.0</y></points><points><x>16848.0</x><y>31524.0</y></points><points><x>16842.0</x><y>31525.0</y></points><points><x>16833.0</x><y>31517.0</y></points><points><x>16824.0</x><y>31508.0</y></points><points><x>16807.0</x><y>31506.0</y></points><points><x>16796.0</x><y>31512.0</y></points><points><x>16795.0</x><y>31525.0</y></points><points><x>16807.0</x><y>31534.0</y></points><points><x>16828.0</x><y>31536.0</y></points><points><x>16823.0</x><y>31542.0</y></points><points><x>16803.0</x><y>31546.0</y></points><points><x>16795.0</x><y>31543.0</y></points><points><x>16771.0</x><y>31537.0</y></points><points><x>16761.0</x><y>31544.0</y></points><points><x>16761.0</x><y>31562.0</y></points><points><x>16788.0</x><y>31569.0</y></points><points><x>16799.0</x><y>31568.0</y></points><points><x>16814.0</x><y>31572.0</y></points><points><x>16824.0</x><y>31580.0</y></points><points><x>16827.0</x><y>31584.0</y></points><points><x>16841.0</x><y>31590.0</y></points><points><x>16860.0</x><y>31589.0</y></points><points><x>16865.0</x><y>31595.0</y></points><points><x>16869.0</x><y>31601.0</y></points><points><x>16873.0</x><y>31608.0</y></points><points><x>16876.0</x><y>31612.0</y></points><points><x>16875.0</x><y>31628.0</y></points><points><x>16857.0</x><y>31633.0</y></points><points><x>16853.0</x><y>31647.0</y></points><points><x>16860.0</x><y>31651.0</y></points><points><x>16866.0</x><y>31652.0</y></points><points><x>16873.0</x><y>31654.0</y></points><points><x>16881.0</x><y>31662.0</y></points><points><x>16881.0</x><y>31666.0</y></points><points><x>16890.0</x><y>31677.0</y></points><points><x>16890.0</x><y>31685.0</y></points><points><x>16896.0</x><y>31687.0</y></points><points><x>16901.0</x><y>31691.0</y></points><points><x>16896.0</x><y>31699.0</y></points><points><x>16895.0</x><y>31716.0</y></points><points><x>16907.0</x><y>31720.0</y></points><points><x>16908.0</x><y>31734.0</y></points><points><x>16919.0</x><y>31736.0</y></points><points><x>16927.0</x><y>31743.0</y></points><points><x>16949.0</x><y>31748.0</y></points><points><x>16960.0</x><y>31755.0</y></points><points><x>16971.0</x><y>31770.0</y></points><points><x>16987.0</x><y>31785.0</y></points><points><x>16991.0</x><y>31785.0</y></points><points><x>17001.0</x><y>31788.0</y></points><points><x>17004.0</x><y>31791.0</y></points><points><x>17025.0</x><y>31795.0</y></points><points><x>17029.0</x><y>31800.0</y></points><points><x>17029.0</x><y>31804.0</y></points><points><x>17033.0</x><y>31810.0</y></points><points><x>17041.0</x><y>31819.0</y></points><points><x>17045.0</x><y>31819.0</y></points><points><x>17049.0</x><y>31823.0</y></points><points><x>17045.0</x><y>31846.0</y></points><points><x>17051.0</x><y>31850.0</y></points><points><x>17048.0</x><y>31864.0</y></points><points><x>17052.0</x><y>31867.0</y></points><points><x>17073.0</x><y>31881.0</y></points><points><x>17076.0</x><y>31885.0</y></points><points><x>17088.0</x><y>31888.0</y></points><points><x>17091.0</x><y>31891.0</y></points><points><x>17097.0</x><y>31895.0</y></points><points><x>17114.0</x><y>31903.0</y></points><points><x>17118.0</x><y>31907.0</y></points><points><x>17125.0</x><y>31920.0</y></points><points><x>17130.0</x><y>31925.0</y></points><points><x>17153.0</x><y>31926.0</y></points><points><x>17156.0</x><y>31923.0</y></points><points><x>17165.0</x><y>31917.0</y></points><points><x>17169.0</x><y>31913.0</y></points><points><x>17175.0</x><y>31907.0</y></points><points><x>17179.0</x><y>31904.0</y></points><points><x>17189.0</x><y>31902.0</y></points><points><x>17198.0</x><y>31901.0</y></points><points><x>17218.0</x><y>31888.0</y></points><points><x>17225.0</x><y>31887.0</y></points><points><x>17232.0</x><y>31885.0</y></points><points><x>17251.0</x><y>31889.0</y></points><points><x>17272.0</x><y>31891.0</y></points><points><x>17275.0</x><y>31888.0</y></points><points><x>17280.0</x><y>31882.0</y></points><points><x>17287.0</x><y>31871.0</y></points><points><x>17290.0</x><y>31839.0</y></points><points><x>17299.0</x><y>31838.0</y></points><points><x>17312.0</x><y>31837.0</y></points><points><x>17313.0</x><y>31824.0</y></points><points><x>17315.0</x><y>31814.0</y></points><points><x>17315.0</x><y>31810.0</y></points><points><x>17324.0</x><y>31812.0</y></points><points><x>17329.0</x><y>31819.0</y></points><points><x>17355.0</x><y>31820.0</y></points><points><x>17368.0</x><y>31818.0</y></points><points><x>17377.0</x><y>31822.0</y></points><points><x>17385.0</x><y>31826.0</y></points><points><x>17387.0</x><y>31837.0</y></points><points><x>17383.0</x><y>31835.0</y></points><points><x>17380.0</x><y>31831.0</y></points><points><x>17377.0</x><y>31827.0</y></points><points><x>17357.0</x><y>31823.0</y></points><points><x>17353.0</x><y>31827.0</y></points><points><x>17353.0</x><y>31846.0</y></points><points><x>17357.0</x><y>31851.0</y></points><points><x>17362.0</x><y>31854.0</y></points><points><x>17390.0</x><y>31862.0</y></points><points><x>17391.0</x><y>31845.0</y></points><points><x>17399.0</x><y>31837.0</y></points><points><x>17401.0</x><y>31818.0</y></points><points><x>17397.0</x><y>31798.0</y></points><points><x>17391.0</x><y>31789.0</y></points><points><x>17387.0</x><y>31786.0</y></points><points><x>17383.0</x><y>31779.0</y></points><points><x>17379.0</x><y>31765.0</y></points><points><x>17376.0</x><y>31752.0</y></points><points><x>17376.0</x><y>31743.0</y></points><points><x>17399.0</x><y>31743.0</y></points><points><x>17403.0</x><y>31724.0</y></points><points><x>17411.0</x><y>31723.0</y></points><points><x>17413.0</x><y>31714.0</y></points><points><x>17420.0</x><y>31712.0</y></points><points><x>17420.0</x><y>31698.0</y></points><points><x>17443.0</x><y>31696.0</y></points><points><x>17450.0</x><y>31700.0</y></points><points><x>17470.0</x><y>31702.0</y></points><points><x>17477.0</x><y>31697.0</y></points><points><x>17480.0</x><y>31674.0</y></points><points><x>17478.0</x><y>31662.0</y></points><points><x>17489.0</x><y>31655.0</y></points><points><x>17489.0</x><y>31627.0</y></points><points><x>17488.0</x><y>31619.0</y></points><points><x>17486.0</x><y>31597.0</y></points><points><x>17498.0</x><y>31572.0</y></points><points><x>17504.0</x><y>31566.0</y></points><points><x>17535.0</x><y>31551.0</y></points><points><x>17539.0</x><y>31541.0</y></points><points><x>17543.0</x><y>31537.0</y></points><points><x>17543.0</x><y>31531.0</y></points><points><x>17548.0</x><y>31525.0</y></points><points><x>17553.0</x><y>31519.0</y></points><points><x>17559.0</x><y>31522.0</y></points><points><x>17574.0</x><y>31523.0</y></points><points><x>17625.1875</x><y>31423.15625</y></points><points><x>17503.19921875</x><y>31109.037109375</y></points></segmentation></object><object><name>NONE</name><difficult>0</difficult><truncated>0</truncated><info>[{"confidence": "0"}, {"action": "CREATE", "cat": "NONE", "time": "2020-07-23 14:52;44", "who": "admin", "typeOfanno": "PersonManul"}]</info><confidence>0</confidence><bndbox><xmin>16029.0</xmin><ymin>13102.2724609375</ymin><xmax>16229.0</xmax><ymax>13391.0888671875</ymax></bndbox><segmentation><points><x>16090.478515625</x><y>13102.2724609375</y></points><points><x>16076.0</x><y>13123.0</y></points><points><x>16069.0</x><y>13125.0</y></points><points><x>16061.0</x><y>13149.0</y></points><points><x>16070.0</x><y>13160.0</y></points><points><x>16069.0</x><y>13170.0</y></points><points><x>16062.0</x><y>13171.0</y></points><points><x>16052.0</x><y>13187.0</y></points><points><x>16057.0</x><y>13196.0</y></points><points><x>16069.0</x><y>13207.0</y></points><points><x>16049.0</x><y>13211.0</y></points><points><x>16046.0</x><y>13214.0</y></points><points><x>16043.0</x><y>13224.0</y></points><points><x>16037.0</x><y>13229.0</y></points><points><x>16034.0</x><y>13245.0</y></points><points><x>16029.0</x><y>13252.0</y></points><points><x>16029.0</x><y>13265.0</y></points><points><x>16029.0</x><y>13279.0</y></points><points><x>16038.0</x><y>13292.0</y></points><points><x>16040.0</x><y>13305.0</y></points><points><x>16050.0</x><y>13310.0</y></points><points><x>16058.0</x><y>13311.0</y></points><points><x>16061.0</x><y>13314.0</y></points><points><x>16056.0</x><y>13319.0</y></points><points><x>16048.57421875</x><y>13343.9375</y></points><points><x>16078.1884765625</x><y>13369.58203125</y></points><points><x>16097.6474609375</x><y>13391.0888671875</y></points><points><x>16140.6630859375</x><y>13377.775390625</y></points><points><x>16165.4658203125</x><y>13316.216796875</y></points><points><x>16172.8583984375</x><y>13284.798828125</y></points><points><x>16186.0</x><y>13300.0</y></points><points><x>16200.0</x><y>13304.0</y></points><points><x>16203.0</x><y>13301.0</y></points><points><x>16211.0</x><y>13275.0</y></points><points><x>16212.0</x><y>13267.0</y></points><points><x>16213.0</x><y>13254.0</y></points><points><x>16215.0</x><y>13236.0</y></points><points><x>16229.0</x><y>13201.0</y></points><points><x>16219.0</x><y>13189.0</y></points><points><x>16224.0</x><y>13186.0</y></points><points><x>16225.0</x><y>13174.0</y></points><points><x>16213.0</x><y>13174.0</y></points><points><x>16205.0</x><y>13166.0</y></points><points><x>16198.0</x><y>13165.0</y></points><points><x>16191.0</x><y>13160.0</y></points><points><x>16175.0</x><y>13155.0</y></points><points><x>16174.0</x><y>13148.0</y></points><points><x>16154.0</x><y>13145.0</y></points><points><x>16146.0</x><y>13144.0</y></points><points><x>16142.0</x><y>13139.0</y></points><points><x>16134.0</x><y>13138.0</y></points><points><x>16126.0</x><y>13132.0</y></points><points><x>16119.0</x><y>13126.0</y></points><points><x>16117.0</x><y>13108.0</y></points></segmentation></object><object><name>BOX_SCREEN</name><difficult>0</difficult><truncated>0</truncated><info>[{"confidence": "0"}, {"action": "CREATE", "cat": "BOX_SCREEN", "time": "2020-07-23 14:52;44", "who": "admin", "typeOfanno": "PersonManul"}]</info><confidence>0</confidence><bndbox><xmin>34462.537109375</xmin><ymin>41850.20507812499</ymin><xmax>36510.537109375</xmax><ymax>43898.20507812499</ymax></bndbox><segmentation><points><x>34462.537109375</x><y>43898.20507812499</y></points><points><x>34462.537109375</x><y>41850.20507812499</y></points><points><x>36510.537109375</x><y>41850.20507812499</y></points><points><x>36510.537109375</x><y>43898.20507812499</y></points></segmentation></object><object><name>BOX_SCREEN</name><difficult>0</difficult><truncated>0</truncated><info>[{"confidence": "0"}, {"action": "CREATE", "cat": "BOX_SCREEN", "time": "2020-07-23 14:52;44", "who": "admin", "typeOfanno": "PersonManul"}]</info><confidence>0</confidence><bndbox><xmin>37421.08311608922</xmin><ymin>33086.283736737416</ymin><xmax>39469.08311608922</xmax><ymax>35134.283736737416</ymax></bndbox><segmentation><points><x>37421.08311608922</x><y>35134.283736737416</y></points><points><x>37421.08311608922</x><y>33086.283736737416</y></points><points><x>39469.08311608922</x><y>33086.283736737416</y></points><points><x>39469.08311608922</x><y>35134.283736737416</y></points></segmentation></object><object><name>BOX_SCREEN</name><difficult>0</difficult><truncated>0</truncated><info>[{"confidence": "0"}, {"action": "CREATE", "cat": "BOX_SCREEN", "time": "2020-07-23 14:52;44", "who": "admin", "typeOfanno": "PersonManul"}]</info><confidence>0</confidence><bndbox><xmin>21617.526880077097</xmin><ymin>13715.876849510902</ymin><xmax>23665.526880077097</xmax><ymax>15763.876849510902</ymax></bndbox><segmentation><points><x>21617.526880077097</x><y>15763.876849510902</y></points><points><x>21617.526880077097</x><y>13715.876849510902</y></points><points><x>23665.526880077097</x><y>13715.876849510902</y></points><points><x>23665.526880077097</x><y>15763.876849510902</y></points></segmentation></object><object><name>NILM</name><difficult>0</difficult><truncated>0</truncated><info>[{"confidence": "0"}, {"action": "CREATE", "cat": "NILM", "time": "2020-07-23 14:52;44", "who": "admin", "typeOfanno": "PersonManul"}]</info><confidence>0</confidence><bndbox><xmin>39025.73414709311</xmin><ymin>34399.95332100667</ymin><xmax>39158.97903341554</xmax><ymax>34500.13014824598</ymax></bndbox><segmentation><points><x>39025.73414709311</x><y>34500.13014824598</y></points><points><x>39025.73414709311</x><y>34399.95332100667</y></points><points><x>39158.97903341554</x><y>34399.95332100667</y></points><points><x>39158.97903341554</x><y>34500.13014824598</y></points></segmentation></object></annotation>
