# Supplementary material for: Artificial intelligence enables precision diagnosis of cervical cytology grades and cervical cancer
Source: Nat Commun. 2024 May 22;15:4369. doi: 10.1038/s41467-024-48705-3 (PMC11111770; doi:10.1038/s41467-024-48705-3)
Supplement: Supplementary file 4 — Source Data [file 41467_2024_48705_MOESM4_ESM.zip › Source Data/Table S1.Average precision in the patch-level detection and classification./ground_truth_126/C201709154_L.kfb.xml]

<?xml version="1.0"?><annotation><folder>med</folder><filename>/datasets/Review/label-check/kfbtmap682/C201709154_L.kfb</filename><size><width>51824</width><height>54285</height></size><mpp>0.2484472095966339</mpp><object><name>LSIL</name><difficult>0</difficult><truncated>0</truncated><info>[{"confidence": "0.981714"}, {"action": "CREATE", "cat": "LSIL", "time": "2020-07-23 14:53;42", "who": "admin", "typeOfanno": "PersonManul"}]</info><confidence>0.981714</confidence><bndbox><xmin>33120.0</xmin><ymin>30368.0</ymin><xmax>33287.0</xmax><ymax>30525.0</ymax></bndbox><segmentation><points><x>33120.0</x><y>30525.0</y></points><points><x>33120.0</x><y>30368.0</y></points><points><x>33287.0</x><y>30368.0</y></points><points><x>33287.0</x><y>30525.0</y></points></segmentation></object><object><name>LSIL</name><difficult>0</difficult><truncated>0</truncated><info>[{"confidence": "0.968808"}, {"action": "CREATE", "cat": "LSIL", "time": "2020-07-23 14:53;42", "who": "admin", "typeOfanno": "PersonManul"}]</info><confidence>0.968808</confidence><bndbox><xmin>23923.0</xmin><ymin>18877.0</ymin><xmax>24040.0</xmax><ymax>19059.0</ymax></bndbox><segmentation><points><x>23923.0</x><y>19059.0</y></points><points><x>23923.0</x><y>18877.0</y></points><points><x>24040.0</x><y>18877.0</y></points><points><x>24040.0</x><y>19059.0</y></points></segmentation></object><object><name>LSIL</name><difficult>0</difficult><truncated>0</truncated><info>[{"confidence": "0.968711"}, {"action": "CREATE", "cat": "LSIL", "time": "2020-07-23 14:53;42", "who": "admin", "typeOfanno": "PersonManul"}]</info><confidence>0.968711</confidence><bndbox><xmin>10117.565601910042</xmin><ymin>22108.631576056672</ymin><xmax>10256.575857834168</xmax><ymax>22288.713043958378</ymax></bndbox><segmentation><points><x>10117.565601910042</x><y>22288.713043958378</y></points><points><x>10117.565601910042</x><y>22108.631576056672</y></points><points><x>10256.575857834168</x><y>22108.631576056672</y></points><points><x>10256.575857834168</x><y>22288.713043958378</y></points></segmentation></object><object><name>LSIL</name><difficult>0</difficult><truncated>0</truncated><info>[{"confidence": "0.963188"}, {"action": "CREATE", "cat": "LSIL", "time": "2020-07-23 14:53;42", "who": "admin", "typeOfanno": "PersonManul"}]</info><confidence>0.963188</confidence><bndbox><xmin>27312.55079006773</xmin><ymin>46364.03386004518</ymin><xmax>27443.55079006773</xmax><ymax>46500.03386004518</ymax></bndbox><segmentation><points><x>27312.55079006773</x><y>46500.03386004518</y></points><points><x>27312.55079006773</x><y>46364.03386004518</y></points><points><x>27443.55079006773</x><y>46364.03386004518</y></points><points><x>27443.55079006773</x><y>46500.03386004518</y></points></segmentation></object><object><name>LSIL</name><difficult>0</difficult><truncated>0</truncated><info>[{"confidence": "0.94398"}, {"action": "CREATE", "cat": "LSIL", "time": "2020-07-23 14:53;42", "who": "admin", "typeOfanno": "PersonManul"}]</info><confidence>0.94398</confidence><bndbox><xmin>17094.378480060193</xmin><ymin>24905.310759969925</ymin><xmax>17282.378480060193</xmax><ymax>25055.310759969925</ymax></bndbox><segmentation><points><x>17094.378480060193</x><y>25055.310759969925</y></points><points><x>17094.378480060193</x><y>24905.310759969925</y></points><points><x>17282.378480060193</x><y>24905.310759969925</y></points><points><x>17282.378480060193</x><y>25055.310759969925</y></points></segmentation></object><object><name>LSIL</name><difficult>0</difficult><truncated>0</truncated><info>[{"confidence": "0.91272"}, {"action": "CREATE", "cat": "LSIL", "time": "2020-07-23 14:53;42", "who": "admin", "typeOfanno": "PersonManul"}]</info><confidence>0.91272</confidence><bndbox><xmin>29136.0</xmin><ymin>17718.0</ymin><xmax>29302.0</xmax><ymax>17861.0</ymax></bndbox><segmentation><points><x>29136.0</x><y>17861.0</y></points><points><x>29136.0</x><y>17718.0</y></points><points><x>29302.0</x><y>17718.0</y></points><points><x>29302.0</x><y>17861.0</y></points></segmentation></object><object><name>LSIL</name><difficult>0</difficult><truncated>0</truncated><info>[{"confidence": "0.840146"}, {"action": "CREATE", "cat": "LSIL", "time": "2020-07-23 14:53;42", "who": "admin", "typeOfanno": "PersonManul"}]</info><confidence>0.840146</confidence><bndbox><xmin>47483.0</xmin><ymin>21897.0</ymin><xmax>47645.0</xmax><ymax>22052.0</ymax></bndbox><segmentation><points><x>47483.0</x><y>22052.0</y></points><points><x>47483.0</x><y>21897.0</y></points><points><x>47645.0</x><y>21897.0</y></points><points><x>47645.0</x><y>22052.0</y></points></segmentation></object><object><name>BOX_SCREEN</name><difficult>0</difficult><truncated>0</truncated><info>[{"confidence": "0"}, {"action": "CREATE", "cat": "BOX_SCREEN", "time": "2020-07-23 14:53;42", "who": "admin", "typeOfanno": "PersonManul"}]</info><confidence>0</confidence><bndbox><xmin>26361.5</xmin><ymin>45523.0</ymin><xmax>28409.5</xmax><ymax>47571.0</ymax></bndbox><segmentation><points><x>26361.5</x><y>47571.0</y></points><points><x>26361.5</x><y>45523.0</y></points><points><x>28409.5</x><y>45523.0</y></points><points><x>28409.5</x><y>47571.0</y></points></segmentation></object><object><name>BOX_SCREEN</name><difficult>0</difficult><truncated>0</truncated><info>[{"confidence": "0"}, {"action": "CREATE", "cat": "BOX_SCREEN", "time": "2020-07-23 14:53;42", "who": "admin", "typeOfanno": "PersonManul"}]</info><confidence>0</confidence><bndbox><xmin>9149.000000000002</xmin><ymin>21285.499999999993</ymin><xmax>11197.000000000002</xmax><ymax>23333.499999999993</ymax></bndbox><segmentation><points><x>9149.000000000002</x><y>23333.499999999993</y></points><points><x>9149.000000000002</x><y>21285.499999999993</y></points><points><x>11197.000000000002</x><y>21285.499999999993</y></points><points><x>11197.000000000002</x><y>23333.499999999993</y></points></segmentation></object><object><name>BOX_SCREEN</name><difficult>0</difficult><truncated>0</truncated><info>[{"confidence": "0"}, {"action": "CREATE", "cat": "BOX_SCREEN", "time": "2020-07-23 14:53;42", "who": "admin", "typeOfanno": "PersonManul"}]</info><confidence>0</confidence><bndbox><xmin>22957.5</xmin><ymin>18054.000000000015</ymin><xmax>25005.5</xmax><ymax>20102.000000000015</ymax></bndbox><segmentation><points><x>22957.5</x><y>20102.000000000015</y></points><points><x>22957.5</x><y>18054.000000000015</y></points><points><x>25005.5</x><y>18054.000000000015</y></points><points><x>25005.5</x><y>20102.000000000015</y></points></segmentation></object><object><name>BOX_SCREEN</name><difficult>0</difficult><truncated>0</truncated><info>[{"confidence": "0"}, {"action": "CREATE", "cat": "BOX_SCREEN", "time": "2020-07-23 14:53;42", "who": "admin", "typeOfanno": "PersonManul"}]</info><confidence>0</confidence><bndbox><xmin>32179.499999999993</xmin><ymin>29532.50000000001</ymin><xmax>34227.49999999999</xmax><ymax>31580.50000000001</ymax></bndbox><segmentation><points><x>32179.499999999993</x><y>31580.50000000001</y></points><points><x>32179.499999999993</x><y>29532.50000000001</y></points><points><x>34227.49999999999</x><y>29532.50000000001</y></points><points><x>34227.49999999999</x><y>31580.50000000001</y></points></segmentation></object><object><name>BOX_SCREEN</name><difficult>0</difficult><truncated>0</truncated><info>[{"confidence": "0"}, {"action": "CREATE", "cat": "BOX_SCREEN", "time": "2020-07-23 14:53;42", "who": "admin", "typeOfanno": "PersonManul"}]</info><confidence>0</confidence><bndbox><xmin>28195.0</xmin><ymin>16875.5</ymin><xmax>30243.0</xmax><ymax>18923.5</ymax></bndbox><segmentation><points><x>28195.0</x><y>18923.5</y></points><points><x>28195.0</x><y>16875.5</y></points><points><x>30243.0</x><y>16875.5</y></points><points><x>30243.0</x><y>18923.5</y></points></segmentation></object><object><name>BOX_SCREEN</name><difficult>0</difficult><truncated>0</truncated><info>[{"confidence": "0"}, {"action": "CREATE", "cat": "BOX_SCREEN", "time": "2020-07-23 14:53;42", "who": "admin", "typeOfanno": "PersonManul"}]</info><confidence>0</confidence><bndbox><xmin>43403.0</xmin><ymin>33823.00000000001</ymin><xmax>45451.0</xmax><ymax>35871.00000000001</ymax></bndbox><segmentation><points><x>43403.0</x><y>35871.00000000001</y></points><points><x>43403.0</x><y>33823.00000000001</y></points><points><x>45451.0</x><y>33823.00000000001</y></points><points><x>45451.0</x><y>35871.00000000001</y></points></segmentation></object><object><name>BOX_SCREEN</name><difficult>0</difficult><truncated>0</truncated><info>[{"confidence": "0"}, {"action": "CREATE", "cat": "BOX_SCREEN", "time": "2020-07-23 14:53;42", "who": "admin", "typeOfanno": "PersonManul"}]</info><confidence>0</confidence><bndbox><xmin>37834.99999999999</xmin><ymin>9687.500000000005</ymin><xmax>39882.99999999999</xmax><ymax>11735.500000000005</ymax></bndbox><segmentation><points><x>37834.99999999999</x><y>11735.500000000005</y></points><points><x>37834.99999999999</x><y>9687.500000000005</y></points><points><x>39882.99999999999</x><y>9687.500000000005</y></points><points><x>39882.99999999999</x><y>11735.500000000005</y></points></segmentation></object><object><name>BOX_SCREEN</name><difficult>0</difficult><truncated>0</truncated><info>[{"confidence": "0"}, {"action": "CREATE", "cat": "BOX_SCREEN", "time": "2020-07-23 14:53;43", "who": "admin", "typeOfanno": "PersonManul"}]</info><confidence>0</confidence><bndbox><xmin>16171.0</xmin><ymin>24063.0</ymin><xmax>18219.0</xmax><ymax>26111.0</ymax></bndbox><segmentation><points><x>16171.0</x><y>26111.0</y></points><points><x>16171.0</x><y>24063.0</y></points><points><x>18219.0</x><y>24063.0</y></points><points><x>18219.0</x><y>26111.0</y></points></segmentation></object><object><name>BOX_SCREEN</name><difficult>0</difficult><truncated>0</truncated><info>[{"confidence": "0"}, {"action": "CREATE", "cat": "BOX_SCREEN", "time": "2020-07-23 14:53;43", "who": "admin", "typeOfanno": "PersonManul"}]</info><confidence>0</confidence><bndbox><xmin>46213.76608216706</xmin><ymin>21062.971469074495</ymin><xmax>48261.76608216706</xmax><ymax>23110.971469074495</ymax></bndbox><segmentation><points><x>46213.76608216706</x><y>23110.971469074495</y></points><points><x>46213.76608216706</x><y>21062.971469074495</y></points><points><x>48261.76608216706</x><y>21062.971469074495</y></points><points><x>48261.76608216706</x><y>23110.971469074495</y></points></segmentation></object><object><name>LSIL</name><difficult>0</difficult><truncated>0</truncated><info>[{"confidence": 1}, {"action": "CREATE", "cat": "LSIL", "time": "2020-07-27 11:52;36", "who": "woodrow", "typeOfanno": "PersonManul"}]</info><confidence>1.0</confidence><bndbox><xmin>38816.78781038376</xmin><ymin>10522.372836719338</ymin><xmax>38988.947328818664</xmax><ymax>10677.97855530474</ymax></bndbox><segmentation><points><x>38816.78781038376</x><y>10677.97855530474</y></points><points><x>38816.78781038376</x><y>10522.372836719338</y></points><points><x>38988.947328818664</x><y>10522.372836719338</y></points><points><x>38988.947328818664</x><y>10677.97855530474</y></points></segmentation></object><object><name>LSIL</name><difficult>0</difficult><truncated>0</truncated><info>[{"confidence": 1}, {"action": "CREATE", "cat": "LSIL", "time": "2020-07-27 11:52;36", "who": "woodrow", "typeOfanno": "PersonManul"}]</info><confidence>1.0</confidence><bndbox><xmin>44331.81565086532</xmin><ymin>34659.5282167043</ymin><xmax>44523.01203912717</xmax><ymax>34849.89691497367</ymax></bndbox><segmentation><points><x>44331.81565086532</x><y>34849.89691497367</y></points><points><x>44331.81565086532</x><y>34659.5282167043</y></points><points><x>44523.01203912717</x><y>34659.5282167043</y></points><points><x>44523.01203912717</x><y>34849.89691497367</y></points></segmentation></object></annotation>
