# Supplementary material for: Artificial intelligence enables precision diagnosis of cervical cytology grades and cervical cancer
Source: Nat Commun. 2024 May 22;15:4369. doi: 10.1038/s41467-024-48705-3 (PMC11111770; doi:10.1038/s41467-024-48705-3)
Supplement: Supplementary file 4 — Source Data [file 41467_2024_48705_MOESM4_ESM.zip › Source Data/Table S1.Average precision in the patch-level detection and classification./ground_truth_126/C201700525_L.kfb.xml]

<?xml version="1.0"?><annotation><folder>med</folder><filename>/datasets/Review/label-check/kfbtmap682/C201700525_L.kfb</filename><size><width>57800</width><height>57339</height></size><mpp>0.2484472095966339</mpp><object><name>LSIL</name><difficult>0</difficult><truncated>0</truncated><info>[{"confidence": "0.970735"}, {"action": "CREATE", "cat": "LSIL", "time": "2020-07-23 14:53;41", "who": "admin", "typeOfanno": "PersonManul"}]</info><confidence>0.970735</confidence><bndbox><xmin>29550.20011344206</xmin><ymin>33564.004672706404</ymin><xmax>29705.042926437494</xmax><ymax>33722.02918733874</ymax></bndbox><segmentation><points><x>29550.20011344206</x><y>33722.02918733874</y></points><points><x>29550.20011344206</x><y>33564.004672706404</y></points><points><x>29705.042926437494</x><y>33564.004672706404</y></points><points><x>29705.042926437494</x><y>33722.02918733874</y></points></segmentation></object><object><name>LSIL</name><difficult>0</difficult><truncated>0</truncated><info>[{"confidence": "0.956286"}, {"action": "CREATE", "cat": "LSIL", "time": "2020-07-23 14:53;42", "who": "admin", "typeOfanno": "PersonManul"}]</info><confidence>0.956286</confidence><bndbox><xmin>46583.0</xmin><ymin>35211.0</ymin><xmax>46745.0</xmax><ymax>35395.0</ymax></bndbox><segmentation><points><x>46583.0</x><y>35395.0</y></points><points><x>46583.0</x><y>35211.0</y></points><points><x>46745.0</x><y>35211.0</y></points><points><x>46745.0</x><y>35395.0</y></points></segmentation></object><object><name>NILM</name><difficult>0</difficult><truncated>0</truncated><info>[{"confidence": "0.925419"}, {"action": "CREATE", "cat": "NILM", "time": "2020-07-23 14:53;42", "who": "admin", "typeOfanno": "PersonManul"}]</info><confidence>0.925419</confidence><bndbox><xmin>22582.0</xmin><ymin>2844.0</ymin><xmax>22785.0</xmax><ymax>3070.0</ymax></bndbox><segmentation><points><x>22582.0</x><y>3070.0</y></points><points><x>22582.0</x><y>2844.0</y></points><points><x>22785.0</x><y>2844.0</y></points><points><x>22785.0</x><y>3070.0</y></points></segmentation></object><object><name>LSIL</name><difficult>0</difficult><truncated>0</truncated><info>[{"confidence": "0.849026"}, {"action": "CREATE", "cat": "LSIL", "time": "2020-07-23 14:53;42", "who": "admin", "typeOfanno": "PersonManul"}]</info><confidence>0.849026</confidence><bndbox><xmin>37179.0</xmin><ymin>32067.0</ymin><xmax>37329.0</xmax><ymax>32210.0</ymax></bndbox><segmentation><points><x>37179.0</x><y>32210.0</y></points><points><x>37179.0</x><y>32067.0</y></points><points><x>37329.0</x><y>32067.0</y></points><points><x>37329.0</x><y>32210.0</y></points></segmentation></object><object><name>LSIL</name><difficult>0</difficult><truncated>0</truncated><info>[{"confidence": "0.578476"}, {"action": "CREATE", "cat": "LSIL", "time": "2020-07-23 14:53;42", "who": "admin", "typeOfanno": "PersonManul"}]</info><confidence>0.578476</confidence><bndbox><xmin>26167.0</xmin><ymin>4777.0</ymin><xmax>26354.0</xmax><ymax>4979.0</ymax></bndbox><segmentation><points><x>26167.0</x><y>4979.0</y></points><points><x>26167.0</x><y>4777.0</y></points><points><x>26354.0</x><y>4777.0</y></points><points><x>26354.0</x><y>4979.0</y></points></segmentation></object><object><name>LSIL</name><difficult>0</difficult><truncated>0</truncated><info>[{"confidence": "0.522274"}, {"action": "CREATE", "cat": "LSIL", "time": "2020-07-23 14:53;42", "who": "admin", "typeOfanno": "PersonManul"}]</info><confidence>0.522274</confidence><bndbox><xmin>34869.0</xmin><ymin>22042.0</ymin><xmax>35056.0</xmax><ymax>22202.0</ymax></bndbox><segmentation><points><x>34869.0</x><y>22202.0</y></points><points><x>34869.0</x><y>22042.0</y></points><points><x>35056.0</x><y>22042.0</y></points><points><x>35056.0</x><y>22202.0</y></points></segmentation></object><object><name>BOX_SCREEN</name><difficult>0</difficult><truncated>0</truncated><info>[{"confidence": "0"}, {"action": "CREATE", "cat": "BOX_SCREEN", "time": "2020-07-23 14:53;42", "who": "admin", "typeOfanno": "PersonManul"}]</info><confidence>0</confidence><bndbox><xmin>21556.275072213655</xmin><ymin>1959.7075029816679</ymin><xmax>23604.275072213655</xmax><ymax>4007.707502981668</ymax></bndbox><segmentation><points><x>21556.275072213655</x><y>4007.707502981668</y></points><points><x>21556.275072213655</x><y>1959.7075029816679</y></points><points><x>23604.275072213655</x><y>1959.7075029816679</y></points><points><x>23604.275072213655</x><y>4007.707502981668</y></points></segmentation></object><object><name>BOX_SCREEN</name><difficult>0</difficult><truncated>0</truncated><info>[{"confidence": "0"}, {"action": "CREATE", "cat": "BOX_SCREEN", "time": "2020-07-23 14:53;42", "who": "admin", "typeOfanno": "PersonManul"}]</info><confidence>0</confidence><bndbox><xmin>44821.32586907448</xmin><ymin>34531.45273137698</ymin><xmax>46869.32586907448</xmax><ymax>36579.45273137698</ymax></bndbox><segmentation><points><x>44821.32586907448</x><y>36579.45273137698</y></points><points><x>44821.32586907448</x><y>34531.45273137698</y></points><points><x>46869.32586907448</x><y>34531.45273137698</y></points><points><x>46869.32586907448</x><y>36579.45273137698</y></points></segmentation></object><object><name>BOX_SCREEN</name><difficult>0</difficult><truncated>0</truncated><info>[{"confidence": "0"}, {"action": "CREATE", "cat": "BOX_SCREEN", "time": "2020-07-23 14:53;42", "who": "admin", "typeOfanno": "PersonManul"}]</info><confidence>0</confidence><bndbox><xmin>28571.871331828428</xmin><ymin>32671.955981941283</ymin><xmax>30619.871331828428</xmax><ymax>34719.95598194128</ymax></bndbox><segmentation><points><x>28571.871331828428</x><y>34719.95598194128</y></points><points><x>28571.871331828428</x><y>32671.955981941283</y></points><points><x>30619.871331828428</x><y>32671.955981941283</y></points><points><x>30619.871331828428</x><y>34719.95598194128</y></points></segmentation></object><object><name>BOX_SCREEN</name><difficult>0</difficult><truncated>0</truncated><info>[{"confidence": "0"}, {"action": "CREATE", "cat": "BOX_SCREEN", "time": "2020-07-23 14:53;42", "who": "admin", "typeOfanno": "PersonManul"}]</info><confidence>0</confidence><bndbox><xmin>36172.45899172309</xmin><ymin>31193.726486079766</ymin><xmax>38220.45899172309</xmax><ymax>33241.726486079766</ymax></bndbox><segmentation><points><x>36172.45899172309</x><y>33241.726486079766</y></points><points><x>36172.45899172309</x><y>31193.726486079766</y></points><points><x>38220.45899172309</x><y>31193.726486079766</y></points><points><x>38220.45899172309</x><y>33241.726486079766</y></points></segmentation></object><object><name>BOX_SCREEN</name><difficult>0</difficult><truncated>0</truncated><info>[{"confidence": "0"}, {"action": "CREATE", "cat": "BOX_SCREEN", "time": "2020-07-23 14:53;42", "who": "admin", "typeOfanno": "PersonManul"}]</info><confidence>0</confidence><bndbox><xmin>33938.49999999999</xmin><ymin>21208.0</ymin><xmax>35986.49999999999</xmax><ymax>23256.0</ymax></bndbox><segmentation><points><x>33938.49999999999</x><y>23256.0</y></points><points><x>33938.49999999999</x><y>21208.0</y></points><points><x>35986.49999999999</x><y>21208.0</y></points><points><x>35986.49999999999</x><y>23256.0</y></points></segmentation></object><object><name>BOX_SCREEN</name><difficult>0</difficult><truncated>0</truncated><info>[{"confidence": "0"}, {"action": "CREATE", "cat": "BOX_SCREEN", "time": "2020-07-23 14:53;42", "who": "admin", "typeOfanno": "PersonManul"}]</info><confidence>0</confidence><bndbox><xmin>25236.5</xmin><ymin>3963.9999999999973</ymin><xmax>27284.5</xmax><ymax>6011.999999999997</ymax></bndbox><segmentation><points><x>25236.5</x><y>6011.999999999997</y></points><points><x>25236.5</x><y>3963.9999999999973</y></points><points><x>27284.5</x><y>3963.9999999999973</y></points><points><x>27284.5</x><y>6011.999999999997</y></points></segmentation></object></annotation>
