# Supplementary material for: Artificial intelligence enables precision diagnosis of cervical cytology grades and cervical cancer
Source: Nat Commun. 2024 May 22;15:4369. doi: 10.1038/s41467-024-48705-3 (PMC11111770; doi:10.1038/s41467-024-48705-3)
Supplement: Supplementary file 4 — Source Data [file 41467_2024_48705_MOESM4_ESM.zip › Source Data/Table S1.Average precision in the patch-level detection and classification./ground_truth_126/L_03_13_14.tif.xml]

<?xml version="1.0"?><annotation><folder>med</folder><filename>/datasets/Review/label-check/tif-tiff/L_03_13_14.tif</filename><size><width>59803</width><height>57347</height></size><mpp>0.248447</mpp><object><name>NILM</name><difficult>0</difficult><truncated>0</truncated><info>[{"confidence": "0"}, {"action": "CREATE", "cat": "NILM", "time": "2020-07-23 14:39;21", "who": "admin", "typeOfanno": "PersonManul"}]</info><confidence>0</confidence><bndbox><xmin>33791.484375</xmin><ymin>17626.41015625</ymin><xmax>33934.1796875</xmax><ymax>17747.111328125</ymax></bndbox><segmentation><points><x>33851.03125</x><y>17641.431640625</y></points><points><x>33815.625</x><y>17669.86328125</y></points><points><x>33791.484375</x><y>17722.43359375</y></points><points><x>33791.484375</x><y>17722.43359375</y></points><points><x>33791.484375</x><y>17725.65234375</y></points><points><x>33791.484375</x><y>17726.7265625</y></points><points><x>33840.3046875</x><y>17747.111328125</y></points><points><x>33840.3046875</x><y>17747.111328125</y></points><points><x>33842.44921875</x><y>17746.037109375</y></points><points><x>33842.984375</x><y>17744.96484375</y></points><points><x>33844.59375</x><y>17743.35546875</y></points><points><x>33845.66796875</x><y>17742.283203125</y></points><points><x>33847.8125</x><y>17740.673828125</y></points><points><x>33851.03125</x><y>17739.6015625</y></points><points><x>33854.78515625</x><y>17739.064453125</y></points><points><x>33914.8671875</x><y>17706.341796875</y></points><points><x>33914.8671875</x><y>17706.341796875</y></points><points><x>33918.0859375</x><y>17704.732421875</y></points><points><x>33919.16015625</x><y>17703.658203125</y></points><points><x>33920.234375</x><y>17702.5859375</y></points><points><x>33921.3046875</x><y>17699.904296875</y></points><points><x>33921.3046875</x><y>17699.3671875</y></points><points><x>33922.9140625</x><y>17697.220703125</y></points><points><x>33923.453125</x><y>17695.076171875</y></points><points><x>33934.1796875</x><y>17643.041015625</y></points><points><x>33934.1796875</x><y>17643.041015625</y></points><points><x>33934.1796875</x><y>17640.89453125</y></points><points><x>33934.1796875</x><y>17639.822265625</y></points><points><x>33934.1796875</x><y>17638.748046875</y></points><points><x>33934.1796875</x><y>17637.67578125</y></points><points><x>33916.4765625</x><y>17627.482421875</y></points><points><x>33916.4765625</x><y>17627.482421875</y></points><points><x>33914.33203125</x><y>17626.947265625</y></points><points><x>33913.796875</x><y>17626.947265625</y></points><points><x>33911.6484375</x><y>17626.947265625</y></points><points><x>33908.96875</x><y>17626.947265625</y></points><points><x>33906.28515625</x><y>17626.947265625</y></points><points><x>33903.60546875</x><y>17626.947265625</y></points><points><x>33899.84765625</x><y>17626.947265625</y></points><points><x>33886.4375</x><y>17626.41015625</y></points><points><x>33886.4375</x><y>17626.41015625</y></points></segmentation></object><object><name>NONE</name><difficult>0</difficult><truncated>0</truncated><info>[{"confidence": "0"}, {"action": "CREATE", "cat": "NONE", "time": "2020-07-23 14:39;21", "who": "admin", "typeOfanno": "PersonManul"}]</info><confidence>0</confidence><bndbox><xmin>17738.21875</xmin><ymin>47320.69921875</ymin><xmax>17880.1875</xmax><ymax>47403.30078125</ymax></bndbox><segmentation><points><x>17762.09375</x><y>47331.02734375</y></points><points><x>17738.21875</x><y>47351.67578125</y></points><points><x>17762.740234375</x><y>47393.62109375</y></points><points><x>17805.9765625</x><y>47403.30078125</y></points><points><x>17880.1875</x><y>47369.09765625</y></points><points><x>17860.181640625</x><y>47341.99609375</y></points><points><x>17844.048828125</x><y>47332.9609375</y></points><points><x>17825.98046875</x><y>47320.69921875</y></points></segmentation></object><object><name>NILM</name><difficult>0</difficult><truncated>0</truncated><info>[{"confidence": "0"}, {"action": "CREATE", "cat": "NILM", "time": "2020-07-23 14:39;21", "who": "admin", "typeOfanno": "PersonManul"}]</info><confidence>0</confidence><bndbox><xmin>30392.939453125</xmin><ymin>11229.4404296875</ymin><xmax>30572.2734375</xmax><ymax>11385.2314453125</ymax></bndbox><segmentation><points><x>30400.681640625</x><y>11306.5029296875</y></points><points><x>30419.189453125</x><y>11371.2080078125</y></points><points><x>30542.005859375</x><y>11385.2314453125</y></points><points><x>30572.2734375</x><y>11328.7138671875</y></points><points><x>30572.2734375</x><y>11327.5244140625</y></points><points><x>30572.2734375</x><y>11326.3349609375</y></points><points><x>30566.52734375</x><y>11296.177734375</y></points><points><x>30565.236328125</x><y>11289.080078125</y></points><points><x>30562.65625</x><y>11285.2080078125</y></points><points><x>30558.783203125</x><y>11278.7548828125</y></points><points><x>30498.220703125</x><y>11257.3798828125</y></points><points><x>30468.5</x><y>11229.4404296875</y></points><points><x>30418.10546875</x><y>11235.5185546875</y></points><points><x>30392.939453125</x><y>11261.9765625</y></points></segmentation></object><object><name>NILM</name><difficult>0</difficult><truncated>0</truncated><info>[{"confidence": "0"}, {"action": "CREATE", "cat": "NILM", "time": "2020-07-23 14:39;21", "who": "admin", "typeOfanno": "PersonManul"}]</info><confidence>0</confidence><bndbox><xmin>11214.931640625</xmin><ymin>33250.9140625</ymin><xmax>11566.5771484375</xmax><ymax>33589.109375</ymax></bndbox><segmentation><points><x>11262.009765625</x><y>33250.9140625</y></points><points><x>11317.7353515625</x><y>33255.71875</y></points><points><x>11317.7353515625</x><y>33255.71875</y></points><points><x>11372.5</x><y>33268.20703125</y></points><points><x>11373.4609375</x><y>33268.20703125</y></points><points><x>11398.4404296875</x><y>33282.62109375</y></points><points><x>11398.4404296875</x><y>33282.62109375</y></points><points><x>11411.8916015625</x><y>33315.2890625</y></points><points><x>11411.8916015625</x><y>33315.2890625</y></points><points><x>11413.8134765625</x><y>33316.24609375</y></points><points><x>11437.8330078125</x><y>33335.46484375</y></points><points><x>11438.7939453125</x><y>33335.46484375</y></points><points><x>11440.71484375</x><y>33335.46484375</y></points><points><x>11472.4208984375</x><y>33347.953125</y></points><points><x>11493.55859375</x><y>33371.97265625</y></points><points><x>11516.6171875</x><y>33404.640625</y></points><points><x>11553.126953125</x><y>33438.265625</y></points><points><x>11566.5771484375</x><y>33481.50390625</y></points><points><x>11558.8916015625</x><y>33518.97265625</y></points><points><x>11558.8916015625</x><y>33518.97265625</y></points><points><x>11536.79296875</x><y>33543.953125</y></points><points><x>11536.79296875</x><y>33543.953125</y></points><points><x>11516.6171875</x><y>33576.62109375</y></points><points><x>11480.107421875</x><y>33589.109375</y></points><points><x>11433.029296875</x><y>33582.3828125</y></points><points><x>11432.068359375</x><y>33582.3828125</y></points><points><x>11394.59765625</x><y>33565.08984375</y></points><points><x>11374.4208984375</x><y>33563.16796875</y></points><points><x>11355.2060546875</x><y>33523.77734375</y></points><points><x>11355.2060546875</x><y>33523.77734375</y></points><points><x>11356.166015625</x><y>33521.85546875</y></points><points><x>11356.166015625</x><y>33519.93359375</y></points><points><x>11339.8330078125</x><y>33490.1484375</y></points><points><x>11339.8330078125</x><y>33490.1484375</y></points><points><x>11336.951171875</x><y>33490.1484375</y></points><points><x>11335.990234375</x><y>33489.1875</y></points><points><x>11291.7939453125</x><y>33469.97265625</y></points><points><x>11290.8330078125</x><y>33469.97265625</y></points><points><x>11290.8330078125</x><y>33420.97265625</y></points><points><x>11290.8330078125</x><y>33420.97265625</y></points><points><x>11241.833984375</x><y>33396.953125</y></points><points><x>11237.029296875</x><y>33359.484375</y></points><points><x>11214.931640625</x><y>33332.58203125</y></points><points><x>11221.6572265625</x><y>33282.62109375</y></points><points><x>11222.6181640625</x><y>33282.62109375</y></points></segmentation></object><object><name>LSIL</name><difficult>0</difficult><truncated>0</truncated><info>[{"confidence": "0"}, {"action": "CREATE", "cat": "LSIL", "time": "2020-07-23 14:39;21", "who": "admin", "typeOfanno": "PersonManul"}]</info><confidence>0</confidence><bndbox><xmin>10974.736328125</xmin><ymin>33395.03125</ymin><xmax>11244.7158203125</xmax><ymax>33780.3046875</ymax></bndbox><segmentation><points><x>10993.9521484375</x><y>33412.32421875</y></points><points><x>11006.4423828125</x><y>33395.03125</y></points><points><x>11037.1875</x><y>33395.03125</y></points><points><x>11056.40234375</x><y>33413.28515625</y></points><points><x>11083.3046875</x><y>33417.12890625</y></points><points><x>11083.3046875</x><y>33417.12890625</y></points><points><x>11086.1865234375</x><y>33419.05078125</y></points><points><x>11118.853515625</x><y>33444.9921875</y></points><points><x>11150.5595703125</x><y>33504.5625</y></points><points><x>11150.5595703125</x><y>33504.5625</y></points><points><x>11181.3046875</x><y>33579.5</y></points><points><x>11218.7744140625</x><y>33622.73828125</y></points><points><x>11236.068359375</x><y>33689.03125</y></points><points><x>11237.029296875</x><y>33724.578125</y></points><points><x>11244.7158203125</x><y>33755.32421875</y></points><points><x>11231.2646484375</x><y>33780.3046875</y></points><points><x>11193.794921875</x><y>33773.578125</y></points><points><x>11192.833984375</x><y>33773.578125</y></points><points><x>11190.912109375</x><y>33773.578125</y></points><points><x>11166.892578125</x><y>33722.66015625</y></points><points><x>11146.7158203125</x><y>33709.20703125</y></points><points><x>11107.32421875</x><y>33689.03125</y></points><points><x>11081.3828125</x><y>33709.20703125</y></points><points><x>11081.3828125</x><y>33709.20703125</y></points><points><x>11069.853515625</x><y>33725.5390625</y></points><points><x>11042.9521484375</x><y>33714.01171875</y></points><points><x>11026.6181640625</x><y>33730.34375</y></points><points><x>11009.32421875</x><y>33714.01171875</y></points><points><x>11009.32421875</x><y>33714.01171875</y></points><points><x>10990.1083984375</x><y>33666.93359375</y></points><points><x>10990.1083984375</x><y>33666.93359375</y></points><points><x>10990.1083984375</x><y>33664.05078125</y></points><points><x>11021.814453125</x><y>33616.97265625</y></points><points><x>11021.814453125</x><y>33616.97265625</y></points><points><x>11023.736328125</x><y>33616.01171875</y></points><points><x>11027.5791015625</x><y>33575.66015625</y></points><points><x>11027.5791015625</x><y>33575.66015625</y></points><points><x>11035.265625</x><y>33506.484375</y></points><points><x>10986.265625</x><y>33492.0703125</y></points><points><x>10977.619140625</x><y>33458.4453125</y></points><points><x>10974.736328125</x><y>33433.46484375</y></points><points><x>10975.697265625</x><y>33433.46484375</y></points></segmentation></object><object><name>NILM</name><difficult>0</difficult><truncated>0</truncated><info>[{"confidence": "0"}, {"action": "CREATE", "cat": "NILM", "time": "2020-07-23 14:39;21", "who": "admin", "typeOfanno": "PersonManul"}]</info><confidence>0</confidence><bndbox><xmin>42795.7734375</xmin><ymin>24345.484375</ymin><xmax>42940.8515625</xmax><ymax>24450.208984375</ymax></bndbox><segmentation><points><x>42851.5</x><y>24345.484375</y></points><points><x>42826.51953125</x><y>24359.89453125</y></points><points><x>42814.9921875</x><y>24377.189453125</y></points><points><x>42814.9921875</x><y>24377.189453125</y></points><points><x>42800.578125</x><y>24390.640625</y></points><points><x>42795.7734375</x><y>24425.228515625</y></points><points><x>42809.2265625</x><y>24450.208984375</y></points><points><x>42841.890625</x><y>24450.208984375</y></points><points><x>42866.87109375</x><y>24450.208984375</y></points><points><x>42902.421875</x><y>24442.5234375</y></points><points><x>42903.3828125</x><y>24442.5234375</y></points><points><x>42930.28515625</x><y>24427.150390625</y></points><points><x>42930.28515625</x><y>24427.150390625</y></points><points><x>42933.16796875</x><y>24424.267578125</y></points><points><x>42933.16796875</x><y>24423.306640625</y></points><points><x>42940.8515625</x><y>24395.443359375</y></points><points><x>42913.94921875</x><y>24385.8359375</y></points><points><x>42891.8515625</x><y>24376.228515625</y></points><points><x>42870.71484375</x><y>24360.85546875</y></points><points><x>42870.71484375</x><y>24360.85546875</y></points></segmentation></object><object><name>NILM</name><difficult>0</difficult><truncated>0</truncated><info>[{"confidence": "0"}, {"action": "CREATE", "cat": "NILM", "time": "2020-07-23 14:39;21", "who": "admin", "typeOfanno": "PersonManul"}]</info><confidence>0</confidence><bndbox><xmin>42872.63671875</xmin><ymin>24392.5625</ymin><xmax>43051.34375</xmax><ymax>24527.0703125</ymax></bndbox><segmentation><points><x>42955.265625</x><y>24392.5625</y></points><points><x>42983.12890625</x><y>24398.326171875</y></points><points><x>43006.1875</x><y>24413.69921875</y></points><points><x>43028.28515625</x><y>24441.5625</y></points><points><x>43042.6953125</x><y>24470.384765625</y></points><points><x>43051.34375</x><y>24483.8359375</y></points><points><x>43042.6953125</x><y>24506.89453125</y></points><points><x>43035.0078125</x><y>24521.306640625</y></points><points><x>43024.44140625</x><y>24515.541015625</y></points><points><x>43011.94921875</x><y>24503.05078125</y></points><points><x>42989.8515625</x><y>24504.97265625</y></points><points><x>42940.8515625</x><y>24514.58203125</y></points><points><x>42909.1484375</x><y>24527.0703125</y></points><points><x>42908.1875</x><y>24527.0703125</y></points><points><x>42883.20703125</x><y>24509.77734375</y></points><points><x>42883.20703125</x><y>24509.77734375</y></points><points><x>42872.63671875</x><y>24476.150390625</y></points><points><x>42872.63671875</x><y>24447.326171875</y></points><points><x>42893.7734375</x><y>24427.150390625</y></points><points><x>42930.28515625</x><y>24423.306640625</y></points><points><x>42930.28515625</x><y>24423.306640625</y></points></segmentation></object><object><name>NILM</name><difficult>0</difficult><truncated>0</truncated><info>[{"confidence": "0"}, {"action": "CREATE", "cat": "NILM", "time": "2020-07-23 14:39;21", "who": "admin", "typeOfanno": "PersonManul"}]</info><confidence>0</confidence><bndbox><xmin>21782.978515625</xmin><ymin>39064.08984375</ymin><xmax>21906.87890625</xmax><ymax>39160.88671875</ymax></bndbox><segmentation><points><x>21788.787109375</x><y>39087.3203125</y></points><points><x>21820.40625</x><y>39073.76953125</y></points><points><x>21850.736328125</x><y>39064.08984375</y></points><points><x>21893.328125</x><y>39069.25</y></points><points><x>21906.87890625</x><y>39076.99609375</y></points><points><x>21906.234375</x><y>39097.0</y></points><points><x>21897.84375</x><y>39111.1953125</y></points><points><x>21894.6171875</x><y>39132.4921875</y></points><points><x>21889.455078125</x><y>39153.140625</y></points><points><x>21874.61328125</x><y>39160.88671875</y></points><points><x>21837.185546875</x><y>39153.78515625</y></points><points><x>21802.984375</x><y>39155.078125</y></points><points><x>21783.625</x><y>39148.625</y></points><points><x>21782.978515625</x><y>39115.71484375</y></points><points><x>21782.978515625</x><y>39115.71484375</y></points></segmentation></object><object><name>LSIL</name><difficult>0</difficult><truncated>0</truncated><info>[{"confidence": "0"}, {"action": "CREATE", "cat": "LSIL", "time": "2020-07-23 14:39;21", "who": "admin", "typeOfanno": "PersonManul"}]</info><confidence>0</confidence><bndbox><xmin>21610.898185329264</xmin><ymin>38975.659195661225</ymin><xmax>21909.030997829264</xmax><ymax>39174.417008161225</ymax></bndbox><segmentation><points><x>21641.872794704264</x><y>39024.057633161225</y></points><points><x>21673.668054161644</x><y>39017.03596653704</y></points><points><x>21709.25226022873</x><y>39018.67831450939</y></points><points><x>21714.792716579264</x><y>39002.760758161225</y></points><points><x>21730.280997829264</x><y>38985.338883161225</y></points><points><x>21765.126700954264</x><y>38975.659195661225</y></points><points><x>21816.107169704264</x><y>38975.659195661225</y></points><points><x>21842.564200954264</x><y>38977.596695661225</y></points><points><x>21842.564200954264</x><y>38977.596695661225</y></points><points><x>21869.023185329264</x><y>38997.600601911225</y></points><points><x>21894.835685329264</x><y>39031.799820661225</y></points><points><x>21896.124747829264</x><y>39065.358414411225</y></points><points><x>21909.030997829264</x><y>39084.717789411225</y></points><points><x>21905.159904079264</x><y>39107.303726911225</y></points><points><x>21905.159904079264</x><y>39107.303726911225</y></points><points><x>21896.771232204264</x><y>39135.049820661225</y></points><points><x>21896.771232204264</x><y>39135.049820661225</y></points><points><x>21889.027091579264</x><y>39157.635758161225</y></points><points><x>21889.027091579264</x><y>39158.284195661225</y></points><points><x>21888.382560329264</x><y>39159.573258161225</y></points><points><x>21866.441154079264</x><y>39170.542008161225</y></points><points><x>21778.032950954264</x><y>39173.768570661225</y></points><points><x>21778.032950954264</x><y>39174.417008161225</y></points><points><x>21733.507560329264</x><y>39174.417008161225</y></points><points><x>21732.861075954264</x><y>39174.417008161225</y></points><points><x>21699.304435329264</x><y>39167.315445661225</y></points><points><x>21679.300529079264</x><y>39149.893570661225</y></points><points><x>21679.300529079264</x><y>39149.893570661225</y></points><points><x>21643.808341579264</x><y>39134.405289411225</y></points><points><x>21626.384513454264</x><y>39135.049820661225</y></points><points><x>21626.384513454264</x><y>39135.049820661225</y></points><points><x>21610.898185329264</x><y>39134.405289411225</y></points><points><x>21613.478263454264</x><y>39105.366226911225</y></points><points><x>21619.286857204264</x><y>39088.588883161225</y></points><points><x>21619.286857204264</x><y>39088.588883161225</y></points><points><x>21623.804435329264</x><y>39061.487320661225</y></points><points><x>21629.611075954264</x><y>39036.319351911225</y></points><points><x>21629.611075954264</x><y>39035.674820661225</y></points></segmentation></object><object><name>NILM</name><difficult>0</difficult><truncated>0</truncated><info>[{"confidence": "0"}, {"action": "CREATE", "cat": "NILM", "time": "2020-07-23 14:39;21", "who": "admin", "typeOfanno": "PersonManul"}]</info><confidence>0</confidence><bndbox><xmin>43790.26171875</xmin><ymin>10954.443359375</ymin><xmax>43928.359375</xmax><ymax>11096.4111328125</ymax></bndbox><segmentation><points><x>43798.0078125</x><y>10960.896484375</y></points><points><x>43834.14453125</x><y>10954.443359375</y></points><points><x>43863.18359375</x><y>10964.123046875</y></points><points><x>43901.2578125</x><y>10980.2548828125</y></points><points><x>43921.26171875</x><y>11003.486328125</y></points><points><x>43928.359375</x><y>11022.845703125</y></points><points><x>43924.48828125</x><y>11043.49609375</y></points><points><x>43924.48828125</x><y>11043.49609375</y></points><points><x>43922.55078125</x><y>11044.1416015625</y></points><points><x>43921.90625</x><y>11045.431640625</y></points><points><x>43903.19140625</x><y>11070.5986328125</y></points><points><x>43903.19140625</x><y>11070.5986328125</y></points><points><x>43901.90234375</x><y>11072.53515625</y></points><points><x>43883.83203125</x><y>11096.4111328125</y></points><points><x>43851.56640625</x><y>11078.98828125</y></points><points><x>43815.4296875</x><y>11056.40234375</y></points><points><x>43815.4296875</x><y>11056.40234375</y></points><points><x>43813.4921875</x><y>11055.111328125</y></points><points><x>43798.0078125</x><y>11031.8798828125</y></points><points><x>43798.0078125</x><y>11031.2353515625</y></points><points><x>43797.359375</x><y>11029.298828125</y></points><points><x>43790.26171875</x><y>10994.4521484375</y></points><points><x>43790.26171875</x><y>10994.4521484375</y></points></segmentation></object><object><name>NILM</name><difficult>0</difficult><truncated>0</truncated><info>[{"confidence": "0"}, {"action": "CREATE", "cat": "NILM", "time": "2020-07-23 14:39;21", "who": "admin", "typeOfanno": "PersonManul"}]</info><confidence>0</confidence><bndbox><xmin>43766.38671875</xmin><ymin>10795.6962890625</ymin><xmax>43961.9140625</xmax><ymax>10948.634765625</ymax></bndbox><segmentation><points><x>43767.03125</x><y>10851.193359375</y></points><points><x>43776.06640625</x><y>10830.54296875</y></points><points><x>43796.0703125</x><y>10816.9912109375</y></points><points><x>43821.8828125</x><y>10811.8291015625</y></points><points><x>43844.46875</x><y>10802.1494140625</y></points><points><x>43864.47265625</x><y>10795.6962890625</y></points><points><x>43889.640625</x><y>10807.3115234375</y></points><points><x>43889.640625</x><y>10807.3115234375</y></points><points><x>43932.23046875</x><y>10835.060546875</y></points><points><x>43932.23046875</x><y>10835.060546875</y></points><points><x>43934.16796875</x><y>10836.3505859375</y></points><points><x>43961.9140625</x><y>10857.0009765625</y></points><points><x>43952.8828125</x><y>10883.458984375</y></points><points><x>43952.8828125</x><y>10883.458984375</y></points><points><x>43935.45703125</x><y>10919.595703125</y></points><points><x>43935.45703125</x><y>10919.595703125</y></points><points><x>43914.80859375</x><y>10934.4384765625</y></points><points><x>43914.80859375</x><y>10934.4384765625</y></points><points><x>43896.73828125</x><y>10946.0537109375</y></points><points><x>43860.6015625</x><y>10944.1181640625</y></points><points><x>43859.95703125</x><y>10944.1181640625</y></points><points><x>43858.01953125</x><y>10944.1181640625</y></points><points><x>43856.73046875</x><y>10944.1181640625</y></points><points><x>43829.625</x><y>10948.634765625</y></points><points><x>43810.9140625</x><y>10945.408203125</y></points><points><x>43810.265625</x><y>10945.408203125</y></points><points><x>43798.65234375</x><y>10907.98046875</y></points><points><x>43798.65234375</x><y>10907.3349609375</y></points><points><x>43798.65234375</x><y>10905.3994140625</y></points><points><x>43787.03515625</x><y>10880.232421875</y></points><points><x>43787.03515625</x><y>10880.232421875</y></points><points><x>43785.1015625</x><y>10879.5869140625</y></points><points><x>43783.80859375</x><y>10878.2958984375</y></points><points><x>43767.03125</x><y>10869.9072265625</y></points><points><x>43766.38671875</x><y>10869.9072265625</y></points></segmentation></object><object><name>NONE</name><difficult>0</difficult><truncated>0</truncated><info>[{"confidence": "0"}, {"action": "CREATE", "cat": "NONE", "time": "2020-07-23 14:39;21", "who": "admin", "typeOfanno": "PersonManul"}]</info><confidence>0</confidence><bndbox><xmin>36148.2265625</xmin><ymin>53821.08984375</ymin><xmax>36328.26953125</xmax><ymax>53995.97265625</ymax></bndbox><segmentation><points><x>36261.15625</x><y>53821.08984375</y></points><points><x>36286.96875</x><y>53827.54296875</y></points><points><x>36311.4921875</x><y>53845.61328125</y></points><points><x>36328.26953125</x><y>53866.91015625</y></points><points><x>36322.4609375</x><y>53910.14453125</y></points><points><x>36322.4609375</x><y>53910.14453125</y></points><points><x>36293.421875</x><y>53934.66796875</y></points><points><x>36265.02734375</x><y>53959.1875</y></points><points><x>36265.02734375</x><y>53959.1875</y></points><points><x>36264.3828125</x><y>53961.125</y></points><points><x>36262.44921875</x><y>53963.05859375</y></points><points><x>36261.80078125</x><y>53963.70703125</y></points><points><x>36243.734375</x><y>53993.390625</y></points><points><x>36206.94921875</x><y>53995.97265625</y></points><points><x>36174.0390625</x><y>53988.2265625</y></points><points><x>36151.453125</x><y>53966.28515625</y></points><points><x>36148.2265625</x><y>53928.21484375</y></points><points><x>36148.2265625</x><y>53928.21484375</y></points><points><x>36148.87109375</x><y>53926.27734375</y></points><points><x>36166.94140625</x><y>53892.72265625</y></points><points><x>36166.94140625</x><y>53892.72265625</y></points><points><x>36168.87890625</x><y>53890.78515625</y></points><points><x>36197.91796875</x><y>53858.51953125</y></points><points><x>36226.30859375</x><y>53834.64453125</y></points><points><x>36226.30859375</x><y>53834.64453125</y></points></segmentation></object><object><name>NILM</name><difficult>0</difficult><truncated>0</truncated><info>[{"confidence": "0"}, {"action": "CREATE", "cat": "NILM", "time": "2020-07-23 14:39;21", "who": "admin", "typeOfanno": "PersonManul"}]</info><confidence>0</confidence><bndbox><xmin>28896.318359375</xmin><ymin>25315.421875</ymin><xmax>29074.42578125</xmax><ymax>25533.5390625</ymax></bndbox><segmentation><points><x>28928.583984375</x><y>25315.421875</y></points><points><x>28954.396484375</x><y>25325.748046875</y></points><points><x>28981.5</x><y>25340.58984375</y></points><points><x>28981.5</x><y>25340.58984375</y></points><points><x>28983.435546875</x><y>25341.234375</y></points><points><x>29019.57421875</x><y>25353.49609375</y></points><points><x>29057.001953125</x><y>25374.146484375</y></points><points><x>29057.001953125</x><y>25399.958984375</y></points><points><x>29057.001953125</x><y>25400.603515625</y></points><points><x>29069.908203125</x><y>25428.998046875</y></points><points><x>29074.42578125</x><y>25452.228515625</y></points><points><x>29074.42578125</x><y>25452.228515625</y></points><points><x>29073.134765625</x><y>25488.3671875</y></points><points><x>29067.97265625</x><y>25503.208984375</y></points><points><x>29062.1640625</x><y>25509.662109375</y></points><points><x>29046.677734375</x><y>25505.7890625</y></points><points><x>29046.03125</x><y>25505.7890625</y></points><points><x>29032.48046875</x><y>25503.208984375</y></points><points><x>29012.474609375</x><y>25518.05078125</y></points><points><x>28989.244140625</x><y>25533.5390625</y></points><points><x>28968.59375</x><y>25529.666015625</y></points><points><x>28946.654296875</x><y>25525.794921875</y></points><points><x>28930.521484375</x><y>25509.015625</y></points><points><x>28930.521484375</x><y>25509.015625</y></points><points><x>28911.162109375</x><y>25477.396484375</y></points><points><x>28899.544921875</x><y>25452.228515625</y></points><points><x>28896.318359375</x><y>25437.38671875</y></points><points><x>28896.318359375</x><y>25437.38671875</y></points><points><x>28900.8359375</x><y>25406.412109375</y></points><points><x>28900.8359375</x><y>25406.412109375</y></points><points><x>28902.126953125</x><y>25404.4765625</y></points><points><x>28902.126953125</x><y>25403.830078125</y></points><points><x>28904.0625</x><y>25378.017578125</y></points><points><x>28904.0625</x><y>25377.373046875</y></points><points><x>28904.708984375</x><y>25376.08203125</y></points><points><x>28904.708984375</x><y>25374.146484375</y></points><points><x>28905.353515625</x><y>25372.85546875</y></points><points><x>28905.353515625</x><y>25350.9140625</y></points><points><x>28911.806640625</x><y>25324.45703125</y></points><points><x>28911.806640625</x><y>25324.45703125</y></points></segmentation></object><object><name>NONE</name><difficult>0</difficult><truncated>0</truncated><info>[{"confidence": "0"}, {"action": "CREATE", "cat": "NONE", "time": "2020-07-23 14:39;21", "who": "admin", "typeOfanno": "PersonManul"}]</info><confidence>0</confidence><bndbox><xmin>42623.203125</xmin><ymin>24298.466796875</ymin><xmax>42784.65234375</xmax><ymax>24428.083984375</ymax></bndbox><segmentation><points><x>42706.88671875</x><y>24307.978515625</y></points><points><x>42623.84765625</x><y>24361.55859375</y></points><points><x>42623.203125</x><y>24364.78515625</y></points><points><x>42657.40625</x><y>24415.765625</y></points><points><x>42743.87890625</x><y>24426.08984375</y></points><points><x>42741.94140625</x><y>24427.380859375</y></points><points><x>42743.75</x><y>24428.083984375</y></points><points><x>42784.1796875</x><y>24365.05859375</y></points><points><x>42784.1796875</x><y>24365.05859375</y></points><points><x>42782.71484375</x><y>24352.328125</y></points><points><x>42784.65234375</x><y>24343.29296875</y></points><points><x>42738.9921875</x><y>24299.654296875</y></points><points><x>42738.9921875</x><y>24298.466796875</y></points></segmentation></object><object><name>NILM</name><difficult>0</difficult><truncated>0</truncated><info>[{"confidence": "0"}, {"action": "CREATE", "cat": "NILM", "time": "2020-07-23 14:39;22", "who": "admin", "typeOfanno": "PersonManul"}]</info><confidence>0</confidence><bndbox><xmin>26479.70703125</xmin><ymin>25720.7109375</ymin><xmax>26641.84375</xmax><ymax>25953.130859375</ymax></bndbox><segmentation><points><x>26540.408203125</x><y>25720.7109375</y></points><points><x>26479.70703125</x><y>25815.755859375</y></points><points><x>26506.86328125</x><y>25948.337890625</y></points><points><x>26506.86328125</x><y>25948.337890625</y></points><points><x>26506.86328125</x><y>25950.734375</y></points><points><x>26506.86328125</x><y>25951.533203125</y></points><points><x>26506.86328125</x><y>25953.130859375</y></points><points><x>26549.193359375</x><y>25949.13671875</y></points><points><x>26549.193359375</x><y>25949.13671875</y></points><points><x>26550.791015625</x><y>25947.5390625</y></points><points><x>26552.388671875</x><y>25946.7421875</y></points><points><x>26553.986328125</x><y>25945.14453125</y></points><points><x>26591.525390625</x><y>25892.4296875</y></points><points><x>26591.525390625</x><y>25892.4296875</y></points><points><x>26591.525390625</x><y>25889.234375</y></points><points><x>26592.32421875</x><y>25888.435546875</y></points><points><x>26592.32421875</x><y>25886.83984375</y></points><points><x>26592.32421875</x><y>25886.041015625</y></points><points><x>26592.32421875</x><y>25884.443359375</y></points><points><x>26630.662109375</x><y>25829.33203125</y></points><points><x>26641.84375</x><y>25811.76171875</y></points><points><x>26641.84375</x><y>25810.962890625</y></points><points><x>26639.447265625</x><y>25809.365234375</y></points><points><x>26607.59375</x><y>25772.529296875</y></points><points><x>26579.19921875</x><y>25741.552734375</y></points><points><x>26568.875</x><y>25728.646484375</y></points></segmentation></object><object><name>LSIL</name><difficult>0</difficult><truncated>0</truncated><info>[{"confidence": "0"}, {"action": "CREATE", "cat": "LSIL", "time": "2020-07-23 14:39;22", "who": "admin", "typeOfanno": "PersonManul"}]</info><confidence>0</confidence><bndbox><xmin>30268.8046875</xmin><ymin>4921.11328125</ymin><xmax>30624.9921875</xmax><ymax>5461.83154296875</ymax></bndbox><segmentation><points><x>30410.421875</x><y>4991.20654296875</y></points><points><x>30419.00390625</x><y>4952.58349609375</y></points><points><x>30419.00390625</x><y>4951.1533203125</y></points><points><x>30453.3359375</x><y>4926.8349609375</y></points><points><x>30453.3359375</x><y>4925.40478515625</y></points><points><x>30494.8203125</x><y>4921.11328125</y></points><points><x>30526.291015625</x><y>4922.5439453125</y></points><points><x>30526.291015625</x><y>4922.5439453125</y></points><points><x>30556.330078125</x><y>4941.1396484375</y></points><points><x>30554.900390625</x><y>4985.484375</y></points><points><x>30553.46875</x><y>4998.35888671875</y></points><points><x>30593.521484375</x><y>5018.38525390625</y></points><points><x>30623.5625</x><y>5034.12060546875</y></points><points><x>30624.9921875</x><y>5072.7431640625</y></points><points><x>30602.10546875</x><y>5104.2138671875</y></points><points><x>30574.92578125</x><y>5149.98876953125</y></points><points><x>30574.92578125</x><y>5149.98876953125</y></points><points><x>30573.49609375</x><y>5152.849609375</y></points><points><x>30533.443359375</x><y>5184.3203125</y></points><points><x>30533.443359375</x><y>5184.3203125</y></points><points><x>30521.998046875</x><y>5204.3466796875</y></points><points><x>30521.998046875</x><y>5204.3466796875</y></points><points><x>30513.416015625</x><y>5232.9560546875</y></points><points><x>30499.111328125</x><y>5262.99609375</y></points><points><x>30489.09765625</x><y>5303.04931640625</y></points><points><x>30480.515625</x><y>5348.82421875</y></points><points><x>30480.515625</x><y>5348.82421875</y></points><points><x>30450.474609375</x><y>5377.43359375</y></points><points><x>30449.044921875</x><y>5377.43359375</y></points><points><x>30447.61328125</x><y>5424.63916015625</y></points><points><x>30447.61328125</x><y>5426.06982421875</y></points><points><x>30430.44921875</x><y>5454.67919921875</y></points><points><x>30388.96484375</x><y>5461.83154296875</y></points><points><x>30387.53515625</x><y>5461.83154296875</y></points><points><x>30386.103515625</x><y>5461.83154296875</y></points><points><x>30384.673828125</x><y>5461.83154296875</y></points><points><x>30383.2421875</x><y>5461.83154296875</y></points><points><x>30326.0234375</x><y>5444.666015625</y></points><points><x>30285.970703125</x><y>5444.666015625</y></points><points><x>30268.8046875</x><y>5413.19580078125</y></points><points><x>30270.236328125</x><y>5341.671875</y></points><points><x>30270.236328125</x><y>5341.671875</y></points><points><x>30271.666015625</x><y>5338.81103515625</y></points><points><x>30311.71875</x><y>5267.28759765625</y></points><points><x>30311.71875</x><y>5267.28759765625</y></points><points><x>30313.150390625</x><y>5265.85693359375</y></points><points><x>30316.01171875</x><y>5262.99609375</y></points><points><x>30317.44140625</x><y>5261.5654296875</y></points><points><x>30317.44140625</x><y>5260.13525390625</y></points><points><x>30323.1640625</x><y>5207.20751953125</y></points><points><x>30321.732421875</x><y>5207.20751953125</y></points><points><x>30321.732421875</x><y>5205.77734375</y></points><points><x>30321.732421875</x><y>5201.48583984375</y></points><points><x>30313.150390625</x><y>5152.849609375</y></points><points><x>30348.912109375</x><y>5127.10107421875</y></points><points><x>30350.341796875</x><y>5127.10107421875</y></points><points><x>30350.341796875</x><y>5125.6708984375</y></points><points><x>30354.6328125</x><y>5122.8095703125</y></points><points><x>30368.9375</x><y>5101.3525390625</y></points><points><x>30368.9375</x><y>5099.92236328125</y></points><points><x>30368.9375</x><y>5097.0615234375</y></points><points><x>30368.9375</x><y>5068.45166015625</y></points><points><x>30368.9375</x><y>5068.45166015625</y></points><points><x>30370.369140625</x><y>5067.021484375</y></points><points><x>30370.369140625</x><y>5064.16064453125</y></points><points><x>30387.53515625</x><y>5024.107421875</y></points><points><x>30388.96484375</x><y>5024.107421875</y></points></segmentation></object><object><name>LSIL</name><difficult>0</difficult><truncated>0</truncated><info>[{"confidence": "0"}, {"action": "CREATE", "cat": "LSIL", "time": "2020-07-23 14:39;22", "who": "admin", "typeOfanno": "PersonManul"}]</info><confidence>0</confidence><bndbox><xmin>30426.41015625</xmin><ymin>5174.95654296875</ymin><xmax>30522.48828125</xmax><ymax>5258.54443359375</ymax></bndbox><segmentation><points><x>30434.09765625</x><y>5174.95654296875</y></points><points><x>30471.56640625</x><y>5176.8779296875</y></points><points><x>30502.3125</x><y>5178.79931640625</y></points><points><x>30522.48828125</x><y>5193.2109375</y></points><points><x>30517.685546875</x><y>5218.19140625</y></points><points><x>30507.1171875</x><y>5244.13232421875</y></points><points><x>30486.939453125</x><y>5258.54443359375</y></points><points><x>30461.958984375</x><y>5254.701171875</y></points><points><x>30438.900390625</x><y>5231.642578125</y></points><points><x>30430.25390625</x><y>5225.8779296875</y></points><points><x>30430.25390625</x><y>5225.8779296875</y></points><points><x>30426.41015625</x><y>5197.05419921875</y></points><points><x>30426.41015625</x><y>5197.05419921875</y></points></segmentation></object><object><name>NILM</name><difficult>0</difficult><truncated>0</truncated><info>[{"confidence": "0"}, {"action": "CREATE", "cat": "NILM", "time": "2020-07-23 14:39;22", "who": "admin", "typeOfanno": "PersonManul"}]</info><confidence>0</confidence><bndbox><xmin>32440.412109375</xmin><ymin>26514.109375</ymin><xmax>32579.54296875</xmax><ymax>26669.498046875</ymax></bndbox><segmentation><points><x>32456.681640625</x><y>26516.990234375</y></points><points><x>32445.15234375</x><y>26614.990234375</y></points><points><x>32447.07421875</x><y>26620.755859375</y></points><points><x>32440.412109375</x><y>26668.30859375</y></points><points><x>32440.412109375</x><y>26669.498046875</y></points><points><x>32442.791015625</x><y>26669.498046875</y></points><points><x>32443.98046875</x><y>26669.498046875</y></points><points><x>32445.16796875</x><y>26669.498046875</y></points><points><x>32447.546875</x><y>26669.498046875</y></points><points><x>32521.2734375</x><y>26637.390625</y></points><points><x>32521.2734375</x><y>26637.390625</y></points><points><x>32579.54296875</x><y>26618.365234375</y></points><points><x>32577.740234375</x><y>26574.638671875</y></points><points><x>32524.841796875</x><y>26525.611328125</y></points><points><x>32489.349609375</x><y>26514.109375</y></points><points><x>32490.310546875</x><y>26514.109375</y></points></segmentation></object><object><name>BOX_SCREEN</name><difficult>0</difficult><truncated>0</truncated><info>[{"confidence": "0"}, {"action": "CREATE", "cat": "BOX_SCREEN", "time": "2020-07-23 14:39;22", "who": "admin", "typeOfanno": "PersonManul"}]</info><confidence>0</confidence><bndbox><xmin>29458.606445312475</xmin><ymin>10393.335937499969</ymin><xmax>31506.606445312475</xmax><ymax>12441.335937499969</ymax></bndbox><segmentation><points><x>29458.606445312475</x><y>12441.335937499969</y></points><points><x>29458.606445312475</x><y>10393.335937499969</y></points><points><x>31506.606445312475</x><y>10393.335937499969</y></points><points><x>31506.606445312475</x><y>12441.335937499969</y></points></segmentation></object><object><name>BOX_SCREEN</name><difficult>0</difficult><truncated>0</truncated><info>[{"confidence": "0"}, {"action": "CREATE", "cat": "BOX_SCREEN", "time": "2020-07-23 14:39;22", "who": "admin", "typeOfanno": "PersonManul"}]</info><confidence>0</confidence><bndbox><xmin>16785.203125000004</xmin><ymin>46448.0</ymin><xmax>18833.203125000004</xmax><ymax>48496.0</ymax></bndbox><segmentation><points><x>16785.203125000004</x><y>48496.0</y></points><points><x>16785.203125000004</x><y>46448.0</y></points><points><x>18833.203125000004</x><y>46448.0</y></points><points><x>18833.203125000004</x><y>48496.0</y></points></segmentation></object><object><name>BOX_SCREEN</name><difficult>0</difficult><truncated>0</truncated><info>[{"confidence": "0"}, {"action": "CREATE", "cat": "BOX_SCREEN", "time": "2020-07-23 14:39;22", "who": "admin", "typeOfanno": "PersonManul"}]</info><confidence>0</confidence><bndbox><xmin>20601.402622117403</xmin><ymin>38405.07465496474</ymin><xmax>22649.402622117403</xmax><ymax>40453.07465496474</ymax></bndbox><segmentation><points><x>20601.402622117403</x><y>40453.07465496474</y></points><points><x>20601.402622117403</x><y>38405.07465496474</y></points><points><x>22649.402622117403</x><y>38405.07465496474</y></points><points><x>22649.402622117403</x><y>40453.07465496474</y></points></segmentation></object><object><name>NILM</name><difficult>0</difficult><truncated>0</truncated><info>[{"confidence": "0"}, {"action": "CREATE", "cat": "NILM", "time": "2020-07-23 14:39;22", "who": "admin", "typeOfanno": "PersonManul"}]</info><confidence>0</confidence><bndbox><xmin>16796.110338287894</xmin><ymin>47692.288711302695</ymin><xmax>17146.24296428259</xmax><ymax>47974.72903850943</ymax></bndbox><segmentation><points><x>16796.110338287894</x><y>47974.72903850943</y></points><points><x>16796.110338287894</x><y>47692.288711302695</y></points><points><x>17146.24296428259</x><y>47692.288711302695</y></points><points><x>17146.24296428259</x><y>47974.72903850943</y></points></segmentation></object></annotation>
