# Supplementary material for: Artificial intelligence enables precision diagnosis of cervical cytology grades and cervical cancer
Source: Nat Commun. 2024 May 22;15:4369. doi: 10.1038/s41467-024-48705-3 (PMC11111770; doi:10.1038/s41467-024-48705-3)
Supplement: Supplementary file 4 — Source Data [file 41467_2024_48705_MOESM4_ESM.zip › Source Data/Table S1.Average precision in the patch-level detection and classification./ground_truth_126/C201915791_L_A_H.tiff.xml]

<?xml version="1.0"?><annotation><folder>med</folder><filename>/datasets/Review/label-check/tif-tiff/C201915791_L_A_H.tiff</filename><size><width>44288</width><height>42496</height></size><mpp>0</mpp><object><name>NONE</name><difficult>0</difficult><truncated>0</truncated><info>[{"confidence": "0"}, {"action": "CREATE", "cat": "NONE", "time": "2020-07-23 14:39;16", "who": "admin", "typeOfanno": "PersonManul"}]</info><confidence>0</confidence><bndbox><xmin>16375.0</xmin><ymin>6648.0</ymin><xmax>16846.33984375</xmax><ymax>6912.0</ymax></bndbox><segmentation><points><x>16574.0</x><y>6648.0</y></points><points><x>16552.0</x><y>6659.0</y></points><points><x>16546.0</x><y>6669.0</y></points><points><x>16534.0</x><y>6669.0</y></points><points><x>16522.0</x><y>6685.0</y></points><points><x>16492.0</x><y>6704.0</y></points><points><x>16482.0</x><y>6718.0</y></points><points><x>16468.0</x><y>6726.0</y></points><points><x>16463.0</x><y>6730.0</y></points><points><x>16453.0</x><y>6736.0</y></points><points><x>16448.0</x><y>6743.0</y></points><points><x>16442.0</x><y>6747.0</y></points><points><x>16430.0</x><y>6756.0</y></points><points><x>16425.0</x><y>6764.0</y></points><points><x>16422.0</x><y>6768.0</y></points><points><x>16421.0</x><y>6775.0</y></points><points><x>16411.0</x><y>6795.0</y></points><points><x>16408.0</x><y>6799.0</y></points><points><x>16405.0</x><y>6803.0</y></points><points><x>16402.0</x><y>6807.0</y></points><points><x>16386.0</x><y>6844.0</y></points><points><x>16381.0</x><y>6858.0</y></points><points><x>16380.0</x><y>6863.0</y></points><points><x>16375.0</x><y>6890.0</y></points><points><x>16383.0</x><y>6896.0</y></points><points><x>16396.0</x><y>6898.0</y></points><points><x>16423.0</x><y>6898.0</y></points><points><x>16431.0</x><y>6899.0</y></points><points><x>16440.0</x><y>6900.0</y></points><points><x>16454.0</x><y>6905.0</y></points><points><x>16459.0</x><y>6889.0</y></points><points><x>16451.0</x><y>6889.0</y></points><points><x>16451.0</x><y>6874.0</y></points><points><x>16453.0</x><y>6867.0</y></points><points><x>16461.0</x><y>6861.0</y></points><points><x>16470.0</x><y>6855.0</y></points><points><x>16481.0</x><y>6848.0</y></points><points><x>16490.0</x><y>6842.0</y></points><points><x>16507.0</x><y>6832.0</y></points><points><x>16515.0</x><y>6826.0</y></points><points><x>16531.0</x><y>6816.0</y></points><points><x>16535.0</x><y>6813.0</y></points><points><x>16549.0</x><y>6810.0</y></points><points><x>16566.0</x><y>6814.0</y></points><points><x>16576.0</x><y>6816.0</y></points><points><x>16594.0</x><y>6817.0</y></points><points><x>16603.0</x><y>6812.0</y></points><points><x>16627.0</x><y>6805.0</y></points><points><x>16639.0</x><y>6803.0</y></points><points><x>16647.0</x><y>6798.0</y></points><points><x>16662.0</x><y>6790.0</y></points><points><x>16669.0</x><y>6789.0</y></points><points><x>16674.0</x><y>6788.0</y></points><points><x>16705.0</x><y>6777.0</y></points><points><x>16717.0</x><y>6772.0</y></points><points><x>16732.0</x><y>6776.0</y></points><points><x>16760.0</x><y>6788.0</y></points><points><x>16765.0</x><y>6799.0</y></points><points><x>16749.0</x><y>6802.0</y></points><points><x>16742.0</x><y>6798.0</y></points><points><x>16714.0</x><y>6787.0</y></points><points><x>16706.0</x><y>6788.0</y></points><points><x>16693.0</x><y>6787.0</y></points><points><x>16684.0</x><y>6793.0</y></points><points><x>16678.0</x><y>6801.0</y></points><points><x>16672.0</x><y>6806.0</y></points><points><x>16664.0</x><y>6819.0</y></points><points><x>16653.0</x><y>6831.0</y></points><points><x>16648.0</x><y>6839.0</y></points><points><x>16648.0</x><y>6844.0</y></points><points><x>16640.0</x><y>6849.0</y></points><points><x>16640.0</x><y>6861.0</y></points><points><x>16632.0</x><y>6869.0</y></points><points><x>16631.0</x><y>6891.0</y></points><points><x>16635.0</x><y>6895.0</y></points><points><x>16660.0</x><y>6906.0</y></points><points><x>16667.0</x><y>6912.0</y></points><points><x>16713.0</x><y>6912.0</y></points><points><x>16723.0</x><y>6910.0</y></points><points><x>16738.0</x><y>6902.0</y></points><points><x>16741.0</x><y>6898.0</y></points><points><x>16745.0</x><y>6893.0</y></points><points><x>16762.0</x><y>6866.0</y></points><points><x>16768.0</x><y>6866.0</y></points><points><x>16772.0</x><y>6870.0</y></points><points><x>16782.716796875</x><y>6874.99609375</y></points><points><x>16793.03125</x><y>6881.59716796875</y></points><points><x>16807.470703125</x><y>6878.296875</y></points><points><x>16810.76953125</x><y>6825.078125</y></points><points><x>16783.0</x><y>6809.0</y></points><points><x>16790.0</x><y>6806.0</y></points><points><x>16803.939453125</x><y>6793.33984375</y></points><points><x>16846.33984375</x><y>6758.55712890625</y></points><points><x>16826.400390625</x><y>6658.8525390625</y></points><points><x>16771.177734375</x><y>6649.265625</y></points><points><x>16751.23828125</x><y>6661.92041015625</y></points><points><x>16725.0</x><y>6663.0</y></points><points><x>16712.0</x><y>6675.0</y></points><points><x>16697.0</x><y>6669.0</y></points><points><x>16669.0</x><y>6664.0</y></points><points><x>16646.0</x><y>6661.0</y></points><points><x>16643.0</x><y>6652.0</y></points><points><x>16639.0</x><y>6648.0</y></points><points><x>16616.0</x><y>6648.0</y></points></segmentation></object><object><name>NONE</name><difficult>0</difficult><truncated>0</truncated><info>[{"confidence": "0"}, {"action": "CREATE", "cat": "NONE", "time": "2020-07-23 14:39;16", "who": "admin", "typeOfanno": "PersonManul"}]</info><confidence>0</confidence><bndbox><xmin>12519.2578125</xmin><ymin>7191.0</ymin><xmax>12615.2890625</xmax><ymax>7292.8935546875</ymax></bndbox><segmentation><points><x>12579.0</x><y>7191.0</y></points><points><x>12574.0</x><y>7195.0</y></points><points><x>12574.0</x><y>7202.0</y></points><points><x>12568.0</x><y>7196.0</y></points><points><x>12563.0</x><y>7196.0</y></points><points><x>12540.0</x><y>7195.0</y></points><points><x>12525.9580078125</x><y>7203.00341796875</y></points><points><x>12519.2578125</x><y>7215.47265625</y></points><points><x>12530.6103515625</x><y>7237.8056640625</y></points><points><x>12536.0</x><y>7260.0</y></points><points><x>12538.0</x><y>7273.0</y></points><points><x>12539.7294921875</x><y>7282.4716796875</y></points><points><x>12547.173828125</x><y>7289.5439453125</y></points><points><x>12581.9765625</x><y>7292.8935546875</y></points><points><x>12591.0</x><y>7275.0</y></points><points><x>12597.0</x><y>7267.0</y></points><points><x>12603.564453125</x><y>7264.9775390625</y></points><points><x>12604.681640625</x><y>7248.4140625</y></points><points><x>12615.2890625</x><y>7239.48095703125</y></points><points><x>12612.8701171875</x><y>7206.7255859375</y></points><points><x>12597.0</x><y>7203.0</y></points><points><x>12596.0</x><y>7193.0</y></points></segmentation></object><object><name>NONE</name><difficult>0</difficult><truncated>0</truncated><info>[{"confidence": "0"}, {"action": "CREATE", "cat": "NONE", "time": "2020-07-23 14:39;16", "who": "admin", "typeOfanno": "PersonManul"}]</info><confidence>0</confidence><bndbox><xmin>12967.8720703125</xmin><ymin>7789.10498046875</ymin><xmax>13110.0859375</xmax><ymax>7916.068359375</ymax></bndbox><segmentation><points><x>13049.4150390625</x><y>7793.01318359375</y></points><points><x>13021.126953125</x><y>7791.896484375</y></points><points><x>13002.515625</x><y>7791.5244140625</y></points><points><x>12989.48828125</x><y>7795.4326171875</y></points><points><x>12984.0908203125</x><y>7801.76025390625</y></points><points><x>12987.2548828125</x><y>7817.3935546875</y></points><points><x>12973.6689453125</x><y>7838.98193359375</y></points><points><x>12980.9189453125</x><y>7849.2177734375</y></points><points><x>12989.4794921875</x><y>7855.359375</y></points><points><x>12990.41015625</x><y>7864.1064453125</y></points><points><x>12988.380859375</x><y>7876.6279296875</y></points><points><x>12974.572265625</x><y>7881.4521484375</y></points><points><x>12967.8720703125</x><y>7895.59619140625</y></points><points><x>12975.875</x><y>7916.068359375</y></points><points><x>12999.8828125</x><y>7910.6708984375</y></points><points><x>13020.7275390625</x><y>7901.923828125</y></points><points><x>13037.8486328125</x><y>7879.96337890625</y></points><points><x>13043.0595703125</x><y>7855.39697265625</y></points><points><x>13022.2431640625</x><y>7836.00390625</y></points><points><x>13014.0546875</x><y>7825.76806640625</y></points><points><x>13035.642578125</x><y>7821.3017578125</y></points><points><x>13054.6259765625</x><y>7822.9765625</y></points><points><x>13062.4423828125</x><y>7842.51806640625</y></points><points><x>13085.7060546875</x><y>7842.7041015625</y></points><points><x>13090.3583984375</x><y>7830.79296875</y></points><points><x>13105.9921875</x><y>7825.58203125</y></points><points><x>13110.0859375</x><y>7802.318359375</y></points><points><x>13095.01171875</x><y>7789.10498046875</y></points><points><x>13067.28125</x><y>7792.455078125</y></points></segmentation></object><object><name>NONE</name><difficult>0</difficult><truncated>0</truncated><info>[{"confidence": "0"}, {"action": "CREATE", "cat": "NONE", "time": "2020-07-23 14:39;16", "who": "admin", "typeOfanno": "PersonManul"}]</info><confidence>0</confidence><bndbox><xmin>13839.0</xmin><ymin>8908.34765625</ymin><xmax>14048.0</xmax><ymax>9087.3642578125</ymax></bndbox><segmentation><points><x>13839.0</x><y>8916.0</y></points><points><x>13839.0</x><y>9053.0</y></points><points><x>13970.7265625</x><y>9087.3642578125</y></points><points><x>14025.0361328125</x><y>9070.1474609375</y></points><points><x>14048.0</x><y>9040.0</y></points><points><x>14048.0</x><y>9021.0</y></points><points><x>14035.80859375</x><y>8975.607421875</y></points><points><x>14026.0</x><y>8951.0</y></points><points><x>14017.30859375</x><y>8939.357421875</y></points><points><x>14001.6240234375</x><y>8932.177734375</y></points><points><x>13980.841796875</x><y>8914.720703125</y></points><points><x>13935.1220703125</x><y>8908.34765625</y></points></segmentation></object><object><name>NILM</name><difficult>0</difficult><truncated>0</truncated><info>[{"confidence": "0"}, {"action": "CREATE", "cat": "NILM", "time": "2020-07-23 14:39;16", "who": "admin", "typeOfanno": "PersonManul"}]</info><confidence>0</confidence><bndbox><xmin>13758.5390625</xmin><ymin>9395.5029296875</ymin><xmax>13966.462890625</xmax><ymax>9619.5166015625</ymax></bndbox><segmentation><points><x>13758.5390625</x><y>9452.4345703125</y></points><points><x>13782.0</x><y>9568.0</y></points><points><x>13821.6591796875</x><y>9614.1533203125</y></points><points><x>13855.0751953125</x><y>9619.5166015625</y></points><points><x>13890.1416015625</x><y>9584.037109375</y></points><points><x>13958.2119140625</x><y>9562.5849609375</y></points><points><x>13966.462890625</x><y>9542.3701171875</y></points><points><x>13935.0</x><y>9534.0</y></points><points><x>13931.0</x><y>9530.0</y></points><points><x>13922.0</x><y>9530.0</y></points><points><x>13921.0</x><y>9517.0</y></points><points><x>13914.0</x><y>9517.0</y></points><points><x>13913.0</x><y>9510.0</y></points><points><x>13923.0</x><y>9505.0</y></points><points><x>13924.0</x><y>9494.0</y></points><points><x>13939.0</x><y>9494.0</y></points><points><x>13941.0</x><y>9480.0</y></points><points><x>13931.0</x><y>9470.0</y></points><points><x>13925.0</x><y>9467.0</y></points><points><x>13920.0</x><y>9458.0</y></points><points><x>13915.0</x><y>9458.0</y></points><points><x>13911.0</x><y>9451.0</y></points><points><x>13907.9931640625</x><y>9447.3701171875</y></points><points><x>13908.546875</x><y>9441.828125</y></points><points><x>13899.4033203125</x><y>9436.009765625</y></points><points><x>13896.35546875</x><y>9431.576171875</y></points><points><x>13891.64453125</x><y>9427.419921875</y></points><points><x>13886.6572265625</x><y>9427.142578125</y></points><points><x>13879.17578125</x><y>9420.76953125</y></points><points><x>13873.6337890625</x><y>9414.1201171875</y></points><points><x>13859.2001953125</x><y>9405.4033203125</y></points><points><x>13817.12109375</x><y>9395.5029296875</y></points><points><x>13770.5029296875</x><y>9416.54296875</y></points></segmentation></object><object><name>NONE</name><difficult>0</difficult><truncated>0</truncated><info>[{"confidence": "0"}, {"action": "CREATE", "cat": "NONE", "time": "2020-07-23 14:39;16", "who": "admin", "typeOfanno": "PersonManul"}]</info><confidence>0</confidence><bndbox><xmin>14276.0</xmin><ymin>10389.453125</ymin><xmax>14410.0</xmax><ymax>10498.0</ymax></bndbox><segmentation><points><x>14277.0</x><y>10397.0</y></points><points><x>14276.0</x><y>10410.0</y></points><points><x>14276.296875</x><y>10420.7197265625</y></points><points><x>14276.0</x><y>10430.0</y></points><points><x>14279.0</x><y>10438.0</y></points><points><x>14294.0</x><y>10440.0</y></points><points><x>14293.232421875</x><y>10451.0546875</y></points><points><x>14294.0</x><y>10469.0</y></points><points><x>14314.0</x><y>10473.0</y></points><points><x>14326.7314453125</x><y>10462.03515625</y></points><points><x>14337.0</x><y>10472.0</y></points><points><x>14345.0</x><y>10486.0</y></points><points><x>14352.0</x><y>10493.0</y></points><points><x>14356.0</x><y>10496.0</y></points><points><x>14374.0</x><y>10498.0</y></points><points><x>14384.0</x><y>10495.0</y></points><points><x>14387.0</x><y>10477.0</y></points><points><x>14393.0</x><y>10473.0</y></points><points><x>14399.0</x><y>10458.0</y></points><points><x>14405.0</x><y>10449.0</y></points><points><x>14410.0</x><y>10425.0</y></points><points><x>14408.0</x><y>10418.0</y></points><points><x>14407.0</x><y>10411.0</y></points><points><x>14395.0</x><y>10410.0</y></points><points><x>14368.0</x><y>10415.0</y></points><points><x>14363.0</x><y>10416.0</y></points><points><x>14351.0</x><y>10420.0</y></points><points><x>14351.0</x><y>10426.0</y></points><points><x>14340.0</x><y>10427.0</y></points><points><x>14334.3623046875</x><y>10421.091796875</y></points><points><x>14329.1513671875</x><y>10405.458984375</y></points><points><x>14312.21484375</x><y>10395.78125</y></points><points><x>14291.37109375</x><y>10389.453125</y></points></segmentation></object><object><name>NONE</name><difficult>0</difficult><truncated>0</truncated><info>[{"confidence": "0"}, {"action": "CREATE", "cat": "NONE", "time": "2020-07-23 14:39;16", "who": "admin", "typeOfanno": "PersonManul"}]</info><confidence>0</confidence><bndbox><xmin>10405.0</xmin><ymin>11913.3720703125</ymin><xmax>10676.630859375</xmax><ymax>12154.0</ymax></bndbox><segmentation><points><x>10471.478515625</x><y>11913.3720703125</y></points><points><x>10405.0</x><y>11970.0</y></points><points><x>10409.0</x><y>11974.0</y></points><points><x>10405.0</x><y>12012.0</y></points><points><x>10410.0</x><y>12016.0</y></points><points><x>10414.0</x><y>12019.0</y></points><points><x>10433.0</x><y>12023.0</y></points><points><x>10434.0</x><y>12036.0</y></points><points><x>10422.0</x><y>12037.0</y></points><points><x>10419.0</x><y>12040.0</y></points><points><x>10418.0</x><y>12059.0</y></points><points><x>10422.0</x><y>12064.0</y></points><points><x>10424.0</x><y>12077.0</y></points><points><x>10428.0</x><y>12081.0</y></points><points><x>10438.0</x><y>12089.0</y></points><points><x>10452.0</x><y>12097.0</y></points><points><x>10462.0</x><y>12116.0</y></points><points><x>10466.0</x><y>12121.0</y></points><points><x>10475.0</x><y>12129.0</y></points><points><x>10481.0</x><y>12133.0</y></points><points><x>10489.0</x><y>12139.0</y></points><points><x>10513.0</x><y>12147.0</y></points><points><x>10518.0</x><y>12151.0</y></points><points><x>10528.0</x><y>12152.0</y></points><points><x>10546.0</x><y>12154.0</y></points><points><x>10577.0</x><y>12154.0</y></points><points><x>10588.0</x><y>12150.0</y></points><points><x>10661.275390625</x><y>12124.0517578125</y></points><points><x>10676.630859375</x><y>12051.5732421875</y></points><points><x>10613.365234375</x><y>11922.5849609375</y></points></segmentation></object><object><name>LSIL</name><difficult>0</difficult><truncated>0</truncated><info>[{"confidence": "0"}, {"action": "CREATE", "cat": "LSIL", "time": "2020-07-23 14:39;16", "who": "admin", "typeOfanno": "PersonManul"}]</info><confidence>0</confidence><bndbox><xmin>6535.19140625</xmin><ymin>15580.291015625</ymin><xmax>6627.60205078125</xmax><ymax>15796.87890625</ymax></bndbox><segmentation><points><x>6543.85498046875</x><y>15629.796875</y></points><points><x>6553.34326171875</x><y>15602.15625</y></points><points><x>6553.34326171875</x><y>15602.15625</y></points><points><x>6566.13232421875</x><y>15580.291015625</y></points><points><x>6586.759765625</x><y>15584.8291015625</y></points><points><x>6586.759765625</x><y>15584.8291015625</y></points><points><x>6587.5849609375</x><y>15586.8916015625</y></points><points><x>6587.99755859375</x><y>15587.716796875</y></points><points><x>6603.67431640625</x><y>15609.1689453125</y></points><points><x>6603.67431640625</x><y>15609.1689453125</y></points><points><x>6604.49951171875</x><y>15611.64453125</y></points><points><x>6623.4765625</x><y>15645.060546875</y></points><points><x>6623.4765625</x><y>15645.060546875</y></points><points><x>6623.4765625</x><y>15647.5361328125</y></points><points><x>6623.4765625</x><y>15648.7734375</y></points><points><x>6623.4765625</x><y>15650.423828125</y></points><points><x>6623.4765625</x><y>15651.662109375</y></points><points><x>6623.4765625</x><y>15652.8994140625</y></points><points><x>6627.60205078125</x><y>15674.3515625</y></points><points><x>6627.60205078125</x><y>15674.3515625</y></points><points><x>6627.60205078125</x><y>15676.4150390625</y></points><points><x>6627.60205078125</x><y>15676.8271484375</y></points><points><x>6627.60205078125</x><y>15678.4775390625</y></points><points><x>6621.4140625</x><y>15706.1181640625</y></points><points><x>6621.4140625</x><y>15706.5302734375</y></points><points><x>6621.4140625</x><y>15708.1806640625</y></points><points><x>6621.00146484375</x><y>15741.59765625</y></points><points><x>6621.00146484375</x><y>15741.59765625</y></points><points><x>6609.03759765625</x><y>15760.9873046875</y></points><points><x>6608.625</x><y>15779.5517578125</y></points><points><x>6608.625</x><y>15779.5517578125</y></points><points><x>6607.38720703125</x><y>15781.6142578125</y></points><points><x>6606.974609375</x><y>15782.02734375</y></points><points><x>6605.32470703125</x><y>15783.2646484375</y></points><points><x>6577.27099609375</x><y>15796.87890625</y></points><points><x>6555.81884765625</x><y>15789.0400390625</y></points><points><x>6537.66650390625</x><y>15761.3994140625</y></points><points><x>6537.66650390625</x><y>15761.3994140625</y></points><points><x>6537.25390625</x><y>15758.099609375</y></points><points><x>6537.66650390625</x><y>15723.857421875</y></points><points><x>6537.66650390625</x><y>15723.857421875</y></points><points><x>6535.19140625</x><y>15700.7548828125</y></points><points><x>6535.19140625</x><y>15700.7548828125</y></points><points><x>6543.85498046875</x><y>15686.728515625</y></points><points><x>6543.85498046875</x><y>15686.728515625</y></points><points><x>6536.4287109375</x><y>15670.2265625</y></points><points><x>6536.4287109375</x><y>15670.2265625</y></points><points><x>6536.84130859375</x><y>15667.7509765625</y></points><points><x>6536.84130859375</x><y>15666.513671875</y></points><points><x>6538.904296875</x><y>15650.01171875</y></points><points><x>6538.904296875</x><y>15650.01171875</y></points></segmentation></object><object><name>NONE</name><difficult>0</difficult><truncated>0</truncated><info>[{"confidence": "0"}, {"action": "CREATE", "cat": "NONE", "time": "2020-07-23 14:39;16", "who": "admin", "typeOfanno": "PersonManul"}]</info><confidence>0</confidence><bndbox><xmin>5466.90283203125</xmin><ymin>16703.36328125</ymin><xmax>5530.77783203125</xmax><ymax>16765.61328125</ymax></bndbox><segmentation><points><x>5482.40283203125</x><y>16706.48828125</y></points><points><x>5475.52783203125</x><y>16711.98828125</y></points><points><x>5467.27783203125</x><y>16730.86328125</y></points><points><x>5466.90283203125</x><y>16740.98828125</y></points><points><x>5476.02783203125</x><y>16748.61328125</y></points><points><x>5482.77783203125</x><y>16758.61328125</y></points><points><x>5502.52783203125</x><y>16759.36328125</y></points><points><x>5517.40283203125</x><y>16765.61328125</y></points><points><x>5530.77783203125</x><y>16745.23828125</y></points><points><x>5512.77783203125</x><y>16718.48828125</y></points><points><x>5507.90283203125</x><y>16710.61328125</y></points><points><x>5498.65283203125</x><y>16703.36328125</y></points></segmentation></object><object><name>NONE</name><difficult>0</difficult><truncated>0</truncated><info>[{"confidence": "0"}, {"action": "CREATE", "cat": "NONE", "time": "2020-07-23 14:39;16", "who": "admin", "typeOfanno": "PersonManul"}]</info><confidence>0</confidence><bndbox><xmin>5917.4482421875</xmin><ymin>18255.908203125</ymin><xmax>5976.6982421875</xmax><ymax>18324.158203125</ymax></bndbox><segmentation><points><x>5919.3232421875</x><y>18261.908203125</y></points><points><x>5917.4482421875</x><y>18279.158203125</y></points><points><x>5922.3232421875</x><y>18290.908203125</y></points><points><x>5930.8232421875</x><y>18306.283203125</y></points><points><x>5925.5732421875</x><y>18316.658203125</y></points><points><x>5927.5732421875</x><y>18324.158203125</y></points><points><x>5959.5732421875</x><y>18320.408203125</y></points><points><x>5971.6982421875</x><y>18301.908203125</y></points><points><x>5976.6982421875</x><y>18285.283203125</y></points><points><x>5958.4482421875</x><y>18274.033203125</y></points><points><x>5940.4482421875</x><y>18255.908203125</y></points></segmentation></object><object><name>NILM</name><difficult>0</difficult><truncated>0</truncated><info>[{"confidence": "0"}, {"action": "CREATE", "cat": "NILM", "time": "2020-07-23 14:39;16", "who": "admin", "typeOfanno": "PersonManul"}]</info><confidence>0</confidence><bndbox><xmin>8875.7939453125</xmin><ymin>17950.515625</ymin><xmax>8924.6689453125</xmax><ymax>17997.015625</ymax></bndbox><segmentation><points><x>8899.2939453125</x><y>17950.515625</y></points><points><x>8883.6689453125</x><y>17963.140625</y></points><points><x>8875.7939453125</x><y>17985.390625</y></points><points><x>8887.1689453125</x><y>17997.015625</y></points><points><x>8904.2939453125</x><y>17995.390625</y></points><points><x>8917.0439453125</x><y>17982.390625</y></points><points><x>8921.7939453125</x><y>17970.890625</y></points><points><x>8924.6689453125</x><y>17952.015625</y></points></segmentation></object><object><name>NONE</name><difficult>0</difficult><truncated>0</truncated><info>[{"confidence": "0"}, {"action": "CREATE", "cat": "NONE", "time": "2020-07-23 14:39;16", "who": "admin", "typeOfanno": "PersonManul"}]</info><confidence>0</confidence><bndbox><xmin>16453.388671875</xmin><ymin>20244.43359375</ymin><xmax>16519.888671875</xmax><ymax>20306.05859375</ymax></bndbox><segmentation><points><x>16492.638671875</x><y>20244.43359375</y></points><points><x>16487.0</x><y>20254.0</y></points><points><x>16481.0</x><y>20255.0</y></points><points><x>16476.513671875</x><y>20261.80859375</y></points><points><x>16453.388671875</x><y>20266.18359375</y></points><points><x>16455.388671875</x><y>20280.43359375</y></points><points><x>16461.0</x><y>20285.0</y></points><points><x>16464.0</x><y>20297.0</y></points><points><x>16493.013671875</x><y>20306.05859375</y></points><points><x>16505.388671875</x><y>20304.93359375</y></points><points><x>16511.138671875</x><y>20294.55859375</y></points><points><x>16519.888671875</x><y>20286.05859375</y></points><points><x>16514.0</x><y>20259.0</y></points><points><x>16510.638671875</x><y>20244.93359375</y></points></segmentation></object><object><name>NONE</name><difficult>0</difficult><truncated>0</truncated><info>[{"confidence": "0"}, {"action": "CREATE", "cat": "NONE", "time": "2020-07-23 14:39;16", "who": "admin", "typeOfanno": "PersonManul"}]</info><confidence>0</confidence><bndbox><xmin>17442.0</xmin><ymin>18551.1484375</ymin><xmax>18068.92578125</xmax><ymax>19019.373046875</ymax></bndbox><segmentation><points><x>17470.263671875</x><y>18566.6953125</y></points><points><x>17442.0</x><y>18609.0</y></points><points><x>17448.0</x><y>18614.0</y></points><points><x>17460.0</x><y>18616.0</y></points><points><x>17461.0</x><y>18627.0</y></points><points><x>17464.0</x><y>18630.0</y></points><points><x>17464.0</x><y>18635.0</y></points><points><x>17466.0</x><y>18641.0</y></points><points><x>17477.0</x><y>18642.0</y></points><points><x>17481.0</x><y>18646.0</y></points><points><x>17486.0</x><y>18655.0</y></points><points><x>17491.0</x><y>18664.0</y></points><points><x>17497.0</x><y>18678.0</y></points><points><x>17499.0</x><y>18687.0</y></points><points><x>17501.0</x><y>18719.0</y></points><points><x>17496.0</x><y>18724.0</y></points><points><x>17496.0</x><y>18736.0</y></points><points><x>17500.0</x><y>18736.0</y></points><points><x>17513.0</x><y>18739.0</y></points><points><x>17531.0</x><y>18753.0</y></points><points><x>17533.0</x><y>18767.0</y></points><points><x>17530.0</x><y>18787.0</y></points><points><x>17531.0</x><y>18792.0</y></points><points><x>17520.0</x><y>18806.0</y></points><points><x>17516.0</x><y>18809.0</y></points><points><x>17516.0</x><y>18817.0</y></points><points><x>17510.0</x><y>18826.0</y></points><points><x>17499.0</x><y>18837.0</y></points><points><x>17494.0</x><y>18837.0</y></points><points><x>17490.0</x><y>18846.0</y></points><points><x>17490.0</x><y>18858.0</y></points><points><x>17505.0</x><y>18858.0</y></points><points><x>17522.0</x><y>18848.0</y></points><points><x>17527.0</x><y>18842.0</y></points><points><x>17533.0</x><y>18837.0</y></points><points><x>17536.0</x><y>18854.0</y></points><points><x>17554.0</x><y>18856.0</y></points><points><x>17561.0</x><y>18850.0</y></points><points><x>17561.0</x><y>18836.0</y></points><points><x>17543.0</x><y>18829.0</y></points><points><x>17536.0</x><y>18835.0</y></points><points><x>17539.0</x><y>18819.0</y></points><points><x>17540.0</x><y>18811.0</y></points><points><x>17557.0</x><y>18798.0</y></points><points><x>17559.0</x><y>18805.0</y></points><points><x>17563.0</x><y>18812.0</y></points><points><x>17563.0</x><y>18816.0</y></points><points><x>17567.0</x><y>18821.0</y></points><points><x>17577.0</x><y>18829.0</y></points><points><x>17584.0</x><y>18863.0</y></points><points><x>17588.0</x><y>18867.0</y></points><points><x>17589.0</x><y>18880.0</y></points><points><x>17584.0</x><y>18880.0</y></points><points><x>17575.0</x><y>18879.0</y></points><points><x>17559.0</x><y>18875.0</y></points><points><x>17553.0</x><y>18876.0</y></points><points><x>17545.0</x><y>18895.0</y></points><points><x>17538.0</x><y>18900.0</y></points><points><x>17534.0</x><y>18905.0</y></points><points><x>17525.0</x><y>18915.0</y></points><points><x>17596.46484375</x><y>19019.373046875</y></points><points><x>17902.486328125</x><y>19000.482421875</y></points><points><x>18068.92578125</x><y>18778.2578125</y></points><points><x>18007.322265625</x><y>18655.822265625</y></points><points><x>17971.4296875</x><y>18605.4921875</y></points><points><x>17885.62109375</x><y>18596.00390625</y></points><points><x>17843.12890625</x><y>18596.416015625</y></points><points><x>17835.2890625</x><y>18609.205078125</y></points><points><x>17839.0</x><y>18629.0</y></points><points><x>17846.0</x><y>18633.0</y></points><points><x>17852.0</x><y>18637.0</y></points><points><x>17867.0</x><y>18637.0</y></points><points><x>17868.0</x><y>18649.0</y></points><points><x>17875.0</x><y>18654.0</y></points><points><x>17881.0</x><y>18657.0</y></points><points><x>17883.0</x><y>18670.0</y></points><points><x>17879.0</x><y>18676.0</y></points><points><x>17866.0</x><y>18674.0</y></points><points><x>17865.0</x><y>18665.0</y></points><points><x>17855.0</x><y>18653.0</y></points><points><x>17832.0</x><y>18649.0</y></points><points><x>17830.0</x><y>18665.0</y></points><points><x>17835.0</x><y>18672.0</y></points><points><x>17842.0</x><y>18677.0</y></points><points><x>17831.0</x><y>18679.0</y></points><points><x>17824.0</x><y>18680.0</y></points><points><x>17816.0</x><y>18703.0</y></points><points><x>17812.0</x><y>18707.0</y></points><points><x>17799.0</x><y>18708.0</y></points><points><x>17783.0</x><y>18718.0</y></points><points><x>17778.0</x><y>18719.0</y></points><points><x>17770.0</x><y>18718.0</y></points><points><x>17773.0</x><y>18711.0</y></points><points><x>17773.0</x><y>18706.0</y></points><points><x>17774.0</x><y>18688.0</y></points><points><x>17770.0</x><y>18681.0</y></points><points><x>17778.0</x><y>18674.0</y></points><points><x>17779.0</x><y>18660.0</y></points><points><x>17776.0</x><y>18657.0</y></points><points><x>17768.0</x><y>18657.0</y></points><points><x>17756.0</x><y>18656.0</y></points><points><x>17755.0</x><y>18668.0</y></points><points><x>17749.0</x><y>18673.0</y></points><points><x>17744.0</x><y>18677.0</y></points><points><x>17739.0</x><y>18681.0</y></points><points><x>17734.0</x><y>18700.0</y></points><points><x>17725.0</x><y>18695.0</y></points><points><x>17719.0</x><y>18692.0</y></points><points><x>17712.0</x><y>18684.0</y></points><points><x>17708.0</x><y>18675.0</y></points><points><x>17701.0</x><y>18654.0</y></points><points><x>17700.0</x><y>18647.0</y></points><points><x>17697.0</x><y>18638.0</y></points><points><x>17693.0</x><y>18634.0</y></points><points><x>17693.0</x><y>18630.0</y></points><points><x>17696.0</x><y>18619.0</y></points><points><x>17647.677734375</x><y>18551.1484375</y></points></segmentation></object><object><name>NILM</name><difficult>0</difficult><truncated>0</truncated><info>[{"confidence": "0"}, {"action": "CREATE", "cat": "NILM", "time": "2020-07-23 14:39;16", "who": "admin", "typeOfanno": "PersonManul"}]</info><confidence>0</confidence><bndbox><xmin>9060.1064453125</xmin><ymin>18826.162109375</ymin><xmax>9323.6103515625</xmax><ymax>19000.603515625</ymax></bndbox><segmentation><points><x>9138.11328125</x><y>18826.162109375</y></points><points><x>9209.36328125</x><y>18826.775390625</y></points><points><x>9209.36328125</x><y>18826.775390625</y></points><points><x>9211.8203125</x><y>18828.619140625</y></points><points><x>9246.83203125</x><y>18858.1015625</y></points><points><x>9246.83203125</x><y>18858.1015625</y></points><points><x>9248.673828125</x><y>18859.9453125</y></points><points><x>9291.0556640625</x><y>18885.7421875</y></points><points><x>9291.669921875</x><y>18885.7421875</y></points><points><x>9294.126953125</x><y>18886.970703125</y></points><points><x>9295.9697265625</x><y>18888.19921875</y></points><points><x>9323.6103515625</x><y>18900.484375</y></points><points><x>9311.939453125</x><y>18926.89453125</y></points><points><x>9311.939453125</x><y>18926.89453125</y></points><points><x>9309.482421875</x><y>18928.123046875</y></points><points><x>9308.8681640625</x><y>18928.73828125</y></points><points><x>9276.9287109375</x><y>18945.9375</y></points><points><x>9276.314453125</x><y>18945.9375</y></points><points><x>9256.044921875</x><y>18981.5625</y></points><points><x>9229.0185546875</x><y>18998.759765625</y></points><points><x>9229.0185546875</x><y>18998.759765625</y></points><points><x>9227.17578125</x><y>18999.98828125</y></points><points><x>9226.5625</x><y>19000.603515625</y></points><points><x>9190.9365234375</x><y>18996.91796875</y></points><points><x>9190.9365234375</x><y>18996.91796875</y></points><points><x>9155.92578125</x><y>18971.734375</y></points><points><x>9155.92578125</x><y>18971.734375</y></points><points><x>9081.6044921875</x><y>18979.71875</y></points><points><x>9081.6044921875</x><y>18979.71875</y></points><points><x>9080.3759765625</x><y>18976.6484375</y></points><points><x>9060.1064453125</x><y>18921.3671875</y></points><points><x>9060.1064453125</x><y>18920.75390625</y></points><points><x>9060.1064453125</x><y>18918.91015625</y></points><points><x>9060.1064453125</x><y>18918.296875</y></points><points><x>9060.1064453125</x><y>18915.83984375</y></points><points><x>9060.1064453125</x><y>18913.99609375</y></points><points><x>9069.3193359375</x><y>18861.787109375</y></points><points><x>9069.3193359375</x><y>18861.787109375</y></points><points><x>9071.162109375</x><y>18860.55859375</y></points><points><x>9071.7763671875</x><y>18860.55859375</y></points><points><x>9091.431640625</x><y>18835.990234375</y></points><points><x>9091.431640625</x><y>18835.990234375</y></points></segmentation></object><object><name>NONE</name><difficult>0</difficult><truncated>0</truncated><info>[{"confidence": "0"}, {"action": "CREATE", "cat": "NONE", "time": "2020-07-23 14:39;16", "who": "admin", "typeOfanno": "PersonManul"}]</info><confidence>0</confidence><bndbox><xmin>10770.66015625</xmin><ymin>23015.140625</ymin><xmax>10867.197265625</xmax><ymax>23138.080078125</ymax></bndbox><segmentation><points><x>10804.90234375</x><y>23019.265625</y></points><points><x>10842.4443359375</x><y>23028.341796875</y></points><points><x>10859.771484375</x><y>23061.7578125</y></points><points><x>10859.771484375</x><y>23061.7578125</y></points><points><x>10859.771484375</x><y>23064.232421875</y></points><points><x>10859.771484375</x><y>23065.470703125</y></points><points><x>10860.18359375</x><y>23107.962890625</y></points><points><x>10860.18359375</x><y>23107.962890625</y></points><points><x>10860.595703125</x><y>23110.025390625</y></points><points><x>10861.0087890625</x><y>23112.08984375</y></points><points><x>10867.197265625</x><y>23138.080078125</y></points><points><x>10837.4931640625</x><y>23135.19140625</y></points><points><x>10801.6015625</x><y>23097.236328125</y></points><points><x>10783.037109375</x><y>23060.93359375</y></points><points><x>10783.037109375</x><y>23060.93359375</y></points><points><x>10782.2119140625</x><y>23058.45703125</y></points><points><x>10781.7998046875</x><y>23057.220703125</y></points><points><x>10781.7998046875</x><y>23056.39453125</y></points><points><x>10781.38671875</x><y>23054.744140625</y></points><points><x>10770.66015625</x><y>23027.515625</y></points><points><x>10770.66015625</x><y>23027.515625</y></points><points><x>10770.66015625</x><y>23025.453125</y></points><points><x>10770.66015625</x><y>23024.216796875</y></points><points><x>10770.66015625</x><y>23023.390625</y></points><points><x>10778.0869140625</x><y>23015.140625</y></points><points><x>10778.4990234375</x><y>23015.140625</y></points></segmentation></object><object><name>NONE</name><difficult>0</difficult><truncated>0</truncated><info>[{"confidence": "0"}, {"action": "CREATE", "cat": "NONE", "time": "2020-07-23 14:39;16", "who": "admin", "typeOfanno": "PersonManul"}]</info><confidence>0</confidence><bndbox><xmin>11420.00390625</xmin><ymin>24551.04296875</ymin><xmax>11549.126953125</xmax><ymax>24651.072265625</ymax></bndbox><segmentation><points><x>11463.783203125</x><y>24562.40234375</y></points><points><x>11479.578125</x><y>24559.35546875</y></points><points><x>11479.8544921875</x><y>24559.35546875</y></points><points><x>11494.263671875</x><y>24553.537109375</y></points><points><x>11508.94921875</x><y>24551.04296875</y></points><points><x>11508.94921875</x><y>24551.04296875</y></points><points><x>11520.3095703125</x><y>24572.931640625</y></points><points><x>11520.3095703125</x><y>24572.931640625</y></points><points><x>11535.2724609375</x><y>24578.474609375</y></points><points><x>11535.2724609375</x><y>24578.474609375</y></points><points><x>11536.658203125</x><y>24599.533203125</y></points><points><x>11536.658203125</x><y>24599.533203125</y></points><points><x>11536.658203125</x><y>24601.75</y></points><points><x>11549.126953125</x><y>24613.38671875</y></points><points><x>11549.126953125</x><y>24613.38671875</y></points><points><x>11549.126953125</x><y>24615.603515625</y></points><points><x>11549.126953125</x><y>24616.158203125</y></points><points><x>11549.126953125</x><y>24618.09765625</y></points><points><x>11544.4169921875</x><y>24635.5546875</y></points><points><x>11544.4169921875</x><y>24635.83203125</y></points><points><x>11542.75390625</x><y>24637.216796875</y></points><points><x>11514.7685546875</x><y>24644.14453125</y></points><points><x>11506.732421875</x><y>24645.529296875</y></points><points><x>11485.951171875</x><y>24651.072265625</y></points><points><x>11465.1689453125</x><y>24651.072265625</y></points><points><x>11465.1689453125</x><y>24651.072265625</y></points><points><x>11462.9521484375</x><y>24651.072265625</y></points><points><x>11461.84375</x><y>24651.072265625</y></points><points><x>11443.279296875</x><y>24643.58984375</y></points><points><x>11424.9912109375</x><y>24617.267578125</y></points><points><x>11424.16015625</x><y>24602.857421875</y></points><points><x>11420.00390625</x><y>24589.00390625</y></points><points><x>11426.099609375</x><y>24579.029296875</y></points><points><x>11443.5556640625</x><y>24581.798828125</y></points><points><x>11450.7607421875</x><y>24573.208984375</y></points><points><x>11450.7607421875</x><y>24573.208984375</y></points></segmentation></object><object><name>NONE</name><difficult>0</difficult><truncated>0</truncated><info>[{"confidence": "0"}, {"action": "CREATE", "cat": "NONE", "time": "2020-07-23 14:39;16", "who": "admin", "typeOfanno": "PersonManul"}]</info><confidence>0</confidence><bndbox><xmin>5260.11572265625</xmin><ymin>29681.833984375</ymin><xmax>5373.89208984375</xmax><ymax>29816.298828125</ymax></bndbox><segmentation><points><x>5318.05859375</x><y>29689.650390625</y></points><points><x>5308.19482421875</x><y>29708.8203125</y></points><points><x>5314.0</x><y>29732.0</y></points><points><x>5322.0</x><y>29734.0</y></points><points><x>5325.11083984375</x><y>29735.478515625</y></points><points><x>5326.61083984375</x><y>29740.853515625</y></points><points><x>5319.73583984375</x><y>29746.228515625</y></points><points><x>5312.0</x><y>29748.0</y></points><points><x>5299.23583984375</x><y>29744.353515625</y></points><points><x>5286.11083984375</x><y>29736.228515625</y></points><points><x>5265.23583984375</x><y>29743.853515625</y></points><points><x>5260.11572265625</x><y>29761.19140625</y></points><points><x>5300.9443359375</x><y>29788.423828125</y></points><points><x>5307.0</x><y>29797.0</y></points><points><x>5319.4443359375</x><y>29816.298828125</y></points><points><x>5341.8193359375</x><y>29816.048828125</y></points><points><x>5358.0</x><y>29808.0</y></points><points><x>5362.39208984375</x><y>29787.13671875</y></points><points><x>5373.89208984375</x><y>29777.38671875</y></points><points><x>5366.26708984375</x><y>29765.63671875</y></points><points><x>5370.72705078125</x><y>29748.646484375</y></points><points><x>5358.2578125</x><y>29743.435546875</y></points><points><x>5356.955078125</x><y>29740.458984375</y></points><points><x>5357.513671875</x><y>29737.48046875</y></points><points><x>5362.16650390625</x><y>29731.33984375</y></points><points><x>5361.0</x><y>29718.0</y></points><points><x>5358.0</x><y>29715.0</y></points><points><x>5349.88330078125</x><y>29697.466796875</y></points><points><x>5333.13330078125</x><y>29681.833984375</y></points></segmentation></object><object><name>NONE</name><difficult>0</difficult><truncated>0</truncated><info>[{"confidence": "0"}, {"action": "CREATE", "cat": "NONE", "time": "2020-07-23 14:39;16", "who": "admin", "typeOfanno": "PersonManul"}]</info><confidence>0</confidence><bndbox><xmin>10003.6455078125</xmin><ymin>29467.5625</ymin><xmax>10084.23046875</xmax><ymax>29561.0</ymax></bndbox><segmentation><points><x>10023.162109375</x><y>29467.5625</y></points><points><x>10003.6455078125</x><y>29513.169921875</y></points><points><x>10016.0</x><y>29533.0</y></points><points><x>10025.0</x><y>29534.0</y></points><points><x>10022.0</x><y>29551.0</y></points><points><x>10032.0</x><y>29561.0</y></points><points><x>10049.0</x><y>29561.0</y></points><points><x>10055.0</x><y>29560.0</y></points><points><x>10068.783203125</x><y>29543.3203125</y></points><points><x>10081.251953125</x><y>29540.900390625</y></points><points><x>10084.23046875</x><y>29533.455078125</y></points><points><x>10083.671875</x><y>29517.263671875</y></points><points><x>10065.060546875</x><y>29512.42578125</y></points><points><x>10045.4951171875</x><y>29488.220703125</y></points><points><x>10042.1455078125</x><y>29472.400390625</y></points></segmentation></object><object><name>NONE</name><difficult>0</difficult><truncated>0</truncated><info>[{"confidence": "0"}, {"action": "CREATE", "cat": "NONE", "time": "2020-07-23 14:39;16", "who": "admin", "typeOfanno": "PersonManul"}]</info><confidence>0</confidence><bndbox><xmin>10508.748046875</xmin><ymin>33053.5703125</ymin><xmax>10595.474609375</xmax><ymax>33166.7265625</ymax></bndbox><segmentation><points><x>10528.4755859375</x><y>33053.5703125</y></points><points><x>10522.892578125</x><y>33066.78515625</y></points><points><x>10513.0</x><y>33070.0</y></points><points><x>10508.748046875</x><y>33081.48828125</y></points><points><x>10513.0</x><y>33093.0</y></points><points><x>10512.0</x><y>33106.0</y></points><points><x>10510.609375</x><y>33111.63671875</y></points><points><x>10509.0</x><y>33128.0</y></points><points><x>10516.1923828125</x><y>33133.59765625</y></points><points><x>10521.0</x><y>33138.0</y></points><points><x>10522.0</x><y>33144.0</y></points><points><x>10524.75390625</x><y>33150.71875</y></points><points><x>10533.873046875</x><y>33166.7265625</y></points><points><x>10573.7001953125</x><y>33164.6796875</y></points><points><x>10595.474609375</x><y>33158.91015625</y></points><points><x>10591.0</x><y>33142.0</y></points><points><x>10587.0</x><y>33138.0</y></points><points><x>10584.0</x><y>33124.0</y></points><points><x>10576.0</x><y>33117.0</y></points><points><x>10570.0</x><y>33113.0</y></points><points><x>10562.0</x><y>33112.0</y></points><points><x>10557.0</x><y>33105.0</y></points><points><x>10564.0</x><y>33103.0</y></points><points><x>10567.0</x><y>33100.0</y></points><points><x>10571.0</x><y>33097.0</y></points><points><x>10571.0</x><y>33084.0</y></points><points><x>10561.044921875</x><y>33076.46484375</y></points><points><x>10557.6953125</x><y>33059.15625</y></points></segmentation></object><object><name>NONE</name><difficult>0</difficult><truncated>0</truncated><info>[{"confidence": "0"}, {"action": "CREATE", "cat": "NONE", "time": "2020-07-23 14:39;16", "who": "admin", "typeOfanno": "PersonManul"}]</info><confidence>0</confidence><bndbox><xmin>11271.1279296875</xmin><ymin>36039.2734375</ymin><xmax>11326.0029296875</xmax><ymax>36122.6484375</ymax></bndbox><segmentation><points><x>11273.2529296875</x><y>36078.5234375</y></points><points><x>11286.8779296875</x><y>36108.0234375</y></points><points><x>11302.3779296875</x><y>36120.2734375</y></points><points><x>11313.2529296875</x><y>36122.6484375</y></points><points><x>11326.0029296875</x><y>36116.2734375</y></points><points><x>11320.7529296875</x><y>36090.6484375</y></points><points><x>11312.0</x><y>36071.0</y></points><points><x>11312.0</x><y>36064.0</y></points><points><x>11301.3779296875</x><y>36040.8984375</y></points><points><x>11278.3779296875</x><y>36039.2734375</y></points><points><x>11271.1279296875</x><y>36051.1484375</y></points></segmentation></object><object><name>NONE</name><difficult>0</difficult><truncated>0</truncated><info>[{"confidence": "0"}, {"action": "CREATE", "cat": "NONE", "time": "2020-07-23 14:39;16", "who": "admin", "typeOfanno": "PersonManul"}]</info><confidence>0</confidence><bndbox><xmin>27722.296875</xmin><ymin>37085.19921875</ymin><xmax>27800.0</xmax><ymax>37144.86328125</ymax></bndbox><segmentation><points><x>27782.38671875</x><y>37085.19921875</y></points><points><x>27762.0</x><y>37090.0</y></points><points><x>27759.0</x><y>37094.0</y></points><points><x>27753.0</x><y>37098.0</y></points><points><x>27735.0</x><y>37097.0</y></points><points><x>27722.296875</x><y>37109.36328125</y></points><points><x>27730.0</x><y>37128.0</y></points><points><x>27732.0</x><y>37140.0</y></points><points><x>27735.0</x><y>37143.0</y></points><points><x>27749.796875</x><y>37144.86328125</y></points><points><x>27764.0</x><y>37141.0</y></points><points><x>27769.0</x><y>37131.0</y></points><points><x>27787.0</x><y>37136.0</y></points><points><x>27795.0</x><y>37131.0</y></points><points><x>27794.546875</x><y>37108.73828125</y></points><points><x>27800.0</x><y>37105.0</y></points><points><x>27800.0</x><y>37093.0</y></points></segmentation></object><object><name>NONE</name><difficult>0</difficult><truncated>0</truncated><info>[{"confidence": "0"}, {"action": "CREATE", "cat": "NONE", "time": "2020-07-23 14:39;16", "who": "admin", "typeOfanno": "PersonManul"}]</info><confidence>0</confidence><bndbox><xmin>27888.0</xmin><ymin>36666.8671875</ymin><xmax>27938.1171875</xmax><ymax>36728.2421875</ymax></bndbox><segmentation><points><x>27913.9921875</x><y>36666.8671875</y></points><points><x>27906.0</x><y>36671.0</y></points><points><x>27890.7421875</x><y>36674.3671875</y></points><points><x>27888.0</x><y>36698.0</y></points><points><x>27892.3671875</x><y>36705.6171875</y></points><points><x>27895.1171875</x><y>36718.2421875</y></points><points><x>27909.4921875</x><y>36728.2421875</y></points><points><x>27924.0</x><y>36728.0</y></points><points><x>27938.1171875</x><y>36686.2421875</y></points><points><x>27932.0</x><y>36671.0</y></points></segmentation></object><object><name>NONE</name><difficult>0</difficult><truncated>0</truncated><info>[{"confidence": "0"}, {"action": "CREATE", "cat": "NONE", "time": "2020-07-23 14:39;16", "who": "admin", "typeOfanno": "PersonManul"}]</info><confidence>0</confidence><bndbox><xmin>28011.2734375</xmin><ymin>31895.740234375</ymin><xmax>28069.6484375</xmax><ymax>31966.240234375</ymax></bndbox><segmentation><points><x>28042.0234375</x><y>31895.740234375</y></points><points><x>28025.7734375</x><y>31903.865234375</y></points><points><x>28012.8984375</x><y>31909.490234375</y></points><points><x>28011.2734375</x><y>31925.240234375</y></points><points><x>28016.1484375</x><y>31934.365234375</y></points><points><x>28025.2734375</x><y>31937.865234375</y></points><points><x>28027.5234375</x><y>31944.240234375</y></points><points><x>28037.6484375</x><y>31950.865234375</y></points><points><x>28043.3984375</x><y>31961.865234375</y></points><points><x>28055.1484375</x><y>31966.240234375</y></points><points><x>28069.2734375</x><y>31955.865234375</y></points><points><x>28069.6484375</x><y>31937.740234375</y></points><points><x>28064.375</x><y>31927.0</y></points><points><x>28060.5234375</x><y>31914.490234375</y></points><points><x>28057.1484375</x><y>31899.990234375</y></points></segmentation></object><object><name>NONE</name><difficult>0</difficult><truncated>0</truncated><info>[{"confidence": "0"}, {"action": "CREATE", "cat": "NONE", "time": "2020-07-23 14:39;16", "who": "admin", "typeOfanno": "PersonManul"}]</info><confidence>0</confidence><bndbox><xmin>37999.22265625</xmin><ymin>28264.662109375</ymin><xmax>38076.64453125</xmax><ymax>28320.494140625</ymax></bndbox><segmentation><points><x>38006.85546875</x><y>28296.11328125</y></points><points><x>37999.22265625</x><y>28290.716796875</y></points><points><x>38000.7109375</x><y>28282.52734375</y></points><points><x>38008.71484375</x><y>28278.619140625</y></points><points><x>38013.18359375</x><y>28274.33984375</y></points><points><x>38021.9296875</x><y>28273.59375</y></points><points><x>38033.09375</x><y>28269.12890625</y></points><points><x>38048.171875</x><y>28268.755859375</y></points><points><x>38052.44921875</x><y>28268.197265625</y></points><points><x>38061.19921875</x><y>28264.662109375</y></points><points><x>38074.2265625</x><y>28264.84765625</y></points><points><x>38076.64453125</x><y>28274.896484375</y></points><points><x>38076.64453125</x><y>28274.896484375</y></points><points><x>38076.0859375</x><y>28277.130859375</y></points><points><x>38064.36328125</x><y>28287.3671875</y></points><points><x>38058.03515625</x><y>28294.251953125</y></points><points><x>38068.08203125</x><y>28294.998046875</y></points><points><x>38071.24609375</x><y>28305.419921875</y></points><points><x>38063.6171875</x><y>28316.212890625</y></points><points><x>38051.890625</x><y>28320.494140625</y></points><points><x>38035.88671875</x><y>28320.12109375</y></points><points><x>38020.25390625</x><y>28319.5625</y></points><points><x>38004.80859375</x><y>28313.048828125</y></points><points><x>38000.8984375</x><y>28309.69921875</y></points><points><x>38001.45703125</x><y>28303.9296875</y></points><points><x>38001.45703125</x><y>28303.9296875</y></points></segmentation></object><object><name>NONE</name><difficult>0</difficult><truncated>0</truncated><info>[{"confidence": "0"}, {"action": "CREATE", "cat": "NONE", "time": "2020-07-23 14:39;17", "who": "admin", "typeOfanno": "PersonManul"}]</info><confidence>0</confidence><bndbox><xmin>37364.0</xmin><ymin>25083.0</ymin><xmax>37424.30859375</xmax><ymax>25162.83984375</ymax></bndbox><segmentation><points><x>37395.0</x><y>25083.0</y></points><points><x>37389.0</x><y>25089.0</y></points><points><x>37382.0</x><y>25089.0</y></points><points><x>37370.0</x><y>25103.0</y></points><points><x>37367.0</x><y>25111.0</y></points><points><x>37364.0</x><y>25130.0</y></points><points><x>37365.0</x><y>25143.0</y></points><points><x>37368.0</x><y>25159.0</y></points><points><x>37386.34765625</x><y>25162.83984375</y></points><points><x>37421.0</x><y>25160.0</y></points><points><x>37424.30859375</x><y>25132.638671875</y></points><points><x>37424.0</x><y>25101.0</y></points><points><x>37421.0</x><y>25098.0</y></points><points><x>37412.0</x><y>25089.0</y></points></segmentation></object><object><name>NONE</name><difficult>0</difficult><truncated>0</truncated><info>[{"confidence": "0"}, {"action": "CREATE", "cat": "NONE", "time": "2020-07-23 14:39;17", "who": "admin", "typeOfanno": "PersonManul"}]</info><confidence>0</confidence><bndbox><xmin>37774.0</xmin><ymin>24453.93359375</ymin><xmax>37864.046875</xmax><ymax>24528.19140625</ymax></bndbox><segmentation><points><x>37846.55078125</x><y>24453.93359375</y></points><points><x>37832.22265625</x><y>24466.404296875</y></points><points><x>37818.0</x><y>24464.0</y></points><points><x>37808.0</x><y>24469.0</y></points><points><x>37804.3046875</x><y>24477.01171875</y></points><points><x>37782.71875</x><y>24477.755859375</y></points><points><x>37774.90234375</x><y>24482.408203125</y></points><points><x>37774.0</x><y>24494.0</y></points><points><x>37779.1796875</x><y>24508.27734375</y></points><points><x>37781.0</x><y>24519.0</y></points><points><x>37784.0</x><y>24522.0</y></points><points><x>37799.46875</x><y>24528.19140625</y></points><points><x>37823.0</x><y>24527.0</y></points><points><x>37837.0</x><y>24518.0</y></points><points><x>37837.0</x><y>24507.0</y></points><points><x>37837.8046875</x><y>24487.43359375</y></points><points><x>37855.484375</x><y>24485.572265625</y></points><points><x>37864.046875</x><y>24474.591796875</y></points><points><x>37862.55859375</x><y>24460.26171875</y></points></segmentation></object><object><name>NONE</name><difficult>0</difficult><truncated>0</truncated><info>[{"confidence": "0"}, {"action": "CREATE", "cat": "NONE", "time": "2020-07-23 14:39;17", "who": "admin", "typeOfanno": "PersonManul"}]</info><confidence>0</confidence><bndbox><xmin>39138.69140625</xmin><ymin>24069.609375</ymin><xmax>39216.48046875</xmax><ymax>24131.734375</ymax></bndbox><segmentation><points><x>39138.69140625</x><y>24093.984375</y></points><points><x>39147.81640625</x><y>24110.609375</y></points><points><x>39149.94140625</x><y>24131.734375</y></points><points><x>39171.81640625</x><y>24128.609375</y></points><points><x>39203.44140625</x><y>24128.734375</y></points><points><x>39204.35546875</x><y>24114.12890625</y></points><points><x>39216.48046875</x><y>24107.37890625</y></points><points><x>39214.98046875</x><y>24091.62890625</y></points><points><x>39193.48046875</x><y>24081.25390625</y></points><points><x>39184.19140625</x><y>24069.609375</y></points><points><x>39159.69140625</x><y>24075.484375</y></points></segmentation></object><object><name>NONE</name><difficult>0</difficult><truncated>0</truncated><info>[{"confidence": "0"}, {"action": "CREATE", "cat": "NONE", "time": "2020-07-23 14:39;17", "who": "admin", "typeOfanno": "PersonManul"}]</info><confidence>0</confidence><bndbox><xmin>37454.23828125</xmin><ymin>22082.04296875</ymin><xmax>37500.11328125</xmax><ymax>22117.91796875</ymax></bndbox><segmentation><points><x>37475.86328125</x><y>22082.54296875</y></points><points><x>37491.61328125</x><y>22084.04296875</y></points><points><x>37500.11328125</x><y>22090.91796875</y></points><points><x>37500.11328125</x><y>22090.91796875</y></points><points><x>37498.61328125</x><y>22108.41796875</y></points><points><x>37486.23828125</x><y>22117.91796875</y></points><points><x>37464.48828125</x><y>22112.79296875</y></points><points><x>37454.23828125</x><y>22101.29296875</y></points><points><x>37454.23828125</x><y>22101.29296875</y></points><points><x>37454.23828125</x><y>22099.29296875</y></points><points><x>37454.36328125</x><y>22090.04296875</y></points><points><x>37454.36328125</x><y>22090.04296875</y></points><points><x>37463.73828125</x><y>22082.04296875</y></points><points><x>37463.73828125</x><y>22082.04296875</y></points></segmentation></object><object><name>NONE</name><difficult>0</difficult><truncated>0</truncated><info>[{"confidence": "0"}, {"action": "CREATE", "cat": "NONE", "time": "2020-07-23 14:39;17", "who": "admin", "typeOfanno": "PersonManul"}]</info><confidence>0</confidence><bndbox><xmin>32211.703125</xmin><ymin>21905.12109375</ymin><xmax>32396.9375</xmax><ymax>22012.0</ymax></bndbox><segmentation><points><x>32216.2421875</x><y>21940.1875</y></points><points><x>32211.703125</x><y>21964.94140625</y></points><points><x>32242.64453125</x><y>21991.755859375</y></points><points><x>32264.0</x><y>21993.0</y></points><points><x>32271.0</x><y>21998.0</y></points><points><x>32280.0</x><y>22012.0</y></points><points><x>32293.0</x><y>22012.0</y></points><points><x>32317.0</x><y>22008.0</y></points><points><x>32327.0</x><y>22009.0</y></points><points><x>32346.0</x><y>22010.0</y></points><points><x>32363.0</x><y>22005.0</y></points><points><x>32396.9375</x><y>21997.943359375</y></points><points><x>32374.66015625</x><y>21967.416015625</y></points><points><x>32349.0</x><y>21956.0</y></points><points><x>32339.0</x><y>21942.0</y></points><points><x>32335.0</x><y>21939.0</y></points><points><x>32331.0</x><y>21936.0</y></points><points><x>32326.0</x><y>21930.0</y></points><points><x>32322.0</x><y>21927.0</y></points><points><x>32303.0</x><y>21926.0</y></points><points><x>32294.0</x><y>21932.0</y></points><points><x>32286.0</x><y>21925.0</y></points><points><x>32255.021484375</x><y>21905.12109375</y></points></segmentation></object><object><name>NILM</name><difficult>0</difficult><truncated>0</truncated><info>[{"confidence": "0"}, {"action": "CREATE", "cat": "NILM", "time": "2020-07-23 14:39;17", "who": "admin", "typeOfanno": "PersonManul"}]</info><confidence>0</confidence><bndbox><xmin>28083.8828125</xmin><ymin>21389.263671875</ymin><xmax>28134.2578125</xmax><ymax>21456.763671875</ymax></bndbox><segmentation><points><x>28105.7578125</x><y>21389.263671875</y></points><points><x>28098.0</x><y>21402.0</y></points><points><x>28090.0</x><y>21408.0</y></points><points><x>28083.8828125</x><y>21443.638671875</y></points><points><x>28091.0</x><y>21450.0</y></points><points><x>28103.1328125</x><y>21456.763671875</y></points><points><x>28118.0078125</x><y>21452.013671875</y></points><points><x>28124.3828125</x><y>21439.263671875</y></points><points><x>28134.2578125</x><y>21430.263671875</y></points><points><x>28132.2578125</x><y>21405.513671875</y></points><points><x>28122.6328125</x><y>21396.013671875</y></points></segmentation></object><object><name>NILM</name><difficult>0</difficult><truncated>0</truncated><info>[{"confidence": "0"}, {"action": "CREATE", "cat": "NILM", "time": "2020-07-23 14:39;17", "who": "admin", "typeOfanno": "PersonManul"}]</info><confidence>0</confidence><bndbox><xmin>24630.3359375</xmin><ymin>22122.009765625</ymin><xmax>25227.669921875</xmax><ymax>22572.859375</ymax></bndbox><segmentation><points><x>24638.56640625</x><y>22189.68359375</y></points><points><x>24630.3359375</x><y>22355.208984375</y></points><points><x>24645.8828125</x><y>22471.349609375</y></points><points><x>24741.904296875</x><y>22572.859375</y></points><points><x>25171.0</x><y>22568.0</y></points><points><x>25227.669921875</x><y>22271.357421875</y></points><points><x>25169.0</x><y>22186.0</y></points><points><x>25154.0</x><y>22184.0</y></points><points><x>25150.0</x><y>22170.0</y></points><points><x>25136.0</x><y>22169.0</y></points><points><x>25133.0</x><y>22178.0</y></points><points><x>25132.0</x><y>22191.0</y></points><points><x>25129.0</x><y>22194.0</y></points><points><x>25126.0</x><y>22189.0</y></points><points><x>25122.0</x><y>22183.0</y></points><points><x>25114.0</x><y>22179.0</y></points><points><x>25097.0</x><y>22178.0</y></points><points><x>25086.0</x><y>22181.0</y></points><points><x>25057.0</x><y>22174.0</y></points><points><x>25024.0</x><y>22181.0</y></points><points><x>25008.0</x><y>22184.0</y></points><points><x>25002.0</x><y>22183.0</y></points><points><x>24991.0</x><y>22177.0</y></points><points><x>24976.0</x><y>22173.0</y></points><points><x>24968.0</x><y>22171.0</y></points><points><x>24961.0</x><y>22166.0</y></points><points><x>24949.0</x><y>22158.0</y></points><points><x>24882.0</x><y>22131.0</y></points><points><x>24754.708984375</x><y>22122.009765625</y></points></segmentation></object><object><name>NILM</name><difficult>0</difficult><truncated>0</truncated><info>[{"confidence": "0"}, {"action": "CREATE", "cat": "NILM", "time": "2020-07-23 14:39;17", "who": "admin", "typeOfanno": "PersonManul"}]</info><confidence>0</confidence><bndbox><xmin>24905.763671875</xmin><ymin>22313.423828125</ymin><xmax>25318.205078125</xmax><ymax>22760.0</ymax></bndbox><segmentation><points><x>24975.267578125</x><y>22340.859375</y></points><points><x>24905.763671875</x><y>22600.578125</y></points><points><x>24962.0</x><y>22750.0</y></points><points><x>24963.0</x><y>22755.0</y></points><points><x>24968.0</x><y>22760.0</y></points><points><x>24980.0</x><y>22760.0</y></points><points><x>24987.0</x><y>22738.0</y></points><points><x>24991.0</x><y>22734.0</y></points><points><x>25015.0</x><y>22731.0</y></points><points><x>25021.0</x><y>22747.0</y></points><points><x>25033.0</x><y>22748.0</y></points><points><x>25041.0</x><y>22746.0</y></points><points><x>25048.0</x><y>22742.0</y></points><points><x>25054.0</x><y>22753.0</y></points><points><x>25066.0</x><y>22754.0</y></points><points><x>25080.0</x><y>22758.0</y></points><points><x>25080.0</x><y>22746.0</y></points><points><x>25075.0</x><y>22746.0</y></points><points><x>25083.0</x><y>22740.0</y></points><points><x>25093.0</x><y>22739.0</y></points><points><x>25099.0</x><y>22738.0</y></points><points><x>25102.0</x><y>22735.0</y></points><points><x>25107.0</x><y>22732.0</y></points><points><x>25110.0</x><y>22726.0</y></points><points><x>25120.0</x><y>22724.0</y></points><points><x>25144.0</x><y>22727.0</y></points><points><x>25152.0</x><y>22725.0</y></points><points><x>25156.0</x><y>22721.0</y></points><points><x>25162.0</x><y>22705.0</y></points><points><x>25170.0</x><y>22705.0</y></points><points><x>25171.0</x><y>22710.0</y></points><points><x>25177.0</x><y>22716.0</y></points><points><x>25181.0</x><y>22730.0</y></points><points><x>25179.0</x><y>22746.0</y></points><points><x>25175.0</x><y>22750.0</y></points><points><x>25168.0</x><y>22751.0</y></points><points><x>25159.0</x><y>22760.0</y></points><points><x>25256.0</x><y>22760.0</y></points><points><x>25259.0</x><y>22757.0</y></points><points><x>25272.0</x><y>22749.0</y></points><points><x>25283.0</x><y>22743.0</y></points><points><x>25287.0</x><y>22739.0</y></points><points><x>25295.0</x><y>22731.0</y></points><points><x>25299.0</x><y>22718.0</y></points><points><x>25306.0</x><y>22537.0</y></points><points><x>25294.0</x><y>22537.0</y></points><points><x>25289.0</x><y>22550.0</y></points><points><x>25287.0</x><y>22559.0</y></points><points><x>25280.0</x><y>22569.0</y></points><points><x>25276.0</x><y>22575.0</y></points><points><x>25262.0</x><y>22611.0</y></points><points><x>25261.0</x><y>22616.0</y></points><points><x>25260.0</x><y>22624.0</y></points><points><x>25257.0</x><y>22640.0</y></points><points><x>25254.0</x><y>22643.0</y></points><points><x>25249.0</x><y>22650.0</y></points><points><x>25249.0</x><y>22658.0</y></points><points><x>25245.0</x><y>22668.0</y></points><points><x>25239.0</x><y>22676.0</y></points><points><x>25235.0</x><y>22676.0</y></points><points><x>25229.0</x><y>22683.0</y></points><points><x>25225.0</x><y>22698.0</y></points><points><x>25222.0</x><y>22701.0</y></points><points><x>25212.0</x><y>22708.0</y></points><points><x>25200.0</x><y>22712.0</y></points><points><x>25205.0</x><y>22687.0</y></points><points><x>25190.0</x><y>22685.0</y></points><points><x>25190.0</x><y>22670.0</y></points><points><x>25191.0</x><y>22662.0</y></points><points><x>25203.0</x><y>22647.0</y></points><points><x>25206.0</x><y>22636.0</y></points><points><x>25212.0</x><y>22629.0</y></points><points><x>25214.0</x><y>22618.0</y></points><points><x>25216.0</x><y>22611.0</y></points><points><x>25220.0</x><y>22594.0</y></points><points><x>25222.0</x><y>22587.0</y></points><points><x>25234.0</x><y>22583.0</y></points><points><x>25234.0</x><y>22568.0</y></points><points><x>25239.0</x><y>22561.0</y></points><points><x>25242.0</x><y>22544.0</y></points><points><x>25230.0</x><y>22537.0</y></points><points><x>25237.0</x><y>22535.0</y></points><points><x>25241.0</x><y>22523.0</y></points><points><x>25248.0</x><y>22504.0</y></points><points><x>25243.0</x><y>22489.0</y></points><points><x>25251.0</x><y>22480.0</y></points><points><x>25274.0</x><y>22483.0</y></points><points><x>25288.0</x><y>22471.0</y></points><points><x>25288.0</x><y>22462.0</y></points><points><x>25293.0</x><y>22461.0</y></points><points><x>25296.0</x><y>22458.0</y></points><points><x>25300.0</x><y>22453.0</y></points><points><x>25318.205078125</x><y>22402.130859375</y></points><points><x>25252.361328125</x><y>22313.423828125</y></points></segmentation></object><object><name>NONE</name><difficult>0</difficult><truncated>0</truncated><info>[{"confidence": "0"}, {"action": "CREATE", "cat": "NONE", "time": "2020-07-23 14:39;17", "who": "admin", "typeOfanno": "PersonManul"}]</info><confidence>0</confidence><bndbox><xmin>25137.041015625</xmin><ymin>21031.0</ymin><xmax>25223.916015625</xmax><ymax>21092.017578125</ymax></bndbox><segmentation><points><x>25198.291015625</x><y>21033.642578125</y></points><points><x>25154.0</x><y>21031.0</y></points><points><x>25144.0</x><y>21032.0</y></points><points><x>25137.041015625</x><y>21046.642578125</y></points><points><x>25145.0</x><y>21056.0</y></points><points><x>25145.0</x><y>21061.0</y></points><points><x>25156.0</x><y>21077.0</y></points><points><x>25164.0</x><y>21090.0</y></points><points><x>25205.541015625</x><y>21092.017578125</y></points><points><x>25223.916015625</x><y>21056.017578125</y></points></segmentation></object><object><name>NILM</name><difficult>0</difficult><truncated>0</truncated><info>[{"confidence": "0"}, {"action": "CREATE", "cat": "NILM", "time": "2020-07-23 14:39;17", "who": "admin", "typeOfanno": "PersonManul"}]</info><confidence>0</confidence><bndbox><xmin>24770.59765625</xmin><ymin>20012.888671875</ymin><xmax>24909.6953125</xmax><ymax>20187.177734375</ymax></bndbox><segmentation><points><x>24780.0</x><y>20027.0</y></points><points><x>24770.59765625</x><y>20105.712890625</y></points><points><x>24783.8984375</x><y>20126.21875</y></points><points><x>24796.0</x><y>20132.0</y></points><points><x>24807.0</x><y>20138.0</y></points><points><x>24813.0</x><y>20145.0</y></points><points><x>24816.0</x><y>20148.0</y></points><points><x>24825.0</x><y>20153.0</y></points><points><x>24825.0</x><y>20161.0</y></points><points><x>24830.0</x><y>20166.0</y></points><points><x>24864.25390625</x><y>20187.177734375</y></points><points><x>24903.322265625</x><y>20172.76953125</y></points><points><x>24909.6953125</x><y>20150.32421875</y></points><points><x>24883.0</x><y>20078.0</y></points><points><x>24870.0</x><y>20061.0</y></points><points><x>24866.0</x><y>20056.0</y></points><points><x>24856.0</x><y>20049.0</y></points><points><x>24854.0</x><y>20041.0</y></points><points><x>24845.6875</x><y>20018.984375</y></points><points><x>24809.390625</x><y>20012.888671875</y></points></segmentation></object><object><name>NILM</name><difficult>0</difficult><truncated>0</truncated><info>[{"confidence": "0"}, {"action": "CREATE", "cat": "NILM", "time": "2020-07-23 14:39;17", "who": "admin", "typeOfanno": "PersonManul"}]</info><confidence>0</confidence><bndbox><xmin>26380.166015625</xmin><ymin>17145.20703125</ymin><xmax>26463.84765625</xmax><ymax>17215.865234375</ymax></bndbox><segmentation><points><x>26463.84765625</x><y>17189.263671875</y></points><points><x>26455.2578125</x><y>17208.10546875</y></points><points><x>26455.2578125</x><y>17208.3828125</y></points><points><x>26453.87109375</x><y>17209.76953125</y></points><points><x>26413.416015625</x><y>17215.865234375</y></points><points><x>26413.138671875</x><y>17215.865234375</y></points><points><x>26411.19921875</x><y>17215.865234375</y></points><points><x>26386.81640625</x><y>17210.876953125</y></points><points><x>26380.166015625</x><y>17199.240234375</y></points><points><x>26380.166015625</x><y>17198.962890625</y></points><points><x>26380.998046875</x><y>17197.298828125</y></points><points><x>26382.10546875</x><y>17196.19140625</y></points><points><x>26382.9375</x><y>17195.359375</y></points><points><x>26384.044921875</x><y>17194.529296875</y></points><points><x>26389.587890625</x><y>17176.794921875</y></points><points><x>26389.587890625</x><y>17176.794921875</y></points><points><x>26402.056640625</x><y>17163.216796875</y></points><points><x>26402.056640625</x><y>17163.216796875</y></points><points><x>26415.6328125</x><y>17150.470703125</y></points><points><x>26435.861328125</x><y>17145.20703125</y></points><points><x>26457.197265625</x><y>17149.640625</y></points><points><x>26458.3046875</x><y>17170.9765625</y></points><points><x>26458.58203125</x><y>17171.53125</y></points></segmentation></object><object><name>NONE</name><difficult>0</difficult><truncated>0</truncated><info>[{"confidence": "0"}, {"action": "CREATE", "cat": "NONE", "time": "2020-07-23 14:39;17", "who": "admin", "typeOfanno": "PersonManul"}]</info><confidence>0</confidence><bndbox><xmin>26560.58984375</xmin><ymin>14176.73828125</ymin><xmax>26618.08984375</xmax><ymax>14254.98828125</ymax></bndbox><segmentation><points><x>26563.0</x><y>14179.0</y></points><points><x>26560.58984375</x><y>14199.36328125</y></points><points><x>26568.0</x><y>14218.0</y></points><points><x>26568.0</x><y>14231.0</y></points><points><x>26576.21484375</x><y>14253.23828125</y></points><points><x>26614.46484375</x><y>14254.98828125</y></points><points><x>26618.08984375</x><y>14244.73828125</y></points><points><x>26615.21484375</x><y>14230.23828125</y></points><points><x>26602.08984375</x><y>14223.86328125</y></points><points><x>26598.0</x><y>14207.0</y></points><points><x>26591.0</x><y>14194.0</y></points><points><x>26588.0</x><y>14190.0</y></points><points><x>26583.0</x><y>14184.0</y></points><points><x>26568.83984375</x><y>14176.73828125</y></points></segmentation></object><object><name>NONE</name><difficult>0</difficult><truncated>0</truncated><info>[{"confidence": "0"}, {"action": "CREATE", "cat": "NONE", "time": "2020-07-23 14:39;17", "who": "admin", "typeOfanno": "PersonManul"}]</info><confidence>0</confidence><bndbox><xmin>26877.0</xmin><ymin>13108.861328125</ymin><xmax>26919.0</xmax><ymax>13172.0</ymax></bndbox><segmentation><points><x>26879.0</x><y>13115.0</y></points><points><x>26877.0</x><y>13140.0</y></points><points><x>26878.0</x><y>13159.0</y></points><points><x>26884.427734375</x><y>13167.361328125</y></points><points><x>26895.0</x><y>13171.0</y></points><points><x>26911.0</x><y>13172.0</y></points><points><x>26917.0</x><y>13164.0</y></points><points><x>26919.0</x><y>13133.0</y></points><points><x>26897.427734375</x><y>13108.861328125</y></points></segmentation></object><object><name>NONE</name><difficult>0</difficult><truncated>0</truncated><info>[{"confidence": "0"}, {"action": "CREATE", "cat": "NONE", "time": "2020-07-23 14:39;17", "who": "admin", "typeOfanno": "PersonManul"}]</info><confidence>0</confidence><bndbox><xmin>22197.388671875</xmin><ymin>10519.0458984375</ymin><xmax>22271.013671875</xmax><ymax>10590.4208984375</ymax></bndbox><segmentation><points><x>22201.0</x><y>10527.0</y></points><points><x>22197.388671875</x><y>10543.5458984375</y></points><points><x>22199.388671875</x><y>10561.9208984375</y></points><points><x>22204.0</x><y>10575.0</y></points><points><x>22205.263671875</x><y>10579.9208984375</y></points><points><x>22212.0</x><y>10585.0</y></points><points><x>22224.263671875</x><y>10587.2958984375</y></points><points><x>22244.263671875</x><y>10590.4208984375</y></points><points><x>22257.0</x><y>10582.0</y></points><points><x>22271.013671875</x><y>10571.1708984375</y></points><points><x>22261.0</x><y>10554.0</y></points><points><x>22248.888671875</x><y>10528.1708984375</y></points><points><x>22225.638671875</x><y>10519.0458984375</y></points></segmentation></object><object><name>NILM</name><difficult>0</difficult><truncated>0</truncated><info>[{"confidence": "0"}, {"action": "CREATE", "cat": "NILM", "time": "2020-07-23 14:39;17", "who": "admin", "typeOfanno": "PersonManul"}]</info><confidence>0</confidence><bndbox><xmin>28242.83203125</xmin><ymin>10170.0419921875</ymin><xmax>28327.06640625</xmax><ymax>10264.529296875</ymax></bndbox><segmentation><points><x>28284.119140625</x><y>10176.6923828125</y></points><points><x>28312.380859375</x><y>10199.4130859375</y></points><points><x>28312.380859375</x><y>10199.4130859375</y></points><points><x>28314.044921875</x><y>10201.9072265625</y></points><points><x>28314.59765625</x><y>10202.4619140625</y></points><points><x>28320.693359375</x><y>10220.7490234375</y></points><points><x>28320.693359375</x><y>10221.0263671875</y></points><points><x>28320.693359375</x><y>10223.2431640625</y></points><points><x>28320.693359375</x><y>10224.62890625</y></points><points><x>28317.091796875</x><y>10235.435546875</y></points><points><x>28326.513671875</x><y>10251.505859375</y></points><points><x>28326.513671875</x><y>10251.505859375</y></points><points><x>28327.06640625</x><y>10253.4462890625</y></points><points><x>28327.06640625</x><y>10254.0</y></points><points><x>28322.080078125</x><y>10264.529296875</y></points><points><x>28304.345703125</x><y>10257.3251953125</y></points><points><x>28283.841796875</x><y>10236.5439453125</y></points><points><x>28283.564453125</x><y>10236.5439453125</y></points><points><x>28266.107421875</x><y>10225.1826171875</y></points><points><x>28266.107421875</x><y>10225.1826171875</y></points><points><x>28264.72265625</x><y>10222.9658203125</y></points><points><x>28250.314453125</x><y>10202.4619140625</y></points><points><x>28242.83203125</x><y>10181.95703125</y></points><points><x>28253.916015625</x><y>10170.0419921875</y></points><points><x>28272.48046875</x><y>10170.3193359375</y></points><points><x>28272.48046875</x><y>10170.3193359375</y></points></segmentation></object><object><name>NONE</name><difficult>0</difficult><truncated>0</truncated><info>[{"confidence": "0"}, {"action": "CREATE", "cat": "NONE", "time": "2020-07-23 14:39;17", "who": "admin", "typeOfanno": "PersonManul"}]</info><confidence>0</confidence><bndbox><xmin>29274.296875</xmin><ymin>9648.306640625</ymin><xmax>29359.720703125</xmax><ymax>9708.791015625</ymax></bndbox><segmentation><points><x>29344.83203125</x><y>9648.306640625</y></points><points><x>29318.21875</x><y>9651.4697265625</y></points><points><x>29295.0</x><y>9657.0</y></points><points><x>29282.857421875</x><y>9661.51953125</y></points><points><x>29274.296875</x><y>9680.875</y></points><points><x>29286.580078125</x><y>9688.1337890625</y></points><points><x>29278.763671875</x><y>9706.9306640625</y></points><points><x>29329.19921875</x><y>9708.791015625</y></points><points><x>29336.830078125</x><y>9688.1337890625</y></points><points><x>29359.720703125</x><y>9678.6416015625</y></points><points><x>29348.92578125</x><y>9660.775390625</y></points></segmentation></object><object><name>NONE</name><difficult>0</difficult><truncated>0</truncated><info>[{"confidence": "0"}, {"action": "CREATE", "cat": "NONE", "time": "2020-07-23 14:39;17", "who": "admin", "typeOfanno": "PersonManul"}]</info><confidence>0</confidence><bndbox><xmin>17953.361328125</xmin><ymin>23987.447265625</ymin><xmax>17990.236328125</xmax><ymax>24026.947265625</ymax></bndbox><segmentation><points><x>17967.986328125</x><y>23987.447265625</y></points><points><x>17953.361328125</x><y>24002.947265625</y></points><points><x>17955.0</x><y>24023.0</y></points><points><x>17972.361328125</x><y>24026.947265625</y></points><points><x>17990.236328125</x><y>23997.697265625</y></points><points><x>17984.0</x><y>23990.0</y></points></segmentation></object><object><name>NONE</name><difficult>0</difficult><truncated>0</truncated><info>[{"confidence": "0"}, {"action": "CREATE", "cat": "NONE", "time": "2020-07-23 14:39;17", "who": "admin", "typeOfanno": "PersonManul"}]</info><confidence>0</confidence><bndbox><xmin>19462.9921875</xmin><ymin>23668.849609375</ymin><xmax>19547.0</xmax><ymax>23748.349609375</ymax></bndbox><segmentation><points><x>19508.6171875</x><y>23668.849609375</y></points><points><x>19487.9921875</x><y>23674.349609375</y></points><points><x>19477.0</x><y>23685.0</y></points><points><x>19474.0</x><y>23690.0</y></points><points><x>19462.9921875</x><y>23699.974609375</y></points><points><x>19464.0</x><y>23712.0</y></points><points><x>19481.8671875</x><y>23727.349609375</y></points><points><x>19479.3671875</x><y>23742.724609375</y></points><points><x>19482.6171875</x><y>23748.349609375</y></points><points><x>19501.7421875</x><y>23743.349609375</y></points><points><x>19505.2421875</x><y>23718.849609375</y></points><points><x>19516.2421875</x><y>23714.599609375</y></points><points><x>19522.7421875</x><y>23721.224609375</y></points><points><x>19540.8671875</x><y>23719.849609375</y></points><points><x>19540.2421875</x><y>23698.224609375</y></points><points><x>19546.7421875</x><y>23693.474609375</y></points><points><x>19547.0</x><y>23682.0</y></points><points><x>19535.7421875</x><y>23672.349609375</y></points><points><x>19523.3671875</x><y>23675.474609375</y></points></segmentation></object><object><name>NONE</name><difficult>0</difficult><truncated>0</truncated><info>[{"confidence": "0"}, {"action": "CREATE", "cat": "NONE", "time": "2020-07-23 14:39;17", "who": "admin", "typeOfanno": "PersonManul"}]</info><confidence>0</confidence><bndbox><xmin>34359.15234375</xmin><ymin>10844.69140625</ymin><xmax>34412.40234375</xmax><ymax>10928.203125</ymax></bndbox><segmentation><points><x>34380.38671875</x><y>10844.69140625</y></points><points><x>34372.76171875</x><y>10847.56640625</y></points><points><x>34366.13671875</x><y>10855.56640625</y></points><points><x>34361.0</x><y>10861.0</y></points><points><x>34359.15234375</x><y>10873.203125</y></points><points><x>34365.65234375</x><y>10893.453125</y></points><points><x>34370.65234375</x><y>10904.828125</y></points><points><x>34377.02734375</x><y>10911.828125</y></points><points><x>34383.52734375</x><y>10914.828125</y></points><points><x>34385.40234375</x><y>10927.203125</y></points><points><x>34404.15234375</x><y>10928.203125</y></points><points><x>34412.40234375</x><y>10915.578125</y></points><points><x>34398.88671875</x><y>10870.44140625</y></points><points><x>34402.0</x><y>10859.0</y></points><points><x>34397.0</x><y>10850.0</y></points><points><x>34393.38671875</x><y>10847.94140625</y></points><points><x>34384.76171875</x><y>10845.44140625</y></points></segmentation></object><object><name>NONE</name><difficult>0</difficult><truncated>0</truncated><info>[{"confidence": "0"}, {"action": "CREATE", "cat": "NONE", "time": "2020-07-23 14:39;17", "who": "admin", "typeOfanno": "PersonManul"}]</info><confidence>0</confidence><bndbox><xmin>21424.853515625</xmin><ymin>3774.0</ymin><xmax>21500.265625</xmax><ymax>3871.9609375</ymax></bndbox><segmentation><points><x>21473.0</x><y>3774.0</y></points><points><x>21450.0</x><y>3777.0</y></points><points><x>21441.0</x><y>3783.0</y></points><points><x>21436.955078125</x><y>3806.197021484375</y></points><points><x>21441.111328125</x><y>3828.91845703125</y></points><points><x>21424.853515625</x><y>3851.8359375</y></points><points><x>21425.603515625</x><y>3860.7109375</y></points><points><x>21457.228515625</x><y>3871.9609375</y></points><points><x>21471.353515625</x><y>3868.5859375</y></points><points><x>21485.103515625</x><y>3857.2109375</y></points><points><x>21486.048828125</x><y>3836.254638671875</y></points><points><x>21485.0</x><y>3822.0</y></points><points><x>21493.9375</x><y>3817.48974609375</y></points><points><x>21499.892578125</x><y>3802.60107421875</y></points><points><x>21500.265625</x><y>3786.40966796875</y></points><points><x>21494.0</x><y>3775.0</y></points></segmentation></object><object><name>NILM</name><difficult>0</difficult><truncated>0</truncated><info>[{"confidence": "0"}, {"action": "CREATE", "cat": "NILM", "time": "2020-07-23 14:39;17", "who": "admin", "typeOfanno": "PersonManul"}]</info><confidence>0</confidence><bndbox><xmin>17311.318359375</xmin><ymin>13722.861328125</ymin><xmax>17388.740234375</xmax><ymax>13785.462890625</ymax></bndbox><segmentation><points><x>17337.251953125</x><y>13722.861328125</y></points><points><x>17318.017578125</x><y>13736.703125</y></points><points><x>17311.318359375</x><y>13757.3603515625</y></points><points><x>17318.0</x><y>13773.0</y></points><points><x>17322.0</x><y>13779.0</y></points><points><x>17332.90625</x><y>13785.462890625</y></points><points><x>17349.28515625</x><y>13784.5322265625</y></points><points><x>17370.873046875</x><y>13779.8798828125</y></points><points><x>17388.740234375</x><y>13760.7109375</y></points><points><x>17374.626953125</x><y>13728.986328125</y></points></segmentation></object><object><name>NONE</name><difficult>0</difficult><truncated>0</truncated><info>[{"confidence": "0"}, {"action": "CREATE", "cat": "NONE", "time": "2020-07-23 14:39;17", "who": "admin", "typeOfanno": "PersonManul"}]</info><confidence>0</confidence><bndbox><xmin>22478.318359375</xmin><ymin>4723.04541015625</ymin><xmax>22543.638671875</xmax><ymax>4807.8037109375</ymax></bndbox><segmentation><points><x>22513.568359375</x><y>4723.04541015625</y></points><points><x>22500.318359375</x><y>4724.79541015625</y></points><points><x>22490.818359375</x><y>4744.67041015625</y></points><points><x>22478.318359375</x><y>4753.54541015625</y></points><points><x>22486.443359375</x><y>4772.29541015625</y></points><points><x>22494.568359375</x><y>4779.79541015625</y></points><points><x>22503.193359375</x><y>4785.04541015625</y></points><points><x>22510.013671875</x><y>4794.0537109375</y></points><points><x>22526.013671875</x><y>4807.8037109375</y></points><points><x>22543.638671875</x><y>4799.9287109375</y></points><points><x>22528.013671875</x><y>4782.6787109375</y></points><points><x>22531.693359375</x><y>4735.04541015625</y></points></segmentation></object><object><name>NONE</name><difficult>0</difficult><truncated>0</truncated><info>[{"confidence": "0"}, {"action": "CREATE", "cat": "NONE", "time": "2020-07-23 14:39;17", "who": "admin", "typeOfanno": "PersonManul"}]</info><confidence>0</confidence><bndbox><xmin>35869.125</xmin><ymin>15163.0</ymin><xmax>36118.8515625</xmax><ymax>15375.7314453125</ymax></bndbox><segmentation><points><x>35973.0</x><y>15163.0</y></points><points><x>35966.0</x><y>15167.0</y></points><points><x>35957.0</x><y>15172.0</y></points><points><x>35957.0</x><y>15187.0</y></points><points><x>35960.0</x><y>15198.0</y></points><points><x>35966.0</x><y>15204.0</y></points><points><x>35963.0</x><y>15210.0</y></points><points><x>35935.0</x><y>15230.0</y></points><points><x>35921.0</x><y>15239.0</y></points><points><x>35915.0</x><y>15243.0</y></points><points><x>35901.0</x><y>15242.0</y></points><points><x>35899.0</x><y>15250.0</y></points><points><x>35893.0</x><y>15251.0</y></points><points><x>35879.09765625</x><y>15284.2919921875</y></points><points><x>35874.109375</x><y>15318.0966796875</y></points><points><x>35869.125</x><y>15347.4677734375</y></points><points><x>35902.09765625</x><y>15375.7314453125</y></points><points><x>35998.8515625</x><y>15353.57421875</y></points><points><x>36088.0</x><y>15293.0</y></points><points><x>36118.8515625</x><y>15259.3896484375</y></points><points><x>36098.0703125</x><y>15176.5400390625</y></points><points><x>36081.4453125</x><y>15169.05859375</y></points><points><x>36058.0</x><y>15184.0</y></points><points><x>36024.0</x><y>15189.0</y></points><points><x>36016.0</x><y>15191.0</y></points><points><x>36004.0</x><y>15190.0</y></points><points><x>36000.0</x><y>15186.0</y></points><points><x>36001.0</x><y>15173.0</y></points><points><x>35994.0</x><y>15172.0</y></points><points><x>35993.0</x><y>15163.0</y></points></segmentation></object><object><name>NONE</name><difficult>0</difficult><truncated>0</truncated><info>[{"confidence": "0"}, {"action": "CREATE", "cat": "NONE", "time": "2020-07-23 14:39;17", "who": "admin", "typeOfanno": "PersonManul"}]</info><confidence>0</confidence><bndbox><xmin>20599.501953125</xmin><ymin>33037.0078125</ymin><xmax>20661.626953125</xmax><ymax>33125.3828125</ymax></bndbox><segmentation><points><x>20619.876953125</x><y>33040.2578125</y></points><points><x>20601.001953125</x><y>33051.3828125</y></points><points><x>20599.501953125</x><y>33084.6328125</y></points><points><x>20615.001953125</x><y>33092.7578125</y></points><points><x>20606.501953125</x><y>33117.2578125</y></points><points><x>20618.626953125</x><y>33125.3828125</y></points><points><x>20640.001953125</x><y>33109.6328125</y></points><points><x>20653.126953125</x><y>33097.1328125</y></points><points><x>20661.626953125</x><y>33069.3828125</y></points><points><x>20647.376953125</x><y>33049.1328125</y></points><points><x>20634.501953125</x><y>33037.0078125</y></points></segmentation></object><object><name>NONE</name><difficult>0</difficult><truncated>0</truncated><info>[{"confidence": "0"}, {"action": "CREATE", "cat": "NONE", "time": "2020-07-23 14:39;17", "who": "admin", "typeOfanno": "PersonManul"}]</info><confidence>0</confidence><bndbox><xmin>23199.65625</xmin><ymin>31348.8125</ymin><xmax>23320.78125</xmax><ymax>31417.6875</ymax></bndbox><segmentation><points><x>23295.40625</x><y>31349.3125</y></points><points><x>23283.0</x><y>31354.0</y></points><points><x>23280.0</x><y>31357.0</y></points><points><x>23268.0</x><y>31362.0</y></points><points><x>23254.0</x><y>31363.0</y></points><points><x>23241.0</x><y>31364.0</y></points><points><x>23223.0</x><y>31360.0</y></points><points><x>23206.0</x><y>31357.0</y></points><points><x>23199.65625</x><y>31358.5625</y></points><points><x>23208.65625</x><y>31376.3125</y></points><points><x>23223.40625</x><y>31383.6875</y></points><points><x>23227.15625</x><y>31405.3125</y></points><points><x>23236.28125</x><y>31415.3125</y></points><points><x>23289.53125</x><y>31417.6875</y></points><points><x>23314.0</x><y>31406.0</y></points><points><x>23316.0</x><y>31386.0</y></points><points><x>23320.40625</x><y>31379.4375</y></points><points><x>23320.78125</x><y>31362.1875</y></points><points><x>23310.03125</x><y>31348.8125</y></points></segmentation></object><object><name>BOX_SCREEN</name><difficult>0</difficult><truncated>0</truncated><info>[{"confidence": "0"}, {"action": "CREATE", "cat": "BOX_SCREEN", "time": "2020-07-23 14:39;17", "who": "admin", "typeOfanno": "PersonManul"}]</info><confidence>0</confidence><bndbox><xmin>9794.928710937493</xmin><ymin>22162.610351562475</ymin><xmax>11842.928710937493</xmax><ymax>24210.610351562475</ymax></bndbox><segmentation><points><x>9794.928710937493</x><y>24210.610351562475</y></points><points><x>9794.928710937493</x><y>22162.610351562475</y></points><points><x>11842.928710937493</x><y>22162.610351562475</y></points><points><x>11842.928710937493</x><y>24210.610351562475</y></points></segmentation></object><object><name>BOX_SCREEN</name><difficult>0</difficult><truncated>0</truncated><info>[{"confidence": "0"}, {"action": "CREATE", "cat": "BOX_SCREEN", "time": "2020-07-23 14:39;17", "who": "admin", "typeOfanno": "PersonManul"}]</info><confidence>0</confidence><bndbox><xmin>5557.396728515625</xmin><ymin>14774.584960937504</ymin><xmax>7605.396728515625</xmax><ymax>16822.584960937504</ymax></bndbox><segmentation><points><x>5557.396728515625</x><y>16822.584960937504</y></points><points><x>5557.396728515625</x><y>14774.584960937504</y></points><points><x>7605.396728515625</x><y>14774.584960937504</y></points><points><x>7605.396728515625</x><y>16822.584960937504</y></points></segmentation></object><object><name>BOX_SCREEN</name><difficult>0</difficult><truncated>0</truncated><info>[{"confidence": "0"}, {"action": "CREATE", "cat": "BOX_SCREEN", "time": "2020-07-23 14:39;17", "who": "admin", "typeOfanno": "PersonManul"}]</info><confidence>0</confidence><bndbox><xmin>13106.791797751013</xmin><ymin>15034.66550039268</ymin><xmax>15154.791797751013</xmax><ymax>17082.66550039268</ymax></bndbox><segmentation><points><x>13106.791797751013</x><y>17082.66550039268</y></points><points><x>13106.791797751013</x><y>15034.66550039268</y></points><points><x>15154.791797751013</x><y>15034.66550039268</y></points><points><x>15154.791797751013</x><y>17082.66550039268</y></points></segmentation></object><object><name>BOX_SCREEN</name><difficult>0</difficult><truncated>0</truncated><info>[{"confidence": "0"}, {"action": "CREATE", "cat": "BOX_SCREEN", "time": "2020-07-23 14:39;17", "who": "admin", "typeOfanno": "PersonManul"}]</info><confidence>0</confidence><bndbox><xmin>10669.303094500114</xmin><ymin>16119.303239433852</ymin><xmax>12717.303094500114</xmax><ymax>18167.30323943385</ymax></bndbox><segmentation><points><x>10669.303094500114</x><y>18167.30323943385</y></points><points><x>10669.303094500114</x><y>16119.303239433852</y></points><points><x>12717.303094500114</x><y>16119.303239433852</y></points><points><x>12717.303094500114</x><y>18167.30323943385</y></points></segmentation></object><object><name>NILM</name><difficult>0</difficult><truncated>0</truncated><info>[{"confidence": "0"}, {"action": "CREATE", "cat": "NILM", "time": "2020-07-23 14:39;17", "who": "admin", "typeOfanno": "PersonManul"}]</info><confidence>0</confidence><bndbox><xmin>14827.846253225907</xmin><ymin>15053.762815910593</ymin><xmax>14959.982476136125</xmax><ymax>15192.710184331647</ymax></bndbox><segmentation><points><x>14827.846253225907</x><y>15192.710184331647</y></points><points><x>14827.846253225907</x><y>15053.762815910593</y></points><points><x>14959.982476136125</x><y>15053.762815910593</y></points><points><x>14959.982476136125</x><y>15192.710184331647</y></points></segmentation></object><object><name>BOX_SCREEN</name><difficult>0</difficult><truncated>0</truncated><info>[{"confidence": "0"}, {"action": "CREATE", "cat": "BOX_SCREEN", "time": "2020-07-23 14:39;17", "who": "admin", "typeOfanno": "PersonManul"}]</info><confidence>0</confidence><bndbox><xmin>13648.831425197093</xmin><ymin>28173.123045715358</ymin><xmax>15696.831425197093</xmax><ymax>30221.123045715358</ymax></bndbox><segmentation><points><x>13648.831425197093</x><y>30221.123045715358</y></points><points><x>13648.831425197093</x><y>28173.123045715358</y></points><points><x>15696.831425197093</x><y>28173.123045715358</y></points><points><x>15696.831425197093</x><y>30221.123045715358</y></points></segmentation></object><object><name>ASC_US</name><difficult>0</difficult><truncated>0</truncated><info>[{"confidence": 1}, {"action": "CREATE", "cat": "ASC_US", "time": "2020-07-29 10:23;48", "who": "admin", "typeOfanno": "PersonManul"}]</info><confidence>1.0</confidence><bndbox><xmin>13847.22366730527</xmin><ymin>16122.264041154818</ymin><xmax>13996.348863192592</xmax><ymax>16279.929446498241</ymax></bndbox><segmentation><points><x>13847.22366730527</x><y>16279.929446498241</y></points><points><x>13847.22366730527</x><y>16122.264041154818</y></points><points><x>13996.348863192592</x><y>16122.264041154818</y></points><points><x>13996.348863192592</x><y>16279.929446498241</y></points></segmentation></object><object><name>LSIL</name><difficult>0</difficult><truncated>0</truncated><info>[{"confidence": 1}, {"action": "CREATE", "cat": "LSIL", "time": "2020-07-29 10:23;48", "who": "admin", "typeOfanno": "PersonManul"}]</info><confidence>1.0</confidence><bndbox><xmin>11483.270022684203</xmin><ymin>16808.739024927207</ymin><xmax>11677.198471256615</xmax><ymax>16988.47758701871</ymax></bndbox><segmentation><points><x>11483.270022684203</x><y>16988.47758701871</y></points><points><x>11483.270022684203</x><y>16808.739024927207</y></points><points><x>11677.198471256615</x><y>16808.739024927207</y></points><points><x>11677.198471256615</x><y>16988.47758701871</y></points></segmentation></object><object><name>LSIL</name><difficult>0</difficult><truncated>0</truncated><info>[{"confidence": 1}, {"action": "CREATE", "cat": "LSIL", "time": "2020-07-29 10:23;48", "who": "admin", "typeOfanno": "PersonManul"}]</info><confidence>1.0</confidence><bndbox><xmin>14338.335589470666</xmin><ymin>29036.281668132033</ymin><xmax>14474.558499687384</xmax><ymax>29146.96278268312</ymax></bndbox><segmentation><points><x>14338.335589470666</x><y>29146.96278268312</y></points><points><x>14338.335589470666</x><y>29036.281668132033</y></points><points><x>14474.558499687384</x><y>29036.281668132033</y></points><points><x>14474.558499687384</x><y>29146.96278268312</y></points></segmentation></object></annotation>
