# Supplementary material for: Artificial intelligence enables precision diagnosis of cervical cytology grades and cervical cancer
Source: Nat Commun. 2024 May 22;15:4369. doi: 10.1038/s41467-024-48705-3 (PMC11111770; doi:10.1038/s41467-024-48705-3)
Supplement: Supplementary file 4 — Source Data [file 41467_2024_48705_MOESM4_ESM.zip › Source Data/Table S1.Average precision in the patch-level detection and classification./ground_truth_126/V201906320_AGC_EM.TMAP.xml]

<?xml version="1.0"?><annotation><folder>med</folder><filename>/datasets/Review/label-check/kfbtmap682/V201906320_AGC_EM.TMAP</filename><size><width>58624</width><height>57600</height></size><mpp>0.25294119041063823</mpp><object><name>NILM</name><difficult>0</difficult><truncated>0</truncated><info>[{"confidence": "0.600048"}, {"action": "CREATE", "cat": "NILM", "time": "2020-07-23 14:54;31", "who": "admin", "typeOfanno": "PersonManul"}]</info><confidence>0.600048</confidence><bndbox><xmin>31897.0</xmin><ymin>12267.0</ymin><xmax>32128.0</xmax><ymax>12429.0</ymax></bndbox><segmentation><points><x>31897.0</x><y>12429.0</y></points><points><x>31897.0</x><y>12267.0</y></points><points><x>32128.0</x><y>12267.0</y></points><points><x>32128.0</x><y>12429.0</y></points></segmentation></object><object><name>NILM</name><difficult>0</difficult><truncated>0</truncated><info>[{"confidence": "0.605661"}, {"action": "CREATE", "cat": "NILM", "time": "2020-07-23 14:54;31", "who": "admin", "typeOfanno": "PersonManul"}]</info><confidence>0.605661</confidence><bndbox><xmin>5536.0</xmin><ymin>22885.0</ymin><xmax>5694.0</xmax><ymax>23055.0</ymax></bndbox><segmentation><points><x>5536.0</x><y>23055.0</y></points><points><x>5536.0</x><y>22885.0</y></points><points><x>5694.0</x><y>22885.0</y></points><points><x>5694.0</x><y>23055.0</y></points></segmentation></object><object><name>NILM</name><difficult>0</difficult><truncated>0</truncated><info>[{"confidence": "0.635166"}, {"action": "CREATE", "cat": "NILM", "time": "2020-07-23 14:54;31", "who": "admin", "typeOfanno": "PersonManul"}]</info><confidence>0.635166</confidence><bndbox><xmin>40206.0</xmin><ymin>39279.0</ymin><xmax>40390.0</xmax><ymax>39471.0</ymax></bndbox><segmentation><points><x>40206.0</x><y>39471.0</y></points><points><x>40206.0</x><y>39279.0</y></points><points><x>40390.0</x><y>39279.0</y></points><points><x>40390.0</x><y>39471.0</y></points></segmentation></object><object><name>NILM</name><difficult>0</difficult><truncated>0</truncated><info>[{"confidence": "0.639025"}, {"action": "CREATE", "cat": "NILM", "time": "2020-07-23 14:54;31", "who": "admin", "typeOfanno": "PersonManul"}]</info><confidence>0.639025</confidence><bndbox><xmin>11824.0</xmin><ymin>25511.0</ymin><xmax>11993.0</xmax><ymax>25651.0</ymax></bndbox><segmentation><points><x>11824.0</x><y>25651.0</y></points><points><x>11824.0</x><y>25511.0</y></points><points><x>11993.0</x><y>25511.0</y></points><points><x>11993.0</x><y>25651.0</y></points></segmentation></object><object><name>NILM</name><difficult>0</difficult><truncated>0</truncated><info>[{"confidence": "0.645369"}, {"action": "CREATE", "cat": "NILM", "time": "2020-07-23 14:54;31", "who": "admin", "typeOfanno": "PersonManul"}]</info><confidence>0.645369</confidence><bndbox><xmin>27306.0</xmin><ymin>45003.0</ymin><xmax>27422.0</xmax><ymax>45121.0</ymax></bndbox><segmentation><points><x>27306.0</x><y>45121.0</y></points><points><x>27306.0</x><y>45003.0</y></points><points><x>27422.0</x><y>45003.0</y></points><points><x>27422.0</x><y>45121.0</y></points></segmentation></object><object><name>NILM</name><difficult>0</difficult><truncated>0</truncated><info>[{"confidence": "0.645459"}, {"action": "CREATE", "cat": "NILM", "time": "2020-07-23 14:54;31", "who": "admin", "typeOfanno": "PersonManul"}]</info><confidence>0.645459</confidence><bndbox><xmin>44457.0</xmin><ymin>24220.0</ymin><xmax>44583.0</xmax><ymax>24400.0</ymax></bndbox><segmentation><points><x>44457.0</x><y>24400.0</y></points><points><x>44457.0</x><y>24220.0</y></points><points><x>44583.0</x><y>24220.0</y></points><points><x>44583.0</x><y>24400.0</y></points></segmentation></object><object><name>NILM</name><difficult>0</difficult><truncated>0</truncated><info>[{"confidence": "0.652317"}, {"action": "CREATE", "cat": "NILM", "time": "2020-07-23 14:54;31", "who": "admin", "typeOfanno": "PersonManul"}]</info><confidence>0.652317</confidence><bndbox><xmin>17560.0</xmin><ymin>24501.0</ymin><xmax>17746.0</xmax><ymax>24704.0</ymax></bndbox><segmentation><points><x>17560.0</x><y>24704.0</y></points><points><x>17560.0</x><y>24501.0</y></points><points><x>17746.0</x><y>24501.0</y></points><points><x>17746.0</x><y>24704.0</y></points></segmentation></object><object><name>NILM</name><difficult>0</difficult><truncated>0</truncated><info>[{"confidence": "0.664534"}, {"action": "CREATE", "cat": "NILM", "time": "2020-07-23 14:54;31", "who": "admin", "typeOfanno": "PersonManul"}]</info><confidence>0.664534</confidence><bndbox><xmin>36796.0</xmin><ymin>29649.0</ymin><xmax>36937.0</xmax><ymax>29814.0</ymax></bndbox><segmentation><points><x>36796.0</x><y>29814.0</y></points><points><x>36796.0</x><y>29649.0</y></points><points><x>36937.0</x><y>29649.0</y></points><points><x>36937.0</x><y>29814.0</y></points></segmentation></object><object><name>NILM</name><difficult>0</difficult><truncated>0</truncated><info>[{"confidence": "0.700269"}, {"action": "CREATE", "cat": "NILM", "time": "2020-07-23 14:54;31", "who": "admin", "typeOfanno": "PersonManul"}]</info><confidence>0.700269</confidence><bndbox><xmin>38786.0</xmin><ymin>40343.0</ymin><xmax>38901.0</xmax><ymax>40504.0</ymax></bndbox><segmentation><points><x>38786.0</x><y>40504.0</y></points><points><x>38786.0</x><y>40343.0</y></points><points><x>38901.0</x><y>40343.0</y></points><points><x>38901.0</x><y>40504.0</y></points></segmentation></object><object><name>NILM</name><difficult>0</difficult><truncated>0</truncated><info>[{"confidence": "0.702561"}, {"action": "CREATE", "cat": "NILM", "time": "2020-07-23 14:54;31", "who": "admin", "typeOfanno": "PersonManul"}]</info><confidence>0.702561</confidence><bndbox><xmin>18090.0</xmin><ymin>27135.0</ymin><xmax>18846.0</xmax><ymax>28140.0</ymax></bndbox><segmentation><points><x>18090.0</x><y>28140.0</y></points><points><x>18090.0</x><y>27135.0</y></points><points><x>18846.0</x><y>27135.0</y></points><points><x>18846.0</x><y>28140.0</y></points></segmentation></object><object><name>NILM</name><difficult>0</difficult><truncated>0</truncated><info>[{"confidence": "0.718043"}, {"action": "CREATE", "cat": "NILM", "time": "2020-07-23 14:54;31", "who": "admin", "typeOfanno": "PersonManul"}]</info><confidence>0.718043</confidence><bndbox><xmin>24161.0</xmin><ymin>26774.0</ymin><xmax>24260.0</xmax><ymax>26899.0</ymax></bndbox><segmentation><points><x>24161.0</x><y>26899.0</y></points><points><x>24161.0</x><y>26774.0</y></points><points><x>24260.0</x><y>26774.0</y></points><points><x>24260.0</x><y>26899.0</y></points></segmentation></object><object><name>NILM</name><difficult>0</difficult><truncated>0</truncated><info>[{"confidence": "0.795268"}, {"action": "CREATE", "cat": "NILM", "time": "2020-07-23 14:54;31", "who": "admin", "typeOfanno": "PersonManul"}]</info><confidence>0.795268</confidence><bndbox><xmin>27206.0</xmin><ymin>38554.0</ymin><xmax>27390.0</xmax><ymax>38726.0</ymax></bndbox><segmentation><points><x>27206.0</x><y>38726.0</y></points><points><x>27206.0</x><y>38554.0</y></points><points><x>27390.0</x><y>38554.0</y></points><points><x>27390.0</x><y>38726.0</y></points></segmentation></object><object><name>NILM</name><difficult>0</difficult><truncated>0</truncated><info>[{"confidence": "0.797165"}, {"action": "CREATE", "cat": "NILM", "time": "2020-07-23 14:54;31", "who": "admin", "typeOfanno": "PersonManul"}]</info><confidence>0.797165</confidence><bndbox><xmin>16406.0</xmin><ymin>50021.0</ymin><xmax>16634.0</xmax><ymax>50218.0</ymax></bndbox><segmentation><points><x>16406.0</x><y>50218.0</y></points><points><x>16406.0</x><y>50021.0</y></points><points><x>16634.0</x><y>50021.0</y></points><points><x>16634.0</x><y>50218.0</y></points></segmentation></object><object><name>NILM</name><difficult>0</difficult><truncated>0</truncated><info>[{"confidence": "0.811666"}, {"action": "CREATE", "cat": "NILM", "time": "2020-07-23 14:54;31", "who": "admin", "typeOfanno": "PersonManul"}]</info><confidence>0.811666</confidence><bndbox><xmin>33000.0</xmin><ymin>14079.0</ymin><xmax>33124.0</xmax><ymax>14258.0</ymax></bndbox><segmentation><points><x>33000.0</x><y>14258.0</y></points><points><x>33000.0</x><y>14079.0</y></points><points><x>33124.0</x><y>14079.0</y></points><points><x>33124.0</x><y>14258.0</y></points></segmentation></object><object><name>NILM</name><difficult>0</difficult><truncated>0</truncated><info>[{"confidence": "0.603874"}, {"action": "CREATE", "cat": "NILM", "time": "2020-07-23 14:54;31", "who": "admin", "typeOfanno": "PersonManul"}]</info><confidence>0.603874</confidence><bndbox><xmin>31155.0</xmin><ymin>30001.0</ymin><xmax>31239.0</xmax><ymax>30150.0</ymax></bndbox><segmentation><points><x>31155.0</x><y>30150.0</y></points><points><x>31155.0</x><y>30001.0</y></points><points><x>31239.0</x><y>30001.0</y></points><points><x>31239.0</x><y>30150.0</y></points></segmentation></object><object><name>NILM</name><difficult>0</difficult><truncated>0</truncated><info>[{"confidence": "0.604561"}, {"action": "CREATE", "cat": "NILM", "time": "2020-07-23 14:54;31", "who": "admin", "typeOfanno": "PersonManul"}]</info><confidence>0.604561</confidence><bndbox><xmin>42048.0</xmin><ymin>23490.0</ymin><xmax>42141.0</xmax><ymax>23611.0</ymax></bndbox><segmentation><points><x>42048.0</x><y>23611.0</y></points><points><x>42048.0</x><y>23490.0</y></points><points><x>42141.0</x><y>23490.0</y></points><points><x>42141.0</x><y>23611.0</y></points></segmentation></object><object><name>NILM</name><difficult>0</difficult><truncated>0</truncated><info>[{"confidence": "0.613454"}, {"action": "CREATE", "cat": "NILM", "time": "2020-07-23 14:54;31", "who": "admin", "typeOfanno": "PersonManul"}]</info><confidence>0.613454</confidence><bndbox><xmin>7035.0</xmin><ymin>32027.0</ymin><xmax>7104.0</xmax><ymax>32118.0</ymax></bndbox><segmentation><points><x>7035.0</x><y>32118.0</y></points><points><x>7035.0</x><y>32027.0</y></points><points><x>7104.0</x><y>32027.0</y></points><points><x>7104.0</x><y>32118.0</y></points></segmentation></object><object><name>NILM</name><difficult>0</difficult><truncated>0</truncated><info>[{"confidence": "0.621059"}, {"action": "CREATE", "cat": "NILM", "time": "2020-07-23 14:54;31", "who": "admin", "typeOfanno": "PersonManul"}]</info><confidence>0.621059</confidence><bndbox><xmin>29994.0</xmin><ymin>39883.0</ymin><xmax>30059.0</xmax><ymax>39940.0</ymax></bndbox><segmentation><points><x>29994.0</x><y>39940.0</y></points><points><x>29994.0</x><y>39883.0</y></points><points><x>30059.0</x><y>39883.0</y></points><points><x>30059.0</x><y>39940.0</y></points></segmentation></object><object><name>NILM</name><difficult>0</difficult><truncated>0</truncated><info>[{"confidence": "0.638045"}, {"action": "CREATE", "cat": "NILM", "time": "2020-07-23 14:54;31", "who": "admin", "typeOfanno": "PersonManul"}]</info><confidence>0.638045</confidence><bndbox><xmin>23476.0</xmin><ymin>34664.0</ymin><xmax>23617.0</xmax><ymax>34797.0</ymax></bndbox><segmentation><points><x>23476.0</x><y>34797.0</y></points><points><x>23476.0</x><y>34664.0</y></points><points><x>23617.0</x><y>34664.0</y></points><points><x>23617.0</x><y>34797.0</y></points></segmentation></object><object><name>NILM</name><difficult>0</difficult><truncated>0</truncated><info>[{"confidence": "0.6442"}, {"action": "CREATE", "cat": "NILM", "time": "2020-07-23 14:54;31", "who": "admin", "typeOfanno": "PersonManul"}]</info><confidence>0.6442</confidence><bndbox><xmin>39293.0</xmin><ymin>29150.0</ymin><xmax>39569.0</xmax><ymax>29375.0</ymax></bndbox><segmentation><points><x>39293.0</x><y>29375.0</y></points><points><x>39293.0</x><y>29150.0</y></points><points><x>39569.0</x><y>29150.0</y></points><points><x>39569.0</x><y>29375.0</y></points></segmentation></object><object><name>NILM</name><difficult>0</difficult><truncated>0</truncated><info>[{"confidence": "0.652149"}, {"action": "CREATE", "cat": "NILM", "time": "2020-07-23 14:54;31", "who": "admin", "typeOfanno": "PersonManul"}]</info><confidence>0.652149</confidence><bndbox><xmin>39687.0</xmin><ymin>45845.0</ymin><xmax>39968.0</xmax><ymax>46133.0</ymax></bndbox><segmentation><points><x>39687.0</x><y>46133.0</y></points><points><x>39687.0</x><y>45845.0</y></points><points><x>39968.0</x><y>45845.0</y></points><points><x>39968.0</x><y>46133.0</y></points></segmentation></object><object><name>NILM</name><difficult>0</difficult><truncated>0</truncated><info>[{"confidence": "0.655122"}, {"action": "CREATE", "cat": "NILM", "time": "2020-07-23 14:54;31", "who": "admin", "typeOfanno": "PersonManul"}]</info><confidence>0.655122</confidence><bndbox><xmin>14962.0</xmin><ymin>27427.0</ymin><xmax>15066.0</xmax><ymax>27531.0</ymax></bndbox><segmentation><points><x>14962.0</x><y>27531.0</y></points><points><x>14962.0</x><y>27427.0</y></points><points><x>15066.0</x><y>27427.0</y></points><points><x>15066.0</x><y>27531.0</y></points></segmentation></object><object><name>NILM</name><difficult>0</difficult><truncated>0</truncated><info>[{"confidence": "0.662201"}, {"action": "CREATE", "cat": "NILM", "time": "2020-07-23 14:54;31", "who": "admin", "typeOfanno": "PersonManul"}]</info><confidence>0.662201</confidence><bndbox><xmin>19183.0</xmin><ymin>21982.0</ymin><xmax>19237.0</xmax><ymax>22072.0</ymax></bndbox><segmentation><points><x>19183.0</x><y>22072.0</y></points><points><x>19183.0</x><y>21982.0</y></points><points><x>19237.0</x><y>21982.0</y></points><points><x>19237.0</x><y>22072.0</y></points></segmentation></object><object><name>NILM</name><difficult>0</difficult><truncated>0</truncated><info>[{"confidence": "0.671752"}, {"action": "CREATE", "cat": "NILM", "time": "2020-07-23 14:54;31", "who": "admin", "typeOfanno": "PersonManul"}]</info><confidence>0.671752</confidence><bndbox><xmin>31530.0</xmin><ymin>9293.0</ymin><xmax>31589.0</xmax><ymax>9346.0</ymax></bndbox><segmentation><points><x>31530.0</x><y>9346.0</y></points><points><x>31530.0</x><y>9293.0</y></points><points><x>31589.0</x><y>9293.0</y></points><points><x>31589.0</x><y>9346.0</y></points></segmentation></object><object><name>NILM</name><difficult>0</difficult><truncated>0</truncated><info>[{"confidence": "0.680565"}, {"action": "CREATE", "cat": "NILM", "time": "2020-07-23 14:54;32", "who": "admin", "typeOfanno": "PersonManul"}]</info><confidence>0.680565</confidence><bndbox><xmin>10710.0</xmin><ymin>28328.0</ymin><xmax>10819.0</xmax><ymax>28449.0</ymax></bndbox><segmentation><points><x>10710.0</x><y>28449.0</y></points><points><x>10710.0</x><y>28328.0</y></points><points><x>10819.0</x><y>28328.0</y></points><points><x>10819.0</x><y>28449.0</y></points></segmentation></object><object><name>NILM</name><difficult>0</difficult><truncated>0</truncated><info>[{"confidence": "0.700934"}, {"action": "CREATE", "cat": "NILM", "time": "2020-07-23 14:54;32", "who": "admin", "typeOfanno": "PersonManul"}]</info><confidence>0.700934</confidence><bndbox><xmin>24329.0</xmin><ymin>44999.0</ymin><xmax>24401.0</xmax><ymax>45088.0</ymax></bndbox><segmentation><points><x>24329.0</x><y>45088.0</y></points><points><x>24329.0</x><y>44999.0</y></points><points><x>24401.0</x><y>44999.0</y></points><points><x>24401.0</x><y>45088.0</y></points></segmentation></object><object><name>NILM</name><difficult>0</difficult><truncated>0</truncated><info>[{"confidence": "0.704913"}, {"action": "CREATE", "cat": "NILM", "time": "2020-07-23 14:54;32", "who": "admin", "typeOfanno": "PersonManul"}]</info><confidence>0.704913</confidence><bndbox><xmin>38901.0</xmin><ymin>25535.0</ymin><xmax>38959.0</xmax><ymax>25580.0</ymax></bndbox><segmentation><points><x>38901.0</x><y>25580.0</y></points><points><x>38901.0</x><y>25535.0</y></points><points><x>38959.0</x><y>25535.0</y></points><points><x>38959.0</x><y>25580.0</y></points></segmentation></object><object><name>NILM</name><difficult>0</difficult><truncated>0</truncated><info>[{"confidence": "0.778644"}, {"action": "CREATE", "cat": "NILM", "time": "2020-07-23 14:54;32", "who": "admin", "typeOfanno": "PersonManul"}]</info><confidence>0.778644</confidence><bndbox><xmin>37221.0</xmin><ymin>29581.0</ymin><xmax>37388.0</xmax><ymax>29734.0</ymax></bndbox><segmentation><points><x>37221.0</x><y>29734.0</y></points><points><x>37221.0</x><y>29581.0</y></points><points><x>37388.0</x><y>29581.0</y></points><points><x>37388.0</x><y>29734.0</y></points></segmentation></object><object><name>NILM</name><difficult>0</difficult><truncated>0</truncated><info>[{"confidence": "0.830554"}, {"action": "CREATE", "cat": "NILM", "time": "2020-07-23 14:54;32", "who": "admin", "typeOfanno": "PersonManul"}]</info><confidence>0.830554</confidence><bndbox><xmin>29518.0</xmin><ymin>44901.0</ymin><xmax>29652.0</xmax><ymax>45133.0</ymax></bndbox><segmentation><points><x>29518.0</x><y>45133.0</y></points><points><x>29518.0</x><y>44901.0</y></points><points><x>29652.0</x><y>44901.0</y></points><points><x>29652.0</x><y>45133.0</y></points></segmentation></object><object><name>NILM</name><difficult>0</difficult><truncated>0</truncated><info>[{"confidence": "0.899213"}, {"action": "CREATE", "cat": "NILM", "time": "2020-07-23 14:54;32", "who": "admin", "typeOfanno": "PersonManul"}]</info><confidence>0.899213</confidence><bndbox><xmin>18876.0</xmin><ymin>34269.0</ymin><xmax>18983.0</xmax><ymax>34396.0</ymax></bndbox><segmentation><points><x>18876.0</x><y>34396.0</y></points><points><x>18876.0</x><y>34269.0</y></points><points><x>18983.0</x><y>34269.0</y></points><points><x>18983.0</x><y>34396.0</y></points></segmentation></object><object><name>NILM</name><difficult>0</difficult><truncated>0</truncated><info>[{"confidence": "0.632025"}, {"action": "CREATE", "cat": "NILM", "time": "2020-07-23 14:54;32", "who": "admin", "typeOfanno": "PersonManul"}]</info><confidence>0.632025</confidence><bndbox><xmin>29722.0</xmin><ymin>26408.0</ymin><xmax>30147.0</xmax><ymax>26905.0</ymax></bndbox><segmentation><points><x>29722.0</x><y>26905.0</y></points><points><x>29722.0</x><y>26408.0</y></points><points><x>30147.0</x><y>26408.0</y></points><points><x>30147.0</x><y>26905.0</y></points></segmentation></object><object><name>NILM</name><difficult>0</difficult><truncated>0</truncated><info>[{"confidence": "0.645792"}, {"action": "CREATE", "cat": "NILM", "time": "2020-07-23 14:54;32", "who": "admin", "typeOfanno": "PersonManul"}]</info><confidence>0.645792</confidence><bndbox><xmin>46884.0</xmin><ymin>46364.0</ymin><xmax>47078.0</xmax><ymax>46588.0</ymax></bndbox><segmentation><points><x>46884.0</x><y>46588.0</y></points><points><x>46884.0</x><y>46364.0</y></points><points><x>47078.0</x><y>46364.0</y></points><points><x>47078.0</x><y>46588.0</y></points></segmentation></object><object><name>NILM</name><difficult>0</difficult><truncated>0</truncated><info>[{"confidence": "0.686082"}, {"action": "CREATE", "cat": "NILM", "time": "2020-07-23 14:54;32", "who": "admin", "typeOfanno": "PersonManul"}]</info><confidence>0.686082</confidence><bndbox><xmin>18310.0</xmin><ymin>44769.0</ymin><xmax>18482.0</xmax><ymax>44902.0</ymax></bndbox><segmentation><points><x>18310.0</x><y>44902.0</y></points><points><x>18310.0</x><y>44769.0</y></points><points><x>18482.0</x><y>44769.0</y></points><points><x>18482.0</x><y>44902.0</y></points></segmentation></object><object><name>NILM</name><difficult>0</difficult><truncated>0</truncated><info>[{"confidence": "0.723782"}, {"action": "CREATE", "cat": "NILM", "time": "2020-07-23 14:54;32", "who": "admin", "typeOfanno": "PersonManul"}]</info><confidence>0.723782</confidence><bndbox><xmin>8040.0</xmin><ymin>30759.0</ymin><xmax>8535.0</xmax><ymax>30974.0</ymax></bndbox><segmentation><points><x>8040.0</x><y>30974.0</y></points><points><x>8040.0</x><y>30759.0</y></points><points><x>8535.0</x><y>30759.0</y></points><points><x>8535.0</x><y>30974.0</y></points></segmentation></object><object><name>NILM</name><difficult>0</difficult><truncated>0</truncated><info>[{"confidence": "0.792514"}, {"action": "CREATE", "cat": "NILM", "time": "2020-07-23 14:54;32", "who": "admin", "typeOfanno": "PersonManul"}]</info><confidence>0.792514</confidence><bndbox><xmin>13433.0</xmin><ymin>35476.0</ymin><xmax>13547.0</xmax><ymax>35611.0</ymax></bndbox><segmentation><points><x>13433.0</x><y>35611.0</y></points><points><x>13433.0</x><y>35476.0</y></points><points><x>13547.0</x><y>35476.0</y></points><points><x>13547.0</x><y>35611.0</y></points></segmentation></object><object><name>AGC</name><difficult>0</difficult><truncated>0</truncated><info>[{"confidence": "0.830548"}, {"action": "CREATE", "cat": "AGC", "time": "2020-07-23 14:54;32", "who": "admin", "typeOfanno": "PersonManul"}]</info><confidence>0.830548</confidence><bndbox><xmin>8040.0</xmin><ymin>27725.0</ymin><xmax>8203.0</xmax><ymax>27919.0</ymax></bndbox><segmentation><points><x>8040.0</x><y>27919.0</y></points><points><x>8040.0</x><y>27725.0</y></points><points><x>8203.0</x><y>27725.0</y></points><points><x>8203.0</x><y>27919.0</y></points></segmentation></object><object><name>NILM</name><difficult>0</difficult><truncated>0</truncated><info>[{"confidence": "0.656994"}, {"action": "CREATE", "cat": "NILM", "time": "2020-07-23 14:54;32", "who": "admin", "typeOfanno": "PersonManul"}]</info><confidence>0.656994</confidence><bndbox><xmin>32175.0</xmin><ymin>50841.0</ymin><xmax>32566.0</xmax><ymax>51157.0</ymax></bndbox><segmentation><points><x>32175.0</x><y>51157.0</y></points><points><x>32175.0</x><y>50841.0</y></points><points><x>32566.0</x><y>50841.0</y></points><points><x>32566.0</x><y>51157.0</y></points></segmentation></object><object><name>NILM</name><difficult>0</difficult><truncated>0</truncated><info>[{"confidence": "0.734604"}, {"action": "CREATE", "cat": "NILM", "time": "2020-07-23 14:54;32", "who": "admin", "typeOfanno": "PersonManul"}]</info><confidence>0.734604</confidence><bndbox><xmin>10496.0</xmin><ymin>22836.0</ymin><xmax>10654.0</xmax><ymax>23036.0</ymax></bndbox><segmentation><points><x>10496.0</x><y>23036.0</y></points><points><x>10496.0</x><y>22836.0</y></points><points><x>10654.0</x><y>22836.0</y></points><points><x>10654.0</x><y>23036.0</y></points></segmentation></object><object><name>NILM</name><difficult>0</difficult><truncated>0</truncated><info>[{"confidence": "0.786025"}, {"action": "CREATE", "cat": "NILM", "time": "2020-07-23 14:54;32", "who": "admin", "typeOfanno": "PersonManul"}]</info><confidence>0.786025</confidence><bndbox><xmin>46286.0</xmin><ymin>24338.0</ymin><xmax>46494.0</xmax><ymax>24522.0</ymax></bndbox><segmentation><points><x>46286.0</x><y>24522.0</y></points><points><x>46286.0</x><y>24338.0</y></points><points><x>46494.0</x><y>24338.0</y></points><points><x>46494.0</x><y>24522.0</y></points></segmentation></object><object><name>NILM</name><difficult>0</difficult><truncated>0</truncated><info>[{"confidence": "0.82887"}, {"action": "CREATE", "cat": "NILM", "time": "2020-07-23 14:54;32", "who": "admin", "typeOfanno": "PersonManul"}]</info><confidence>0.82887</confidence><bndbox><xmin>36995.0</xmin><ymin>41996.0</ymin><xmax>37174.0</xmax><ymax>42139.0</ymax></bndbox><segmentation><points><x>36995.0</x><y>42139.0</y></points><points><x>36995.0</x><y>41996.0</y></points><points><x>37174.0</x><y>41996.0</y></points><points><x>37174.0</x><y>42139.0</y></points></segmentation></object><object><name>NILM</name><difficult>0</difficult><truncated>0</truncated><info>[{"confidence": "0.692781"}, {"action": "CREATE", "cat": "NILM", "time": "2020-07-23 14:54;32", "who": "admin", "typeOfanno": "PersonManul"}]</info><confidence>0.692781</confidence><bndbox><xmin>40631.0</xmin><ymin>15175.0</ymin><xmax>40740.0</xmax><ymax>15293.0</ymax></bndbox><segmentation><points><x>40631.0</x><y>15293.0</y></points><points><x>40631.0</x><y>15175.0</y></points><points><x>40740.0</x><y>15175.0</y></points><points><x>40740.0</x><y>15293.0</y></points></segmentation></object><object><name>BOX_SCREEN</name><difficult>0</difficult><truncated>0</truncated><info>[{"confidence": "1.0"}, {"action": "CREATE", "cat": "BOX_SCREEN", "time": "2020-07-23 14:54;32", "who": "admin", "typeOfanno": "PersonManul"}]</info><confidence>1.0</confidence><bndbox><xmin>44625.40301341589</xmin><ymin>21731.455406061494</ymin><xmax>46673.40301341589</xmax><ymax>23779.455406061494</ymax></bndbox><segmentation><points><x>44625.40301341589</x><y>23779.455406061494</y></points><points><x>44625.40301341589</x><y>21731.455406061494</y></points><points><x>46673.40301341589</x><y>21731.455406061494</y></points><points><x>46673.40301341589</x><y>23779.455406061494</y></points></segmentation></object><object><name>BOX_SCREEN</name><difficult>0</difficult><truncated>0</truncated><info>[{"confidence": "1.0"}, {"action": "CREATE", "cat": "BOX_SCREEN", "time": "2020-07-23 14:54;32", "who": "admin", "typeOfanno": "PersonManul"}]</info><confidence>1.0</confidence><bndbox><xmin>7228.732020916783</xmin><ymin>29983.090628723345</ymin><xmax>9276.732020916783</xmax><ymax>32031.090628723345</ymax></bndbox><segmentation><points><x>7228.732020916783</x><y>32031.090628723345</y></points><points><x>7228.732020916783</x><y>29983.090628723345</y></points><points><x>9276.732020916783</x><y>29983.090628723345</y></points><points><x>9276.732020916783</x><y>32031.090628723345</y></points></segmentation></object><object><name>BOX_SCREEN</name><difficult>0</difficult><truncated>0</truncated><info>[{"confidence": "1.0"}, {"action": "CREATE", "cat": "BOX_SCREEN", "time": "2020-07-23 14:54;32", "who": "admin", "typeOfanno": "PersonManul"}]</info><confidence>1.0</confidence><bndbox><xmin>7008.288325565022</xmin><ymin>26900.62679450206</ymin><xmax>9056.288325565023</xmax><ymax>28948.62679450206</ymax></bndbox><segmentation><points><x>7008.288325565022</x><y>28948.62679450206</y></points><points><x>7008.288325565022</x><y>26900.62679450206</y></points><points><x>9056.288325565023</x><y>26900.62679450206</y></points><points><x>9056.288325565023</x><y>28948.62679450206</y></points></segmentation></object></annotation>
