# Supplementary material for: Artificial intelligence enables precision diagnosis of cervical cytology grades and cervical cancer
Source: Nat Commun. 2024 May 22;15:4369. doi: 10.1038/s41467-024-48705-3 (PMC11111770; doi:10.1038/s41467-024-48705-3)
Supplement: Supplementary file 4 — Source Data [file 41467_2024_48705_MOESM4_ESM.zip › Source Data/Table S1.Average precision in the patch-level detection and classification./ground_truth_126/C201800284_H.TMAP.xml]

<?xml version="1.0"?><annotation><folder>med</folder><filename>/datasets/Review/label-check/tmap684/C201800284_H.TMAP</filename><size><width>41984</width><height>39680</height></size><mpp>0.34599997889017686</mpp><object><name>HSIL</name><difficult>0</difficult><truncated>0</truncated><info>[{"confidence": "0.643695"}, {"action": "CREATE", "cat": "HSIL", "time": "2020-07-23 14:55;59", "who": "admin", "typeOfanno": "PersonManul"}]</info><confidence>0.643695</confidence><bndbox><xmin>15139.214227338483</xmin><ymin>29090.99979691917</ymin><xmax>15473.127779015627</xmax><ymax>29438.730461079533</ymax></bndbox><segmentation><points><x>15139.214227338483</x><y>29438.730461079533</y></points><points><x>15139.214227338483</x><y>29090.99979691917</y></points><points><x>15473.127779015627</x><y>29090.99979691917</y></points><points><x>15473.127779015627</x><y>29438.730461079533</y></points></segmentation></object><object><name>BOX_SCREEN</name><difficult>0</difficult><truncated>0</truncated><info>[{"confidence": "0"}, {"action": "CREATE", "cat": "BOX_SCREEN", "time": "2020-07-23 14:55;59", "who": "admin", "typeOfanno": "PersonManul"}]</info><confidence>0</confidence><bndbox><xmin>33717.35110609479</xmin><ymin>21765.57950338603</ymin><xmax>35765.35110609479</xmax><ymax>23813.57950338603</ymax></bndbox><segmentation><points><x>33717.35110609479</x><y>23813.57950338603</y></points><points><x>33717.35110609479</x><y>21765.57950338603</y></points><points><x>35765.35110609479</x><y>21765.57950338603</y></points><points><x>35765.35110609479</x><y>23813.57950338603</y></points></segmentation></object><object><name>BOX_SCREEN</name><difficult>0</difficult><truncated>0</truncated><info>[{"confidence": "0"}, {"action": "CREATE", "cat": "BOX_SCREEN", "time": "2020-07-23 14:55;59", "who": "admin", "typeOfanno": "PersonManul"}]</info><confidence>0</confidence><bndbox><xmin>14261.0</xmin><ymin>28330.999999999996</ymin><xmax>16309.0</xmax><ymax>30378.999999999996</ymax></bndbox><segmentation><points><x>14261.0</x><y>30378.999999999996</y></points><points><x>14261.0</x><y>28330.999999999996</y></points><points><x>16309.0</x><y>28330.999999999996</y></points><points><x>16309.0</x><y>30378.999999999996</y></points></segmentation></object><object><name>ASC_H</name><difficult>0</difficult><truncated>0</truncated><info>[{"confidence": "0"}, {"action": "CREATE", "cat": "ASC_H", "time": "2020-07-23 14:55;59", "who": "admin", "typeOfanno": "PersonManul"}]</info><confidence>0</confidence><bndbox><xmin>14917.33949633045</xmin><ymin>28439.4600039224</ymin><xmax>14994.314665630678</xmax><ymax>28518.090553207574</ymax></bndbox><segmentation><points><x>14917.33949633045</x><y>28518.090553207574</y></points><points><x>14917.33949633045</x><y>28439.4600039224</y></points><points><x>14994.314665630678</x><y>28439.4600039224</y></points><points><x>14994.314665630678</x><y>28518.090553207574</y></points></segmentation></object><object><name>NILM</name><difficult>0</difficult><truncated>0</truncated><info>[{"confidence": "0"}, {"action": "CREATE", "cat": "NILM", "time": "2020-07-23 14:55;59", "who": "admin", "typeOfanno": "PersonManul"}]</info><confidence>0</confidence><bndbox><xmin>15672.192769468144</xmin><ymin>28705.976181499518</ymin><xmax>15868.35529768485</xmax><ymax>28855.78807013759</ymax></bndbox><segmentation><points><x>15672.192769468144</x><y>28855.78807013759</y></points><points><x>15672.192769468144</x><y>28705.976181499518</y></points><points><x>15868.35529768485</x><y>28705.976181499518</y></points><points><x>15868.35529768485</x><y>28855.78807013759</y></points></segmentation></object><object><name>HSIL</name><difficult>0</difficult><truncated>0</truncated><info>[{"confidence": "0"}, {"action": "CREATE", "cat": "HSIL", "time": "2020-07-23 14:55;59", "who": "admin", "typeOfanno": "PersonManul"}]</info><confidence>0</confidence><bndbox><xmin>15448.867319311552</xmin><ymin>30055.60962924817</ymin><xmax>15690.409972680909</xmax><ymax>30240.375324255798</ymax></bndbox><segmentation><points><x>15448.867319311552</x><y>30240.375324255798</y></points><points><x>15448.867319311552</x><y>30055.60962924817</y></points><points><x>15690.409972680909</x><y>30055.60962924817</y></points><points><x>15690.409972680909</x><y>30240.375324255798</y></points></segmentation></object></annotation>
