# Supplementary material for: Artificial intelligence enables precision diagnosis of cervical cytology grades and cervical cancer
Source: Nat Commun. 2024 May 22;15:4369. doi: 10.1038/s41467-024-48705-3 (PMC11111770; doi:10.1038/s41467-024-48705-3)
Supplement: Supplementary file 4 — Source Data [file 41467_2024_48705_MOESM4_ESM.zip › Source Data/Table S1.Average precision in the patch-level detection and classification./ground_truth_126/L201914864_A.TMAP.xml]

<?xml version="1.0"?><annotation><folder>med</folder><filename>/datasets/Review/label-check/tmap684/L201914864_A.TMAP</filename><size><width>61549</width><height>57433</height></size><mpp>0.25294119041063823</mpp><object><name>MET</name><difficult>0</difficult><truncated>0</truncated><info>[{"confidence": "0.254866"}, {"action": "CREATE", "cat": "MET", "time": "2020-07-23 14:56;10", "who": "admin", "typeOfanno": "PersonManul"}]</info><confidence>0.254866</confidence><bndbox><xmin>10855.0</xmin><ymin>36371.0</ymin><xmax>10969.0</xmax><ymax>36448.0</ymax></bndbox><segmentation><points><x>10855.0</x><y>36448.0</y></points><points><x>10855.0</x><y>36371.0</y></points><points><x>10969.0</x><y>36371.0</y></points><points><x>10969.0</x><y>36448.0</y></points></segmentation></object><object><name>NILM</name><difficult>0</difficult><truncated>0</truncated><info>[{"confidence": "0.256836"}, {"action": "CREATE", "cat": "NILM", "time": "2020-07-23 14:56;10", "who": "admin", "typeOfanno": "PersonManul"}]</info><confidence>0.256836</confidence><bndbox><xmin>40822.0</xmin><ymin>11424.0</ymin><xmax>41021.0</xmax><ymax>11579.0</ymax></bndbox><segmentation><points><x>40822.0</x><y>11579.0</y></points><points><x>40822.0</x><y>11424.0</y></points><points><x>41021.0</x><y>11424.0</y></points><points><x>41021.0</x><y>11579.0</y></points></segmentation></object><object><name>NILM</name><difficult>0</difficult><truncated>0</truncated><info>[{"confidence": "0.271604"}, {"action": "CREATE", "cat": "NILM", "time": "2020-07-23 14:56;10", "who": "admin", "typeOfanno": "PersonManul"}]</info><confidence>0.271604</confidence><bndbox><xmin>46953.0</xmin><ymin>30246.0</ymin><xmax>47075.0</xmax><ymax>30405.0</ymax></bndbox><segmentation><points><x>46953.0</x><y>30405.0</y></points><points><x>46953.0</x><y>30246.0</y></points><points><x>47075.0</x><y>30246.0</y></points><points><x>47075.0</x><y>30405.0</y></points></segmentation></object><object><name>NILM</name><difficult>0</difficult><truncated>0</truncated><info>[{"confidence": "0.27608"}, {"action": "CREATE", "cat": "NILM", "time": "2020-07-23 14:56;10", "who": "admin", "typeOfanno": "PersonManul"}]</info><confidence>0.27608</confidence><bndbox><xmin>51525.0</xmin><ymin>19602.0</ymin><xmax>51648.0</xmax><ymax>19713.0</ymax></bndbox><segmentation><points><x>51525.0</x><y>19713.0</y></points><points><x>51525.0</x><y>19602.0</y></points><points><x>51648.0</x><y>19602.0</y></points><points><x>51648.0</x><y>19713.0</y></points></segmentation></object><object><name>NILM</name><difficult>0</difficult><truncated>0</truncated><info>[{"confidence": "0.279049"}, {"action": "CREATE", "cat": "NILM", "time": "2020-07-23 14:56;10", "who": "admin", "typeOfanno": "PersonManul"}]</info><confidence>0.279049</confidence><bndbox><xmin>35230.0</xmin><ymin>19622.0</ymin><xmax>35414.0</xmax><ymax>19751.0</ymax></bndbox><segmentation><points><x>35230.0</x><y>19751.0</y></points><points><x>35230.0</x><y>19622.0</y></points><points><x>35414.0</x><y>19622.0</y></points><points><x>35414.0</x><y>19751.0</y></points></segmentation></object><object><name>EC</name><difficult>0</difficult><truncated>0</truncated><info>[{"confidence": "0.294837"}, {"action": "CREATE", "cat": "EC", "time": "2020-07-23 14:56;10", "who": "admin", "typeOfanno": "PersonManul"}]</info><confidence>0.294837</confidence><bndbox><xmin>21746.0</xmin><ymin>7265.0</ymin><xmax>21808.0</xmax><ymax>7336.0</ymax></bndbox><segmentation><points><x>21746.0</x><y>7336.0</y></points><points><x>21746.0</x><y>7265.0</y></points><points><x>21808.0</x><y>7265.0</y></points><points><x>21808.0</x><y>7336.0</y></points></segmentation></object><object><name>NILM</name><difficult>0</difficult><truncated>0</truncated><info>[{"confidence": "0.299766"}, {"action": "CREATE", "cat": "NILM", "time": "2020-07-23 14:56;10", "who": "admin", "typeOfanno": "PersonManul"}]</info><confidence>0.299766</confidence><bndbox><xmin>42723.0</xmin><ymin>50970.0</ymin><xmax>42795.0</xmax><ymax>51034.0</ymax></bndbox><segmentation><points><x>42723.0</x><y>51034.0</y></points><points><x>42723.0</x><y>50970.0</y></points><points><x>42795.0</x><y>50970.0</y></points><points><x>42795.0</x><y>51034.0</y></points></segmentation></object><object><name>NILM</name><difficult>0</difficult><truncated>0</truncated><info>[{"confidence": "0.299936"}, {"action": "CREATE", "cat": "NILM", "time": "2020-07-23 14:56;10", "who": "admin", "typeOfanno": "PersonManul"}]</info><confidence>0.299936</confidence><bndbox><xmin>33441.0</xmin><ymin>35940.0</ymin><xmax>33496.0</xmax><ymax>35982.0</ymax></bndbox><segmentation><points><x>33441.0</x><y>35982.0</y></points><points><x>33441.0</x><y>35940.0</y></points><points><x>33496.0</x><y>35940.0</y></points><points><x>33496.0</x><y>35982.0</y></points></segmentation></object><object><name>NILM</name><difficult>0</difficult><truncated>0</truncated><info>[{"confidence": "0.301525"}, {"action": "CREATE", "cat": "NILM", "time": "2020-07-23 14:56;10", "who": "admin", "typeOfanno": "PersonManul"}]</info><confidence>0.301525</confidence><bndbox><xmin>11433.0</xmin><ymin>14838.0</ymin><xmax>11530.0</xmax><ymax>14963.0</ymax></bndbox><segmentation><points><x>11433.0</x><y>14963.0</y></points><points><x>11433.0</x><y>14838.0</y></points><points><x>11530.0</x><y>14838.0</y></points><points><x>11530.0</x><y>14963.0</y></points></segmentation></object><object><name>NILM</name><difficult>0</difficult><truncated>0</truncated><info>[{"confidence": "0.304117"}, {"action": "CREATE", "cat": "NILM", "time": "2020-07-23 14:56;10", "who": "admin", "typeOfanno": "PersonManul"}]</info><confidence>0.304117</confidence><bndbox><xmin>10822.0</xmin><ymin>24252.0</ymin><xmax>10883.0</xmax><ymax>24345.0</ymax></bndbox><segmentation><points><x>10822.0</x><y>24345.0</y></points><points><x>10822.0</x><y>24252.0</y></points><points><x>10883.0</x><y>24252.0</y></points><points><x>10883.0</x><y>24345.0</y></points></segmentation></object><object><name>NILM</name><difficult>0</difficult><truncated>0</truncated><info>[{"confidence": "0.31034"}, {"action": "CREATE", "cat": "NILM", "time": "2020-07-23 14:56;10", "who": "admin", "typeOfanno": "PersonManul"}]</info><confidence>0.31034</confidence><bndbox><xmin>56342.0</xmin><ymin>26374.0</ymin><xmax>56443.0</xmax><ymax>26456.0</ymax></bndbox><segmentation><points><x>56342.0</x><y>26456.0</y></points><points><x>56342.0</x><y>26374.0</y></points><points><x>56443.0</x><y>26374.0</y></points><points><x>56443.0</x><y>26456.0</y></points></segmentation></object><object><name>EC</name><difficult>0</difficult><truncated>0</truncated><info>[{"confidence": "0.312661"}, {"action": "CREATE", "cat": "EC", "time": "2020-07-23 14:56;10", "who": "admin", "typeOfanno": "PersonManul"}]</info><confidence>0.312661</confidence><bndbox><xmin>38976.0</xmin><ymin>48802.0</ymin><xmax>39054.0</xmax><ymax>48856.0</ymax></bndbox><segmentation><points><x>38976.0</x><y>48856.0</y></points><points><x>38976.0</x><y>48802.0</y></points><points><x>39054.0</x><y>48802.0</y></points><points><x>39054.0</x><y>48856.0</y></points></segmentation></object><object><name>NILM</name><difficult>0</difficult><truncated>0</truncated><info>[{"confidence": "0.318092"}, {"action": "CREATE", "cat": "NILM", "time": "2020-07-23 14:56;10", "who": "admin", "typeOfanno": "PersonManul"}]</info><confidence>0.318092</confidence><bndbox><xmin>20402.0</xmin><ymin>35178.0</ymin><xmax>20565.0</xmax><ymax>35363.0</ymax></bndbox><segmentation><points><x>20402.0</x><y>35363.0</y></points><points><x>20402.0</x><y>35178.0</y></points><points><x>20565.0</x><y>35178.0</y></points><points><x>20565.0</x><y>35363.0</y></points></segmentation></object><object><name>NILM</name><difficult>0</difficult><truncated>0</truncated><info>[{"confidence": "0.321034"}, {"action": "CREATE", "cat": "NILM", "time": "2020-07-23 14:56;10", "who": "admin", "typeOfanno": "PersonManul"}]</info><confidence>0.321034</confidence><bndbox><xmin>6274.0</xmin><ymin>12230.0</ymin><xmax>6318.0</xmax><ymax>12284.0</ymax></bndbox><segmentation><points><x>6274.0</x><y>12284.0</y></points><points><x>6274.0</x><y>12230.0</y></points><points><x>6318.0</x><y>12230.0</y></points><points><x>6318.0</x><y>12284.0</y></points></segmentation></object><object><name>NILM</name><difficult>0</difficult><truncated>0</truncated><info>[{"confidence": "0.335762"}, {"action": "CREATE", "cat": "NILM", "time": "2020-07-23 14:56;10", "who": "admin", "typeOfanno": "PersonManul"}]</info><confidence>0.335762</confidence><bndbox><xmin>52866.0</xmin><ymin>38281.0</ymin><xmax>52952.0</xmax><ymax>38367.0</ymax></bndbox><segmentation><points><x>52866.0</x><y>38367.0</y></points><points><x>52866.0</x><y>38281.0</y></points><points><x>52952.0</x><y>38281.0</y></points><points><x>52952.0</x><y>38367.0</y></points></segmentation></object><object><name>NILM</name><difficult>0</difficult><truncated>0</truncated><info>[{"confidence": "0.342027"}, {"action": "CREATE", "cat": "NILM", "time": "2020-07-23 14:56;10", "who": "admin", "typeOfanno": "PersonManul"}]</info><confidence>0.342027</confidence><bndbox><xmin>25216.0</xmin><ymin>48263.0</ymin><xmax>25362.0</xmax><ymax>48395.0</ymax></bndbox><segmentation><points><x>25216.0</x><y>48395.0</y></points><points><x>25216.0</x><y>48263.0</y></points><points><x>25362.0</x><y>48263.0</y></points><points><x>25362.0</x><y>48395.0</y></points></segmentation></object><object><name>NILM</name><difficult>0</difficult><truncated>0</truncated><info>[{"confidence": "0.368455"}, {"action": "CREATE", "cat": "NILM", "time": "2020-07-23 14:56;10", "who": "admin", "typeOfanno": "PersonManul"}]</info><confidence>0.368455</confidence><bndbox><xmin>24595.0</xmin><ymin>21437.0</ymin><xmax>24702.0</xmax><ymax>21509.0</ymax></bndbox><segmentation><points><x>24595.0</x><y>21509.0</y></points><points><x>24595.0</x><y>21437.0</y></points><points><x>24702.0</x><y>21437.0</y></points><points><x>24702.0</x><y>21509.0</y></points></segmentation></object><object><name>NILM</name><difficult>0</difficult><truncated>0</truncated><info>[{"confidence": "0.380674"}, {"action": "CREATE", "cat": "NILM", "time": "2020-07-23 14:56;10", "who": "admin", "typeOfanno": "PersonManul"}]</info><confidence>0.380674</confidence><bndbox><xmin>24980.0</xmin><ymin>49343.0</ymin><xmax>25044.0</xmax><ymax>49408.0</ymax></bndbox><segmentation><points><x>24980.0</x><y>49408.0</y></points><points><x>24980.0</x><y>49343.0</y></points><points><x>25044.0</x><y>49343.0</y></points><points><x>25044.0</x><y>49408.0</y></points></segmentation></object><object><name>MET</name><difficult>0</difficult><truncated>0</truncated><info>[{"confidence": "0.390403"}, {"action": "CREATE", "cat": "MET", "time": "2020-07-23 14:56;10", "who": "admin", "typeOfanno": "PersonManul"}]</info><confidence>0.390403</confidence><bndbox><xmin>34351.0</xmin><ymin>35682.0</ymin><xmax>34549.0</xmax><ymax>35860.0</ymax></bndbox><segmentation><points><x>34351.0</x><y>35860.0</y></points><points><x>34351.0</x><y>35682.0</y></points><points><x>34549.0</x><y>35682.0</y></points><points><x>34549.0</x><y>35860.0</y></points></segmentation></object><object><name>NILM</name><difficult>0</difficult><truncated>0</truncated><info>[{"confidence": "0.392102"}, {"action": "CREATE", "cat": "NILM", "time": "2020-07-23 14:56;10", "who": "admin", "typeOfanno": "PersonManul"}]</info><confidence>0.392102</confidence><bndbox><xmin>37500.0</xmin><ymin>28962.0</ymin><xmax>37633.0</xmax><ymax>29090.0</ymax></bndbox><segmentation><points><x>37500.0</x><y>29090.0</y></points><points><x>37500.0</x><y>28962.0</y></points><points><x>37633.0</x><y>28962.0</y></points><points><x>37633.0</x><y>29090.0</y></points></segmentation></object><object><name>NILM</name><difficult>0</difficult><truncated>0</truncated><info>[{"confidence": "0.405624"}, {"action": "CREATE", "cat": "NILM", "time": "2020-07-23 14:56;10", "who": "admin", "typeOfanno": "PersonManul"}]</info><confidence>0.405624</confidence><bndbox><xmin>23573.0</xmin><ymin>46095.0</ymin><xmax>23663.0</xmax><ymax>46218.0</ymax></bndbox><segmentation><points><x>23573.0</x><y>46218.0</y></points><points><x>23573.0</x><y>46095.0</y></points><points><x>23663.0</x><y>46095.0</y></points><points><x>23663.0</x><y>46218.0</y></points></segmentation></object><object><name>NILM</name><difficult>0</difficult><truncated>0</truncated><info>[{"confidence": "0.449438"}, {"action": "CREATE", "cat": "NILM", "time": "2020-07-23 14:56;10", "who": "admin", "typeOfanno": "PersonManul"}]</info><confidence>0.449438</confidence><bndbox><xmin>47902.0</xmin><ymin>11730.0</ymin><xmax>47946.0</xmax><ymax>11768.0</ymax></bndbox><segmentation><points><x>47902.0</x><y>11768.0</y></points><points><x>47902.0</x><y>11730.0</y></points><points><x>47946.0</x><y>11730.0</y></points><points><x>47946.0</x><y>11768.0</y></points></segmentation></object><object><name>NILM</name><difficult>0</difficult><truncated>0</truncated><info>[{"confidence": "0.504073"}, {"action": "CREATE", "cat": "NILM", "time": "2020-07-23 14:56;10", "who": "admin", "typeOfanno": "PersonManul"}]</info><confidence>0.504073</confidence><bndbox><xmin>12444.0</xmin><ymin>12163.0</ymin><xmax>12495.0</xmax><ymax>12219.0</ymax></bndbox><segmentation><points><x>12444.0</x><y>12219.0</y></points><points><x>12444.0</x><y>12163.0</y></points><points><x>12495.0</x><y>12163.0</y></points><points><x>12495.0</x><y>12219.0</y></points></segmentation></object><object><name>NILM</name><difficult>0</difficult><truncated>0</truncated><info>[{"confidence": "0.519491"}, {"action": "CREATE", "cat": "NILM", "time": "2020-07-23 14:56;10", "who": "admin", "typeOfanno": "PersonManul"}]</info><confidence>0.519491</confidence><bndbox><xmin>10983.0</xmin><ymin>15843.0</ymin><xmax>11053.0</xmax><ymax>15917.0</ymax></bndbox><segmentation><points><x>10983.0</x><y>15917.0</y></points><points><x>10983.0</x><y>15843.0</y></points><points><x>11053.0</x><y>15843.0</y></points><points><x>11053.0</x><y>15917.0</y></points></segmentation></object><object><name>NILM</name><difficult>0</difficult><truncated>0</truncated><info>[{"confidence": "0.534626"}, {"action": "CREATE", "cat": "NILM", "time": "2020-07-23 14:56;10", "who": "admin", "typeOfanno": "PersonManul"}]</info><confidence>0.534626</confidence><bndbox><xmin>26597.0</xmin><ymin>10435.0</ymin><xmax>26659.0</xmax><ymax>10492.0</ymax></bndbox><segmentation><points><x>26597.0</x><y>10492.0</y></points><points><x>26597.0</x><y>10435.0</y></points><points><x>26659.0</x><y>10435.0</y></points><points><x>26659.0</x><y>10492.0</y></points></segmentation></object><object><name>MET</name><difficult>0</difficult><truncated>0</truncated><info>[{"confidence": "0.25507"}, {"action": "CREATE", "cat": "MET", "time": "2020-07-23 14:56;10", "who": "admin", "typeOfanno": "PersonManul"}]</info><confidence>0.25507</confidence><bndbox><xmin>33629.0</xmin><ymin>12424.0</ymin><xmax>33842.0</xmax><ymax>12663.0</ymax></bndbox><segmentation><points><x>33629.0</x><y>12663.0</y></points><points><x>33629.0</x><y>12424.0</y></points><points><x>33842.0</x><y>12424.0</y></points><points><x>33842.0</x><y>12663.0</y></points></segmentation></object><object><name>MET</name><difficult>0</difficult><truncated>0</truncated><info>[{"confidence": "0.267494"}, {"action": "CREATE", "cat": "MET", "time": "2020-07-23 14:56;10", "who": "admin", "typeOfanno": "PersonManul"}]</info><confidence>0.267494</confidence><bndbox><xmin>28290.0</xmin><ymin>38464.0</ymin><xmax>28423.0</xmax><ymax>38590.0</ymax></bndbox><segmentation><points><x>28290.0</x><y>38590.0</y></points><points><x>28290.0</x><y>38464.0</y></points><points><x>28423.0</x><y>38464.0</y></points><points><x>28423.0</x><y>38590.0</y></points></segmentation></object><object><name>EC</name><difficult>0</difficult><truncated>0</truncated><info>[{"confidence": "0.304432"}, {"action": "CREATE", "cat": "EC", "time": "2020-07-23 14:56;10", "who": "admin", "typeOfanno": "PersonManul"}]</info><confidence>0.304432</confidence><bndbox><xmin>42341.0</xmin><ymin>44317.0</ymin><xmax>42470.0</xmax><ymax>44420.0</ymax></bndbox><segmentation><points><x>42341.0</x><y>44420.0</y></points><points><x>42341.0</x><y>44317.0</y></points><points><x>42470.0</x><y>44317.0</y></points><points><x>42470.0</x><y>44420.0</y></points></segmentation></object><object><name>NILM</name><difficult>0</difficult><truncated>0</truncated><info>[{"confidence": "0.341345"}, {"action": "CREATE", "cat": "NILM", "time": "2020-07-23 14:56;10", "who": "admin", "typeOfanno": "PersonManul"}]</info><confidence>0.341345</confidence><bndbox><xmin>21576.0</xmin><ymin>3645.0</ymin><xmax>21641.0</xmax><ymax>3693.0</ymax></bndbox><segmentation><points><x>21576.0</x><y>3693.0</y></points><points><x>21576.0</x><y>3645.0</y></points><points><x>21641.0</x><y>3645.0</y></points><points><x>21641.0</x><y>3693.0</y></points></segmentation></object><object><name>MET</name><difficult>0</difficult><truncated>0</truncated><info>[{"confidence": "0.356252"}, {"action": "CREATE", "cat": "MET", "time": "2020-07-23 14:56;10", "who": "admin", "typeOfanno": "PersonManul"}]</info><confidence>0.356252</confidence><bndbox><xmin>37789.0</xmin><ymin>6323.0</ymin><xmax>37983.0</xmax><ymax>6464.0</ymax></bndbox><segmentation><points><x>37789.0</x><y>6464.0</y></points><points><x>37789.0</x><y>6323.0</y></points><points><x>37983.0</x><y>6323.0</y></points><points><x>37983.0</x><y>6464.0</y></points></segmentation></object><object><name>EC</name><difficult>0</difficult><truncated>0</truncated><info>[{"confidence": "0.36211"}, {"action": "CREATE", "cat": "EC", "time": "2020-07-23 14:56;10", "who": "admin", "typeOfanno": "PersonManul"}]</info><confidence>0.36211</confidence><bndbox><xmin>48957.0</xmin><ymin>16378.0</ymin><xmax>49108.0</xmax><ymax>16529.0</ymax></bndbox><segmentation><points><x>48957.0</x><y>16529.0</y></points><points><x>48957.0</x><y>16378.0</y></points><points><x>49108.0</x><y>16378.0</y></points><points><x>49108.0</x><y>16529.0</y></points></segmentation></object><object><name>NILM</name><difficult>0</difficult><truncated>0</truncated><info>[{"confidence": "0.565157"}, {"action": "CREATE", "cat": "NILM", "time": "2020-07-23 14:56;10", "who": "admin", "typeOfanno": "PersonManul"}]</info><confidence>0.565157</confidence><bndbox><xmin>56931.0</xmin><ymin>28482.0</ymin><xmax>57057.0</xmax><ymax>28538.0</ymax></bndbox><segmentation><points><x>56931.0</x><y>28538.0</y></points><points><x>56931.0</x><y>28482.0</y></points><points><x>57057.0</x><y>28482.0</y></points><points><x>57057.0</x><y>28538.0</y></points></segmentation></object><object><name>MET</name><difficult>0</difficult><truncated>0</truncated><info>[{"confidence": "0.255715"}, {"action": "CREATE", "cat": "MET", "time": "2020-07-23 14:56;10", "who": "admin", "typeOfanno": "PersonManul"}]</info><confidence>0.255715</confidence><bndbox><xmin>20418.0</xmin><ymin>20577.0</ymin><xmax>20696.0</xmax><ymax>20817.0</ymax></bndbox><segmentation><points><x>20418.0</x><y>20817.0</y></points><points><x>20418.0</x><y>20577.0</y></points><points><x>20696.0</x><y>20577.0</y></points><points><x>20696.0</x><y>20817.0</y></points></segmentation></object><object><name>ASC_US</name><difficult>0</difficult><truncated>0</truncated><info>[{"confidence": "0.360734"}, {"action": "CREATE", "cat": "ASC_US", "time": "2020-07-23 14:56;10", "who": "admin", "typeOfanno": "PersonManul"}]</info><confidence>0.360734</confidence><bndbox><xmin>46345.0</xmin><ymin>32161.0</ymin><xmax>46531.0</xmax><ymax>32358.0</ymax></bndbox><segmentation><points><x>46345.0</x><y>32358.0</y></points><points><x>46345.0</x><y>32161.0</y></points><points><x>46531.0</x><y>32161.0</y></points><points><x>46531.0</x><y>32358.0</y></points></segmentation></object><object><name>ASC_US</name><difficult>0</difficult><truncated>0</truncated><info>[{"confidence": "0.558319"}, {"action": "CREATE", "cat": "ASC_US", "time": "2020-07-23 14:56;10", "who": "admin", "typeOfanno": "PersonManul"}]</info><confidence>0.558319</confidence><bndbox><xmin>19096.0</xmin><ymin>15829.0</ymin><xmax>19344.0</xmax><ymax>16008.0</ymax></bndbox><segmentation><points><x>19096.0</x><y>16008.0</y></points><points><x>19096.0</x><y>15829.0</y></points><points><x>19344.0</x><y>15829.0</y></points><points><x>19344.0</x><y>16008.0</y></points></segmentation></object><object><name>ASC_US</name><difficult>0</difficult><truncated>0</truncated><info>[{"confidence": "0.265788"}, {"action": "CREATE", "cat": "ASC_US", "time": "2020-07-23 14:56;10", "who": "admin", "typeOfanno": "PersonManul"}]</info><confidence>0.265788</confidence><bndbox><xmin>12408.0</xmin><ymin>13791.0</ymin><xmax>12686.0</xmax><ymax>13961.0</ymax></bndbox><segmentation><points><x>12408.0</x><y>13961.0</y></points><points><x>12408.0</x><y>13791.0</y></points><points><x>12686.0</x><y>13791.0</y></points><points><x>12686.0</x><y>13961.0</y></points></segmentation></object><object><name>ASC_US</name><difficult>0</difficult><truncated>0</truncated><info>[{"confidence": "0.284491"}, {"action": "CREATE", "cat": "ASC_US", "time": "2020-07-23 14:56;10", "who": "admin", "typeOfanno": "PersonManul"}]</info><confidence>0.284491</confidence><bndbox><xmin>34292.0</xmin><ymin>17598.0</ymin><xmax>34415.0</xmax><ymax>17760.0</ymax></bndbox><segmentation><points><x>34292.0</x><y>17760.0</y></points><points><x>34292.0</x><y>17598.0</y></points><points><x>34415.0</x><y>17598.0</y></points><points><x>34415.0</x><y>17760.0</y></points></segmentation></object><object><name>NILM</name><difficult>0</difficult><truncated>0</truncated><info>[{"confidence": "0.317777"}, {"action": "CREATE", "cat": "NILM", "time": "2020-07-23 14:56;10", "who": "admin", "typeOfanno": "PersonManul"}]</info><confidence>0.317777</confidence><bndbox><xmin>49934.0</xmin><ymin>21354.0</ymin><xmax>50199.0</xmax><ymax>21706.0</ymax></bndbox><segmentation><points><x>49934.0</x><y>21706.0</y></points><points><x>49934.0</x><y>21354.0</y></points><points><x>50199.0</x><y>21354.0</y></points><points><x>50199.0</x><y>21706.0</y></points></segmentation></object><object><name>ASC_US</name><difficult>0</difficult><truncated>0</truncated><info>[{"confidence": "0.318011"}, {"action": "CREATE", "cat": "ASC_US", "time": "2020-07-23 14:56;10", "who": "admin", "typeOfanno": "PersonManul"}]</info><confidence>0.318011</confidence><bndbox><xmin>37602.0</xmin><ymin>39403.0</ymin><xmax>37751.0</xmax><ymax>39633.0</ymax></bndbox><segmentation><points><x>37602.0</x><y>39633.0</y></points><points><x>37602.0</x><y>39403.0</y></points><points><x>37751.0</x><y>39403.0</y></points><points><x>37751.0</x><y>39633.0</y></points></segmentation></object><object><name>ASC_US</name><difficult>0</difficult><truncated>0</truncated><info>[{"confidence": "0.504323"}, {"action": "CREATE", "cat": "ASC_US", "time": "2020-07-23 14:56;10", "who": "admin", "typeOfanno": "PersonManul"}]</info><confidence>0.504323</confidence><bndbox><xmin>16526.58765989465</xmin><ymin>11817.209179834463</ymin><xmax>16738.58765989465</xmax><ymax>12011.209179834463</ymax></bndbox><segmentation><points><x>16526.58765989465</x><y>12011.209179834463</y></points><points><x>16526.58765989465</x><y>11817.209179834463</y></points><points><x>16738.58765989465</x><y>11817.209179834463</y></points><points><x>16738.58765989465</x><y>12011.209179834463</y></points></segmentation></object><object><name>ASC_US</name><difficult>0</difficult><truncated>0</truncated><info>[{"confidence": "0.689391"}, {"action": "CREATE", "cat": "ASC_US", "time": "2020-07-23 14:56;10", "who": "admin", "typeOfanno": "PersonManul"}]</info><confidence>0.689391</confidence><bndbox><xmin>37991.0</xmin><ymin>13501.0</ymin><xmax>38167.0</xmax><ymax>13646.0</ymax></bndbox><segmentation><points><x>37991.0</x><y>13646.0</y></points><points><x>37991.0</x><y>13501.0</y></points><points><x>38167.0</x><y>13501.0</y></points><points><x>38167.0</x><y>13646.0</y></points></segmentation></object><object><name>ASC_US</name><difficult>0</difficult><truncated>0</truncated><info>[{"confidence": "0.71662"}, {"action": "CREATE", "cat": "ASC_US", "time": "2020-07-23 14:56;10", "who": "admin", "typeOfanno": "PersonManul"}]</info><confidence>0.71662</confidence><bndbox><xmin>18692.0</xmin><ymin>20214.0</ymin><xmax>18914.0</xmax><ymax>20475.0</ymax></bndbox><segmentation><points><x>18692.0</x><y>20475.0</y></points><points><x>18692.0</x><y>20214.0</y></points><points><x>18914.0</x><y>20214.0</y></points><points><x>18914.0</x><y>20475.0</y></points></segmentation></object><object><name>BOX_SCREEN</name><difficult>0</difficult><truncated>0</truncated><info>[{"confidence": "1.0"}, {"action": "CREATE", "cat": "BOX_SCREEN", "time": "2020-07-23 14:56;10", "who": "admin", "typeOfanno": "PersonManul"}]</info><confidence>1.0</confidence><bndbox><xmin>15627.338215199394</xmin><ymin>10865.126332580892</ymin><xmax>17675.338215199394</xmax><ymax>12913.126332580892</ymax></bndbox><segmentation><points><x>15627.338215199394</x><y>12913.126332580892</y></points><points><x>15627.338215199394</x><y>10865.126332580892</y></points><points><x>17675.338215199394</x><y>10865.126332580892</y></points><points><x>17675.338215199394</x><y>12913.126332580892</y></points></segmentation></object><object><name>BOX_SCREEN</name><difficult>0</difficult><truncated>0</truncated><info>[{"confidence": "1.0"}, {"action": "CREATE", "cat": "BOX_SCREEN", "time": "2020-07-23 14:56;10", "who": "admin", "typeOfanno": "PersonManul"}]</info><confidence>1.0</confidence><bndbox><xmin>17834.434040632055</xmin><ymin>19362.131349887135</ymin><xmax>19882.434040632055</xmax><ymax>21410.131349887135</ymax></bndbox><segmentation><points><x>17834.434040632055</x><y>21410.131349887135</y></points><points><x>17834.434040632055</x><y>19362.131349887135</y></points><points><x>19882.434040632055</x><y>19362.131349887135</y></points><points><x>19882.434040632055</x><y>21410.131349887135</y></points></segmentation></object><object><name>BOX_SCREEN</name><difficult>0</difficult><truncated>0</truncated><info>[{"confidence": "1.0"}, {"action": "CREATE", "cat": "BOX_SCREEN", "time": "2020-07-23 14:56;10", "who": "admin", "typeOfanno": "PersonManul"}]</info><confidence>1.0</confidence><bndbox><xmin>11709.86458991725</xmin><ymin>13420.147599699098</ymin><xmax>13757.86458991725</xmax><ymax>15468.147599699098</ymax></bndbox><segmentation><points><x>11709.86458991725</x><y>15468.147599699098</y></points><points><x>11709.86458991725</x><y>13420.147599699098</y></points><points><x>13757.86458991725</x><y>13420.147599699098</y></points><points><x>13757.86458991725</x><y>15468.147599699098</y></points></segmentation></object><object><name>BOX_SCREEN</name><difficult>0</difficult><truncated>0</truncated><info>[{"confidence": "1.0"}, {"action": "CREATE", "cat": "BOX_SCREEN", "time": "2020-07-23 14:56;10", "who": "admin", "typeOfanno": "PersonManul"}]</info><confidence>1.0</confidence><bndbox><xmin>45426.651756578896</xmin><ymin>31391.91891495362</ymin><xmax>47474.651756578896</xmax><ymax>33439.918914953625</ymax></bndbox><segmentation><points><x>45426.651756578896</x><y>33439.918914953625</y></points><points><x>45426.651756578896</x><y>31391.91891495362</y></points><points><x>47474.651756578896</x><y>31391.91891495362</y></points><points><x>47474.651756578896</x><y>33439.918914953625</y></points></segmentation></object></annotation>
