# Supplementary material for: Artificial intelligence enables precision diagnosis of cervical cytology grades and cervical cancer
Source: Nat Commun. 2024 May 22;15:4369. doi: 10.1038/s41467-024-48705-3 (PMC11111770; doi:10.1038/s41467-024-48705-3)
Supplement: Supplementary file 4 — Source Data [file 41467_2024_48705_MOESM4_ESM.zip › Source Data/Table S1.Average precision in the patch-level detection and classification./ground_truth_126/T_H_2018_05_24_16_20_50.tif.xml]

<?xml version="1.0"?><annotation><folder>med</folder><filename>/datasets/Review/label-check/tif-tiff/T_H_2018_05_24_16_20_50.tif</filename><size><width>59821</width><height>57360</height></size><mpp>0.248447</mpp><object><name>LSIL</name><difficult>0</difficult><truncated>0</truncated><info>[{"confidence": "0"}, {"action": "CREATE", "cat": "LSIL", "time": "2020-07-23 14:52;38", "who": "admin", "typeOfanno": "PersonManul"}]</info><confidence>0</confidence><bndbox><xmin>19557.017027871272</xmin><ymin>17340.445197793135</ymin><xmax>19752.731055582753</xmax><ymax>17507.40874902584</ymax></bndbox><segmentation><points><x>19557.017027871272</x><y>17507.40874902584</y></points><points><x>19557.017027871272</x><y>17340.445197793135</y></points><points><x>19752.731055582753</x><y>17340.445197793135</y></points><points><x>19752.731055582753</x><y>17507.40874902584</y></points></segmentation></object><object><name>ASC_US</name><difficult>0</difficult><truncated>0</truncated><info>[{"confidence": "0"}, {"action": "CREATE", "cat": "ASC_US", "time": "2020-07-23 14:52;38", "who": "admin", "typeOfanno": "PersonManul"}]</info><confidence>0</confidence><bndbox><xmin>20257.654248646206</xmin><ymin>36001.93272273097</ymin><xmax>20439.50445188823</xmax><ymax>36169.528999434886</ymax></bndbox><segmentation><points><x>20257.654248646206</x><y>36169.528999434886</y></points><points><x>20257.654248646206</x><y>36001.93272273097</y></points><points><x>20439.50445188823</x><y>36001.93272273097</y></points><points><x>20439.50445188823</x><y>36169.528999434886</y></points></segmentation></object><object><name>LSIL</name><difficult>0</difficult><truncated>0</truncated><info>[{"confidence": "0"}, {"action": "CREATE", "cat": "LSIL", "time": "2020-07-23 14:52;38", "who": "admin", "typeOfanno": "PersonManul"}]</info><confidence>0</confidence><bndbox><xmin>26864.660363056006</xmin><ymin>20683.188130394297</ymin><xmax>27135.558990859536</xmax><ymax>20929.675196002754</ymax></bndbox><segmentation><points><x>26864.660363056006</x><y>20929.675196002754</y></points><points><x>26864.660363056006</x><y>20683.188130394297</y></points><points><x>27135.558990859536</x><y>20683.188130394297</y></points><points><x>27135.558990859536</x><y>20929.675196002754</y></points></segmentation></object><object><name>AREA</name><difficult>0</difficult><truncated>0</truncated><info>[{"confidence": "0"}, {"action": "CREATE", "cat": "AREA", "time": "2020-07-23 14:52;38", "who": "admin", "typeOfanno": "PersonManul"}]</info><confidence>0</confidence><bndbox><xmin>39550.0</xmin><ymin>46878.0</ymin><xmax>43646.0</xmax><ymax>50974.0</ymax></bndbox><segmentation><points><x>39550.0</x><y>50974.0</y></points><points><x>39550.0</x><y>46878.0</y></points><points><x>43646.0</x><y>46878.0</y></points><points><x>43646.0</x><y>50974.0</y></points></segmentation></object><object><name>ASC_US</name><difficult>0</difficult><truncated>0</truncated><info>[{"confidence": "0"}, {"action": "CREATE", "cat": "ASC_US", "time": "2020-07-23 14:52;38", "who": "admin", "typeOfanno": "PersonManul"}]</info><confidence>0</confidence><bndbox><xmin>41172.57999117726</xmin><ymin>49624.67634021516</ymin><xmax>41421.550511612564</xmax><ymax>49893.31604937508</ymax></bndbox><segmentation><points><x>41172.57999117726</x><y>49893.31604937508</y></points><points><x>41172.57999117726</x><y>49624.67634021516</y></points><points><x>41421.550511612564</x><y>49624.67634021516</y></points><points><x>41421.550511612564</x><y>49893.31604937508</y></points></segmentation></object><object><name>AREA</name><difficult>0</difficult><truncated>0</truncated><info>[{"confidence": "0"}, {"action": "CREATE", "cat": "AREA", "time": "2020-07-23 14:52;38", "who": "admin", "typeOfanno": "PersonManul"}]</info><confidence>0</confidence><bndbox><xmin>46317.0</xmin><ymin>32701.0</ymin><xmax>50413.0</xmax><ymax>36797.0</ymax></bndbox><segmentation><points><x>46317.0</x><y>36797.0</y></points><points><x>46317.0</x><y>32701.0</y></points><points><x>50413.0</x><y>32701.0</y></points><points><x>50413.0</x><y>36797.0</y></points></segmentation></object><object><name>LSIL</name><difficult>0</difficult><truncated>0</truncated><info>[{"confidence": "0"}, {"action": "CREATE", "cat": "LSIL", "time": "2020-07-23 14:52;38", "who": "admin", "typeOfanno": "PersonManul"}]</info><confidence>0</confidence><bndbox><xmin>46726.51994338641</xmin><ymin>33315.938945020745</ymin><xmax>46969.98494807107</xmax><ymax>33489.31328645265</ymax></bndbox><segmentation><points><x>46726.51994338641</x><y>33489.31328645265</y></points><points><x>46726.51994338641</x><y>33315.938945020745</y></points><points><x>46969.98494807107</x><y>33315.938945020745</y></points><points><x>46969.98494807107</x><y>33489.31328645265</y></points></segmentation></object><object><name>AREA</name><difficult>0</difficult><truncated>0</truncated><info>[{"confidence": "0"}, {"action": "CREATE", "cat": "AREA", "time": "2020-07-23 14:52;38", "who": "admin", "typeOfanno": "PersonManul"}]</info><confidence>0</confidence><bndbox><xmin>11211.866223987838</xmin><ymin>10775.118531522332</ymin><xmax>15307.866223987838</xmax><ymax>14871.118531522332</ymax></bndbox><segmentation><points><x>11211.866223987838</x><y>14871.118531522332</y></points><points><x>11211.866223987838</x><y>10775.118531522332</y></points><points><x>15307.866223987838</x><y>10775.118531522332</y></points><points><x>15307.866223987838</x><y>14871.118531522332</y></points></segmentation></object><object><name>BOX_SCREEN</name><difficult>0</difficult><truncated>0</truncated><info>[{"confidence": "0"}, {"action": "CREATE", "cat": "BOX_SCREEN", "time": "2020-07-23 14:52;38", "who": "admin", "typeOfanno": "PersonManul"}]</info><confidence>0</confidence><bndbox><xmin>25905.03764393403</xmin><ymin>19850.697504271808</ymin><xmax>27953.03764393403</xmax><ymax>21898.697504271808</ymax></bndbox><segmentation><points><x>25905.03764393403</x><y>21898.697504271808</y></points><points><x>25905.03764393403</x><y>19850.697504271808</y></points><points><x>27953.03764393403</x><y>19850.697504271808</y></points><points><x>27953.03764393403</x><y>21898.697504271808</y></points></segmentation></object><object><name>BOX_SCREEN</name><difficult>0</difficult><truncated>0</truncated><info>[{"confidence": "0"}, {"action": "CREATE", "cat": "BOX_SCREEN", "time": "2020-07-23 14:52;38", "who": "admin", "typeOfanno": "PersonManul"}]</info><confidence>0</confidence><bndbox><xmin>19185.028817071492</xmin><ymin>35141.64275192115</ymin><xmax>21233.028817071492</xmax><ymax>37189.64275192115</ymax></bndbox><segmentation><points><x>19185.028817071492</x><y>37189.64275192115</y></points><points><x>19185.028817071492</x><y>35141.64275192115</y></points><points><x>21233.028817071492</x><y>35141.64275192115</y></points><points><x>21233.028817071492</x><y>37189.64275192115</y></points></segmentation></object><object><name>BOX_SCREEN</name><difficult>0</difficult><truncated>0</truncated><info>[{"confidence": "0"}, {"action": "CREATE", "cat": "BOX_SCREEN", "time": "2020-07-23 14:52;38", "who": "admin", "typeOfanno": "PersonManul"}]</info><confidence>0</confidence><bndbox><xmin>18630.874041727006</xmin><ymin>16510.20069807154</ymin><xmax>20678.874041727006</xmax><ymax>18558.20069807154</ymax></bndbox><segmentation><points><x>18630.874041727006</x><y>18558.20069807154</y></points><points><x>18630.874041727006</x><y>16510.20069807154</y></points><points><x>20678.874041727006</x><y>16510.20069807154</y></points><points><x>20678.874041727006</x><y>18558.20069807154</y></points></segmentation></object></annotation>
