# Supplementary material for: Artificial intelligence enables precision diagnosis of cervical cytology grades and cervical cancer
Source: Nat Commun. 2024 May 22;15:4369. doi: 10.1038/s41467-024-48705-3 (PMC11111770; doi:10.1038/s41467-024-48705-3)
Supplement: Supplementary file 4 — Source Data [file 41467_2024_48705_MOESM4_ESM.zip › Source Data/Table S1.Average precision in the patch-level detection and classification./ground_truth_126/V201900019_A.TMAP.xml]

<?xml version="1.0"?><annotation><folder>med</folder><filename>/datasets/Review/label-check/kfbtmap682/V201900019_A.TMAP</filename><size><width>66264</width><height>57440</height></size><mpp>0.25294119041063823</mpp><object><name>EC</name><difficult>0</difficult><truncated>0</truncated><info>[{"confidence": "0.169116"}, {"action": "CREATE", "cat": "EC", "time": "2020-07-23 14:53;48", "who": "admin", "typeOfanno": "PersonManul"}]</info><confidence>0.169116</confidence><bndbox><xmin>48671.0</xmin><ymin>10858.0</ymin><xmax>48805.0</xmax><ymax>10941.0</ymax></bndbox><segmentation><points><x>48671.0</x><y>10941.0</y></points><points><x>48671.0</x><y>10858.0</y></points><points><x>48805.0</x><y>10858.0</y></points><points><x>48805.0</x><y>10941.0</y></points></segmentation></object><object><name>EC</name><difficult>0</difficult><truncated>0</truncated><info>[{"confidence": "0.574552"}, {"action": "CREATE", "cat": "EC", "time": "2020-07-23 14:53;48", "who": "admin", "typeOfanno": "PersonManul"}]</info><confidence>0.574552</confidence><bndbox><xmin>16424.0</xmin><ymin>27469.0</ymin><xmax>16541.0</xmax><ymax>27598.0</ymax></bndbox><segmentation><points><x>16424.0</x><y>27598.0</y></points><points><x>16424.0</x><y>27469.0</y></points><points><x>16541.0</x><y>27469.0</y></points><points><x>16541.0</x><y>27598.0</y></points></segmentation></object><object><name>NILM</name><difficult>0</difficult><truncated>0</truncated><info>[{"confidence": "0.169255"}, {"action": "CREATE", "cat": "NILM", "time": "2020-07-23 14:53;48", "who": "admin", "typeOfanno": "PersonManul"}]</info><confidence>0.169255</confidence><bndbox><xmin>29360.0</xmin><ymin>39860.0</ymin><xmax>29601.0</xmax><ymax>40023.0</ymax></bndbox><segmentation><points><x>29360.0</x><y>40023.0</y></points><points><x>29360.0</x><y>39860.0</y></points><points><x>29601.0</x><y>39860.0</y></points><points><x>29601.0</x><y>40023.0</y></points></segmentation></object><object><name>NILM</name><difficult>0</difficult><truncated>0</truncated><info>[{"confidence": "0.189317"}, {"action": "CREATE", "cat": "NILM", "time": "2020-07-23 14:53;48", "who": "admin", "typeOfanno": "PersonManul"}]</info><confidence>0.189317</confidence><bndbox><xmin>30337.0</xmin><ymin>37898.0</ymin><xmax>30458.0</xmax><ymax>38036.0</ymax></bndbox><segmentation><points><x>30337.0</x><y>38036.0</y></points><points><x>30337.0</x><y>37898.0</y></points><points><x>30458.0</x><y>37898.0</y></points><points><x>30458.0</x><y>38036.0</y></points></segmentation></object><object><name>NILM</name><difficult>0</difficult><truncated>0</truncated><info>[{"confidence": "0.203712"}, {"action": "CREATE", "cat": "NILM", "time": "2020-07-23 14:53;48", "who": "admin", "typeOfanno": "PersonManul"}]</info><confidence>0.203712</confidence><bndbox><xmin>55319.0</xmin><ymin>19899.0</ymin><xmax>55475.0</xmax><ymax>20066.0</ymax></bndbox><segmentation><points><x>55319.0</x><y>20066.0</y></points><points><x>55319.0</x><y>19899.0</y></points><points><x>55475.0</x><y>19899.0</y></points><points><x>55475.0</x><y>20066.0</y></points></segmentation></object><object><name>NILM</name><difficult>0</difficult><truncated>0</truncated><info>[{"confidence": "0.248456"}, {"action": "CREATE", "cat": "NILM", "time": "2020-07-23 14:53;48", "who": "admin", "typeOfanno": "PersonManul"}]</info><confidence>0.248456</confidence><bndbox><xmin>25395.0</xmin><ymin>37794.0</ymin><xmax>25538.0</xmax><ymax>37925.0</ymax></bndbox><segmentation><points><x>25395.0</x><y>37925.0</y></points><points><x>25395.0</x><y>37794.0</y></points><points><x>25538.0</x><y>37794.0</y></points><points><x>25538.0</x><y>37925.0</y></points></segmentation></object><object><name>NILM</name><difficult>0</difficult><truncated>0</truncated><info>[{"confidence": "0.298084"}, {"action": "CREATE", "cat": "NILM", "time": "2020-07-23 14:53;48", "who": "admin", "typeOfanno": "PersonManul"}]</info><confidence>0.298084</confidence><bndbox><xmin>35598.0</xmin><ymin>47857.0</ymin><xmax>35751.0</xmax><ymax>48083.0</ymax></bndbox><segmentation><points><x>35598.0</x><y>48083.0</y></points><points><x>35598.0</x><y>47857.0</y></points><points><x>35751.0</x><y>47857.0</y></points><points><x>35751.0</x><y>48083.0</y></points></segmentation></object><object><name>NILM</name><difficult>0</difficult><truncated>0</truncated><info>[{"confidence": "0.316689"}, {"action": "CREATE", "cat": "NILM", "time": "2020-07-23 14:53;48", "who": "admin", "typeOfanno": "PersonManul"}]</info><confidence>0.316689</confidence><bndbox><xmin>16563.0</xmin><ymin>27135.0</ymin><xmax>16740.0</xmax><ymax>27268.0</ymax></bndbox><segmentation><points><x>16563.0</x><y>27268.0</y></points><points><x>16563.0</x><y>27135.0</y></points><points><x>16740.0</x><y>27135.0</y></points><points><x>16740.0</x><y>27268.0</y></points></segmentation></object><object><name>NILM</name><difficult>0</difficult><truncated>0</truncated><info>[{"confidence": "0.34285"}, {"action": "CREATE", "cat": "NILM", "time": "2020-07-23 14:53;48", "who": "admin", "typeOfanno": "PersonManul"}]</info><confidence>0.34285</confidence><bndbox><xmin>20872.0</xmin><ymin>43509.0</ymin><xmax>21015.0</xmax><ymax>43693.0</ymax></bndbox><segmentation><points><x>20872.0</x><y>43693.0</y></points><points><x>20872.0</x><y>43509.0</y></points><points><x>21015.0</x><y>43509.0</y></points><points><x>21015.0</x><y>43693.0</y></points></segmentation></object><object><name>NILM</name><difficult>0</difficult><truncated>0</truncated><info>[{"confidence": "0.356982"}, {"action": "CREATE", "cat": "NILM", "time": "2020-07-23 14:53;48", "who": "admin", "typeOfanno": "PersonManul"}]</info><confidence>0.356982</confidence><bndbox><xmin>40920.0</xmin><ymin>49649.0</ymin><xmax>41054.0</xmax><ymax>49750.0</ymax></bndbox><segmentation><points><x>40920.0</x><y>49750.0</y></points><points><x>40920.0</x><y>49649.0</y></points><points><x>41054.0</x><y>49649.0</y></points><points><x>41054.0</x><y>49750.0</y></points></segmentation></object><object><name>NILM</name><difficult>0</difficult><truncated>0</truncated><info>[{"confidence": "0.435958"}, {"action": "CREATE", "cat": "NILM", "time": "2020-07-23 14:53;48", "who": "admin", "typeOfanno": "PersonManul"}]</info><confidence>0.435958</confidence><bndbox><xmin>20371.0</xmin><ymin>35509.0</ymin><xmax>20630.0</xmax><ymax>35725.0</ymax></bndbox><segmentation><points><x>20371.0</x><y>35725.0</y></points><points><x>20371.0</x><y>35509.0</y></points><points><x>20630.0</x><y>35509.0</y></points><points><x>20630.0</x><y>35725.0</y></points></segmentation></object><object><name>NILM</name><difficult>0</difficult><truncated>0</truncated><info>[{"confidence": "0.43894"}, {"action": "CREATE", "cat": "NILM", "time": "2020-07-23 14:53;48", "who": "admin", "typeOfanno": "PersonManul"}]</info><confidence>0.43894</confidence><bndbox><xmin>43514.0</xmin><ymin>30379.0</ymin><xmax>43683.0</xmax><ymax>30457.0</ymax></bndbox><segmentation><points><x>43514.0</x><y>30457.0</y></points><points><x>43514.0</x><y>30379.0</y></points><points><x>43683.0</x><y>30379.0</y></points><points><x>43683.0</x><y>30457.0</y></points></segmentation></object><object><name>NILM</name><difficult>0</difficult><truncated>0</truncated><info>[{"confidence": "0.804756"}, {"action": "CREATE", "cat": "NILM", "time": "2020-07-23 14:53;48", "who": "admin", "typeOfanno": "PersonManul"}]</info><confidence>0.804756</confidence><bndbox><xmin>18337.0</xmin><ymin>28504.0</ymin><xmax>18503.0</xmax><ymax>28605.0</ymax></bndbox><segmentation><points><x>18337.0</x><y>28605.0</y></points><points><x>18337.0</x><y>28504.0</y></points><points><x>18503.0</x><y>28504.0</y></points><points><x>18503.0</x><y>28605.0</y></points></segmentation></object><object><name>NILM</name><difficult>0</difficult><truncated>0</truncated><info>[{"confidence": "0.169957"}, {"action": "CREATE", "cat": "NILM", "time": "2020-07-23 14:53;48", "who": "admin", "typeOfanno": "PersonManul"}]</info><confidence>0.169957</confidence><bndbox><xmin>20815.0</xmin><ymin>49517.0</ymin><xmax>20958.0</xmax><ymax>49646.0</ymax></bndbox><segmentation><points><x>20815.0</x><y>49646.0</y></points><points><x>20815.0</x><y>49517.0</y></points><points><x>20958.0</x><y>49517.0</y></points><points><x>20958.0</x><y>49646.0</y></points></segmentation></object><object><name>NILM</name><difficult>0</difficult><truncated>0</truncated><info>[{"confidence": "0.181056"}, {"action": "CREATE", "cat": "NILM", "time": "2020-07-23 14:53;48", "who": "admin", "typeOfanno": "PersonManul"}]</info><confidence>0.181056</confidence><bndbox><xmin>56670.0</xmin><ymin>31634.0</ymin><xmax>56756.0</xmax><ymax>31740.0</ymax></bndbox><segmentation><points><x>56670.0</x><y>31740.0</y></points><points><x>56670.0</x><y>31634.0</y></points><points><x>56756.0</x><y>31634.0</y></points><points><x>56756.0</x><y>31740.0</y></points></segmentation></object><object><name>NILM</name><difficult>0</difficult><truncated>0</truncated><info>[{"confidence": "0.183862"}, {"action": "CREATE", "cat": "NILM", "time": "2020-07-23 14:53;48", "who": "admin", "typeOfanno": "PersonManul"}]</info><confidence>0.183862</confidence><bndbox><xmin>48392.0</xmin><ymin>39249.0</ymin><xmax>48501.0</xmax><ymax>39411.0</ymax></bndbox><segmentation><points><x>48392.0</x><y>39411.0</y></points><points><x>48392.0</x><y>39249.0</y></points><points><x>48501.0</x><y>39249.0</y></points><points><x>48501.0</x><y>39411.0</y></points></segmentation></object><object><name>NILM</name><difficult>0</difficult><truncated>0</truncated><info>[{"confidence": "0.194046"}, {"action": "CREATE", "cat": "NILM", "time": "2020-07-23 14:53;48", "who": "admin", "typeOfanno": "PersonManul"}]</info><confidence>0.194046</confidence><bndbox><xmin>25319.0</xmin><ymin>37311.0</ymin><xmax>25497.0</xmax><ymax>37414.0</ymax></bndbox><segmentation><points><x>25319.0</x><y>37414.0</y></points><points><x>25319.0</x><y>37311.0</y></points><points><x>25497.0</x><y>37311.0</y></points><points><x>25497.0</x><y>37414.0</y></points></segmentation></object><object><name>NILM</name><difficult>0</difficult><truncated>0</truncated><info>[{"confidence": "0.203565"}, {"action": "CREATE", "cat": "NILM", "time": "2020-07-23 14:53;48", "who": "admin", "typeOfanno": "PersonManul"}]</info><confidence>0.203565</confidence><bndbox><xmin>17856.0</xmin><ymin>23333.0</ymin><xmax>17957.0</xmax><ymax>23504.0</ymax></bndbox><segmentation><points><x>17856.0</x><y>23504.0</y></points><points><x>17856.0</x><y>23333.0</y></points><points><x>17957.0</x><y>23333.0</y></points><points><x>17957.0</x><y>23504.0</y></points></segmentation></object><object><name>NILM</name><difficult>0</difficult><truncated>0</truncated><info>[{"confidence": "0.227977"}, {"action": "CREATE", "cat": "NILM", "time": "2020-07-23 14:53;48", "who": "admin", "typeOfanno": "PersonManul"}]</info><confidence>0.227977</confidence><bndbox><xmin>45035.0</xmin><ymin>15544.0</ymin><xmax>45197.0</xmax><ymax>15694.0</ymax></bndbox><segmentation><points><x>45035.0</x><y>15694.0</y></points><points><x>45035.0</x><y>15544.0</y></points><points><x>45197.0</x><y>15544.0</y></points><points><x>45197.0</x><y>15694.0</y></points></segmentation></object><object><name>NILM</name><difficult>0</difficult><truncated>0</truncated><info>[{"confidence": "0.24334"}, {"action": "CREATE", "cat": "NILM", "time": "2020-07-23 14:53;48", "who": "admin", "typeOfanno": "PersonManul"}]</info><confidence>0.24334</confidence><bndbox><xmin>50046.0</xmin><ymin>38983.0</ymin><xmax>50207.0</xmax><ymax>39124.0</ymax></bndbox><segmentation><points><x>50046.0</x><y>39124.0</y></points><points><x>50046.0</x><y>38983.0</y></points><points><x>50207.0</x><y>38983.0</y></points><points><x>50207.0</x><y>39124.0</y></points></segmentation></object><object><name>NILM</name><difficult>0</difficult><truncated>0</truncated><info>[{"confidence": "0.243434"}, {"action": "CREATE", "cat": "NILM", "time": "2020-07-23 14:53;48", "who": "admin", "typeOfanno": "PersonManul"}]</info><confidence>0.243434</confidence><bndbox><xmin>7728.0</xmin><ymin>40241.0</ymin><xmax>8025.0</xmax><ymax>40468.0</ymax></bndbox><segmentation><points><x>7728.0</x><y>40468.0</y></points><points><x>7728.0</x><y>40241.0</y></points><points><x>8025.0</x><y>40241.0</y></points><points><x>8025.0</x><y>40468.0</y></points></segmentation></object><object><name>NILM</name><difficult>0</difficult><truncated>0</truncated><info>[{"confidence": "0.274588"}, {"action": "CREATE", "cat": "NILM", "time": "2020-07-23 14:53;48", "who": "admin", "typeOfanno": "PersonManul"}]</info><confidence>0.274588</confidence><bndbox><xmin>42354.0</xmin><ymin>16386.0</ymin><xmax>42515.0</xmax><ymax>16507.0</ymax></bndbox><segmentation><points><x>42354.0</x><y>16507.0</y></points><points><x>42354.0</x><y>16386.0</y></points><points><x>42515.0</x><y>16386.0</y></points><points><x>42515.0</x><y>16507.0</y></points></segmentation></object><object><name>NILM</name><difficult>0</difficult><truncated>0</truncated><info>[{"confidence": "0.329703"}, {"action": "CREATE", "cat": "NILM", "time": "2020-07-23 14:53;48", "who": "admin", "typeOfanno": "PersonManul"}]</info><confidence>0.329703</confidence><bndbox><xmin>46923.0</xmin><ymin>15138.0</ymin><xmax>47097.0</xmax><ymax>15237.0</ymax></bndbox><segmentation><points><x>46923.0</x><y>15237.0</y></points><points><x>46923.0</x><y>15138.0</y></points><points><x>47097.0</x><y>15138.0</y></points><points><x>47097.0</x><y>15237.0</y></points></segmentation></object><object><name>NILM</name><difficult>0</difficult><truncated>0</truncated><info>[{"confidence": "0.389165"}, {"action": "CREATE", "cat": "NILM", "time": "2020-07-23 14:53;48", "who": "admin", "typeOfanno": "PersonManul"}]</info><confidence>0.389165</confidence><bndbox><xmin>43344.0</xmin><ymin>46416.0</ymin><xmax>43492.0</xmax><ymax>46527.0</ymax></bndbox><segmentation><points><x>43344.0</x><y>46527.0</y></points><points><x>43344.0</x><y>46416.0</y></points><points><x>43492.0</x><y>46416.0</y></points><points><x>43492.0</x><y>46527.0</y></points></segmentation></object><object><name>NILM</name><difficult>0</difficult><truncated>0</truncated><info>[{"confidence": "0.471263"}, {"action": "CREATE", "cat": "NILM", "time": "2020-07-23 14:53;48", "who": "admin", "typeOfanno": "PersonManul"}]</info><confidence>0.471263</confidence><bndbox><xmin>50531.0</xmin><ymin>29797.0</ymin><xmax>50713.0</xmax><ymax>29900.0</ymax></bndbox><segmentation><points><x>50531.0</x><y>29900.0</y></points><points><x>50531.0</x><y>29797.0</y></points><points><x>50713.0</x><y>29797.0</y></points><points><x>50713.0</x><y>29900.0</y></points></segmentation></object><object><name>NILM</name><difficult>0</difficult><truncated>0</truncated><info>[{"confidence": "0.577297"}, {"action": "CREATE", "cat": "NILM", "time": "2020-07-23 14:53;48", "who": "admin", "typeOfanno": "PersonManul"}]</info><confidence>0.577297</confidence><bndbox><xmin>32732.0</xmin><ymin>47083.0</ymin><xmax>32901.0</xmax><ymax>47225.0</ymax></bndbox><segmentation><points><x>32732.0</x><y>47225.0</y></points><points><x>32732.0</x><y>47083.0</y></points><points><x>32901.0</x><y>47083.0</y></points><points><x>32901.0</x><y>47225.0</y></points></segmentation></object><object><name>NILM</name><difficult>0</difficult><truncated>0</truncated><info>[{"confidence": "0.199302"}, {"action": "CREATE", "cat": "NILM", "time": "2020-07-23 14:53;48", "who": "admin", "typeOfanno": "PersonManul"}]</info><confidence>0.199302</confidence><bndbox><xmin>8825.0</xmin><ymin>30150.0</ymin><xmax>8885.0</xmax><ymax>30197.0</ymax></bndbox><segmentation><points><x>8825.0</x><y>30197.0</y></points><points><x>8825.0</x><y>30150.0</y></points><points><x>8885.0</x><y>30150.0</y></points><points><x>8885.0</x><y>30197.0</y></points></segmentation></object><object><name>NILM</name><difficult>0</difficult><truncated>0</truncated><info>[{"confidence": "0.211294"}, {"action": "CREATE", "cat": "NILM", "time": "2020-07-23 14:53;48", "who": "admin", "typeOfanno": "PersonManul"}]</info><confidence>0.211294</confidence><bndbox><xmin>41611.0</xmin><ymin>41446.0</ymin><xmax>41746.0</xmax><ymax>41568.0</ymax></bndbox><segmentation><points><x>41611.0</x><y>41568.0</y></points><points><x>41611.0</x><y>41446.0</y></points><points><x>41746.0</x><y>41446.0</y></points><points><x>41746.0</x><y>41568.0</y></points></segmentation></object><object><name>NILM</name><difficult>0</difficult><truncated>0</truncated><info>[{"confidence": "0.230894"}, {"action": "CREATE", "cat": "NILM", "time": "2020-07-23 14:53;48", "who": "admin", "typeOfanno": "PersonManul"}]</info><confidence>0.230894</confidence><bndbox><xmin>37301.0</xmin><ymin>32346.0</ymin><xmax>37406.0</xmax><ymax>32423.0</ymax></bndbox><segmentation><points><x>37301.0</x><y>32423.0</y></points><points><x>37301.0</x><y>32346.0</y></points><points><x>37406.0</x><y>32346.0</y></points><points><x>37406.0</x><y>32423.0</y></points></segmentation></object><object><name>NILM</name><difficult>0</difficult><truncated>0</truncated><info>[{"confidence": "0.235572"}, {"action": "CREATE", "cat": "NILM", "time": "2020-07-23 14:53;48", "who": "admin", "typeOfanno": "PersonManul"}]</info><confidence>0.235572</confidence><bndbox><xmin>19458.0</xmin><ymin>35732.0</ymin><xmax>19612.0</xmax><ymax>35818.0</ymax></bndbox><segmentation><points><x>19458.0</x><y>35818.0</y></points><points><x>19458.0</x><y>35732.0</y></points><points><x>19612.0</x><y>35732.0</y></points><points><x>19612.0</x><y>35818.0</y></points></segmentation></object><object><name>EC</name><difficult>0</difficult><truncated>0</truncated><info>[{"confidence": "0.251695"}, {"action": "CREATE", "cat": "EC", "time": "2020-07-23 14:53;48", "who": "admin", "typeOfanno": "PersonManul"}]</info><confidence>0.251695</confidence><bndbox><xmin>54284.0</xmin><ymin>22551.0</ymin><xmax>54389.0</xmax><ymax>22601.0</ymax></bndbox><segmentation><points><x>54284.0</x><y>22601.0</y></points><points><x>54284.0</x><y>22551.0</y></points><points><x>54389.0</x><y>22551.0</y></points><points><x>54389.0</x><y>22601.0</y></points></segmentation></object><object><name>NILM</name><difficult>0</difficult><truncated>0</truncated><info>[{"confidence": "0.370912"}, {"action": "CREATE", "cat": "NILM", "time": "2020-07-23 14:53;48", "who": "admin", "typeOfanno": "PersonManul"}]</info><confidence>0.370912</confidence><bndbox><xmin>14736.0</xmin><ymin>23351.0</ymin><xmax>14819.0</xmax><ymax>23467.0</ymax></bndbox><segmentation><points><x>14736.0</x><y>23467.0</y></points><points><x>14736.0</x><y>23351.0</y></points><points><x>14819.0</x><y>23351.0</y></points><points><x>14819.0</x><y>23467.0</y></points></segmentation></object><object><name>BOX_SCREEN</name><difficult>0</difficult><truncated>0</truncated><info>[{"confidence": "1.0"}, {"action": "CREATE", "cat": "BOX_SCREEN", "time": "2020-07-23 14:53;48", "who": "admin", "typeOfanno": "PersonManul"}]</info><confidence>1.0</confidence><bndbox><xmin>25712.5</xmin><ymin>12686.0</ymin><xmax>27760.5</xmax><ymax>14734.0</ymax></bndbox><segmentation><points><x>25712.5</x><y>14734.0</y></points><points><x>25712.5</x><y>12686.0</y></points><points><x>27760.5</x><y>12686.0</y></points><points><x>27760.5</x><y>14734.0</y></points></segmentation></object><object><name>ASC_US</name><difficult>0</difficult><truncated>0</truncated><info>[{"confidence": 1}, {"action": "CREATE", "cat": "ASC_US", "time": "2020-07-24 14:18;22", "who": "woodrow", "typeOfanno": "PersonManul"}]</info><confidence>1.0</confidence><bndbox><xmin>26642.97103085029</xmin><ymin>13468.728367193376</ymin><xmax>26852.3765989466</xmax><ymax>13708.758465011284</ymax></bndbox><segmentation><points><x>26642.97103085029</x><y>13708.758465011284</y></points><points><x>26642.97103085029</x><y>13468.728367193376</y></points><points><x>26852.3765989466</x><y>13468.728367193376</y></points><points><x>26852.3765989466</x><y>13708.758465011284</y></points></segmentation></object></annotation>
