# Supplementary material for: Artificial intelligence enables precision diagnosis of cervical cytology grades and cervical cancer
Source: Nat Commun. 2024 May 22;15:4369. doi: 10.1038/s41467-024-48705-3 (PMC11111770; doi:10.1038/s41467-024-48705-3)
Supplement: Supplementary file 4 — Source Data [file 41467_2024_48705_MOESM4_ESM.zip › Source Data/Table S1.Average precision in the patch-level detection and classification./ground_truth_126/HW_H_2018_05_09_16_33_25.tif.xml]

<?xml version="1.0"?><annotation><folder>med</folder><filename>/datasets/Review/label-check/tif-tiff/HW_H_2018_05_09_16_33_25.tif</filename><size><width>57808</width><height>55291</height></size><mpp>0.248447</mpp><object><name>AREA</name><difficult>0</difficult><truncated>0</truncated><info>[{"confidence": "0"}, {"action": "CREATE", "cat": "AREA", "time": "2020-07-23 14:39;21", "who": "admin", "typeOfanno": "PersonManul"}]</info><confidence>0</confidence><bndbox><xmin>9729.0</xmin><ymin>27185.0</ymin><xmax>13825.0</xmax><ymax>31281.0</ymax></bndbox><segmentation><points><x>9729.0</x><y>31281.0</y></points><points><x>9729.0</x><y>27185.0</y></points><points><x>13825.0</x><y>27185.0</y></points><points><x>13825.0</x><y>31281.0</y></points></segmentation></object><object><name>HSIL</name><difficult>0</difficult><truncated>0</truncated><info>[{"confidence": "0"}, {"action": "CREATE", "cat": "HSIL", "time": "2020-07-23 14:39;21", "who": "admin", "typeOfanno": "PersonManul"}]</info><confidence>0</confidence><bndbox><xmin>13149.16184796957</xmin><ymin>29359.03687794088</ymin><xmax>13440.337576655917</xmax><ymax>29688.34303362382</ymax></bndbox><segmentation><points><x>13149.16184796957</x><y>29688.34303362382</y></points><points><x>13149.16184796957</x><y>29359.03687794088</y></points><points><x>13440.337576655917</x><y>29359.03687794088</y></points><points><x>13440.337576655917</x><y>29688.34303362382</y></points></segmentation></object><object><name>AREA</name><difficult>0</difficult><truncated>0</truncated><info>[{"confidence": "0"}, {"action": "CREATE", "cat": "AREA", "time": "2020-07-23 14:39;21", "who": "admin", "typeOfanno": "PersonManul"}]</info><confidence>0</confidence><bndbox><xmin>14907.0</xmin><ymin>31110.0</ymin><xmax>19003.0</xmax><ymax>35206.0</ymax></bndbox><segmentation><points><x>14907.0</x><y>35206.0</y></points><points><x>14907.0</x><y>31110.0</y></points><points><x>19003.0</x><y>31110.0</y></points><points><x>19003.0</x><y>35206.0</y></points></segmentation></object><object><name>HSIL</name><difficult>0</difficult><truncated>0</truncated><info>[{"confidence": "0"}, {"action": "CREATE", "cat": "HSIL", "time": "2020-07-23 14:39;21", "who": "admin", "typeOfanno": "PersonManul"}]</info><confidence>0</confidence><bndbox><xmin>15348.677311607233</xmin><ymin>31917.058419994977</ymin><xmax>15626.586782892688</xmax><ymax>32193.97001167079</ymax></bndbox><segmentation><points><x>15348.677311607233</x><y>32193.97001167079</y></points><points><x>15348.677311607233</x><y>31917.058419994977</y></points><points><x>15626.586782892688</x><y>31917.058419994977</y></points><points><x>15626.586782892688</x><y>32193.97001167079</y></points></segmentation></object><object><name>HSIL</name><difficult>0</difficult><truncated>0</truncated><info>[{"confidence": "0"}, {"action": "CREATE", "cat": "HSIL", "time": "2020-07-23 14:39;21", "who": "admin", "typeOfanno": "PersonManul"}]</info><confidence>0</confidence><bndbox><xmin>17664.650268584355</xmin><ymin>32209.76663059769</ymin><xmax>17966.00991069641</xmax><ymax>32448.758797107086</ymax></bndbox><segmentation><points><x>17664.650268584355</x><y>32448.758797107086</y></points><points><x>17664.650268584355</x><y>32209.76663059769</y></points><points><x>17966.00991069641</x><y>32209.76663059769</y></points><points><x>17966.00991069641</x><y>32448.758797107086</y></points></segmentation></object><object><name>HSIL</name><difficult>0</difficult><truncated>0</truncated><info>[{"confidence": "0"}, {"action": "CREATE", "cat": "HSIL", "time": "2020-07-23 14:39;21", "who": "admin", "typeOfanno": "PersonManul"}]</info><confidence>0</confidence><bndbox><xmin>18255.429124477614</xmin><ymin>32681.99663784572</ymin><xmax>18591.941705908444</xmax><ymax>33178.22269611458</ymax></bndbox><segmentation><points><x>18255.429124477614</x><y>33178.22269611458</y></points><points><x>18255.429124477614</x><y>32681.99663784572</y></points><points><x>18591.941705908444</x><y>32681.99663784572</y></points><points><x>18591.941705908444</x><y>33178.22269611458</y></points></segmentation></object><object><name>HSIL</name><difficult>0</difficult><truncated>0</truncated><info>[{"confidence": "0"}, {"action": "CREATE", "cat": "HSIL", "time": "2020-07-23 14:39;21", "who": "admin", "typeOfanno": "PersonManul"}]</info><confidence>0</confidence><bndbox><xmin>16588.880056263915</xmin><ymin>33196.02955245907</ymin><xmax>16895.67850246906</xmax><ymax>33430.771220741946</ymax></bndbox><segmentation><points><x>16588.880056263915</x><y>33430.771220741946</y></points><points><x>16588.880056263915</x><y>33196.02955245907</y></points><points><x>16895.67850246906</x><y>33196.02955245907</y></points><points><x>16895.67850246906</x><y>33430.771220741946</y></points></segmentation></object><object><name>AREA</name><difficult>0</difficult><truncated>0</truncated><info>[{"confidence": "0"}, {"action": "CREATE", "cat": "AREA", "time": "2020-07-23 14:39;21", "who": "admin", "typeOfanno": "PersonManul"}]</info><confidence>0</confidence><bndbox><xmin>12559.0</xmin><ymin>15227.0</ymin><xmax>16655.0</xmax><ymax>19323.0</ymax></bndbox><segmentation><points><x>12559.0</x><y>19323.0</y></points><points><x>12559.0</x><y>15227.0</y></points><points><x>16655.0</x><y>15227.0</y></points><points><x>16655.0</x><y>19323.0</y></points></segmentation></object><object><name>HSIL</name><difficult>0</difficult><truncated>0</truncated><info>[{"confidence": "0"}, {"action": "CREATE", "cat": "HSIL", "time": "2020-07-23 14:39;21", "who": "admin", "typeOfanno": "PersonManul"}]</info><confidence>0</confidence><bndbox><xmin>15686.685526452378</xmin><ymin>16045.086681512263</ymin><xmax>15902.11300683856</xmax><ymax>16328.85667291751</ymax></bndbox><segmentation><points><x>15686.685526452378</x><y>16328.85667291751</y></points><points><x>15686.685526452378</x><y>16045.086681512263</y></points><points><x>15902.11300683856</x><y>16045.086681512263</y></points><points><x>15902.11300683856</x><y>16328.85667291751</y></points></segmentation></object><object><name>HSIL</name><difficult>0</difficult><truncated>0</truncated><info>[{"confidence": "0"}, {"action": "CREATE", "cat": "HSIL", "time": "2020-07-23 14:39;21", "who": "admin", "typeOfanno": "PersonManul"}]</info><confidence>0</confidence><bndbox><xmin>15806.032630908356</xmin><ymin>16514.815712092917</ymin><xmax>16121.002464300564</xmax><ymax>16876.585308465576</ymax></bndbox><segmentation><points><x>15806.032630908356</x><y>16876.585308465576</y></points><points><x>15806.032630908356</x><y>16514.815712092917</y></points><points><x>16121.002464300564</x><y>16514.815712092917</y></points><points><x>16121.002464300564</x><y>16876.585308465576</y></points></segmentation></object><object><name>AREA</name><difficult>0</difficult><truncated>0</truncated><info>[{"confidence": "0"}, {"action": "CREATE", "cat": "AREA", "time": "2020-07-23 14:39;21", "who": "admin", "typeOfanno": "PersonManul"}]</info><confidence>0</confidence><bndbox><xmin>15339.0</xmin><ymin>25026.0</ymin><xmax>19435.0</xmax><ymax>29122.0</ymax></bndbox><segmentation><points><x>15339.0</x><y>29122.0</y></points><points><x>15339.0</x><y>25026.0</y></points><points><x>19435.0</x><y>25026.0</y></points><points><x>19435.0</x><y>29122.0</y></points></segmentation></object><object><name>HSIL</name><difficult>0</difficult><truncated>0</truncated><info>[{"confidence": "0"}, {"action": "CREATE", "cat": "HSIL", "time": "2020-07-23 14:39;21", "who": "admin", "typeOfanno": "PersonManul"}]</info><confidence>0</confidence><bndbox><xmin>15893.062148592915</xmin><ymin>26059.532481292994</ymin><xmax>16161.232219004678</xmax><ymax>26429.473464852712</ymax></bndbox><segmentation><points><x>15893.062148592915</x><y>26429.473464852712</y></points><points><x>15893.062148592915</x><y>26059.532481292994</y></points><points><x>16161.232219004678</x><y>26059.532481292994</y></points><points><x>16161.232219004678</x><y>26429.473464852712</y></points></segmentation></object><object><name>HSIL</name><difficult>0</difficult><truncated>0</truncated><info>[{"confidence": "0"}, {"action": "CREATE", "cat": "HSIL", "time": "2020-07-23 14:39;21", "who": "admin", "typeOfanno": "PersonManul"}]</info><confidence>0</confidence><bndbox><xmin>23697.806985828698</xmin><ymin>29491.254175764083</ymin><xmax>24122.994494726994</xmax><ymax>29838.960675451264</ymax></bndbox><segmentation><points><x>23697.806985828698</x><y>29838.960675451264</y></points><points><x>23697.806985828698</x><y>29491.254175764083</y></points><points><x>24122.994494726994</x><y>29491.254175764083</y></points><points><x>24122.994494726994</x><y>29838.960675451264</y></points></segmentation></object><object><name>HSIL</name><difficult>0</difficult><truncated>0</truncated><info>[{"confidence": "0"}, {"action": "CREATE", "cat": "HSIL", "time": "2020-07-23 14:39;21", "who": "admin", "typeOfanno": "PersonManul"}]</info><confidence>0</confidence><bndbox><xmin>22261.970781357955</xmin><ymin>30295.360091358394</ymin><xmax>22563.569253898608</xmax><ymax>30705.41515747278</ymax></bndbox><segmentation><points><x>22261.970781357955</x><y>30705.41515747278</y></points><points><x>22261.970781357955</x><y>30295.360091358394</y></points><points><x>22563.569253898608</x><y>30295.360091358394</y></points><points><x>22563.569253898608</x><y>30705.41515747278</y></points></segmentation></object><object><name>AREA</name><difficult>0</difficult><truncated>0</truncated><info>[{"confidence": "0"}, {"action": "CREATE", "cat": "AREA", "time": "2020-07-23 14:39;21", "who": "admin", "typeOfanno": "PersonManul"}]</info><confidence>0</confidence><bndbox><xmin>24476.0</xmin><ymin>12158.0</ymin><xmax>28572.0</xmax><ymax>16254.0</ymax></bndbox><segmentation><points><x>24476.0</x><y>16254.0</y></points><points><x>24476.0</x><y>12158.0</y></points><points><x>28572.0</x><y>12158.0</y></points><points><x>28572.0</x><y>16254.0</y></points></segmentation></object><object><name>HSIL</name><difficult>0</difficult><truncated>0</truncated><info>[{"confidence": "0"}, {"action": "CREATE", "cat": "HSIL", "time": "2020-07-23 14:39;21", "who": "admin", "typeOfanno": "PersonManul"}]</info><confidence>0</confidence><bndbox><xmin>26772.11002386995</xmin><ymin>14808.234799614555</ymin><xmax>26962.20608950686</xmax><ymax>15067.683498121622</ymax></bndbox><segmentation><points><x>26772.11002386995</x><y>15067.683498121622</y></points><points><x>26772.11002386995</x><y>14808.234799614555</y></points><points><x>26962.20608950686</x><y>14808.234799614555</y></points><points><x>26962.20608950686</x><y>15067.683498121622</y></points></segmentation></object><object><name>HSIL</name><difficult>0</difficult><truncated>0</truncated><info>[{"confidence": "0"}, {"action": "CREATE", "cat": "HSIL", "time": "2020-07-23 14:39;21", "who": "admin", "typeOfanno": "PersonManul"}]</info><confidence>0</confidence><bndbox><xmin>35241.50515612566</xmin><ymin>33273.858346540575</ymin><xmax>35402.66271308294</xmax><ymax>33527.31976738979</ymax></bndbox><segmentation><points><x>35241.50515612566</x><y>33527.31976738979</y></points><points><x>35241.50515612566</x><y>33273.858346540575</y></points><points><x>35402.66271308294</x><y>33273.858346540575</y></points><points><x>35402.66271308294</x><y>33527.31976738979</y></points></segmentation></object><object><name>AREA</name><difficult>0</difficult><truncated>0</truncated><info>[{"confidence": "0"}, {"action": "CREATE", "cat": "AREA", "time": "2020-07-23 14:39;21", "who": "admin", "typeOfanno": "PersonManul"}]</info><confidence>0</confidence><bndbox><xmin>36821.0</xmin><ymin>25758.0</ymin><xmax>40917.0</xmax><ymax>29854.0</ymax></bndbox><segmentation><points><x>36821.0</x><y>29854.0</y></points><points><x>36821.0</x><y>25758.0</y></points><points><x>40917.0</x><y>25758.0</y></points><points><x>40917.0</x><y>29854.0</y></points></segmentation></object><object><name>HSIL</name><difficult>0</difficult><truncated>0</truncated><info>[{"confidence": "0"}, {"action": "CREATE", "cat": "HSIL", "time": "2020-07-23 14:39;21", "who": "admin", "typeOfanno": "PersonManul"}]</info><confidence>0</confidence><bndbox><xmin>39798.43312139541</xmin><ymin>27044.52005575598</ymin><xmax>39941.12990557429</xmax><ymax>27217.65216802897</ymax></bndbox><segmentation><points><x>39798.43312139541</x><y>27217.65216802897</y></points><points><x>39798.43312139541</x><y>27044.52005575598</y></points><points><x>39941.12990557429</x><y>27044.52005575598</y></points><points><x>39941.12990557429</x><y>27217.65216802897</y></points></segmentation></object><object><name>HSIL</name><difficult>0</difficult><truncated>0</truncated><info>[{"confidence": "0"}, {"action": "CREATE", "cat": "HSIL", "time": "2020-07-23 14:39;21", "who": "admin", "typeOfanno": "PersonManul"}]</info><confidence>0</confidence><bndbox><xmin>37604.87550468331</xmin><ymin>28744.612136106065</ymin><xmax>38329.445228352015</xmax><ymax>29669.535004203368</ymax></bndbox><segmentation><points><x>37604.87550468331</x><y>29669.535004203368</y></points><points><x>37604.87550468331</x><y>28744.612136106065</y></points><points><x>38329.445228352015</x><y>28744.612136106065</y></points><points><x>38329.445228352015</x><y>29669.535004203368</y></points></segmentation></object><object><name>HSIL</name><difficult>0</difficult><truncated>0</truncated><info>[{"confidence": "0"}, {"action": "CREATE", "cat": "HSIL", "time": "2020-07-23 14:39;21", "who": "admin", "typeOfanno": "PersonManul"}]</info><confidence>0</confidence><bndbox><xmin>49710.24959946121</xmin><ymin>26653.128359468727</ymin><xmax>49937.56273393766</xmax><ymax>26962.155365815797</ymax></bndbox><segmentation><points><x>49710.24959946121</x><y>26962.155365815797</y></points><points><x>49710.24959946121</x><y>26653.128359468727</y></points><points><x>49937.56273393766</x><y>26653.128359468727</y></points><points><x>49937.56273393766</x><y>26962.155365815797</y></points></segmentation></object><object><name>AREA</name><difficult>0</difficult><truncated>0</truncated><info>[{"confidence": "0"}, {"action": "CREATE", "cat": "AREA", "time": "2020-07-23 14:39;21", "who": "admin", "typeOfanno": "PersonManul"}]</info><confidence>0</confidence><bndbox><xmin>48622.261682243</xmin><ymin>28845.13351134846</ymin><xmax>52718.261682243</xmax><ymax>32941.13351134847</ymax></bndbox><segmentation><points><x>48622.261682243</x><y>32941.13351134847</y></points><points><x>48622.261682243</x><y>28845.13351134846</y></points><points><x>52718.261682243</x><y>28845.13351134846</y></points><points><x>52718.261682243</x><y>32941.13351134847</y></points></segmentation></object><object><name>HSIL</name><difficult>0</difficult><truncated>0</truncated><info>[{"confidence": "0"}, {"action": "CREATE", "cat": "HSIL", "time": "2020-07-23 14:39;21", "who": "admin", "typeOfanno": "PersonManul"}]</info><confidence>0</confidence><bndbox><xmin>49710.62028862842</xmin><ymin>30731.291692307437</ymin><xmax>49919.396613413046</xmax><ymax>30876.39626475004</ymax></bndbox><segmentation><points><x>49710.62028862842</x><y>30876.39626475004</y></points><points><x>49710.62028862842</x><y>30731.291692307437</y></points><points><x>49919.396613413046</x><y>30731.291692307437</y></points><points><x>49919.396613413046</x><y>30876.39626475004</y></points></segmentation></object><object><name>AREA</name><difficult>0</difficult><truncated>0</truncated><info>[{"confidence": "0"}, {"action": "CREATE", "cat": "AREA", "time": "2020-07-23 14:39;21", "who": "admin", "typeOfanno": "PersonManul"}]</info><confidence>0</confidence><bndbox><xmin>39463.084296943955</xmin><ymin>17634.35173449912</ymin><xmax>43559.084296943955</xmax><ymax>21730.35173449912</ymax></bndbox><segmentation><points><x>39463.084296943955</x><y>21730.35173449912</y></points><points><x>39463.084296943955</x><y>17634.35173449912</y></points><points><x>43559.084296943955</x><y>17634.35173449912</y></points><points><x>43559.084296943955</x><y>21730.35173449912</y></points></segmentation></object><object><name>HSIL</name><difficult>0</difficult><truncated>0</truncated><info>[{"confidence": "0"}, {"action": "CREATE", "cat": "HSIL", "time": "2020-07-23 14:39;21", "who": "admin", "typeOfanno": "PersonManul"}]</info><confidence>0</confidence><bndbox><xmin>40131.24067141679</xmin><ymin>17761.806775663506</ymin><xmax>40404.32724366682</xmax><ymax>18099.793665592962</ymax></bndbox><segmentation><points><x>40131.24067141679</x><y>18099.793665592962</y></points><points><x>40131.24067141679</x><y>17761.806775663506</y></points><points><x>40404.32724366682</x><y>17761.806775663506</y></points><points><x>40404.32724366682</x><y>18099.793665592962</y></points></segmentation></object><object><name>HSIL</name><difficult>0</difficult><truncated>0</truncated><info>[{"confidence": "0"}, {"action": "CREATE", "cat": "HSIL", "time": "2020-07-23 14:39;21", "who": "admin", "typeOfanno": "PersonManul"}]</info><confidence>0</confidence><bndbox><xmin>43031.81666197118</xmin><ymin>18013.680168416784</ymin><xmax>43273.11291890677</xmax><ymax>18259.07572280915</ymax></bndbox><segmentation><points><x>43031.81666197118</x><y>18259.07572280915</y></points><points><x>43031.81666197118</x><y>18013.680168416784</y></points><points><x>43273.11291890677</x><y>18013.680168416784</y></points><points><x>43273.11291890677</x><y>18259.07572280915</y></points></segmentation></object><object><name>HSIL</name><difficult>0</difficult><truncated>0</truncated><info>[{"confidence": "0"}, {"action": "CREATE", "cat": "HSIL", "time": "2020-07-23 14:39;21", "who": "admin", "typeOfanno": "PersonManul"}]</info><confidence>0</confidence><bndbox><xmin>40166.36191592514</xmin><ymin>18582.565209756536</ymin><xmax>40267.02024012395</xmax><ymax>18722.97817939499</ymax></bndbox><segmentation><points><x>40166.36191592514</x><y>18722.97817939499</y></points><points><x>40166.36191592514</x><y>18582.565209756536</y></points><points><x>40267.02024012395</x><y>18582.565209756536</y></points><points><x>40267.02024012395</x><y>18722.97817939499</y></points></segmentation></object><object><name>BOX_SCREEN</name><difficult>0</difficult><truncated>0</truncated><info>[{"confidence": "0"}, {"action": "CREATE", "cat": "BOX_SCREEN", "time": "2020-07-23 14:39;21", "who": "admin", "typeOfanno": "PersonManul"}]</info><confidence>0</confidence><bndbox><xmin>22629.638717574042</xmin><ymin>28706.92125429695</ymin><xmax>24677.638717574042</xmax><ymax>30754.921254296954</ymax></bndbox><segmentation><points><x>22629.638717574042</x><y>30754.921254296954</y></points><points><x>22629.638717574042</x><y>28706.92125429695</y></points><points><x>24677.638717574042</x><y>28706.92125429695</y></points><points><x>24677.638717574042</x><y>30754.921254296954</y></points></segmentation></object><object><name>HSIL</name><difficult>0</difficult><truncated>0</truncated><info>[{"confidence": "0"}, {"action": "CREATE", "cat": "HSIL", "time": "2020-07-23 14:39;21", "who": "admin", "typeOfanno": "PersonManul"}]</info><confidence>0</confidence><bndbox><xmin>24413.462612387993</xmin><ymin>29031.43425339219</ymin><xmax>24753.47499628892</xmax><ymax>29312.598340079494</ymax></bndbox><segmentation><points><x>24413.462612387993</x><y>29312.598340079494</y></points><points><x>24413.462612387993</x><y>29031.43425339219</y></points><points><x>24753.47499628892</x><y>29031.43425339219</y></points><points><x>24753.47499628892</x><y>29312.598340079494</y></points></segmentation></object><object><name>BOX_SCREEN</name><difficult>0</difficult><truncated>0</truncated><info>[{"confidence": "0"}, {"action": "CREATE", "cat": "BOX_SCREEN", "time": "2020-07-23 14:39;21", "who": "admin", "typeOfanno": "PersonManul"}]</info><confidence>0</confidence><bndbox><xmin>21388.77001762828</xmin><ymin>29586.387624415598</ymin><xmax>23436.77001762828</xmax><ymax>31634.387624415598</ymax></bndbox><segmentation><points><x>21388.77001762828</x><y>31634.387624415598</y></points><points><x>21388.77001762828</x><y>29586.387624415598</y></points><points><x>23436.77001762828</x><y>29586.387624415598</y></points><points><x>23436.77001762828</x><y>31634.387624415598</y></points></segmentation></object><object><name>BOX_SCREEN</name><difficult>0</difficult><truncated>0</truncated><info>[{"confidence": "0"}, {"action": "CREATE", "cat": "BOX_SCREEN", "time": "2020-07-23 14:39;21", "who": "admin", "typeOfanno": "PersonManul"}]</info><confidence>0</confidence><bndbox><xmin>34298.0839346043</xmin><ymin>32486.589056965186</ymin><xmax>36346.0839346043</xmax><ymax>34534.58905696518</ymax></bndbox><segmentation><points><x>34298.0839346043</x><y>34534.58905696518</y></points><points><x>34298.0839346043</x><y>32486.589056965186</y></points><points><x>36346.0839346043</x><y>32486.589056965186</y></points><points><x>36346.0839346043</x><y>34534.58905696518</y></points></segmentation></object><object><name>HSIL</name><difficult>0</difficult><truncated>0</truncated><info>[{"confidence": "0"}, {"action": "CREATE", "cat": "HSIL", "time": "2020-07-23 14:39;21", "who": "admin", "typeOfanno": "PersonManul"}]</info><confidence>0</confidence><bndbox><xmin>22011.64623789093</xmin><ymin>30036.428123198635</ymin><xmax>22305.850049157056</xmax><ymax>30262.039539264875</ymax></bndbox><segmentation><points><x>22011.64623789093</x><y>30262.039539264875</y></points><points><x>22011.64623789093</x><y>30036.428123198635</y></points><points><x>22305.850049157056</x><y>30036.428123198635</y></points><points><x>22305.850049157056</x><y>30262.039539264875</y></points></segmentation></object><object><name>HSIL</name><difficult>0</difficult><truncated>0</truncated><info>[{"confidence": "0"}, {"action": "CREATE", "cat": "HSIL", "time": "2020-07-23 14:39;21", "who": "admin", "typeOfanno": "PersonManul"}]</info><confidence>0</confidence><bndbox><xmin>21407.593539845824</xmin><ymin>30639.532693595545</ymin><xmax>21643.344589031953</xmax><ymax>30898.016886091173</ymax></bndbox><segmentation><points><x>21407.593539845824</x><y>30898.016886091173</y></points><points><x>21407.593539845824</x><y>30639.532693595545</y></points><points><x>21643.344589031953</x><y>30639.532693595545</y></points><points><x>21643.344589031953</x><y>30898.016886091173</y></points></segmentation></object><object><name>HSIL</name><difficult>0</difficult><truncated>0</truncated><info>[{"confidence": "0"}, {"action": "CREATE", "cat": "HSIL", "time": "2020-07-23 14:39;21", "who": "admin", "typeOfanno": "PersonManul"}]</info><confidence>0</confidence><bndbox><xmin>34555.31540355202</xmin><ymin>33706.88837709205</ymin><xmax>34706.60726352292</xmax><ymax>33883.170418068155</ymax></bndbox><segmentation><points><x>34555.31540355202</x><y>33883.170418068155</y></points><points><x>34555.31540355202</x><y>33706.88837709205</y></points><points><x>34706.60726352292</x><y>33706.88837709205</y></points><points><x>34706.60726352292</x><y>33883.170418068155</y></points></segmentation></object><object><name>HSIL</name><difficult>0</difficult><truncated>0</truncated><info>[{"confidence": 1}, {"action": "CREATE", "cat": "HSIL", "time": "2020-07-28 15:35;28", "who": "admin", "typeOfanno": "PersonManul"}]</info><confidence>1.0</confidence><bndbox><xmin>23498.37089635435</xmin><ymin>29318.84270706061</ymin><xmax>23571.18165646086</xmax><ymax>29427.78512255832</ymax></bndbox><segmentation><points><x>23498.37089635435</x><y>29427.78512255832</y></points><points><x>23498.37089635435</x><y>29318.84270706061</y></points><points><x>23571.18165646086</x><y>29318.84270706061</y></points><points><x>23571.18165646086</x><y>29427.78512255832</y></points></segmentation></object><object><name>HSIL</name><difficult>0</difficult><truncated>0</truncated><info>[{"confidence": 1}, {"action": "CREATE", "cat": "HSIL", "time": "2020-07-28 15:35;28", "who": "admin", "typeOfanno": "PersonManul"}]</info><confidence>1.0</confidence><bndbox><xmin>23159.56028441056</xmin><ymin>29331.35275484768</ymin><xmax>23433.89808970812</xmax><ymax>29750.427402250494</ymax></bndbox><segmentation><points><x>23159.56028441056</x><y>29750.427402250494</y></points><points><x>23159.56028441056</x><y>29331.35275484768</y></points><points><x>23433.89808970812</x><y>29331.35275484768</y></points><points><x>23433.89808970812</x><y>29750.427402250494</y></points></segmentation></object><object><name>HSIL</name><difficult>0</difficult><truncated>0</truncated><info>[{"confidence": 1}, {"action": "CREATE", "cat": "HSIL", "time": "2020-07-28 15:35;28", "who": "admin", "typeOfanno": "PersonManul"}]</info><confidence>1.0</confidence><bndbox><xmin>52276.514958991</xmin><ymin>24420.99739846479</ymin><xmax>52380.530330571724</xmax><ymax>24499.830101136507</ymax></bndbox><segmentation><points><x>52276.514958991</x><y>24499.830101136507</y></points><points><x>52276.514958991</x><y>24420.99739846479</y></points><points><x>52380.530330571724</x><y>24420.99739846479</y></points><points><x>52380.530330571724</x><y>24499.830101136507</y></points></segmentation></object><object><name>AREA</name><difficult>0</difficult><truncated>0</truncated><info>[{"confidence": 1}, {"action": "CREATE", "cat": "AREA", "time": "2020-07-28 15:35;28", "who": "admin", "typeOfanno": "PersonManul"}]</info><confidence>1.0</confidence><bndbox><xmin>48432.21453307111</xmin><ymin>23513.89624510636</ymin><xmax>52582.01979846166</xmax><ymax>27537.18305728379</ymax></bndbox><segmentation><points><x>48432.21453307111</x><y>27537.18305728379</y></points><points><x>48432.21453307111</x><y>23513.89624510636</y></points><points><x>52582.01979846166</x><y>23513.89624510636</y></points><points><x>52582.01979846166</x><y>27537.18305728379</y></points></segmentation></object></annotation>
