# Supplementary material for: Artificial intelligence enables precision diagnosis of cervical cytology grades and cervical cancer
Source: Nat Commun. 2024 May 22;15:4369. doi: 10.1038/s41467-024-48705-3 (PMC11111770; doi:10.1038/s41467-024-48705-3)
Supplement: Supplementary file 4 — Source Data [file 41467_2024_48705_MOESM4_ESM.zip › Source Data/Table S1.Average precision in the patch-level detection and classification./ground_truth_126/V201906938_A.TMAP.xml]

<?xml version="1.0"?><annotation><folder>med</folder><filename>/datasets/Review/label-check/kfbtmap682/V201906938_A.TMAP</filename><size><width>60160</width><height>57600</height></size><mpp>0.25294119041063823</mpp><object><name>NILM</name><difficult>0</difficult><truncated>0</truncated><info>[{"confidence": "0.683198"}, {"action": "CREATE", "cat": "NILM", "time": "2020-07-23 14:54;32", "who": "admin", "typeOfanno": "PersonManul"}]</info><confidence>0.683198</confidence><bndbox><xmin>51824.0</xmin><ymin>33176.0</ymin><xmax>52163.0</xmax><ymax>33444.0</ymax></bndbox><segmentation><points><x>51824.0</x><y>33444.0</y></points><points><x>51824.0</x><y>33176.0</y></points><points><x>52163.0</x><y>33176.0</y></points><points><x>52163.0</x><y>33444.0</y></points></segmentation></object><object><name>NILM</name><difficult>0</difficult><truncated>0</truncated><info>[{"confidence": "0.687642"}, {"action": "CREATE", "cat": "NILM", "time": "2020-07-23 14:54;32", "who": "admin", "typeOfanno": "PersonManul"}]</info><confidence>0.687642</confidence><bndbox><xmin>27538.0</xmin><ymin>39898.0</ymin><xmax>27694.0</xmax><ymax>40114.0</ymax></bndbox><segmentation><points><x>27538.0</x><y>40114.0</y></points><points><x>27538.0</x><y>39898.0</y></points><points><x>27694.0</x><y>39898.0</y></points><points><x>27694.0</x><y>40114.0</y></points></segmentation></object><object><name>NILM</name><difficult>0</difficult><truncated>0</truncated><info>[{"confidence": "0.689729"}, {"action": "CREATE", "cat": "NILM", "time": "2020-07-23 14:54;32", "who": "admin", "typeOfanno": "PersonManul"}]</info><confidence>0.689729</confidence><bndbox><xmin>48855.0</xmin><ymin>26647.0</ymin><xmax>49178.0</xmax><ymax>26933.0</ymax></bndbox><segmentation><points><x>48855.0</x><y>26933.0</y></points><points><x>48855.0</x><y>26647.0</y></points><points><x>49178.0</x><y>26647.0</y></points><points><x>49178.0</x><y>26933.0</y></points></segmentation></object><object><name>NILM</name><difficult>0</difficult><truncated>0</truncated><info>[{"confidence": "0.701753"}, {"action": "CREATE", "cat": "NILM", "time": "2020-07-23 14:54;32", "who": "admin", "typeOfanno": "PersonManul"}]</info><confidence>0.701753</confidence><bndbox><xmin>39329.0</xmin><ymin>24182.0</ymin><xmax>39778.0</xmax><ymax>24384.0</ymax></bndbox><segmentation><points><x>39329.0</x><y>24384.0</y></points><points><x>39329.0</x><y>24182.0</y></points><points><x>39778.0</x><y>24182.0</y></points><points><x>39778.0</x><y>24384.0</y></points></segmentation></object><object><name>NILM</name><difficult>0</difficult><truncated>0</truncated><info>[{"confidence": "0.707193"}, {"action": "CREATE", "cat": "NILM", "time": "2020-07-23 14:54;32", "who": "admin", "typeOfanno": "PersonManul"}]</info><confidence>0.707193</confidence><bndbox><xmin>50838.0</xmin><ymin>39357.0</ymin><xmax>51050.0</xmax><ymax>39629.0</ymax></bndbox><segmentation><points><x>50838.0</x><y>39629.0</y></points><points><x>50838.0</x><y>39357.0</y></points><points><x>51050.0</x><y>39357.0</y></points><points><x>51050.0</x><y>39629.0</y></points></segmentation></object><object><name>NILM</name><difficult>0</difficult><truncated>0</truncated><info>[{"confidence": "0.70824"}, {"action": "CREATE", "cat": "NILM", "time": "2020-07-23 14:54;32", "who": "admin", "typeOfanno": "PersonManul"}]</info><confidence>0.70824</confidence><bndbox><xmin>35273.0</xmin><ymin>26377.0</ymin><xmax>35718.0</xmax><ymax>26779.0</ymax></bndbox><segmentation><points><x>35273.0</x><y>26779.0</y></points><points><x>35273.0</x><y>26377.0</y></points><points><x>35718.0</x><y>26377.0</y></points><points><x>35718.0</x><y>26779.0</y></points></segmentation></object><object><name>NILM</name><difficult>0</difficult><truncated>0</truncated><info>[{"confidence": "0.708736"}, {"action": "CREATE", "cat": "NILM", "time": "2020-07-23 14:54;32", "who": "admin", "typeOfanno": "PersonManul"}]</info><confidence>0.708736</confidence><bndbox><xmin>12259.0</xmin><ymin>31035.0</ymin><xmax>12431.0</xmax><ymax>31150.0</ymax></bndbox><segmentation><points><x>12259.0</x><y>31150.0</y></points><points><x>12259.0</x><y>31035.0</y></points><points><x>12431.0</x><y>31035.0</y></points><points><x>12431.0</x><y>31150.0</y></points></segmentation></object><object><name>NILM</name><difficult>0</difficult><truncated>0</truncated><info>[{"confidence": "0.72241"}, {"action": "CREATE", "cat": "NILM", "time": "2020-07-23 14:54;32", "who": "admin", "typeOfanno": "PersonManul"}]</info><confidence>0.72241</confidence><bndbox><xmin>48664.0</xmin><ymin>27416.0</ymin><xmax>48892.0</xmax><ymax>27669.0</ymax></bndbox><segmentation><points><x>48664.0</x><y>27669.0</y></points><points><x>48664.0</x><y>27416.0</y></points><points><x>48892.0</x><y>27416.0</y></points><points><x>48892.0</x><y>27669.0</y></points></segmentation></object><object><name>NILM</name><difficult>0</difficult><truncated>0</truncated><info>[{"confidence": "0.723187"}, {"action": "CREATE", "cat": "NILM", "time": "2020-07-23 14:54;32", "who": "admin", "typeOfanno": "PersonManul"}]</info><confidence>0.723187</confidence><bndbox><xmin>39759.0</xmin><ymin>25312.0</ymin><xmax>39947.0</xmax><ymax>25472.0</ymax></bndbox><segmentation><points><x>39759.0</x><y>25472.0</y></points><points><x>39759.0</x><y>25312.0</y></points><points><x>39947.0</x><y>25312.0</y></points><points><x>39947.0</x><y>25472.0</y></points></segmentation></object><object><name>NILM</name><difficult>0</difficult><truncated>0</truncated><info>[{"confidence": "0.725919"}, {"action": "CREATE", "cat": "NILM", "time": "2020-07-23 14:54;32", "who": "admin", "typeOfanno": "PersonManul"}]</info><confidence>0.725919</confidence><bndbox><xmin>13354.0</xmin><ymin>39476.0</ymin><xmax>13948.0</xmax><ymax>40170.0</ymax></bndbox><segmentation><points><x>13354.0</x><y>40170.0</y></points><points><x>13354.0</x><y>39476.0</y></points><points><x>13948.0</x><y>39476.0</y></points><points><x>13948.0</x><y>40170.0</y></points></segmentation></object><object><name>NILM</name><difficult>0</difficult><truncated>0</truncated><info>[{"confidence": "0.729977"}, {"action": "CREATE", "cat": "NILM", "time": "2020-07-23 14:54;32", "who": "admin", "typeOfanno": "PersonManul"}]</info><confidence>0.729977</confidence><bndbox><xmin>37337.0</xmin><ymin>41726.0</ymin><xmax>37678.0</xmax><ymax>42142.0</ymax></bndbox><segmentation><points><x>37337.0</x><y>42142.0</y></points><points><x>37337.0</x><y>41726.0</y></points><points><x>37678.0</x><y>41726.0</y></points><points><x>37678.0</x><y>42142.0</y></points></segmentation></object><object><name>NILM</name><difficult>0</difficult><truncated>0</truncated><info>[{"confidence": "0.733679"}, {"action": "CREATE", "cat": "NILM", "time": "2020-07-23 14:54;32", "who": "admin", "typeOfanno": "PersonManul"}]</info><confidence>0.733679</confidence><bndbox><xmin>10301.0</xmin><ymin>39195.0</ymin><xmax>10947.0</xmax><ymax>39782.0</ymax></bndbox><segmentation><points><x>10301.0</x><y>39782.0</y></points><points><x>10301.0</x><y>39195.0</y></points><points><x>10947.0</x><y>39195.0</y></points><points><x>10947.0</x><y>39782.0</y></points></segmentation></object><object><name>NILM</name><difficult>0</difficult><truncated>0</truncated><info>[{"confidence": "0.741777"}, {"action": "CREATE", "cat": "NILM", "time": "2020-07-23 14:54;32", "who": "admin", "typeOfanno": "PersonManul"}]</info><confidence>0.741777</confidence><bndbox><xmin>25636.0</xmin><ymin>16636.0</ymin><xmax>25889.0</xmax><ymax>16972.0</ymax></bndbox><segmentation><points><x>25636.0</x><y>16972.0</y></points><points><x>25636.0</x><y>16636.0</y></points><points><x>25889.0</x><y>16636.0</y></points><points><x>25889.0</x><y>16972.0</y></points></segmentation></object><object><name>NILM</name><difficult>0</difficult><truncated>0</truncated><info>[{"confidence": "0.752016"}, {"action": "CREATE", "cat": "NILM", "time": "2020-07-23 14:54;32", "who": "admin", "typeOfanno": "PersonManul"}]</info><confidence>0.752016</confidence><bndbox><xmin>42210.0</xmin><ymin>42444.0</ymin><xmax>42366.0</xmax><ymax>42605.0</ymax></bndbox><segmentation><points><x>42210.0</x><y>42605.0</y></points><points><x>42210.0</x><y>42444.0</y></points><points><x>42366.0</x><y>42444.0</y></points><points><x>42366.0</x><y>42605.0</y></points></segmentation></object><object><name>NILM</name><difficult>0</difficult><truncated>0</truncated><info>[{"confidence": "0.75446"}, {"action": "CREATE", "cat": "NILM", "time": "2020-07-23 14:54;32", "who": "admin", "typeOfanno": "PersonManul"}]</info><confidence>0.75446</confidence><bndbox><xmin>27149.0</xmin><ymin>7638.0</ymin><xmax>27644.0</xmax><ymax>8000.0</ymax></bndbox><segmentation><points><x>27149.0</x><y>8000.0</y></points><points><x>27149.0</x><y>7638.0</y></points><points><x>27644.0</x><y>7638.0</y></points><points><x>27644.0</x><y>8000.0</y></points></segmentation></object><object><name>NILM</name><difficult>0</difficult><truncated>0</truncated><info>[{"confidence": "0.772206"}, {"action": "CREATE", "cat": "NILM", "time": "2020-07-23 14:54;32", "who": "admin", "typeOfanno": "PersonManul"}]</info><confidence>0.772206</confidence><bndbox><xmin>29243.0</xmin><ymin>31540.0</ymin><xmax>29390.0</xmax><ymax>31707.0</ymax></bndbox><segmentation><points><x>29243.0</x><y>31707.0</y></points><points><x>29243.0</x><y>31540.0</y></points><points><x>29390.0</x><y>31540.0</y></points><points><x>29390.0</x><y>31707.0</y></points></segmentation></object><object><name>ASC_US</name><difficult>0</difficult><truncated>0</truncated><info>[{"confidence": "0.773475"}, {"action": "CREATE", "cat": "ASC_US", "time": "2020-07-23 14:54;32", "who": "admin", "typeOfanno": "PersonManul"}]</info><confidence>0.773475</confidence><bndbox><xmin>32390.0</xmin><ymin>6436.0</ymin><xmax>32611.0</xmax><ymax>6609.0</ymax></bndbox><segmentation><points><x>32390.0</x><y>6609.0</y></points><points><x>32390.0</x><y>6436.0</y></points><points><x>32611.0</x><y>6436.0</y></points><points><x>32611.0</x><y>6609.0</y></points></segmentation></object><object><name>NILM</name><difficult>0</difficult><truncated>0</truncated><info>[{"confidence": "0.783389"}, {"action": "CREATE", "cat": "NILM", "time": "2020-07-23 14:54;33", "who": "admin", "typeOfanno": "PersonManul"}]</info><confidence>0.783389</confidence><bndbox><xmin>42415.0</xmin><ymin>14176.0</ymin><xmax>42639.0</xmax><ymax>14389.0</ymax></bndbox><segmentation><points><x>42415.0</x><y>14389.0</y></points><points><x>42415.0</x><y>14176.0</y></points><points><x>42639.0</x><y>14176.0</y></points><points><x>42639.0</x><y>14389.0</y></points></segmentation></object><object><name>NILM</name><difficult>0</difficult><truncated>0</truncated><info>[{"confidence": "0.792508"}, {"action": "CREATE", "cat": "NILM", "time": "2020-07-23 14:54;33", "who": "admin", "typeOfanno": "PersonManul"}]</info><confidence>0.792508</confidence><bndbox><xmin>19390.0</xmin><ymin>13477.0</ymin><xmax>19781.0</xmax><ymax>13972.0</ymax></bndbox><segmentation><points><x>19390.0</x><y>13972.0</y></points><points><x>19390.0</x><y>13477.0</y></points><points><x>19781.0</x><y>13477.0</y></points><points><x>19781.0</x><y>13972.0</y></points></segmentation></object><object><name>NILM</name><difficult>0</difficult><truncated>0</truncated><info>[{"confidence": "0.795301"}, {"action": "CREATE", "cat": "NILM", "time": "2020-07-23 14:54;33", "who": "admin", "typeOfanno": "PersonManul"}]</info><confidence>0.795301</confidence><bndbox><xmin>49807.0</xmin><ymin>14980.0</ymin><xmax>49905.0</xmax><ymax>15067.0</ymax></bndbox><segmentation><points><x>49807.0</x><y>15067.0</y></points><points><x>49807.0</x><y>14980.0</y></points><points><x>49905.0</x><y>14980.0</y></points><points><x>49905.0</x><y>15067.0</y></points></segmentation></object><object><name>NILM</name><difficult>0</difficult><truncated>0</truncated><info>[{"confidence": "0.802044"}, {"action": "CREATE", "cat": "NILM", "time": "2020-07-23 14:54;33", "who": "admin", "typeOfanno": "PersonManul"}]</info><confidence>0.802044</confidence><bndbox><xmin>38755.0</xmin><ymin>48405.0</ymin><xmax>39123.0</xmax><ymax>48655.0</ymax></bndbox><segmentation><points><x>38755.0</x><y>48655.0</y></points><points><x>38755.0</x><y>48405.0</y></points><points><x>39123.0</x><y>48405.0</y></points><points><x>39123.0</x><y>48655.0</y></points></segmentation></object><object><name>NILM</name><difficult>0</difficult><truncated>0</truncated><info>[{"confidence": "0.804778"}, {"action": "CREATE", "cat": "NILM", "time": "2020-07-23 14:54;33", "who": "admin", "typeOfanno": "PersonManul"}]</info><confidence>0.804778</confidence><bndbox><xmin>37185.0</xmin><ymin>49245.0</ymin><xmax>38005.0</xmax><ymax>50058.0</ymax></bndbox><segmentation><points><x>37185.0</x><y>50058.0</y></points><points><x>37185.0</x><y>49245.0</y></points><points><x>38005.0</x><y>49245.0</y></points><points><x>38005.0</x><y>50058.0</y></points></segmentation></object><object><name>NILM</name><difficult>0</difficult><truncated>0</truncated><info>[{"confidence": "0.806072"}, {"action": "CREATE", "cat": "NILM", "time": "2020-07-23 14:54;33", "who": "admin", "typeOfanno": "PersonManul"}]</info><confidence>0.806072</confidence><bndbox><xmin>36836.0</xmin><ymin>23387.0</ymin><xmax>36936.0</xmax><ymax>23524.0</ymax></bndbox><segmentation><points><x>36836.0</x><y>23524.0</y></points><points><x>36836.0</x><y>23387.0</y></points><points><x>36936.0</x><y>23387.0</y></points><points><x>36936.0</x><y>23524.0</y></points></segmentation></object><object><name>NILM</name><difficult>0</difficult><truncated>0</truncated><info>[{"confidence": "0.812014"}, {"action": "CREATE", "cat": "NILM", "time": "2020-07-23 14:54;33", "who": "admin", "typeOfanno": "PersonManul"}]</info><confidence>0.812014</confidence><bndbox><xmin>9070.0</xmin><ymin>34258.0</ymin><xmax>9640.0</xmax><ymax>34778.0</ymax></bndbox><segmentation><points><x>9070.0</x><y>34778.0</y></points><points><x>9070.0</x><y>34258.0</y></points><points><x>9640.0</x><y>34258.0</y></points><points><x>9640.0</x><y>34778.0</y></points></segmentation></object><object><name>NILM</name><difficult>0</difficult><truncated>0</truncated><info>[{"confidence": "0.83496"}, {"action": "CREATE", "cat": "NILM", "time": "2020-07-23 14:54;33", "who": "admin", "typeOfanno": "PersonManul"}]</info><confidence>0.83496</confidence><bndbox><xmin>47853.0</xmin><ymin>38235.0</ymin><xmax>48185.0</xmax><ymax>38607.0</ymax></bndbox><segmentation><points><x>47853.0</x><y>38607.0</y></points><points><x>47853.0</x><y>38235.0</y></points><points><x>48185.0</x><y>38235.0</y></points><points><x>48185.0</x><y>38607.0</y></points></segmentation></object><object><name>NILM</name><difficult>0</difficult><truncated>0</truncated><info>[{"confidence": "0.838891"}, {"action": "CREATE", "cat": "NILM", "time": "2020-07-23 14:54;33", "who": "admin", "typeOfanno": "PersonManul"}]</info><confidence>0.838891</confidence><bndbox><xmin>22279.0</xmin><ymin>23364.0</ymin><xmax>22740.0</xmax><ymax>23677.0</ymax></bndbox><segmentation><points><x>22279.0</x><y>23677.0</y></points><points><x>22279.0</x><y>23364.0</y></points><points><x>22740.0</x><y>23364.0</y></points><points><x>22740.0</x><y>23677.0</y></points></segmentation></object><object><name>NILM</name><difficult>0</difficult><truncated>0</truncated><info>[{"confidence": "0.840243"}, {"action": "CREATE", "cat": "NILM", "time": "2020-07-23 14:54;33", "who": "admin", "typeOfanno": "PersonManul"}]</info><confidence>0.840243</confidence><bndbox><xmin>41841.0</xmin><ymin>19660.0</ymin><xmax>42099.0</xmax><ymax>19932.0</ymax></bndbox><segmentation><points><x>41841.0</x><y>19932.0</y></points><points><x>41841.0</x><y>19660.0</y></points><points><x>42099.0</x><y>19660.0</y></points><points><x>42099.0</x><y>19932.0</y></points></segmentation></object><object><name>NILM</name><difficult>0</difficult><truncated>0</truncated><info>[{"confidence": "0.840271"}, {"action": "CREATE", "cat": "NILM", "time": "2020-07-23 14:54;33", "who": "admin", "typeOfanno": "PersonManul"}]</info><confidence>0.840271</confidence><bndbox><xmin>25963.0</xmin><ymin>22460.0</ymin><xmax>26035.0</xmax><ymax>22513.0</ymax></bndbox><segmentation><points><x>25963.0</x><y>22513.0</y></points><points><x>25963.0</x><y>22460.0</y></points><points><x>26035.0</x><y>22460.0</y></points><points><x>26035.0</x><y>22513.0</y></points></segmentation></object><object><name>NILM</name><difficult>0</difficult><truncated>0</truncated><info>[{"confidence": "0.847538"}, {"action": "CREATE", "cat": "NILM", "time": "2020-07-23 14:54;33", "who": "admin", "typeOfanno": "PersonManul"}]</info><confidence>0.847538</confidence><bndbox><xmin>8085.0</xmin><ymin>23306.0</ymin><xmax>8314.0</xmax><ymax>23499.0</ymax></bndbox><segmentation><points><x>8085.0</x><y>23499.0</y></points><points><x>8085.0</x><y>23306.0</y></points><points><x>8314.0</x><y>23306.0</y></points><points><x>8314.0</x><y>23499.0</y></points></segmentation></object><object><name>NILM</name><difficult>0</difficult><truncated>0</truncated><info>[{"confidence": "0.864009"}, {"action": "CREATE", "cat": "NILM", "time": "2020-07-23 14:54;33", "who": "admin", "typeOfanno": "PersonManul"}]</info><confidence>0.864009</confidence><bndbox><xmin>18341.0</xmin><ymin>32161.0</ymin><xmax>18452.0</xmax><ymax>32282.0</ymax></bndbox><segmentation><points><x>18341.0</x><y>32282.0</y></points><points><x>18341.0</x><y>32161.0</y></points><points><x>18452.0</x><y>32161.0</y></points><points><x>18452.0</x><y>32282.0</y></points></segmentation></object><object><name>NILM</name><difficult>0</difficult><truncated>0</truncated><info>[{"confidence": "0.867978"}, {"action": "CREATE", "cat": "NILM", "time": "2020-07-23 14:54;33", "who": "admin", "typeOfanno": "PersonManul"}]</info><confidence>0.867978</confidence><bndbox><xmin>47733.0</xmin><ymin>38728.0</ymin><xmax>47974.0</xmax><ymax>38946.0</ymax></bndbox><segmentation><points><x>47733.0</x><y>38946.0</y></points><points><x>47733.0</x><y>38728.0</y></points><points><x>47974.0</x><y>38728.0</y></points><points><x>47974.0</x><y>38946.0</y></points></segmentation></object><object><name>NILM</name><difficult>0</difficult><truncated>0</truncated><info>[{"confidence": "0.876999"}, {"action": "CREATE", "cat": "NILM", "time": "2020-07-23 14:54;33", "who": "admin", "typeOfanno": "PersonManul"}]</info><confidence>0.876999</confidence><bndbox><xmin>49322.0</xmin><ymin>17832.0</ymin><xmax>49531.0</xmax><ymax>18086.0</ymax></bndbox><segmentation><points><x>49322.0</x><y>18086.0</y></points><points><x>49322.0</x><y>17832.0</y></points><points><x>49531.0</x><y>17832.0</y></points><points><x>49531.0</x><y>18086.0</y></points></segmentation></object><object><name>ASC_US</name><difficult>0</difficult><truncated>0</truncated><info>[{"confidence": "0.884028"}, {"action": "CREATE", "cat": "ASC_US", "time": "2020-07-23 14:54;33", "who": "admin", "typeOfanno": "PersonManul"}]</info><confidence>0.884028</confidence><bndbox><xmin>22174.0</xmin><ymin>46864.0</ymin><xmax>22288.0</xmax><ymax>47061.0</ymax></bndbox><segmentation><points><x>22174.0</x><y>47061.0</y></points><points><x>22174.0</x><y>46864.0</y></points><points><x>22288.0</x><y>46864.0</y></points><points><x>22288.0</x><y>47061.0</y></points></segmentation></object><object><name>NILM</name><difficult>0</difficult><truncated>0</truncated><info>[{"confidence": "0.935071"}, {"action": "CREATE", "cat": "NILM", "time": "2020-07-23 14:54;33", "who": "admin", "typeOfanno": "PersonManul"}]</info><confidence>0.935071</confidence><bndbox><xmin>53694.0</xmin><ymin>29151.0</ymin><xmax>54003.0</xmax><ymax>29587.0</ymax></bndbox><segmentation><points><x>53694.0</x><y>29587.0</y></points><points><x>53694.0</x><y>29151.0</y></points><points><x>54003.0</x><y>29151.0</y></points><points><x>54003.0</x><y>29587.0</y></points></segmentation></object><object><name>NILM</name><difficult>0</difficult><truncated>0</truncated><info>[{"confidence": "0.93734"}, {"action": "CREATE", "cat": "NILM", "time": "2020-07-23 14:54;33", "who": "admin", "typeOfanno": "PersonManul"}]</info><confidence>0.93734</confidence><bndbox><xmin>22487.0</xmin><ymin>10164.0</ymin><xmax>22837.0</xmax><ymax>10439.0</ymax></bndbox><segmentation><points><x>22487.0</x><y>10439.0</y></points><points><x>22487.0</x><y>10164.0</y></points><points><x>22837.0</x><y>10164.0</y></points><points><x>22837.0</x><y>10439.0</y></points></segmentation></object><object><name>NILM</name><difficult>0</difficult><truncated>0</truncated><info>[{"confidence": "0.944466"}, {"action": "CREATE", "cat": "NILM", "time": "2020-07-23 14:54;33", "who": "admin", "typeOfanno": "PersonManul"}]</info><confidence>0.944466</confidence><bndbox><xmin>51646.0</xmin><ymin>28416.0</ymin><xmax>52171.0</xmax><ymax>28891.0</ymax></bndbox><segmentation><points><x>51646.0</x><y>28891.0</y></points><points><x>51646.0</x><y>28416.0</y></points><points><x>52171.0</x><y>28416.0</y></points><points><x>52171.0</x><y>28891.0</y></points></segmentation></object><object><name>NILM</name><difficult>0</difficult><truncated>0</truncated><info>[{"confidence": "0.949519"}, {"action": "CREATE", "cat": "NILM", "time": "2020-07-23 14:54;33", "who": "admin", "typeOfanno": "PersonManul"}]</info><confidence>0.949519</confidence><bndbox><xmin>28351.0</xmin><ymin>11794.0</ymin><xmax>28515.0</xmax><ymax>11940.0</ymax></bndbox><segmentation><points><x>28351.0</x><y>11940.0</y></points><points><x>28351.0</x><y>11794.0</y></points><points><x>28515.0</x><y>11794.0</y></points><points><x>28515.0</x><y>11940.0</y></points></segmentation></object><object><name>NILM</name><difficult>0</difficult><truncated>0</truncated><info>[{"confidence": "0.696975"}, {"action": "CREATE", "cat": "NILM", "time": "2020-07-23 14:54;33", "who": "admin", "typeOfanno": "PersonManul"}]</info><confidence>0.696975</confidence><bndbox><xmin>18354.0</xmin><ymin>46423.0</ymin><xmax>18530.0</xmax><ymax>46592.0</ymax></bndbox><segmentation><points><x>18354.0</x><y>46592.0</y></points><points><x>18354.0</x><y>46423.0</y></points><points><x>18530.0</x><y>46423.0</y></points><points><x>18530.0</x><y>46592.0</y></points></segmentation></object><object><name>NILM</name><difficult>0</difficult><truncated>0</truncated><info>[{"confidence": "0.738554"}, {"action": "CREATE", "cat": "NILM", "time": "2020-07-23 14:54;33", "who": "admin", "typeOfanno": "PersonManul"}]</info><confidence>0.738554</confidence><bndbox><xmin>27743.0</xmin><ymin>43221.0</ymin><xmax>27917.0</xmax><ymax>43434.0</ymax></bndbox><segmentation><points><x>27743.0</x><y>43434.0</y></points><points><x>27743.0</x><y>43221.0</y></points><points><x>27917.0</x><y>43221.0</y></points><points><x>27917.0</x><y>43434.0</y></points></segmentation></object><object><name>NILM</name><difficult>0</difficult><truncated>0</truncated><info>[{"confidence": "0.794624"}, {"action": "CREATE", "cat": "NILM", "time": "2020-07-23 14:54;33", "who": "admin", "typeOfanno": "PersonManul"}]</info><confidence>0.794624</confidence><bndbox><xmin>22542.0</xmin><ymin>9052.0</ymin><xmax>22756.0</xmax><ymax>9212.0</ymax></bndbox><segmentation><points><x>22542.0</x><y>9212.0</y></points><points><x>22542.0</x><y>9052.0</y></points><points><x>22756.0</x><y>9052.0</y></points><points><x>22756.0</x><y>9212.0</y></points></segmentation></object><object><name>NILM</name><difficult>0</difficult><truncated>0</truncated><info>[{"confidence": "0.807221"}, {"action": "CREATE", "cat": "NILM", "time": "2020-07-23 14:54;33", "who": "admin", "typeOfanno": "PersonManul"}]</info><confidence>0.807221</confidence><bndbox><xmin>32605.0</xmin><ymin>34180.0</ymin><xmax>33055.0</xmax><ymax>34511.0</ymax></bndbox><segmentation><points><x>32605.0</x><y>34511.0</y></points><points><x>32605.0</x><y>34180.0</y></points><points><x>33055.0</x><y>34180.0</y></points><points><x>33055.0</x><y>34511.0</y></points></segmentation></object><object><name>NILM</name><difficult>0</difficult><truncated>0</truncated><info>[{"confidence": "0.703135"}, {"action": "CREATE", "cat": "NILM", "time": "2020-07-23 14:54;33", "who": "admin", "typeOfanno": "PersonManul"}]</info><confidence>0.703135</confidence><bndbox><xmin>29810.0</xmin><ymin>18238.0</ymin><xmax>29964.0</xmax><ymax>18359.0</ymax></bndbox><segmentation><points><x>29810.0</x><y>18359.0</y></points><points><x>29810.0</x><y>18238.0</y></points><points><x>29964.0</x><y>18238.0</y></points><points><x>29964.0</x><y>18359.0</y></points></segmentation></object><object><name>NILM</name><difficult>0</difficult><truncated>0</truncated><info>[{"confidence": "0.708911"}, {"action": "CREATE", "cat": "NILM", "time": "2020-07-23 14:54;33", "who": "admin", "typeOfanno": "PersonManul"}]</info><confidence>0.708911</confidence><bndbox><xmin>26640.0</xmin><ymin>16674.0</ymin><xmax>26875.0</xmax><ymax>16875.0</ymax></bndbox><segmentation><points><x>26640.0</x><y>16875.0</y></points><points><x>26640.0</x><y>16674.0</y></points><points><x>26875.0</x><y>16674.0</y></points><points><x>26875.0</x><y>16875.0</y></points></segmentation></object><object><name>BOX_SCREEN</name><difficult>0</difficult><truncated>0</truncated><info>[{"confidence": "1.0"}, {"action": "CREATE", "cat": "BOX_SCREEN", "time": "2020-07-23 14:54;33", "who": "admin", "typeOfanno": "PersonManul"}]</info><confidence>1.0</confidence><bndbox><xmin>21207.0</xmin><ymin>46048.5</ymin><xmax>23255.0</xmax><ymax>48096.5</ymax></bndbox><segmentation><points><x>21207.0</x><y>48096.5</y></points><points><x>21207.0</x><y>46048.5</y></points><points><x>23255.0</x><y>46048.5</y></points><points><x>23255.0</x><y>48096.5</y></points></segmentation></object><object><name>BOX_SCREEN</name><difficult>0</difficult><truncated>0</truncated><info>[{"confidence": "1.0"}, {"action": "CREATE", "cat": "BOX_SCREEN", "time": "2020-07-23 14:54;33", "who": "admin", "typeOfanno": "PersonManul"}]</info><confidence>1.0</confidence><bndbox><xmin>31476.49999999999</xmin><ymin>5608.499999999958</ymin><xmax>33524.499999999985</xmax><ymax>7656.499999999958</ymax></bndbox><segmentation><points><x>31476.49999999999</x><y>7656.499999999958</y></points><points><x>31476.49999999999</x><y>5608.499999999958</y></points><points><x>33524.499999999985</x><y>5608.499999999958</y></points><points><x>33524.499999999985</x><y>7656.499999999958</y></points></segmentation></object></annotation>
