# Supplementary material for: Artificial intelligence enables precision diagnosis of cervical cytology grades and cervical cancer
Source: Nat Commun. 2024 May 22;15:4369. doi: 10.1038/s41467-024-48705-3 (PMC11111770; doi:10.1038/s41467-024-48705-3)
Supplement: Supplementary file 4 — Source Data [file 41467_2024_48705_MOESM4_ESM.zip › Source Data/Table S1.Average precision in the patch-level detection and classification./ground_truth_126/C201907686_L.TMAP.xml]

<?xml version="1.0"?><annotation><folder>med</folder><filename>/datasets/Review/label-check/tmap684/C201907686_L.TMAP</filename><size><width>40704</width><height>39680</height></size><mpp>0.34599997889017686</mpp><object><name>NILM</name><difficult>0</difficult><truncated>0</truncated><info>[{"confidence": "0.91522"}, {"action": "CREATE", "cat": "NILM", "time": "2020-07-23 14:55;27", "who": "admin", "typeOfanno": "PersonManul"}]</info><confidence>0.91522</confidence><bndbox><xmin>27486.0</xmin><ymin>12050.0</ymin><xmax>27744.0</xmax><ymax>12173.0</ymax></bndbox><segmentation><points><x>27486.0</x><y>12050.0</y></points><points><x>27744.0</x><y>12050.0</y></points><points><x>27744.0</x><y>12173.0</y></points><points><x>27486.0</x><y>12173.0</y></points></segmentation></object><object><name>NILM</name><difficult>0</difficult><truncated>0</truncated><info>[{"confidence": "0.910558"}, {"action": "CREATE", "cat": "NILM", "time": "2020-07-23 14:55;27", "who": "admin", "typeOfanno": "PersonManul"}]</info><confidence>0.910558</confidence><bndbox><xmin>18967.0</xmin><ymin>1652.0</ymin><xmax>19083.0</xmax><ymax>1854.0</ymax></bndbox><segmentation><points><x>18967.0</x><y>1652.0</y></points><points><x>19083.0</x><y>1652.0</y></points><points><x>19083.0</x><y>1854.0</y></points><points><x>18967.0</x><y>1854.0</y></points></segmentation></object><object><name>NILM</name><difficult>0</difficult><truncated>0</truncated><info>[{"confidence": "0.888011"}, {"action": "CREATE", "cat": "NILM", "time": "2020-07-23 14:55;27", "who": "admin", "typeOfanno": "PersonManul"}]</info><confidence>0.888011</confidence><bndbox><xmin>28713.0</xmin><ymin>10431.0</ymin><xmax>28843.0</xmax><ymax>10584.0</ymax></bndbox><segmentation><points><x>28713.0</x><y>10431.0</y></points><points><x>28843.0</x><y>10431.0</y></points><points><x>28843.0</x><y>10584.0</y></points><points><x>28713.0</x><y>10584.0</y></points></segmentation></object><object><name>NONE</name><difficult>0</difficult><truncated>0</truncated><info>[{"confidence": "0.838773"}, {"action": "CREATE", "cat": "NONE", "time": "2020-07-23 14:55;27", "who": "admin", "typeOfanno": "PersonManul"}]</info><confidence>0.838773</confidence><bndbox><xmin>13173.0</xmin><ymin>22006.0</ymin><xmax>13275.0</xmax><ymax>22123.0</ymax></bndbox><segmentation><points><x>13173.0</x><y>22006.0</y></points><points><x>13275.0</x><y>22006.0</y></points><points><x>13275.0</x><y>22123.0</y></points><points><x>13173.0</x><y>22123.0</y></points></segmentation></object><object><name>NILM</name><difficult>0</difficult><truncated>0</truncated><info>[{"confidence": "0.82179"}, {"action": "CREATE", "cat": "NILM", "time": "2020-07-23 14:55;27", "who": "admin", "typeOfanno": "PersonManul"}]</info><confidence>0.82179</confidence><bndbox><xmin>11302.0</xmin><ymin>17937.0</ymin><xmax>11496.0</xmax><ymax>18119.0</ymax></bndbox><segmentation><points><x>11302.0</x><y>17937.0</y></points><points><x>11496.0</x><y>17937.0</y></points><points><x>11496.0</x><y>18119.0</y></points><points><x>11302.0</x><y>18119.0</y></points></segmentation></object><object><name>NILM</name><difficult>0</difficult><truncated>0</truncated><info>[{"confidence": "0.770317"}, {"action": "CREATE", "cat": "NILM", "time": "2020-07-23 14:55;27", "who": "admin", "typeOfanno": "PersonManul"}]</info><confidence>0.770317</confidence><bndbox><xmin>19437.0</xmin><ymin>1695.0</ymin><xmax>19654.0</xmax><ymax>1986.0</ymax></bndbox><segmentation><points><x>19437.0</x><y>1695.0</y></points><points><x>19654.0</x><y>1695.0</y></points><points><x>19654.0</x><y>1986.0</y></points><points><x>19437.0</x><y>1986.0</y></points></segmentation></object><object><name>NILM</name><difficult>0</difficult><truncated>0</truncated><info>[{"confidence": "0.768792"}, {"action": "CREATE", "cat": "NILM", "time": "2020-07-23 14:55;27", "who": "admin", "typeOfanno": "PersonManul"}]</info><confidence>0.768792</confidence><bndbox><xmin>15524.0</xmin><ymin>17643.0</ymin><xmax>15684.0</xmax><ymax>17941.0</ymax></bndbox><segmentation><points><x>15524.0</x><y>17643.0</y></points><points><x>15684.0</x><y>17643.0</y></points><points><x>15684.0</x><y>17941.0</y></points><points><x>15524.0</x><y>17941.0</y></points></segmentation></object><object><name>NILM</name><difficult>0</difficult><truncated>0</truncated><info>[{"confidence": "0.750213"}, {"action": "CREATE", "cat": "NILM", "time": "2020-07-23 14:55;27", "who": "admin", "typeOfanno": "PersonManul"}]</info><confidence>0.750213</confidence><bndbox><xmin>12636.0</xmin><ymin>8344.0</ymin><xmax>12737.0</xmax><ymax>8484.0</ymax></bndbox><segmentation><points><x>12636.0</x><y>8344.0</y></points><points><x>12737.0</x><y>8344.0</y></points><points><x>12737.0</x><y>8484.0</y></points><points><x>12636.0</x><y>8484.0</y></points></segmentation></object><object><name>ASC_US</name><difficult>0</difficult><truncated>0</truncated><info>[{"confidence": "0.719643"}, {"action": "CREATE", "cat": "ASC_US", "time": "2020-07-23 14:55;27", "who": "admin", "typeOfanno": "PersonManul"}]</info><confidence>0.719643</confidence><bndbox><xmin>29877.0</xmin><ymin>22833.0</ymin><xmax>30057.0</xmax><ymax>23051.0</ymax></bndbox><segmentation><points><x>29877.0</x><y>22833.0</y></points><points><x>30057.0</x><y>22833.0</y></points><points><x>30057.0</x><y>23051.0</y></points><points><x>29877.0</x><y>23051.0</y></points></segmentation></object><object><name>LSIL</name><difficult>0</difficult><truncated>0</truncated><info>[{"confidence": "0.710046"}, {"action": "CREATE", "cat": "LSIL", "time": "2020-07-23 14:55;27", "who": "admin", "typeOfanno": "PersonManul"}]</info><confidence>0.710046</confidence><bndbox><xmin>15550.0</xmin><ymin>22991.0</ymin><xmax>15662.0</xmax><ymax>23123.0</ymax></bndbox><segmentation><points><x>15550.0</x><y>22991.0</y></points><points><x>15662.0</x><y>22991.0</y></points><points><x>15662.0</x><y>23123.0</y></points><points><x>15550.0</x><y>23123.0</y></points></segmentation></object><object><name>NILM</name><difficult>0</difficult><truncated>0</truncated><info>[{"confidence": "0.700308"}, {"action": "CREATE", "cat": "NILM", "time": "2020-07-23 14:55;27", "who": "admin", "typeOfanno": "PersonManul"}]</info><confidence>0.700308</confidence><bndbox><xmin>20891.0</xmin><ymin>7286.0</ymin><xmax>21054.0</xmax><ymax>7399.0</ymax></bndbox><segmentation><points><x>20891.0</x><y>7286.0</y></points><points><x>21054.0</x><y>7286.0</y></points><points><x>21054.0</x><y>7399.0</y></points><points><x>20891.0</x><y>7399.0</y></points></segmentation></object><object><name>NILM</name><difficult>0</difficult><truncated>0</truncated><info>[{"confidence": "0.652"}, {"action": "CREATE", "cat": "NILM", "time": "2020-07-23 14:55;27", "who": "admin", "typeOfanno": "PersonManul"}]</info><confidence>0.652</confidence><bndbox><xmin>21796.0</xmin><ymin>34661.0</ymin><xmax>21966.0</xmax><ymax>34768.0</ymax></bndbox><segmentation><points><x>21796.0</x><y>34661.0</y></points><points><x>21966.0</x><y>34661.0</y></points><points><x>21966.0</x><y>34768.0</y></points><points><x>21796.0</x><y>34768.0</y></points></segmentation></object><object><name>NILM</name><difficult>0</difficult><truncated>0</truncated><info>[{"confidence": "0.623097"}, {"action": "CREATE", "cat": "NILM", "time": "2020-07-23 14:55;27", "who": "admin", "typeOfanno": "PersonManul"}]</info><confidence>0.623097</confidence><bndbox><xmin>32531.0</xmin><ymin>24957.0</ymin><xmax>32676.0</xmax><ymax>25102.0</ymax></bndbox><segmentation><points><x>32531.0</x><y>24957.0</y></points><points><x>32676.0</x><y>24957.0</y></points><points><x>32676.0</x><y>25102.0</y></points><points><x>32531.0</x><y>25102.0</y></points></segmentation></object><object><name>NILM</name><difficult>0</difficult><truncated>0</truncated><info>[{"confidence": "0.618829"}, {"action": "CREATE", "cat": "NILM", "time": "2020-07-23 14:55;28", "who": "admin", "typeOfanno": "PersonManul"}]</info><confidence>0.618829</confidence><bndbox><xmin>36681.0</xmin><ymin>14960.0</ymin><xmax>36883.0</xmax><ymax>15163.0</ymax></bndbox><segmentation><points><x>36681.0</x><y>14960.0</y></points><points><x>36883.0</x><y>14960.0</y></points><points><x>36883.0</x><y>15163.0</y></points><points><x>36681.0</x><y>15163.0</y></points></segmentation></object><object><name>NILM</name><difficult>0</difficult><truncated>0</truncated><info>[{"confidence": "0.605717"}, {"action": "CREATE", "cat": "NILM", "time": "2020-07-23 14:55;28", "who": "admin", "typeOfanno": "PersonManul"}]</info><confidence>0.605717</confidence><bndbox><xmin>19546.0</xmin><ymin>36797.0</ymin><xmax>19683.0</xmax><ymax>36921.0</ymax></bndbox><segmentation><points><x>19546.0</x><y>36797.0</y></points><points><x>19683.0</x><y>36797.0</y></points><points><x>19683.0</x><y>36921.0</y></points><points><x>19546.0</x><y>36921.0</y></points></segmentation></object><object><name>NILM</name><difficult>0</difficult><truncated>0</truncated><info>[{"confidence": "0.584193"}, {"action": "CREATE", "cat": "NILM", "time": "2020-07-23 14:55;28", "who": "admin", "typeOfanno": "PersonManul"}]</info><confidence>0.584193</confidence><bndbox><xmin>34900.0</xmin><ymin>13170.0</ymin><xmax>35055.0</xmax><ymax>13327.0</ymax></bndbox><segmentation><points><x>34900.0</x><y>13170.0</y></points><points><x>35055.0</x><y>13170.0</y></points><points><x>35055.0</x><y>13327.0</y></points><points><x>34900.0</x><y>13327.0</y></points></segmentation></object><object><name>NILM</name><difficult>0</difficult><truncated>0</truncated><info>[{"confidence": "0.583548"}, {"action": "CREATE", "cat": "NILM", "time": "2020-07-23 14:55;28", "who": "admin", "typeOfanno": "PersonManul"}]</info><confidence>0.583548</confidence><bndbox><xmin>17110.0</xmin><ymin>17755.0</ymin><xmax>17236.0</xmax><ymax>17890.0</ymax></bndbox><segmentation><points><x>17110.0</x><y>17755.0</y></points><points><x>17236.0</x><y>17755.0</y></points><points><x>17236.0</x><y>17890.0</y></points><points><x>17110.0</x><y>17890.0</y></points></segmentation></object><object><name>NILM</name><difficult>0</difficult><truncated>0</truncated><info>[{"confidence": "0.578002"}, {"action": "CREATE", "cat": "NILM", "time": "2020-07-23 14:55;28", "who": "admin", "typeOfanno": "PersonManul"}]</info><confidence>0.578002</confidence><bndbox><xmin>33695.0</xmin><ymin>15662.0</ymin><xmax>33804.0</xmax><ymax>15794.0</ymax></bndbox><segmentation><points><x>33695.0</x><y>15662.0</y></points><points><x>33804.0</x><y>15662.0</y></points><points><x>33804.0</x><y>15794.0</y></points><points><x>33695.0</x><y>15794.0</y></points></segmentation></object><object><name>NILM</name><difficult>0</difficult><truncated>0</truncated><info>[{"confidence": "0.568237"}, {"action": "CREATE", "cat": "NILM", "time": "2020-07-23 14:55;28", "who": "admin", "typeOfanno": "PersonManul"}]</info><confidence>0.568237</confidence><bndbox><xmin>16675.0</xmin><ymin>9539.0</ymin><xmax>16764.0</xmax><ymax>9669.0</ymax></bndbox><segmentation><points><x>16675.0</x><y>9539.0</y></points><points><x>16764.0</x><y>9539.0</y></points><points><x>16764.0</x><y>9669.0</y></points><points><x>16675.0</x><y>9669.0</y></points></segmentation></object><object><name>NILM</name><difficult>0</difficult><truncated>0</truncated><info>[{"confidence": "0.537394"}, {"action": "CREATE", "cat": "NILM", "time": "2020-07-23 14:55;28", "who": "admin", "typeOfanno": "PersonManul"}]</info><confidence>0.537394</confidence><bndbox><xmin>16145.0</xmin><ymin>19493.0</ymin><xmax>16287.0</xmax><ymax>19613.0</ymax></bndbox><segmentation><points><x>16145.0</x><y>19493.0</y></points><points><x>16287.0</x><y>19493.0</y></points><points><x>16287.0</x><y>19613.0</y></points><points><x>16145.0</x><y>19613.0</y></points></segmentation></object><object><name>NONE</name><difficult>0</difficult><truncated>0</truncated><info>[{"confidence": "0.536182"}, {"action": "CREATE", "cat": "NONE", "time": "2020-07-23 14:55;28", "who": "admin", "typeOfanno": "PersonManul"}]</info><confidence>0.536182</confidence><bndbox><xmin>29645.0</xmin><ymin>2218.0</ymin><xmax>29790.0</xmax><ymax>2390.0</ymax></bndbox><segmentation><points><x>29645.0</x><y>2218.0</y></points><points><x>29790.0</x><y>2218.0</y></points><points><x>29790.0</x><y>2390.0</y></points><points><x>29645.0</x><y>2390.0</y></points></segmentation></object><object><name>NONE</name><difficult>0</difficult><truncated>0</truncated><info>[{"confidence": "0.531506"}, {"action": "CREATE", "cat": "NONE", "time": "2020-07-23 14:55;28", "who": "admin", "typeOfanno": "PersonManul"}]</info><confidence>0.531506</confidence><bndbox><xmin>18763.0</xmin><ymin>22503.0</ymin><xmax>18860.0</xmax><ymax>22620.0</ymax></bndbox><segmentation><points><x>18763.0</x><y>22503.0</y></points><points><x>18860.0</x><y>22503.0</y></points><points><x>18860.0</x><y>22620.0</y></points><points><x>18763.0</x><y>22620.0</y></points></segmentation></object><object><name>NILM</name><difficult>0</difficult><truncated>0</truncated><info>[{"confidence": "0.530645"}, {"action": "CREATE", "cat": "NILM", "time": "2020-07-23 14:55;28", "who": "admin", "typeOfanno": "PersonManul"}]</info><confidence>0.530645</confidence><bndbox><xmin>33202.0</xmin><ymin>19874.0</ymin><xmax>33362.0</xmax><ymax>19979.0</ymax></bndbox><segmentation><points><x>33202.0</x><y>19874.0</y></points><points><x>33362.0</x><y>19874.0</y></points><points><x>33362.0</x><y>19979.0</y></points><points><x>33202.0</x><y>19979.0</y></points></segmentation></object><object><name>NILM</name><difficult>0</difficult><truncated>0</truncated><info>[{"confidence": "0.524962"}, {"action": "CREATE", "cat": "NILM", "time": "2020-07-23 14:55;28", "who": "admin", "typeOfanno": "PersonManul"}]</info><confidence>0.524962</confidence><bndbox><xmin>33744.0</xmin><ymin>20907.0</ymin><xmax>33911.0</xmax><ymax>21021.0</ymax></bndbox><segmentation><points><x>33744.0</x><y>20907.0</y></points><points><x>33911.0</x><y>20907.0</y></points><points><x>33911.0</x><y>21021.0</y></points><points><x>33744.0</x><y>21021.0</y></points></segmentation></object><object><name>NILM</name><difficult>0</difficult><truncated>0</truncated><info>[{"confidence": "0.488018"}, {"action": "CREATE", "cat": "NILM", "time": "2020-07-23 14:55;28", "who": "admin", "typeOfanno": "PersonManul"}]</info><confidence>0.488018</confidence><bndbox><xmin>20714.0</xmin><ymin>22082.0</ymin><xmax>21070.0</xmax><ymax>22361.0</ymax></bndbox><segmentation><points><x>20714.0</x><y>22082.0</y></points><points><x>21070.0</x><y>22082.0</y></points><points><x>21070.0</x><y>22361.0</y></points><points><x>20714.0</x><y>22361.0</y></points></segmentation></object><object><name>NILM</name><difficult>0</difficult><truncated>0</truncated><info>[{"confidence": "0.479898"}, {"action": "CREATE", "cat": "NILM", "time": "2020-07-23 14:55;28", "who": "admin", "typeOfanno": "PersonManul"}]</info><confidence>0.479898</confidence><bndbox><xmin>9716.0</xmin><ymin>30424.0</ymin><xmax>9846.0</xmax><ymax>30590.0</ymax></bndbox><segmentation><points><x>9716.0</x><y>30424.0</y></points><points><x>9846.0</x><y>30424.0</y></points><points><x>9846.0</x><y>30590.0</y></points><points><x>9716.0</x><y>30590.0</y></points></segmentation></object><object><name>NILM</name><difficult>0</difficult><truncated>0</truncated><info>[{"confidence": "0.476728"}, {"action": "CREATE", "cat": "NILM", "time": "2020-07-23 14:55;28", "who": "admin", "typeOfanno": "PersonManul"}]</info><confidence>0.476728</confidence><bndbox><xmin>22293.0</xmin><ymin>13250.0</ymin><xmax>22431.0</xmax><ymax>13353.0</ymax></bndbox><segmentation><points><x>22293.0</x><y>13250.0</y></points><points><x>22431.0</x><y>13250.0</y></points><points><x>22431.0</x><y>13353.0</y></points><points><x>22293.0</x><y>13353.0</y></points></segmentation></object><object><name>NILM</name><difficult>0</difficult><truncated>0</truncated><info>[{"confidence": "0.472196"}, {"action": "CREATE", "cat": "NILM", "time": "2020-07-23 14:55;28", "who": "admin", "typeOfanno": "PersonManul"}]</info><confidence>0.472196</confidence><bndbox><xmin>38450.0</xmin><ymin>15069.0</ymin><xmax>38554.0</xmax><ymax>15243.0</ymax></bndbox><segmentation><points><x>38450.0</x><y>15069.0</y></points><points><x>38554.0</x><y>15069.0</y></points><points><x>38554.0</x><y>15243.0</y></points><points><x>38450.0</x><y>15243.0</y></points></segmentation></object><object><name>NILM</name><difficult>0</difficult><truncated>0</truncated><info>[{"confidence": "0.758595"}, {"action": "CREATE", "cat": "NILM", "time": "2020-07-23 14:55;28", "who": "admin", "typeOfanno": "PersonManul"}]</info><confidence>0.758595</confidence><bndbox><xmin>12637.0</xmin><ymin>8356.0</ymin><xmax>12695.0</xmax><ymax>8484.0</ymax></bndbox><segmentation><points><x>12637.0</x><y>8356.0</y></points><points><x>12695.0</x><y>8356.0</y></points><points><x>12695.0</x><y>8484.0</y></points><points><x>12637.0</x><y>8484.0</y></points></segmentation></object><object><name>NILM</name><difficult>0</difficult><truncated>0</truncated><info>[{"confidence": "0.687926"}, {"action": "CREATE", "cat": "NILM", "time": "2020-07-23 14:55;28", "who": "admin", "typeOfanno": "PersonManul"}]</info><confidence>0.687926</confidence><bndbox><xmin>34477.0</xmin><ymin>29616.0</ymin><xmax>34684.0</xmax><ymax>29746.0</ymax></bndbox><segmentation><points><x>34477.0</x><y>29616.0</y></points><points><x>34684.0</x><y>29616.0</y></points><points><x>34684.0</x><y>29746.0</y></points><points><x>34477.0</x><y>29746.0</y></points></segmentation></object><object><name>BOX_SCREEN</name><difficult>0</difficult><truncated>0</truncated><info>[{"confidence": "0"}, {"action": "CREATE", "cat": "BOX_SCREEN", "time": "2020-07-23 14:55;28", "who": "admin", "typeOfanno": "PersonManul"}]</info><confidence>0</confidence><bndbox><xmin>26363.081077905736</xmin><ymin>11303.042225995394</ymin><xmax>28411.081077905736</xmax><ymax>13351.042225995394</ymax></bndbox><segmentation><points><x>26363.081077905736</x><y>13351.042225995394</y></points><points><x>26363.081077905736</x><y>11303.042225995394</y></points><points><x>28411.081077905736</x><y>11303.042225995394</y></points><points><x>28411.081077905736</x><y>13351.042225995394</y></points></segmentation></object></annotation>
