# Supplementary material for: Artificial intelligence enables precision diagnosis of cervical cytology grades and cervical cancer
Source: Nat Commun. 2024 May 22;15:4369. doi: 10.1038/s41467-024-48705-3 (PMC11111770; doi:10.1038/s41467-024-48705-3)
Supplement: Supplementary file 4 — Source Data [file 41467_2024_48705_MOESM4_ESM.zip › Source Data/Table S1.Average precision in the patch-level detection and classification./ground_truth_126/C201704674_AGC_N.kfb.xml]

<?xml version="1.0"?><annotation><folder>med</folder><filename>/datasets/Review/label-check/kfbtmap682/C201704674_AGC_N.kfb</filename><size><width>55826</width><height>54276</height></size><mpp>0.2484472095966339</mpp><object><name>BOX_SCREEN</name><difficult>0</difficult><truncated>0</truncated><info>[{"confidence": "0"}, {"action": "CREATE", "cat": "BOX_SCREEN", "time": "2020-07-23 14:53;42", "who": "admin", "typeOfanno": "PersonManul"}]</info><confidence>0</confidence><bndbox><xmin>6602.758343692074</xmin><ymin>26724.45361143831</ymin><xmax>8650.758343692074</xmax><ymax>28772.45361143831</ymax></bndbox><segmentation><points><x>6602.758343692074</x><y>28772.45361143831</y></points><points><x>6602.758343692074</x><y>26724.45361143831</y></points><points><x>8650.758343692074</x><y>26724.45361143831</y></points><points><x>8650.758343692074</x><y>28772.45361143831</y></points></segmentation></object><object><name>AGC</name><difficult>0</difficult><truncated>0</truncated><info>[{"confidence": "0"}, {"action": "CREATE", "cat": "AGC", "time": "2020-07-23 14:53;42", "who": "admin", "typeOfanno": "PersonManul"}]</info><confidence>0</confidence><bndbox><xmin>7561.883339929856</xmin><ymin>27533.35618480178</ymin><xmax>7821.71178236778</xmax><ymax>27781.26589134806</ymax></bndbox><segmentation><points><x>7561.883339929856</x><y>27781.26589134806</y></points><points><x>7561.883339929856</x><y>27533.35618480178</y></points><points><x>7821.71178236778</x><y>27533.35618480178</y></points><points><x>7821.71178236778</x><y>27781.26589134806</y></points></segmentation></object><object><name>BOX_SCREEN</name><difficult>0</difficult><truncated>0</truncated><info>[{"confidence": "0"}, {"action": "CREATE", "cat": "BOX_SCREEN", "time": "2020-07-23 14:53;42", "who": "admin", "typeOfanno": "PersonManul"}]</info><confidence>0</confidence><bndbox><xmin>17434.001466947047</xmin><ymin>15650.495258602525</ymin><xmax>19482.001466947047</xmax><ymax>17698.495258602525</ymax></bndbox><segmentation><points><x>17434.001466947047</x><y>17698.495258602525</y></points><points><x>17434.001466947047</x><y>15650.495258602525</y></points><points><x>19482.001466947047</x><y>15650.495258602525</y></points><points><x>19482.001466947047</x><y>17698.495258602525</y></points></segmentation></object><object><name>AGC</name><difficult>0</difficult><truncated>0</truncated><info>[{"confidence": "0"}, {"action": "CREATE", "cat": "AGC", "time": "2020-07-23 14:53;42", "who": "admin", "typeOfanno": "PersonManul"}]</info><confidence>0</confidence><bndbox><xmin>18358.84420584849</xmin><ymin>16581.793979445258</ymin><xmax>18588.279871762712</xmax><ymax>16767.527613756767</ymax></bndbox><segmentation><points><x>18358.84420584849</x><y>16767.527613756767</y></points><points><x>18358.84420584849</x><y>16581.793979445258</y></points><points><x>18588.279871762712</x><y>16581.793979445258</y></points><points><x>18588.279871762712</x><y>16767.527613756767</y></points></segmentation></object></annotation>
